# Supplementary material for: Assembling a True “Olympic Gel” From over 16 000 Combinatorial DNA Rings
Source: Adv Mater. 2026 Mar 6;38(34):e20549. doi: 10.1002/adma.202520549 (PMC13274696; doi:10.1002/adma.202520549)
Supplement: Supplementary file 2 — Supporting File 2: adma72688‐sup‐0002‐VideoS1‐S3.zip. [file ADMA-38-e20549-s002.zip]

Archive with 3 entries (3 files):
- Supporting_Video_1_control_swelling.mp4
- Supporting_Video_2_nonnicked_swelling.mp4
- Supporting_Video_3_OlympicGel_swelling.mp4
