# Supplementary material for: Assembling a True “Olympic Gel” From over 16 000 Combinatorial DNA Rings
Source: Adv Mater. 2026 Mar 6;38(34):e20549. doi: 10.1002/adma.202520549 (PMC13274696; doi:10.1002/adma.202520549)
Supplement: Supplementary file 3 — Supporting File 3: adma72688‐sup‐0003_Data_S4_Cloning_sequences.zip. [file ADMA-38-e20549-s003.zip]

Archive with 6 entries (5 files):
- Data_S1_Cloning_sequences/
- __MACOSX/._Data_S1_Cloning_sequences
- Data_S1_Cloning_sequences/PVS10_sequence.fasta
- __MACOSX/Data_S1_Cloning_sequences/._PVS10_sequence.fasta
- Data_S1_Cloning_sequences/PVS10-DLK_sequence.fasta
- __MACOSX/Data_S1_Cloning_sequences/._PVS10-DLK_sequence.fasta
