# Supplementary material for: Assembling a True “Olympic Gel” From over 16 000 Combinatorial DNA Rings
Source: Adv Mater. 2026 Mar 6;38(34):e20549. doi: 10.1002/adma.202520549 (PMC13274696; doi:10.1002/adma.202520549)
Supplement: Supplementary file 3 — Supporting File 3: adma72688‐sup‐0003_Data_S4_Cloning_sequences.zip. [file ADMA-38-e20549-s003.zip › Data_S1_Cloning_sequences/PVS10_sequence.fasta]

>PVS10
acttgtcagcgactgaggaaacagaccatggatccccgatccgtcgactt
gtcagcgagctgaggaaccctatggtttactcctataccgagaaaaaacg
tattcgtaaggattttggtaaacgtccacaagttctggatgtaccttatc
tcctttctatccagcttgactcgtttcagaaatttatcgagcaagatcct
gaagggcagtatggtctggaagctgctttccgttccgtattcccgattca
gagctacagcggtaattccgagctgcaatacgtcagctaccgccttggcg
aaccggtgtttgacgtccaggaatgtcaaatccgtggcgtgacctattcc
gcaccgctgcgcgttaaactgcgtctggtgatctatgagcgcgaagcgcc
ggaaggcaccgtaaaagacattaaagaacaagaagtctacatgggcgaaa
ttccgctcatgacagacaacggtacctttgttatcaacggtactgagcgt
gttatcgtttcccagctgcaccgtagtccgggcgtcttctttgactccga
caaaggtaaaacccactcttcgggtaaagtgctgtataacgcgcgtatca
tcccttaccgtggttcctggctggacttcgaattcgatccgaaggacaac
ctgttcgtacgtatcgaccgtcgccgtaaactgcctgcgaccatcattct
gcgcgccctgaactacaccacagagcagatcctcgacctgttctttgaaa
aagttatctttgaaatccgtgataacaagctgcagatggaactggtgccg
gaacgcctgcgtggtgaaaccgcatcttttgacatcgaagctaacggtaa
agtgtacgtagaaaaaggccgccgtatcactgcgcgccacattcgccagc
tggaaaaagacgacgtcaaactgatcgaagtcccggttgagtacatcgca
ggtaaagtggttgctaaagactatattgatgagtctaccggcgagctgat
ctgcgcagcgaacatggagctgagcctggatctgctggctaagctgagcc
agtctggtcacaagcgtatcgaaacgctgttcaccaacgatctggatcac
ggcccatatatctctgaaaccttacgtgtcgacccaactaacgaccgtct
gagcgcactggtagaaatctaccgcatgatgcgccctggcgagccgccga
ctcgtgaagcagctgaaagcctgttcgagaacctgttcttctccgaagac
cgttatgacttgtctgcggttggtcgtatgaagttcaaccgttctctgct
gcgcgaagaaatcgaaggttccggtatcctgagcaaagacgacatcattg
atgttatgaaaaagctcatcgatatccgtaacggtaaaggcgaagtcgat
gatatcgaccacctcggcaaccgtcgtatccgttccgttggcgaaatggc
ggaaaaccagttccgcgttggcctggtacgtgtagagcgtgcggtgaaag
agcgtctgtctctgggcgatctggataccctgatgccacaggatatgatc
aacgccaagccgatttccgcagcagtgaaagagttcttcggttccagcca
gctgtctcagtttatggaccagaacaacccgctgtctgagattacgcaca
aacgtcgtatctccgcactcggcccaggcggtctgacccgtgaacgtgca
ggcttcgaagttcgagacgtacacccgactcactacggtcgcgtatgtcc
aatcgaaacccctgaaggtccgaacatcggtctgatcaactctctgtccg
tgtacgcacagactaacgaatacggcttccttgagactccgtatcgtaaa
gtgaccgacggtgttgtaactgacgaaattcactacctgtctgctatcga
agaaggcaactacgttatcgcccaggcgaactccaacttggatgaagaag
gccacttcgtagaagacctggtaacttgccgtagcaaaggcgaatccagc
ttgttcagccgcgaccaggttgactacatggacgtatccacccagcaggt
ggtatccgtcggtgcgtccctgatcccgttcctggaacacgatgacgcca
accgtgcattgatgggtgcgaacatgcaacgtcaggccgttccgactctg
cgcgctgataagccgctggttggtactggtatggaacgtgctgttgccgt
tgactccggtgtaactgcggtagctaaacgtggtggtgtcgttcagtacg
tggatgcttcccgtatcgttatcaaagttaacgaagacgagatgtatccg
ggtgaagcaggtatcgacatctacaacctgaccaaatacacccgttctaa
ccagaacacctgtatcaaccagatgccgtgtgtgtctctgggtgaaccgg
ttgaacgtggcgacgtgctggcagacggtccgtccaccgacctcggtgaa
ctggcgcttggtcagaacatgcgcgtagcgttcatgccgtggaatggtta
caacttcgaagactccatcctcgtatccgagcgtgttgttcaggaagacc
gtttcaccaccatccacattcaggaactggcgtgtgtgtcccgtgacacc
aagctgggtccggaagagatcaccgctgacatcccgaacgtgggtgaagc
tgcgctctccaaactggatgaatccggtatcgtttacattggtgcggaag
tgaccggtggcgacattctggttggtaaggtaacgccgaaaggtgaaact
cagctgaccccagaagaaaaactgctgcgtgcgatcttcggtgagaaagc
ctctgacgttaaagactcttctctgcgcgtaccaaacggtgtatccggta
cggttatcgacgttcaggtctttactcgcgatggcgtagaaaaagacaaa
cgtgcgctggaaatcgaagaaatgcagctcaaacaggcgaagaaagacct
gtctgaagaactgcagatcctcgaagcgggtctgttcagccgtatccgtg
ctgtgctggtagccggtggcgttgaagctgagaagctcgacaaactgccg
cgcgatcgctggctggagctgggcctgacagacgaagagaaacaaaatca
gctggaacagctggctgagcagtatgacgaactgaaacacgagttcgaga
agaaactcgaagcgaaacgccgcaaaatcacccagggcgacgatctggca
ccgggcgtgctgaagattgttaaggtatatctggcggttaaacgccgtat
ccagcctggtgacaagatggcaggtcgtcacggtaacaagggtgtaattt
ctaagatcaacccgatcgaagatatgccttacgatgaaaacggtacgccg
gtagacatcgtactgaacccgctgggcgtaccgtctcgtatgaacatcgg
tcagatcctcgaaacccacctgggtatggctgcgaaaggtatcggcgaca
agatcaacgccatgctgaaacagcagcaagaagtcgcgaaactgcgcgaa
ttcatccagcgtgcgtacgatctgggcgctgacgttcgtcagaaagttga
cctgagtaccttcagcgatgaagaagttatgcgtctggctgaaaacctgc
gcaaaggtatgccaatcgcaacgccggtgttcgacggtgcgaaagaagca
gaaattaaagagctgctgaaacttggcgacctgccgacttccggtcagat
ccgcctgtacgatggtcgcactggtgaacagttcgagcgtccggtaaccg
ttggttacatgtacatgctgaaactgaaccacctggtcgacgacaagatg
cacgcgcgttccaccggttcttacagcctggttactcagcagccgctggg
tggtaaggcacagttcggtggtcagcgtttcggggagatggaagtgtggg
cgctggaagcatacggcgcagcatacaccctgcaggaaatgctcaccgtt
aagtctgatgacgtgaacggtcgtaccaagatgtataaaaacatcgtgga
cggcaaccatcagatggagccgggcatgccagaatccttcaacgtattgt
tgaaagagattcgttcgctgggtatcaacatcgaactggaagacgagtaa
ttctcgctcaaacaggtcactgctgtcgggttaaaacccggcagcggatt
gtgctaactccgacgggagcaaatccgtgaaagatttattaaagtttctg
aaagcgcagactaaaaccgaagagtttgatgcgatcaaaattgctctggc
ttcgccagacatgatccgttcatggtctttcggtgaagttaaaaagccgg
aaaccatcaactaccgtacgttcaaaccagaacgtgacggccttttctgc
gcccgtatctttgggccggtaaaagattacgagtgcctgtgcggtaagta
caagcgcctgaaacaccgtggcgtcatctgtgagaagtgcggcgttgaag
tgacccagactaaagtacgccgtgagcgtatgggccacatcgaactggct
tccccgactgcgcacatctggttcctgaaatcgctgccgtcccgtatcgg
tctgctgctcgatatgccgctgcgcgatatcgaacgcgtactgtactttg
aatcctatgtggttatcgaaggcggtatgaccaacctggaacgtcagcag
atcctgactgaagagcagtatctggacgcgctggaagagttcggtgacga
attcgacgcgaagatgggggcggaagcaatccaggctctgctgaagagca
tggatctggagcaagagtgcgaacagctgcgtgaagagctgaacgaaacc
aactccgaaaccaagcgtaaaaagctgaccaagcgtatcaaactgctgga
agcgttcgttcagtctggtaacaaaccagagtggatgatcctgaccgttc
tgccggtactgccgccagatctgcgtccgctggttccgctggatggtggt
cgtttcgcgacttctgacctgaacgatctgtatcgtcgcgtcattaaccg
taacaaccgtctgaaacgtctgctggatctggctgcgccggacatcatcg
tacgtaacgaaaaacgtatgctgcaggaagcggtagacgccctgctggat
aacggtcgtcgcggtcgtgcgatcaccggttctaacaagcgtcctctgaa
atctttggccgacatgatcaaaggtaaacagggtcgtttccgtcagaacc
tgctcggtaagcgtgttgactactccggtcgttctgtaatcaccgtaggt
ccatacctgcgtctgcatcagtgcggtctgccgaagaaaatggcactgga
gctgttcaaaccgttcatctacggcaagctggaactgcgtggtcttgcta
ccaccattaaagctgcgaagaaaatggttgagcgcgaagaagctgtcgtt
tgggatatcctggacgaagttatccgcgaacacccggtactgctgaaccg
tgcaccgactctgcaccgtctgggtatccaggcatttgaaccggtactga
tcgaaggtaaagctatccagctgcacccgctggtttgtgcggcatataac
gccgacttcgatggtgaccagatggctgttcacgtaccgctgacgctgga
agcccagctggaagcgcgtgcgctgatgatgtctaccaacaacatcctgt
ccccggcgaacggcgaaccaatcatcgttccgtctcaggacgttgtactg
ggtctgtactacatgacccgtgactgtgttaacgccaaaggcgaaggcat
ggtgctgactggcccgaaagaagcagaacgtctgtatcgctctggtctgg
cttctctgcatgcgcgcgttaaagtgcgtatcaccgagtatgaaaaagat
gctaacggtgaattagtagcgaaaaccagcctgaaagacacgactgttgg
ccgtgccattctgtggatgattgtaccgaaaggtctgccttactccatcg
tcaaccaggcgctgggtaaaaaagcaatctccaaaatgctgaacacctgc
taccgcattctcggtctgaaaccgaccgttatttttgcggaccagatcat
gtacaccggcttcgcctatgcagcgcgttctggtgcatctgttggtatcg
atgacatggtcatcccggagaagaaacacgaaatcatctccgaggcagaa
gcagaagttgctgaaattcaggagcagttccagtctggtctggtaactgc
gggcgaacgctacaacaaagttatcgatatctgggctgcggcgaacgatc
gtgtatccaaagcgatgatggataacctgcaaactgaaaccgtgattaac
cgtgacggtcaggaagagaagcaggtttccttcaacagcatctacatgat
ggccgactccggtgcgcgtggttctgcggcacagattcgtcagcttgctg
gtatgcgtggtctgatggcgaagccggatggctccatcatcgaaacgcca
atcaccgcgaacttccgtgaaggtctgaacgtactccagtacttcatctc
cacccacggtgctcgtaaaggtctggcggataccgcactgaaaactgcga
actccggttacctgactcgtcgtctggttgacgtggcgcaggacctggtg
gttaccgaagacgattgtggtacccatgaaggtatcatgatgactccggt
tatcgagggtggtgacgttaaagagccgctgcgcgatcgcgtactgggtc
gtgtaactgctgaagacgttctgaagccgggtactgctgatatcctcgtt
ccgcgcaacacgctgctgcacgaacagtggtgtgacctgctggaagagaa
ctctgtcgacgcggttaaagtacgttctgttgtatcttgtgacaccgact
ttggtgtatgtgcgcactgctacggtcgtgacctggcgcgtggccacatc
atcaacaagggtgaagcaatcggtgttatcgcggcacagtccatcggtga
accgggtacacagctgaccatgcgtacgttccacatcggtggtgcggcat
ctcgtgcggctgctgaatccagcatccaagtgaaaaacaaaggtagcatc
aagctcagcaacgtgaagtcggttgtgaactccagcggtaaactggttat
cacttcccgtaatactgaactgaaactgatcgacgaattcggtcgtacta
aagaaagctacaaagtaccttacggtgcggtactggcgaaaggcgatggc
gaacaggttgctggcggcgaaaccgttgcaaactgggacccgcacaccat
gccggttatcaccgaagtaagcggttttgtacgctttactgacatgatcg
acggccagaccattacgcgtcagaccgacgaactgaccggtctgtcttcg
ctggtggttctggattccgcagaacgtaccgcaggtggtaaagatctgcg
tccggcactgaaaatcgttgatgctcagggtaacgacgttctgatcccag
gtaccgatatgccagcgcagtacttcctgccgggtaaagcgattgttcag
ctggaagatggcgtacagatcagctctggtgacaccctggcgcgtattcc
gcaggaatccggcggtaccaaggacatcaccggtggtctgccgcgcgttg
cggacctgttcgaagcacgtcgtccgaaagagccggcaatcctggctgaa
atcagcggtatcgtttccttcggtaaagaaaccaaaggtaaacgtcgtct
ggttatcaccccggtagacggtagcgatccgtacgaagagatgattccga
aatggcgtcagctcaacgtgttcgaaggtgaacgtgtagaacgtggtgac
gtaatttccgacggtccggaagcgccgcacgacattctgcgtctgcgtgg
tgttcatgctgttactcgttacatcgttaacgaagtacaggacgtatacc
gtctgcagggcgttaagattaacgataaacacatcgaagttatcgttcgt
cagatgctgcgtaaagctaccatcgttaacgcgggtagctccgacttcct
ggaaggcgaacaggttgaatactctcgcgtcaagatcgcaaaccgcgaac
tggaagcgaacggcaaagtgggtgcaacttactcccgcgatctgctgggt
atcaccaaagcgtctctggcaaccgagtccttcatctccgcggcatcgtt
ccaggagaccactcgcgtgctgaccgaagcagccgttgcgggcaaacgcg
acgaactgcgcggcctgaaagagaacgttatcgtgggtcgtctgatcccg
gcaggtaccggttacgcgtaccaccaggatcgtatgcgtcgccgtgctgc
gggtgaagctccggctgcaccgcaggtgactgcagaagacgcatctgcca
gcctggcagaactgctgaacgcaggtctgggcggttctgataacgagctc
gaggtgcaccatcaccatcaccattaaggcctcaaataacgtaaaaaccc
gcttcggcgggtttttttatggggggagtttagggaaagagcatttgtca
gaataagcttcaatgactgcagacttaagaaggagattaatgtatggcac
gcgtaactgttcaggacgctgtagagaaaattggtaaccgttttgacctg
gtactggtcgccgcgcgtcgcgctcgtcagatgcaggtaggcggaaagga
tccgctggtaccggaagaaaacgataaaaccactgtaatcgcgctgcgcg
aaatcgaagaaggtctgatcaacaaccagatcctcgacgttcgcgaacgc
caggaacagcaagagcaggaagccgctgaattacaagccgttaccgctat
tgctgaaggtcgtcgttaagcggccgcactcgagcaccaccaccaccacc
actgagatccggctgctaacaaagcccgaaaggaagctgagttggctgct
gccaccgctgagcaataactagcataaccccttggggcctctaaacgggt
cttgaggggttttttgctgaaaggaggaactatatccggattggcgaatg
ggacgcgccctgtagcggcgcattaagcgcggcgggtgtggtggttacgc
gcagcgtgaccgctacacttgccagcgccctagcgcccgctcctttcgct
ttcttcccttcctttctcgccacgttcgccggctttccccgtcaagctct
aaatcgggggctccctttagggttccgatttagtgctttacggcacctcg
accccaaaaaacttgattagggtgatggttcacgtagtgggccatcgccc
tgatagacggtttttcgccctttgacgttggagtccacgttctttaatag
tggactcttgttccaaactggaacaacactcaaccctatctcggtctatt
cttttgatttataagggattttgccgatttcggcctattggttaaaaaat
gagctgatttaacaaaaatttaacgcgaattttaacaaaatattaacgct
tacaatttaggtggcacttttcggggaaatgtgcgcggaacccctatttg
tttatttttctaaatacattcaaatatgtatccgctcatgagacaataac
cctgataaatgcttcaataatattgaaaaaggaagagtatgagtattcaa
catttccgtgtcgcccttattcccttttttgcggcattttgccttcctgt
ttttgctcacccagaaacgctggtgaaagtaaaagatgctgaagatcagt
tgggtgcacgagtgggttacatcgaactggatctcaacagcggtaagatc
cttgagagttttcgccccgaagaacgttttccaatgatgagcacttttaa
agttctgctatgtggcgcggtattatcccgtattgacgccgggcaagagc
aactcggtcgccgcatacactattctcagaatgacttggttgagtactca
ccagtcacagaaaagcatcttacggatggcatgacagtaagagaattatg
cagtgctgccataaccatgagtgataacactgcggccaacttacttctga
caacgatcggaggaccgaaggagctaaccgcttttttgcacaacatgggg
gatcatgtaactcgccttgatcgttgggaaccggagctgaatgaagccat
accaaacgacgagcgtgacaccacgatgcctgcagcaatggcaacaacgt
tgcgcaaactattaactggcgaactacttactctagcttcccggcaacaa
ttaatagactggatggaggcggataaagttgcaggaccacttctgcgctc
ggcccttccggctggctggtttattgctgataaatctggagccggtgagc
gtgggtctcgcggtatcattgcagcactggggccagatggtaagccctcc
cgtatcgtagttatctacacgacggggagtcaggcaactatggatgaacg
aaatagacagatcgctgagataggtgcctcactgattaagcattggtaac
tgtcagaccaagtttactcatatatactttagattgatttaaaacttcat
ttttaatttaaaaggatctaggtgaagatcctttttgataatctcatgac
caaaatcccttaacgtgagttttcgttccactgagcgtcagaccccgtag
aaaagatcaaaggatcttcttgagatcctttttttctgcgcgtaatctgc
tgcttgcaaacaaaaaaaccaccgctaccagcggtggtttgtttgccgga
tcaagagctaccaactctttttccgaaggtaactggcttcagcagagcgc
agataccaaatactgtccttctagtgtagccgtagttaggccaccacttc
aagaactctgtagcaccgcctacatacctcgctctgctaatcctgttacc
agtggctgctgccagtggcgataagtcgtgtcttaccgggttggactcaa
gacgatagttaccggataaggcgcagcggtcgggctgaacggggggttcg
tgcacacagcccagcttggagcgaacgacctacaccgaactgagatacct
acagcgtgagctatgagaaagcgccacgcttcccgaagggagaaaggcgg
acaggtatccggtaagcggcagggtcggaacaggagagcgcacgagggag
cttccagggggaaacgcctggtatctttatagtcctgtcgggtttcgcca
cctctgacttgagcgtcgatttttgtgatgctcgtcaggggggcggagcc
tatggaaaaacgccagcaacgcggcctttttacggttcctggccttttgc
tggccttttgctcacatgttctttcctgcgttatcccctgattctgtgga
taaccgtattaccgcctttgagtgagctgataccgctcgccgcagccgaa
cgaccgagcgcagcgagtcagtgagcgaggaagcggaagagcgcctgatg
cggtattttctccttacgcatctgtgcggtatttcacaccgcaatggtgc
actctcagtacaatctgctctgatgccgcatagttaagccagtatacact
ccgctatcgctacgtgactgggtcatggctgcgccccgacacccgccaac
acccgctgacgcgccctgacgggcttgtctgctcccggcatccgcttaca
gacaagctgtgaccgtctccgggagctgcatgtgtcagaggttttcaccg
tcatcaccgaaacgcgcgaggcagctgcggtaaagctcatcagcgtggtc
gtgaagcgattcacagatgtctgcctgttcatccgcgtccagctcgttga
gtttctccagaagcgttaatgtctggcttctgataaagcgggccatgtta
agggcggttttttcctgtttggtcactgatgcctccgtgtaagggggatt
tctgttcatgggggtaatgataccgatgaaacgagagaggatgctcacga
tacgggttactgatgatgaacatgcccggttactggaacgttgtgagggt
aaacaactggcggtatggatgcggcgggaccagagaaaaatcactcaggg
tcaatgccagcgcttcgttaatacagatgtaggtgttccacagggtagcc
agcagcatcctgcgatgcagatccggaacataatggtgcagggcgctgac
ttccgcgtttccagactttacgaaacacggaaaccgaagaccattcatgt
tgttgctcaggtcgcagacgttttgcagcagcagtcgcttcacgttcgct
cgcgtatcggtgattcattctgctaaccagtaaggcaaccccgccagcct
agccgggtcctcaacgacaggagcacgatcatgcgcacccgtggggccgc
catgccggcgataatggcctgcttctcgccgaaacgtttggtggcgggac
cagtgacgaaggcttgagcgagggcgtgcaagattccgaataccgcaagc
gacaggccgatcatcgtcgcgctccagcgaaagcggtcctcgccgaaaat
gacccagagcgctgccggcacctgtcctacgagttgcatgataaagaaga
cagtcataagtgcggcgacgatagtcatgccccgcgcccaccggaaggag
ctgactgggttgaaggctctcaagggcatcggtcgagatcccggtgccta
atgagtgagctaacttacattaattgcgttgcgctcactgcccgctttcc
agtcgggaaacctgtcgtgccagctgcattaatgaatcggccaacgcgcg
gggagaggcggtttgcgtattgggcgccagggtggtttttcttttcacca
gtgagacgggcaacagctgattgcccttcaccgcctggccctgagagagt
tgcagcaagcggtccacgctggtttgccccagcaggcgaaaatcctgttt
gatggtggttaacggcgggatataacatgagctgtcttcggtatcgtcgt
atcccactaccgagatatccgcaccaacgcgcagcccggactcggtaatg
gcgcgcattgcgcccagcgccatctgatcgttggcaaccagcatcgcagt
gggaacgatgccctcattcagcatttgcatggtttgttgaaaaccggaca
tggcactccagtcgccttcccgttccgctatcggctgaatttgattgcga
gtgagatatttatgccagccagccagacgcagacgcgccgagacagaact
taatgggcccgctaacagcgcgatttgctggtgacccaatgcgaccagat
gctccacgcccagtcgcgtaccgtcttcatgggagaaaataatactgttg
atgggtgtctggtcagagacatcaagaaataacgccggaacattagtgca
ggcagcttccacagcaatggcatcctggtcatccagcggatagttaatga
tcagcccactgacgcgttgcgcgagaagattgtgcaccgccgctttacag
gcttcgacgccgcttcgttctaccatcgacaccaccacgctggcacccag
ttgatcggcgcgagatttaatcgccgcgacaatttgcgacggcgcgtgca
gggccagactggaggtggcaacgccaatcagcaacgactgtttgcccgcc
agttgttgtgccacgcggttgggaatgtaattcagctccgccatcgccgc
ttccactttttcccgcgttttcgcagaaacgtggctggcctggttcacca
cgcgggaaacggtctgataagagacaccggcatactctgcgacatcgtat
aacgttactggtttcacattcaccaccctgaattgactctcttccgggcg
ctatcatgccataccgcgaaaggttttgcgccattcgatggtgtccggga
tctcgacgctctcccttatgcgactcctgcattaggaagcagcccagtag
taggttgaggccgttgagcaccgccgccgcaaggaatggtgcatgcaagg
agatggcgcccaacagtcccccggccacggggcctgccaccatacccacg
ccgaaacaagcgctcatgagcccgaagtggcgagcccgatcttccccatc
ggtgatgtcggcgatataggcgccagcaaccgcacctgtggcgccggtga
tgccggccacgatgcgtccggcgtagaggatcgagatctcgatcccgcga
aattaatacgactcactataggggaattgtgagcggataacaattcccct
ctagaaataattttgtttaactttaagaaggagatatacatatgcagggt
tctgtgacagagtttctaaaaccgcgcctggttgatatcgagcaagtgag
ttcgacgcacgccaaggtgacccttgagcctttagagcgtggctttggcc
atactctgggtaacgcactgcgccgtattctgctctcatcgatgccgggt
tgcgcggtgaccgaggttgagattgatggtgtactacatgagtacagcac
aaaagaaggcgttcaggaagatatcctggaaatcctgctcaacctgaaag
ggctggcggtgagagttcagggcaaagatgaagttattcttaccttgaat
aaatctggcattggccctgtgactgcagccgatatcacccacgacggtga
tgtcgaaatcgtcaagccgcagcacgtgatctgccacctgaccgatgaga
acgcgtctattagcatgcgtatcaaagttcagcgcggtcgtggttatgtg
ccggcttctacccgaattcattcggaagaagatgagcgcccaatcggccg
tctgctggtcgacgcatgctacagccctgtggagcgtattgcctacaatg
ttgaagcagcgcgtgtagaacagcgtaccgacctggacaagctggtcatc
gaaatggaaaccaacggcacaatcgatcctgaagaggcgattcgtcgtgc
ggcaaccattctggctgaacaactggaggctttcgttgacttacgtgatg
tacgtcagcctgaagtgaaagaagagaaaccagagttcgatccgatcctg
ctgcgccctgttgacgatctggaattgactgtccgctctgctaactgcct
taaagcagaagctatccactatatcggtgatctggtacagcgtaccgagg
ttgagctccttaaaacgcctaaccttggtaaaaaatctcttactgagatt
aaagacgtgctggcttcccgtggactgtctctgggcatgcgcctggaaaa
ctggccaccggcaagcatcgctgacgagtaaccggatccccgatccgtgg
