# Supplementary material for: Assembling a True “Olympic Gel” From over 16 000 Combinatorial DNA Rings
Source: Adv Mater. 2026 Mar 6;38(34):e20549. doi: 10.1002/adma.202520549 (PMC13274696; doi:10.1002/adma.202520549)
Supplement: Supplementary file 3 — Supporting File 3: adma72688‐sup‐0003_Data_S4_Cloning_sequences.zip. [file ADMA-38-e20549-s003.zip › Data_S1_Cloning_sequences/PVS10-DLK_sequence.fasta]

>PVS10-DLK
acttgtcagcgactgaggaaacagacNNNNNNNNNGCTGAGGNNNNNNNN
NNNNNNNNCCTCAGCNNNNNNNNNtgcaggaaatgctcaccgttaagtct
gatgacgtgaacggtcgtaccaagatgtataaaaacatcgtggacggcaa
ccatcagatggagccgggcatgccagaatccttcaacgtattgttgaaag
agattcgttcgctgggtatcaacatcgaactggaagacgagtaattctcg
ctcaaacaggtcactgctgtcgggttaaaacccggcagcggattgtgcta
actccgacgggagcaaatccgtgaaagatttattaaagtttctgaaagcg
cagactaaaaccgaagagtttgatgcgatcaaaattgctctggcttcgcc
agacatgatccgttcatggtctttcggtgaagttaaaaagccggaaacca
tcaactaccgtacgttcaaaccagaacgtgacggccttttctgcgcccgt
atctttgggccggtaaaagattacgagtgcctgtgcggtaagtacaagcg
cctgaaacaccgtggcgtcatctgtgagaagtgcggcgttgaagtgaccc
agactaaagtacgccgtgagcgtatgggccacatcgaactggcttccccg
actgcgcacatctggttcctgaaatcgctgccgtcccgtatcggtctgct
gctcgatatgccgctgcgcgatatcgaacgcgtactgtactttgaatcct
atgtggttatcgaaggcggtatgaccaacctggaacgtcagcagatcctg
actgaagagcagtatctggacgcgctggaagagttcggtgacgaattcga
cgcgaagatgggggcggaagcaatccaggctctgctgaagagcatggatc
tggagcaagagtgcgaacagctgcgtgaagagctgaacgaaaccaactcc
gaaaccaagcgtaaaaagctgaccaagcgtatcaaactgctggaagcgtt
cgttcagtctggtaacaaaccagagtggatgatcctgaccgttctgccgg
tactgccgccagatctgcgtccgctggttccgctggatggtggtcgtttc
gcgacttctgacctgaacgatctgtatcgtcgcgtcattaaccgtaacaa
ccgtctgaaacgtctgctggatctggctgcgccggacatcatcgtacgta
acgaaaaacgtatgctgcaggaagcggtagacgccctgctggataacggt
cgtcgcggtcgtgcgatcaccggttctaacaagcgtcctctgaaatcttt
ggccgacatgatcaaaggtaaacagggtcgtttccgtcagaacctgctcg
gtaagcgtgttgactactccggtcgttctgtaatcaccgtaggtccatac
ctgcgtctgcatcagtgcggtctgccgaagaaaatggcactggagctgtt
caaaccgttcatctacggcaagctggaactgcgtggtcttgctaccacca
ttaaagctgcgaagaaaatggttgagcgcgaagaagctgtcgtttgggat
atcctggacgaagttatccgcgaacacccggtactgctgaaccgtgcacc
gactctgcaccgtctgggtatccaggcatttgaaccggtactgatcgaag
gtaaagctatccagctgcacccgctggtttgtgcggcatataacgccgac
ttcgatggtgaccagatggctgttcacgtaccgctgacgctggaagccca
gctggaagcgcgtgcgctgatgatgtctaccaacaacatcctgtccccgg
cgaacggcgaaccaatcatcgttccgtctcaggacgttgtactgggtctg
tactacatgacccgtgactgtgttaacgccaaaggcgaaggcatggtgct
gactggcccgaaagaagcagaacgtctgtatcgctctggtctggcttctc
tgcatgcgcgcgttaaagtgcgtatcaccgagtatgaaaaagatgctaac
ggtgaattagtagcgaaaaccagcctgaaagacacgactgttggccgtgc
cattctgtggatgattgtaccgaaaggtctgccttactccatcgtcaacc
aggcgctgggtaaaaaagcaatctccaaaatgctgaacacctgctaccgc
attctcggtctgaaaccgaccgttatttttgcggaccagatcatgtacac
cggcttcgcctatgcagcgcgttctggtgcatctgttggtatcgatgaca
tggtcatcccggagaagaaacacgaaatcatctccgaggcagaagcagaa
gttgctgaaattcaggagcagttccagtctggtctggtaactgcgggcga
acgctacaacaaagttatcgatatctgggctgcggcgaacgatcgtgtat
ccaaagcgatgatggataacctgcaaactgaaaccgtgattaaccgtgac
ggtcaggaagagaagcaggtttccttcaacagcatctacatgatggccga
ctccggtgcgcgtggttctgcggcacagattcgtcagcttgctggtatgc
gtggtctgatggcgaagccggatggctccatcatcgaaacgccaatcacc
gcgaacttccgtgaaggtctgaacgtactccagtacttcatctccaccca
cggtgctcgtaaaggtctggcggataccgcactgaaaactgcgaactccg
gttacctgactcgtcgtctggttgacgtggcgcaggacctggtggttacc
gaagacgattgtggtacccatgaaggtatcatgatgactccggttatcga
gggtggtgacgttaaagagccgctgcgcgatcgcgtactgggtcgtgtaa
ctgctgaagacgttctgaagccgggtactgctgatatcctcgttccgcgc
aacacgctgctgcacgaacagtggtgtgacctgctggaagagaactctgt
cgacgcggttaaagtacgttctgttgtatcttgtgacaccgactttggtg
tatgtgcgcactgctacggtcgtgacctggcgcgtggccacatcatcaac
aagggtgaagcaatcggtgttatcgcggcacagtccatcggtgaaccggg
tacacagctgaccatgcgtacgttccacatcggtggtgcggcatctcgtg
cggctgctgaatccagcatccaagtgaaaaacaaaggtagcatcaagctc
agcaacgtgaagtcggttgtgaactccagcggtaaactggttatcacttc
ccgtaatactgaactgaaactgatcgacgaattcggtcgtactaaagaaa
gctacaaagtaccttacggtgcggtactggcgaaaggcgatggcgaacag
gttgctggcggcgaaaccgttgcaaactgggacccgcacaccatgccggt
tatcaccgaagtaagcggttttgtacgctttactgacatgatcgacggcc
agaccattacgcgtcagaccgacgaactgaccggtctgtcttcgctggtg
gttctggattccgcagaacgtaccgcaggtggtaaagatctgcgtccggc
actgaaaatcgttgatgctcagggtaacgacgttctgatcccaggtaccg
atatgccagcgcagtacttcctgccgggtaaagcgattgttcagctggaa
gatggcgtacagatcagctctggtgacaccctggcgcgtattccgcagga
atccggcggtaccaaggacatcaccggtggtctgccgcgcgttgcggacc
tgttcgaagcacgtcgtccgaaagagccggcaatcctggctgaaatcagc
ggtatcgtttccttcggtaaagaaaccaaaggtaaacgtcgtctggttat
caccccggtagacggtagcgatccgtacgaagagatgattccgaaatggc
gtcagctcaacgtgttcgaaggtgaacgtgtagaacgtggtgacgtaatt
tccgacggtccggaagcgccgcacgacattctgcgtctgcgtggtgttca
tgctgttactcgttacatcgttaacgaagtacaggacgtataccgtctgc
agggcgttaagattaacgataaacacatcgaagttatcgttcgtcagatg
ctgcgtaaagctaccatcgttaacgcgggtagctccgacttcctggaagg
cgaacaggttgaatactctcgcgtcaagatcgcaaaccgcgaactggaag
cgaacggcaaagtgggtgcaacttactcccgcgatctgctgggtatcacc
aaagcgtctctggcaaccgagtccttcatctccgcggcatcgttccagga
gaccactcgcgtgctgaccgaagcagccgttgcgggcaaacgcgacgaac
tgcgcggcctgaaagagaacgttatcgtgggtcgtctgatcccggcaggt
accggttacgcgtaccaccaggatcgtatgcgtcgccgtgctgcgggtga
agctccggctgcaccgcaggtgactgcagaagacgcatctgccagcctgg
cagaactgctgaacgcaggtctgggcggttctgataacgagctcgaggtg
caccatcaccatcaccattaaggcctcaaataacgtaaaaacccgcttcg
gcgggtttttttatggggggagtttagggaaagagcatttgtcagaataa
gcttcaatgactgcagacttaagaaggagattaatgtatggcacgcgtaa
ctgttcaggacgctgtagagaaaattggtaaccgttttgacctggtactg
gtcgccgcgcgtcgcgctcgtcagatgcaggtaggcggaaaggatccgct
ggtaccggaagaaaacgataaaaccactgtaatcgcgctgcgcgaaatcg
aagaaggtctgatcaacaaccagatcctcgacgttcgcgaacgccaggaa
cagcaagagcaggaagccgctgaattacaagccgttaccgctattgctga
aggtcgtcgttaagcggccgcactcgagcaccaccaccaccaccactgag
atccggctgctaacaaagcccgaaaggaagctgagttggctgctgccacc
gctgagcaataactagcataaccccttggggcctctaaacgggtcttgag
gggttttttgctgaaaggaggaactatatccggattggcgaatgggacgc
gccctgtagcggcgcattaagcgcggcgggtgtggtggttacgcgcagcg
tgaccgctacacttgccagcgccctagcgcccgctcctttcgctttcttc
ccttcctttctcgccacgttcgccggctttccccgtcaagctctaaatcg
ggggctccctttagggttccgatttagtgctttacggcacctcgacccca
aaaaacttgattagggtgatggttcacgtagtgggccatcgccctgatag
acggtttttcgccctttgacgttggagtccacgttctttaatagtggact
cttgttccaaactggaacaacactcaaccctatctcggtctattcttttg
atttataagggattttgccgatttcggcctattggttaaaaaatgagctg
atttaacaaaaatttaacgcgaattttaacaaaatattaacgcttacaat
ttaggtggcacttttcggggaaatgtgcgcggaacccctatttgtttatt
tttctaaatacattcaaatatgtatccgctcatgagacaataaccctgat
aaatgcttcaataatattgaaaaaggaagagtatgagtattcaacatttc
cgtgtcgcccttattcccttttttgcggcattttgccttcctgtttttgc
tcacccagaaacgctggtgaaagtaaaagatgctgaagatcagttgggtg
cacgagtgggttacatcgaactggatctcaacagcggtaagatccttgag
agttttcgccccgaagaacgttttccaatgatgagcacttttaaagttct
gctatgtggcgcggtattatcccgtattgacgccgggcaagagcaactcg
gtcgccgcatacactattctcagaatgacttggttgagtactcaccagtc
acagaaaagcatcttacggatggcatgacagtaagagaattatgcagtgc
tgccataaccatgagtgataacactgcggccaacttacttctgacaacga
tcggaggaccgaaggagctaaccgcttttttgcacaacatgggggatcat
gtaactcgccttgatcgttgggaaccggagctgaatgaagccataccaaa
cgacgagcgtgacaccacgatgcctgcagcaatggcaacaacgttgcgca
aactattaactggcgaactacttactctagcttcccggcaacaattaata
gactggatggaggcggataaagttgcaggaccacttctgcgctcggccct
tccggctggctggtttattgctgataaatctggagccggtgagcgtgggt
ctcgcggtatcattgcagcactggggccagatggtaagccctcccgtatc
gtagttatctacacgacggggagtcaggcaactatggatgaacgaaatag
acagatcgctgagataggtgcctcactgattaagcattggtaactgtcag
accaagtttactcatatatactttagattgatttaaaacttcatttttaa
tttaaaaggatctaggtgaagatcctttttgataatctcatgaccaaaat
cccttaacgtgagttttcgttccactgagcgtcagaccccgtagaaaaga
tcaaaggatcttcttgagatcctttttttctgcgcgtaatctgctgcttg
caaacaaaaaaaccaccgctaccagcggtggtttgtttgccggatcaaga
gctaccaactctttttccgaaggtaactggcttcagcagagcgcagatac
caaatactgtccttctagtgtagccgtagttaggccaccacttcaagaac
tctgtagcaccgcctacatacctcgctctgctaatcctgttaccagtggc
tgctgccagtggcgataagtcgtgtcttaccgggttggactcaagacgat
agttaccggataaggcgcagcggtcgggctgaacggggggttcgtgcaca
cagcccagcttggagcgaacgacctacaccgaactgagatacctacagcg
tgagctatgagaaagcgccacgcttcccgaagggagaaaggcggacaggt
atccggtaagcggcagggtcggaacaggagagcgcacgagggagcttcca
gggggaaacgcctggtatctttatagtcctgtcgggtttcgccacctctg
acttgagcgtcgatttttgtgatgctcgtcaggggggcggagcctatgga
aaaacgccagcaacgcggcctttttacggttcctggccttttgctggcct
tttgctcacatgttctttcctgcgttatcccctgattctgtggataaccg
tattaccgcctttgagtgagctgataccgctcgccgcagccgaacgaccg
agcgcagcgagtcagtgagcgaggaagcggaagagcgcctgatgcggtat
tttctccttacgcatctgtgcggtatttcacaccgcaatggtgcactctc
agtacaatctgctctgatgccgcatagttaagccagtatacactccgcta
tcgctacgtgactgggtcatggctgcgccccgacacccgccaacacccgc
tgacgcgccctgacgggcttgtctgctcccggcatccgcttacagacaag
ctgtgaccgtctccgggagctgcatgtgtcagaggttttcaccgtcatca
ccgaaacgcgcgaggcagctgcggtaaagctcatcagcgtggtcgtgaag
cgattcacagatgtctgcctgttcatccgcgtccagctcgttgagtttct
ccagaagcgttaatgtctggcttctgataaagcgggccatgttaagggcg
gttttttcctgtttggtcactgatgcctccgtgtaagggggatttctgtt
catgggggtaatgataccgatgaaacgagagaggatgctcacgatacggg
ttactgatgatgaacatgcccggttactggaacgttgtgagggtaaacaa
ctggcggtatggatgcggcgggaccagagaaaaatcactcagggtcaatg
ccagcgcttcgttaatacagatgtaggtgttccacagggtagccagcagc
atcctgcgatgcagatccggaacataatggtgcagggcgctgacttccgc
gtttccagactttacgaaacacggaaaccgaagaccattcatgttgttgc
tcaggtcgcagacgttttgcagcagcagtcgcttcacgttcgctcgcgta
tcggtgattcattctgctaaccagtaaggcaaccccgccagcctagccgg
gtcctcaacgacaggagcacgatcatgcgcacccgtggggccgccatgcc
ggcgataatggcctgcttctcgccgaaacgtttggtggcgggaccagtga
cgaaggcttgagcgagggcgtgcaagattccgaataccgcaagcgacagg
ccgatcatcgtcgcgctccagcgaaagcggtcctcgccgaaaatgaccca
gagcgctgccggcacctgtcctacgagttgcatgataaagaagacagtca
taagtgcggcgacgatagtcatgccccgcgcccaccggaaggagctgact
gggttgaaggctctcaagggcatcggtcgagatcccggtgcctaatgagt
gagctaacttacattaattgcgttgcgctcactgcccgctttccagtcgg
gaaacctgtcgtgccagctgcattaatgaatcggccaacgcgcggggaga
ggcggtttgcgtattgggcgccagggtggtttttcttttcaccagtgaga
cgggcaacagctgattgcccttcaccgcctggccctgagagagttgcagc
aagcggtccacgctggtttgccccagcaggcgaaaatcctgtttgatggt
ggttaacggcgggatataacatgagctgtcttcggtatcgtcgtatccca
ctaccgagatatccgcaccaacgcgcagcccggactcggtaatggcgcgc
attgcgcccagcgccatctgatcgttggcaaccagcatcgcagtgggaac
gatgccctcattcagcatttgcatggtttgttgaaaaccggacatggcac
tccagtcgccttcccgttccgctatcggctgaatttgattgcgagtgaga
tatttatgccagccagccagacgcagacgcgccgagacagaacttaatgg
gcccgctaacagcgcgatttgctggtgacccaatgcgaccagatgctcca
cgcccagtcgcgtaccgtcttcatgggagaaaataatactgttgatgggt
gtctggtcagagacatcaagaaataacgccggaacattagtgcaggcagc
ttccacagcaatggcatcctggtcatccagcggatagttaatgatcagcc
cactgacgcgttgcgcgagaagattgtgcaccgccgctttacaggcttcg
acgccgcttcgttctaccatcgacaccaccacgctggcacccagttgatc
ggcgcgagatttaatcgccgcgacaatttgcgacggcgcgtgcagggcca
gactggaggtggcaacgccaatcagcaacgactgtttgcccgccagttgt
tgtgccacgcggttgggaatgtaattcagctccgccatcgccgcttccac
tttttcccgcgttttcgcagaaacgtggctggcctggttcaccacgcggg
aaacggtctgataagagacaccggcatactctgcgacatcgtataacgtt
actggtttcacattcaccaccctgaattgactctcttccgggcgctatca
tgccataccgcgaaaggttttgcgccattcgatggtgtccgggatctcga
cgctctcccttatgcgactcctgcattaggaagcagcccagtagtaggtt
gaggccgttgagcaccgccgccgcaaggaatggtgcatgcaaggagatgg
cgcccaacagtcccccggccacggggcctgccaccatacccacgccgaaa
caagcgctcatgagcccgaagtggcgagcccgatcttccccatcggtgat
gtcggcgatataggcgccagcaaccgcacctgtggcgccggtgatgccgg
ccacgatgcgtccggcgtagaggatcgagatctcgatcccgcgaaattaa
tacgactcactataggggaattgtgagcggataacaattcccctctagaa
ataattttgtttaactttaagaaggagatatacatatgcagggttctgtg
acagagtttctaaaaccgcgcctggttgatatcgagcaagtgagttcgac
gcacgccaaggtgacccttgagcctttagagcgtggctttggccatactc
tgggtaacgcactgcgccgtattctgctctcatcgatgccgggttgcgcg
gtgaccgaggttgagattgatggtgtactacatgagtacagcacaaaaga
aggcgttcaggaagatatcctggaaatcctgctcaacctgaaagggctgg
cggtgagagttcagggcaaagatgaagttattcttaccttgaataaatct
ggcattggccctgtgactgcagccgatatcacccacgacggtgatgtcga
aatcgtcaagccgcagcacgtgatctgccacctgaccgatgagaacgcgt
ctattagcatgcgtatcaaagttcagcgcggtcgtggttatgtgccggct
tctacccgaattcattcggaagaagatgagcgcccaatcggccgtctgct
ggtcgacgcatgctacagccctgtggagcgtattgcctacaatgttgaag
cagcgcgtgtagaacagcgtaccgacctggacaagctggtcatcgaaatg
gaaaccaacggcacaatcgatcctgaagaggcgattcgtcgtgcggcaac
cattctggctgaacaactggaggctttcgttgacttacgtgatgtacgtc
agcctgaagtgaaagaagagaaaccagagttcgatccgatcctgctgcgc
cctgttgacgatctggaattgactgtccgctctgctaactgccttaaagc
agaagctatccactatatcggtgatctggtacagcgtaccgaggttgagc
tccttaaaacgcctaaccttggtaaaaaatctcttactgagattaaagac
gtgctggcttcccgtggactgtctctgggcatgcgcctggaaaactggcc
accggcaagcatcgctgacgagtaaccggatccccgatccgtgg
