# Supplementary material for: Assembling a True “Olympic Gel” From over 16 000 Combinatorial DNA Rings
Source: Adv Mater. 2026 Mar 6;38(34):e20549. doi: 10.1002/adma.202520549 (PMC13274696; doi:10.1002/adma.202520549)
Supplement: Supplementary file 4 — Supporting File 4: adma72688‐sup‐0004_Data_S5_NGS_analysis.zip. [file ADMA-38-e20549-s001.zip]

Archive with 70 entries (63 files):
- Data_S2_NGS_analysis/
- __MACOSX/._Data_S2_NGS_analysis
- Data_S2_NGS_analysis/.DS_Store
- __MACOSX/Data_S2_NGS_analysis/._.DS_Store
- Data_S2_NGS_analysis/Code/
- __MACOSX/Data_S2_NGS_analysis/._Code
- Data_S2_NGS_analysis/5_transformations/
- __MACOSX/Data_S2_NGS_analysis/._5_transformations
- Data_S2_NGS_analysis/20_transformations/
- __MACOSX/Data_S2_NGS_analysis/._20_transformations
- Data_S2_NGS_analysis/Code/.ipynb_checkpoints/
- __MACOSX/Data_S2_NGS_analysis/Code/._.ipynb_checkpoints
- Data_S2_NGS_analysis/Code/OG_Suppementary_SequencingAnalysis.ipynb
- __MACOSX/Data_S2_NGS_analysis/Code/._OG_Suppementary_SequencingAnalysis.ipynb
- Data_S2_NGS_analysis/Code/README_SequenceAnalysis.md
- __MACOSX/Data_S2_NGS_analysis/Code/._README_SequenceAnalysis.md
- Data_S2_NGS_analysis/5_transformations/not_gibson_trimmed.csv
- __MACOSX/Data_S2_NGS_analysis/5_transformations/._not_gibson_trimmed.csv
- Data_S2_NGS_analysis/5_transformations/gibson_trimmed.csv
- __MACOSX/Data_S2_NGS_analysis/5_transformations/._gibson_trimmed.csv
- Data_S2_NGS_analysis/5_transformations/not_gibson_unique.csv
- __MACOSX/Data_S2_NGS_analysis/5_transformations/._not_gibson_unique.csv
- Data_S2_NGS_analysis/5_transformations/gibson_frequency_matrix.csv
- __MACOSX/Data_S2_NGS_analysis/5_transformations/._gibson_frequency_matrix.csv
- Data_S2_NGS_analysis/5_transformations/not_gibson_frequency_matrix.csv
- __MACOSX/Data_S2_NGS_analysis/5_transformations/._not_gibson_frequency_matrix.csv
- Data_S2_NGS_analysis/5_transformations/FASTQ_files/
- __MACOSX/Data_S2_NGS_analysis/5_transformations/._FASTQ_files
- Data_S2_NGS_analysis/5_transformations/gibson_unique.csv
- __MACOSX/Data_S2_NGS_analysis/5_transformations/._gibson_unique.csv
- Data_S2_NGS_analysis/20_transformations/not_gibson_trimmed.csv
- __MACOSX/Data_S2_NGS_analysis/20_transformations/._not_gibson_trimmed.csv
- Data_S2_NGS_analysis/20_transformations/gibson_trimmed.csv
- __MACOSX/Data_S2_NGS_analysis/20_transformations/._gibson_trimmed.csv
- Data_S2_NGS_analysis/20_transformations/not_gibson_unique.csv
- __MACOSX/Data_S2_NGS_analysis/20_transformations/._not_gibson_unique.csv
- Data_S2_NGS_analysis/20_transformations/gibson_frequency_matrix.csv
- __MACOSX/Data_S2_NGS_analysis/20_transformations/._gibson_frequency_matrix.csv
- Data_S2_NGS_analysis/20_transformations/not_gibson_frequency_matrix.csv
- __MACOSX/Data_S2_NGS_analysis/20_transformations/._not_gibson_frequency_matrix.csv
- Data_S2_NGS_analysis/20_transformations/FASTQ_files/
- __MACOSX/Data_S2_NGS_analysis/20_transformations/._FASTQ_files
- Data_S2_NGS_analysis/20_transformations/gibson_unique.csv
- __MACOSX/Data_S2_NGS_analysis/20_transformations/._gibson_unique.csv
- Data_S2_NGS_analysis/Code/.ipynb_checkpoints/OG_Suppementary_SequencingAnalysis-checkpoint.ipynb
- __MACOSX/Data_S2_NGS_analysis/Code/.ipynb_checkpoints/._OG_Suppementary_SequencingAnalysis-checkpoint.ipynb
- Data_S2_NGS_analysis/5_transformations/FASTQ_files/Not_gibson_merged.fastq
- __MACOSX/Data_S2_NGS_analysis/5_transformations/FASTQ_files/._Not_gibson_merged.fastq
- Data_S2_NGS_analysis/5_transformations/FASTQ_files/Gibson_merged.fastq
- __MACOSX/Data_S2_NGS_analysis/5_transformations/FASTQ_files/._Gibson_merged.fastq
- Data_S2_NGS_analysis/5_transformations/FASTQ_files/Not_Gibson_1.fastq
- __MACOSX/Data_S2_NGS_analysis/5_transformations/FASTQ_files/._Not_Gibson_1.fastq
- Data_S2_NGS_analysis/5_transformations/FASTQ_files/Gibson_2.fastq
- __MACOSX/Data_S2_NGS_analysis/5_transformations/FASTQ_files/._Gibson_2.fastq
- Data_S2_NGS_analysis/5_transformations/FASTQ_files/Not_Gibson_2.fastq
- __MACOSX/Data_S2_NGS_analysis/5_transformations/FASTQ_files/._Not_Gibson_2.fastq
- Data_S2_NGS_analysis/5_transformations/FASTQ_files/Gibson_1.fastq
- __MACOSX/Data_S2_NGS_analysis/5_transformations/FASTQ_files/._Gibson_1.fastq
- Data_S2_NGS_analysis/20_transformations/FASTQ_files/Not_gibson_merged.fastq
- __MACOSX/Data_S2_NGS_analysis/20_transformations/FASTQ_files/._Not_gibson_merged.fastq
- Data_S2_NGS_analysis/20_transformations/FASTQ_files/Gibson_merged.fastq
- __MACOSX/Data_S2_NGS_analysis/20_transformations/FASTQ_files/._Gibson_merged.fastq
- Data_S2_NGS_analysis/20_transformations/FASTQ_files/Not_Gibson_1.fastq
- __MACOSX/Data_S2_NGS_analysis/20_transformations/FASTQ_files/._Not_Gibson_1.fastq
- Data_S2_NGS_analysis/20_transformations/FASTQ_files/Gibson_2.fastq
- __MACOSX/Data_S2_NGS_analysis/20_transformations/FASTQ_files/._Gibson_2.fastq
- Data_S2_NGS_analysis/20_transformations/FASTQ_files/Not_Gibson_2.fastq
- __MACOSX/Data_S2_NGS_analysis/20_transformations/FASTQ_files/._Not_Gibson_2.fastq
- Data_S2_NGS_analysis/20_transformations/FASTQ_files/Gibson_1.fastq
- __MACOSX/Data_S2_NGS_analysis/20_transformations/FASTQ_files/._Gibson_1.fastq
