# Supplementary material for: Assembling a True “Olympic Gel” From over 16 000 Combinatorial DNA Rings
Source: Adv Mater. 2026 Mar 6;38(34):e20549. doi: 10.1002/adma.202520549 (PMC13274696; doi:10.1002/adma.202520549)
Supplement: Supplementary file 4 — Supporting File 4: adma72688‐sup‐0004_Data_S5_NGS_analysis.zip. [file ADMA-38-e20549-s001.zip › Data_S2_NGS_analysis/Code/OG_Suppementary_SequencingAnalysis.ipynb]

# %% [markdown]
**Procedure for the sequence analysis:**
1. Convert merged fastq files to fasta format.
2. Convert fasta files to .csv format, convert it into a dataframe, and extract the column with sequences.
3. Search "GCTGAGG" substring (sense nicking site), noting the index locations
4. Extract sequences from -9 to +39 position wherever the substring was found. Export the sequences as a .csv file.
5. Find unique sequences and count their occurences.
6. Generate a frequency matrix.
7. Plot the base distribution using Logomaker.

**Key: Gibson = Gibson product before transformation, Not_Gibson = Final PVS10-DLK library after large-scale purification**


# %% [code]
#Convert merged reads from FASTQ to FASTA, and FASTA to .csv
import os
import csv
from Bio import SeqIO

def fastq_to_fasta(input_folder, output_folder, filenames):
    """
    Converts FASTQ files to FASTA format.
    
    Parameters:
        input_folder (str): Path to the folder containing the input FASTQ files.
        output_folder (str): Path to save the output FASTA files.
        filenames (list): List of filenames to process (without extensions).
    """
    if not os.path.exists(output_folder):
        os.makedirs(output_folder)
    
    fasta_files = []
    
    for file in filenames:
        input_fastq = os.path.join(input_folder, f"{file}.fastq")
        output_fasta = os.path.join(output_folder, f"{file}.fasta")
        
        if not os.path.exists(input_fastq):
            print(f"File not found: {input_fastq}. Skipping.")
            continue
        
        print(f"Processing FASTQ to FASTA: {input_fastq}")
        try:
            with open(input_fastq, "r") as fastq_file, open(output_fasta, "w") as fasta_file:
                count = SeqIO.convert(fastq_file, "fastq", fasta_file, "fasta")
                print(f"Converted {count} records to {output_fasta}")
                fasta_files.append(output_fasta)
        except Exception as e:
            print(f"Error processing {input_fastq}: {e}")
    
    return fasta_files

def fasta_to_csv(fasta_files, output_folder):
    """
    Converts FASTA files to CSV format with columns: Sequence ID, Sequence.
    
    Parameters:
        fasta_files (list): List of FASTA file paths to convert.
        output_folder (str): Path to save the CSV files.
    """
    for fasta_file in fasta_files:
        file_basename = os.path.basename(fasta_file).replace(".fasta", "")
        output_csv = os.path.join(output_folder, f"{file_basename}.csv")
        
        print(f"Processing FASTA to CSV: {fasta_file}")
        try:
            with open(fasta_file, "r") as fasta_handle, open(output_csv, "w", newline="") as csv_file:
                csv_writer = csv.writer(csv_file)
                csv_writer.writerow(["Sequence ID", "Sequence"])
                
                for record in SeqIO.parse(fasta_handle, "fasta"):
                    csv_writer.writerow([record.id, str(record.seq)])
            
            print(f"CSV saved: {output_csv}")
        except Exception as e:
            print(f"Error processing {fasta_file}: {e}")

if __name__ == "__main__":
    # Input parameters
    input_folder = r"input_path" # Change to correct folder
    filenames = ["Gibson_merged", "Not_gibson_merged"]
    
    # Step 1: Convert FASTQ to FASTA
    fasta_files = fastq_to_fasta(input_folder, output_folder, filenames)
    
    # Step 2: Convert FASTA to CSV
    fasta_to_csv(fasta_files, output_folder)
    
    print("Processing complete!")


# %% [code]
## Open .csv files and extract relevant regions

#Import libraries
import csv
import numpy as np
import pandas as pd
import matplotlib.pyplot as plt

#Read .csv data as dataframes
df_not_gibson = pd.read_csv(r'FASTA_files/Not_gibson_merged.csv')
df_gibson = pd.read_csv(r'FASTA_files/Gibson_merged.csv')

#Extract sequences into new dataframes
seq_not_gibson = df_not_gibson.loc[:, "Sequence"]
seq_gibson = df_gibson.loc[:, "Sequence"]


# Step 3. Search for the "GCTGAGG" substring (sense nicking site) and note index locations
sub = 'GCTGAGG'

# Find substring indices for each dataset
indx_not_gibson = seq_not_gibson.str.find(sub)
indx_gibson = seq_gibson.str.find(sub)

# Create a mirror dataframe where subsequences will be stored
not_gibson_ss = seq_not_gibson.copy()
gibson_ss = seq_gibson.copy()

# Step 4. Extract subsequences from -9 to +39 position for each sequence
for i in range(len(seq_not_gibson)):
    seq = seq_not_gibson[i]
    indx = indx_not_gibson[i]
    if indx != -1:  # Ensure the substring is found
        not_gibson_ss[i] = seq[max(0, indx-9):indx+39]  # Adjusted to +39 for 48 nt
    else:
        not_gibson_ss[i] = None  # Mark as None if substring not found

for i in range(len(seq_gibson)):
    seq = seq_gibson[i]
    indx = indx_gibson[i]
    if indx != -1:
        gibson_ss[i] = seq[max(0, indx-9):indx+39]  # Adjusted to +39 for 48 nt
    else:
        gibson_ss[i] = None
        
# Step 4.5. Filter out sequences shorter than 48 nt
not_gibson_ss = not_gibson_ss[not_gibson_ss.str.len() == 48]
gibson_ss = gibson_ss[gibson_ss.str.len() == 48]

# Step 5. Extract unique sequences and their counts for each dataset
not_gibson_ss_values, not_gibson_ss_counts = np.unique(not_gibson_ss.dropna(), return_counts=True)
gibson_ss_values, gibson_ss_counts = np.unique(gibson_ss.dropna(), return_counts=True)

# Convert unique sequences and counts to pandas series
not_gibson_series = pd.Series(not_gibson_ss_counts, index=not_gibson_ss_values)
gibson_series = pd.Series(gibson_ss_counts, index=gibson_ss_values)

# Save unique subsequences and their occurrences as .csv files
not_gibson_series.to_csv('not_gibson_unique.csv', sep='\t', header=["Count"], index_label="Subsequence")
gibson_series.to_csv('gibson_unique.csv', sep='\t', header=["Count"], index_label="Subsequence")

# Save subsequences after trimming as separate files (optional)
not_gibson_ss.dropna().to_csv("not_gibson_trimmed.csv", index=False, header=False)
gibson_ss.dropna().to_csv("gibson_trimmed.csv", index=False, header=False)

# %% [code]
#Step 5. Script for generating a frequency matrix

import numpy as np
import pandas as pd

# Read the CSV files
df_trimmed_gibson = pd.read_csv(r'gibson_trimmed.csv', names=["Sequence"])
df_trimmed_not_gibson = pd.read_csv(r'not_gibson_trimmed.csv', names=["Sequence"])

# Extract sequences
gibson_trimmed_sequences = df_trimmed_gibson['Sequence'].tolist()
not_gibson_trimmed_sequences = df_trimmed_not_gibson['Sequence'].tolist()

def calculate_frequency_matrix(sequences):
    # Ensure all sequences are of the same length (48 nucleotides)
    sequence_length = 48
    assert all(len(seq) == sequence_length for seq in sequences), "All sequences must be 48 nucleotides long."

    # Initialize a matrix to hold the counts for each base at each position
    base_count_matrix = np.zeros((sequence_length, 4), dtype=int)
    base_index = {'A': 0, 'C': 1, 'G': 2, 'T': 3}

    # Count the occurrences of each base at each position
    for seq in sequences:
        for pos, base in enumerate(seq):
            base_count_matrix[pos, base_index[base]] += 1

    # Convert counts to frequencies
    frequency_matrix = base_count_matrix / len(sequences)

    return frequency_matrix

def save_frequency_matrix(frequency_matrix, filename):
    # Create a DataFrame from the frequency matrix
    df_frequency = pd.DataFrame(frequency_matrix, columns=['A', 'C', 'G', 'T'])

    # Save the DataFrame to a CSV file
    df_frequency.to_csv(filename, index=False)

# Calculate frequency matrices
frequency_matrix_gibson = calculate_frequency_matrix(gibson_trimmed_sequences)
frequency_matrix_not_gibson = calculate_frequency_matrix(not_gibson_trimmed_sequences)

# Save frequency matrices to CSV files
save_frequency_matrix(frequency_matrix_gibson, 'gibson_frequency_matrix.csv')
save_frequency_matrix(frequency_matrix_not_gibson, 'not_gibson_frequency_matrix.csv')

# %% [code]
# Step 6. Plotting Logos for Gibson, Not_Gibson products
import matplotlib.pyplot as plt
import logomaker
import pandas as pd

# Read the frequency matrices from tab-separated CSV files
df_not_gibson_fm = pd.read_csv('not_gibson_frequency_matrix.csv')
df_gibson_fm = pd.read_csv('gibson_frequency_matrix.csv')

# Define color scheme for nucleotides
og_color_scheme = {
    'G': [0.902, 0.623, 0],
    'C': [0, 0.447, 0.698],
    'T': [0.835, 0.369, 0],
    'A': [0, 0.62, 0.45]
}

# Set up the figure for Not_Gibson product
fig, ax = plt.subplots(1, 1, figsize=[40, 10])

ss_logo_not_gibson = logomaker.Logo(df_not_gibson_fm,
                                  ax=ax,
                                  color_scheme=og_color_scheme,
                                  width=0.9,
                                  vpad=0.05,
                                  vsep=0.005,
                                  fade_probabilities=True,
                                  show_spines=False,
                                  stack_order='small_on_top')
ss_logo_not_gibson.style_spines(visible=False)
ax.set_xticks([])
ax.set_yticks([])


# Adjust layout and save the figure
plt.tight_layout()
plt.savefig('Not_Gibson_Sequence_Logo.svg')
plt.show()

# %% [code]
# Set up the figure for Gibson product
fig, ax = plt.subplots(1, 1, figsize=[40, 10])

ss_logo_gibson = logomaker.Logo(df_gibson_fm,
                                  ax=ax,
                                  color_scheme=og_color_scheme,
                                  width=0.9,
                                  vpad=0.05,
                                  vsep=0.005,
                                  fade_probabilities=True,
                                  show_spines=False,
                                  stack_order='small_on_top')
ss_logo_gibson.style_spines(visible=False)
ax.set_xticks([])
ax.set_yticks([])

# Adjust layout and save the figure
plt.tight_layout()
plt.savefig('Gibson_Sequence_Logo.svg')
plt.show()

# %% [code]
