# Supplementary material for: Assembling a True “Olympic Gel” From over 16 000 Combinatorial DNA Rings
Source: Adv Mater. 2026 Mar 6;38(34):e20549. doi: 10.1002/adma.202520549 (PMC13274696; doi:10.1002/adma.202520549)
Supplement: Supplementary file 4 — Supporting File 4: adma72688‐sup‐0004_Data_S5_NGS_analysis.zip. [file ADMA-38-e20549-s001.zip › Data_S2_NGS_analysis/Code/README_SequenceAnalysis.md]

OG Supplementary Sequencing Analysis

This repository contains the Jupyter notebook used for the supplementary sequencing analysis of the Gibson product before transformation and the final PVS10-DLK library after large-scale purification.
All the .fastq files and .csv files files used and generated are provided in different folders for testing.  

Procedure for the Sequence Analysis:

    1. Use Biopython to convert merged FASTQ Files to FASTA format.

    2. Convert FASTA files to .csv format.

    3. Search for sense nicking site:
        Search for the "GCTGAGG" substring (sense nicking site) and note the index locations.

    4. Extract specific sequences:
        Extract sequences from -9 to +39 positions wherever the substring is found.
        Export the extracted sequences as a .csv file.

    5. Find unique sequences and count occurrences:
        Identify unique sequences and count their occurrences to generate a frequency matrix.

    6. Generate a frequency matrix and plot the base distribution using Logomaker.


Files

    OG_Supplementary_SequencingAnalysis.ipynb: Jupyter notebook containing the analysis.
    FASTQ_files/Gibson_1.fastq: FASTQ file for Gibson product forward reads.
    FASTQ_files/Not_gibson_1.fastq: FASTQ file for final PVS10-DLK library forward reads.
    FASTQ_files/Gibson_2.fastq: FASTQ file for Gibson product reverse reads.
    FASTQ_files/Not_gibson_2.fastq: FASTQ file for final PVS10-DLK library reverse reads.
    FASTQ_files/Gibson_merged.fastq: FASTQ file containing merged reads for the Gibson product.
    FASTQ_files/Not_gibson_merged.fastq: FASTQ file containing merged reads for the final PVS10-DLK library.
    gibson_trimmed.csv: CSV file containing trimmed Gibson product sequences.
    not_gibson_trimmed.csv: CSV file containing trimmed final PVS10-DLK library sequences.
    gibson_unique.xlsx: Excel file containing unique Gibson product sequences.
    not_gibson_unique.xlsx: Excel file containing unique final PVS10-DLK library sequences.
    gibson_frequency_matrix.csv: CSV file containing base-wise frequency matrix of Gibson product sequences.
    not_gibson_frequency_matrix.csv: CSV file containing base-wise frequency matrix of final PVS10-DLK library sequences.


Requirements

    Python 3.x
    Biopython
    Pandas
    Numpy
    Matplotlib
    Logomaker

Usage

    Ensure all required files are in the same directory as the Jupyter notebook. Correct for file location if required.
    Open the notebook and run all cells sequentially to perform the sequence analysis and generate plots.
