# Supplementary material for: Assembling a True “Olympic Gel” From over 16 000 Combinatorial DNA Rings
Source: Adv Mater. 2026 Mar 6;38(34):e20549. doi: 10.1002/adma.202520549 (PMC13274696; doi:10.1002/adma.202520549)
Supplement: Supplementary file 4 — Supporting File 4: adma72688‐sup‐0004_Data_S5_NGS_analysis.zip. [file ADMA-38-e20549-s001.zip › Data_S2_NGS_analysis/5_transformations/not_gibson_trimmed.csv]

TTTTCGTACGCTGAGGCTAACCGGTTAATAAACCTCAGCGCACGACGC
TCCTGTTTTGCTGAGGCAGATGCCTACTTATTCCTCAGCGAGTGATTG
GTAATGTTGGCTGAGGTCAAGAGAGACTCGCACCTCAGCAAAATGTTC
GTCACTTGAGCTGAGGGCATGCTTCCGTAACTCCTCAGCTTCATGAAT
TCCAACTGGGCTGAGGCGGTAACAGCACGGCACCTCAGCGGAATCTCA
GACGTATAAGCTGAGGAGGCAAAAGGCCATCCCCTCAGCTTATAGTAA
CAAATATGGGCTGAGGGAGTGAAACCATTTTGCCTCAGCCACATATCA
AAGGACCCTGCTGAGGCTTCATCATAGTTCGACCTCAGCGCGGCACGA
TTCGGTTCGGCTGAGGCGAGGTTTCGTTGGTACCTCAGCAGGCTCAGC
AACAGTGTCGCTGAGGAAGCACGACACAGCCACCTCAGCTACCGGATT
GCAACTTGAGCTGAGGTATTATAGGCTCATTTCCTCAGCTTACGTTAC
CACGACTCCGCTGAGGCAGTTCTCTCCTAGAGCCTCAGCATATTAGCC
GAGCTTCAGGCTGAGGTAGTTATTTATCATATCCTCAGCATCTGCACC
GACTGAAGCGCTGAGGAATTTGCATACGAGTCCCTCAGCAATATGTGT
TTCGATGAAGCTGAGGAAGAACCATTCGTTGGCCTCAGCACTTATACT
CGGCGCTTTGCTGAGGGCTCTGGGTCTTATACCCTCAGCACGTAAAAA
ATCGGATATGCTGAGGTATTTTCTGATTCTTTCCTCAGCTAAATTTCT
CGCCGTTTAGCTGAGGGTTCCGAGAATCTGATCCTCAGCAAAGTCGTA
TGGTTTGCTGCTGAGGAGAGACGGTCAGTTGGCCTCAGCATCTGCGGT
AACTCTCGTGCTGAGGTAACAATGCGAACGATCCTCAGCCAACACTTC
AATGCACAGGCTGAGGTTTTAAAATATTTACTCCTCAGCTGGTGTTAA
CGCTGTTACGCTGAGGTCGCCAAATCATCAAGCCTCAGCGACCACTTA
AGACTTTTAGCTGAGGGGATGGTCCTGGCCTCCCTCAGCTGTGTTCTG
GGCAAGGCTGCTGAGGTGGAGTTAAAAGTAAGCCTCAGCGTCATGAAA
TCCCCTATCGCTGAGGTACTAACAGAGATAGACCTCAGCGGCTATGAC
GAATTACACGCTGAGGGAGTCAACGGTCCCCGCCTCAGCCGAGCGTAG
CAGATGCAAGCTGAGGTAAGGATCTGCCAATGCCTCAGCGTTCATTTT
TGCAATCAGGCTGAGGCTCTCCGCTTGTCTAACCTCAGCGCTTTGAAG
TCAGAGACGGCTGAGGTAGTAACACGCAATAGCCTCAGCGCCTTTGGA
ATGTGTTAGGCTGAGGAAACAACTGGGCCGACCCTCAGCTTTAGTTAT
AGACGTCTGGCTGAGGCTCTAGTCAGCGGGGGCCTCAGCGGACGTGAG
TGCCAACAGGCTGAGGTCCGTTTTAACCATAACCTCAGCTAAAATAGT
AAACTTGGCGCTGAGGTTTCGTCGAATGTACTCCTCAGCCTCTAGAGA
GGCGCGCAAGCTGAGGACCCAAAACAATAAATCCTCAGCTGAAGATTG
AATGCGGGGGCTGAGGGGTTCTATTACCGATACCTCAGCCACCTGGCT
TTAACACTAGCTGAGGTCATGGGTAGAGTCGACCTCAGCAAGTGAAAG
ATCACACTCGCTGAGGTTGTACGTAGACTCCGCCTCAGCGCCAGATGT
ATCTCAGTGGCTGAGGTAGCAAAATTAATAATCCTCAGCCTGACAAAA
CGACCCCCGGCTGAGGAAATTATGGTGCATGGCCTCAGCGGGTAGAGG
CTCCACTCAGCTGAGGCAAAGGAGCCGCTACCCCTCAGCCACCAGACT
GATCGACGTGCTGAGGATGAACTCGGTACTCGCCTCAGCACGATTTTA
TAACCAGAGGCTGAGGCGTTGTAGGCTAGGGTCCTCAGCGAGGTTCAG
GGTGCTCATGCTGAGGGGTTACAACGTGACTACCTCAGCGTTCTGATG
TTGGTCTCCGCTGAGGAAGTAGGATGTGTTCTCCTCAGCTAGTTAATG
AAACGGTCTGCTGAGGAAGTGGACTTTCTGGTCCTCAGCTACTCACAC
ATTCCATTTGCTGAGGTGGACATAACTTTTGGCCTCAGCCGAGTTCGC
ACATACGCTGCTGAGGGATTCCACTCAACTATCCTCAGCCCGGTTTGC
ATCGTTCTAGCTGAGGATTGCAAACACAAGGTCCTCAGCGTTCAATCC
TGTATCGGGGCTGAGGGATGCGATAATTTCCGCCTCAGCGAATTATCT
ACAGTACGCGCTGAGGCTTAATAGCAAATCCTCCTCAGCGGGAAATTG
CTGACTCTAGCTGAGGTTGGGGTGGCTTAGACCCTCAGCAAAAATACC
GGCAAGCAAGCTGAGGAGATTACTCCAGACCACCTCAGCGTACATCGT
TAGTATGGAGCTGAGGACCCACACCTCAACCTCCTCAGCTTCTCGGAA
TCCCAGCTAGCTGAGGTGCGATCGACTTCTCCCCTCAGCAGCATAACA
CTTGTTCTGGCTGAGGGGGTTGACCGCCTAGACCTCAGCGTATCGACT
AATCTCTGTGCTGAGGTGGTTCCTGGATCCTGCCTCAGCTGTTGTGCC
GCATGTTATGCTGAGGGACCTAAACTCTTACTCCTCAGCATGTGTAAA
TGCAGAAATGCTGAGGTCCCCCGCCCTCTGACCCTCAGCTGCATGTCT
GACTTGGATGCTGAGGGTTACTGCGTGCTCCACCTCAGCTATGGAGTG
TATATGCTTGCTGAGGATACTAATTTTGACCGCCTCAGCTCGCGGATA
ACAGAACACGCTGAGGCCAGCGCCTGTCCATCCCTCAGCAGATAAACG
GGAATTATGGCTGAGGCTCTTTAACCGTATAACCTCAGCAGTCGGTCC
TGCTCATATGCTGAGGCTGCCGGGCGGCCGTTCCTCAGCGGTAAGGAT
GGAAATCTGGCTGAGGCTGTCAGCTAGAACCTCCTCAGCCAAAGTCTC
AGTCAATTGGCTGAGGAAGAGTACTTGGCTAACCTCAGCATAAGGAAG
CTTTATCCGGCTGAGGATGCGTTGGGGCTACTCCTCAGCTAGCTGTCC
TACGTACTAGCTGAGGCAGTGTGTTCTTAGATCCTCAGCTTGACCCCT
CGCAATACAGCTGAGGTACAGATATTACCTCGCCTCAGCATCTCCTAA
GGAAGGCATGCTGAGGAATTTATTTCTCTCCGCCTCAGCTGTACTCAC
ACGCTCTAAGCTGAGGGAAAGCTGCATACGACCCTCAGCTGTAAAAGC
GACGTGAATGCTGAGGGTTTGACAGAAAATGCCCTCAGCAACTAATAG
GAATTCGCAGCTGAGGTACTCGGTTCGCCATCCCTCAGCTGATCAAAC
ACAGTTATGGCTGAGGTGCGGTTGCGCATCTCCCTCAGCTGGGATACA
GAAGGACGCGCTGAGGAAAGGGATGTAAACCTCCTCAGCAGTACGGGA
CGTAGTCTCGCTGAGGTATAGACCGTCAGCTTCCTCAGCACACACGTG
TCCTTATAAGCTGAGGGCTAGTCACAATCGATCCTCAGCAGCTTATGC
TTGCCGAGCGCTGAGGTGAACTATTAGAAATACCTCAGCTACCCGCAT
GCATATGTGGCTGAGGTTCTTTTATTATGTGACCTCAGCCCAGTTCCT
ACACGGGACGCTGAGGTCGAACTGCCAGCATTCCTCAGCTTAGAGTGA
CGGATGCGCGCTGAGGATGGTCTCGAGATTCTCCTCAGCTCAGACTTC
CCGTTAATTGCTGAGGATTCACCCACGCTCATCCTCAGCGGGCGAGGG
CGGGTTGCTGCTGAGGGAGAATACAGCACCCACCTCAGCGGACTCACC
TTTATCTGAGCTGAGGGTCCAGGCCATTGAACCCTCAGCTGAAATGTG
GGACACAGAGCTGAGGCCTCAAGGTCCGGTTGCCTCAGCTCCCTATAC
CACTCTCTTGCTGAGGATGTGATATTTCCTTCCTCAGCATAAGTTGCT
ATTGTGTCGGCTGAGGTAGTATAGTCGAACATCCTCAGCAAGCATGGT
AGGCACTAGGCTGAGGAAGTAGTGATATCCTGCCTCAGCTTCTTCAGC
GGAATTAGGGCTGAGGTCATACCTTCTAGTCCCCTCAGCTACACCGGG
GCAATTCAGGCTGAGGCTACTCCTAGTGAAATCCTCAGCGCCACGTAC
ATTGGTTCGGCTGAGGAAAACTGGCATCACGGCCTCAGCATCTACGTG
CTGCATCTGGCTGAGGGTGCGCCGGCTTTTAGCCTCAGCCTTGTTGAA
ATCTTACTCGCTGAGGAGTTGTTAATCCAATTCCTCAGCCGCCCTGCA
GAGCCGTGGGCTGAGGGTAATCAGGTGGAAAGCCTCAGCTATACACAA
AGCATGCGCGCTGAGGTAGTATGGCAAAATGGCCTCAGCGTCAATCCC
TGGAGACAGGCTGAGGTTTCAAAGCTCATTGACCTCAGCCCGACTGCG
CATCGGGCGGCTGAGGATTGAATTATTACACCCCTCAGCTGCATCTAG
TGTCGATACGCTGAGGGCATACTGCCGGATTTCCTCAGCTGGCGTTTC
GGTCGGGAGGCTGAGGGCAAACAGTAGGTGTACCTCAGCTAACCGCCT
GCAATGGGTGCTGAGGTTGAGGGAGAGTGGGCCCTCAGCATCTGATTC
TCAATAGTGGCTGAGGAAAAGTGAAAAAAACCCCTCAGCCCGCATTAC
TTGGAGGCGGCTGAGGCGTGCGAAGGCATAAGCCTCAGCAGCGAAGGC
TTTGCGACCGCTGAGGAGGATAGTCTACGTTCCCTCAGCTCTCTAATA
ACCATCCAAGCTGAGGTCAGTGGGTTGTCTACCCTCAGCATGCTGTAG
TAGAAGGGTGCTGAGGGGTGCAAGGCCTCCAGCCTCAGCGATTGGTGG
TCAGTTTGGGCTGAGGCCGCTACGCCAAAATACCTCAGCAGCCATTAT
AGATTTTTAGCTGAGGGAGGCGCAAGCGGGTTCCTCAGCCGGTTCATA
TCGATCTACGCTGAGGGAGTGACCTGATGGACCCTCAGCCAAAACCCA
TACGGGTGTGCTGAGGCGTGAAACGTCTTGAACCTCAGCTTTTCGCGT
ACTCCGTCAGCTGAGGGCTCGGAGCTGTGCGGCCTCAGCTTAAGTGTT
TCTGATCGGGCTGAGGGAGACACCTGTTAAACCCTCAGCGTGTACAAG
GCCTGAGTGGCTGAGGTAAGCCTCGTAACTTGCCTCAGCTGTCTACAT
TGCAGTTCGGCTGAGGTTTGTTGTATAAATAGCCTCAGCTCAACCCGA
ATTTGGAACGCTGAGGTTCACTTATATTTATTCCTCAGCTCCGGAAAA
AACAGTCAGGCTGAGGCAATGTTACCGTGATGCCTCAGCCGGCCATTT
TTGGAACATGCTGAGGTTTCATACATTTAGGACCTCAGCTCCTTCTAA
AATTGAGAGGCTGAGGTGCTGTGACAACTACACCTCAGCGCGGGGGAT
GCAATCTGTGCTGAGGGTAAGCACAGTTTCATCCTCAGCATACGAGCT
ACATGGCGGGCTGAGGCGGGACTCACATTAACCCTCAGCTGGTTAATA
CGCTTTGCAGCTGAGGCCACCAATCTAAGGAGCCTCAGCAGATTTTGA
AACTGATGGGCTGAGGGTAACCAAAGGAGCGCCCTCAGCCACGCAAAT
TACCTTCCAGCTGAGGCCTTCCTTATGGCGTTCCTCAGCCTACCTTTT
CCGTTAGAAGCTGAGGAACATAAGTTCATTATCCTCAGCTATACCAAT
ATGTGTTAGGCTGAGGAAACGACTGGGCCGACCCTCAGCTTTAGTTAT
TCCGCCTGAGCTGAGGGTACAGGATAAAATGTCCTCAGCAAGGTATCC
GGCAGTGTGGCTGAGGATGTTTTCCCGCTATGCCTCAGCTACTTCGGC
GCCTAAGATGCTGAGGATTATTCGATATTTTTCCTCAGCGTCGCCATT
GGTCGTTACGCTGAGGTACCATTGACTATGGACCTCAGCGGACCATCC
AATACAGGAGCTGAGGACCTTGCCTGGCGTTCCCTCAGCAAAATAGTT
GTGTTCCTAGCTGAGGCGCCTATGCGCTTCCTCCTCAGCTCAGATTCA
GGTGGCCTCGCTGAGGCCTTTTATTGGATAACCCTCAGCTTTAGATCT
GATATCAGGGCTGAGGGCGATGTTGTTTACTCCCTCAGCGCCTGTTGG
ACCTAAGCGGCTGAGGGGCTAGTACACATCGACCTCAGCCCCACACTT
CTCCACTCAGCTGAGGCAAAGGAGCCGCTACCCCTCAGCCACCAGACT
TGTATTTAAGCTGAGGATTCAATTAAGAATAGCCTCAGCGATCAGTCT
TCAGAAGGCGCTGAGGCCTGTTCTAGAAGAGCCCTCAGCGTGCCCAAT
AATCAGGATGCTGAGGAATGCAAGCTGTTCTGCCTCAGCTATAAGATC
CGATAGGTAGCTGAGGGATCTCCTTTATAGGTCCTCAGCCTATGATTT
AGTAAGTCGGCTGAGGCACGTATTCTAGTAGTCCTCAGCCTTGAAAAT
GCCCGCTAGGCTGAGGGCTATAATATCGATAGCCTCAGCCGTGGCTGG
GCCACATTGGCTGAGGTCATCATACCTACGTTCCTCAGCTAACCTACT
ACGCAATTGGCTGAGGTTTAATGTTTTATAAACCTCAGCTGTATCGGA
GTACTGGATGCTGAGGTCCACAAGTTGACAGACCTCAGCCAGGGTCAT
CAGCGTCTGGCTGAGGAACTCGGTATAATCACCCTCAGCGTCTACTAG
AACATCTATGCTGAGGTCCAAAACCTGGATTCCCTCAGCAGTGAGCTA
GGATCACAGGCTGAGGCTAAGAAGTGGACTTCCTCAGCTATCTATTCT
TCAGTGTTCGCTGAGGCATTACGCCACCAATGCCTCAGCTCCCTTTAC
CAGACAATAGCTGAGGATCACGTTATAAGCTTCCTCAGCCTCGCTTGT
GATAATTCAGCTGAGGAGTGCTAACTTATGCCCCTCAGCATCAAGGGT
TCTGAACTCGCTGAGGATTTCTTCATAGGTTACCTCAGCCTCGAACTT
GGCATGACCGCTGAGGTGCAACCACGATGCCACCTCAGCGAATGCATT
TATGTCTAGGCTGAGGACAGTTCACACACTGTCCTCAGCTGCTCGAAA
CTTTTCTTGGCTGAGGACGGGCATAATAGCCACCTCAGCAACGTAATT
AATCAATTAGCTGAGGCCCGCGTCACCTAACACCTCAGCGCCCATGGG
TAAAAACAAGCTGAGGATCGTTCTTCTACTTACCTCAGCTTAAGCTTA
TTTTAGACCGCTGAGGGAGTTTACCGCATACCCCTCAGCCTAATATGT
TTATACCAAGCTGAGGCAATTCATCCTTACGTCCTCAGCTATAGGGCA
CGCGATTACGCTGAGGCTCGTGATCGGTACGACCTCAGCGCGAATTTG
GGTGTAGTTGCTGAGGAAAAAGATAAGTGGAACCTCAGCACCGACTGG
AGGAACTTAGCTGAGGTCTAGCCTGTCTATTACCTCAGCAGTGCGTAA
ACCTCTTTAGCTGAGGTTAGTCAGAGTGTCGCCCTCAGCATAGACAGA
GCGTATATTGCTGAGGATAGGCTGTCCGTCGTCCTCAGCAACCTAAGA
ATAAGTGGGGCTGAGGCAGTAGGTTGAGGGGGCCTCAGCTTCGTAAGT
CCAGGTTCGGCTGAGGAATGGTTATGATCTTGCCTCAGCTCCTATTAG
TTCGCTCCTGCTGAGGGTAAAAGATGTCAGCACCTCAGCGGGATGTAT
AGTAGCGCCGCTGAGGTTATTCAAAGTTCCTGCCTCAGCCTATCTGGG
CAAATATGCGCTGAGGGGTGTCGTGAGGCCATCCTCAGCATAGGGACA
TGGTTCGGCGCTGAGGTCACCTTTGCCTCAATCCTCAGCTCGCCTAAT
CTTGAAAAAGCTGAGGTGTTCAAATCTCTACCCCTCAGCAATTGATCT
CATCCCTGTGCTGAGGGCCTGTTTTCTTGTACCCTCAGCATCAATAGC
ATAGCCTTTGCTGAGGGCGATCGAGTTGTTATCCTCAGCGTGCAGCGT
CGTCGTCACGCTGAGGAGCTCCCTTCGTGTTCCCTCAACACTATTTAG
TTATGCTAAGCTGAGGTACGCACAAGTGATAACCCTCAGCCACTTGTC
ACACATAGGGCTGAGGCCAATACTTGGGCTAACCTCAGCGGTAATATT
GGACTACCTGCTGAGGCTCATCCGAAAAGAATCCTCAGCTGAGTTGTA
GAGCATCAAGCTGAGGAGTTATTATGGTAATACCTCAGCTCACCTACA
CTTTTCTCCGCTGAGGATTGTTCAAAACTATACCTCAGCGTTCATTAA
AACTTTCAAGCTGAGGGTCAAGTCGCCTGGTACCTCAGCGCCAGGATT
CTTTTTAATGCTGAGGTCCGACTGTGTGAAGCCCTCAGCCAAGCCAAC
CTCATGTGGGCTGAGGTTTATATTTATGAATACCTCAGCCATATGATT
CGGATTTAGGCTGAGGCTTATGATCTAAAGCTCCTCAGCGTATAAAGC
GAGAGTTGCGCTGAGGTCGCCGGACATGCAGACCTCAGCATATTCTTT
GAATGTGAAGCTGAGGTGCGAGCCGTCACGTACCTCAGCTCTTCATTA
CGGAATAAGGCTGAGGGTATTAAGCCTCTTTGCCTCAGCTTTTCTTGA
TAACCAGAGGCTGAGGCGTTGTAGGCTAGGGTCCTCAGCGAGGTTCAG
TGAAGGGCCGCTGAGGACGTTCTAAGCTATCACCTCAGCCATTTTAGG
GTCGGATTCGCTGAGGTTCAAAATTGTTACTGCCTCAGCTGCAATTTC
TCCTTAGATGCTGAGGGATTACAGTAAAGGGTCCTCAGCGTTCTGGTG
AGGGTCCTCGCTGAGGATTCCTTTTACGATATCCTCAGCCCTATGTAG
ACCCACCTAGCTGAGGAGCCACGAGAGCGCAACCTCAGCTGAAAGTAT
ACTGGTAATGCTGAGGATTCAGCGCTGTTAAACCTCAGCGTACGTGCA
ACGGAGCGAGCTGAGGTTGTGCCGTACGATAGCCTCAGCGTCCCGTAT
ATAAGAGTGGCTGAGGGCAGCGGAAAAAGTATCCTCAGCTTTAACCCC
TCAGGACGGGCTGAGGAGTATGCAAGTAAAACCCTCAGCGATGTTGGA
TAATACTGGGCTGAGGTCTGGCTAGTTACGTGCCTCAGCGAATCCGTC
ATACGGGCCGCTGAGGAGCTAGTTTCGCACCTCCTCAGCATTCGGCAG
TTCTTGGGTGCTGAGGCACTCAATACGATTGGCCTCAGCCTGCTAAAT
GGAACCTATGCTGAGGACCTAAAGACGACCCGCCTCAGCTAAAAGAGT
TGCTAATCGGCTGAGGGACATGCATCTAGCCGCCTCAGCTCGCACAAT
ACGACTTCCGCTGAGGGCAGTTAGTTTGTATGCCTCAGCATAGACTGC
GGGTTGATAGCTGAGGTTTTGGGTATCTATGTCCTCAGCGGCTCCTGC
GCCCAGCCTGCTGAGGTGGTCCATTTCTCATACCTCAGCATCGGGACC
TCTAGCGGAGCTGAGGCAGCGTTTATTTCTTGCCTCAGCCAAGGGGTC
AAGATTAGCGCTGAGGGATCCAACGAAGAGGGCCTCAGCAGACTTGTT
TTATCATCTGCTGAGGCTGTCTAGGAAGCGCTCCTCAGCTAATTCCAG
TACGTCTGAGCTGAGGTTTCGAGTTAAATGCACCTCAGCGATGAGATC
TCGATACAAGCTGAGGAACTTATACAGCGAGGCCTCAGCGTGTTCCCC
CACTCCGGCGCTGAGGAGTTTTGTGCAATGATCCTCAGCTTACCAAAC
AACTTCTGGGCTGAGGATAACGGATAGCGAATCCTCAGCGCAATAGTA
ATTAAATGTGCTGAGGCATTGGCGTATGCCATCCTCAGCCATCAGGGC
GGGGAGTAAGCTGAGGGCCTCATTTCCTGCAACCTCAGCGGTCACCTT
AACATAAGAGCTGAGGTTGTTTGTTGGTAGCCCCTCAGCGTCGGCCAA
TATATGCTTGCTGAGGATACTAATTTTGACCGCCTCAGCTCGCGGATA
AAGAACGGCGCTGAGGATATAATAATCGCCGTCCTCAGCATGAAGGTC
AGCGGTGAGGCTGAGGAGCACCGTGGGCGACACCTCAGCCACCACACC
AAGTGCTACGCTGAGGAACATAACTTGCGTAACCTCAGCTGGCGCTAG
TGCACATGTGCTGAGGTGGGATGTGGCATGGGCCTCAGCATGTATGCT
TTTCTACATGCTGAGGCAGGTGTCTAAAGATGCCTCAGCATATGAGAG
ATTGTGTGAGCTGAGGATTCGGACAGCAGGATCCTCAGCGTACTTTTG
TCAGTGTTCGCTGAGGCATTACGCCACCAATGCCTCAGCTCCCTTTAC
ATATACTGTGCTGAGGTTTTCATAGGCTACACCCTCAGCGGATGTCGA
CAAATGGCAGCTGAGGGTTTCGATAGGAAGTACCTCAGCAATTAACTG
GAATGTGAAGCTGAGGTGCGAGCCGTCACGTACCTCAGCTCTTCATTA
TCAAATTAAGCTGAGGAATATATGATTAATTACCTCAGCCAATGTATG
ACCATGTTCGCTGAGGTCACGCCGAGCTCCTTCCTCAGCAAAGTGGAG
TATGTCTAGGCTGAGGACAGTTCACACACTGTCCTCAGCTGCTCGAAA
ATGTGCTAGGCTGAGGCCTTCGTAGTTTTTAGCCTCAGCTTATAAATA
GCAGTTTAAGCTGAGGTATCCTAATTTATAACCCTCAGCAACCCAAAA
GCTGACGTTGCTGAGGAAACTGACCGCAGATCCCTCAGCCATGGAGCT
CGAGTTACGGCTGAGGGAATAGAATTACCTAACCTCAGCGTTAGTCCT
AGGACCTGAGCTGAGGCGCAGAACACCAAACACCTCAGCTCCAACCGG
TTTACTTGGGCTGAGGAATATGGCGGTTTTGACCTCAGCATGTCTTTT
AGAGTTGAGGCTGAGGGTTCTGTTTCTCGGACCCTCAGCTGCGCACCA
AGGTCAGGAGCTGAGGCCCCGATCCTCTGAGCCCTCAGCTGAGGTCTT
CTGAAATCGGCTGAGGTATTTGTGATCTTACTCCTCAGCAGGTCGTCT
TTCAAGAGCGCTGAGGGCCATAGGTACTAACTCCTCAGCTTCTAAGTG
GGGCGACGGGCTGAGGAAACCTCGTGGGGGAACCTCAGCTCAATTATA
AATGTTGAAGCTGAGGTCACAGTGATACATGCCCTCAGCGAGAGGTAG
ATCGATATTGCTGAGGTAGAGTTACAGCGCCACCTCAGCTGCACGTGC
CGGTCATTGGCTGAGGGACATGTAGCTCCCGACCTCAGCGGAGAGACC
ATTGTGTGAGCTGAGGATTCGGACAGCAGGATCCTCAGCGTACTTTTG
CAGGGTAAGGCTGAGGGCCCCGTACGCGCTCGCCTCAGCATCCGAGCC
CTTTTTAATGCTGAGGTCCGACTGTGTGAAGCCCTCAGCCAAGCCAAC
CGAAACTAGGCTGAGGGAGCAACAGTTATCGTCCTCACAAGCGGCGAT
ATCTTACGTGCTGAGGGGGATGGTTTATTTGACCTCAGCCATATCATG
AATTTTGCTGCTGAGGCGGTGCCGTAAATATCCCTCAGCCAATACGTA
AATGTTGAAGCTGAGGTCACAGTGATACATGCCTCAGCGAGAGGTAGT
GACCGGTTAGCTGAGGTTGGAACTTACGATACCCTCAGCTGTTGCACA
GTACACCGAGCTGAGGTGGGTTCCATGTAATCCCTCAGCGGTAGCATC
TGGGTATTGGCTGAGGTGGGAGGGCTGGCCGGCCTCAGCTCACTCAGA
GGGGCTAGCGCTGAGGAAGCCAACAATTTCAGCCTCAGCCGGATGGAA
GATGACTTGGCTGAGGGTTGGATAGCTGAACGCCTCAGCGACGGCTCT
AATGTATTCGCTGAGGCCCACCTCGTGAAGCACCTCAGCTGTCCGTCT
GTCCCTTTAGCTGAGGTATCAGAGTTGTGATGCCTCAGCTCAGCCACT
AAGCCGACGGCTGAGGTAGGCTCGAATGCAGCCCTCAGCTTTCAGCTT
GTATATTACGCTGAGGCGGCTCAGCAAATAAGCCTCAGCTTGCCTGGT
GCTCACTCAGCTGAGGGGCCCTTTTGTTTAGACCTCAGCCTAGCTCCG
CCGTCATACGCTGAGGAATAAACGGATTTTAGCCTCAGCAGGTGTTAA
CGAAGCAGTGCTGAGGGTTATCTTTTCTCTGCCCTCAGCCCGTGCACT
CGGAGGCACGCTGAGGATATGGCCAAAGTTGTCCTCAGCGCCTGACCT
GGTGCTTTGGCTGAGGTGAACGTTATTGCTGTCCTCAGCTGCCTAATT
CTCTGATCAGCTGAGGCAAAACGTCCTGTCTCCCTCAGCTAATGTTCA
TGGGTTCATGCTGAGGTTATAGTCCACGGACTCCTCAGCCGATTCAGA
GTACTGGATGCTGAGGTCCACAAGTTGACAGACCTCAGCCAGGGTCAT
TTAATATTGGCTGAGGGATGATAGTAGAGAAGCCTCAGCCGTACTAGT
GGATTACTTGCTGAGGTACTCCCTCAGGCAGCCCTCAACCTACAGCGT
CGTGGAGGGGCTGAGGTTTACTTATCAGGTAACCTCAGCGGGATGCCC
ATTAAAAGGGCTGAGGCATTGGCGTATGCCATCCTCAGCCATCAGGGC
ATATGGGTTGCTGAGGTATTGGAATGCTCGTCCCTCAGCAAAACACTT
GTCTAGCCAGCTGAGGTTACATAGGCATCTTACCTCAGCATGGCTTAA
GTAAGTAATGCTGAGGCAGGGAGCTTTGGATTCCTCAGCGCAGACTTT
TCAACGTACGCTGAGGGTTCTGAGCCCGGATACCTCAGCTTGAGTCCG
TTTTTATCGGCTGAGGGATTGTAGATACATTACCTCAGCACTGTTCTG
GATATCTGGGCTGAGGGCGATGTTGTTTACTCCCTCAGCGCCTGTTGG
GTCTACTGAGCTGAGGCGTTATGCTTTTAATCCTCAGCGCCGAATGTT
GGCGTATTTGCTGAGGTCACCAGACTTATTCGCCTCAGCAGTTATTCG
TGCCAACCCGCTGAGGTTTTAAGTTGGTGCGGCCTCAGCACCTGTGTT
TCAGCCTTGGCTGAGGAATACAATAAAAGCCGCCTCAGCTGAGGCACG
TGTCTAGAAGCTGAGGAGTATGTAACTGTTTTCCTCAGCATTTCTCTG
TGAAGCAAAGCTGAGGCTAAGCTTTATGGCGCCCTCAGCCGACGCAAC
AGGGTGTGGGCTGAGGTTAGATTAAGTAGTAGCCTCAGCTCAAAACGT
TATGGAGGGGCTGAGGATTAGACATAAGTCTTCCTCAGCGGAGTTATG
TTCTGCTTTGCTGAGGGTCGTATTTCATAGCGCCTCAGCGACCAAGCA
CCAGACGATGCTGAGGCGTAAGCTTCATGACCCTCAGCGTCAAACATT
TCTAATTGCGCTGAGGAAGGAGAATCGTCGGCCCTCAGCCGTGTGGTA
GAAGGACGCGCTGAGGAAAGGGATGTAAACCTCCTCAGCAGTACGGGA
ACCGTCCTAGCTGAGGATTCTGTTCACACTTGCCTCAGCGCCAAATAC
ACCTGATGTGCTGAGGGCGCTTTGTTTCATGACCTCAGCAAATAGTCA
AATCGACCGGCTGAGGTGTAAAGTCCCTAAGTCCTCAGCGCGACGTTG
CTTCCGTATGCTGAGGGCAGACTAAGGGCGAGCCTCAGCATGGATGAG
AATTAGCGAGCTGAGGAGTGAGGACGTAGCTCCCTCAGCAGGCAGGGT
TGCGTGGTGGCTGAGGAAAAAGACGGGTTAAACCTCAGCCCCGTCAAA
GGGGATGGGGCTGAGGCTGAGGGACAATTAATCCTCAGCAGATAGAAG
ATGAATTTGGCTGAGGGCTGCGCGCGGATTAACCTCAGCGATATAATA
CGCTGTCCAGCTGAGGACATATTAACGTTGTTCCTCAGCTGACGCAAA
AAAATCGTTGCTGAGGTCTGAGTCATTTAAAACCTCAGCCTCCGTAAT
ATGATTCAAGCTGAGGAAATGTACACTGCAACCCTCAGCCGGAAGCTA
GTGCATTATGCTGAGGGTTTTGGACTCAGTTACCTCAGCTAAGGCCTA
AGCGAGGCAGCTGAGGACCAATCCAGTAAGTTCCTCAGCCGAACCACC
TACTAACCGGCTGAGGCTTGGTCTAGGAGTCCCCTCAGCACCAACTCG
TCGGGTAGTGCTGAGGGGCCCTTGTTAGAGGTCCTCAGCTACAAACAG
TGAGTATACGCTGAGGCCTTCTAAGTCTGAGGCCTCAGCGTCCTCGGA
ATATCGTTTGCTGAGGCTCAGGATCGATTGTGCCTCAGCTCTTGGGCA
GATTATTTAGCTGAGGTTTTATTTTACCTCGACCTCAGCTCTTAGGGA
CAAAGCACGGCTGAGGTCTTATAGGCCCTGTTCCTCAGCGCACAGTCA
AGCTTGGTTGCTGAGGTTCGTGTGATATTTTTCCTCAGCATCTGATGG
TGTCAACCTGCTGAGGGTGTTCTACATGCTGACCTCAGCTTAGTTTTT
TCCGAACTCGCTGAGGTACGCACATTCAATAACCTCAGCAAAATGCGT
TCGAGAGTGGCTGAGGGGATACTGACCTTGGACCTCAGCTCGATCACA
GACATTACAGCTGAGGAAATATGCTGAGAATACCTCAGCAGCCCCAAA
CTCAAATCCGCTGAGGATTAGTTTTTTGACACCCTCAGCGGTCAAGGA
CGAATAATGGCTGAGGCGGTAGTATCCTAAGGCCTCAGCAAAGGCAGA
AACTGTCGTGCTGAGGGCTAATCGGCACGGTCCCTCAGCGAATGGAGG
TTCTAACCGGCTGAGGGGAAAAGAGGTTAAGGCCTCAGCACGCATTCG
CCTCATATGGCTGAGGGGGATCCCGTGAGTGTCCTCAGCCTCTTGGGT
GAGTCGACCGCTGAGGTCTTTCTAGCCGCCTACCTCAGTAGTTCAGGG
ATCCTACGCGCTGAGGCTGGTACTTTGTAGATCCTCAGCTGGAGACGT
TGGTATAGCGCTGAGGTAACCGATACCATATACCTCAGCTAGCTAAAA
ATGTGCGCCGCTGAGGGGTTATCAGAGTCACACCTCAGCGTAGTGGTT
TCGCCTCGTGCTGAGGCCTTTCGAACAAGGCACCTCAGCCGATACCTT
AATGTATTCGCTGAGGCCCACCTCGTGAAGCACCTCAGCTGTCCGTCT
CAGCAGCAGGCTGAGGAAGTGTTTAACGTGAGCCTCAGCTACCTTTTA
GGATAGGGCGCTGAGGACTGAACGTTGGTAATCCTCAGCTTACGTGTC
TACCTTTAAGCTGAGGTTAGAGCTGAAGAAGCCCTCAGCTGATGAGTT
ACAGCACGAGCTGAGGTATGAGTTGACACAAGCCTCAGCAACTATGCT
TTCCACTGCGCTGAGGGGTTGTTTGCGCGACTCCTCAGCATAATCAGC
ACACCCAAGGCTGAGGATGAAATTTACGGCCCCCTCAGCTGGTCATAT
CCAGCACATGCTGAGGAGCGCACTTCCATGGTCCTCAGCCTTTCAGAG
CGTCTTCACGCTGAGGCGTAGCGTATTAGTGACCTCAGCTTCTGGCAA
ACTGTCCATGCTGAGGCAACGGATTCTAGTAGCCTCAGCAAAGGCTGG
CATCTCATAGCTGAGGATTGGAGTTGCCCGGCCCTCAGCTTAATGTTA
AACTCACGAGCTGAGGTCTGTCTTATCAAAAACCTCAGCTCGGACACC
CTCAAACAGGCTGAGGGTCGAGATGGTACCGACCTCAGCCTCACTACG
ACTAAATAAGCTGAGGAGGGATTCTAATTTGGCCTCAGCAACACACCG
CTTCTTTAGGCTGAGGTCAGGATCACCCGTCTCCTCAGCCGGAGATCG
TCGCCTGTGGCTGAGGTACTCGTTTAGTGTCCCCTCAGCTAGGACCTG
TGCGATTCGGCTGAGGAACATTACAGCCTGCGCCTCAGCCTGAATTCA
CTTCGATTTGCTGAGGTAGCTGTGCCCTAGTACCTCAGCTTACTATTT
CTTATGTATGCTGAGGCATGAAATGGATACAACCTCAGCTCCATACAA
TAATTGTCAGCTGAGGCATCTATTTGGCCTTGCCTCAGCACGGGAATT
TGTGTTAACGCTGAGGTGAGACAGTTCTTGATCCTCAGCGAGTTGAAG
TAATCGCCAGCTGAGGTCACAAAATAAATGGACCTCAGTTGTTGTGAT
ATTTGCGGCGCTGAGGAACTGCCGAACTTATTCCTCAGCCAAAAAATT
GGAATTAGGGCTGAGGTCATACCTTCTAGTCCCCTCAGCTACACCGGG
ATCAGCTATGCTGAGGTACTATTTATCAGGTTCCTCAGCCTCGAGGGG
TGCGCCCAAGCTGAGGGCTTAACTTGCATCTTCCTCAGCATTGTCGTG
GTAGAAACCGCTGAGGCGCCGAGAAGAATGATCCTCAGCACTTCATGC
ATCGTGGGTGCTGAGGGTCGCAGAAAATAAACCCTCAGCAGGCGTTTG
ACTTGAATAGCTGAGGTGCCTGCTTTGCCTTACCTCAGCTCTGTAGCC
AGACTGGGAGCTGAGGAGGTTCTTCGAAAAAACCTCAGCAATTGACAT
TCCATGCAGGCTGAGGAAAATCACGTACGTGTCCTCAGCTTATGAATT
ATTACTGGGGCTGAGGAAACATAACTTGAGCACCTCAGCCTCATTATG
TTCCCGCTGGCTGAGGATCAGTGCATGGATTGCCTCAGCCCGCCAGGA
CTACAACAAGCTGAGGTTATAAGGTCTGGTACCCTCAGCAACTCAGTC
CTCGAGCTAGCTGAGGGTGTCGTCTGGAATACCCTCAGCTAGTAGCTG
CTTTTGATAGCTGAGGGACGATTTACAATCCCCCTCAGCTAATCCGAA
AAATAAGAAGCTGAGGTCATAGTATTTAGTCACCTCAGCAGGGTCTAC
GTCTCTCTAGCTGAGGTATAGGTGTGCGATAACCTCAGCTTCATTCTT
GCTAAGAGCGCTGAGGAATGGGTCGAATAACACCTCAGCTAACAACAA
ATCGTTCTAGCTGAGGATTGCAAACACAAGGTCCTCAGCGTTCAATCC
TCCCTAGCAGCTGAGGGCGAACAAGTTACACTCCTCAGCATGAACGCG
CGTAGTTTAGCTGAGGGCTAGGTAGACTTGGTCCTCAGCCTTAGGATC
TCGTTTCTCGCTGAGGCCGATCGATTCAATATCCTCAGCCAAGGCAGG
AATAGTAATGCTGAGGAGAGTATAAACCAAATCCTCAGCAATCGATGA
TCTGGAAAAGCTGAGGAAGATTACACCTTGAGCCTCAGCCATCACATC
CCCATGCGGGCTGAGGCATAGCCATTGAAACGCCTCAGCATGTGAAAC
GTGTCGCAAGCTGAGGACGCTTACTAAGTTTACCTCAGCCGTATTGAA
TTTATGAGCGCTGAGGCCACTGCTAGACACTGCCTCAGCATCTGAGGA
CGCCCAAGTGCTGAGGGCAGATCAGGCGTATGCCTCAGCTTACTCAGT
ATTATGCCCGCTGAGGTGGTGAGTATGCAGTACCTCAGCACTGAGACA
AGGCGGGCGGCTGAGGACAAGCGAGCCGTTGTCCTCAGCATGTGTACT
GATATAGCTGCTGAGGTCAACGAGCCGGTACTCCTCAGCGGGGCAGGG
AGGGATGCGGCTGAGGGGTAAAATTCCTTGAGCCTCAGCCTGACTACG
TGCATACGCGCTGAGGCCTGGGCCCGTAGGCGCCTCAGCTGTAGAGGT
ATCTCCGAGGCTGAGGGTTTTCGGAACTTAATCCTCAGCTAGTGATTG
CGCTTGACGGCTGAGGCCCATACCCGCTATAACCTCAGCACAAACACC
AATCGACTTGCTGAGGTCCCTTCATTATTTTGCCTAGCCTTCTTTACT
AATGACTAAGCTGAGGGGAACAAGAAGAGAGCCCTCAGCTCTGCACAT
TACGTCTCGGCTGAGGATCGTGTGAAGAACTGCCTCAGCGAGGCACTT
CTTAGGCTTGCTGAGGAAGATTTTTATTGAACCCTCAGCTGCTCGGCT
CGGTCATTAGCTGAGGACCTTAGATGAGCACACCTCAGCGGGTGAAGT
TGACATTTAGCTGAGGCTTATGAAGCAGTATACCTCAGTATAGCGAAT
TGGGCTAATGCTGAGGCAATTACAACCATACCCCTCAGCTTCTATGAA
AAAGCTAACGCTGAGGGGAACATCCATTGCGACCTCAGCAACGCAGTT
CCAGCACATGCTGAGGAGCGCACTTCCATGGTCCTCAGCCTTTCAGAG
AGTGGGCGGGCTGAGGGAGAGTACTTGTCCTGCCTCAGCCAGAGACTA
TGTGAGGGTGCTGAGGTGACTATAATTCTTGACCTCAGCAGCTTTAGA
TCTATAATCGCTGAGGCATTGTGGGGTAGTCACCTCAGCCTCTATTCA
CTCTCGCCCGCTGAGGCTAAACACCGTGATATCCTCAGCTAGGTTACG
AGCGACCAAGCTGAGGGGAACAACACATTACGCCTCAGCGAGGGGTGT
ATATCATGTGCTGAGGCCGCGTGATGCCAGAACCTCAGCACAGGGCAT
TCACCCCAAGCTGAGGCTTAACTTCGTTAGATCCTCAGCCTTGGACAA
ACATTAATCGCTGAGGTAATATAGGTTATGGCCCTCAGCTTGGTTCAC
ACACAGTGCGCTGAGGATTGATACTCGATGAGCCTCAGCGATTTGTGT
CACGGGTAGGCTGAGGTTGACCTCAAAGCCGCCCTCAGCCTAGTAACT
TGCATTGATGCTGAGGATCATGAGGCTCCTAGCCTCAGCGCTTGCGGG
TGCACGCTGGCTGAGGCGCAAGGCTGATCAACCCTCAGCATGCACAAC
GCCATGGCCGCTGAGGATTTATCAATAGTTGTCCTCAGCACTGTCGGT
GTTAGTTATGCTGAGGAACGGTTCGGTACAGTCCTCAGCTCAATATGT
GCTATAGGTGCTGAGGGTATAGGCGCTTAGCCCCTCAGCAGGACTATG
TTGAGACCGGCTGAGGCGACTACAGGGGCAAGCCTCAGCAAGTTCTTC
AGCGAAAACGCTGAGGGGATTGGCATTCTTCTCCTCAGCCGGGGAGAC
CATCAATGTGCTGAGGACGCGAGTTCTGCGATCCTCAGCTAGTTTGAG
TTTTCGATCGCTGAGGTTTGACGAGGTATACGCCTCAGCTCTGGTGGG
GAACAAGATGCTGAGGTGAGCTTCAAAGCGTCCCTCAGCTCGAATTGA
CATAGAGTTGCTGAGGTCTTTTCGGTAATGACCCTCAGCTTCGGCTAC
TGTTAGTGTGCTGAGGCTCTAATACCGGATTTCCTCAGCAATTTTGAG
CCCTGTGATGCTGAGGTGGACCCGGGTGATAGCCTCAGCAGAGACACG
ACGTTCTCGGCTGAGGACACTTAGTTTCTCTTCCTCAGCACTCTCATG
CCTTCGACAGCTGAGGCAAGAGCGCGAGGAATCCTCAGCACTGTCAAG
AGTATAAGAGCTGAGGCTATTTTCAAACGGTTCCTCAGCCATGGGCCG
CGCGCGACGGCTGAGGCTCAATGACTGTGCACCTCAGCATCGGGACCT
GGTAGAAAGGCTGAGGAGTTTCATCTCTACAGCCTCAGCCGATTTTAA
CATGTCTGGGCTGAGGACGCTCGCGAACGGTGCCTCAGCTGCGCTATT
ATGCAGCCAGCTGAGGCAAGCGTCAGTTAAAACCTCAGCCGTCAAGAA
ATTGCTCTCGCTGAGGCGGGTTGACCGTGATTCCTCAGCCTTATGTCT
TGAGGGCGAGCTGAGGTTCCAGGGACCTTGATCCTCAGCTGTAAATTT
ACAAGAGTGGCTGAGGACTATCGCACGAGTTTCCTCAGCGGCTTAATC
GAGCAAACTGCTGAGGGACATGCAGTAGGATGCCTCAGCGGGAAAAGA
ACGTACGCAGCTGAGGATAAGCGAAATCATCACCTCAGCCCGTGATCT
CGCTGAAGGGCTGAGGACCTCCTATTTCGCTTCCTCAGCGTACGTTCG
TTGGTAACGGCTGAGGATTCGTCTTTGTACCACCTCAGCAGGCAGCGT
GTTGGGTGGGCTGAGGCCAACTTTCCACCCCACCTCAGCAATATTTTA
ATTCATAGTGCTGAGGCAATGGGTGGAGCCCTCCTCAGCTAACCTTCC
AATAGGGTGGCTGAGGAGACGATATCCTGTAGCCTCAGCCGGTGGCAG
AGGATGTGAGCTGAGGAAACAGTCGTATTCTACCTCAGCATGATTATA
GTTTTACGGGCTGAGGGAACCATATGCCAGGCCCTCAGCTATTCTTCT
CTTCGATTTGCTGAGGTAGCTGTGCCCTAGTACCTCAGCTTACTATTT
GTTTAATCAGCTGAGGGGATTTTGCGTTCTGCCCTCAGCAATCGGTTA
ACTAAATAAGCTGAGGAGGGATTCTAATTTGGCCTCAGCAACACACCG
TCCTACGTTGCTGAGGAGTAACATGCGTGACCCCTCAGCTAAGGGTAT
GCTTCCGCGGCTGAGGCTGGTCTTTAGGTATACCTCAGCTCGACTATA
CGGACAGGTGCTGAGGCTGAATCGTCATACAGCCTCAGCTCGCGATAC
CATTCATTAGCTGAGGAGCGTAACTTAGTTCGCCTCAGCTGTAACTGA
ATTTGATAAGCTGAGGAAGCACATTTCGCAGTCCTCAGCCATTGAGGT
AACCGCTTTGCTGAGGGTTGAGACTGTAATTACCTCAGCGCACTTTGA
GAATTAATGGCTGAGGAGTAATTTGGAGCCACCCTCAGCGAGTTCTTA
ATCCTCGGCGCTGAGGGGAAAGAACATCATTACCTCAGCAGTTGCAGG
AGACTGATGGCTGAGGTCTTCGTCAAAGGGCTCCTCAGCATGTAATTC
CAAGATTGAGCTGAGGGGATTACAGCTAGGGGCCTCAGCACTCGTAGC
GGCTCGTGCGCTGAGGATTGATGGCCTAGTTACCTCAGCCCAAAGCGT
CGGAGGCGCGCTGAGGGGTTCATTATCTCATTCCTCAGCCAGCAAAGG
CTATCTCCGGCTGAGGAAGCGCCAACGAAGGTCCTCAGCCTTCATCTA
GATAGTTTGGCTGAGGACTTGTCATTCGAAAGCCTCAGCTCGTTCGAG
CTTTTCTTGGCTGAGGACGGGCATAATAGCCACCTCAGCAACGTAATT
ACTGTTCATGCTGAGGGAGACTGATAAAAAGCCCTCAGCTGAGCGGTT
ATCAGCTATGCTGAGGTACTATTTATCAGGTTCCTCAGCCTCGAGGGG
CGGCATTAGGCTGAGGCAAGTTGGATCGGTAGCCTCAGCTTACATCTG
CTATTGAGAGCTGAGGTCTAGGTCACCACAGTCCTCAGCATTACATTT
ACTACCGCTGCTGAGGAAAATGTCACGTGTATCCTCAGCAGCTACTAA
AAAATTAATGCTGAGGTTATTCTCGGTCGGGTCCTCAGCAAAAGCCTG
GGCTCGAGCGCTGAGGATTGATGGCCTAGTTACCTCAGCCCAAAGCGT
AAGTCATGCGCTGAGGGCTCTGGTATCCTTTACCTCAGCAACCACTTT
TCGGAACAAGCTGAGGGGAGATCTGTTATATGCCTCAGCGAACGGAGC
CTCGACCCTGCTGAGGCGTTTTACAGATTATACCTCAGCGACAAAACT
TAGTGGGGAGCTGAGGAGTTTCTATCGTCTTCCCTCAGCCACTAGGGC
GAAAGCTATGCTGAGGGTCTCAATCTGTGCTCCCTCAGCGTGGTTGAT
TGGCTTTTAGCTGAGGTCGGGAAGCTTCGAATCCTCAGCAGTTATGGC
CTGATCGGAGCTGAGGGACCCCACCTATTACGCCTCAGCCTGTAGTCA
CTTTAGTCGGCTGAGGGGTTCGGTTGATGTCGCCTCAGCTTAGTATTT
AAATTGTTGGCTGAGGGGTTAAAATACGTATACCTCAGCTTTTATTAG
TCGATCCTAGCTGAGGATCCTCTCAACTTTTGCCTCAGCTTTCAAATA
GATCTTCAAGCTGAGGCGCTCATATATTAGATCCTCAGCTCTTATGCA
ATCGAATTAGCTGAGGATGTTTTCCCTCTAGGCCTCAGCATTAAGATT
CGTTCCGAGGCTGAGGGTTATCCTACACTGTCCCTCAGCCGGTTCGTT
ACACGCTTAGCTGAGGCCTCCTAGGTTACTCACCTCAGCCAGCCCGTT
AACCTCCGAGCTGAGGGTCAGATGTACGCGACCCTCAGCCCTGCTACA
ACTTGAAAAGCTGAGGCTTTGTTCACAGATTACCTCAGCCTTAACTCG
CACTGTCACGCTGAGGAGTATGTTAGGATACGCCTCAGCAGGAACTCC
GGAGGTTTGGCTGAGGTTTTCGTTTTACTAGTCCTCAGCGAGGTATTT
TTCTGTTACGCTGAGGGGATATGTACAACAATCCTCAGCAATATTAGA
TCAATTCTGGCTGAGGAATTTTGTATTTCAGGCCTCAGCACAAAGACC
GGACTCATCGCTGAGGGTTCAGTAGTGTTCTTCCTCAGCATGAACGTT
GTGGATTACGCTGAGGGCCCTTTGGGTATGGGCCTCAGCTTGTTCGCC
TAGCAACTTGCTGAGGTAGAGTAGAGGTAAATCCTCAGCTGTTTCACA
ATTTTGGCAGCTGAGGGCCCGACGAAATGTAGCCTCAGCTTAAAGATA
CCAAGACTAGCTGAGGAACGACGGCACAATAGCCTCAGCCCTTAAGGA
TGTGGATCAGCTGAGGTCAGAACGACGCTATCCCTCAGCCTTCGGTTG
ATACAAGAGGCTGAGGCTTTGTGGAAATACATCCTCAGCCGCGAAGTT
AGTTAATTAGCTGAGGTCAGGGCTATTTCATCCCTCAGCTGCTATATG
GTCGTTTCAGCTGAGGGAGAACACGACATAACCTCAGCCACTAGTATT
ATACAATTTGCTGAGGTTCGCTAGATTTTTGTCCTCAGCCTCGTGTAA
ATACGCTTCGCTGAGGCTTGGATGACGAAAATCCTCAGCTGGGTAAAG
GCATATGTGGCTGAGGTTCTTTTATTATATGACCTCAGCCCAGTTCCT
GCCAAAATGGCTGAGGCATCTAGGGACAGACACCTCAGCATACAATGC
GACCTTATTGCTGAGGTCCTTTGGAGCTAATTCCTCAGCTCCCTTGGT
ACCTCTTTAGCTGAGGTTAGTCAGAGTGTCGCCCTCAGCATAGACAGA
TTTCACCCTGCTGAGGGACCGTATTGACACTACCTCAGCACACGGCCA
CACCAGAAAGCTGAGGAAGGGTTACGTCATGTCCTCAGCAGTCCCTTC
AAATAATGCGCTGAGGACCCTAGTCTATGTCGCCTCAGCGTGTATATT
TAACCAGAGGCTGAGGCGTTGTAGGCTAGGGTCCTCAGCGAGGTTCAG
ATTAGACAAGCTGAGGTTTTTTGGTACATGGACCTCAGCCCAAATTAA
CATGTCTTTGCTGAGGCTGCTTTGTATCGGAACCTCAGCAAGTAAATT
TCATGTTCAGCTGAGGGAATGCCAGGAGCACCCCTCAGCTTCTACACG
TCACATCGTGCTGAGGCTGGTCTTTCATTTGGCCTCAGCCAATCACAT
CAGTTCCTCGCTGAGGCCAATTCCTATGGACTCCTCAGCACGGTGCAT
ATAGGTGTCGCTGAGGACGTGTAGGACTGCTACCTCAGCTACAGCTGA
ACGTTCTATGCTGAGGGTTAGTTATACCATATCCTCAGCTGTAGAGGT
CGCCCAGAAGCTGAGGTAGAGGGTAATGGGAACCTCAGCCATTGGGGG
ATCAATTATGCTGAGGGCGATTCGGAATATGCCCTCAGCTATTAAAGC
ACACAGTGCGCTGAGGATTGATACTCGATGAGCCTCAGCGATTTGTGT
TGGGGACCTGCTGAGGGGACCACTCATGTGCACCTCAGCTAGCACTAA
ATTTCCGCTGCTGAGGGAGTTACTCTTTCGGTCCTCAGCATAGTATTC
TCAGAGTCCGCTGAGGAGGGGGCATATCTACACCTCAGCCGAATAAGA
GAAGAGTCGGCTGAGGATATATGTATTTGCCACCTCAGCAAGTTCAAA
CGCTGTCCAGCTGAGGGTCATATCTCAATCGCCCTCAGCCTTCAACTG
TTCCCGCTGGCTGAGGATCAGTGCATGGATTGCCTCAGCCCGCCAGGA
TCTGAGCCGGCTGAGGATCGTTATTCCACTTTCCTCAGCTCACATCCC
TCCACATTAGCTGAGGGGCATCATCAGGATTTCCTCAGCGAAACGGCT
GTTAATTAAGCTGAGGTAGCATCTTCTGAACTCCTCAGCTCGGATTCC
CGTCAGGTCGCTGAGGAACAAGTAGCAACTTTCCTCAGCCTTTGTCAT
CGATATATAGCTGAGGATCATCATAGGCAGCACCTCAGCTATCATCGA
TTCTAGTGGGCTGAGGTGTCATTTATGGATAGCCTCAGCCGCGAGTCT
ACGGACCGGGCTGAGGATTTTCGCAGTACGGTCCTCAGCTAAGAAACC
TTTTATATCGCTGAGGGTCCTCAGCAAACATTCCTCAGCATTATCCAC
TGTTATTAAGCTGAGGTGTTGAGTGGTGCCTCCCTCAGCTCATGTTTT
ATTACATCGGCTGAGGGGGTGATGATCGAACCCCTCAGCCTCTGATAG
TATCATCCCGCTGAGGAGAGGCGGCGATGCACCCTCAGCTAACTTCTG
ACAAATCGAGCTGAGGGTGTTGATTCATGGCTCCTCAGCATCGCTCTT
TCGAGAGTGGCTGAGGGGATACTGACCTTGGACCTCAGCTCGATCACA
GGAAAACAAGCTGAGGCGGTCTACGATAAACGCCTCAGCATTGATCGT
ATTACACTTGCTGAGGATATTGTAATAATGACCCTCAGCCTGGACTGT
AGAGTTCATGCTGAGGACTTCGTGTTAGCGAGCCTCAGCGGTGTGGGT
TTGGTCTCCGCTGAGGAAGTAGGATGTGTTCTCCTCAGCTAGTTAATG
TGCCAACGCGCTGAGGAATGTTACATATTTACCCTCAGCTCCCTATAC
ATTCTCGCAGCTGAGGAGTAATAGGCAACGCCCCTCAGCAAGTGAGAC
CTTCTAGCTGCTGAGGAGCGGTCTGGGTATAGCCTCAGCAGTCCAGGT
TAGCATCTCGCTGAGGACGGTTCCAAGTGGGACCTCAGCAGGGTCGTT
TAGTGAGTTGCTGAGGCCATACCATCGAGGACCCTCAGCACGTCAACC
GAGGTGATTGCTGAGGAGCCGGTTTATTAAGCCCTCAGCTCCTGACTG
TTATCTAAGGCTGAGGCGTTACCCCGATTCTCCCTCAGCACATTTAGG
TAAGCCTAAGCTGAGGACAATTATTATCGCTACCTCAGCGAGACACTA
AACATCTCTGCTGAGGCAGTGAGCTATAAACACCTCAGCACGAAACAT
CTAGTAGGGGCTGAGGTAGATTCTTTCGCTAGCCTCAGCTCAAATTTG
AAATACGAGGCTGAGGTTACATAGCGGGGCATCCTCAGCTAGAATATA
TCCACTTGTGCTGAGGAGCATCAAATTCTCGACCTCAGCTTGGTACCC
CCGCAGCAAGCTGAGGTTTGTCTAATAGAGGTCCTCAGCCAACGCCGG
TACGGAGTTGCTGAGGAAGATGAGAAATTATACCTCAGCGAAGGAGAG
CGCTTTGCAGCTGAGGATTCGAATCGGAATGTCCTCAGCAGCAAACAC
GGATCTGCCGCTGAGGGACTGCGAAAGTATCGCCTCAGCGAGCTAGTT
GCTAATTATGCTGAGGGTTTGCTCCACGCAGGCCTCAGCTCCCATTTT
CAAGCGTTCGCTGAGGTCGAGGCTTAACAGCCCCTCAGCATCCTAATT
ACATCTTACGCTGAGGATCCATAGGCGTCAGGCCTCAGCCCTATAATA
GAGCATCAAGCTGAGGAGTTATTATGGTAATACCTCAGCTCACCTACA
TTAATCTCAGCTGAGGAAAGCTGATTTGACTGCCTCAGCCCAACTTTT
CTCGCAATCGCTGAGGTCCGCATCGTGGGACGCCTCAGCACTTCGGCT
AAAGGGATAGCTGAGGGTGTCCCTACTTAGCCCCTCAGCTTAATCTTT
ACACAATCTGCTGAGGATACGGTCGTGTGCTTCCTCAGCATATGATAT
ACCTTTCGCGCTGAGGAAATATTATCGTCTAGCCTCAGCTCACAGTAC
AGCCAAGGTGCTGAGGCCGTAACAGGCTCCGACCTCAGCACTAATGGT
GAGGACCGGGCTGAGGAGACGTTCACGTTCGGCCTCAGCGCTATTCAT
GTAACAAACGCTGAGGATAGGTTAAAGGTTTTCCTCAGCTTTTTGTTG
CCTGGAGACGCTGAGGACGCGGTTTGCTTTTACCTCAGCAAACATTCG
TACCTTACAGCTGAGGACGACTTGAAGGTCCACCTCAGCAGGTAATCA
ACTTTCCGCGCTGAGGACCTAATTCTCACTCGCCTCAGCCATTGAATT
TCGGTAGTAGCTGAGGAAATTTAGGTTTTGCGCCTCAGCGCTATCTCT
AGATTGGGCGCTGAGGAATTGCGAATCCGACCCCTCAGCACCAGTCTT
AAGCCGTCGGCTGAGGTAGGCTCGAATGCAGCCCTCAGCTTTCAGCTT
ACCATTCCGGCTGAGGGCTCCATCTTTGCCCGCCTCAGCTTGCTAGCA
AAAAATCCGGCTGAGGGCCCTTATTCAAAGGTCCTCAGCATGTAGCAT
AGGTCCTGCGCTGAGGCTGAGGTATACCCCAACCTCAGCGCCACTTTG
GACCACCGAGCTGAGGTTCGGAGATGACAAAACCTCAGCCCTAATTGC
CTAGTAGGGGCTGAGGTAGATTCTTTCGCTAGCCTCAGCTCAAATTTG
AAGTGAAACGCTGAGGCTGCGTTGTACCTTTCCCTCAGCAACGTAGCA
CTTGAGCTAGCTGAGGGCCCATTACGCGCGGACCTCAGCAATAAGAAA
CAAAGATATGCTGAGGGCGAATATTTCGGTTCCCTCAGCGGAAGTATA
TTTTAACCCGCTGAGGCGGTCAATTGCAATATCCTCAGCATGGGATAG
CGTCTGCATGCTGAGGACTACGGATAGTTAAGCCTCAGCAATACGGTC
CATCATGCAGCTGAGGATAAAGTTTAACATAACCTCAGCAACCCCTAC
ATTCTGACAGCTGAGGCACAATGTGCTATTAACCTCAGCTGGAGTGAT
TCATACTTTGCTGAGGAACTTGCTTGGTACGGCCTCAGCCGTAAAGAA
GCTAAACGGGCTGAGGTCCTGGCATAATACCTCCTCAGCACTCTGCAT
TAAGGGCATGCTGAGGTTTGTGGCGGAGTCTCCCTCAGCTCGATATTT
GCTCAACCCGCTGAGGTGAAAGGCGTGGGTACCCTCAGCTGGGCCTCA
AACACCCCGGCTGAGGCGTTATGTTCGTCAACCCTCAGCACAGTCACG
GAGGGTTAGGCTGAGGATAAGAAAGACATGCTCCTCAGCATGAAAACT
CAAATATGCGCTGAGGGGTGTCGTGAGGCTATCCTCAGCATAGGGACA
GGCGATTAGGCTGAGGTGGGCTGCTACAAGGACCTCAGCTGGAACAGC
CTCAGCAGCGCTGAGGGTACATGCCAAACGTACCTCAGCAATCAATGC
GAAAAGTCGGCTGAGGGCGTGTTTAACAACTACCTCAGCAAATGCAAA
AGATTGGATGCTGAGGCAGAGGTCCTGGAAGTCCTCAGCTATCGATAA
GTTTGTATCGCTGAGGTAGCTAGGATTATAAACCTCAGCAAGGCGTAC
TCGGAACTAGCTGAGGGCCTTAACATAATCAGCCTCAGCAATAACAAT
GACATTACAGCTGAGGAAATATGCTGAGAATACCTCAGCAGCCCCAAA
CCACGATTTGCTGAGGTAAGTATCTGATGAGACCTCAGCGCGCCCGGC
AGTCAAATGGCTGAGGAAGAGTACTTGGCTAACCTCAGCATAAGGAAG
AAAATACATGCTGAGGGGTATTATCAGTTTATCCTCAGCCCGCGGTTT
CAAACATGGGCTGAGGCTTAAACGGTACGTGCCCTCAGCCATACTCAG
GCGAAGCATGCTGAGGTATAAAGTATCCTGATCCTCAGCACTTTCTAG
CTAGTTCTAGCTGAGGGCATAGTTGTTAAGGGCCTCAGCATATAGTAT
GGCATGACCGCTGAGGTGCAACCACGATGCCACCTCAGCGAATGCATT
ACGACTTCCGCTGAGGGCAGTTAGTTTGTATGCCTCAGCATAGACTGC
CGGTATATCGCTGAGGAGCGCATCAAGGCAGACCTCAGCGCTCGATGT
ATGCGTATTGCTGAGGTGTAGCAGGTTGGAAACCTCAGCGTTGGTAAT
AGTGTGAGTGCTGAGGGCTTTCTAAAAACGGTCCTCAGCATGCTTTGG
CGTTATATTGCTGAGGAGACCTGTCATCCAATCCTCAGCACCTCACAG
TGTATATAAGCTGAGGGCGGAGACCTGTTCATCCTCAGCCTAAGTTGT
CCTTTACTGGCTGAGGAAGCCATGAAAGGGGCCCTCAGCTACAATAGC
AAGCGGTCGGCTGAGGCTCGAAAATGAAAGTGCCTCAGCATCATACGC
TCATATTCGGCTGAGGGTCTATTTAGTTTGATCCTCAGCCGGTGAAGG
AGTACAAAGGCTGAGGCTGCAAACTTTGGCCACCTCAGCGTGTGCGTC
GTCGTCTGAGCTGAGGCTTTCATGTTGGTGACCCTCAGCGTATACGAA
ATGGTCTGTGCTGAGGTCACCGGCATTCACAACCTCAGCCCCACTGTG
AATCAAGAGGCTGAGGTGCAGCTCATGCGAGACCTCAGCATTTTCAGG
AACCAGTAGGCTGAGGAACTATTACAAGTTAGCCTCAGCTTACAGCAA
TTACAGCTAGCTGAGGCCGGGCTCTCCTAGCGCCTCAGCATGGTGTGT
AGTGGTCCCGCTGAGGGCAAGGTACAGTCGCTCCTCAGCCCGGTGTAT
AAAATCTTCGCTGAGGAGAGATACGCACCAGACCTCAGCGTATGAGGT
TAGGTCTCCGCTGAGGGTGGTAGCTTGATGGCCCTCAGCTTTTGTTTT
TAGGATTACGCTGAGGGCATTTTACGGCGTAACCTCAGCAACGAGGTT
GCTATAACTGCTGAGGCACAGGTGGGTACGCTCCTCAGCGCGTCTACT
CAAGAACCCGCTGAGGCAGCAACGAAGTTTTGCCTCAGCTGAAAAAAC
TAGCAACTTGCTGAGGTAGAGTAGAGGTAAATCCTCAGCTGTTTCACA
AGCAATCGCGCTGAGGATAATCGTGACATGAACCTCAGCAGTAATCAA
ACCAGCTCCGCTGAGGTTCTACTGTAGCCTACCCTCAGCACCACAAAT
GTATTTGTCGCTGAGGTCAAATGAAAACCTTTCCTCAGCAAAGGAATG
AAGCATTCGGCTGAGGAATGATCATCCGCTTCCCTCAGCTGTAAAGCT
TTGAATCGAGCTGAGGTCGCTCACTAGCCCCCCCTCAGCCCTAATCCA
ACCAATTAAGCTGAGGTTCCTACATGAATGACCCTCAGCACCATGTAT
CAATTTTATGCTGAGGACGTACGCGAGCAATCCCTCAGCACGTAATAA
TAATATTAGGCTGAGGTAGTATTGTAAAGGGCCCTCAGCAATAAGAAC
GGAGCTGACGCTGAGGTCGTATAGGTGACAAGCCTCAGCTTAGGTCCC
TGACCGGGGGCTGAGGGCAGGGTTTTATCAACCCTCAGCCATACGGAG
CATTTTTGTGCTGAGGTATCGATTTCAAGCTGCCTCAGCTTTACTCTG
AATCAAGAGGCTGAGGTGCAGCTCATGCGAGACCTCAGCATTTTCAGG
GACTATGAGGCTGAGGCAGGTAAGAGTTCAGGCCTCAGCCAGGGCTTT
CGTAAGGCAGCTGAGGATCAACACCCCTAAAGCCTCAGCGACTGAACG
ACGCTCCAAGCTGAGGCATAGGCATCCAGCGACCTCAGCCCGCCGCGA
AGCACAGATGCTGAGGACTAGATGCCGCGTTGCCTCAGCTAGGAATAA
TACCCGGGCGCTGAGGTCGTATCAAGATCGGGCCTCAGCGCACCGCAG
AGTCTCAATGCTGAGGCCCGAGAGCAATTGGACCTCAGCGGCATGCTG
GGGGAGCCTGCTGAGGAAAAACCTGAGACAACCCTCAGCATGGTTGTA
TCTAGGGGAGCTGAGGATATTTCTGCATCGGCCCTCAGCTCAGCCACT
CAAGGACGTGCTGAGGCGTACGTTTACCCTACCCTCAGCCTGGTAGCT
ATGTAAGTGGCTGAGGTTACGTCCACTTGTAGCCTCAGCTTTTGTACT
GTGAAACAAGCTGAGGGAGATACTACCACCTGCCTCAGCTATCGCACC
TGGGGACCTGCTGAGGGGACCACTCATGTGCACCTCAGCTAGCACTAA
AGAGTGAACGCTGAGGGTCGTGGCCACACACCCTCAGCTGCACCACTT
TGGAAGTATGCTGAGGTCTGAGCACTCAGCCACCTCAGCTAATCACTT
AGACCATGGGCTGAGGTGTTACCCCGTGTGCGCCTCAGCCACGTGTAA
GAAACCTAGGCTGAGGTGGCTCCAATTAAAGTCCTCAGCGGTCAGCGC
CATTTATGCGCTGAGGGTAATGTTCAAATGGTCCTCAGCTTGCTAAAT
GTAGCACGCGCTGAGGAATTCACCTGAAAGGGCCTCAGCCTCATGTCT
TTCAGAATGGCTGAGGACCTCCTTGGGCTACACCTCAGCGCGCTTTTT
ACAAGAACTGCTGAGGAAAGACCCTCATATAGCCTCAGCTTTGGTAAA
TATCTAGGCGCTGAGGTCAAGTTAGTTAACTCCCTCAGCGCCACTGGC
CTGAGACCAGCTGAGGTGCTCCTTCATTATAACCTCAGCGCAACAATG
CTCCACCCTGCTGAGGGTTTTACTAAGACGGACCTCAGCTGTGGTTGT
GGAACCTTAGCTGAGGATTTAGGCGATATAGTCCTCAGCTGTGTACTT
CACTTTATCGCTGAGGGTCATCAGCCTAATTACCTCAGCTTTAAATCC
CATGTCTGGGCTGAGGACGCTCGCGAACGGTGCCTCAGCTGCGCTATT
CGCAACTATGCTGAGGGTGATTGTTTTGATACCCTCAGCTACCATCCC
TAAAACTGGGCTGAGGACTTCGGCGACCTTTTCCTCAGCAACAAGAGC
GTTTTTTAGGCTGAGGGCCATCCTGAAGGTTTCCTCAGCCTTTATTTG
GATCGAGCAGCTGAGGACATAGAAGCCTTTTACCTCAGCTACTGCTGT
GGCCTATCGGCTGAGGTCGGTCACAGAGGTTACCTCAGCACTGTCTAT
GACGCCTCGGCTGAGGCGTGTCTGAGTCTTTACCTCAGCTTTTGGTCC
TGTCTATTTGCTGAGGACCCCTCTCAATTATTCCTCAGCGGTTTCCTA
AACATCTCCGCTGAGGTTTTCGAACATTCCGACCTCAGCTCATGCTTA
CTCTCGCCCGCTGAGGCTAAACACCGTGATATCCTCAGCTAGGTTACG
CAGGTCTACGCTGAGGTCGTTACGATGCCTGACCTCAGCCACGATGCG
AATGTTCGAGCTGAGGTATTAGGCCCCCTTAACCTCAGCGAGAAAGCG
GATAATTCAGCTGAGGAGTGCTAACTTATGCCCCTCAGCATCAAGGGT
GAAGACCTCGCTGAGGGATTTACAGGATTTGACCTCAGCTGGGGTGGA
GGACATAGGGCTGAGGTATGTACTGACTTGCTCCTCAGCGCACCAATA
TTTTCTTCGGCTGAGGACCGAATCCGGTCAGCCCTCAGCTCTTGACAT
CTAGCCACGGCTGAGGATACGCTGTTGACCCGCCTCAGCAGATGTTAC
TGGTAGTTTGCTGAGGCGGGTTGTTTCATACGCCTCAGCTGGCGCGGG
TTTAACATCGCTGAGGTAAAGCCCGGTAGTTACCTCAGCGCATTGTCG
ACCATGATTGCTGAGGATAAGCCCAGGTTACTCCTCAGCACCCTTAGC
TAGCTACACGCTGAGGTGACACAATAATGGCTCCTCAGCTGACTTTCT
TACTGAATTGCTGAGGCCTATAGCTGGCACAACCTCAGCATCAGTTTC
AATCAATCTGCTGAGGCTTCGGTTTCCTGCCTCCTCAGCTCGTCTCGT
ACCAAGTTGGCTGAGGCATTTCTTGTTTTCACCCTCAGCTGGGGCCCT
AACCCGTCTGCTGAGGAACGTAAGAGTCGGAGCCTCAGCTCTAATCAA
GTAGACTAGGCTGAGGGGAGCTTAAATTGACCCCTCAGCAGTCATCAT
GCAGAATCGGCTGAGGGAGGCTTGATCCGCCACCTCAGCATTGAAACG
CAGGCCGACGCTGAGGAGACCCCCATGCCTTTCCTCAGCCCTTATACT
GTACTAGGAGCTGAGGAAGCAGTGAACACCGACCTCAGCATCGGCGCA
AGCGGTGAGGCTGAGGAGCACCGTGGGCGACACCTCAGCCACCACACC
TCAGGGGTCGCTGAGGATCCAGTGAGGTGTGACCTCAGCGCATTGGCA
GGTACCTACGCTGAGGTCACCTAGAATACGGGCCTCAGCACGCCTAAG
AAAAGGAGGGCTGAGGGAACTCACATGACATACCTCAGCCCTTCTCGT
GCTCAAATTGCTGAGGTTATCGGTTTTGTTGTCCTCAGCAATCTCGCA
TGCTTCTATGCTGAGGGTGGGATAGGTTGCATCCTCAGCAGCTCTCCA
GAGATTCCTGCTGAGGCGCTAATGTGATGCGCCCTCAGCGCTCTGTGG
TTAGGAGCCGCTGAGGGGTACCCTAAAAAGGTCCTCAGCGATTGACTA
CGACACTGAGCTGAGGGAATGTTAGGCTCGTTCCTCAGCTATCTATGG
AAATCTCGTGCTGAGGGGTGTTCAGGGTTCCGCCTCAGCAGATAGAAC
GCTCCGAGCGCTGAGGATCAATTCGAAGAAGCCCTCAGCACTGCTTAG
CAAGCCTAGGCTGAGGACGGACAGCAGACGTGCCTCAGCAATAGAAGC
GTTAACTGCGCTGAGGGGACATTGACAGCAACCCTCAGCGTCGAAGTA
CACTCAGACGCTGAGGAATGAAGCGTGCAAGACCTCAGCCCAAGAAGT
GTCTCTCTAGCTGAGGTATAGGTGTGCGATAACCTCAGCTTCATTCTT
AATACCGTAGCTGAGGGTCTACCATCATCGCACCTCAGCCCGTGCTCC
ACACCATTCGCTGAGGGTCACATCAAGGTTAGCCTCAGCGCTTCAGGA
TAGGATTACGCTGAGGGCATTTTACGGCGTAACCTCAGCAACGAGGTT
AGTTAGCGAGCTGAGGAGTACTGTGATCGCGTCCTCAGCTTCCGGGTT
ACTGTAACCGCTGAGGCTAAGTTTTACGCTCACCTCAGCCTAAGCGTG
ATAGCACAGGCTGAGGCTACCTTGAACTTATCCCTCAGCTTATTCACA
ACGGGTGCTGCTGAGGTCTGGATGACGGATCCCCTCAGCTACGAAAAC
ACCGTGTGCGCTGAGGGCGTCGCACTTTTCGTCCTCAGCAGGCCTGTA
GCGAAAAAAGCTGAGGGATTTCCCCCCCAAATCCTCAGCTGCGATTCA
AGGATGTGAGCTGAGGAAACAGTCGTATTCTACCTCAGCATGATTATA
GAGTCTTCGGCTGAGGTTCCGTCAGCGGTGCGCCTCAGCAAAACCCTC
CAATTTGGCGCTGAGGCCTACTATATTACGACCCTCAGCGCGGAAAAA
ACGTGCTAAGCTGAGGATTAAAGCCGGTGATGCCTCAGCCTTTGGATG
CATTAGTTGGCTGAGGATGGCGAGAGCCACTTCCTCAGCCGACGCCAA
TAATTGTCAGCTGAGGATTAGGGTCCTCTGTACCTCAGCTTGAATATT
GGTACCTACGCTGAGGTCACCTAGAATACGGGCCTCAGCACGCCTAAG
GCTTACCTGGCTGAGGTGCGGAACGTGCATTGCCTCAGCCACGGTAGG
AGTGCTTATGCTGAGGGGTCACAAAATCAAAGCCTCAGCAATTTATCG
TGACATCCAGCTGAGGCTTATGAAGCAGTATACCTCAGCTCACACTCC
TTAATCAGGGCTGAGGAGCTGGGAAGGTTTGCCCTCAGCACCTTGTAG
TGATCTGAGGCTGAGGGTGGCGCTTCTCCACGCCTCAGCTTGTGAGTG
TCGACTCATGCTGAGGTTTACATTAGATCGGTCCTCAGCAGTAGCAGC
CGCATAGGTGCTGAGGATATAAGCGTCATTGGCCTCAGCCTGATGATT
GTATCCGGAGCTGAGGCTGAAGACCTCATATTCCTCAGCTGAAGATCC
TCTCGGTTGGCTGAGGTTCTTTTAAAGGGCGTCCTCAGCTAGCGCGGG
GAATAACTTGCTGAGGAATCAACTAACTGGCGCCTCAGCCAATCGTCG
GGCCTGCGGGCTGAGGAGCTTTGGATCTTTAGCCTCAGCAACGTGCAT
TGGTACTCGGCTGAGGAGACCAGTCCGACAAACCTCAGCAGCGACTGT
TGTACGAGAGCTGAGGGGATTTTGGATTATCGCCTCAGCAGGAATGGC
GGTTCCTACGCTGAGGAGGAAAAAGGTGACGCCCTCAGCTGAGTAATA
TAAACTTGGGCTGAGGCAGTGGTTACGATGCTCCTCAGCTTCGTCAAT
AACATCTATGCTGAGGTCCAAAACCTGGATTCCCTCAGCAGTGAGCTA
TTACATCTGGCTGAGGGCGTAACATGAGGCAACCTCAGCGCTGAACCT
TTTATTCTCGCTGAGGCCGTCAGGACGTTCATCCTCAGCCCACCTACA
ACTTAAGGTGCTGAGGAGCTGCTAAATTTAGACCTCAGCATTTACCAT
ATACGGGCCGCTGAGGAGCTAGTTTCGCACCTCCTCAGCATTCGGCAG
CGGCCTATAGCTGAGGAACTAAGTTGGATCGGCCTCAGCCTGTGCTCT
TTGCTCTGTGCTGAGGTGAGGGAGCACATGAGCCTCAGCGTATCCCGA
TCAGTGTTCGCTGAGGCATTACGCCACCAATGCCTCAGCTCCCTTTAC
TGTCCATATGCTGAGGCTCCAGGCTTCTGTAGCCTCAGCCATGACCTG
TTATACCAAGCTGAGGCAATTCATCCTTACGTCCTCAGCTATAGGGCA
CGAACGTACGCTGAGGTAAATTCTGGAGTTAGCCTCAGCGTAGAGGAA
GTATCCTTAGCTGAGGCCAGTTTCGTCAGTGGCCTCAGCAAGAGCGAG
AGTGAACTCGCTGAGGTATCGTAGCAATATGGCCTCAGCAATTGCTTC
AGAAAATGAGCTGAGGATGTGTTAGGGGTTAACCTCAGCCCGTTTATG
AGTACTGAGGCTGAGGAAAAGTATGCCTTGGTCCTCAGCTTAGAGTAA
AGTGGGCGCGCTGAGGGGCTTTTTGGACCTACCCTCAGCCCTTGCAAG
TTGGAACAAGCTGAGGGGTTGCATCTTGACGTCCTCAGCCGCAAGGAG
TACTTATCAGCTGAGGCACAGCTCCACGAGGACCTCAGCCTGATGAAT
AGCATAGGTGCTGAGGTGATACCGGGGGCGATCCTCAGCGAACTATAG
TAGTTCTTCGCTGAGGACTTCTTCAAAAATGACCTCAGCTTATCGTAT
TCGTGCATTGCTGAGGGGCACAGTATAGCGGACCTCAGCGTAGGAACC
AAACTGAAAGCTGAGGGGCGGATGGACTTTCACCTCAGCCACCAAGTC
TGTAAGTTCGCTGAGGGCGAGTGGGCCTTAACCCTCAGCTACATGTGT
ACTCTTTATGCTGAGGCGATCATATAGGGGTTCCTCAGCGATAAATGT
TGTTGGGTAGCTGAGGCCTTACCCGATAACGGCCTCAGCGGGGTATTA
TCTTGTCTAGCTGAGGAGAAGAGTGAGACTGTCCTCAGCCTAATAACT
ATCAGAACAGCTGAGGTGGTCCATAAGGAGTTCCTCAGCCCGATACCC
ATTATTCTGGCTGAGGCAATAAAATGGATGAGCCTCAGCCATGTAATT
TGGCTAGTAGCTGAGGGATAAAACGGCCGCTTCCTCAGCCCATGAGAT
CCTTGTCGTGCTGAGGATATATACTGGGGTCTCCTCAGCTTTGGTTGT
TTATTCGTGGCTGAGGCCGTCGTTCCATTCCCCCTCAGGCTCAAGCCG
ATAGACTCAGCTGAGGAAATCCCACCAGTTGCCCTCAGCGACGACCTT
AGAGTTGAGGCTGAGGATTGAATTATTACACCCCTCAGCTGCATCTAG
CAGGGATGTGCTGAGGCGACATCAATTGCCGTCCTCAGCAATTAGTTG
ACCATCTTCGCTGAGGCGTTTCGACTATCTGTCCTCAGCGGTCCGTGG
CATGAATAGGCTGAGGTAGGGCTCCTGCAGGGCCTCAGCCCAATACTG
AGCGTACAAGCTGAGGATGCATTAGACCTTGCCCTCAGCAGTAGTACT
CAAAGCACGGCTGAGGTCTTATAGGCCCTGTTCCTCAGCGCACAGTCA
TCTCGTAAGGCTGAGGATTAAACACAGCTGCCCCTCAGCGCATAAAAT
GTCTACAGAGCTGAGGCGTTATGCTTTTAATCCTCAGCGCCGAATGCT
AATAACTTGGCTGAGGTGTGGGACACAAGCCACCTCAGCTTTTATGCC
ATGCAACAAGCTGAGGTCCAGGTGAGGTTATGCCTCAGCACAGGATTC
CGCTTTGCAGCTGAGGATTCGAATCGGAATGTCCTCAGCAGCAAACAC
GATTGCCGCGCTGAGGCAGACTTGCTAAATTGCCTCAGCACTCACCAG
GGTCACTAGGCTGAGGAAATGACTTGGTAAATCCTCAGCTACCAATAC
GCCAAATTGGCTGAGGCATCTAGGGACAGACACCTCAGCATACAATGC
CAAAGCCAGGCTGAGGGTGTAGTTTACCTTAACCTCAGCACTTTTCCG
ATGTACTTGGCTGAGGTATGCTCTATTTATGACCTCAGCACTGTTAAA
TATCTCTTGGCTGAGGCGCGATTAAGTAATATCCTCAGCTGTATACAA
TTTGGCTGCGCTGAGGCAGGTGAACGGTCTGCCCTCAGCCCGACATGT
AGGGGACCAGCTGAGGTAAGGGACTGTCTAGTCCTCAGCTCGTAGGCA
CGGCGTCGGGCTGAGGTTTATACTTTGGTTGCCCTCAGCGAAAAGGGA
TTGGCCTACGCTGAGGATAGCGCGTGGCACGTCCTCAGCTAGCTAGTT
GTCGTTTCAGCTGAGGGAGAACACGACATAACCTCAGCCACTAGTATT
CAGATTGTTGCTGAGGTCGCACGATGAGAAGGCCTCAGCAGGACTCCG
GGAGATGCAGCTGAGGACTTGGAGTCACAATGCCTCAGCCCTCAGAGC
GTGGGCTGAGCTGAGGGTGTGACAAATAGCGACCTCAGCGAAACCTTT
CTAGCCACGGCTGAGGATACGCTGTTGACCCGCCTCAGCAGATGTTAC
GTCCCTTTAGCTGAGGTATCAGAGTTGTGATGCCTCAGCTCAGCCACT
ACGGTTCCCGCTGAGGGAATAAATGAAGACTGCCTCAGCTCGCAGACA
CCTGCCTATGCTGAGGGATTGGTTCTATGTATCCTCAGCATTTATTCA
TTACTTCGCGCTGAGGGCTTTTCTAGTCTAGACCTCGGCATATCTTAT
GTTATGCTCGCTGAGGGGAACCATCGCATCCGCCTCAGCTATGAGGAT
TGCAATGACGCTGAGGGATTCGCCCACGCATACCTCAGCGAACCTGGA
GAACTTCGAGCTGAGGCGATGTGTGTACGGCCCCTCAGCCGGGGGTGC
CCAGGTATGGCTGAGGTTAAGGTAGAAGCAATCCTCAGCTACATGAGA
TACGGCGACGCTGAGGTTGAAGTCTTGTGATTCCTCAGCAAGTAGGCT
CTCTACCGGGCTGAGGACCGTTATATTATGTCCCTCAGCTGAACTGAC
CTATCTTCGGCTGAGGCTCGGTGGCCGGGCGCCTCAGCCAACCTCGGT
AACAAATCTGCTGAGGTTTGCCTTGTGAACATCCTCAGCTAGTAGGGG
ACCAGATATGCTGAGGATGCATCAATCTCAACCCTCAGCGAGGTATTC
GCAAAACCTGCTGAGGGAGAGGTTCATTCGCGCCTCAGCTGCCTCTAT
CTCCCCTTTGCTGAGGCAATGTAAAATGTATTCCTCAGCTAGATTCAT
TGAACTGTAGCTGAGGGAATCGCTATATCAAGCCTCAGCGGTGGCATA
GTCAGCTCAGCTGAGGATGTTGCGAGTATCTGCCTCAGCCACAATAAT
AAGTAATAGGCTGAGGATTTTAATCCATGCCGCCTCAGCTTCGCGTAT
TAGGGTTGAGCTGAGGGCGCAATTTGAGACATCCTCAGCCTACGATTA
AATTTACGGGCTGAGGGTTCGGACTTGCGATACCTCAGCAGTTTATTA
CTATCTGCCGCTGAGGTCGGAACTTCCGTGGACCTCAGCCATAGGTAG
GACTCGGTCGCTGAGGCTGCCAAACGTTGAACCCTCAGCGATTAACCC
TGATATCACGCTGAGGGGCGTCCGAAAGCCTACCTCAGCCCATCGTAT
GCAGAATCGGCTGAGGGAGGCTTGATCCGCCACCTCAGCATTGAAACG
ATTTCCGCTGCTGAGGGAGTTACTCTTTCGGTCCTCAGCATAGTATTC
TTCAGTGGGGCTGAGGTATGTAGAGTCAACAGCCTCAGCAACTAATAT
TTGGAACCGGCTGAGGGTTGAACTGCTTAGAACCTCAGCTCGAACGAA
ACCTGTCGTGCTGAGGAGTCTTTGAACAGTATCCTCAGCTGCACACTC
TATCGTGGGGCTGAGGATGAGTTGGTGCTAGCCCTCAGCAATCTTGAC
TTGTTATAAGCTGAGGTGATACCAGGCTGACACCTCAGCTTTGTTGAG
TTAATTAGGGCTGAGGAGCTGGGAAGGTTTGCCCTCAGCACCTTGTAG
AAAGGTCACGCTGAGGGGAGTTGATCCCTTCACCTCAGCAAACCGAAG
ATCACATCAGCTGAGGTCCCATTCGATGTTCCCCTCAGCGGCTTTTTG
TTGTACACGGCTGAGGCCTTATACCTAAAGGGCCTCAGCGGGAACAAC
GTCTTTTAGGCTGAGGACCGGCGCACATAAGACCTCAGCTCCAGGAGT
TGCACCTAGGCTGAGGTCTGAAATTCCGTAAGCCTCAGCACATCATAG
CCCAGATGCGCTGAGGAGGGAGTGATTTGGGGCCTCAGCGCACAGTCT
ACTGTATATGCTGAGGCACAGCATAACTCTTTCCTCAGCACAAAATGA
TACTGAAACGCTGAGGGAATGTGGAAGCGGTTCCTCAGCAATAAATCT
AAGCTGTACGCTGAGGCGCGGTAGCCGCCTATCCTCGGCGCGCAAGCA
TACCCCGGCGCTGAGGGTACCTAAAAATGTGCCCTCAGCTTGATCTTC
ATGTACTATGCTGAGGGGAACATTTGCGGCATCCTCAGCCTGGACACC
GGGTTTGTGGCTGAGGCTTTGATCGTTCTCTCCCTCAGCTTCTGGGAG
TAGAAGGGTGCTGAGGGGTGCAAGGCCTCCAGCCTCAGCGATTGGTGG
GCGAAAAAAGCTGAGGGATTTCCCACCCAAATCCTCAGCTGCGATTCA
TTTCATCAGGCTGAGGTCAATACCCGAAGTCGCCTCAGCCATCGCCAC
AATTCTTTTGCTGAGGTCGGCGTCGTCGTTGCCCTCAGCCGTGTCTCA
GCCATTTCGGCTGAGGACGTCTAGTCAACTGGCCTCAGCAAGTTAGTC
CAGGATGATGCTGAGGAGTAATTGCACGCAATCCTCAGCCGCTTAATT
GCTACTAGAGCTGAGGCGTGTTTGAACATACACCTCAGCTGACATGCC
ATCGATCCAGCTGAGGGTTTCAAGGCGCAATGCCTCAGCAAGCTACAT
TCTCGTGTTGCTGAGGTGCAGCTGTATTATGTCCTCAGCAGAAAAACC
GGAACAGAAGCTGAGGATAGTGCATATTCTTGCCTCAGCTCAGGTGCT
AGTACATTAGCTGAGGGATCCTACTATCAGCCCCTCAGCATGGCGTTC
GAAAATCCGGCTGAGGCTCTTCTACCGGATTCCCTCAGCTTTGGCAGA
GGCCTCAGGGCTGAGGTGTGTAATGTAAAAATCCTCAGCTTCTCCAGG
GCCCCCGTCGCTGAGGCCTATATCTTGATCGACCTCAGCTGTACCATT
TCAAAGTTTGCTGAGGTTACAAAGAGTTGGTCCTCAGCTTAACGGGCT
CTAATTCGGGCTGAGGTACGCACCGAGAAGAACCTCAGCCCGAAAGAT
TCTTGCGGGGCTGAGGCTGATCAGCTGGTTTACCTCAGCTTAGTAAAG
AGTTACGTAGCTGAGGCCCGGGACTCGGTTATCCTCAGCAATTTGACA
CTGTAAGTGGCTGAGGTTACGTCCACTTGTAGCCTCAGCTTTTGTACT
CACCAATCGGCTGAGGCGCAGGAAGCGTCTAGCCTCAGCTATTAAAAA
ACGCACCGCGCTGAGGACTCTTCAATCAGCATCCTCAGCCTCAGTTAA
AAATGAGCTGCTGAGGAAGAGAGGTCCCACACCCTCAGCCTTTGCTGG
CTAGAAACAGCTGAGGAATGCATATAGTCCAACCTCAGCCAGTTTCGT
GTCTCTTGAGCTGAGGAGCGCAACTTTGGGATCCTCAGCGACCATGTT
CTGATATATGCTGAGGACTACATCGGGCATACCCTCAGCTTATCGCGG
ATAACGAAAGCTGAGGTAAGAATCTTGAGAGCCCTCAGCCGTACATAA
TTTGTGCGGGCTGAGGAGTGCTACCTAAGGGGCCTCAGCTAAATGAAT
CTATTGCAAGCTGAGGAACGTTAAATATCCATCCTCAGCGGAGATTTC
ACTCCGTCAGCTGAGGGCTCGGAGCTGTGCGGCCTCAGCTTAAGTGTT
GGTCTGCCGGCTGAGGTATTATTTCCTTGCTGCCTCAGCACTTGGTTT
AAGTTACTGGCTGAGGGAGGAGGTCGTTCTCACCTCAGCTAGATACGA
ACAATTAACGCTGAGGTAGCACAGTGACTCCGCCTCAGCAGCAATTAT
AGAGTAAGAGCTGAGGACGGGTTATAGTTATACCTCAGCAGTGTCCCG
CAACAACCGGCTGAGGTAAAAATGCGTTGAATCCTCAGCTTTCATGCT
TTGGATATCGCTGAGGGATAAGGTCTGGTCGACCTCAGCCAATTATAG
AAGCCAGATGCTGAGGTCGATGTCTGGGCTGGCCTCAGCTAGTACGGG
GAATACGAGGCTGAGGGCGTATCTCTTGACGCCCTCAGCGATCGTGCA
TTGTCACCCGCTGAGGGTCGGGTTTTCGAGCTCCTCAGCGGATCGCAG
CCAGGTAGGGCTGAGGGTATCCGTGTTTTGCTCCTCAGCCGTTGCGAG
CAACCATTGGCTGAGGGACCTCCTCTTTTTCGCCTCAGCGAGTGTCAC
GAGATGATAGCTGAGGTCGGTAGTCTTGGATTCCTCAGCGACGTACTC
AAGATGTCTGCTGAGGTTGGGTGCTGGACATCCCAGCTATTTTTCATG
CATCATCCCGCTGAGGCGGACATAACTAATGTCCTCAGCTGCCAGCTC
CGTCCGTAGGCTGAGGGCTGTACGGTGGATGACCTCAGCTTAATTGTG
TCCCATCCTGCTGAGGAAGTTCTAATCGGATCCCTCAGCACCCAAATC
GCACTGCAGGCTGAGGGTATGAGGATAAACGCCCTCAGCTTTTATGGC
TGTGCATAGGCTGAGGCTGTTTAGGGAGATAACCTCAGCTATACAACC
CAGGACTATGCTGAGGGGCATGGAAGGCCATGCCTCAGCTGCACTGGG
TGAGGGCGCGCTGAGGGATATCGCAGGGAATTCCTCAGCCCTGGGGAG
TTATAACTTGCTGAGGGAATCCCACACTACTACCTCAGCACGTCGTAG
TCCTGGGAAGCTGAGGTTGATCTATGTTAAAACCTCAGCATAGACAAT
AACATAGCAGCTGAGGATTATGTTCGTATTCGCCTCAGCCTATAGCGC
TTTGAATAAGCTGAGGTCCGTATAGAAACAATCCTCAGCTTAGCTCAG
GGCGCTACGGCTGAGGGTCTCGATCTAAAAGTCCTCAGCAGCATGTAA
CCCCTCTCTGCTGAGGTAGACGGTCGCGGTCTCCTCAGCGAACTATTT
AGACAACTCGCTGAGGCTCGTATTTAATGACTCCTCAGCATTATTGCT
CTATTCGTGGCTGAGGGAGCCGTTCAAGTAGTCCTCGCGCCCGGAACT
AATAAGTCGGCTGAGGCATAATGTGCTAACTTCCTCAGCCGCAAACAT
TTGTAGAGTGCTGAGGAATAAAACCCGTGCTTCCTCAGCTTTGAGGAA
CTTCGGATCGCTGAGGTGAGTCCGATCGATATCCTCAGCTATAACACT
CCAGCACATGCTGAGGAGCGCACTTCCATGGTCCTCAGCCTTTCAGAG
TTTTCTAGGGCTGAGGCTTTACGAGCACGCTTCCTCAGCTGTCACATC
GGGGCTTATGCTGAGGGGAGGGGTTTACATTTCCTCAGCACAAACATC
CGGAATTAAGCTGAGGAGGGAGTGCGTTCAGTCCTCAGCATGTTGGAC
ATTCAACGCGCTGAGGCCATTATCGCTCATCACCTCAGCTCAGGGAAA
TAGCGTCATGCTGAGGTCAGCAAAGATCGTGCCCTCAGCACGTTAACT
AGAGAGTATGCTGAGGGCATCACGCGAAATGGCCTCAGCATTTACCAG
CAAATATAAGCTGAGGGTGTTTAATGTAGATTCCTCAGCGCACGGATA
ATCGGGGGTGCTGAGGTTTACCACTGTAACTACCTCAGCATAGCGAAT
TATCTCTGTGCTGAGGCGCTGGTGCTCAACCGCCTCAGCGTTAAATCC
GAATTACATGCTGAGGTATGCAAGATCAATAACCTCAGCGAAGTGTGC
ACTCGAGGAGCTGAGGATACATGACTGAAGACCCTCAGCCCAGTACTC
ATTGCAGAGGCTGAGGTCATGCCTGCGTGCAACCTCAGCCTAGGCCTT
AATATACATGCTGAGGATTTAGCGGACTTCTTCCTCAGCTTCCAGGTA
TCTCCACTCGCTGAGGCTAATCAGAAGCCTTGCCTCAGCATAGAACTT
CACCATCTAGCTGAGGGATACGTTCAAGTATACCTCAGCACGAATTTT
TAAATGTTTGCTGAGGGTTTATCACCAAAGTTCCTCAGCGATCTATAT
TGCAATTAGGCTGAGGGATTCATTTACGACACCCTCAGCGCTAAGAGA
TTAAACCGTGCTGAGGAAGTACAATACTACAGCCTCAGCATTTGTCAT
CTCTAACGAGCTGAGGTGATGATTTGCACATTCCTCAGCGCTCTGAAA
CGCTGTGTGGCTGAGGCGCACTAACTACAAGACCTCAGCAAAGGATTC
GAGTCATAAGCTGAGGAGTAGGTGCCATGTATCCTCAGCCATTCGACC
GTATACGTTGCTGAGGCGGTCGCGATTGTTAGCCTCAGCGTCGATCCC
GGAACCTTAGCTGAGGATTTAGGCGATATAGTCCTCAGCTGTGTACTT
GGGTTGATTGCTGAGGTGGATGGTTGGGTAGACCTCAGCGTCTTCAGG
ATCTCATACGCTGAGGAGATTTTACTTATAGCCCTCAGCATTCTATAT
TTATTATGTGCTGAGGCAAATCCATCCCCCGACCTCAGCTTAAGCAAA
CAGCCCGATGCTGAGGTCTTAAGAAAAATCGTCCTCAGCTAAGTGGAA
AGGTTATAGGCTGAGGACACTCAAGTGGGACACCTCAGCCTGTCCTTG
CAAAGCACGGCTGAGGTCTTATAGGCCCTGTTCCTCAGCGCACAGTCA
TATGAGTAAGCTGAGGTATATTAAAACTAATCCCTCAGCTCATTAGGA
TCCAAAGCGGCTGAGGTCCATAGATTGGTGTGCCTCAGCATCAAAGCG
TGTTACGACGCTGAGGCATAAGGTCTATTCTACCTCAGCTCTGCTGCA
CTTCTTGGAGCTGAGGGGTCACAGTCGTATCACCTCAGCTTTCGTAGG
TATTCGTCCGCTGAGGTATGACTGCTCCCTCTCCTCAGCATCTTGATT
CCGATTTACGCTGAGGCTCTGACGTGCTAGCTCCTCAGCGTGTTTATC
AATTGATTTGCTGAGGTAGAAACATTACAAACCCTCAGCAGATTAAGA
GATATTGATGCTGAGGACGGCTGTCAGATTGGCCTCAGCTGTTTGCAA
ATTTTGCTGGCTGAGGCTTCAGTTTAAGTAGGCCTCAGCGTGAAGAAG
TAGGACTCTGCTGAGGATACGCTGTGCTGATACCTCAGCCAGACCAGA
TAGTTATCAGCTGAGGCTGTAGTACTCCAAGACCTCAGCAATACGTCT
AATCTTATCGCTGAGGGATGCATAATTGTTTCCCTCAGCCGGATGAAG
TTTCACCCTGCTGAGGGACCGTATTGACACTACCTCAGCACACGGCCA
TCTCAATATGCTGAGGAACTTAACATCTTCGCCCTCAGCTACGTACCT
GTCGGCTTAGCTGAGGTTGTATTAGTGCTAGGCCTCAGCCTGAGGACC
GGATTAGTAGCTGAGGCTTACGACCGTAGGCACCTCAGCAAGAGATGT
GGCATGGCTGCTGAGGAACTAGTCGACATTGCCCTCAGCAATACTTAA
GCGACCTATGCTGAGGGCTGCGTACATTTATCCCTCAGCAGTGCCCCT
TTCATTAGAGCTGAGGCTTGGTTTCGGTTTGCCCTCAGCGCCTTTTAC
CCGAGCTATGCTGAGGCAGTTGGACCTATCCACCTCAGCCAATTCTAA
CGGTCTAGAGCTGAGGTTGCGGCATACTCGGCCCTCAGCTTTTGTATT
ATAGGGCCCGCTGAGGTGTGAGACGACTATTACCTCAGCGTGAAGAGT
TGAGAGACGGCTGAGGTGGTTCGGTTCGATTACCTCAGCGATCGTTCA
AGTTGCTTGGCTGAGGGCGTTTTGCGACCTTTCCTCAGCATAATAAAT
GCGTGGGTAGCTGAGGTCATAACATGCAGGTCCCTCAGCTGTAAGATT
AAAGTAGGCGCTGAGGAAACTCCATAGTCAGGCCTCAGCTAAGCCGAG
ACTTTTTAGGCTGAGGTTTTATTCGAGAATAACCTCAGCAAGTCACAG
AAGGCTGCAGCTGAGGGGCAGCTGATCATTTGCCTCAGCTTAACATAA
TGGTAATACGCTGAGGCCTGAACGGTGGGATTCCTCAGCTGCAGCCTT
TCTGCGGCGGCTGAGGGCCAAAAGGCACGAACCCTCAGCAGGAATACC
TTACATCTGGCTGAGGGCGTAACATGAGGCAACCTCAGCGCTGAACCT
CAATTTTATGCTGAGGACGTACGCGAGCAATCCCTCAGCACGTAATAA
AGCATTGCTGCTGAGGTGTTATTGGGGCAGATCCTCAGCCCAGTTACA
AATGTATTCGCTGAGGCCCACCTCGTGAAGCACCTCAGCTGTCCGTCT
CTGCATCTGGCTGAGGGTGCGCCGGCTTTTAGCCTCAGCCTTGTTGAA
TATTGGCGGGCTGAGGCGATACAACCCGACGACCTCAGCAGGAAAGAT
TAACCTCATGCTGAGGTAGAAGGTGGAAGTAACCTCAGCCAAGGTGTG
ACAATTAACGCTGAGGTAGCACAGTGACTCCGCCTCAGCAGCAATTAT
AATGATCGAGCTGAGGTAATGTGTTCGTGCGTCCTCAGCCATGCGACG
ATTGATGAGGCTGAGGCAGTGACGTCCGGTATCCTCAGCGTCCTGGGA
AAAGTAGGCGCTGAGGTCCTCCTTAATAGTTTCCTCAGCGCCGCCTTA
CGCGGCCTAGCTGAGGTAGGGACTCGTGTGTACCTCAGCTGTCAAATG
ACTCTTTATGCTGAGGCGATCATATAGGGGTTCCTCAGCGATAAATGT
ATAGCACCCGCTGAGGAGCGCGGGCATTCCTACCTCAGCCCATAAAGA
GCCCGCTAGGCTGAGGAGTCAAAGTTGGCACGCCTCAGCCTCTAGGTC
AACTCTATTGCTGAGGTAGGTATAGTGCGTTCCCTCAGCATTCAACGC
TAACCAGAGGCTGAGGCGTTGTAGGCTAGGGTCCTCAGCGAGGTTCAG
CATGATTACGCTGAGGTGAATACTGCTATGTCCCTCAGCCCACATGTC
GCCGTGATGGCTGAGGCTAAGATAGACTTTCCCCTCAGCGGACCTTAT
CATCCACGAGCTGAGGTTGCTTTGAGGACGCGCCTCAGCATCAGAGAA
TGAGACTGAGCTGAGGCTTAGCTCAGATTCATCCTCAGCTGGAGGGCT
CTGGTGAAAGCTGAGGAAGCCGTGTTTCAATCCCTCAGCGACTGCGCG
TAAGCAGTTGCTGAGGTAACTAGAAAGTCGAACCTCAGCATGAGGAAT
GTCAATCGAGCTGAGGCCGTTTAGAGCGTTACCCTCAGCTTAGTGCAT
TGACCAGTCGCTGAGGAGAGGTGTACTGAGTACCTCAGCACTGTTTAC
TGGGTGTAAGCTGAGGGAAGGACTTTCATGGACCTCAGCCGGGGGGAG
ATCAGTCAAGCTGAGGGGTCCCTATCCTTTCGCCTCAGCCTGACTCGA
GAGAAGGGCGCTGAGGTATGTTTCTCGTTTGGCCTCAGCTGATGGAGT
GAGCGTCTCGCTGAGGACACTAATCGAATCAGCCTCAGCAACTATTGA
CAGGCCGCAGCTGAGGTAGTTTCAGACTTTTGCCTCAGCCACGACCAG
CCGTCATACGCTGAGGAATAAACGGATTTTAGCCTCAGCAGGTGTTAA
CGACCAGTAGCTGAGGTAAAGACACGGGTCGCCCTCAGCACACCAGAA
TTTACACCTGCTGAGGTGCTACTTACGATAGCCCTCAGCATAGACAAT
GGAGGTATGGCTGAGGTTTTCGTTTTACTAGTCCTCAGCGAGGTATTT
CAAGCGTTCGCTGAGGTCGAGGCTTAACAGCCCCTCAGCATCCTAATT
CACGATGTGGCTGAGGTAAGAATCGAATCGTACCTCAGCGATGTATTT
AGGTCTCGTGCTGAGGCTATGGGTGCACGGTCCCTCAGCTACCTACCT
CCAGATCCCGCTGAGGAGTATGATTGCAGGGTCCTCAGCGGCTCCTCA
CTGACCCATGCTGAGGGGTGTCCCGATTTCGACCTCAGCTATGGATGC
CAATCGCACGCTGAGGTCCTAGCCTAGAGGTACCTCAGCTTTCTATGA
GCTAAACGGGCTGAGGTCCTGGCATAATACCTCCTCAGCACTCTGCAT
GTTTCACAGGCTGAGGAGTATTTGATTGCGACCCTCAGCGCAACCCAA
ATATCCGCAGCTGAGGCAGATCGCGTGGGTTACCTAAGCCCGATCAAA
ACACTGCCTGCTGAGGAAATGGTTCATGTTAACCTCAGCTGAGGGGTA
ACCTCAATTGCTGAGGCAGATGTAGATATTCTCCTCAGCCCTCACACC
AAATACTTTGCTGAGGATACCATAAAGTATAACCTCAGCTATCTGCAC
TACGATAATGCTGAGGAACAGTTTAACATAGTCCTCAGCCTATGGAGT
CGGGTTTATGCTGAGGTCTTAGCCGGGTTTGTCCTCAGCGATAATATG
GGAAGTGGGGCTGAGGAGACTCATCTGTGAGTCCTCAGCAGAATTTCG
GCGTCTGAGGCTGAGGTCAGGTCATTCAAGGTCCTCAGCTAGATACAC
TAGCTACTCGCTGAGGGCAGGAACTTCTCTTACCTCAGCAATGGCTCA
GGCCGGTTAGCTGAGGACATGAGTCCTTTGGACCTCAGCAACATGAAT
GGGGAGCCTGCTGAGGAAAAACCTGAGACAACCCTCAGCATGGTTGTA
CAACTTCACGCTGAGGATGCCTCGATAGAGTCCCTCAGCAGTACCCAA
GATCGTTTTGCTGAGGCCTCTGTGTAAGGCACCCTCAGCGTTTAGCTT
TGTATTTAAGCTGAGGATTCAATTAAGAATAGCCTCAGCGATCAGTCT
GGTCGCTCCGCTGAGGTTACAGATCAGTCCAGCCTCAGCGTTTAGGAA
GGATGCGCCGCTGAGGGCCGTTGTTACGCAAACCTCAGCTGAAGAACG
TTATGCCCAGCTGAGGAGCCGGCTTTTCTGGCCCTCAGCACTAGCGAG
TTCACTAGAGCTGAGGCTTGGTTTCGGTTTGCCCTCAGCGCCTTTTAC
GGTGCTCATGCTGAGGGGTTACAACGTGACTACCTCAGCGTTCTGATG
TGAAACCCGGCTGAGGTACCTAATTCGTGCATCCTCAGCTACTGTGTC
GAAAAGTTTGCTGAGGATGGAACTCATATTTCCCTCAGCTGGTTTTGT
GCTACATGTGCTGAGGACTAGAAACCGGGAAACCTCAGCCTGGAAAGA
AATGGAGGAGCTGAGGGTTTTTAAAGTAGCCCCCTCAGCCACGTTTAG
ACTTAATTAGCTGAGGTGGGTTGCCTACTCCTCCTCAGCCTTTCAAAA
GAGTGGCTGGCTGAGGCTCCGACGTCAAATTACCTCAGCATAATATTG
ACTTTCGGCGCTGAGGTTGATAGAATCTTTACCCTCAGCAGGGAACAG
GACCTGTACGCTGAGGCCTCCAGCCGGATTCACCTCAGCGTAAATTAC
ACCAATTAAGCTGAGGTTCCTACATGAATGACCCTCAGCACCATGTAT
GGTTAGGTTGCTGAGGACTGGATCATTAGGATCCTCAGCCGATTCCAA
TACACTCGTGCTGAGGACTTATAGCGCGGTTTCCTCAGCGTTGCCAAG
ACATGAGAAGCTGAGGCTATCCGAGCAGCTCACCTCAGCAGGCCGACG
TGTCCTCGGGCTGAGGTTTTCGAGGCACCGTCCCTCAGCGAACCCATT
AATGTATTCGCTGAGGCCCACCTCGTGAAGCACCTCAGCTGTCCGTCT
TTGGGGTCTGCTGAGGAGTGGATCTTGCTTAGCCTCAGCTTGATTTAG
TATTTTTTCGCTGAGGAGTGCAACGCCAATGTCCTCAGCTTTGTAGTT
TGGCGGTAGGCTGAGGATGAGCCTAATAAAACCCTCAGCATCTGGCTC
GTAAATCGCGCTGAGGAGATGCGTAAAAAAGCCCTCAGCAGGAGATTG
AATGCATGCGCTGAGGATAGGATTTTTTGGCTCCTCAGCGCGAACATT
TCCCATCCTGCTGAGGAAGTTCTAATCGGATCCCTCAGCACCCAAATC
GCATCATTAGCTGAGGGTCCCTGTACCACATTCCTCAGCTACGGACTT
TAGTTAGCCGCTGAGGCTCAAGCTGATGCTAACCTCAGCTATGCTATG
AAAAAACTAGCTGAGGTCGTTCACGGAGTATTCCTCAGCTCTGCAAGT
CGTGGGGCAGCTGAGGGCGCCGTTTTTGCGCGCCTCAGCTGAAGTAAG
GTGGATTTCGCTGAGGGCCCTTTGGGTATGGGCCTCAGCTTGTTCGCC
AAGACAGGAGCTGAGGAGGTTACAACTCGGCGCCTCAGCCATCAAGTC
CTATTCGTGGCTGAGGGAGCCGTTCAAGTAGTCCTCGCGCCCGGAACT
ATCTCCGAGGCTGAGGGTTTTCGGAACTTAATCCTCAGCTAGTGATTG
CGGTCATAGGCTGAGGAGCCTGAAATCGCATTTCTCAGCTTGTGAACC
CTGGCTGAAGCTGAGGGTGTCTCCGGAAATTCCCTCAGCTAAGCAAAT
CGCACACATGCTGAGGCATTATGAGCGTGAATCCTCAGCCGTCTAAGA
GCAAAATCTGCTGAGGGAGAGGTTCATTCGCGCCTCAGCTGCCTCTAT
GACATTAATGCTGAGGTCGGTGGATGCCAATACCTCAGCGCAGTTCTT
TGTCCTCATGCTGAGGGATACCTGACAGTCAGCCTCAGCGATAGGCCT
ATTCAATAAGCTGAGGCTTCTCGGCGCGCTACCCTCAGCGACGGCTTT
TATATGCTCGCTGAGGATGGTACACCCGGACGCCTCAGCTATCACTGG
TGTTACGACGCTGAGGCATAAGGTCTATTCTACCTCAGCTCTCTTTAT
CCTACTACTGCTGAGGTACGAGCCCAGGGTTTCCTCAGCATATCGCGG
CCGGGCGGAGCTGAGGTCGTATTGTTGCTATACCTCAGCCACACGCCC
CCGGCCGCCGCTGAGGACGCACATCCGAGCTTCCTCAGCCCGAGACCC
CCGTAGGAGGCTGAGGCTGCGGGGTAATGTTACCTCAGCCGTTCATTT
TTTGCGACGGCTGAGGGTGTAGGTTGGATCTCCCTCAGCGTGGTCAGA
CCGGTCATAGCTGAGGAATAACGCCCGTTATGCCTCAGCGCGGAATGA
GCCCCTCTAGCTGAGGGATGAGGGAGTTTTGCCCTCAGCGTGTCCGAG
TATCGGTGTGCTGAGGGAGTCGAAGCTAATGCCCTCAGCAATAGATTT
TAAACCTGAGCTGAGGGCTAAAACTACTACCCCCTCAGCCCATCTCTC
CCAGATCCTGCTGAGGTCCTAAGATCTATGGTCCTCAGCGGGTATAGA
ATGTAGTGTGCTGAGGGTAGTCCGAGTCGCACCCTCAGCCATTATGAG
ATTGTATATGCTGAGGCGAGACATGATCTCTCCTCAGCTTGTCCGTCT
CGCTGAAGGGCTGAGGACCTCCTATTTCGCTTCCTCAGCGTACGTTCG
TTTTTTCAGGCTGAGGACTTCGACCAAGATGACCTCAGCTGAACGGTT
CTGTTTCTGGCTGAGGGGTTACTTACGTGAAACCTCAGCAGTGTGAAA
TAGGACTTAGCTGAGGACATTATGGAATACATCCTCAGCGGCACAGGT
GAATGGCTGGCTGAGGTGTAGTGGGAGGTGGGCCTCAGCTCTGTTCGT
CTATCTCCGGCTGAGGAAGCGCCAACGAAGGTCCTCAGCCTTCATCTA
AAAAAGCGCGCTGAGGCTTTTGCCCTTTAAGTCCTCAGCGGGCTACGA
TATGAAGTGGCTGAGGACCGATACCTTGTAAACCTCAGCTCGATCTGA
GTATACCATGCTGAGGTACGAGAATAGTCTGGCCTCAGCTAGGAAAGA
CAACGATTAGCTGAGGGGGATTACTGAATATCCCTCAGCGGAGGGGAC
AAGATTTACGCTGAGGTGGATTAGGAATAATACCTCAGCATTATTTAG
GAGACACGTGCTGAGGTTTTCCTTAACCACACCCTCAGCTTAAGGAAT
GTAAATCCGGCTGAGGACTGTGAATTGGTAAGCCTCAGCATAATGTCC
GCCTTAATTGCTGAGGTAAAGTTTTTATCACGCCTCAGCACAGATGAG
GGATCAAAGGCTGAGGGTTGTGGCCACAGGTACCTCAGCATCATGGGA
AGGTTCTGCGCTGAGGGCTTCTCCATTCTAATCCTCAGCACGTAGATA
AGATCTCATGCTGAGGCTACCTACAGTTTTGTCCTCAGCAACGCCGGG
CGCTAAAGAGCTGAGGCGGTCACTGCACGCGGCCTCAGCATTACCTAC
CGGAGATCAGCTGAGGTACCAATCGATTCTTACCTCAGCTAATCTAAT
AGAGTTCCGGCTGAGGTTAGGTGTTGGACAGTCCTCAGCGGTGTACTT
AACTCGTTCGCTGAGGGACGCTACGTGCTCACCCTCAGCGAATAGAGA
CTTACAGCGGCTGAGGGGGACAGGGAGTTATCCCTCAGCCCGACTCAG
GTTGGCTTGGCTGAGGTGAAATAGGCAATTAGCCTCAGCCGTGCCATT
CCCATGGCAGCTGAGGCCGCTTCTACGTCCTTCCTCAGCTAGCCCATG
AACAGCTGGGCTGAGGGGTACACGTTGATAAGCCTCAGCCCGTGCTGT
TCTCGTAAAGCTGAGGACACGCTACATAAAGCCCTCAGCTAGCTATTG
GTAAAATTTGCTGAGGGACGGCACACAGATCACCTCAGCGTAAGTGAT
GCAAAACCTGCTGAGGGAGAGGTTCATTCGCGCCTCAGCTGCCTCTAT
AATTTGCCGGCTGAGGGTCGATTGGCACAGGCCCTCAGCATGTTGTTC
TAGACGTCGGCTGAGGTTTCATGGTTGGTGGGCCTCAGCTACTCCGAC
TATCCATGTGCTGAGGGATTCGGAATCAACACCCTCAGCACGTCACGC
GGAGAACTCGCTGAGGGTGTACCTGATTTATCCCTCAGCCGCCATCAT
TGTCTGCATGCTGAGGCAGCTAATCAAAAAGTCCTCAGCGCTGTATTC
TGTGTATCGGCTGAGGCACAATGACGATGGGCCCTCAGCGAAACGGCC
AATAAAGGGGCTGAGGTGAAATAGTAAGGAGACCTCAGCGAGTATAGT
CATCTATAAGCTGAGGCTTCACAACTTTGAGGCCTCAGCACGTAAAAT
ATGACCCTAGCTGAGGATTCGACACTCGAAGACCTCAGCGCGAGACCG
ACTCGTATAGCTGAGGTAGTGTAAAAGTAACACCTCAGCCCGGCAAGA
CGATATATAGCTGAGGATCATCATAGGCAGCACCTCAGCTATCATCGA
GAAACCAAGGCTGAGGTGGCTCCAATTAAAGTCCTCAGCGGTCAGCGC
AATAGGTCCGCTGAGGTTTGAGATATTAACAACCTCAGCCGATCAGAT
GGGTCTTTGGCTGAGGTAGCTTTACGAGTAACCCTCAGCAAGAAGCAT
TGGTCTAGAGCTGAGGTGCCGGTGATGCAGCTCCTCAGCACAGATGAT
AGGGCTGCAGCTGAGGCATGGCGTAGACTCTTCCTCAGTCTGGTTAGG
TGCTCTGCTGCTGAGGACATAATGTAAGTTTCCCTCAGCACTACGGTC
ATATCGTTTGCTGAGGCTCAGGATCGATTGTGCCTCAGCTCTTGGGCA
CACATACCCGCTGAGGATTGTACGGACAGAGACCTCAGCGTGGAGGGG
GGCTAATAAGCTGAGGTGACCGTAGTAAGGTACCTCAGCATAGTAACT
ATCGTTTGGGCTGAGGAATATGCGACGGATTGCCTCAGCACGAAACTA
AAGCTGAATGCTGAGGATGCACTGCCAAGGTCCCTCAGCTCAAGATCG
ACCTCCTCAGCTGAGGGGTGATGTTCTTAATACCTCAGCATTGGGTCT
TAGTGGGAAGCTGAGGCCTCCCCAACGAAGACCTCAGCGACGGCTTCT
GATCACCTTGCTGAGGCGTCTGCAAGACATCGCCTCAGCCCTCCCATT
GCCTAGAGAGCTGAGGACAGTACTGTCGAACGCCTCAGCGGGGGTACA
TTTGATGACGCTGAGGAACAGTAGTAACAGTCCTCAGCTTTTTCGCAT
TCTATAATCGCTGAGGCATTGTGGGGTAGTCACCTCAGCCTCTATTCA
TAGCTACTCGCTGAGGGCAGGAACTTCTCTTACCTCAGCAATGGCTCA
AATCTTCAGGCTGAGGTACTTTAATTTCATTCCCTCAGCTTGGTAGCT
AGGTCACAGGCTGAGGGCTAAAAATTTCTTTGCCTCAGCTGAATCTAA
TTCAGGCCGGCTGAGGTAGGCTTCGTGTTCGACCTCAGCTTTGGCACA
GACTTCTGAGCTGAGGCGTGATGGTGGTCCGGCCTCAGCATTATGACA
AAATTTTTCGCTGAGGTCTCCCTGTTATCATGCCTCAGCTGCACATTT
TAGTTTTTAGCTGAGGCCCTGAACTGTAAACTCCTCAGCGTCGTATGA
CGGTGAGAGGCTGAGGTCTTTTCCCTTATGGTCCTCAGCAGGAACGTA
TCTATAATCGCTGAGGCATTGTGGGGTAGTCACCTCAGCCTCTATTCA
TGGCATCGTGCTGAGGTGGCAGCGGGCCGCTGCCTCAGCGTCATATTT
TACCCTTCAGCTGAGGTACAGTATACTTTGAACCTCAGCAAAGGGATT
CCTAGTTGTGCTGAGGTAGATCCTCATTTTAGCCTCAGCCTTCGGAGA
TCTGGGTTCGCTGAGGCTATGTTCTGGTGCAGCCTCAGCGGAAGAGTC
CGACACTGAGCTGAGGGAATGTTAGGCTCGTTCCTCAGCTATCTATGG
TAAGTATTGGCTGAGGACTATTTACACCGTCACCTCAGCGAGATAGGG
AAGATTAGCGCTGAGGGATCCAACGAAGAGGGCCTCAGCAGACTTGTT
CGCGGTATGGCTGAGGTGTGGCAAGAGAACTTCCTCAGCATTTGGCTG
TCATTTGACGCTGAGGACTTCTGATTCGTTCTCCTCAGCATTTGTGTG
GAGCGTCTCGCTGAGGACACTAATCGAATCAGCCTCAGCCTTAACCTT
CCTTAGCAAGCTGAGGGAATGAAATTTTTTTACCTCAGCTGAAGGACT
GCTCCACCTGCTGAGGGACGGCATGCATCAAACCTCAGCGAACGGTAA
GGACAGTGGGCTGAGGAGACCATAATAGGGTTCCTCAGCGTCGTGTAC
GTAGGGGATGCTGAGGCAAAACGCCATAGACTCCTCAGCCTTCCATCT
GGACAATACGCTGAGGATGGCACGATAGATTGCCTCAGCAAATAACGT
AGGGATTTTGCTGAGGAATTCATGATACTCCCCCTCAGCGCACCTCTC
TACTGAGTAGCTGAGGCAAAGCTATCTCAATGCCTCAGCGAGACATTC
TTATTCCATGCTGAGGTATGCGCCCGTGCATGCCTCAGCTTTATCTGT
CCACTATCTGCTGAGGTGGATGACTAAAAGGGCCTCAGCACTATCAGC
TGGTCGCCGGCTGAGGTCTCTTCCGTGCAATACCTCAGCACTTAACCG
CAGCGTTAAGCTGAGGGCTGAGGTGGTTCGAGCCTCAGCCATTCAAAT
CTGACAGGGGCTGAGGTAATCCTGACTACAAACCTCAGCGGATACGTA
CCGATGCATGCTGAGGGCCCAATGACAATTTGCCTCAGCTTCACCTGA
GTCCCGGCTGCTGAGGCTGATAAGCGAGAAGCCCTCAGCTAACGGCCC
GTGAAATCTGCTGAGGTTTCAAAAGCCGACAACCTCAGCCATGAGGTC
AAACGGACTGCTGAGGAAGTGGACTTTCTGGTCCTCAGCTACTCACAC
TAGGACTCTGCTGAGGATACGCTGTGCTGATACCTCAGCCAGACCAGA
ATTGTCGGAGCTGAGGTTGAACTTGAAAAAGCCCTCAGCGCTCTTGTA
ACGGGGCCGGCTGAGGCCCGCGGACTGTGGGGCCTCAGCATATTTTTT
ATGCAGCCTGCTGAGGGTTGACTTTTTCGTGGCCTCAGCTATATCGCT
AGGTACTGAGCTGAGGATTCATGGGCTAATGACCTCAGCATAGGCCTC
TCAACTGTAGCTGAGGCGTGCAAGGTCTTCCACCTCAGCACGATTCTT
TACCTTACAGCTGAGGACGACTTGAAGGTCCACCTCAGCAGGTAATCA
GAAAGAGGCGCTGAGGATAACATCTTTATGTCCCTCAGCGAGCTCTTC
TATATATCTGCTGAGGTCATAGTAGTGCTATGCCTCAGCTCACGCCTG
CGGGGTCGTGCTGAGGGTGGCGATGCTGTGTGCCTCAGCCGGAAATTA
GTAAACTCAGCTGAGGCTTGTGCCTGTGAGGTCCTCAGCCTATGGGTC
TACGGATGCGCTGAGGTAACCCATAGATTAGGCCTCAGCAATCTAGGG
GGTAGCGGCGCTGAGGCTCAATTAAGTGAAAACCTCAGCACCTGACCG
ACCGATCAAGCTGAGGATCCAAGTGGTATGGTCCTCAGCATGGCCCAC
AGATGACGTGCTGAGGGGAAGGGTTACGGTCACCTCAGCAGGAGGACG
GATGAGTCCGCTGAGGAACCGCTTGTTTAAGTCCTCAGCATCGGCCGT
GACACTTCAGCTGAGGCCTACTCGTCTTGGACCTCAGCTTATAATTCT
CAGCATCTAGCTGAGGTTGTTTGACAAGTTTTCCTCAGCTTCCGACGA
CCCGTACCAGCTGAGGGAAAGAAATGAGGGGTCCTCAGCCGGGCTTAT
ACGATATGAGCTGAGGCATCCCGTATCTGGCACCTCAGCGGCGGCGGT
CCTGTCTGTGCTGAGGGGCAGCAGACGCTTTGCCTCAGCTTAAACATC
TTGGGCGGAGCTGAGGAGATCCGGTCTAATTCCCTCAGCCTTCCTTAG
GTTCACTCTGCTGAGGTGTGGCAGCGAATTGGCCTCAGCCTACGCTGA
CGCATCGGAGCTGAGGATTTATGGGTTTGTTGCCTCAGCTAGTGGAAG
AAATAGCTTGCTGAGGGGGCAGGCTAAAAGGTCCTCAGCAGGGTTGTG
GGGCCGTGAGCTGAGGAATTGTGCATATTAGCCCTCAGCATTCGAAAG
GAGAAACTTGCTGAGGCAGGTAATCGGGAGTCCCTCAGCAAGTTGATA
GTCCCCACTGCTGAGGCACAAGATATCTACAGCCTCAGCTCCCCGTAG
GGGCGACGGGCTGAGGAAACCTCGTGGGGGAACCTCAGCTCAATTATA
AATGCGTGTGCTGAGGGAAATAGGCGTAATTTCCTCAGCTTGGCGAAT
GATAAATCCGCTGAGGACTTTTTGCTTTAAAGCCTCAGCATTTCTTGC
AGACAACTAGCTGAGGCGCCTAGTCGAATAGGCCTCAGCTGGATACTA
GGGTCTCAGGCTGAGGGGGAATTAGGTCAATGCCTCAGCAAACTCATA
ATTATTTCCGCTGAGGACAATATAGCATAGCATCCTCAGCTGCGTCTT
CCGCCTCAGGCTGAGGTATCACTTTCTGGTCGCCTCAGCATTCTTACT
TTGCTTTCAGCTGAGGTATGTTGAATCTTGCGCCTCAGCGAGGCGGAA
AACAGGCGAGCTGAGGTAAAGTTAAATGAATGCCTCAGCATCTATACT
AAGCTCTGGGCTGAGGGGCGGGCCGATCCTCACCTCAGCGTAATGTAG
TAGGCTGCTGCTGAGGTCGGTAAAAAATGCTTCCTCAGCGACGCGAAT
AAAAACTTTGCTGAGGATTGCACGTAGATCTACCTCAGCGGTCATAGT
TCATATTATGCTGAGGTGAAGCACTTGCAATACCTCAGCACCGAATGT
CTCTCCCTGGCTGAGGCGTACAAAACGCCTTTCCTCAGCGTAGGTGGC
AACAGCCTAGCTGAGGACTGAAAGGTGCATACCCTCAGCTTGCTTAAT
AATACTAGAGCTGAGGACAAGTGAGCTCTGACCCTCAGCCAAGATTTA
TACGGTAAAGCTGAGGCACTTCTTTGTATCCTCCTCAGCGAGAATTTT
AGGGCTGCAGCTGAGGCATGGCGTAGACTCTTCCTCAGCCTGGTTAGG
CGGGAATTGGCTGAGGAACAGATCTTTGATTACCTCAGCTCTTACATC
TATATGAGCGCTGAGGTTCAATTTCAAGGTATCCTCAGCTCTCACGTC
CGCTTTGCAGCTGAGGATTCGAATCGGAATGTCCTCAGCAGCAAACAC
TTGAAATAAGCTGAGGCGCTTTCTACTGAAAACCTCAGCGATCTAGCA
TATTTCTTTGCTGAGGGCTTTCACTATAACTCCCTCAGCTTTTATCTA
TGCTCCGCGGCTGAGGTGATAGCATAATGTAACCTCAGCTCTTTGTGT
CTTTGTCACGCTGAGGTTTGCCCCGAAAGCTTCCTCAGCGTGTCTTAG
TAGCGACTAGCTGAGGAATATTCGCGAGGAAACCTCAGCACCCTAAAT
GAGGAAAGTGCTGAGGCTGACAAGCATACTGACCTCAGCTGGGCATAG
CCTGCTATAGCTGAGGTGAATCGGGGCTTTAACCTCAGCACTAATGCG
TCCTTTGTGGCTGAGGTCAGTTAAGTTTAGTTCCTCAGCGTTCGCATG
TGTGTTGGAGCTGAGGTTAAAACGGTGTGTCGCCTCAGCTCAACCCGT
GTTCCATTAGCTGAGGTACACAGGAAACATTACCTCAGCGGTTGATGT
GAGAGCAAGGCTGAGGGAGGGCCAAGAAAGGCCCTCAGCTCCTGCATC
TAATCCTTAGCTGAGGTAGCCTCGTTTAGAATCCTCAGCTAGTTGCGT
GAAGGGTAAGCTGAGGGTAATCCACCCGGAGTCCTCAGCATAATATTA
AGCTTAGCTGCTGAGGTTCTGCACTTTATAGGCCTCAGCATTCGGATA
GCCGGTTATGCTGAGGGGCCGCATATACTGTTCCTCAGCTGATAGGGT
TATTGGTTCGCTGAGGTTAGACAATGAGTATGCCTCAGCTATGCCAAT
CGGCTTGTAGCTGAGGCATTCGCGGGAAGCAACCTCAGCAAGAATTTG
AGCTGGCCAGCTGAGGGGATGGGTGAACCATTCCTCAGCGTTAAAGGG
GTAAAGTCAGCTGAGGCCCGTTGGAATATCATCCTCAGCTGACCATCT
TAAAGCCTGGCTGAGGTAGATTTATGGAATCCCCTCAGCGGTTGCGCA
GAGATCCGAGCTGAGGGCTCACGGACTCCATCCCTCAGCGCTCCTTGT
AAACCTAGTGCTGAGGTCATGTCTAACTAACACCTCAGCTGTTCATCA
CCACCGGTTGCTGAGGAACGAGTCTTTGTCGGCCTCAGCTGAGCGTGG
GGGCCACGGGCTGAGGAATCTTCTTGATATAACCTCAGCTTAATGCGA
AAATAGATCGCTGAGGTCCTTTGCATTTGGCACCTCAGCATCCCAAAG
TTCAATTCGGCTGAGGCCAAATATGGACAGTGCCTCAGCATATAAGTT
CACGCTTACGCTGAGGAGCGGATCGTGTCGATCCTCAGCTGTCGCGGT
TAGAAGCGGGCTGAGGCCCGGACGCTCTGGCGCCTCAGCGTGCAGCTT
ATTCATGCTGCTGAGGCATTAGGTCTCGCATCCCTCAGCACAAGACAC
GAGTTTTACGCTGAGGTAGAAGGTGTAGACAACCTCAGCCTGGTGTCC
AAGCATTCGGCTGAGGAATGATCATCCGCTTCCCTCAGCTGTAAAGCT
TATACGTTGGCTGAGGGAGCTGGTCGCCGGCTCCTCAGCTTAACAACC
ACTTGAAAAGCTGAGGTGCCTGCTTTGCCTTACCTCAGCTCTGTAGCC
ATCTTACTTGCTGAGGCCTCACTTAATACAGCCCTCAGCGTGATAATC
TAGCAATACGCTGAGGTATTTGACAGGTGAGACCTCAGCATACCCTCA
AACAGAAGTGCTGAGGTATGGGTAAACGGTACCCTCAGCCGTATAACC
CCCTGTGATGCTGAGGTGGACCCGGGTGATAGCCTCAGCAGAGACACG
TATTTAGATGCTGAGGCAGAGGGCATCAATGGCCTCAGCCTAGAAATT
CAAGCGTTCGCTGAGGTCGAGGCTTAACAGCCCCTCAGCATCCTAATT
TGTGTTAATGCTGAGGGTAGAGGTTTATGTACCCTCAGCGTGGTGACT
GGTACATCAGCTGAGGACTTGTTTTACTTCGACCTCAGCTGTATAACT
TCGTGCGATGCTGAGGAGCCTTTCTCGGTACCCCTCAGCGGCGGTCTC
GATCGATTAGCTGAGGGAGCTTTTAACAGTGCCCTCAGCTCGATCACG
TTGGACGTGGCTGAGGAGTCGAGATCTAGCTACCTCAGCAGCAGGCCG
TAGGAAATTGCTGAGGGGGTCGCAAGCAGACTCCTCAGCGCCGACGTA
AGTGGTTATGCTGAGGATCGCGTGCTAACAAGCCTCAGCAACGTACTC
ATGGGAAACGCTGAGGCTAGTCCTAAGGGTAGCCTCAGCAAGATTTGG
GTCTATTGTGCTGAGGTCCTAAAACAGTTGAACCTCAGCTGTTAATAG
GTGAGAACTGCTGAGGGAAGCTTCCACCGAGGCCTCAGCTTTAGCCGC
TTGGCCAACGCTGAGGATAGCGCGTGGCACGTCCTCAGCTAGCTAGTT
AAGATTACAGCTGAGGAAGTCTGCTTCTTTAACCTCAGCTCTTTTTGA
GCCGTGACAGCTGAGGGTTCAGTCTATTTCCCCCTCAGCATAATAGGT
AAGGTATTTGCTGAGGAAACTCCAGGAGTGTGCCTCAGCAAACGAAAT
ATGAGCTGAGCTGAGGTTCCTGTTTTTTGTTACCTCAGCTCGGCGGGA
TGTTAAGCGGCTGAGGGCTGGTAGGACCCTCCCCTCAGCATGGAACTA
GGGAGTCATGCTGAGGGCTCTACAGTCATGAGCCTCAGCGTATCGCGT
TCAAGCTTCGCTGAGGACCCTGTAATGCATACCCTCAGCGAATGCATG
ATTTTTTCGGCTGAGGCAAGCGGTATCTGAGTCCTCAGCATTGTATGC
TTACCATAAGCTGAGGGTTCTTGATCCGCACACCTCAGCTTCTAGGGG
TCATATTGGGCTGAGGAAGCGTGAATATACAACCTCAGCGTGAGCCCC
ATACCGATCGCTGAGGTACTTAACGTACTGCGCCTCAGCCAAGTGGAA
GTTTAATCAGCTGAGGGGATTTTGCGTTCTGCCCTCAGCAATCGGTTA
TATATGCTTGCTGAGGATACTAATTTTGACCGCCTCAGCTCGCGGATA
TCCCAATGGGCTGAGGGTGCAAGCAACTATTCCCTCAGCCAAATAAAT
TAACAGAGGGCTGAGGTGTATCGTCAACCCCTCCTCAGCCAACCAATT
ATTGAATTCGCTGAGGGATTCGGTCATATTATCCTCAGCAAACCATGG
CAGTGATCAGCTGAGGTTCCGAGAGAAACGGTCCTCAGCAACAATCTC
TATCATTTTGCTGAGGTTGCAATACGATGTAACCTCAGCACACGGTGT
ATGAGTAAGGCTGAGGATTTTTGTCTACTGAACCTCAGCTAGAACCGT
GAGTGTCTTGCTGAGGAAGGATATAGGACAAACCTCAGCCTGTCTAAT
CCAGGTTCGGCTGAGGAATGGTTATGATCTTGCCTCAGCTCCTATTAG
TGGGTAATGGCTGAGGTGGGAGGGCTGGCCGGCCTCAGCTCACTCAGA
AAAGAGTATGCTGAGGGGTAACGTTAGAGGTACCTCAGCAGACCACGA
CCCTGACAGGCTGAGGTGTGAGTGGTAGATTACCTCAGCTGTTATCCA
AACCACGTGGCTGAGGGGGTTCATCTTCACCACCTCAGCTTTGAAAGT
ACATATGTCGCTGAGGGCAGTTATAAACATTTCCTCAGCGTTGGTACT
GAATCTTGCGCTGAGGGAGTTGATATTTGTGTCCTCAGCAACTGTCAC
GATCGTTTTGCTGAGGCCTCTGTGTAAGGCACCCTCAGCGTTTAGCTT
TCTAAAGATGCTGAGGCATTATGAGTGTGAAACCTCAGCGCGTAGCAA
GTCAAGTAAGCTGAGGCGGTAGGTACCTTGTGCCTCAGCACGTTGGGA
TTCGTACTGGCTGAGGGGGTATTGTTGGTTGACCTCAGCAATCGTAAA
AAGAAATGAGCTGAGGTAAATTTGCAAACGGTCCTCAGCTATTATCAG
ATTCAATAAGCTGAGGCTTCTCGGCGCGCTACCCTCAGCGACGGCTTT
CCGCTTCCGGCTGAGGTCTAGGATAAACCTCGCCTCAGCAACTTGGGT
GTGGACGCCGCTGAGGACATATTTACGTTAAACCTCAGCGCTTCATGA
GGAGCCTCTGCTGAGGCATTTTTGATAGCGCTCCTCAGCACGGGTACT
AGGGTCCATGCTGAGGTAGCTAGTAGATTATTCCTCAGCCCTAGACGG
GGAGACGATGCTGAGGGTCAACAGACAAGGTCCCTCAGCCCTCACGTT
TCAAGCTTCGCTGAGGACCCTGTAATGCATACCCTCAGCGAATGCATG
AGGTCCTGAGCTGAGGTGGCAGCTTGCGACCTCCTCAGCTTTAAACAT
CATTCGCATGCTGAGGGGGCTTCGCCCTTCCACCTCAGCTGCGGACGA
TGTGGATCAGCTGAGGTCAGAACGACGCTATCCCTCAGCCTTCGGTTG
CTGAGACCAGCTGAGGTGCTCCTTCATTATAACCTCAGCGCAACAATG
CCTTTGTAAGCTGAGGCGATTGTCTGGTCTAGCCTCAGCCAGTTAGTG
TCCCCATTGGCTGAGGAATAACAGCGGTTGGTCCTCAGCTTCGTGATG
TCGATCCTAGCTGAGGATCCTCTCAACTTTTGCCTCAGCTATCGATCG
CTATGTCTAGCTGAGGCTCGTGGGGGTGTGATCCTCAGCACCTAGGAT
GGCGGTCTTGCTGAGGGAAAAACATTTGATAACCTCAGCCATCACAGT
TACCAACCTGCTGAGGACTTTTTTTGTTGTAGCCTCAGCCCCGTTTTC
GCGAAAGAGGCTGAGGAGAGCTATCTGACATTCCTCAGCGTATATCAG
TCTCGCGCCGCTGAGGCGATCCAAAAGTCAAGCCTCAGCTACAAGTCG
GGGGCTAGCGCTGAGGAAGCCAACAATTTCAGCCTCAGCCGGATGGAA
CCGTTCTTCGCTGAGGGATGTTAATAATCGTACCTCAGCAGCCTAACA
GGAGGATCCGCTGAGGTGCGTGGAAGTGGAGTCCTCAGCGATTCCGAT
ACGGTCCAGGCTGAGGATCTGGGGGGCTAGATCCTCAGCTCTCGCGAT
ATGACAATCGCTGAGGAAGTCAATTGAGTTCCCCTCAGCGTGTAACAA
GAAGTGCTGGCTGAGGCGAGCGATTAGTGGGCCCTCAGCAAAGCTTAC
AGCGGATGAGCTGAGGTACGTACGGCATCGCACCTAGCAATAGTCAAT
AATACCTATGCTGAGGGGATCCGGTAGAAGTTCCTCAGCTATATGTCC
GATTGTAAAGCTGAGGTCCAACTTACGTGAGTCCTCAGCGGCGTGACG
CCCATATCAGCTGAGGATCGGCTAAAAGTTTCCCTCAGCCTGGACTTT
AAAGGTCCGGCTGAGGGAGTGGCCTGTTTATGCCTCAGCGTACCACCA
GAATATACCGCTGAGGGGGAGTAAGTCTGATACCTCAGCTATTCTGAA
TCGGACTAGGCTGAGGCATATTTTAGTTTGTTCCTCAGCACTAATGAA
CCATGACTCGCTGAGGGTGTAATGAGATAACGCCTCAGCTAGGCATGT
CATGTTTCTGCTGAGGAAGATAACACTAATGTCCTCAGCCACGCGTTT
TAGGCCGAGGCTGAGGTTCCATTGTTTAAACCCCTCAGCTTTGACATT
AGTAGCGCCGCTGAGGTTATTCAAAGTTCCTGCCTCAGCCTATCTGGG
GTCACAATTGCTGAGGGCGGTTCAAGCACTCCCCTCAGCGCTTTTGAT
GGAATTAGGGCTGAGGTCATACCTTCTAGTCCCCTCAGCTACACCGGG
CTCTATCGCGCTGAGGGCCATAGATTTGTGTACCTCAGCGTGGTTGCG
GGATAGACCGCTGAGGGGAACACACATTTTAACCTCAGCGTCAAGCTT
TTGGGGACTGCTGAGGAGTGGATCTTGCTTAGCCTCAGCTTGATTTAG
ACTGTATATGCTGAGGCACAGCATAACTCTTTCCTCAGCACAAAATGA
TGAAGTAACGCTGAGGGAGTATATTCATAACGCCTCAGCTCGCTGCGC
ACAAAATAGGCTGAGGTATAGGAATATGCACGCCTCAGCATTCAAGTC
TTGAATCGAGCTGAGGTCGCTCACTAGCCCCCCCTCAGCCCTAATCCA
GATCCCGCCGCTGAGGGAGGAGTGGGTACACTCCTCAGCAGCATTTTA
GACATTTCAGCTGAGGAAATATGCTGAGAATACCTCAGCAGCCCCAAA
CCATCCATCGCTGAGGTCGGCACCCACCTATACCTCAGCGCATTATCA
ATCAGCTATGCTGAGGTACTATTTATCAGGTTCCTCAGCCTCGAGGGG
ATTATTATAGCTGAGGTACAAAGATAATTTTTCCTCAGCGATATCGTC
CGCACGGCCGCTGAGGAAGTCTATACCTGCTTCCTCAGCAGTAATCTT
GGTAAATCTGCTGAGGAATACAGATTTTGTGCCCTCAGCAAAGCCTAA
AAAATCAAAGCTGAGGTTTGCGGACTAGCTAACCTCAGCACTCGAGGT
AATTTGCGGGCTGAGGTGCCAATTTTACGGTTCTCAGCAGTATGTTTT
AGGTCAGAAGCTGAGGACGCTTCAAATCATTGCCTCAGCAGTTGATAG
AGGGCCTAAGCTGAGGGAGCGAATGGCATTTACCTCAGCAGCGTATCA
ACTATACTGGCTGAGGCGAGCAGCCAAATACCCCTCAGCCAAGGAATT
TGCTAACAGGCTGAGGAGGGAAGTGTTTAGGTCCTCAGCGTGAATAAG
CATACATGGGCTGAGGGTTTTTCGAGAGGTATCCTCAGCCTACCGACC
TCACGTCCGGCTGAGGGATCCGGTTAAATTTGCCTCAGCACAATCAGA
CGTGTTTCGGCTGAGGTACCGCTGCATATATGCCTCAGCCCCCATAGT
GCTTCCGCGGCTGAGGCTGGTCTTTAGGTATACCTCAGCTCGACTATA
CTCGACCCTGCTGAGGCGTTTTACAGATTATACCTCAGCGACAAAACT
GACCACCGAGCTGAGGTTCGGAGATGACAAAACCTCAGCCCTAATTGC
TAGCATCTCGCTGAGGACGGTTCCAAGTGGGACCTCAGCAGGGTCGTT
GCGCCAGTGGCTGAGGTGCCCTTGCTCGGTGCCCTCAGCTCGTTATTG
TCATCGGACGCTGAGGTTGCGTTTATCTGATACCTCAGCCGCGTATCA
GTCAACGTTGCTGAGGAAGGCCGCGCGTATCGCCTCAGCGTCCACTTA
TAGTCACCCGCTGAGGTCCGCATATTAACAACCCTCAGCAATTAATAA
GTAAATGTTGCTGAGGGGCCTTAGTGCCAGTCCCTCAGCCACGGGGAC
CCGTCATACGCTGAGGAATAAACGGATTTTAGCCTCAGCAGGTGTTAA
GGTATCCCCGCTGAGGAAATGCGGGGACCATTCCTCAGCTCCACATGA
TAGGAGTCGGCTGAGGGCTCTCGGGTGGAGATCCTCAGCTGTGACTGG
TGGGTTCATGCTGAGGTTATAGTCCACGGACTCCTCAGCCGATTCAGA
CATGTCCCAGCTGAGGTAGCCAGTTACATTCTCCTCAGCTTGATTTAA
ACACAATAAGCTGAGGTAAATGTTCCAACTGTTCCTCAGCTTAAGGGA
CAATAGTGAGCTGAGGTCACTTGTGAATGCGACCTCAGCAGGTCAGAT
AATTACTGAGCTGAGGAGCTATTCGGTCTGCACCTCAGCGTCGCAACA
CGGCGGGTAGCTGAGGAACATATTCTTCGAGCCCTCAGCGAAGGAGTC
AACTTTCATGCTGAGGTCTTTCTCACTAAAATCCTCAGCAGTCAGTAA
CAGCAGCAGGCTGAGGAAGTGTTTAACGTGAGCCTCAGCTACCTTTTA
ACAAGGCCCGCTGAGGGCAACAAGGGGTAGGTCCTCAGCGATCAACTT
TATTCGTCTGCTGAGGTGTTGAGGCCTTCAAACCTCAGCATCGGCGAA
AATATATTCGCTGAGGCGGGTCATCCGGTAATCCTCAGCTTGGATAAG
GTAAGTAATGCTGAGGCAGGGAGCTTTGGATTCCTCAGCGCAGACTTT
AAGAAATGTGCTGAGGGTTAGACACGAAATGTCCTCAGCGACAGATTT
CATAGAATCGCTGAGGCGCCGCTATGCTATGCCCTCAGCCTTTCAACA
GGTAAACAAGCTGAGGCAGGTTTCATCGAAGGCCTCAGCTTGATTGGA
CCGAATGCAGCTGAGGGCTTTGTACGTATAAACCTCAGCAGACATGCT
TAGGAACCAGCTGAGGAATAGCTGTATTCATGCCTCAGCGTTTTAGTA
GGGGCCGGCGCTGAGGCAAGCATACCATGGTCCTCAGCGATTATCGAT
TGTCTTGGGGCTGAGGGATGCCATTTCCCACTCCTCAGCGCTCATGGG
CTATTCCGTGCTGAGGACCCTTGGTTATAGCCCCTCAGCAAGTGCCCC
TTACTTCCAGCTGAGGGGTTTACTGGGGTAAACCTCAGCTAAACATAG
ATTGTGATCGCTGAGGGTTGTAAGACGCATACCCTCAGCCCAGATTAA
ACGCAGGGGGCTGAGGAACGAGTCAGTGGCTTCCTCAGCGCATATTGG
AGGGTGTGGGCTGAGGTTAGATTAAGTAGTAGCCTCAGCTCAAAACGT
TACTTTAACGCTGAGGTCCCGCTAGCACGGACCCTCAGCCAACGTTGT
CCGTTAATTGCTGAGGATTCACCCACGCTCATCCTCAGCGGGCGAGGG
TCGAAATCAGCTGAGGTAATGACCGCGTTCATCCTCAGCTGCTTAGTA
GTAGCAGGTGCTGAGGTTGACGACCACAGATGCCTCAGCATATGGAGC
CGCACCTAGGCTGAGGAATGACGATTATGGACCCTCAGCTAAATGAGG
TGACGTAAAGCTGAGGCTTACAAACGTTAGTGCCTCAGCTTACGCTTT
ACGAACGCTGCTGAGGGGAGTTGTTTGTCTAACCTCAGCGCTGTCAAG
TTTAAGCTAGCTGAGGCTTAAAAGGTAATAACCCTCAGCGCGCACCCC
TAGGACTTAGCTGAGGACATTATGGAATACATCCTCAGCGGCACAGGT
AAGACAACTGCTGAGGTGGAACGGGAATCCATCCTCAGCTGTTAGAAA
TGCAGTATTGCTGAGGTGGTTAACGTTGCCTCCCTCAGCATACGAAAT
GGTGGATTTGCTGAGGGAGGCCCAGTATCGCCCCTCAGCTTTCTCGTA
TATCATGCTGCTGAGGTAGTAAATCCTGTCGGCCTCAGCAAAACGGGG
AGGTCACACGCTGAGGTTGAAAATCGTTTGAGCCTCAGCTTAATGGTT
CACACTCTCGCTGAGGATCAAACAGATAACTTCCTCAGCTGCGTCTCC
AGGCTCCTGGCTGAGGGCCTTTACGGCTTACCCCTCAGCGGACTTCCT
GACTTTCTTGCTGAGGTTGTTATCACGTTGGTCCTCAGCCGTTTACCT
CGACACTGCGCTGAGGCGTTGCAACTCAGGACCCTCAGCCGGTTATTA
GCTCGATCAGCTGAGGTTATACAGATATGGCTCCTCAGCAATCAACAA
ACAAGACTGGCTGAGGTTATTTTAAAAACCGCCCTCAGCACTATTACT
ACTACCGCTGCTGAGGAAAATGTCACGTGTATCCTCAGCAGCTACTAA
GGCCTAACGGCTGAGGTCGGTCACAGAGGTTACCTCAGCACTGTCTAT
TGTAGTTCAGCTGAGGGGCAAAGTGTTGTTTGCCTCAGCAAAGTGGTT
CATCATCCCGCTGAGGCGGACATAACTAATGTCCTCAGCTGCCAGCTC
CTCATGAGGGCTGAGGTTTATATTTATGAATACCTCAGCCATATGATT
ATCTTATTGGCTGAGGAGAGATAGCCATCTTCCCTCAGCTGCCAACGC
TGTCGACGGGCTGAGGGAGGTCGTTGGCAGGACCTCAGCACGATACAG
GATCGATTAGCTGAGGGAGCTTTTAACAGTGGCCTCAGCTCGATCACG
GTGAACTTTGCTGAGGATCACGCTTGGGAAAACCTCAGCGCCAGCTAT
ATAGAGATTGCTGAGGGCGACCATGCTTGCGTCCTCAGCTCTCGACGG
TGAGAAGCGGCTGAGGTTTCGCCACAAGCGCGCCTCAGCCGTTTTAAA
GTTCCTTTTGCTGAGGCCAGCAGGCGTGTCCCCCTCAGCGTTCGTGAT
TCCACTAGGGCTGAGGTGTTCTACCCGCATCTCCTCAGCCGGTAAGCT
AAATAGGGGGCTGAGGTGGTTACCGCGGCGAACCTCAGCAGCTAGGCG
ATTCCTCAAGCTGAGGACGGGTAATTGCTGAGCCTCAGCTAAATGCTC
TAGAATTTCGCTGAGGGATGTATTATAGATTCCCTCAGCGTTTTCACT
AATTTTCTAGCTGAGGTAGTGATAATTATAAGCCTCAGCTAACTCGCT
AAGACAACTGCTGAGGTGGAACGGGAATCCATCCTCAGCTGTTAGAAA
GGACACAGAGCTGAGGCCTCAAGGTCCGGTTGCCTCAGCTCCCTATAC
GGCGGGTTAGCTGAGGGGGCAATTCTTTCTACCCTCAGCCTGACGGTT
CAAAAGCATGCTGAGGAGGAGGATGTTCTGTCCCTCAGCGACACTTTC
TTCGTATATGCTGAGGGTTGATAATGTTACGGCCTCAGCATTATAACC
TGCCCAAATGCTGAGGGGACTACACCTAACAACCTCAGCTTAAGCCAT
CGAAACTGCGCTGAGGACGTATATAGCCGACACCTCAGCGTCTTGAGT
CTAGGAGACGCTGAGGTCGGAGTCGTGTTTACCCTCAGCTCAGTCATA
AAATCCCTTGCTGAGGATCGCACCTTCCAAACCCTCAGCTAGCCGTTG
CGGATTTACGCTGAGGGCTTGTCAAGGTGTATCCTCAGCACAACATCC
GTACATCCAGCTGAGGGGGGTATGTCAACGGGCCTCAGCCTGGCGGTT
ACTACCGCTGCTGAGGAAAATGTCACGTGTATCCTCAGCAGCTACTAA
GGGACTTAAGCTGAGGCGATTTATGTTTTTGGCCTCAGCGGTATTGTG
AGAACGGCAGCTGAGGTTTGTATAGGTTTTACCCTCAGCGTTGTTCAA
AGTTTGAGTGCTGAGGTCGGCATTCCGCATCACCTCAGCACTCGCAGC
AAGATCCGGGCTGAGGGTATGGCAAGTACAAGCCTCAGCTGAAAACTG
CTGTATGATGCTGAGGTCAGGGGGTGCCTGTACCTCAGCGAAAATCGT
ACGCACCGCGCTGAGGACTCTTCAATCAGCATCCTCAGCCTCAGTTAA
GACCTGGTAGCTGAGGTTAGGTGCCCAGACCTCCTCAGCATGGCAGGG
CTGATACATGCTGAGGGTTCGGGGGCAATGTCCCTCAGCAATTGTCAT
CGATACTCAGCTGAGGCAGCACACTCTTTGATCCTCAGCAATGTACAC
ACTGAAATTGCTGAGGTGGCTCACGCTGAATGCCTCAGCAACAACGTT
CAAACCTTTGCTGAGGAACACGCTTAACATTACCTCAGCCCGACAATT
GGCAGGGATGCTGAGGCGAAATGGGACATGTTCCTCAGCCACATACCG
TAACTAGATGCTGAGGGCTTCGTACGTGGGCCCCTCAGCTAGTCCGAC
AAGGCGAGAGCTGAGGACCTTACATGTGTGCACCTCAGCGTGGTCTCG
ATGGCTGCAGCTGAGGCGGCCCCTGGGCCCGGCCTCAGCAGACATTCT
TTTGAACTCGCTGAGGACATCGGAAGAGGAAGCCTCAGCTGAAGTTAA
GTAAATCGCGCTGAGGAGATGCGTAAAAAAGCCCTCAGCAGGAGATTG
GAAAAACAGGCTGAGGATGAATACGTCTTATACCTCAGCCAGAGATCT
GGTAGCGTCGCTGAGGGCGGCAATTCGATAATCCTCAGCATAATTTTG
CTCGAGCTAGCTGAGGGTGTCGTCTGGAATACCCTCAGCTAGTAGCTG
ACAAGCTTGGCTGAGGCTTGTACTTAATACGGCCTCAGCGAGCAGTTA
CACCGACTGGCTGAGGTGCCAATAGTCAAAAACCTCAGCTACGTCAAA
CTTCAAACAGCTGAGGTTTTGCTATTTTATCTCCTCAGCGTATTCGAC
GACGGCTTGGCTGAGGTAGTAGTTGTCTTCGACCTCAGCGTTACTACA
CCATTCGGAGCTGAGGAATGTTCTTGGCAAGACCTCAGCATCTTGTAG
CAGTGGCTCGCTGAGGGGTCGGTTTGACGGCTCCTCAGCTCCCTCGTT
ATAAAGCTGGCTGAGGGGGCTTCTGATCAGGCCCTCAGCCCCTTTCCT
CATCCGTTTGCTGAGGTAGTAGAGTGAATTGTCCTCAGCGAGCGTCCG
TATGGGCTCGCTGAGGTGTCGCAGTCTAAGTTCCTCAGCGCGGCCGGG
CATTCCTTGGCTGAGGGCCTCTTATCGGACCCCCTCAGCTGTCGTCTT
TGTAGGGGCGCTGAGGGTCCAAGGAAAGAGTCCCTCAGCACCATTGAA
ATTTACCTGGCTGAGGCCGTCCTGATCCCTGTCCCAGCACACATGAAT
GACTAATTTGCTGAGGTTCAAAAAGAAAGTAGCCTCAGCAGCGGAAGA
CTTACAGCGGCTGAGGGGGACAGGGAGTTATCCCTCAGCCCGACTCAG
TGAGCAATTGCTGAGGGCTAGCGGTTGGGGTGCCTCAGCGAACGTGGA
GGTCATCGAGCTGAGGCAACACGATTGTTGGCCCTCAGCTGCTCACAG
GTCCATCATGCTGAGGGGTAGTACGGCAACTACCTCAGCATCGTTTGT
GATCTAGCCGCTGAGGAGAGCGGAATCGAACACCTCAGCGGGAGACGT
TGTTAAGCGGCTGAGGGCTGGTAGGACCCTCCCCTCAGCATGGAACTA
GGTCCAATAGCTGAGGAGGACACTTCCCATGTCCTCAGCTCGAATATT
GGATGTGTAGCTGAGGATATCCGGTAAAAGGTCCTCAGCTTAGGCTGG
AAATTGCTAGCTGAGGGTTGTGGCAAACAGGACCTCAGCCGACTAAAG
CCCAGATGCGCTGAGGAGGGAGTGATTTGGGGCCTCAGCGCACAGTCT
TCCCTTCTAGCTGAGGTATCTGTGGAATTAAGCCTCAGCCGGATTATT
GGTACCTACGCTGAGGTCACCTAGAATACGGGCCTCAGCACGCCTAAG
GCTCCACCTGCTGAGGGACGGCATGCATCAAACCTCAGCGAACGGTAA
TACGAATCGGCTGAGGGCATGGTCTTCCATTACCTCAGCTTAACCAAC
GTATCTCCTGCTGAGGTTTCATTAAAACATCACCTCAGCTATAATAAC
GGATGAGATGCTGAGGATGGGATTATCTAAATCCTCAGCAATGCAGCG
AAAGAGTAGGCTGAGGATAAAGTAGAAGTTCGCCTCAGCCGGATTTAA
CGGTCATTAGCTGAGGACCTTAGATGAGCACACCTCAGCGGGTGAAGT
CATGCACACGCTGAGGCCTGCAGTCAAACAGACCTCAGCACGCGCCCA
CTAGTATGCGCTGAGGACAGGAATCCAGTTTGCCTCAGCCACTATCTG
TAGGAACACGCTGAGGTCTGATAGATGCAGCACCTCAGCGCTAGGATC
TTCACTAGAGCTGAGGCTTGGTTTCGGTTTGCCCTCAGCGCCTTTTAC
CGGGGTACGGCTGAGGACAGGCCGTGTTAAAACCTCAGCAGGCACCGC
AACGTTTGCGCTGAGGAGGGATATAAATATAACCTCAGCTGCTGGGAC
TGGAAAGACGCTGAGGACTGCGGAACCATCCTCCTCAGCGGAGTTAAA
AACAAATCTGCTGAGGTTTGCCTTGTGAACATCCTCAGCTAGTAGGGG
TGAAAGCCAGCTGAGGAGACAAATGTGTCCAACCTCAGCGTCCAGGAA
CATACATGGGCTGAGGGTTTTTCGAGAGGTATCCTCAGCCTACCGACC
AAAGTGGTCGCTGAGGTGGGCATTATAAGGCTCCTCAGCTATGGAATA
GATATCTGGGCTGAGGGCGATGTTGTTTACTCCCTCAGCGCCTGTTGG
GTTCAGCCTGCTGAGGTAGCGACGTCTATATCCCTCAGCCATAAAGTA
GATACCGACGCTGAGGAATCTTGAGATCAATCCCTCAGCACATCATCA
CAATAGCGTGCTGAGGAAATAACTTATCGTTACCTCAGCCCTGTAGTA
CATTCAGAGGCTGAGGCTGACACCTGGACAGACCTCAGCTTGATGGTC
GTTTTACTTGCTGAGGTGAATGTTCATACCTTCCTCAGCGAACTTACA
TTCTCATGAGCTGAGGATGGGGGAATAGCGCTCCTCAGCAGGGAACAA
ACACAGGACGCTGAGGAGATAGCCGCCCTGGTCCTCAGCTCAGCGCGC
TTATACCAAGCTGAGGCAATTCATCCTTACGTCCTCAGCTATAGGGCA
ACACGGTCAGCTGAGGTAAGTGCGCCACGGAACCTCAGCGGAAGTTTG
GGTTGTCTGGCTGAGGGGAGTTTTAATTATATCCTCAGCTCATTCGCA
TAGGAACACGCTGAGGTCTGATAGATGCAGCACCTCAGCGCTAGGATC
AGCTTATGCGCTGAGGAATGAATTGCATTCCCCCTCAGCATAGAAATC
TACTGAGTAGCTGAGGCAAAGCTATCTCAATGCCTCAGCGAGACATTC
GGCAGCGTCGCTGAGGTGTAATTCGTGAGGAACCTCAGCCAGATTGCA
CCAAGACTAGCTGAGGAACGACGGCACAATAGCCTCAGCCCTTAAGGA
GTAAATCGCGCTGAGGAGATGCGTAAAAAAGCCCTCAGCAGGAGATTG
GCTGGAGAAGCTGAGGAGGCACAATACAGGTCCCTCAGCAACCCAGTA
ACCTCTCACGCTGAGGACAGATTGCGCTTACGCCTCAGCCGGCGGTCA
ATAGATAAAGCTGAGGCCTAGCAGAATCACTCCCTCAGCCCAGGCTCG
ACAACGGGTGCTGAGGTCAAGGAGTCGTGTAGCCTCAGCATTAATAAC
TGAGTTAGGGCTGAGGCTAATCCAACACGTCGCCTCAGCTTCATAATT
ACCTCTTTAGCTGAGGTTAGTCAGAGTGTCGCCCTCAGCATAGACAGA
ACGCGTTACGCTGAGGACAGGCTAATGAGCTTCCTCAGCATAGCCCCC
TAAAAGAGTGCTGAGGGACACTGCGACCGAGACCTCAGCCCCGAAAAT
TCATTTTCGGCTGAGGAGTACGCTATATGACCCCTCAGCGAGTACTCC
TGCACGCTGGCTGAGGCGCAAGGCTGATCAACCCTCAGCATGCACAAC
TTGTGGGTGGCTGAGGTTTCTACTAATTAGGTCCTCAGCTTAGACACT
GAACAAGATGCTGAGGTGAGCTTCAAAGCGTCCCTCAGCTCGAATTGA
CCCAGCCGTGCTGAGGCTCCGCCGATAGCATTCCTCAGCGGCGAAAAT
GCGAGGTTCGCTGAGGCTAATGTTAGGGGTTCCCTCAGCATTGGCATC
CAGCAGATGGCTGAGGCGGGATTCGCTCGGGGCCTCAGCCAGACAACC
GATATTGATGCTGAGGACGGCTGTCAGATTGGCCTCAGCTGTTTGCAA
ACTAACTCCGCTGAGGTCAACCAGCTACTATTCCTCAGCCAGAAATAA
GTTGTTGACGCTGAGGATGGTGATTCAACCTTCCTCAGCATTTAGTTT
ACATCACAAGCTGAGGTACTTCTGTAAGGACGCCTCAGCTGAAAGCCG
GTCCCCTCTGCTGAGGCACAAGATATCTACAGCCTCAGCTCCCCGTAG
ATGAACGCCGCTGAGGAGCATCAGACGATCAACCTCAGCGCGGCGGAC
CTTTGTCACGCTGAGGTTTGCCCCGAAAGCTTCCTCAGCGTGTCTTAG
GGGTAAGATGCTGAGGAACTAGAAGATAATGCCCTCAGCAATACGTCT
CTTCAGAGGGCTGAGGAGCGAAGAAGCATCATCCTCAGCTTACTAACC
GATGGTCGGGCTGAGGAAGCTTTGAAGCCTAACCTCAGCCCCAAAAAA
TGCTTTGAAGCTGAGGCTGGATTAATCCACCTCCTCAGCTACGGCACT
GCAGTTTAGGCTGAGGTTGAAGGTTATTAACGCCTCAGCGCTCGTGCA
GTAGTAGGTGCTGAGGTCCCTGTTTTAAGTCGCCTCAGCTCTCATCTG
ATATATCTTGCTGAGGTAGAGGTACGTTATTACCTCAGCTATTCTTTA
AATTAAGGTGCTGAGGGCTATGTCGCCTAAGGCCTCAGCTGATTCCTC
TTAGCCAAGGCTGAGGCCCAATATCGGAACGCCCTCAGCGAGTAGATT
TTGGAACATGCTGAGGTTTCATACATTTAGGACCTCAGCTCCTTCTAA
AAGGCTGCAGCTGAGGGGCAGCTGATCATTTGCCTCAGCTTAACATAA
CAGAAGATCGCTGAGGACGGACAGATAGCTTTCCTCAGCAATCTGTTT
GACTTGTTAGCTGAGGGTAAAAAGCGTGATCACCTCAGCTGGGAAGAA
GAATACAGAGCTGAGGTAACATAGCCCCTTGACCTCAGCTGCACATCA
GCTTGACGGGCTGAGGCTTAAGTGTTTCCTGGCCTCAGCTTAGCAGGT
AAAGGCTTGGCTGAGGCTGTAATCGAACAGTACCTCAGCGTGGGCTGT
AATGTTTACGCTGAGGATAGAATCGGGGTTGCCCTCAGCTTGGTAGCT
ATAGGTAGCGCTGAGGCAGTGCATCGTTTTAACCTCAGCTTTTCAGTG
GGCCGGGACGCTGAGGATGCGTCCTCTCCATGCCTCAGCTTGACACCT
TGTGACCCGGCTGAGGAAAGTAATAGGGTGAGCCTCAGCCTAGTCGTG
TGGGTTCATGCTGAGGTTATAGTCCACGGACTCCTCAGCCGATTCAGA
GATCGTTTTGCTGAGGCCTCTGTGTAAGGCACCCTCAGCGTTTAGCTT
TAGGGATAGGCTGAGGACGGTCATTTCTTTTGCCTCAGCGTTACAAAC
GAGTGGCTGGCTGAGGCTCCGACGTCAAATTACCTCAGCATAATATTG
GCTCGAACAGCTGAGGTTATACAGATATGGCTCCTCAGCAATAAACAA
TCGCTCTCAGCTGAGGGATGCTTGGGGCTTACCCTCAGCGAAACCTAA
ACTTTTCTAGCTGAGGTTCACTTGGGCGCTTGCCTCAGCTGCTGTGGC
GGTTTCATGGCTGAGGAAAGAGTAGGCATCGGCCTCAGCGGGGACATC
TAAAAACGTGCTGAGGTATAGCATGAATCATACCTCAGCAGCTTCCAA
GCCTACGAAGCTGAGGTTCCGCACTCGGAGGACCTCAGCCGCTATCAT
ACAAGTCGTGCTGAGGAGATGTAACGCACATCCCTCAGCAGTAACTAC
GAGCGTTAAGCTGAGGAAACAATTTGCCTGCTCCTCAGCGCAGATAGT
ACGAGCCCGGCTGAGGAGTAATCACCGGCTTTCCTCAGCCTTATTTGG
TATAGATAAGCTGAGGTCTTAAAATCCCCACTCCTCAGCAATTATACT
TCGTGCTTTGCTGAGGGGCACAGTATAGCGGACCTCAGCGTAGGAACC
GTATGGTGTGCTGAGGACGACATGTCACAAAGCCTCAGCCGCTTTGAA
GATGTGGTAGCTGAGGGCCTTGGATCTTGTCACCTCAGCGGCCGGTCG
TGAGAGACGGCTGAGGTGGTTCGGTTCGATTACCTCAGCGATCGTTCA
ATCGATCCAGCTGAGGGTTTCAAGGCGCAATGCCTCAGCAAGCTACAT
TAGCGGGGTGCTGAGGCCTTAAGCGGTCTGATCCTCAGCACGTAGGTA
ACCAGTCGGGCTGAGGTGACGGGAGCAGTGGTCCTCAGCAGTCTATTG
GATGCTGCAGCTGAGGATGAAAGCGGTTAGGGCCTCAGCCTTTAGAAT
TGCACCCGCGCTGAGGTGCGGATCAAGGTTTGCCTCAGCAGACAATAC
GAATCCCAAGCTGAGGTAGATGGCTATAAGTGCCTCAGCTACGTAGGA
TTCTGGCAAGCTGAGGATAGGTTCCCAAGCGACCTCAGCATAGCAGCC
CCGCTCGTAGCTGAGGATCTTTCGGTTGATCTCCTCAGCCCGCCCAAG
CGATGATATGCTGAGGGATATGGATAGTTCACCCTCAGCCAATCCTCC
ACCATTCCGGCTGAGGGCTCCATCTTTGCCCGCCTCAGCTTGCTAGCA
ATCCATGGCGCTGAGGAAAAGTAATCTCAGTGCCCAGCAGTATGGTTT
TGTAATGCAGCTGAGGTTGGCTGATTAGGGTTCCTCAGCTTACATTAA
CTAGCCAGAGCTGAGGTCCGATCGGCTCCCTTCCTCAGCTTTAGTATC
AGACGTCTGGCTGAGGCTCTAGTCAGCGGGGGCCTCAGCGGACGTGAG
CTTGAGCGCGCTGAGGTGGCGATAGACTTGACCCTCAGCCACATCTTT
ATCTCTCTGGCTGAGGATCGTATCCCGTCACCCCTCAGCATATATTTC
GAAACAGTGGCTGAGGCACGATAATGAGTATTCCTCAGCCTTGCAACT
GGATGGTAGGCTGAGGAACACGGTCTCAGAAGCCTCAGCTTCGGGTCG
TTCTGCTTTGCTGAGGGTCGTATTTCATAGCGCCTCAGCGACCAAGCA
ACGAATAGTGCTGAGGTTTTACGATAATTATACCTCAGCGAGAACTCT
ACAAATTACGCTGAGGACGGCCCGAAGTCGAACCTCAGCATGCAGTTA
CTTTCGATGGCTGAGGAAGTGTAGGGTGAGAGCCTCAGCTTGGGCTAT
CTACGTCCAGCTGAGGATCTTTTTAATGCTGGCCTCAGCGGAAGAGTT
CTCACTCGTGCTGAGGACCTCTAGACCGCTGCCCTCAGCTTAGACTGT
TTATATTACGCTGAGGGGATATGGATAACGCTCCTCAGCAAGCCGTGC
GAAGTGGAAGCTGAGGAGCACTTGAGCAGACACCTCAGCACAGGCCGT
CAGCGGTAGGCTGAGGAGGTATAAGATTAGCCCCTCAGCAGAACTGGG
CATCCCTGTGCTGAGGGCCTGTTTTCTTGTACCCTCAGCATCAATAGC
GGTGCTCATGCTGAGGGGTTACAACGTGACTACCTCAGCGTTCTGATG
CTGGCTTTTGCTGAGGTAGTAGACCGATTGTGCCTCAGCATCGACTAT
AATTAGGCTGCTGAGGATTACCTTTAGGCTTTCCTCAGCACATAACGT
CGTAGACCAGCTGAGGAATAGCTATCGTTGGTCCTCAGCCAATAAGCT
TTCAACCGGGCTGAGGCCAGCACTCTTTCATTCCTCAGCACGCTTTGC
GTTTTGCCCGCTGAGGAATTAACAGAACTAATCCTCAGCAACGAAGAA
AATAGTAATGCTGAGGAGAGTATAAACCAAATCCTCAGCAATCGATGA
GGTGGAACGGCTGAGGAATGCCCAGGTGGAGACCTCAGCATAGCTTGT
TCTAAGCTAGCTGAGGAATAAGACTCCGTGTCCCTCAGCACTTGGGAA
AACTGCTAGGCTGAGGTTTCATGCAAAGATGACCTCAGCCTTGCCCAT
ATCCCATACGCTGAGGTTCGAAATTTAAGCATCCTCAGCGGCATCGCC
ATTGTGTGTGCTGAGGGAGCCAAAATTGACTACCTCAGCCACGGCAGC
GTAAACTTTGCTGAGGTACAGACATGAAGGGACCTCAGCGTCAGCCGG
CGACATTTGGCTGAGGTGCGAGGTTGCGTTAACCTCAGCAGTAATTTG
AGTCCGTAGGCTGAGGTCTTAACCCCAGACGACCTCAGCGATAAGTTA
AATCTTGTGGCTGAGGATATGACGATGGGAAGCCTCAGCTTTTCGAGG
CACAAGTTAGCTGAGGTTTATTCCATTTCCACCCTCAGCAGTGCAACC
ATGACATTCGCTGAGGAAGTCAATTGAGTTCCCCTCAGCGTGTAACAA
GATATTTAAGCTGAGGTGTACACACAATAACACCTCAGCTCGTCGGTC
GTGTGTACAGCTGAGGTGTATGGTTGTAGGTTCCTCAGCGTTTATGTT
AGGCCACTGGCTGAGGCCTGGTGTTGGCCTTGCCTCAGCATCCCTTGG
ACGCAATCTGCTGAGGATATCTTGAGGATTTACCTCAGCCATGTTCCC
TAGCGTCATGCTGAGGTCAGCAAAGATCGTGCCCTCAGCACGTTAACT
CAAACACACGCTGAGGTTGAGACGCATTTTGTCCTCAGCAAGGTCGTA
CCTTTGTAAGCTGAGGCGATTGTCTGGTCTAGCCTCAGCCAGTTAGTG
CGGAGGCGCGCTGAGGGGTTCATTATCTCATTCCTCAGCCAGCAAAGG
TACCAGCAGGCTGAGGACTCCGACGGGGGCGGCCTCAGCCCAGATATG
TGAAATATTGCTGAGGTCGTAGCCAGACCCATCCTCAGCATGCTACGC
TGGAAGTATGCTGAGGTCTGAGCACTCAGCCACCTCAGCTAATCACTT
CGGAGTCCTGCTGAGGGTACCGTCAATCTATGCCTCAGCCACTAGTAT
GGCTTATATGCTGAGGTATCTAAGTGTTCCATCCTCAGCTGATGGAAG
AAGAAAGTCGCTGAGGCGTACTTATGTCCCTTCCTTAGCGGTCGTCGT
TTCCAACAGGCTGAGGGTGGCGCAGCCGTTCGCCTCAGCATTTGTATA
CGTGGAGGGGCTGAGGTTTACTTATCAGGTAACCTCAGCGGGATGCCC
GAACGTGGAGCTGAGGGTTCTAAACGACGGCGCCTCAGCTAGGACTAC
CAATAGCGGGCTGAGGTGTCTATCAAGCTGCACCTCAGCTCAATGTCA
ATATATTTCGCTGAGGACAATAACTGCTCTCTCCTCAGCGTTGACTAA
TGCAGTTCGGCTGAGGTTTGTTGTATAAATAGCCTCAGCTCAACCCGA
ACCAGATGTGCTGAGGCTCCGCTGTTCGGAGGCCTCAGCATTAGGCTA
CCTATCGGCGCTGAGGTAGAGCAGAATATTTTCCTCAGCAGCTGCGAT
AGAAAATGAGCTGAGGATGTGTTAGGGGTTAACCTCAGCCCGTTTATG
GCAGGATATGCTGAGGCATCCTTTCCTATAGGCCTCAGCGATCCGAGA
AGAACTAAGGCTGAGGGATACATTTGGCAGTACCTCAGCGATGGTTTG
ACGATATGAGCTGAGGCATCCCGTATCTGGCACCTCAGCGGCGGCGGT
TTCTTGTTAGCTGAGGGGAGGGCTAGACGTCCCCTCAGCTCACGCACC
GGAAATCTGGCTGAGGCTGTCAGCTAGAACCTCCTCAGCCAAAGTCTC
GTTTTGTGCGCTGAGGTCTTGTAGAGCCGATTCCTCAGCAAGTGGCTG
TCGTTCCGTGCTGAGGCAAATGAAAACTTTTACCTCAGCGTACAATGA
TATCATGCTGCTGAGGTAGTAAATCCTGTCGGCCTCAGCAAAACGGGG
GTTTTCATCGCTGAGGCATAGCCCAAGAAATCCCTCAGCTAATGTCAG
CCTGTGGGGGCTGAGGCTAACACAGCAGTGTACCTCAGCGTGTCAGCA
ATCTCATACGCTGAGGAGATTTTACTTATAGCCCTCAGCATTCTATAT
GGAGATGCTGCTGAGGCCTGGATTCTAAGTTCCCTCAGCTTTAGTCTA
TTCCTTGGAGCTGAGGTCATTGGTGTTTAAATCCTCAGCAATTTATTA
ATCGGGGGTGCTGAGGAGATGTTTCTATGACTCCTCAGCACACCCGTG
ACCATACTAGCTGAGGTACCGATAACGACGACCCTCAGCTGTAGAGTG
AATAACTTGGCTGAGGTGTGGGACACAAGCCACCTCAGCTTTTATGCC
CATCTCTTGGCTGAGGGTCTCCGGAGTGTGCTCCTCAGCTTAAATAAC
GGGATGTTGGCTGAGGTGTTGACCAAGATTTTCCTCAGCCTGGGAACG
ATGCCATCCGCTGAGGCGTTAAAAGGTTCAGCCCTCAGCTAACGCACC
TGGGCGCGTGCTGAGGGCAACCGCGGAGTCATCCTCAGCTGTATGGTT
ACGTTGAATGCTGAGGGGGCTATGGTGCACGACCTCAGCCTCCATGCT
AGAGTTGTAGCTGAGGCGTGGGGTTATAGTGGCCTCAGCGGTAAGCTG
GGGCCACGGGCTGAGGAATCTTCTTGATATAACCTCAGCTTAATGCGA
TCTCTACTTGCTGAGGTGAAGCACGGGTTTCGCCTCAGCCAATAACCT
TGTACCTTAGCTGAGGACGGCTAAGAGCAAGACCTCAGCACGTGCGTA
AAGCTCCGTGCTGAGGGACGGTACCCATAATCCCTCAGCTTACGTGTC
ACCCCAGCAGCTGAGGAGTCGTCCTTATCGTGCCTCAGCCGTTGTCAG
GCTTAGATAGCTGAGGAGGCTACTGTAAGCGACCTCAGCGTGTTGTAC
ACCGCGTTCGCTGAGGCGATTTATATCAGGAGCCTCAGCTTTCTCTAG
ACGCGTTCTGCTGAGGGTAATCTGCTGTTCGACCTCAGCTGTCGACAG
ATGGGTGGTGCTGAGGTAGTATGAAACGGAGCCCTCAGCGTCGCCTTA
TAATCATTTGCTGAGGGTGCACTGCGTAGGTCCCTCAGCAGATAGTCA
CCGAATCTGGCTGAGGGACGTCCGCTCCGCTGCCTCAGCGGGTTAGTC
TTAAGACCCGCTGAGGATGCGCGCGCAAGATTCCTCAGCGGCCGATTA
TGACTCCTTGCTGAGGACTTCTGTAAAACGGCCCTCAGCAATGTACTG
AATAGGTCCGCTGAGGTTTGAGATATTAACAACCTCAGCCGATCAGAT
GGTCGGGAGGCTGAGGGCAAACAGTAGGTGTACCTCAGCTAACCGCCT
GTCGCGGCTGCTGAGGGTACTAGGAGATGCTGCCTCAGCGTCGCTTGT
CTCGGTTACGCTGAGGTTTACATATTCACCACCCTCAGCTTTTATCAC
TTCAAGTATGCTGAGGTGTCACTAATGGTCTCCCTCAGCTGCGAGTGG
CCAAGACTAGCTGAGGAACGACGGCACAATAGCCTCAGCCCTTAAGGA
ATGAATCGCGCTGAGGATTTTAGTCATTAGGCCCTCAGCTGGTCTCGG
GACCGGTTAGCTGAGGTTGGAACTTACGATACCCTCAGCTGTTGCACA
CCGCAGCAAGCTGAGGTTTGTCTAATAGAGGTCCTCAGCCAACGCCGG
ATTATTATTGCTGAGGCACATATAATAACAAACCTCAGCGAGCCGACG
ATAACCTAAGCTGAGGTGCTATTGAGTGATTTCCTCAGCGGAGATATT
GACGCCTATGCTGAGGATATACTGCAAGATAGCCTCAGCTAACGACGA
TATAACCAAGCTGAGGATGACTGTTCATATTACCTCAGCGATATAAGT
GGATGAGTCGCTGAGGTGTCAGCTTAGGAAAACCTCAGCCAACAAAGT
TGGTGTTGCGCTGAGGAGAAATGTCATGAAACCCTCAGCTATGAAAGC
ACTGAAATTGCTGAGGTGGCTCACGCTGAATGCCTCAGCAACAACGTT
CGAGTCTCTGCTGAGGCACTCGGCCTTGGCTACCTCAGCATGCATCAT
CATAGGCAAGCTGAGGATGCTAAATCGGGACCCCTCAGCTTACTTTTA
AGCAAATTTGCTGAGGATTTTAGATGATGTTGCCTCAGCCAGCACAGT
TGCTTCTCTGCTGAGGGAGAGAGTTCGAAAGCCCTCAGCGAAGCACTT
GTGCCATGGGCTGAGGAAGGACCGGGGGAGATCCTCAGCTAGAGAACC
ACTATTAAAGCTGAGGCGCAATCTATTCCTAACCTCAGCCCTTGATGG
CTTACGGCGGCTGAGGACTTGCATACCATGATCCTCAGCTGTAGTGAT
ATCTTACGTGCTGAGGGGGATGGTTTATTTGACCTCAGCCATATCATG
TCTCGCCACGCTGAGGATAGCGAATCAATCACCCTCAGCCGAATCACT
CGGACGCCCGCTGAGGAGTTTTCTACTAGCTGCCTCAGCTTTCCGACA
TTAGCAGATGCTGAGGTTATCATAATTCCTAGCCTCAGCGCAAGGCAC
AGCAAGAAAGCTGAGGCAAACTGTCGAAGAGCCCTCAGCAGATCATCT
TTAGGAGCCGCTGAGGGGTACCCTAAAAAGGTCCTCAGCGATTGACTA
GCGTATGGCGCTGAGGCGCAAGAGTAGGAACGCCTCAGCACTTCGGCG
TGGAATTTAGCTGAGGAATGGACCCATAGGTTCCTCAGCAGTCAAAGT
ACATACGCTGCTGAGGCTAATTTAGCCTCCGACCTCAGCCCTCATGTA
TTCAGTGGGGCTGAGGTATGTAGAGTCAACAGCCTCAGCAACTAATAT
TTGATGAAGGCTGAGGCAGCTGGAGCTAGATTCCTCAGCGTACTGTTT
ATCAGGCTGGCTGAGGGGACGCTTATGAAATTCCTCAGCACGGTGCAT
ATCGCGTGGGCTGAGGTTTAGTCTCGCTATGTCCTCGCATGGTGAGTT
CGAATCCCGGCTGAGGAGCTAACTGAAGGTGCCCTCAGCCGATACCAC
TCTGACTAGGCTGAGGGCAGTTGCGCATTCATCCTCAGCGTTTGGGAG
TCATCGGCCGCTGAGGGGAAAAGCTGTTACCACCTCAGCCCGTATCAA
TTCTGACTGGCTGAGGAGGATAAACTGGGTTCCCTCAGCTCACCATGT
TGCACAGGGGCTGAGGCACGCGGTCTCATCATCCTCAGCGTATCTCGC
AAGGATAGTGCTGAGGAGCTAAATTGGTTCGCCCTCAGCTAAATAAAA
AAAGTTGTCGCTGAGGGCAAGTTATTGGTGCCCCTCAGCGACAATTCA
TCTTGTCTAGCTGAGGTGAAGAGTGAGACTGTCCTCAGCCTAATAACT
TACGGTAAAGCTGAGGCACTTCTTTGTATCCTCCTCAGCGAGAATTTT
TTCTATAGGGCTGAGGTCAGATGCTCCAGTCCCCTCAGCCTAGCATGC
GGATTACTTGCTGAGGTACTCCCTCAGGCAGCCCTCAACCTACAGCGT
GCGGGGGCTGCTGAGGCACGTACTTACACACGCCTCAGCCCGTTCACT
CGACACTGCGCTGAGGCGTTGCAACTCAGGACCCTCAGCCGGTTATTA
TGTTGGGTAGCTGAGGCCTTACCCGATAACGGCCTCAGCGGGGTATTA
ACCTCAATTGCTGAGGCAGATGTAGATATTCTCCTCAGCCCTCACACC
CGGCGAAAAGCTGAGGGTATATTCCTTATACACCTCAGCGTGTTTATC
TAGACGCTGGCTGAGGTCGCTCCAGGTATCGCCCTCAGCCGTCGACCG
CAATTTGTCGCTGAGGGATACTCGATCGGGGTCCTCAGCTTTAATTAC
TCTTGAATGGCTGAGGACGTTAATAAGGTCACCCTCAGCATGCCCCTT
GAGATGATAGCTGAGGTCGGTAGTCTTGGATTCCTCAGCGACGTACTC
TAGCAGGCCGCTGAGGAAGAACCATTCATACGCCTCAGCTTGCACAGA
GTTCTTCATGCTGAGGCAAGATGCTTAAGGGGCCTCAGCGAATATATC
GGATCCTGAGCTGAGGTCATAATTGTGGTCTACCTCAGCGTGCAAAAG
ATGCTCTTTGCTGAGGTCCTAGTTAACCTACACCTCAGCATCCACGCT
CGGAATTTTGCTGAGGACCTCTGTGCTCTTCACCTCAGCCCAGATTGA
CCAGGCCGTGCTGAGGACGTTTCGTAAATTTACCTCAGCGCACCGCAG
GAAACACGTGCTGAGGGGCTCAGAAGGTAAGGCCTCAGCGTCGATTCG
GGTATATTCGCTGAGGTTCTGTCTGGGCACCACCTCAGCAAATGTAAC
CTACCCGCAGCTGAGGTTACTTTTAATTAGACCCTCAGCAAAACTTGG
CTTCGGATCGCTGAGGTGAGTCCGATCGATATCCTCAGCTATAACACT
AACTTTCTAGCTGAGGCATGGTAGGTCTTCCACCTCAGCACATGAATA
TTGTGGAAGGCTGAGGGGATATTTGTAGGCACCCTCAGCGTTTTGTCT
CGTACCTATGCTGAGGAAGCAAGGAAGAGTGTCCTCAGCGTTGAATTG
TTGTCATTGGCTGAGGAGTCAAAGTTGGCACGCCTCAGCCTCTAGGTC
GTGTGACACGCTGAGGCTCCCCCCTGATCTGACCTCAGCCCCAAGTTA
GTAAATGTTGCTGAGGGGCCTTAGTGCCAGTCCCTCAGCCACGGGGAC
CAGTAGCTTGCTGAGGGGTTTACCTGCTTCATCCTCAGCTAGCTTCTA
CCGTTAGAAGCTGAGGAACATAAGTTCATTATCCTCAGCTATACCAAT
TATTGCTAAGCTGAGGTGCCACGCGCATTAGGCCTCAGCGTGAACATG
TCCCCCTCTGCTGAGGTGCAGGGGAATCCGTGCCTCAGCATGCTCATA
GGACATCACGCTGAGGCCGTTACGAGACACGACCTCAGCAGGACCGTC
GTGGGCCGCGCTGAGGACATCTCGATGTTAGCCCTCAGCAACAGTGCA
TTGCTCTAAGCTGAGGTTGTATTTATAGTCTCCCTCAGCAGAAATATT
GATTTCCGGGCTGAGGATTTTATTATCGATCTCCTCAGCTATGATTAA
AGAAGGCATGCTGAGGGACTAGATGACGAATACCTCAGCCGACACCGA
AAAAATCCGGCTGAGGGCCCTTATTCAAAGGTCCTCAGCATGTAGCAT
TTAGAATCAGCTGAGGAAAGCTTGGGTACCAGCCTCAGCGGACTCCAT
GAATTCGCAGCTGAGGTACTCGGTTCGCTATCCCTCAGCTGATCAAAC
TACCGATGTGCTGAGGGTGTTTCGCTTTGAACCCTCAGCAGTACGAAT
GGCCGTCGCGCTGAGGAGGTGAATTCTCTACGCCTCAGCCCAAGCAAA
GGTTGTCGAGCTGAGGAACCGTCTTAGTTCCACCTCAGCGAATAACAA
TCGGACTGAGCTGAGGGTGAATATGTGGACGGCCTCAGCTGCGGGGAG
GATTGATACGCTGAGGACTATCTCGAGTATATCCTCAGCCAAATATAG
ATTGTGTGAGCTGAGGATTCGGACAGCAGGATCCTCAGCGTACTTTTG
CCACTGCCTGCTGAGGTCACGTTTAGAATTAACCTCAGCCATCTAACT
CGGCGTTTAGCTGAGGACGTCCTTCGTCGTGCCCTCAGCACATTCTTT
ATTCTGTCAGCTGAGGCACAATGTGCTATTAACCTCAGCTGGAGTGAT
TCCTGCCATGCTGAGGACAAGTGCGAGAAGGTCCTCAGCAAACCTGAG
CAAATAGACGCTGAGGACCAGGATACTGAGCGCCTCAGCGTTTGGCCC
AATGCTATTGCTGAGGCTGATTAACTGGAGATCCTCAGCCCTGGCGTA
CTATACCCTGCTGAGGTGTTGCTATACGTTGGCCTCAGCCGTCATGGT
GCGCGCCCAGCTGAGGCCCACTTTCCCCCATTCCTCAGCAGACAGGCA
CAGATATTTGCTGAGGCATTCGACCGTGTTATCCTCAGCTTCAACATA
CGAATGATAGCTGAGGCTTAGCCGGAGTGTTACCTCAGCGCCTGGTTG
ACCAAGGCTGCTGAGGAGTGGATAGTTGCAAACCTCAGCTACAACGTT
AGGATTCTAGCTGAGGTGGAATTACCTGAACCCCTCAGCGTTATCTGT
AATTTTGCAGCTGAGGCGGTGCCGTAAATATCCCTCAGCCAATACGTA
TGCAGTATTGCTGAGGTGGTTAACGTTGCCTCCCTCAGCATACGAAAT
TATAGGCGTGCTGAGGATACTTTCAAGGCCTGCCTCAGCAAAGTGTTA
GGTGTTCTAGCTGAGGAATTCTTAACATTTGGCCTCAGCTCGTCTTCG
TTTTTATCGGCTGAGGGATTGTAGATACATTACCTCAGCACTGTTCTG
TTTTCGTAAGCTGAGGTTCCGTATTACCGATGCCTCAGCCACCTCAAC
GTTGGCATGGCTGAGGTGAAATAGGCAATTAGCCTCAGCCGTGCCATT
TGAAGATAAGCTGAGGAGTCGAAGAGTCTTGGCCTCAGCGCTAGGTTA
GACAACTTTGCTGAGGAAATCTACATACTACTCCTCAGCGGCGAAGTC
ACACTACTTGCTGAGGTCTTGAACATACCAGGCCTCAGCGGCCGTACT
TACGAGGATGCTGAGGATGCAGGGAATACGTGCCTCAGCTGTAACTCT
AGAGTTGTAGCTGAGGCGTGGGGTTATAGTGGCCTCAGCGGTAAGCTG
GCCATTTCGGCTGAGGACGTCTAGTCAACTGGCCTCAGCAAGTTAGTC
TTATGTGGCGCTGAGGTCATCCGTCACGGTTTCCTCAGCACGGTTCTT
AAAACGTGCGCTGAGGACAGATTTCTACGGCACCTCAGCGCCTCAATG
TTGTGTAGTGCTGAGGCTAGATAGGGGTTTTACCTCAGCTGTTACCAA
ACAAAAGTTGCTGAGGTTTAAGCTGTTTTACTCCTCAGCGTTATAATT
CAATATTAAGCTGAGGCGCGGCATTGTTAATCCCTCAGCCATGCGACC
GTATCTCGCGCTGAGGGGATTGATGACGCTAACCTCAGCGGTCATGTG
ACACAATCTGCTGAGGATACGGTCGTGTGCTTCCTCAGCATATGATAT
TCTTCTCAAGCTGAGGGCTAAAGCTACCAGCGCCTCAGCCTCTTAATA
ATTTGTAAGGCTGAGGAGTATCCGTTTTATTTCCTCAGCGATCGAATT
TCCTACGCAGCTGAGGTGGTACAAGTGCTGGACCTCAGCGGCCGTGAT
TTGTAAGATGCTGAGGTCGGGCACTCTTTATGCCTCAGCATGTTGCCA
TGGTAGGCGGCTGAGGTGCTCCTTTGTCGATTCCTCAGCTCGATTTCT
TAGACCTTTGCTGAGGGTTTGCAACCTCAATCCCTCAGCCTCAGTCTG
CTTCGGCACGCTGAGGTAAAAGTTCCCCGTCACCTCAGCACCGGAGAT
GTGTAAGGAGCTGAGGTATCGGTCGATTTCGGCCTCAGCACAAACTCA
GTCTTACTTGCTGAGGTGTTTAGGGATGTATACCTCAGCTTACCTACA
AACAGAAGTGCTGAGGTATGGGTAAACGGTACCCTCAGCCGTATAACC
CCCAGATGCGCTGAGGAGGGAGTGATTTGGGGCCTCAGCGCACAGTCT
GAATCTTTTGCTGAGGTAGGTACTACTAGGGCCCTCAGCGGTAGTATA
GCCATTTCGGCTGAGGACGTCTAGTCAACTGGCCTCAGCAAGTTAGTC
ATGTTGGAAGCTGAGGCACGGACTGATACCCTCCTCAGCTCCGGCCGA
AGTCGGCACGCTGAGGTGCCCTGAGCCATGTTCCTCAGCGATCATAGT
GAAAGTAGTGCTGAGGTGCCAGTGAAGTGTAACCTCAGCAGGCTGATA
CTATGTCTAGCTGAGGCTCGTGGGGGTGTGATCCTCAGCACCTAGGAT
CACCTCCCGGCTGAGGCTACTGTATGGAGTCCCCTCAGCCTTAGAATG
AGAACTTAGGCTGAGGGATACATTTGGCAGTACCTCAGCGATGGTTTG
ATCCTATGAGCTGAGGTTCGTAGATTGAAACTCCTCAGCTGATGTCTT
TTGCAATCTGCTGAGGAAAAAGGTCAGAGCCACCTCAGCTTTTGTTGG
CGCTAATGAGCTGAGGCGGTCACTGCACGCGGCCTCAGCATTACCTAC
ACCCCTCTGGCTGAGGCCAAACGGTTGACATGCCTCAGCATGTGATTT
GGATGAGAGGCTGAGGATCCTTTCGATCTATGCCTCAGCACGTTACGA
AAATAGGGGGCTGAGGTGGTTACCGCGGCGAACCTCAGCAGCTAGGCG
CAGTATTAAGCTGAGGTCCGCCTTATAGTAAACCTCAGCAATTACCGA
TAGCAACTAGCTGAGGTCCCCACTGATACAACCCTCAGCCGAGGATTC
TGACTAGCAGCTGAGGACGTTATACACCAAGTCCTCAGCTCGTGGAGG
TAAATTTCGGCTGAGGTGGTGCGTGTTACGTACCTCAGCTAATCCTAA
AAGTCTCAAGCTGAGGCAGAGCATTAAATACCCCTCAGCCCATGTACA
GCGCGGCCAGCTGAGGCATTTCAGATAATTAACCTCAGCACCGTTCAT
GTTAATGCTGCTGAGGATTTGCACGCTCTCGACCTCAGCAGCCTTATA
AGGATTGAAGCTGAGGAGGATCATCTATATACCCTCAGCGTGAAAGGT
TCGCTATCAGCTGAGGAGTCGGGGTATTAATACCTCAGCTCTGTTCGG
TTCCTTCAGGCTGAGGTGTGTTAGCACCTAGACCTCAGCCTACAACCG
GGACGAACAGCTGAGGTGTGCGGAGCCTCTCCCCTCAGCTTGGGCAAA
TAACCAGAGGCTGAGGCGTTGTAGGCTAGGGTCCTCAGCGAGGTTCAG
AAAGAACCTGCTGAGGATTAGGTCATCCGCATCCTCAGCGTTAGCCTA
TGATCCCAAGCTGAGGCACCTTTCAGTATGGGCCTCAGCAAAATTTTC
GTAGAGGGGGCTGAGGTAAATTGAAGCCCAACCCTCAGCAAGCGATAA
GGACGTAATGCTGAGGAGAACAGGTATGTATTCCTCAGCATTTTGACC
GGGCAATAAGCTGAGGGCAAGTCAAGCAAAAACCTCAGCTCTTCACTG
ACCTAATAAGCTGAGGTAAGACGTTTTACTTCCCTCAGCAACCCCCTA
ATCTAACAAGCTGAGGAGAAAATTCATACAGTCCTCAGCCACCCATAT
GGGGCTAATGCTGAGGGGAGGGGTTTACATTTCCTCAGCACAAACATC
GTCTAGGATGCTGAGGAGTACGCTTTTGCGCACCTCAGCGGGCTGATT
ATCTCTCTGGCTGAGGATCGTATCCCGTCACCCCTCAGCATATATTTC
GTGGTTACCGCTGAGGGACATGTTAACCTATCCCTCAGCGCTTGCGCC
ATATCATGTGCTGAGGCCGCGTGATGCCAGAACCTCAGCACAGGGCAT
ACCTTTTGCGCTGAGGCATGGATAGTTGTGTGCCTCAGCCTGGGGTGT
AGGATAGTTGCTGAGGTGTCTGGTCACGATCTCCTCAGCCTGTAAGGA
CTACTTCATGCTGAGGGTTTAAACGAACTACCCCTCAGCGCCGAATCT
ACACTACTTGCTGAGGTCTTGAACATACCAGGCCTCAGCGGCCGTACT
CCCTCTTCGGCTGAGGTGAATGCGCACTTCGCCCTCAGCATTGAGTCT
CGAGGGCGCGCTGAGGCTACACCTTACTGAGTCCTCAGCGCATTAAAA
TTCTCATAAGCTGAGGCAATTGGTTTGACTAGCCTCAGCGGCATCTTT
GTTAGATGAGCTGAGGGAAGTTAGTAAAATAGCCTCAGCGATTCATTA
GCTGACGTTGCTGAGGAAACTGACCGCAGATCCCTCAGCCATGGAGCT
ATGTCTATAGCTGAGGTGCTGGTAATTTTATCCCTCAGCCCACCGAAT
CCGAAACTCGCTGAGGGAAGATAAAGAAAGACCCTCAGCATCATTATC
TCGGAACAAGCTGAGGGGAGATCTGTTATATGCCTCAGCGAACGGAGC
CCCATACGCGCTGAGGCACCTATCCGTTTTATCCTCAGCTACAATCCC
ATAGAGAACGCTGAGGGATATCAGAAAACTAACCTCAGCAGTTTAACA
ACGATATGAGCTGAGGCATCCCGTATCTGGCACCTCAGCGGCGGCGGT
TTCCCACTCGCTGAGGAATCGACCCATCACCGCCTCAGCATGTCCATG
GGTTCAGCCGCTGAGGTCGACTATAGGGTGGTCCTCAGCCTAGCGCAC
CGCGTATACGCTGAGGCTTTAAATTCAGAAAACCTCAGCACGGCTTCA
TCCCCCTCTGCTGAGGTGCAGGGGAATCCGTGCCTCAGCATGCTCATA
CTAGGGGATGCTGAGGTGCCGATTACGCAGCTCCTCAGCAGTCTAACG
ACCGGTGTGGCTGAGGTCAAGATTGTTCTCGCCCTCAGCAGGGGATTT
TGCGCTCACGCTGAGGGGTACGATGAGGAAGACCTCAGCAAATGACTA
AATCGACGCGCTGAGGATCCGATAAATTGTTGCCTCAGCAGACATGAT
TGATCGGAAGCTGAGGAAAGGTAAGCAGTATTGCCTCAGCATTGGGAT
TAAACCTGTGCTGAGGTGGGTTAAACACTTCGCCTCAGCTATGTAAAG
GCCCTCCCCGCTGAGGGGCTTACGCGGACATTCCTCAGCATTTGTAAG
TACCGGTATGCTGAGGTATTCGTCGTTCATTTCCTCAGCATTAATCAT
AATCGACTTGCTGAGGTCCCTTCATTATTTTGCCTAGCCTTCTTTACT
CACGCTCCCGCTGAGGATTCTGCCTTGTTCGGCCTCAGCTCGAATCGC
AACACCGAGGCTGAGGTATCGCAGGCTTGTCGCCTCAGCACAATACCA
TTAAAAGAAGCTGAGGTCCTTGATTCGGGCTCCCTCAGCTCTGCTATA
GTTAATCCAGCTGAGGCGATTGGTCAGACGCACCTCAGCTCGGCATAT
CGGCCGCGTGCTGAGGAGCAGCTGGTGCGATGCCTCAGCACTACACGC
CACTTCTGGGCTGAGGATGGCACGAAAGGGTACCTCAGCCTAGTCTCC
TTTCAGACAGCTGAGGGGAGATTTGTCGTTGCCCTCAGCCAACACCAT
TAGTGATGCGCTGAGGTAACGCTGGTGGATAACCTCAGCATCAGTCCG
ATCAGGCTTGCTGAGGTAGTATTCTGGTAATTCCTCAGCCAACTCGTA
GCCAGGGTGGCTGAGGAGTCACCCTAAGGGTACCTCAGCAAAAGATGT
CTTCGTACAGCTGAGGAAAGCCACAGTTCCAGCCTCAGCGCATAACCG
GCCCGCTAGGCTGAGGGCTATAATATCGATAGCCTCAGCCGTGGCTGG
CCAACTTGTGCTGAGGACCTTTCAAGTTTCGTCCTCAGCTGGTTTTAT
TTGGACGTGGCTGAGGAGTCGAGATCTAGCTACCTCAGCAGCAGGCCG
GGTCCAATAGCTGAGGAGGACACTTCCCATGTCCTCAGCTCGAATATT
TTTTTCTGTGCTGAGGTTGAACGCGGTCATAACCTCAGCGGAAGGCAT
CAAGTACCGGCTGAGGGGCTGATGCGACGGTCCCTCAGCAAATTCATT
CCATTGTATGCTGAGGGGCTCACGATATGGGGCCTCAGCGGTGCGATG
GACGCCTATGCTGAGGATATACTGCAAGATAGCCTCAGCTAACGACGA
ATCACCTATGCTGAGGTTGTTCACCAATCGCACCTCAGCGGTCGTTCT
CTGAAATCGGCTGAGGTATTTGTGATCTTACTCCTCAGCAGGTCGTCT
GATGAACCTGCTGAGGGCCTCGGAATAGTTAGCCTCAGCAGTCCTCCG
TATACAACTGCTGAGGAGGTCTGGCTATTTGACCTCAGCTTAATGCGA
AGTATATGAGCTGAGGCTATTTTCAAACGGTTCCTCAGCCATGGGCCG
GGCATTATAGCTGAGGTCGCGGAGTCATCATCCCTCAGCTGGGTTACT
AGCGGAGAAGCTGAGGCCAAACCACCTTTTCGCCTCAGCCCACACTAG
AATTCCGTGGCTGAGGTAAGACAGACTCACATCCTCAGCGTTCAGCCT
CCTAGTTGTGCTGAGGTAGATCCTCATTTTAGCCTCAGCCTTCGGAGA
GAGCGTAAAGCTGAGGAAACAATTTGCCTGCTCCTCAGCGCAGATAGT
TTCGTACATGCTGAGGGATACGATAGATCATACCTCAGCTCTTTCTAT
ACCTCATAGGCTGAGGGCGGTAAGTGCGAAATCCTCAGCAAACGGTTG
GAAGAGTCGGCTGAGGATGATATGTCAAATTACCTCAGCACCCTCATG
ACGCTCCAAGCTGAGGCATAGGCATCCAGCGACCTCAGCCCGCCGCGA
TTCCACGCCGCTGAGGACATCTCACTATTGAACCTCAGCCGTCTGAGT
AAGTGCCATGCTGAGGCCTTTAGCCTATTATACCTCAGCTACATACTC
ACGATCATGGCTGAGGATTCAGGATCCTCTGGCCTCAGCAGTTCAACC
CGTTGACTTGCTGAGGACCGTCGACGGGCAATCCTCAGCCACAGCGAC
CGACGGAGTGCTGAGGATCATGTCTGCGTAGGCCTCAGCACCGTGATC
CTCTGGACGGCTGAGGTCGTTCATAACGTCAACCTCAGCTACAAGCAT
AATTCTATTGCTGAGGTCGGCGTCGTCGTTGCCCTCAGCCGTGTCTCA
CATTCGAAAGCTGAGGGCTCGATTAATAGGACCCTCAGCCAATGACTA
GTGCTTCATGCTGAGGTAGGCCTGTATCAATGCCTCAGCAGTCATGGA
TAGGGGCAGGCTGAGGGTGGCAGCTGGAACGTCCTCAGCAACGATAAG
CTTGAATAAGCTGAGGTGTTCAAATCTCTACCCCTCAGCAATTGATCT
GACTTGATAGCTGAGGGTAAAAAGCGTGATCACCTCAGCTGGGAAGAA
GATAGACCCGCTGAGGTGATGACCTGCGCAACCCTAGCTGGCGTCGTT
CTTCTTTAGGCTGAGGTCAGGATCACCCGTCTCCTCAGCCGGAGATCG
CAATTCCGTGCTGAGGCTTTATGAAAAAATACCCTCAGCGCCCTAAAG
AGGGCATAAGCTGAGGGAGGGTATAATGTAACCCTCAGCTTCGGCTCT
GTCCCTTTAGCTGAGGTATCAGAGTTGTGATGCCTCAGCTCAGCCACT
AATGGAGAAGCTGAGGAGATCCTCCTTTCTAGCCTCAGCAGTGTATCA
TAGCGACTAGCTGAGGAATATTCGCGAGGAAACCTCAGCACCCTAAAT
GGGGTCATGGCTGAGGTATCCTCGTACAGTAACCTCAGCCAAGCTTTT
CTGAAGACAGCTGAGGCGGCACCCAACGCTAACCTCAGCACCCCCGTA
AGATTTTTTGCTGAGGCACTTTCTGGTGGTCGCCTCAGCAGTCAGAAG
TCCACTCATGCTGAGGGACTTGCTCATGTATTCCTCAGCGGGCATATC
CGACAGGATGCTGAGGCGACGAGACATATATACCTCAGCTTCAAGAGA
TACCCGGTCGCTGAGGCGTAATTCGGTCACAGCCTCAGCATGCCTTTG
AGAGTATTTGCTGAGGGAAACCTTTAATCAATCCTCAGCATCCGCACA
GGGTATGCCGCTGAGGCGGTTTAGAATGTCACCCTCAGCATCTAGACC
ATCGAGGGCGCTGAGGGTTACATGTTTACAAACCTCAGCTGACTGACT
ACGGGCCGCGCTGAGGAGTACAGAACAGTTAGCCTCAGCCTGGTCAGA
TTCTCCCCCGCTGAGGTAGACGATCTTAGATCCCTCAGCGGATTTGTT
GGTCGGCATGCTGAGGTTGTAACCTAGGGTATCCTCAGCCGTTCGCTT
ATTGGGCCAGCTGAGGCTTTCGTACATGTGGTCCTCAGCAGATCGAAT
CCGTGATAAGCTGAGGCCGGCAGAAAAGCAACCCTCAGCGCTAGGTCA
ATTCGTCACGCTGAGGTGCGACGTAGTCTTAACCTCAGCGTCCGTTTA
GCAATATAGGCTGAGGGGTGTCTAAACAACAGCCTCAGCTATAATTCG
TGCGCTCACGCTGAGGGGTACGATGAGGAAGACCTCAGCAAATGACTA
GATTCGTCAGCTGAGGCTGGATTCAGGCAAGACCTCAGCCGTTCCTGC
CACCAACACGCTGAGGGGAAAACAAAGACCGGCCTCAGCTCAACCAAA
CGACGCTAGGCTGAGGGGCGTTTAGTCGGGCACCTCAGCCGATTTTGG
AGATCTTATGCTGAGGCCTTTCAATATAGCGTCCTCAGCCTAGGTGTA
AACGTATATGCTGAGGGTAAGGGGGTGAAGCCCCTCAGCGAATCTCGT
CGTAAGGCAGCTGAGGATCAACACCCCTAAAGCCTCAGCGACTGAACG
TGCTCTGCTGCTGAGGACATAATGTAAGTTTCCCTCAGCACTACGGTC
ACATTTTAGGCTGAGGTAGCATTCACTACTCGCCTCAGCGTACTTTGA
TAGACCTAAGCTGAGGACTCCTCAGGTATGAACCTCAGCATCACGAAT
TGTCTTGGGGCTGAGGGATGCCATTTCCCACTCCTCAGCGCTCATGGG
TCTATGAATGCTGAGGTAGTGAACCCAGTCCCCCTCAGCCCTCACCAA
AATTCGCGTGCTGAGGGGGAAGGTTATGCGCTCCTCAGCGAGTCTAGA
CGACCAGTAGCTGAGGTAAAGACACGGGTCGCCCTCAGCACACCAGAA
TCCGATATGGCTGAGGAGTTAATTCGAAGTCGCCTCAGCTTGACAAAT
AGGACCTGAGCTGAGGCGCAGAACACCAAACACCTCAGCTCCAACCGG
TTGGACGTGGCTGAGGAGTCGAGATCTAGCTACCTCAGCAGCAGGCCG
ACGCTCCAAGCTGAGGCATAGGCATCCAGCGACCTCAGCCCGCCGCGA
CGGCCTCATGCTGAGGGGGAGTCCTACGATCACCTCAGCTCCAAATTC
TACGACTGCGCTGAGGCAGAGAGCATAATATTCCTCAGCGGTGGTCTT
CACAAGCTCGCTGAGGTGTGTTTACTGACGATCCTCAGCAATTAGTTA
CCAGATCCTGCTGAGGTCCTAAGATCTATGGTCCTCAGCGGGTATAGA
GAAAGTAGTGCTGAGGTGCCAGTGAAGTGTAACCTCAGCTGCTGATGG
TGATCTGAGGCTGAGGGTGGCGCTTCTCCACGCCTCAGCTTGTGAGTG
GAAACCTGGGCTGAGGTAGAGTAATTTCCGAACCTCAGCACATAGGAT
ACGGCTGTTGCTGAGGGGCGGTTAGCTCTCGCCCTCAGCAACCCCCTA
TTCGATTACGCTGAGGGCTGAAAAATGCTACTCCTCAGCAATAACTTA
GTAATTTCGGCTGAGGCCAGTCATTACGTGGTCCTCAGCTCCGCTGTT
CTATGTCTAGCTGAGGCTCGTGGGGGTGTGATCCTCAGCACCTAGGAT
AATGCCTTTGCTGAGGCGCCCTAGATTTTTGTCCTCAGCCTTAGGACC
CCAAATACCGCTGAGGAGTGGACAACGTCCCACCTCAGCCATACCTGA
TGGGGCTAGGCTGAGGGCTTTGAATTAAACTCCCTCAGCAAAGTTAAT
TAGACGTTAGCTGAGGTTGCCAGCCCATTAAACCTCAGCCATCGAATC
GCATCATCGGCTGAGGGCTTTTTACTACTAGTCCTCAGCTGTTAAGTT
GATCGCTCTGCTGAGGGCTCAGTTGAGGTACGCCTCAGCCGTTCGCAA
TGAAATTAAGCTGAGGTGACCAATTTAAAAATCCTCAGCACTAATATT
AACTCGTTCGCTGAGGGACGCTACGTGCTCACCCTCAGCGAATAGAGA
ACACATTGGGCTGAGGCCAATACTTGGGCTAACCTCAGCGGTAATATT
GGTCTATGCGCTGAGGTCGGTGTAAAAGCCGACCTCAGCAAGATAGGT
CCTCAACTGGCTGAGGACTAAAACCGGAAGCTCCTCAGCACTGGTTAT
ACTGTGGGAGCTGAGGTGCGCGGGAACATATGCCTCAGCATTGACAAT
CTATCGGAAGCTGAGGACTATAGCGATAGAGACCTCAGCGAAACATAA
TCCTTTGTGGCTGAGGTCAGTTAAGTTTAGTTCCTCAGCGTTCGCATG
AAGTGCGTGGCTGAGGAGTGGTATTCGCATATCCTCAGCACCGAGAAG
AAAATATCAGCTGAGGCTCTAGAACACACGAGCCTCAGCAGTGCTTAA
TATATAGGAGCTGAGGTGTTGTGTACGCAGCGCCTCAGCTATTTCGAT
CAATTGCCGGCTGAGGCAATGATGCAATACAACCTCAGCGTTGTCGGT
CCTAGTTGTGCTGAGGTAGATCCTCATTTTAGCCTCAGCCTTCGGAGA
CATTTTGCCGCTGAGGTGTTGTATATTGCATACCTCAGCTGAATTTAT
GCCCCTCTAGCTGAGGGATGAGGGAGTTTTGCCCTCAGCGTGTCCGAG
TGCAGATATGCTGAGGTCCCCCGCCCTCTGACCCTCAGCTGCATGTCT
GGTCTGCCGGCTGAGGTATTATTTCCTTGCTGCCTCAGCACTTGGTTT
AGTTGCGTAGCTGAGGCCCGGCATCCAAACAACCTCAGCAAACCAAAT
CGCAAACGCGCTGAGGTATATACGTACACGTACCTCAGCAGGCCATGT
CAGACAATAGCTGAGGATCACGTTATAAGCTTCCTCAGCCTCGCTTGT
ACGCAATCGGCTGAGGTAGAACTCCGATGTTTCCTCAGCGGAAATAAC
GATCCAAGAGCTGAGGAAACAAAGGGGATACACCTCAGCCGAATTCGA
CGCGATTACGCTGAGGCTCGTGATCGGTACGACCTCAGCGCGAATTTG
GCCCTTCAAGCTGAGGACTGCTGTTTCGTCTACCTCAGCTTAAAAACA
AATGAATATGCTGAGGCCTCGTCGGCCTATAGCCTCAGCTGACCGCAG
TAGACGTTAGCTGAGGTTGCCAGCCCATTAAACCTCAGCCATCGAATC
GCCACGAGGGCTGAGGAACCTAGAGTGGGTCGCCTCAGCGCAAATTAT
TAGAGCCTCGCTGAGGCTTAGCGCAGGTTTCCCCTCAGCAACCTCTTT
ACTTATTGAGCTGAGGTGGATAGTGATGTACTCCTCAGCCTGTTTTGG
CTCTAATATGCTGAGGCGGATGTAACTTAATCCCTCAGCCAATTTCTT
AAATTCTATGCTGAGGTTGAGTATTACTCATACCTCAGCGAAGTAAAG
GAGCGACAAGCTGAGGGAACGAGAATCTCCAACCTCAGCCTCTGTTGG
[truncated: 114,899 more rows]
