# Supplementary material for: Assembling a True “Olympic Gel” From over 16 000 Combinatorial DNA Rings
Source: Adv Mater. 2026 Mar 6;38(34):e20549. doi: 10.1002/adma.202520549 (PMC13274696; doi:10.1002/adma.202520549)
Supplement: Supplementary file 4 — Supporting File 4: adma72688‐sup‐0004_Data_S5_NGS_analysis.zip. [file ADMA-38-e20549-s001.zip › Data_S2_NGS_analysis/5_transformations/gibson_trimmed.csv]

CCGGACCATGCTGAGGAACGGCCCCTTTGCCACCTCAGCTGACCATAT
AAAATTTTGGCTGAGGGATTGCGTATCCACATCCTCAGCGGTGTATAG
ATCAAAGGCGCTGAGGTAGAAGTGTATTAATACCTCAGCCTGGGAACT
TTCCCACTTGCTGAGGGAGTTTCTAACGCGTACCTCAGCATCTTCCAT
TACTTTCTTGCTGAGGACCGTACCCCTAGTTCCCTCAGCGGGACTAGG
GCGCGTCTAGCTGAGGTGACTCATGCTTCGGTCCTCAGCTGCTCTCCG
ATTGTTTATGCTGAGGGAGTCGGGTAGTATTCCCTCAGCTCTGGTATA
TCACGGTTGGCTGAGGTTATTATGGGGTAGTCCCTCAGCTGGTTAGTA
GATCTTTCCGCTGAGGGTAGTTTGTTCGACGGCCTCAGCAAATAATCA
CCGAGTCTTGCTGAGGCGTACCTACGCTTGTACCTCAGCCCTTAAACG
TACTTCCTGGCTGAGGCTCATTTCGTTACTTTCCTCAGCCGGCAGAGT
ACTATTCGTGCTGAGGAAAATTGTCGCGATGACCTCAGCGTAGAGGAC
AACTAATTAGCTGAGGCAGGGTAGGCCGTCTTCCTCAGCTCTCACGAA
AGTAGGTATGCTGAGGTGCAATTTATACCAATCCTCAGCTGCAACGAG
CTACAAGATGCTGAGGGGTAGTACTAATTATTCCTCAGCTCGTATACT
CTTGGTTCAGCTGAGGTAAGTTACTATCGAGGCCTCAGCTATAAGTTC
ATATGCCAGGCTGAGGTTCTATTGAGGGCGCCCCTCAGCTTTTTTCGA
ATAAATGATGCTGAGGAGTCCACCCGGCACATCCTCAGCTTCCCTGTA
TATGCTGTGGCTGAGGTCGCGCTTGCGCTGGTCCTCAGCGTCCCGTCT
GCCTTCTAAGCTGAGGCATCGGAATTGAATCGCCTCAGCAAGGGGGCT
GCAAAAGAAGCTGAGGTGTAATACATTTGGAGCCTCAGCCTGACGAAC
ATTGGCTACGCTGAGGACTCTCGAGCTTTTCACCTCAGCCTGGAAATA
TCAGCTCCGGCTGAGGAACCTTCAATATAGTTCCTCAGCGCTAATACC
CTAAGAATAGCTGAGGTGTCTCTGAATTACAGCCTCAGCCTGATACTA
ACGGCCGTCGCTGAGGACGCACATAGGATAAACCTCAGCCCACAAAAT
AAATATGACGCTGAGGTTGCGATAGTACAGCTCCTCAGCAACCAATCT
TTCACACGAGCTGAGGCTCTTCACTCGCGTTTCCTCGCTGGTAGGAGT
ATCGTGGTAGCTGAGGGGGTGGTCCTCGTGGACCTCAGCATTCTTGGT
TAACTTCGGGCTGAGGGACATATACGATCTAGCCTCAGCCTCGTTGAA
ATGCATTACGCTGAGGCTTCTAATTAGGGATACCTCAGCTGATTACGT
AGCTCAGATGCTGAGGCAGTTTACATACCATACCTCAGCTAAGCTGCG
AGATGCCAAGCTGAGGACTACATCATCGATTTCCTCAGCTGAACTAAT
GACCGGCTGGCTGAGGACGCCTCAATCAACAACCTCAGCCCACTACGG
TGCCTACAAGCTGAGGTGGGGGTTAAACGCCTCCTCAGCTTCCTTGGA
GCCATTTGGGCTGAGGTGGCATACAAGCCAATCCTCAGCGTATAAAGA
AAATCGGGTGCTGAGGCTAGTTGGCACAATTCCCTCAGCATCTTTTAA
TAAGAGTATGCTGAGGTAGCATTGACATAATCCCTCAGCTGTCTCTGG
TCTCTTGGTGCTGAGGAAATTATGTCCCTCCACCTCAGCTAGTGATTG
TGATCTGTTGCTGAGGTCTACGGGTTTGTCGACCTCAGCGTGTTGTCT
CCGTTAGCAGCTGAGGAACGCACTGCGCTTTTCCTCAGCGTCATAATA
GTGGCCCCTGCTGAGGACCTTGTTGCGGGGCCCCTCAGCAATGGGGAT
TTTAAAGAAGCTGAGGTCTATATTTTGAGTGCCCTCAGCAGATATCCT
CCCGAGCTAGCTGAGGCACTCATCCGTGACTGCCTCAGCTGGAGTTCT
AAGTGTCTTGCTGAGGTTCATCCCACCGTGTTCCTCAGCTCATCATCT
CGAGGAGAAGCTGAGGGACTGCTGGAAAACTTCCTCAGCTACTCAATT
TGCCGTTACGCTGAGGCCCCAGCAGCTTATCACCTAGCTGATTTGGTT
TAATATACAGCTGAGGCGCTACGTGAAATGTTCCTCAGCGCATCAACA
TTATTATGAGCTGAGGTTAGATACACATTAGTCCTCAGCACAATGCTG
AACTTTGTCGCTGAGGTAGGTGCTACGAGAATCCTCAGCTCGTTGGGT
CTTTTGCAAGCTGAGGATCAGTAGTATGAGCGCCTCAGCTAGAGGCTC
ATATAAGGCGCTGAGGCCCGGATTTTACAGCTCCTCAGCGGAGGCTAT
CATGACCCCGCTGAGGACATTGGGTGACAAAGCCTCAGCTCCTCAAAT
TCACCTACCGCTGAGGATTTGTAATACGACTGCCTCAGCATAACTAAC
TCAAGTTTTGCTGAGGTCTACTGGCAGGTCGTCCTCAGCATCGATACG
ATCGCTCTTGCTGAGGGAGAAGGTCATGGCACCCTCAGCGTGCAATTT
ACATTGAACGCTGAGGTCTGAATTCAAATATTCCTCAGCCCCTTCCAG
ATTGGGCGCGCTGAGGCGATTGGCATAGGAATCCTCAGCAGAAATTAC
TCCCCGGAGGCTGAGGGTTTTCGTCTGGAGAACCTCAGCTATCTTTAC
CCATGTTTCGCTGAGGTAGCCAAGAAGCATGCCCTCAGCGGCGTCCAA
GAAGGTTCCGCTGAGGGTCCCCACTTTTGGTGCCTCAGCTAACAGGAC
TGTTTTAACGCTGAGGATACGGCGGAGGCAACCCTCAGCATCCTCGGG
AGTTTAGGGGCTGAGGTATTCGATGAAGTCAACCTCAGCACGGTACAA
TGTTCGCCCGCTGAGGACTGAGTCTTGAGTAGCCTCAGCACTTAAAAA
ATGAATGGGGCTGAGGTTTAGAATCGCGCGAACCTCAGCGTAAGATAA
GTTAGACCTGCTGAGGTACTTGAACCAATGGTCCTCAGCCGATATATA
TTGCAATTGGCTGAGGGCAAATAGCGGCACACCCTCAGCAATGCGAGT
GCTTAAAGGGCTGAGGATAGTACGTACTTGTTCCTCAGCGCGGACCCT
AAACAATATGCTGAGGTTTTTTATAAGACGCACCTCAGCAAATTAATG
ACTAAGCGCGCTGAGGCTGTTCAGATGCCTCCCCTCAGCATTGGAATC
ACAAGAGTAGCTGAGGGCACCCTGTAAGTCCGCCTCAGCCACGTTTGT
ATATGGTGAGCTGAGGTGTAGGGAACTAGATTCCTCAGCAGATGCAGC
GTTCGGTTCGCTGAGGCGTTCTGCAGTGTCAACCTCAGCTTACCTATG
CCAACCTTAGCTGAGGCACTATGAAGAATACGCCTCAGCGTCATTCTT
GAAATGATAGCTGAGGGAAATTATGCCGAACGCCTCAGCATGACAAGA
AATCCGGTGGCTGAGGGATTCGAGTTACACAACCTCAGCTTATGCGTA
GATTACGGAGCTGAGGAGGTAATGTAGTTGCACCTCAGCTCCCAGTTC
CCTAGACCTGCTGAGGGGCTAGTTCAGTTTTCCCTCAGCCATTGTATC
TGATAGCTTGCTGAGGTTTACAATATATGAATCCTCAGCTCGAGGGTA
TAGCTTTTAGCTGAGGCATTCGTCGTACTTTCCCTCAGCCTTCAATGG
ATTGTGTCAGCTGAGGTTCGCTTGCGCGCATGCCTCAGCTTATATATT
CTGGGATATGCTGAGGGCGAAATCTGGACAATCCTCAGCTCCCAAACC
TTACGCTATGCTGAGGATAGGGCAAGAGACACCCTCAGCATTAATGAC
ACACCGACAGCTGAGGTCGCTGATTTATACAGCCTCAGCAGTCAACCT
TCGGATGACGCTGAGGAGGTGTTTAATCCCATCCTCAGCGACTTTCGT
ACGCTCTATGCTGAGGCGCATAGACACGTGTGCCTCAGCTTCGTGTAG
AGAAAATCTGCTGAGGTACCGTTGGATTAACGCCTCAGCATGCTATTA
TAAAGAGGTGCTGAGGTAGATTTTACGCGCTACCTCGGCGCGGCTACC
AACTAGGCGGCTGAGGGGAGTAAAGATATCTTCCTCAGCTCAACTAAG
ATAGCTTGAGCTGAGGAATCTGATCACCCTGTCCTCAGCGTATGGTCC
AGTGTACCAGCTGAGGTCCCGTATGAAGCGAGCCTCAGCTTGCCATTT
ATTAAATCCGCTGAGGGTCGGTAAGATGGTGCCCTCAGCCTTTGGCAT
TTAGAACCTGCTGAGGATTAGTATAGCTTCATCCTCAGCACTCATCTT
GAGGAATACGCTGAGGCGGTCTCCAATAATACCCTCAGCACGTAAATA
TGTACATAAGCTGAGGCCTATTGCGCCTGTCTCCTCAGCAGAGTCCTA
TACGTCCAGGCTGAGGGCAGATTACGTTCTAACCTCAGCATCGCGTAT
CGAACATGGGCTGAGGTTTTAATACATGGCCACCTCAGCTGCGTACCT
ATGATTAAGGCTGAGGTTGTCTATACAACGACCTCAGCCCACTGAGCT
CACCGACTTGCTGAGGCATCGGGGTAATATGACCTCAGCTTTATGGAA
AATTTCTTGGCTGAGGATCTGTTTGACTTTATCCTCAGCCTGGTTGCT
AAAGTACCGGCTGAGGTACTGAGTTTTCTATTCCTCAGCTCATTAAAG
AGTATTGACGCTGAGGGTGGTGTATGACGAATCCTCAGCTTTGCGTGC
CATAGTCGCGCTGAGGTCCATGCACATCAACACCTCAGCTTGAACATT
GCCGTATGGGCTGAGGCGCAGTGGTAGCGGAGCCTCAGCGACGTAGTA
TGGACACTGGCTGAGGCCTTAGCTATATATACCCTCAGCACATCGTCT
AAGTGTCGTGCTGAGGGCAATGTAAGTTCCGCCCTCAGCATTGCCGTA
TTACTGTGTGCTGAGGTGACTGCTTCTTTCTACCTCAGCACCCAATTT
TAGGACGGCGCTGAGGAAAAGGACTAACACTACCTCAGCCCGACAATG
TTTAGATATGCTGAGGTGCGTCAATGTTTTCTCCTCAGCAGTTCTGAT
TCTGGAAGAGCTGAGGACACACAAGATAAGTGCCTCAGCTCTTTTGTA
TCTATTGGGGCTGAGGCAAATAGGGTTATGGCCCTCAGCGAGTAAAAT
GCAAATAATGCTGAGGCAATGCAGATAGCTCACCTCAGCCTAGATGGG
GTTGCAGGGGCTGAGGTTGAGGTGCGGGGCCACCTCAGCGAGTGCTTA
CTGTTTTGTGCTGAGGCAAGTTTTTAACACAGCCTCAGCGGGTATATC
TCAACTTGAGCTGAGGCGTGATTTGTGAACCTCCTCAGCACTTTGTAC
CAGGTAGTAGCTGAGGGTCTATCGTTTATTACCCTCAGCCGTTAAACA
GGAATGCATGCTGAGGACCACCAATTCACTGACCTCAGCCTGATTGGA
GTTTGGACAGCTGAGGGCAGTTAACGAACTGTCCTCAGCAGTTACCCC
AGAAACACTGCTGAGGCTCTCTCACCAAAAAGCCTCAGCAGAACCATC
CGGAACGTAGCTGAGGTTTGTGTTCTTATGAACCTCAGCTATTGGAGG
ATAGCTAATGCTGAGGATTTATACAACGCGTCCCTCAGCTTGGAGAAT
GGGAGTTGTGCTGAGGTTTTACGTTGTGCGCACCTCAGCAACTGGATA
ATAAGTGATGCTGAGGGCCTGAACCTGTTTAACCTCAGCCTTAAGATT
ACATCTAACGCTGAGGGTATTCAAATATAGTTCCTCAGCAACGCACGA
TCTACTGTGGCTGAGGAGAATTTTCATGCAACCCTCAGCAGTCACCGA
TTCTGGGATGCTGAGGGGTCACTACTTATGAACCTCAGCAATGCCTGC
GTAGGTCCAGCTGAGGGATAGTCCAAATTTAGCCTAGCCGGTTAGTGT
AATGGGTATGCTGAGGAGGTAAGTGAATATGACCTCAGCAAATTCGTT
GTTTTTAGCGCTGAGGGGCACTATTAGGCTGTCCTCAGCAAATAAATG
GTGCCCATCGCTGAGGGAGGTATTATTTTCACCCTCAGCATTTCTCAA
GCGCATTTCGCTGAGGCCGACAGTGGTGCTTCCCTCAGCCGTTGGTAA
CTCATTCTAGCTGAGGTCGTATTCACAGTGTACCTCAGCGTCCTTTAA
CGATTTACGGCTGAGGTAGGTAGCTTGGAAACGCCTCAGCAAGGCGCA
GAATATACGGCTGAGGGGGAAATTGTGCTGGACCTCAGCATTTCCGCA
TTTGTCAATGCTGAGGCACGAGGATCGTTTAGCCTCAGCGTGCTGTAG
CTTGTGGGAGCTGAGGGTGAGTTGTCACTCTGCCTCAGCTCTTTAAAA
AAAAAGATAGCTGAGGATTGTGGGTGATTGCGCCTCAGCATAAAATAG
TTATGGGGTGCTGAGGTCGCGTTTAACGAGCACCTCAGCTGCTTCATG
GTCTCAATCGCTGAGGTATGAATATGAAGGTACCTCAGCGTGGGAGTA
GGTCGGCTAGCTGAGGGTATAATCTTCCTAAGCCTCAGCGCAAGAGCG
CGGCGCTATGCTGAGGGACACTAATGTATCCTCCTCAGCAATGAAAGA
CGCTACGGAGCTGAGGTCGAACCCGGTTCTAGCCTCAGCGGCTCCCTG
GTTAAGCGAGCTGAGGGCCTCGGTATCTCTACCCTCAGCAAGAAATAG
CAACTTCCTGCTGAGGACTGAACTTCAAGAATCCTCAGCAGATCTGCT
ACCCCGGTTGCTGAGGTCATGCTAGCAACAACCCTCAGCGAGAAGACG
ACAGGATATGCTGAGGGTATACTCAACAGGTCCCTCAGCTGTCAACAC
TATTTCGCTGCTGAGGGAGATCACGGCGTATTCCTCAGCTCACAACAT
AAGTATTGAGCTGAGGTCCAGTAACTGATGGACCTCAGCTTAGTTTGC
TTATCCCATGCTGAGGCTCACGCTCGAGAAAACCTCAGCACACATACT
ATAGTACGCGCTGAGGGTAATCGTTTTGGAAGCCTCAGCGTACTTATG
GAAACACGGGCTGAGGAGTTATATTTTACTGACCTCAGAGCTGCAGGA
TGTATTTTTGCTGAGGTTACACCTACTGCATACCTCAGCAGAATTCCT
GAAGTGCCTGCTGAGGCATAAGCCATGTGTTGCCTCAGCAACCCTTCA
GCAAATCTAGCTGAGGATTAATGCGCTATGCACCTCAGCAACGATCTT
TTCCTAGCAGCTGAGGAAGCTCAGATCAGTTCCCTCAGCAGTCAAAAA
CAACGGTTTGCTGAGGGCCATTTTCCATTTAGCCTCAGCTTCACATCC
TGTGCATAGGCTGAGGGCCTGACGCATGTCGGCCTCAGCTGAGGGGAT
ACAGTAGTTGCTGAGGTCAAGCCACGCACCTGCCTCAGCAGCAGTGTT
TTATGCTCTGCTGAGGTGCGAAAGTAAAGCATCCTCAGCGGCTGAGTT
ACAATTCCAGCTGAGGACAACCTACAGGAACCCCTCAGCTGGACCGAT
AAAAACGACGCTGAGGTTCCTGGATCTATGCACCTCAGCCCAACAGGG
ATAAAGGTCGCTGAGGAGATTAGGATAGTCGGCCTCAGCGACTTTCAG
ATGTCGTGGGCTGAGGTGCCTTGCGTATGAGACCTCAGCAGTATGAGG
CTTTTATATGCTGAGGAAGGTGTTACGAACTTCCTCAGCAGGGGTCCA
TTATGTTTGGCTGAGGGATCCATAATTGCTATCCTCAGCTCTGGACAC
ATGTACTATGCTGAGGTAACAATCCTAATTACCCTCAGCTCCATAATC
CTCCACTTAGCTGAGGGGCTAATAAGAAATTACCTCAGCTTCTTCAGC
GCATGCGGAGCTGAGGCTCCTAACGATTATTACCTCAGCCTTCAATAA
ACGCAATTTGCTGAGGCGTCCCACTCATGGGTCCTCAGCCTTTTTCGA
CACATCGATGCTGAGGCCGTAATTAATATGTTCCTCAGCTAAACCCAG
GAAGCCCACGCTGAGGTGGGCACACGAAAGCTCCTCAGCAGTGCTGGC
ACAGGTGAGGCTGAGGAAGGCTTTCCGAGCAGCCTCAGCTTAGGTCCA
ACACCGGTAGCTGAGGATACGGTGAATCGCGTCCTCAGCCGCGGTACG
TATTTATGGGCTGAGGGCGCCGCCGGGGTCTTCCTCAGCCCTTTCTAG
ATCCGCTTGGCTGAGGCCTCTGCCCACATTCACCTCAGCGAGTTTTTT
ATAAATTCAGCTGAGGGTCTCAGTAACGTTAACCTCAGCAAGTTCTAT
AGTATCTCTGCTGAGGACTACGCTCTAGGTATCCTCAGCACAATACAG
GCCGGTTTTGCTGAGGCTAAGGTTTTGGCAGTCCTCAGCGAATAAAGA
CCCAGTTTTGCTGAGGGTGGGTAAGGTTAATGCCTCAGCGTAGTGCAT
CCAGGCTAAGCTGAGGCTACTTGTATGGCAAGCCTCAGCAGATCCACG
GGAATAGGCGCTGAGGGATCCGACGTTTAATTCCTCAGCTATTTCTGC
TTACGTTAGGCTGAGGAGACTTTTTGTAGACACCTCAGCTGTGTCCCA
TAGGCATTAGCTGAGGCAGGTGAGGCGACCTTCCTCAGCCCAGCGGTA
TCACAACTGGCTGAGGGGTCAGTTAGAGACTGCCTCAGCCGACCCGCG
ACGAATTTAGCTGAGGAATGGCCGAACAAAACCCTCAGCCCATATAGG
AAAGTTGGAGCTGAGGGTACAGGAAACGTGCGCCTCAGCCTGAACCCC
TGGCGAGAGGCTGAGGCGATTCATTAATAGTCCCTCAGCGTGTAGCTG
ACAAGATACGCTGAGGACCAGTATTTTAACTTCCTCAGCAGCAAGAAC
TGTTGCCAGGCTGAGGGGGGAAATTATTGTAACCTCAGCAATAGACAG
GGCTCCTACGCTGAGGAGGTAGCATGTGAAACCCTCAGCAAACTCGAA
GTTGGGTGAGCTGAGGTACTTGCTCCGTATTGCCTCAGCCGAATTAAA
ACACTTATAGCTGAGGATTTAAGAGTTGAGTGCCTCAGCGTAAAGGTA
GCAGGATCTGCTGAGGCCTGAACATCTATGAACCTCAGCATGCGGCAC
ATCACGTAAGCTGAGGTCGTACATAGGGATCTCCTCAGCCCAACATAG
AAGAAGGGAGCTGAGGCGGCATTTGTACTGGTCCTCAGCAACAAACTT
TTCTATCTAGCTGAGGCGTCAGTATCGCCTATCCTCAGCATTCCTTCA
TAATAAGCGGCTGAGGTTGCAGGCCGCCCTGGCCTCAGCTATAGAAAT
ATGTACGCTGCTGAGGCCTTAGAGCGAAAAGACCTCAGCGCTTTTAAT
AATCCATGGGCTGAGGTAGCGGGTCTAGATGACCTCAGCACGGAGCGA
GCTTTAACTGCTGAGGGCGGGAAGTTTATTGACCTCAGCGTATTAAGC
CGGGTAGGAGCTGAGGGTGGATCCATAATAAGCCTCAGCGAAATCTGC
GCCTAAAGGGCTGAGGACAATTGAGTGGATCTCCTCAGCTGTTACATT
CAGAGATGTGCTGAGGGCCGTGCCTACGGCTTCCTCAGCCATGCAGGT
CTCCTCTCGGCTGAGGCAGAGATGATTATTTACCTCAGCAATTTAATC
ATAGTAAACGCTGAGGTAGTGTTGTTCCGTCACCTCAGCAGCTGATAA
GAAATGAGCGCTGAGGTCCACTAGGATCTTAGCCTCAGCGGACAATAT
CGCAATTATGCTGAGGTCTGACTATTTCTTGCCCTCAGCTGATTTCAC
GCAATAGCGGCTGAGGTTGGCATAGTGATATCCCTCGCCTGAGCCGAT
TAGTAACAGGCTGAGGAGGTGCGTGTACATGCCCTCAGCTCATGAGCA
GAGTGATTCGCTGAGGCTGGCGGTTTTATCGACCTCAGCGCTGCGTTA
ACTGTATCTGCTGAGGCTTATACACGATTGCGCCTCAGCAGAGCAAGG
AAAGAACCGGCTGAGGGAAAAAGTTTGCAACCCCTCAGCAATATCACC
ATAACGCTGGCTGAGGTGACGCCATTAGTCAACCTCAGCTCGCATACC
GAAGTGAAAGCTGAGGATCTCCTTCAGAAACGCCTCAGCAAGACTACG
GTAGGCGTGGCTGAGGACAAGTCTCCATTTGCCCTCAGCAGGATCCTG
GTGACGTTTGCTGAGGGAGGATTCGGGCCATTCCTCAGCGCAACGGCT
CCTGTACATGCTGAGGACGTGATGGACAGAAGCCTCAGCCCTTCTAAA
CTATCTGTCGCTGAGGGGATGCGAGCGTCGCCCCTCAGCTGTTGTAAA
CTAGCGCCGGCTGAGGTTGACTATGGTGTTGTCCTCAGCATCTTTGAA
CATATACTTGCTGAGGCTTTGTGTTCGGATGCCCTCAGCAGGGGAGGG
AGTGTCTACGCTGAGGATGGCGCGCAAACTGTCCTCAGCTTGTTGAGG
GAAAGTCGCGCTGAGGCATTGCTTAGGATATTCCTCAGCTTCATCTTT
TTATAAATTGCTGAGGTTATATTGGTTTACCACCTCAGCGTGCAAATC
TTGAACTAGGCTGAGGTAAAAACTAAGTTTGACCTCAGCGCATTTCCT
TGACTACAAGCTGAGGGAGCGTGAGAGTCTCGCCTCAGCCTAAGCTGT
AAAGAGTGCGCTGAGGAGGCAACCTCACCGGACCTCAGCATTGACACG
CAGACCACCGCTGAGGTTGTGCAGCATAAAGGCCTCAGCTTACCACGT
GTGTTTTATGCTGAGGTACGCTAAAGAGATAGCCTCAGCGAAAGTCTA
AGGACAGCTGCTGAGGCATCCAGGATCCTGTTCCTCAGCTCTAGGTTA
TTATGCGTCGCTGAGGTTTACTGCCGCCGGTACCTCAGCGGGGCGAAA
AGCAGAAGAGCTGAGGCTGGACATCGACGCGACCTCAGCCTTACTCCT
TATTATTTGGCTGAGGGCCTAATTTCTCTACTCCTCAGCACGAAATCA
CCTTGGCCTGCTGAGGATGATTATATATGCCGCCTCAGCCTAAGTGCA
GTGTTGGAAGCTGAGGCATATTGGTCATCTTACCTCAGCGCTGTGGCC
GTACATGCAGCTGAGGGGCGGAATTTACTAAGCCTCAGCAGATTAATC
GCTATGAACGCTGAGGATGCTTTCGGGCAGGACCTCAGCGCAATGCGC
AAGACTTGCGCTGAGGCGCCTCGTGATAGGTACCTCAGCCAGTATAAC
CCAAATGACGCTGAGGATGGGATTAGTAACCTCCTCAGCATTCAGTGT
GAGTGTTGGGCTGAGGATATGCTAATGATAAACCTCAGCTTCGTCGCT
GCCGGATCAGCTGAGGAAGCCTTAAGTGTTACCCTCAGCGAATGAAGT
TGTCTATTCGCTGAGGCTTTTTAATAGTCTTGCCTCAGCGCTTGTTAT
CACATATAGGCTGAGGCATTCCTAGGTAAACGCCTCAGCACCTCCTGA
GACCGGTTGGCTGAGGTATAAGTTTTATCTGACCTCAGCAGCTTCAAG
CAGCAAGATGCTGAGGAGCGCGTACTTACTTGCCTCAGCACCTAGCCC
GGTGGTACCGCTGAGGGGGCCAACGTTTGACGCCTCAGCGCAATTACT
ATTAGGACTGCTGAGGAGTCATATCAAGGGCGCCTCAGCTTCCTTAAA
TATGGCGACGCTGAGGCTGTTTCATACGCTCACCTCAGCTAACAATCA
AAACAGTGGGCTGAGGTGGGTATAAAAAGTTGCCTCAGCGCTAAAAGT
CGTCGGACAGCTGAGGTGTGTTTTGTTCGCGGCCTCAGCAAGATTAGC
CTCACGGGGGCTGAGGTGAGCCTATGCCAGTGCCTCAGCCGTAATAAC
TACGTACACGCTGAGGTATCTTCGTACCGTCGCCTCAGCATGCCTGGA
TCGACCTTTGCTGAGGAGGGTAAAGGTCGTTTCCTCAGCGAAAGATAG
TGGCATGGAGCTGAGGGAGATTTCGGACGATACCTCAGCTACATGAAC
GGCAGCTATGCTGAGGCTGATGTAACAGGGGTCCTCAGCGGGTGGGGC
GCCTAAGGCGCTGAGGAAAGTCACTTAGTTTGCCTCAGCGTCCAACAA
AATATCTAGGCTGAGGTTCAAAAAGAATCTCCCTCAGCTATGCGGTAT
AATCCCAAAGCTGAGGTCAAGGCCCGTAGTTGCCTCAGCTACTTAATG
GTAGGCTTCGCTGAGGTATCATAATCGACGAACCTCAGCTCTAATACT
CAATTGATGGCTGAGGGGTTTGGTTTCTCTAGCCTCAGCCCGTTTATA
ATACGTTTGGCTGAGGCGTTAGCCGTCAGTCACCTCAGCGTACATTCG
TTTTGAGATGCTGAGGGGCGAATCGGCTTAGGCCTCAGCTACTAAGAT
GCGAATCTTGCTGAGGCGTGTAGTGTTTTTGCCCTCAGCAACGGCAGC
TATGTGTTTGCTGAGGTACAGATGATGGCCACCTCAGCCCGTAAGTTT
CTACTTTGTGCTGAGGTAAAGGGGCACACTCGCCTCAGCATAGAAATT
GCTCTCAATGCTGAGGGGTATGTGGATGTAATCCTCAGCTGACAGTGC
CTTTTCGCGGCTGAGGTACCGGTGCATGACGGCCTCAGCTTTCAATCT
GGTCAACACGCTGAGGGGCTCAAGACTTTCGTCCTCAGCATTTTAGAA
GGAGACTTAGCTGAGGACCTTCTGCTACATGACCTCAGCATTTTTTAG
ACAAGGCATGCTGAGGGACATGTAGGCTGAGCCCTCAGCATATTCTAA
CTTTAATCTGCTGAGGGACCAAACAAACACTACCTCAGCTGAACTCTA
CTCAAAGATGCTGAGGATTAGAAAATAGTGCTCCTCAGCTGGTCTGGC
GCGAGCGGCGCTGAGGTCTTTCTCAGGTTAGTCCTCAGCTGAACGTCG
GGGGTGAGGGCTGAGGTTCCGCACGTGTTCTACCTCAGCATATTGCTG
CGTTACGTGGCTGAGGATGGATTTTCTGGAAGCCTCAGCGTGCACACC
GTTAGCGTAGCTGAGGAGTGCCACTTAACTTCCCTCAGCTAATATCAT
GGAATCCAGGCTGAGGAGGTTAATACTTTTTGCCTCAGCTTTATAGAG
AAAGACTACGCTGAGGAAGGTAAAAGCCTTGGCCTCAGCGCAATAACT
GGTTTCCGCGCTGAGGGTCAATATTGGCTTAGCCTCAGCGTCTCCTAT
CGGTAATCTGCTGAGGTACGCATTTTTAAAAACCTCAGCCCAGGTCAA
GTTGGCTCAGCTGAGGGTTCTCGGCCGTTGGGCCTCAGCGACATTTTT
CTCGGAACCGCTGAGGTTTCTTTAAACGCGAACCTCAGCCGATCAGAT
GAACATTAGGCTGAGGCAAACGATGCTGTATACCTCAGCCTTGATCAA
TAAACTCCAGCTGAGGTAGTGATCTACCTGATCCTCAGCTTTCACAGA
ACGTACGACGCTGAGGTAGAATCTCAACAGATCCTCAGCATGTGGGGC
TGGGGTCCTGCTGAGGGGTGACGTCCCTCTAACCTCAGCATTTTAGGG
GCGTGTGAAGCTGAGGATAACGTATCCTATAACCTCAGCTACCGGATA
AGTGGGATCGCTGAGGTTTATTGGCATGTACGCCTCAGCACTTATCGT
GACTAACACGCTGAGGATATAGGCAGCTATCGCCTCAGCTCTGACTCC
AAATACCAGGCTGAGGTAGAATTAGCAGGAAGCCTCAGCAAGGAAAGT
TACTCCTAGGCTGAGGCGACTAATCAGAGACTCCTCAGCCACACGCAC
CCTTCATCGGCTGAGGTGTCGGACAGCTTAGGCCTCAGCGAGTACGTC
CACTATCCCGCTGAGGATTGAAGAAGCTGCTACCTCAGCTTCTCCCTG
GGTTGTATAGCTGAGGCTGACTTGACGATTGGCCTCAGCTTAGTGAGA
TTGAGATGTGCTGAGGAAAAAACTATCGGTGCCCTCAGCCCGTCGTGA
CGGCCTCGAGCTGAGGCGCGTACCCATGTGTTCCTCAGCCGCCCATAA
CCGGAGATCGCTGAGGTGAGATGTCTTGAGTTCCTCAGCTTCTCCATT
TTCATCTTTGCTGAGGGATCCGGAGATGTAGGCCTCAGCGGGCTAACT
AACCAAGTGGCTGAGGTAACAAATACAATACTCCTCAGCGCAACTGAT
GCTTAATAGGCTGAGGTGGCAGAACGGCCCAACCTCAGCACGCCATTG
TCTCCTGAAGCTGAGGCTCGCTCGATTATCCCCCTCAGCCATAACTTC
GGTACACTAGCTGAGGTGCGGGTGCGCTGGAACCTCAGCACTTTAGGT
GGAAACGTCGCTGAGGCTGGCGTCTCAACACACCTCAGCTTTTAATGT
ATGAGTCTTGCTGAGGCCTCATATGATTAGTACCTCAGCTTACACCTA
AAGTTAGTTGCTGAGGTATTGCGCGTCAACAGCCTCAGCTGCACGAGT
TCAATTGGCGCTGAGGTTAGTTTCGCCCAAGCCCTCAGCGACAAGCTA
TTTCGCTAAGCTGAGGGCTCTAACGTTATTTACCTCAGCATTCGATTG
CAGGTTACAGCTGAGGTATCATTGTCGAGGCTCCTCAGCCCGCGCTAG
GGAGTGGTGGCTGAGGGAATTTGATTGTAGGCCCTCAGCTAACCCCAA
CCCCATTATGCTGAGGCCTCCCGTAGTGCCATCCTCAGCGATTGGTTG
CTGGGGCCGGCTGAGGGCGAAGCCGCGTACAGCCTCAGCCATTTGCAT
GTTCAATGGGCTGAGGAAGTCTAGGAAGCCAGCCTCAGCTAGCATCGA
AGCAGACATGCTGAGGATTAGTTCACTAGTCACCTCAGCATTTTGTGT
AGATTCTCGGCTGAGGCACCTTGTCACGTATGCCTCAGCGGCATGATT
GAAGCGATAGCTGAGGCTTATCAAGGCATCCTCCTCAGCAATAATCGA
TGACCATGTGCTGAGGTGAGGATTCATTCTCGCCTCAGCCACGAATTA
CCAGATTGAGCTGAGGAGTGTCGTTTGGCAGCCTCAGCCATCGGTCAT
CGGTATCAGGCTGAGGGTTGCTTCAAAATATCCCTCAGCCGCGGCCGA
GCAATCGGTGCTGAGGTCAAACGCTGACTCACCCTCAGCCTGTATAAT
AACTCGGACGCTGAGGTGGTGGTTGGTTCCTGCCTCAGCCGTTAGTAC
TGGTTTCGAGCTGAGGTTGGTAGGAGAGCCTACCTCAGCTGCAGTTTC
ACAGTATATGCTGAGGTTTTCAAAACGACGTCCCTCAGCCCAAGGGAC
AAGGTACCGGCTGAGGCTGCGCCCACTGTATACCTCAGCTTTGTTTCC
ACAAGTGTTGCTGAGGTGGGGACCTTTTCTAGCCTCAGCGGTACCAAT
ATCTGGTATGCTGAGGCTACAGCATGTGAGTTCCTCAGCTCTGATCGA
CAGACATCCGCTGAGGGCCAGGCAGCAGTCACCCTCAGCGCTGGCGCG
ACCCCGTAAGCTGAGGCAACCCGATGTGGACACCTCAGCATTCGTTGC
ACGGGTATCGCTGAGGCGCAAGAACTCGCACACCTCAGCTACCTCAAT
GGAAAGCCCGCTGAGGGTTCCTTACGCATGACCCTCAGCCCCGCCTAG
TTCGTTAGCGCTGAGGAAGGGCCTGTTCATGCCCTCAGCTTAATAACC
GGAGACAGCGCTGAGGGTGCTAATTACAACGACCTCAGCTGTGAACCT
TCAGACGAGGCTGAGGTTCAAGTTCAGTCTGGCCTCAGCACCCACACT
AACAGTCGTGCTGAGGTTCAGATTATCTTCCTCCTCAGCATTCTTAGC
TGACATATAGCTGAGGGTGGATCGATTACCGTCCTCAGCAGTTTATCG
TTCACCTATGCTGAGGAGTGCTTACTTTGCTCCCTCAGCTTGCTATAC
GGATTATTAGCTGAGGAGCATGTAAGCATCGCCCTCAGCAAATCTTCA
CAATCTCAGGCTGAGGGTCTATATATCGCAGGCCTCGCCTATAGCAGT
AGATTATAAGCTGAGGCATGGAATCTGAGCGTCCTCAGCTTTCGATTC
TTTTACCTGGCTGAGGTGGTGTGCTTTTGTTGCCTCAGCCTGATGCGC
CTTCAACTTGCTGAGGTCATATTTGCTGCCATCCTCAGCACTGGATGC
TGCCAATGTGCTGAGGGGTAACGGTAATTTTGCCTCAGCCCTGTGATT
AACACTGGAGCTGAGGGAGGTGGAAATGGTGGCCTCAGCCTCAAAGGG
CAGCAACTTGCTGAGGTGTGCGCACCATGCGCCTCAGCACTTTCTGTT
GACTGATTAGCTGAGGTTTCGACACCCCTGGTCCTCAGCCTGTTTAAT
ATCACCTTTGCTGAGGTTCCTACCTAGGTCTCCTCAGCGCTTTATGAT
GGGAAATAGGCTGAGGGGTCTGCTCGCTAGGCCCTCAGCGTTATATGA
CTCTAACCTGCTGAGGTCGAGGCTCCGGCTGTCCTCAGCAAACTTACT
CGGTTTTATGCTGAGGGATGTCTTGTTCCGATCCTCAGCATCTTCTGA
ACATTTGTGGCTGAGGGTGCGTAAGCGGGTTTCCTCAGCCAGCACTGG
AGTCGATCGGCTGAGGAGTCCTGTCTAATTAGCCTCAGCTACGCCATG
ATCAAATAAGCTGAGGTAGTGTAAAAGTTCAGCCTCAGCTTGGTGAAA
AACGGCCCCGCTGAGGCGATTAGGTGCCCCTACCTCAGCGTTCATAAA
ACTCTATAGGCTGAGGTTTCTGCGTTTGAAACCCTCAGCTACCACAAT
TGTTAGATAGCTGAGGATACCGAAGTGATTGGCCTCAGCTAGCGCACT
AGTGATATTGCTGAGGTATGTGAGTGCTATATCCTCAGCTTTTTATGA
GGCGCCTAGGCTGAGGACAACGAGAGTTTGCCCCTCAGCGAAAGCTTT
TGCACACAAGCTGAGGTACCATTACTTAGTATCCTCAGCGTAGCCATG
ACCGACTCTGCTGAGGCGCACACAACCAAAGTCCTCAGCTGCACTCGT
TGGTTATAAGCTGAGGAAATCTGCATCATCTTCCTCAGCTCGTGGTGT
AAAGCTTGTGCTGAGGAGAATCTAGAGATTTTCCTCAGCTCGACCCCC
ATCCTTCTTGCTGAGGAATTCATTAACACCGTCCTCAGCTGTTGTTCG
CACGGGGCAGCTGAGGGATACAATTGCTCTGACCTCAGCGAGCACAAC
AGGAATCCGGCTGAGGTTAGCACGGCTTCTAACCTCAGCTCATAGCCG
AATGGATAGGCTGAGGATTCAAGGCCGGATGGCCTCAGCTAGAGCCAG
GATTCCGTAGCTGAGGAATATTGCTAAGCGAACCTCAGCCACACATCA
ACTTGATTCGCTGAGGGGCGAAACAGATCACGCCTCAGCAGTAATGAT
CTTCGACGTGCTGAGGCATACCTCATACTTCTCCTCAGCTTGAAAATA
GTTAAAGGAGCTGAGGTGATGGTACAACTAAACCTCAGCTTAGAAGAG
GGTACACTGGCTGAGGCTCCAGATCGTATATCCCTCAGCTTGTCCCTT
AGGATTACTGCTGAGGCTCGACTCACCGCAAACCTCAGCTATTATGGA
CCAGTCCGTGCTGAGGCGTCTAATCCTGTGTTCCTCAGCATACAACGT
TGCACACCGGCTGAGGACTACTCACAAATGGACCTCAGCTGGTTCCCC
ATTGGATCGGCTGAGGTACTATTAAGGAAGTGCCTCAGCAACGACAAC
CTCTAGAATGCTGAGGAGTTATATTCGATTGCCCTCAGCCTTGTTAAC
AACTTGGCTGCTGAGGCGTTGAAAATAGATGCCCTCAGCTGTTGGAAG
ATGGGCAAAGCTGAGGAAATGTATAGTAGGAGCCTCAGCAACAACTCA
AATACACACGCTGAGGTGCGTCTCATTGACTGCCTCAGCTGCTCGCAC
TTCAGATCAGCTGAGGAGAGCACTATTAATTGCCTCAGCGTTCCCAAG
TGATAGGACGCTGAGGCATTACGGCCTTGAGGCCTCAGCCAGATAAAT
ATAAAAGTCGCTGAGGGGGCCATAGAGATTGACCTCAGCTACAAGAAT
AATTTTCGCGCTGAGGCTACAGTAATGTCCTGCCTCAGCGGTTAGACG
AGATACGAAGCTGAGGTTAATGCCTTCATTTGCCTCAGCGAATGGTGA
AGTAACTACGCTGAGGTTCATTTATTAGAACACCTCAGCCACCGACAT
GAAGGGGTAGCTGAGGTGGTTTTAGAGTATAACCTCAGCCTCTAAAAA
GTTTGGTTTGCTGAGGGATGCTTGAGATTGTACCTCAGCTTTCACGTG
GAAATTCAGGCTGAGGCAGAATGTGAAGGCAGCCTCAGCAATACAAGC
CAACATATTGCTGAGGTTAGGTCGCGGCCTATCCTCAGCAGTAACTCC
GTTGTTGTAGCTGAGGTGTAAAATTGCTTTATCCTCAGCCTGGTTGTT
TATATTCGGGCTGAGGGGCCTACGTGTGCCACCCTCAGCTACGACAAA
TGTTGGGACGCTGAGGTTTAGTTCAGAACAATCCTCAGCAGAATAGCT
GTATACTAGGCTGAGGCAAGGGGTACTTGTGGCCTCAGCGATTTTGGG
GAACGGGGGGCTGAGGTTCCCCAACGTTATCCCCTCAGCACCTTCCAA
GTTTTGGGTGCTGAGGTATGCTATCCATTCCGCCTCAGCATAAGTACT
GAACCAGATGCTGAGGAAAAGCCCATCAGGGTCCTCAGCGTATTCCGC
CACCAGACAGCTGAGGGTGACAGACAGGGGAGCCTCAGCGCTGGATGA
ATTACTCGTGCTGAGGGTTATACCTTTGTCTGCCTCAGCTAGCTACGA
GTGCGTTAAGCTGAGGCAATGTGAATCCGCGACCTCAGCCACCGTCAA
TATAATACAGCTGAGGTTCTTGGTGACGTCATCCTCAGCGTATATGAG
TTCTCTAGCGCTGAGGGCGTGGAAACGGTTAACCTCAGCGTAAAGAAT
TGGATAGGGGCTGAGGGTAATAGACCCGTCGCCCTCAGCTACATAGCT
AGTGTCGTCGCTGAGGATCTATGTCTTTATGTCCTCAGCGTAAAGGCG
ACTGGAAATGCTGAGGGGCATGCTAAGCTGTCCTCAGCGCGGGGACAT
TATACATTCGCTGAGGTAAATCCATGTAGGTGCCTCAGCCTGCAAGGG
TATAATATTGCTGAGGGGAAAGCGTTAAAACACCTCAGCAGAAGGTAG
ATCCTACAGGCTGAGGTTGAACTCTGGCTTTCCCTCAGCTCTGGAATT
GGCGATGAGGCTGAGGATTTTTAATGCCGAGTCCTCAGCGATGGTTGT
GCATCGAATGCTGAGGGTCTCTATGTGGGAGACCTCAGCTTCAGCCGC
TTATGGAGAGCTGAGGCAGTATAGTGCATCTTCCTCAGCGCTGCATTA
TATATATCGGCTGAGGGGACCATTTTTAAAATCCTCAGCGCGACGTTT
AAGGCTTCCGCTGAGGCAGGAATTTCAATCGCCTAGCTGCGTGTTCTG
TCATGAATCGCTGAGGGTAATTTTCCTATGGACCTCAGCCAGTTTCAT
CAGATGCGAGCTGAGGCTGGACTCGATTACGGCCTCAGCTGTGTACGT
AGCAGGATCGCTGAGGCCGTACTGTAGTCGGCCCTCAGCGCAGCTAGG
AGCAACTTCGCTGAGGTTGCAGGTCGACAAACCCTCAGCCTTAAATTT
TAGAGTCGGGCTGAGGGACGTGTTTACACGATCCTCAGCATCGCGCAT
AAGATCCAAGCTGAGGTGACCGCAGTCATTGTCCTCAGCGCCTCGAGC
GACATAATTGCTGAGGATAACACACCAACATGCCTCAGCTGTCACTGA
CCAGTTAGAGCTGAGGCCTCTGTATCGTCATACCTCAGCGTTGCTACC
GCCGTCTGCGCTGAGGAAGGCCCCACGCGGGCCCTCAGCTATGTTTTA
TGTAATGAGGCTGAGGAATGGTAATCACCTTCCCTCAGCTGTCGAGCG
TTTATATGTGCTGAGGGATACGAGTTTTGCAGCCTCAGCGGCTTTTTG
CCCGCTCTAGCTGAGGGAACCCGAGTAGTCCTCCTCAGCGTTGACTCC
ATAATAGGAGCTGAGGATGACTTCTACGAAACCCTCAGCCACGAATTA
ACGAGTTACGCTGAGGGTATCCAGCAAGAATCCTCAGCATGCTAATAT
GGTAATTCAGCTGAGGGTACAAATCATTTTGACCTCAGCCATCGAGGG
TAGCAGACGGCTGAGGCCCTTGCAAGCACCGACCTCAGCCACTCGGTT
TCTTACTAGGCTGAGGCTGTCCAAGCTCAAGTCCTCAGCCCGCAGTGA
ATCTCGATTGCTGAGGAAGGATTGGTTCGAAGCCTCAACTAGGCGTCC
GTAATCTTAGCTGAGGTGGGACCGGATATAACCCTCAGCCAATGGGCC
GCGGTTCTTGCTGAGGGTAGTGTTGTCGCAATCCTCAGCGGTTAACCA
GCATATCAAGCTGAGGCACATCATACAGGGTCCCTCAGCTCCCATTAA
GATAACTATGCTGAGGTTCCGAAGAGATCGTACCTCAGCAGAGAAGTA
CCAGCATTGGCTGAGGCGATGTCTACTAAGCACCTCAGCGAAATCAGG
ATGTCCTTAGCTGAGGAAAACCTGTCATGGGTCCTCAGCGCGGTTTCG
CGCTCTTCAGCTGAGGTTGGGAAACATTTGCCCCTCAGCAAGTTAAGT
TAGGCAAACGCTGAGGGACAGTGTTCGTCGGGCCTCAGCTACAGTTAT
CAAGATTCTGCTGAGGGAATCCATTTGGTAATCCTCAGCGGGACTATG
TACGGCCTCGCTGAGGTATTATGGTGGGCATGCCTCAGCTATGCAAAT
ATAGACGTTGCTGAGGCTTACCGGATCGATGACCTCAGCTATAGTGGT
ACCCATAACGCTGAGGTTTGGTACTCAATGGTCCTCAGCAGAGGCCTA
GGAATTTGGGCTGAGGTGGACGCAATATTGCTCCTCAGCTAAATCATG
GATACCCGCGCTGAGGCCGCAATAAAAGATATCCTCAGCGAGTGTTGA
CAACATAGAGCTGAGGCGCACATCTCATCTTTCCTCAGCGGTCGTATA
GCGGTACTTGCTGAGGATGTGATTATGTGAATGCCTCAGCAACACAAC
TAACTTGTTGCTGAGGCTTCCGGAGTGACGGTCCTCATCGATGGTACT
ATTAGGTGTGCTGAGGCTCGGTACCGTAAGGGCCTCAGCGACTTTTGA
GTTCAAATGGCTGAGGGAATTCAGCACAATCCCCTCAGCCTGTCTACG
CTTCAGACAGCTGAGGACCGTGTTCTGCTCTACCTCAGCCACCTAAGT
ATCTCACGCGCTGAGGGTCGTGCAGCGAATATCCTCAGCCCGCGACCT
TCCCCCGATGCTGAGGGGTTATCAGGACGTGGCCTCAGCTAGATCCTC
AGCCTTTGTGCTGAGGTTTTAACAATGTAGAGCCTCAGCATACTCACT
CGTCCGCACGCTGAGGGAAAAAGACAGAGTTACCTCAGATCTCAAGTT
TTTTGCATTGCTGAGGATCGCAATGTTTCTTGCCTCAGCTTGGATCAA
CCTAAATGTGCTGAGGGGGACGGAGGTAGCTACCTCAGCTAGTTTCTA
AACCAGCGAGCTGAGGAGAGACAGACACACGACCTCAGCAGATCCGCA
AGACGGGGTGCTGAGGTTCGTCGTTTAAAAGTCCTCAGCAACGGTCGA
TTGAGAGTAGCTGAGGGATTATCCTGCTATAGCCTCAGCAACTTCAGT
ATCGTATGTGCTGAGGATCTATGTACGTGGTCCCTCAGCTGGTCATAC
AGGTAGCTCGCTGAGGGGCTTCTTTGACCGATCCTCAGCATTGTAAAG
ATCCATAAGGCTGAGGATGGTTTGGATTGCTCCCTCAGCAATCGAGAA
ACGGGGGTGGCTGAGGAACCTGGCCCGTATATCCTCAGCTATCTGAAT
ATATAAGCAGCTGAGGTGGCGATAAAGCTTATCCTCAGCAAGTTCTCC
TAAGTGGTTGCTGAGGATGTGACTCCGGAAGCCCTCAGCCTTTTCTTG
ACATTACCAGCTGAGGATGACCGTATCGGTGACCTCAGCATTTGAACA
AATTTTCGAGCTGAGGGGAACCACTCTTCTCGCCTCAGCTAACCGGGA
CGGCTTCGTGCTGAGGGCGAAAGTAGAGTTTCCCTCAGCCTATTGAGC
TCGTCGAAAGCTGAGGATGACAGAAGATCCTCCTCAGCGTTACCCCTT
AAAGGGGTAGCTGAGGGTTCCCCTTGAGCAGACCTCAGCAGGAATGAG
ATGGTCTAGGCTGAGGCCGGAAATTAGTTATCCCTCAGCAATTAAGTC
TCTATTTTAGCTGAGGAGTGCGTGTAGAATTACCTCAGCTCTAAGTCT
GTAATTCCAGCTGAGGCTCTCTTTCCAACGTACCTCAGCACCTGGACT
GGCCCATAGGCTGAGGGGTAAGGCAAACGTAGCCTCAGCACTAGGAAC
TAAGATTTCGCTGAGGAAACTATGACTCATCACCTCAGCAATCGGCCC
CTTGTCAGCGCTGAGGAAACAGACGCAACAGATGCTGAGGCTAGGGCA
GTTGTAATTGCTGAGGGGAGGTTATTTGTTAACCTCAGCATGTCTTCC
TTTAAGTTAGCTGAGGGGGGGGGTTTCCTATACCTCAGCTAAGCGCGT
ACGGTTTTAGCTGAGGAGACTCCATAAGTGACCCTCAGCCGTGTGTTG
AACCGGGGTGCTGAGGAAAGTTTTCAAGCACTCCTCAGCAGTCGCCAT
ACTGACGTGGCTGAGGTGCACGCAGCAGTAATCCTCAGCTCATACTAA
ATCGGACATGCTGAGGATGTGAATTGGACGGTCCTCAGCGACGCGCAA
GATAGGTTAGCTGAGGAACTGTAGCTGGAGCTCCTCAGCCATCTTGTT
ACAATTAAAGCTGAGGACCGGTTGGAATATAACCTCAGCCTCTTGTTC
AAACTGGAGGCTGAGGTGCGACTTGCGAGAATCCTCAGCTCATTCCTA
TTGATCGCAGCTGAGGTTGACTCAACGAAAAGCCTCAGCTAGGCGGAC
AGGGTTCGTGCTGAGGTTCTTTACCACCTTTACCTCAGCACTCGCTGC
GTGCGTTGTGCTGAGGTTAACCGACAAATAATCCTCAGCATTTAAGTA
TGCCCCGCTGCTGAGGGGGTTCAATTACGATGCCTCAGCCTAGGAAAC
GTGGTCGTTGCTGAGGAAGTCGCTTGTAAAAACCTCAGCGTCTTTCAC
ATTTGATGCGCTGAGGTTACCACAGTATACTACCTCAGCGCTGCGTAT
GCACAAAAAGCTGAGGTGACTAGTGAACTCATCCTCAGCGACGGCATT
GTGAAAATGGCTGAGGCTATTTCTGCATCTTTCCTCAGCATTGAATAC
TCTAATGTTGCTGAGGGCTTCATGCATTGGAACCTCAGCGTGTCGAGA
TCTCCAACGGCTGAGGCAGATATCGACCAGTACCTCAGCACCGGGGAT
GTAATGCCCGCTGAGGTCAGCCACAATTTTTACCTCAGCCTTTACTAA
ATATCTGACGCTGAGGGTCTACCTGGTAGAGCCCTCAGCATAGGTTGA
CTCGTCAAAGCTGAGGAGTATGAACGAGTTTGCCTCAGCATCCGATCA
ATGTTGCAAGCTGAGGTAGATTAACACGGTGTCCTCAGCGTCTATCGT
AATCTTGGGGCTGAGGAAACCCAGAGCGTCGACCTCAGCAAGCATTGA
CGGCCCCTAGCTGAGGCAGTCATTGCAAGGTTCCTCAGCCAGAATGAC
GGCGTGGCAGCTGAGGATGGTGAGATGTTTTTCCTCAGCACAATCTAT
CTGAGCCACGCTGAGGATCAGTTTCATTGGAACCTCAGCTTCTCCGGA
ACAGTATTTGCTGAGGTTTTTTGAGTGAGAAGCCTCAGCGTCCTTACA
GTTGATTAAGCTGAGGAATAGGTTGTAACATACCTCAGCGTACAGTAC
AATAAGTGTGCTGAGGAACGACGCGGAAAAAACCTCAGCACGTGACCA
ACGAACTCTGCTGAGGTCAGCCCGGGATTACACCTCAGCCTGGAACCA
ACAACGGGTGCTGAGGAGCTGGCTCCTAGTGTCCTCAGCTGCCAGCGC
CTCCCATGCGCTGAGGTCTCAGCCAGTTTCTACCTCAGCCTTACACCA
AATCACCCCGCTGAGGGGTCAACCAGGTATGTCCTCAGCAATTTGTAA
TGCGGAGGAGCTGAGGGGGGATTCGTCTACGCCCTCAGCTGTAATCAA
AATTGATTCGCTGAGGAATTTTAGAACTGGTACCTCAGCAGACAGTGA
GGCTGGCATGCTGAGGGAAAGTCTATCTACTACCTCAGCGTTGGCTCG
AATTACGCAGCTGAGGCGTTCAAGGAAATCATCCTCAGCTTCAGTTTT
AGCGTGGTGGCTGAGGGTGCCTGCACTATGACCCTCAGCTACTTAGAG
CTTAAACCTGCTGAGGACTAGTGCTAATATTACCTCAGCGATCGAAGA
AACTGATCGGCTGAGGCTGCCCTTCTTCTTTGCCTCAGCACTCGACTT
AGGGCATATGCTGAGGAGCAGCTCTCGTTTCCCTCAGCACATATAGTT
GTGCAGGATGCTGAGGGGGTTTATATTGTTGGCCTCAGCTAAACTTAT
CTATCGGACGCTGAGGCAGAGAAAAACAGCTACCTCAGCTTTCAGTTG
AAGGACTTCGCTGAGGGGCCAAGCTGTCTCATCCTCAGCCTTATGGAT
TGCTACTTGGCTGAGGATCCGATTTCTGATAGCCTCAGCAGTTTAAAC
AGACATGGCGCTGAGGCGTAGTCTTGTTAACACCTCAGCTCGGACTCT
GGACACAGTGCTGAGGAGTATTTTGATACTACCCTCAGCTAACTCAGC
TTTTATGCAGCTGAGGATCATCTCGGGATATCCCTCAGCGTCCTGATT
TAGACATAAGCTGAGGCAAATTGGGTTGACGACCTCAGCGTCATTCCA
CAGTCGCACGCTGAGGTTGCTTAAATTTGAACCCTCAGCTTTCGTAAA
TCTTGACCGGCTGAGGCTTGCATCAGACTCGACCTCAGCCTAGCAGAA
GAGTCGATAGCTGAGGTAGGGTGTGGGGCGTACCTCAGCAAGAATAAT
ATCTCTCGGGCTGAGGGTAACTGGTTGACGATCCTCAGCCTTACGGAG
CACGGACCCGCTGAGGAGTATTTGACTCCGCTCCTCAGCTCCGAATAT
AGTGTAGGCGCTGAGGTTAGGGGAAGGGTGAACCTCAGCCACGCTCTG
CCGCCATACGCTGAGGAATTTCAACTCATAGCCCTCAGCCTAAATTGA
TTGTCTCCGGCTGAGGGGAATTCCGCAAGCGCCCTCAGCTTGCTTTCC
ATCTTGGTCGCTGAGGTCGCTAAAACGGTTGGCCTCAGCACGAAATGA
CGAACCTCCGCTGAGGATTTATTCACGGATCACCTCAGCCTGAGCATG
CAGGCTAATGCTGAGGAGCAGCACCCAATAAGCCTCAGCTTACGTGTC
CTTAGGCCTGCTGAGGCGTTCCGGACGCCGAACCTCAGCGAATTGAAT
CCAGGCCTCGCTGAGGAAGATTTATGTAATAACCTCAGCAAACATGAC
TGGGCCTAAGCTGAGGATACCCGTAAACTTGGCCTCAGCCAGAGTTAC
AGACAAGCGGCTGAGGATTTGGCCAATCTACCCCTCAGCTCCAAGATG
ACGAGAATAGCTGAGGAGTGGGTGGCAATAGTCCTCAGCGTTGTCCGA
CATGGGTAGGCTGAGGCTCCTCTGTAGTTGATCCTCAGCTTGAATGTC
TACGATGGTGCTGAGGGTCTTATAATTCGTACCCTCAGCGGCATTGTG
CGCAGGATTGCTGAGGCATAGTCACAATTTTTCCTCAGCATCGGACGA
TTCAAATGCGCTGAGGTAAATGTTAATTCTGTCCTCAGCGCACATAGT
AACGCTCTGGCTGAGGGTTGTGATACTTTATCCCTCAGCGGGCAACCG
CGGTAATGGGCTGAGGCCGATCACTGGGGTGGCCTCAGCCACCGTGAG
TTTGAGGTAGCTGAGGATTATAATAGGTCATCCTCAGCTTATTAGATT
TTGACGCTGGCTGAGGTACCGAAGGTATACGACCTCAGCAACTTATCT
AGATTTAGTGCTGAGGTATCGCCTGAAGTGTGCCTCAGCGTTACGACA
CGCTTCTGGGCTGAGGTATGATCAACTGCAAACCTCAGCAATAGTCTA
TTATGGAATGCTGAGGTATCTTATCTCAACCGCCTCAGCTCGCTTTCA
CAATGGAGGGCTGAGGTTCATTTATGTCAGTGCCTCAGCTACCTTAGT
AAAGATTTAGCTGAGGAACTCAGTCACTAGAGCCTCAGCGCGTCCCGG
GAGCATACTGCTGAGGTAGTATAACTACTTAGCCTCAGCGACAACAAA
CAAAAAATAGCTGAGGTTCGCTTAAAGTTGCCCCTCAGCTGCCCGCAC
GGGTCCGGGGCTGAGGCGGTTCCCAGAAACTTCCTCAGCTCAGATCAA
AATGACTTTGCTGAGGCGACGAGTTCGCCCATCCTCAGCTGGCATAGA
CTTCATATTGCTGAGGACGCGAACAGATTAGGCCTCAGCTTAATCTAT
GAATAATCTGCTGAGGTTTTCAGATTTCATGCCCTCAGCCAGTTTGGT
ATGAGACTTGCTGAGGAGTCTTTCGAGCGCCGCCTCAGCACAATACCG
GTGCCGGTAGCTGAGGTGCATGACGAGACAACCCTCAGCATAGAAACC
ATGGTGGCTGCTGAGGCAGTCTGTAACAATTGCCTCAGCAATCGGCGC
TATTCCTATGCTGAGGGTCTGGCGTTATTACCCCTCAGCACCACCGGC
TCGCCTTTTGCTGAGGAAATCAAGACCACGATCCTCAGCGTCCCAATC
ATTGCACTTGCTGAGGGCTAGCGTACACACTACCTCAGCGAAGCTTGG
TGACGGGTAGCTGAGGTCACCCTTGGATCATACCTCAGCGCATGGACA
AAAAATTCAGCTGAGGGTTTAGGGTTAACGTACCTCAGCCTAAACAAA
TACAATCGCGCTGAGGCTTCATTCAGTGCTATCCTCAGCTTTATCTAA
CTGCAATATGCTGAGGCTTCGGGAATCCGTATCCTCAGCCAGAGTACA
AGTCGCCCAGCTGAGGCCTTGATCTGCTGGATCCTCAGCTTGAAAAAC
AATGCAGGTGCTGAGGTCATCCATAAGCCTTCCCTCAGCTTCTAGTAA
AAGGCACAAGCTGAGGCCTAGATGATACTCCCCCTCAGCGTAAGCATC
GGTATGACTGCTGAGGGCCGGCTCGTTAAAATCCTCAGCGAAGTTAAC
TAGGATCCGGCTGAGGGCCAGTTGGAGGAATTCCTCAGCGCGACACGG
ATCAATAAAGCTGAGGCCAATACGTCAATACACCTCAGCCCCATCATG
CGAAAAAACGCTGAGGGCTTTTATAAAAGGAGCCTCAGCTGAAACAGC
ACACTTAGTGCTGAGGGTGGCAGCCATAATCGCCTCAGCCAGGAGTAC
TAGTTCGCCGCTGAGGAATTAGGGATCACGTGCCTCAGCATTATCTTT
TATTAATATGCTGAGGGGTACGTTAAATGTATCCTCAGCTCGATTTTT
CCGCAAGTGGCTGAGGAACTGCCCGATTATACCCTCAGCGTTTTTTTT
GTTTATTGTGCTGAGGCGGGTAGGACAACCGACCTCAGCCATATTCTG
TGAACAAATGCTGAGGGTGTTTGTAGTTGGAACCTCAGCCATTTCGCA
ATCACTAAAGCTGAGGAACTCGTTGAATAGTGCCTCAGCACATAACCT
GACAGGTGAGCTGAGGAAGTGGAGCATTTACACCTCAGCCGATCGGCG
CTTCTCTGTGCTGAGGGAGCGGTACTGCGTAACCTCAGCCAAATATGA
CGTTCCGCTGCTGAGGGTTCAACATGAATTTCCCTCAGCTTCACCGAA
AGCTGGTGGGCTGAGGGGCACGGCGTTTAAGTCCTCAGCCTTCAATAC
AAAGTTCATGCTGAGGTAACTTATGCGAACATCCTCAGCAGTAGTGTT
TTTAATCTTGCTGAGGAACCGCGTTAAAATTGCCTCAGCTCACGAGCC
TCTCGTAGTGCTGAGGAAATCTTAGGTGAAGACCTCAGCTTGTTTTTA
GGGTGAAAGGCTGAGGGGTTTATGTCTTGTAACCTCAGCTACGTGCGA
CTATTAAATGCTGAGGTAGCAGGAGCTACTAACCTCAGCCGCGCTTCA
GTACTCTTCGCTGAGGGCATGTGAGTCGACAACCTCAGCCCACACAGC
TTGCGACCAGCTGAGGATCAGGTAACATGTATCCTCAGCTGGGGCCTC
ATAAGCGAAGCTGAGGTGTAGCAATATTCGCACCTCAGCTGGCCTAGG
ATTACTGCAGCTGAGGGTACGTGGCTGGAGTGCCTCAGCTTGGGCTAA
AGGGGGCTCGCTGAGGACGTAGTTGTAACCAACCTCAGCGTTTACCAG
ATGCTCTAAGCTGAGGTTTGCGATGTTACGACCCTCAGCTTTCTGGTC
GAGTTCCCTGCTGAGGTCTAGAACATCATACCCCTCAGCGTGTTGTCT
ACCCTCAAGGCTGAGGGGTAGTCATACAATTTCCTCAGCTCAAATGCT
GAAGCCCAGGCTGAGGTAGTATCAACGGGAATCCTCAGCAGGCACGAC
CGCATAGATGCTGAGGCGACTGTACGGCCTTCCCTCAGCGTTCTCTTT
ACACAGTAAGCTGAGGGTAGATTTATACTTCGCCTCAGCCTCACCATA
ACGGATACTGCTGAGGTCTGAATCTCATATACCCTCAGCGTTAGTATC
GTCAAAGGAGCTGAGGAGAATCATTTGTAGAACCTCAGCCTTGCTTTG
GATTGTTAAGCTGAGGGATCCCACCGACAACGCCTCAGCAGGAAACGG
CAACTATGAGCTGAGGCTTTACAGGGAGTTCTCCTCAGCGCAGCATGG
AGGGATGCTGCTGAGGGTTATAGTTAAGTTCTCCTCAGCAGCTGCGGA
GGCTAGTCGGCTGAGGTAAAATCTGTCGCGTCCTCAGCATCTCGAAGT
GTGAATTGCGCTGAGGTCACTCTAATCGACCACCTCAGCGAACAAAAG
TCTTGTGCGGCTGAGGTTAGTCGTGCTGCGTGCCTCAGCAAGCTTCTG
TATGCCTATGCTGAGGCAGTCATTTATGACCTCCTCAGCTTATGACTT
CTAGGTTTAGCTGAGGATCGGTCGTCCTAAGACCTCAGCTGTACCTTC
TGTCTTTATGCTGAGGTAACAGCGGTACCTTACCTCAGCTAAAGCGCA
CTCGAATAAGCTGAGGTGCCTAAGTGCGTCCTCCTCAGCCCATGAAGT
GTTCCGTATGCTGAGGGAAACTTGGTATATCTCCTCAGCAATTTCGGC
GAATGCCGAGCTGAGGAATAGTTTTTACTGCGCCTCAGCCTTCAGATT
TAAGGACTAGCTGAGGAGGGAAGAAGTATTCTCCTCAGCGTTATCGTC
TGTATTTAAGCTGAGGCAACGTTATCATTCGCCCTCAGCCGCACGTAT
TCAATCCGAGCTGAGGATGAGTCAGTTATGGCCCTCAGCATAACCGAA
GGACCTTACGCTGAGGGCACTAGGTCTCACTACCTCAGCTACTTTGTT
TACCACTTAGCTGAGGGCGACCAAACAAAGGGCCTCAGCACGCATAAT
CGGTCAAAAGCTGAGGTAAGAGAGGGCGAATTCCTCAGCCATGTCAAG
AAATAAATGGCTGAGGGAATTGCAGGTTGAATCCTCAGCCTAACGCTG
ACATAAGGTGCTGAGGCATCGAAGCAGTATAACCTCAGCGATCATCAA
ACGCTCTGTGCTGAGGCTTCGGATGCACTTGTCCTCAGCCATAGTGCA
TGCAGCCAAGCTGAGGTTGCGTTCCCCGCCGGCCTCAGCATGGCCACG
AGATAAATTGCTGAGGATAGTTCACATCACACCCTCAGCAGCCGAAAG
AATATATTCGCTGAGGCCAACCGTTCTTAGGCCCTCAGCGGTGTGCGA
TTTAGCTCAGCTGAGGACCTGAGTAAATGATTCCTCAGCTCGGTCCAT
TCATGACTGGCTGAGGGAAAGAGTTACGGACACCTCAGCGCACAGCCG
GTGGGAAGGGCTGAGGCCTTTGGTATTTAGGCCCTCAGCACAGCGATG
ATTCTCTCCGCTGAGGCAGTGCATTGAGGACACCTCACGCTTGCACTT
GAGCTTCTTGCTGAGGAACTCGGGAAACAGCACCTCAGCAGAGATGTG
TAATGGTTGGCTGAGGTACTCCTTTTACAGATCCTCAGCATGTACTCA
TAGTAATTTGCTGAGGCAACTGATTTTTTGAACCTCAGCGAGTCAAAG
ATCTAGGCCGCTGAGGACGTTCGTTTGATTCCCCTCAGCACCTAAGCT
TGAACGTCCGCTGAGGATCGAAAAATTATTAGCCTCAGCAGGGTTTGC
AACAGTTGGGCTGAGGGTTCTAGTATTGTCATCCTCAGCTGGCAACTA
GTTATCTTGGCTGAGGAGGACAGGACTGGCTACCTCAGCAGAACACCC
CTTGGACTCGCTGAGGTGGGTTTTCATTAAAGCCTCAGCCCACTGAAA
TTGATTGGAGCTGAGGATAAATGACCAACGGTCCTCAGCTGAGCTGTT
TTGGTGATTGCTGAGGGGAGGAAGCGCGTCCCCCTCAGCATGTTAGGC
CCACAGCGGGCTGAGGGAGATTGTAAGATCACCCTCAGCCACCATATG
CCGAACGAGGCTGAGGCCTTACCTGATCTAATCCTCAGCGTTAGAATT
AAGTGGTAGGCTGAGGCGCGGTTTACTAACACCCTCAGCTAAATTCGT
TAGTCAATCGCTGAGGATGTGCGAGCTGGTTCCCTCAGCTTTACCCTG
ACTGTTGCCGCTGAGGACACCATAAAAGTGCACCTCAGCATTGCTGGA
GACGTAGGTGCTGAGGCAGTAGGTTCCGTATACCTCAGCCATTTTATC
CACATGTTAGCTGAGGTTCAACTATAACTGTCCCTCAGCTAGTCCCAA
ATCAGCTAAGCTGAGGGATGATTTCGCAAAGCCCTCAGCTGCAGTGAT
CATTACTAGGCTGAGGTAGAGCACTGGGTAACCCTCAGCGTAATACGT
GTAAATCTGGCTGAGGATCGCGGGGTTTTCAACCTCAGCGATGTCGGG
GGGAAAAGAGCTGAGGAGACTGTTCTTTCTCTCCTCGCAAGTGAATAT
TAGCTCCGAGCTGAGGGTCCATTAATGTCTTGCCTCAGCATTCCTAAC
CCAGTCCTGGCTGAGGAATATATTTAAAGAGACCTCAGCCTACGGTCT
AGAGATACAGCTGAGGATGCGGTACCCAACGCCCTCAGCCGGCGCACC
ATCATCGCGGCTGAGGGGTGAAACCTTCAGATCCTCAGCATACTAACG
GGATTGATAGCTGAGGATCAACATCGAATCACCCTCAGCCGGTGCACG
AATCACCTTGCTGAGGAATTGAGTTCATGTCGCCTCAGCTCATCGGAT
ACGTTTGGCGCTGAGGAGCAAGCTTCTAGGTACCTCAGCATTGTTCCA
GATGTTTGAGCTGAGGCAATGCTCTTGGTTCACCTCAGCTAGAACAAC
CCCTAATATGCTGAGGTCATTACCAGCAAACCTCAGCATACTTCATTG
TCATATGGGGCTGAGGATTGAACTTGCGAGCGCCTCAGCGGACTAGAA
AAGATTTACGCTGAGGACTTCCGCGTCACTGACCTCAGCGCTTATGGT
CGGGTAGATGCTGAGGTCATAATGTAAATGACCCTCAGCTTGATCGTA
GTTAGCCTGGCTGAGGTGGAGGGGAATTTCGCCCTCAGCATCGGTCCG
AGGCATTCTGCTGAGGTCTTTAGTTCCGAATCCTCAGCAGTCGCGATT
CCATAGGTGGCTGAGGGGGAAAGGTGAATAAGCCTCAGCCGGGGCTAA
GAAGATGTTGCTGAGGTGTCTTATCCCAACTTCCTCAGCCCCTACAAT
AATAGCGAAGCTGAGGGAGAGCTTACGTTTAGCCTCAGCCACAGTCGT
CACTGCTAGGCTGAGGCAGATTTCGAACCGAACCTCAGCCGGGCGAGG
TTTGTAATAGCTGAGGTACACCTAGACCAAATCCTCAGCCACCCGTTT
TTCTGAGGTGCTGAGGATATCCACGCACGGCACCTCAGCGGTTGGACG
GACTAGGGTGCTGAGGGGATACATTTCCTGATCCTCAGCCTCGAAGTC
TCGCGCTAGGCTGAGGTTATCGCGCTCGGAGGCCTCAGCTCCTCGGCG
AATAGTTGTGCTGAGGTCGAGCATATCTCCCCCCTCAGCGTTACATTT
ATATATCTGGCTGAGGACGTACGGGCGCGGGCCCTCAGCGTATATTAT
CACCAGCTAGCTGAGGAACGGCGAATGTACTCCCTCAGCGACACAAGT
AATTATTGTGCTGAGGACCGTGAAATCAGGAGCCTCAGCTTAGCATTA
CGGCGACTGGCTGAGGAGAAGTCGATTAACCACCTCAGCCCCTATTTT
GAGTTTTGTGCTGAGGAAAACACGAATAAGGACCTCAGCAGATAAGCT
TTAAGTCGGGCTGAGGGGTACTTCTTGCAGATCCTCAGCGGTGGCTAG
CATTATTTAGCTGAGGACGTGATTTAGAGTAACCTCAGCAGGCACGGC
CCTTCTTACGCTGAGGTGCTGGTTGACAGCTCCCTCAGCTAGTACGCT
TACCAACACGCTGAGGGGGAAGGTTTCAATAGCCTCAGCTAAACGTAT
GCAGACCTAGCTGAGGTAGCAATATCGTCTTGCCTCAGCGTTTGCTTA
GGGCGATGGGCTGAGGTCATAGGATCGTTAATCCTCAGCACGACGATA
ATGAGATTTGCTGAGGAAACATTATGGGAGTACCTCAGCTTCATAATA
AACAATTCAGCTGAGGCGCGCGGTACACGATTCCTCAGCTACGATCCC
ACTAGGTGAGCTGAGGTCTCTTTATGTATCATCCTCAGCGTCCGCCTT
TACGGCGAAGCTGAGGGAATTGTTTGGTGCTACCTCAGCTTTATAAAA
TCATAAATTGCTGAGGGAGTTTAAAAATAAGTCCTCAGCTTATAATAT
CTGGTCCTTGCTGAGGGAGCTTCATTCATTCTCCTCAGCCAGTTTGTG
CCTAAATCGGCTGAGGTTTCCCGTCGAGGGATCCTCAGCGGGCTCTCT
TACCATCCGGCTGAGGCGGCACAAGGAAATACCCTCAGCTGCAAGCCC
CAGCCCTACGCTGAGGAGTCTATACTGAGCGGCCTCAGCTCATTATCG
CATACTTCCGCTGAGGTACAGACGTCTCCTAGCCTCAGCACGTGACAC
CCGGAGTGGGCTGAGGTATTCCCAAATTGTTGCCTCAGCAAACACGCG
GGAAAGCAGGCTGAGGAATGAGCATATTAGAGCCTCAGCTTTCCGGCT
AGATTCATTGCTGAGGGTTCGTGTACACAGCCCCTCAGCAGAAGACGA
AGCGTCTATGCTGAGGTTCCGCCCCTGTGTATCCTCAGCAAGTACCTG
TCAATTTAAGCTGAGGAATTATGCCTAGTAACCCTCAGCCGGAAAGGA
ACATAGGCGGCTGAGGTATCTACCGAATTTGTCCTCAGCAATTAACCG
TTGTGGCTCGCTGAGGAATTGTTCCTAGATACCTCAGCATTGAACAAT
TTCTACGTTGCTGAGGGGCATTAGTGTTATCACTCAGCGGGTGAGGTT
AGTTACCTGGCTGAGGCACACCATCGCTACCGCCCTCAGCCAAGTTCT
AACATTCCCGCTGAGGGGAGAGTGCGTAATAACCTCAGCATACCATAC
CGACGACAGGCTGAGGTGATCAATTATAACCCCCTCAGCTATGAAACG
AGCGTGGGAGCTGAGGCACCACTAATTGTTACCCTCAGCTGGTGTCTA
TCGTGTACAGCTGAGGGTTTCCACCTGTAAGACCTCAGCTTGAATTAA
TTTTCAGAAGCTGAGGGGTATTTGGGATAACCCCTCAGCTAACTTGAT
CGCGGCGCTGCTGAGGCGTGGTTTAAACGTTGCCTCAGCTAACCGAAG
ATGAAACGTGCTGAGGTCTGCCAATTTTCTTGCCTCAGCCGTCACGTT
CACGGTCAGGCTGAGGCTGCAGGGCCTAGCTACCTCAGCTCTCATTTA
AGTCTGCAGGCTGAGGTCTCTTATCTTTCATCCCTCAGCGGATTGGAC
GAACATTATGCTGAGGTAGAGTGATATTACTACCTCAGCACCCCTGCT
TCGGTGCTTGCTGAGGCTTGAAGTTTAAACGGCCTCAGCACTCGAATC
TGGCTCTCAGCTGAGGGCAGAGGGTGTGGGTGCCTCAGCATTGCATAC
ACTGACTGTGCTGAGGCAAACGGGCTAACGTACCTCAGCATGTCACAA
TGTTGGTATGCTGAGGCTCGCCCTAGTCCAAACCTCAGCGTGTTTAAT
TTCTATTTGGCTGAGGTATATCTGTCTACGGGCCTCAGCTAAGATCGT
GAATCCCAGGCTGAGGCGGACATCGTTCTGCGCCTCAGCAACACCAAA
GTTTCGCAGGCTGAGGAGGTTCTCTGTGAAATCCTCAGCATCTGTACC
GGAAACTCGGCTGAGGGATGAAAACAACTCACCCTCAGCGATTTCACT
TAAAGGATAGCTGAGGTAATGCTTAACCCTGTCCTCAGCGTCTCGTCT
GGCATAATTGCTGAGGAAGGCTGCTTCAGATCCCTCAGCTTAATCCTT
GTTGGACCTGCTGAGGTGTCCCTTAAAACACACCTCAGCATATCGGCG
TTAAAATGAGCTGAGGTTGCAACTTCCGTTGTCCTCAGCGTAGTTCTT
ATGTCTCTTGCTGAGGTAGTGGTTGTTGACCACCTCAGCCAACGTGTT
GTATCTCCAGCTGAGGGGACCTAAAACTAATTCCTCAGTGAAATTGGT
CGGCAAAACGCTGAGGTCGTTCAGATCATGAACCTCAGCAAAATATAT
AACTCGGTGGCTGAGGTGGTATAGACCCAATACCTCAGCATTTAATTT
GAACGAGTTGCTGAGGCGAACATAATAAATGGCCTCAGCCATTTATAC
GAGAGTCTCGCTGAGGAATATTCGGCACCGTACCTCAGTAGGCGCACT
TACTAAATTGCTGAGGTAGTAGGCGGGCAATACTCAGCACAGCTGTAT
CGTACAATAGCTGAGGAGTATGATCAGTCGCGCCTCAGCTATTTATTT
TGAGGGTCCGCTGAGGAACCTAAGGAACTCTGCCTCAGCTGAACGTAC
GGATTTTCAGCTGAGGTCTGGATAGTAATGTACCTCAGCTAAGTCAGA
ACTGGTGACGCTGAGGACTCTCTAGCGGTAGGCCTCAGCCGGCCTACT
GTTAATGCCGCTGAGGGGATACTGTGATAACACCTCAGCGAGATTTTG
GATGTATGCGCTGAGGTGCTGTCGTGGTGTCACCTCAGCCTATTAATG
TAGCAACTTGCTGAGGGGGCTGTGTAAGTTAACCTCAGCGCCACACGG
TTATTACTGGCTGAGGTCCTACAGTCGTTCCACCTCAGCTAACGACCG
TTGTTTCTTGCTGAGGGTGTCCATCGTGGAATCCTCAGCCGCTAATGT
GGAACACACGCTGAGGTCATTGTTGTCCACTGCCTCAGCACGACCTGA
GCGACCTGAGCTGAGGAATTGAATGGGCATGTCCTCAGCTATGACGTT
AAACCGCTTGCTGAGGGGGGTGACATTATTAGCCTCAGCCCAATCCCC
CTATGACTAGCTGAGGAAAATCTTAATTGATTCCTCAGCCACTAACCA
AAGCAACGAGCTGAGGACCTCACACCGCTCGGCCTCAGCATCACTATA
AGTAATTATGCTGAGGTCGTTCCTGGAAATAACCTCAGCCATGGAAGT
CAGTACTCTGCTGAGGGAGCAGTAGCACTCTGCCTCAGCCTATATTAC
CTGATACTGGCTGAGGGAATTACTAGCGGGGCCCTCAGCGTTGTTAGG
CCCATTGTAGCTGAGGCGAACACCGGTATCCCCCTCAGCTTTGTATTA
GACTAATTGGCTGAGGCGACGTTACGTGGCAGCCTCAGCCTTTAGTTA
ACCGCAAAGGCTGAGGGGTAAAGATCATCAATCCTCAGCGTGATCAAT
TGGTTCCATGCTGAGGCATTTGCTGTTCGTGACCTCAGCTACCCAAAC
GAGGATAGTGCTGAGGACTTTGGTGGGCCTTACCTCAGCCCACATCAT
TCTAAATACGCTGAGGGCAAGCACTGTGACTTCCTCAGCGGTCGCATA
TGGGTTATGGCTGAGGAGCTCGGGGTGCGCAACCTCAGCGCGTCATTT
CGTAATCCCGCTGAGGGCATGAAAGTCATCCACCTCAGCCTTTCAAGT
GCCATACAGGCTGAGGTCAACCCAGCAATTAGCCTCAGCAAAAATATG
GCGACCGTCGCTGAGGTTGTCTTACGGTGGAGCCTCAGCACCATGGCG
CTTGGCTCGGCTGAGGTTTAGTGTTTCTTTCGCCTCAGCTAATTACTT
GTGTCCTTTGCTGAGGTGAAGAGGCTAAAGCGCCTCAGCCCTTCGTAG
TATTAATTAGCTGAGGACGGGATATAACCAAGCCTCAGCTCTACATTT
TTTGTCTTAGCTGAGGCAGTCTTGGAACCAATCCTCAGCTTCACGCAT
CTTCCCTATGCTGAGGAGGTACATAAGTGATTCCTCAGCTCGTAGGTG
AGCTAATACGCTGAGGCTGGCACTTTTTAAATCCTCAGCAGATTAATT
CTTCGAAAGGCTGAGGCTTCTGCAGATTATCGCCTCAGCATATTAATT
AACATCTCCGCTGAGGTAACAATTGAACCTGACCTCAGCAGATAGGGC
CAATAGAGCGCTGAGGTGATAGTGAATATCGGCCTCAGCGTGGCAGGC
TCGTAATAGGCTGAGGCTTAGGGTTGCGGTAACCTCAGCTGGTCAGAT
GCGCTATCCGCTGAGGGGCGGGAATTTTAGGCCTCAGCACTTCCTATT
TAGGTTTTTGCTGAGGTAATGTACTTACAGCTCCTCAGCGGAGGTCGA
CAAGCATAGGCTGAGGAGTCATGGGCCAACACCCTCAGCGTTCTTCAA
AGACTTCAAGCTGAGGAAGAAGCCTCGCTGTCCCTCAGCCTTGACCTC
CTATCGATCGCTGAGGGGCACCTCAAAGCGATCCTCAGCTAGTATACT
TTTTGTTATGCTGAGGGGAGTGTGCGTTCTTACCTCAGCCCACTTCGA
TCTGGTTATGCTGAGGAGGTGTGGCTTTGATGCCTCAGCGGGTGTACT
GCAAGACTGGCTGAGGAGGCTAGGTAAACAATCCTCAGCATTTATATA
TTCAACTAGGCTGAGGATTACAGAGGTCTGATCCTCAGCAACATATAG
CTAACGGCTGCTGAGGCCTCTCTCAAAGGATTCCTCAGCATTCATTTT
ACCATCCCGGCTGAGGGGGTGATTCAGTGTCGCCTCAGCACCGCCAAT
TGTGTATTAGCTGAGGTATTATAGGATGCCCCCCTCAGCGACGCGTGT
GGTAAACGCGCTGAGGCAAGAAGCGCAGTGGTCCTCAGCAAAAAGGCA
AACTGTTATGCTGAGGTACAACAGGGATTTCGCCTCAGCACGCAATAG
AATACGGAAGCTGAGGAAGCAGGCTGTACGTCCCTCAGCATCCAATGA
TAAACCCAGGCTGAGGCATAGTGTATCGAACTCCTCAGCGTATTTCAT
AGCTTAATAGCTGAGGAATTATTACGAGTAGCCCTCAGCACCATGAAC
CTTAGTGAGGCTGAGGGACCTCGCGGCACGATCCTCAGCATGCCTGAT
TAGTTATGGGCTGAGGCGCGAATCAGGTTTCCCCTCAGCGAAATAGCT
GTAGAGGGAGCTGAGGTTAAGACCTAATCTTGCCTCAGCGGCACCGAC
CGCCCAATAGCTGAGGCTGTTTACTTCGGGACCCTCAGCAGACGGCGC
TTAATTTTCGCTGAGGTCGTGTCGCGATGACGCCTCAGCTCTGAAATC
GTCGAATGCGCTGAGGCTCACTGTTTAATTAGCCTCAGCACGCCTAAC
GGTAAATCTGCTGAGGTTTCGAATTTCGCGGCCCTCAGCCTTAGATGA
TAGTCTTATGCTGAGGTCTGGATTTGCACTATCCTCAGCGTGGTCTAA
TAAAATCAGGCTGAGGGGAAACGTTCCGGGGGCCTCAGCAAGTTTCGT
ACGCGGATGGCTGAGGTTATTGGTATCTTGGACCTCAGCTGGTTAACT
GCCTCTGCCGCTGAGGCGCGAAACACGATGACCCTCAGCAATTAGTCA
TAGCGTTTTGCTGAGGCGCCTATAAAAGCGGGCCTCAGCACTGTCGCA
CCTTTCCCCGCTGAGGACATAGAGTATTTAGACCTCAGCCACGGCTTA
CTTGTTGAGGCTGAGGCTGTTCACAGAATAGACCTCAGCCAGCAAGGC
GTAAATTGCGCTGAGGGAGATACGGCCTTTAACCTCAGCATAGGTCAA
CAACTCGGTGCTGAGGTACCAATCTTGGACTGCCTCAGCCCGTAGACG
AGCATTGTGGCTGAGGGGCTTGTGAAATTGAGCCTCAGCGAAGGGTAT
CAAAGTCATGCTGAGGGAACAGTTAAGTTTTACCTCAGCGCTCATGCC
TTCTTTGTGGCTGAGGTTCTTATAGCCAAAGTCCTCAGCTCACATAAT
AGTTGAGGGGCTGAGGCTGTAATAATGATTTGCCTCAGCGCGAGTTTC
AAAGTAGACGCTGAGGGGGAACTAAGACCTTCCCTCAGCCTAAACAAT
TTTTGACATGCTGAGGAGATTTTATACCATGGCCTCAGCAAGCGCTAT
TTTACGTTCGCTGAGGCGGTCAACAACTCTGGCCTCAGCGTATCGCTC
CAGAGTCGAGCTGAGGATAGTGCTTAGTCCCCCCTCAGCCAATGGGGT
AACCAATGGGCTGAGGTCCGTAGAATAACGTCCCTCAGCTTGGCATCG
TAGCTTTATGCTGAGGAAATGATGAGATCCAGCCTCAGCAAAACATTT
TGCTCCAGGGCTGAGGTGTTAGGTTATGATATCCTCAGCATTGTACCC
AACGGTCGTGCTGAGGATTCAGGAAGCGTTTGCCTCAGCTTCTTTCCA
TCGTCTTGGGCTGAGGTGATTCGGAGTGGATCCCTCAGCATGTTCCGT
GGAGGTCACGCTGAGGTCATTTCTAACGGGTTCCTCAGCCATGATCGT
GAGGGGGTCGCTGAGGAACCACTGGAGCCTTACCTCAGCTCATGCATA
TTCTGGTACGCTGAGGTTCATACTGTGTGACGCCTCAGCTGATAAGCT
TATGTTGATGCTGAGGGTTCAAATGTGCCTTCCCTCAGCCTATTAGAC
CCGTTCGAAGCTGAGGGTTTTACAGACCCACCCCTCAGCTGTGATGAT
TCAAGTGCGGCTGAGGTTCACCATAAGGGCCACCTCAGCTTCTGCAAG
TTTTTGTAGGCTGAGGGCTGCATTATCCGTGTCCTCAGCGCGTAACCT
GGTCCGCATGCTGAGGGCGGGATGTTGCTGCCCCTCAGCCCTTATGTA
TATGAGTAGGCTGAGGTTGCCAGCACCGAATTCCTCAGCGGCTTGACA
CATACACAAGCTGAGGCGTGTTATGTACTGAACCTCAGCTCTCGCTAA
GGCTTATGGGCTGAGGTTTTATCGACACCGTTCCTCAGCGGGCGATCT
ATCAAATTTGCTGAGGGAGTAGGTCGACGTATCCTCAGCTAGCGCTCA
TCGGGGATTGCTGAGGACCCATTATGAGCACGCCTCAGCAACAGTCGC
TCCAAGGTCGCTGAGGGTCGGAGGATCTACTTCCTCAGCTACATGAAA
ACAGAAGACGCTGAGGAAGAATTCACAGTCACCCTCAGCTATTTATTG
ACCCACCGTGCTGAGGCATTGTAAAAGAAGTCCCTCAGCCGGCGGCCA
GCGAGGCTGGCTGAGGGGCGACAGCAGAGTTGCCTCAGCAGATAGTGC
CGCTCGTGCGCTGAGGGAGCAAACGGTACCCGCCTCAGCGTTTAGTTA
CTTTTCCATGCTGAGGGGATCAAGTTTTGTCGCCTCAGCTCGTTTGTT
GAATCACCAGCTGAGGGCCAGATAAGGGATACCCTCAGCTAGTAAGTC
GTCCCCTTGGCTGAGGCAGTCGCCGCACTATCCCTCAGCCGTTTTTCA
CTGAGACACGCTGAGGATAACCGTTGTGTTTCCCTCAGCATGCGTTAC
GTATCCTAGGCTGAGGAATATATTGATTTACACCTCAGCTCCTAACGG
GGATTCTCTGCTGAGGAACCATGATGTCATGTCCTCAGCGGAACGTCT
TAATGTATTGCTGAGGTGAGGTTGGGTCTGCGCCTCAGCCTACTTTCC
GATGGTATCGCTGAGGTAATGTGCAATTTAATCCTCAGCATCTATCGT
CATAAGTTAGCTGAGGGCATCTATTTTCCTTCCTCAGCAGTAAGTGGT
TATCACTGTGCTGAGGTGTTTGACGTTACATACCTCAGCAATGTAAAT
AAGCTTCATGCTGAGGGTGGATAGGTGTACGACCTCAGCGGGACATTG
AGATCCTATGCTGAGGTAACGAATTGTCCTATCCTCAGCGCCAAAAAA
GGGTTGCGCGCTGAGGTTAGACTGCAGCCTATCCTCAGCCCACAGGCA
CGGAATGCGGCTGAGGTGGAAAAATTATTTTTCCTCAGCAGCACCACC
GGTCTCAGAGCTGAGGTAGTTATCAGGAACCACCTCAGCTGCTTTTCG
TCCATGCTTGCTGAGGAGTCTATATTGTTTGTCCTCAGCGATAATATC
ATCTAGCAGGCTGAGGCGACGTTGAGAATGTGCCTCAGCTATTACTTG
GTACTAAACGCTGAGGGCGACGTCAGTTTCAACCTCAGCACGCACTAC
GGGTTCCGAGCTGAGGCTTAGCGTGGTTACGACCTCAGCAGGCTAGCC
TAAAACTGTGCTGAGGGGCGAGATCGTATTAACCTCAGCTCTAGCCAA
GGATATTCTGCTGAGGCAAGTCGAGACTTGTGCCTCAGCAAAGTGAAC
CGAATAGACGCTGAGGGATACTCATTTCATTTCCTCAGCTCGTCATTA
TTCCGCTACGCTGAGGTTAGCTGGATATGGTCCCTCAGCAATACGAGC
GCACAACCAGCTGAGGAGGTCCCTACAAGTTCCCTCAGCACCGAGGTA
CTATAGACTGCTGAGGAAAAATCCTTCCAGTACCTCAGCCTTTGTACG
ACGAAGAGCGCTGAGGATGTTTCTGTGATAATCCTCAGCGTCCTCATA
AGGCACAAGGCTGAGGTAGTTGAGCTCCGCTACCTCAGCACATTTTGT
ATTAAATGAGCTGAGGTGAACCTGGCATGCAGCCTCAGCTCTAAGCTG
GCCGCCCACGCTGAGGCATTTATGAACTGCACCCTCAGCGATAATGTT
ACAGGGAATGCTGAGGCAGGTCTCAGGAATCACCTCAGCTAGTGGCAG
AACGAAAATGCTGAGGTTACCCACCCTGTTGTCCTCAGCCCGCATTAT
CCAGGATAGGCTGAGGCTACATGACTTAGGAGCCTCAGCTGATTTTCT
AGGGAAATGGCTGAGGCGCATTGCAGGGAAATCCTCAGCTCGTCACCT
AAGCTGTCCGCTGAGGTTCCAACTAGTAACCCCCTCAGCGCCACTCCC
GAGCGTCCTGCTGAGGCGGCTTGTGTTTAAATCCTCAGCGGGGAATCA
AGGCGACGAGCTGAGGGGTTATTCGGGTAACACCTCAGCAACGAGACA
GTCTAATGTGCTGAGGTAGTTTTTTTTATATACCTCAGCTCGACTGAG
GGGGGTACAGCTGAGGATACCATGATTTTTTTCCTCAGCAAACCGAAT
GTAAAGGGCGCTGAGGGAAATACAATCTATCGCCTCAGCACGTCTTGG
GGCCACCACGCTGAGGGGTATCGTGGGGTCCCCCTCAGCAGCCATGAC
AAGCACCCGGCTGAGGCTCTCTGGAATTTTTTCCTCAGCATAAACCGG
CGAGGCTAGGCTGAGGCTCCCTGTCTTTTACGCCTCAGCATAGATCAT
ATGGCATAAGCTGAGGGTGCGTTTTTGATTGTCCTCAGCTTCAGTTCA
TGACAGATCGCTGAGGTAGACGTGAAGGGGTTCCTCAGCCTGTCTGCA
CCCTGGGAAGCTGAGGTGATGCCTTATGTGGCCCTCAGCCCGCAATAC
AATCCTGGGGCTGAGGCTCGTGGGCCCTGTACCCTCAGCTTGGGTACA
AGGGGATGTGCTGAGGAATTCGTAGGCCACAGCCTCAGCATTGAAAAA
GATGGCTGTGCTGAGGTGTCAAGTTCGAGGGACCTCAGCAAGGCATTC
GCACATGTTGCTGAGGTATTGCTTAGTGACAACCTCAGCTCACCAAAA
TTCTCAAGTGCTGAGGAATATTAATTAACTTCCCTCAGCGTCGTCCTA
AGGTAAAGGGCTGAGGGAATCACTTCGGTTAACCTCAGCAGAGGGTAA
TTTAGACGTGCTGAGGTCAGCAGCGTTTCTTACCTCAGCATACATAGA
GTCTTAGCTGCTGAGGGGCATAGTATTCTGTTCCTCAGCCTCCAGTAG
CTCTTACTGGCTGAGGAGTCCTGAGGGTGGAACCTCAGCTCTTACACT
ATGAGGGCTGCTGAGGGGGGGTGATCACTAGTCCTCAGCTTTAACATG
AGAATTATGGCTGAGGCAGTATAGCACGCCACCCTCAGCATTATCAGC
CAAAGTAGTGCTGAGGCTTTGTATGAGGGTCACCTCAGCACGGCCGTA
CATGTTGCAGCTGAGGAGGGGGATATGGAAATCCTCAGCCTCCTAACA
GGCTCCGCAGCTGAGGATGAACGGTTAATAATCCTCAGCGGATTATCT
TTAGGCAACGCTGAGGTAGAGCTACTCAGGAACCTCAGCTCACGAACT
ATGTTATGTGCTGAGGATTGGCGTTTTTCGCGCCTCAGCCACTCGTAC
GGGTCTGCGGCTGAGGTCCAGGCAAAGGCTATCCTCAGCCTAGTGGAC
AAATCTCGTGCTGAGGAAGTGGGGCAACCGAACCTCAGCTACAGTCAA
GCACGGTTAGCTGAGGATCAAGGCACGGTTATCCTCAGCTCGCATACT
CACGATTCTGCTGAGGTAATGGTTCCCCTCCTCCTCAGCGAAAAGGAT
TATTCCTTTGCTGAGGACGTGCGCTCCCTGCACCTCAGCGTCACTTGA
AGCCATCCTGCTGAGGCTCTGATCCTTATAATCCTCAGCTACTCGACA
GTGTAACTAGCTGAGGTTATAGTGTCGCAGGACCTCAGCTTGTGGCCT
TTTACAGTAGCTGAGGTCCTAAGTAGCTAAGGCCTCAGCGGGGATAAA
AGAATTTGAGCTGAGGAACTGTGCGTAGCGGACCTCAGCCAGATCCTG
TAATATGAGGCTGAGGTGTAGTGACGGGTAGTCCTCAGCATGCCTGCC
GGATGAGGAGCTGAGGCTGTCAGGACTGCACCCCTCAGCCAACCTCAA
TCTAAGTCTGCTGAGGAAACCGACATAATGAACCTCAGCGGATCTTTG
GTAGTTCCGGCTGAGGGAGCTCATATAGTATCCCTCAGCGGTTTTATG
TTCTTCCGCGCTGAGGCATTCTCCACGGAGATCCTCAGCTGCCAAGTC
AAAACGTGGGCTGAGGGTCAAGAGGTAAGATACCTCAGCAGAGCATCA
TTAGTCTTAGCTGAGGTACTTGGAATGAGACACCTCAGCTCACATTAG
TCTCCATATGCTGAGGTATTGGTTTTTACCACCCTCAGCTAATGAGGC
ATATGACTAGCTGAGGTTCATTTTAAGGGCCGCCTCAGCCTTATGTTT
GTTTTTAATGCTGAGGCTAATGACAAGTCCCACCTCAGCTACATGCAG
CGAAGATAGGCTGAGGATTATGTTTCACTGATCCTCAGCCTAGTCGTA
TGTAGCTATGCTGAGGAATCGTTTGCAGAGACCCTCAGCTTGGATAAC
TCTGTGACCGCTGAGGGATTAAAGTACATTAACCTCAGCTCACGAGTT
GCTCCTCGGGCTGAGGCAAAAGTTACGGCAGCCCTCAGCTTGGTTTTT
GAAAAGTATGCTGAGGAGCATCGCCTGCGGTACCTCAGCATCAGGACT
CGCGTGCTAGCTGAGGGTCCCTTATAGCACCACCTCAGCTCGATCCCT
TGTTTATAAGCTGAGGACCCTCTTCCTTATTGCCTCAGCATCGGAATG
AACCATCTAGCTGAGGCGTTCCAGCTCAACCACCTCAGCAACGTATGC
ATCTATCTTGCTGAGGGGTATGTTGGGGGAGGCCTCAGCTATTTACCT
ATCCACTAGGCTGAGGAAGATAGGCTTAGTAACCTCAGCCTCTCTCAG
CCATTCATAGCTGAGGGTCCAGTGTCGTTCGACCTCAGCAATTGTGAG
CCGTTATTCGCTGAGGGTCAAGGATAGAAAAACCTCAGCTATGGCCGC
CGTGAATCGGCTGAGGTCCAGCTACTATTTCGCCTCAGCACTATGTGC
ACCTGCTAGGCTGAGGTGGTCCGGTTTAGTACCCTCAGCATACACCGT
GCAAGATTCGCTGAGGGTAACATAATCAGATGCCTCAGCGTAAAGAAC
CTCACATCCGCTGAGGAGTATATTAGCTTTGACCTCAGCCTCGCAGTG
CACCGCCCGGCTGAGGACGACTTGGAATAGATCCTCAGCAGCTGAAAA
GCGGTGCTAGCTGAGGCAACTGATATTGACTACCTCAGCTCTCCGGTC
CGTGTTATAGCTGAGGGTCATTTGTTTTTCCGCCTCAGCTTCATTAGG
ATACACTAAGCTGAGGCTAGCAATGTCTTTCCCCTCAGCGGAGAAGTC
AGGAAGTCAGCTGAGGGCCTCCTACATTTACCCCTCAGCTCTGTTGCG
ATCGTGCGTGCTGAGGCGTTAAAATGAAGGCCCCTCAGCAATATTAGT
TGATGGTTTGCTGAGGCTCAATCGTGTGCACCCCTCAGCGATTAACTC
AGACCCTGGGCTGAGGGGGGACCTGGCAAATTCCTCAGCACCGGTTAG
AACGTTTGGGCTGAGGTTGAGGCTGTGAGGCCCCTCAGCGTGCAACTA
TTCTTATTGGCTGAGGGGATAAGGTTAAGTTACCTCAGCACAATAGGG
TACAAGGAAGCTGAGGTGGTAGGAACGCAGTACCTCAGCCAGTAGTCC
TTATGGCAAGCTGAGGGGAAACGAATTGTTCACCTCAGCCATTTGCGG
GCCAGAAACGCTGAGGAACTAGGTCTGGGGGTCCTCAGCGGCAAAAAT
ATAATTAGAGCTGAGGGATTTTTACGTAGGTACCTCACTATCTTCGGT
TTTGTCCATGCTGAGGACCAATACTTCTATGACCTCAGCTCAACCGGC
CAATGGTTTGCTGAGGAATACAGAGTCTTAGCCCTCAGCGACGGTAAA
AGATATTGGGCTGAGGGGATTGGCGGGGAAACCCTCAGCAGACGGACG
CATAGTATTGCTGAGGTAGGGGTCGTAAACGACCTCAGCGCTCCATCT
AACGCAGTAGCTGAGGAAGTATCACCGGGAACCCTCAGCAGGTTACAG
CTTGAAAGGGCTGAGGTTTCCCGAATTAGCTCCCTCAGCCGTCATATT
CACAGGGACGCTGAGGAGATAGCGGGGGGAAACCTCAGCACTTGCACT
CTGATGCTGGCTGAGGGACGGTAAAGATGATGCCTCAGCTACGTAGGA
CCAGTTAGAGCTGAGGATTTATGCACGTCATACCTCAGCAACGAATTA
TTGGTTCGTGCTGAGGATGGTCTCAATACTACCCTCAGCGTAAGTGGT
CGATATGCGGCTGAGGTTGCGAGCAGTATAATCCTCAGCGCATTCTTG
ACGGAGTTTGCTGAGGCTTTGCGAGATCTCGCCCTCAGCACATAGGAT
GTCGTTGTAGCTGAGGTATGCTTGATTTTCGTCCTCAGCTGGTGTAGC
ATGCTATGAGCTGAGGTTCTTGTCCCAGGTTACCTCAGCCTCGACTGC
CCGCCATTTGCTGAGGACGCCTGAAGGTCATTCCTCAGCGCACGTCCC
CCCATACTAGCTGAGGGTATAGTCTTCACGATCCTCAGCGGAACAAGT
GTGTAGTCGGCTGAGGGATCGCCAAAGAAGTGCCTCAGCCGCGATTAT
AAGCGGTGAGCTGAGGATCACTCAGTTTCTTGCCTCAGCTTGAAGGCA
TTCTCCTAGGCTGAGGTATTAGAGTTACTCTACCTCAGCAAAGACAGA
GCTTGTAATGCTGAGGCTGTGAAAAGCATACACCTCAGCGGAATGTAA
CTTGGTACCGCTGAGGGGGGCATTGCCCTGACCCTCAGCATTGGGCCA
CTTTTTTAGGCTGAGGGCAGGTCGTAATCCCACCTCAGCGACTTAGTA
CGATTCCATGCTGAGGATACTCTCGCGTCTTCCCTCAGCATTCGGGTT
ATGGTCATTGCTGAGGCCCCCCAAATCACGGCCCTCAGCAGATACGCA
ACGAGACCCGCTGAGGAGTACATAATCTTATACCTCAGCGCACTTTTG
AAACACCGAGCTGAGGCCCGATGTTTGTCAAGCCTCAGCATTGCGCGT
CGGATTCACGCTGAGGGCCCAGTGTAACGTTGCCTCAGCTCAAACAGT
CAGGCTACAGCTGAGGACTTTTGGTTCGTGTGCCTCAGCTTTAACCCG
AGACCCTATGCTGAGGCAGAGGTTAGTAGTATCCTCAGCGGATCTAAA
TAAGCTGTTGCTGAGGCTTCAATATTGCAAAACCTCAGCGTGTACTCG
TTTTCTGTAGCTGAGGCAGCAGGTAATTTATGCCTCAGCTTTTGTACT
CGGAGGTATGCTGAGGCCCTACCTCGCGCTAACCTCAGCCTAGATCCA
TTGTTTTTGGCTGAGGGTCCCGCTTGAAATGCCCTCAGCTATTGGTTA
ATCTTCGTGGCTGAGGACTGGCCTCCTCATGCCCTCAGCAATAAAAAG
TGCTAGATCGCTGAGGGAAGGTTCTGTAAGTCCCTCAGCGTTGGAACG
CTACAAGGCGCTGAGGTTGACAACAGATAATACCTCAGCACAGTAAAT
ATCTCAAATGCTGAGGGCTTTGCTTTTTATGCCCTCAGCTTCAGCTAT
GGCAGAAGAGCTGAGGGCGCCTCGTTTGCGTTCCTCAGCTCACAACTG
AAGTCACTGGCTGAGGGGCACCCGCATGTGAACCTCAGCATGACATGT
TGATTTAGCGCTGAGGACCTCGATTATTGAATCCTCAGCAAGATGTGA
CGCCTAAACGCTGAGGCAAGGTAAGTGTCGGCCCTCAGCTTTTTGTTA
ATACCCTCTGCTGAGGGTCATAAATTAACCTACCTCAGCTTCATGGAC
ATAGGTGGAGCTGAGGGGAAGTGCGTTATGTTCCTCAGCCAATCCACT
TGAGAATATGCTGAGGGGCAGGCGTTGCTAAACCTCAGCTAGAGATTT
GCACGAAACGCTGAGGCTCTATATTTGTCCAACCTCAGCCCTTCTGGT
TCCCTACTTGCTGAGGAATTCACAATCATGGACCTCAGCTGCACACCT
GAGCCCTTCGCTGAGGATTATCAGTCATATTTCCTCAGCATAAATAGT
GCGGTGGTAGCTGAGGGCAATCACTAGCAGAACCTCAGCGTATCCTCC
GTTAGTACGGCTGAGGGTCATCGGACTCGTGCCCTCAGCACACTTATT
TCGTCTTACGCTGAGGCGGCTGAAAATGGGTCCCTCAGCGAAATATGA
AACGGTGGAGCTGAGGAGAATACGGAGACCACCCTCAGCTACAGAGCC
AAGTGTTCGGCTGAGGCGCACCAACCTTGGTCCCTCAGCTTGTTGTTA
TGAAGCTTAGCTGAGGGTATTGGATTCGCAGACCTCAGCTGGACTCTC
AGTATGAGGGCTGAGGGCGTAAACTCGGAGGCCCTCAGCCGATGCTTG
GAGCCATGTGCTGAGGTTTCCTGTTGCTTGCGCCTCAGCGAAACGCCT
TATGATCTTGCTGAGGTATAACATTTCAGTAACCTCAGCCACTTATAA
TAAAAGCAGGCTGAGGAGTCTGAAGTTACGGGCCTCAGCTGTGACACA
ACGTAACTCGCTGAGGCATATTTTGGGTATACCCTCAGCCGATATACG
ACATACATTGCTGAGGTTTCAAGGTTCCATGGCCTCAGCTGCATGGTG
TAGGATATTGCTGAGGATAACACTGAGTTCAGCCTCAGCTCCGTGAAC
GTACAGCGTGCTGAGGTCGGCACATAGAGCGACCTCAGCCGGGTTTTA
AAATTAGGAGCTGAGGGAGATATATCGTGGACCCTCAGCATAAGCCCA
GGGTCATTCGCTGAGGTACGAGATTTGGATACCCTCAGCCGTTCTCAT
CCCTTGGGCGCTGAGGTACTGCTAACCAGAATCCTCAGCTTTATAATC
GAGGCATTAGCTGAGGTGTTCTCGAGCAGAGGCCTCAGCCGAGTCGAT
AGGGTCTGAGCTGAGGCTGCTCCGGCACCTGCCCTCAGCACCCGTGTT
ATATGCTCAGCTGAGGCTGGAGAATTCAATGTCTCAGCTGTCTATGAT
CCCTGTCATGCTGAGGTGAAGGTGCGTCTATGCCTCAGCGCTCCATTG
CACTTCTTCGCTGAGGCTCTAATTCACGGAGGCCTCAGCAGACGTCAA
AGATTGCGTGCTGAGGACGGCCGAGATGAGTTCCTCAGCTTGTATATA
GTGGGTGGTGCTGAGGGCCATACTCCTAGTTACCTCAGCTTCGGAACC
CTATTGCGTGCTGAGGCAGTGTCTAATAGTAGCCTCAGCGATCTAGAC
GTTCCAGTGGCTGAGGCAACAATAGTATCTATCCTCAGCAGTATCTAG
TCTTTGTTTGCTGAGGTTGACAGAACGTAGCGCCTCAGCTGGCTTATA
TGGTGTCTTGCTGAGGTCGAGCCGTCGAACGTCCTCAGCTCGCCCTTT
TAGTAACCTGCTGAGGCACACTTATGAGAACACCTCAGCGACATGGCA
GAAATACATGCTGAGGAAATTGCAGGACATCTCCTCAGCTTGATTTTG
TCATTTGTAGCTGAGGCCGGGTTCCGATAGCGCCTCAGCATTCACGCG
GCTTCAGCAGCTGAGGCGTATATATACACCTCCCTCAGCACCCGCCAG
CTTCTAGACGCTGAGGGCCGATTCTTTACCCCCCTCAGCTCTGTCGGA
CCCTTCTAGGCTGAGGGGTGTAACGGATATCGCCTCAGCAGTGAAGTC
ATACTACGGGCTGAGGTATATGGACCTGATCGCCTCAGCGCCCTAACA
CCATTTTCCGCTGAGGCATAATATCGTGTCCTCCTCAGCGCATTAAGG
GGGTTGCTCGCTGAGGCATCCTCAGGACTTCACCTCAGCGTGCTGCTG
TAGCGCATTGCTGAGGTTTTTGGAATCCGTTGCCTCAGCTGCGTGTAT
GGGCCATGAGCTGAGGCAAGGGATGTTGAGGTCCTCAGCACATCCGGA
CATACGGCTGCTGAGGGGGGGTTATCCTACAACCTCAGCTCTTGCGAT
CACCAATTCGCTGAGGACTCCGATGGGCTTATCCTCAGCGTTTTTCTT
CAATAGCTTGCTGAGGAGGAGGTTAGATACTGCCTCAGCCTCTATGCC
AAATGTATAGCTGAGGCAGAATCCCCATAGAGCCTCAGCGTAATGGGT
CCTGAGATAGCTGAGGTGGCGCTTAAACTACACCTCAGCTTGTTTGTC
GATTGTGCTGCTGAGGTCCTTACACTTTGGCCCCTCAGCGTCGAGTTA
TTGGTTGGGGCTGAGGTGTGCGGTAAGATCCACCTCAGCAAAAGTGTG
CATATACGGGCTGAGGCAAGTTGCGAGAATACCCTCAGCCGTTCGTAC
TCAGACTACGCTGAGGGAAACGGATATCCTAGCCTCAGCTCCGACCAA
GCAACAGTTGCTGAGGCTGCTCATAATGTAAACCTCAGCGTTATGCCG
TAGGGTACCGCTGAGGACTTTAGACGTCCGAGCCTCAGCTACACCAGT
CTCTGGTTCGCTGAGGGTGCTAGTGGGCTTGGCCTCAGCGTCTTCAAT
AGATGCAGGGCTGAGGGATTCCATACGAGATGCCTCAGCAGGTTGGAC
AACGTATGCGCTGAGGTTATATGGGACAATTACCTCAGCCTGTAGATT
AGTATATGGGCTGAGGACTTTAGTCGATGCTTCCTCAGCTACGTTATT
TATGAATTCGCTGAGGCGCTGATTGCGGATATCCTCAGCCACTGCTAG
TCTACCTAGGCTGAGGTATCGATTCCTTTAGCCCTCAGCAACCTTTCC
TGGTTGGTTGCTGAGGGTATGCCCTTCGTTATCCTCAGCTATCATTAT
AATTGTAGCGCTGAGGCAACTATAGGCACAGACCTCAGCATGTAGGAG
AGAAATATTGCTGAGGGATTCCTACAGTAAATCCTCAGCGTGCACTAA
CATATAGACGCTGAGGAGTTTAATCCCGAAGACCTCAGCGGTCTTACG
ATCTGTTATGCTGAGGTCATGAACGACGACGACCTCAGCAGGATGATC
TACTTTTGCGCTGAGGAGGAACGAAGCTCCGTCCTCAGCATCCAATCA
GTAAATTGAGCTGAGGACGGGCATAAAGCAACCCTCAGCATTCCCCAC
AGATTTGGAGCTGAGGTATGCATCGTCGCTAACCTCAGCCTCGAGTAC
TGGGACTTAGCTGAGGGTTATTATCTGGGCCGCCTCAGCTTTGAGGAA
TCTACCTCTGCTGAGGCCCTATATGAGGATAGCCTCAGCACAAAACGA
ACCAAGGCCGCTGAGGTTGACCCCATGCAAAGCCTCAGCGAGTGAAAC
GTCGGTGAGGCTGAGGAACTGAATGTGCTCCGCCTCAGCGCTCTGACG
GAATGGTCCGCTGAGGCATTGTAAAAAACCCGCCTCAGCGCTGTCTGC
ACCGGGTCCGCTGAGGGTGTTTTTGAGCTAAACCTCAGCTTCCAGAGC
CAATTGGTTGCTGAGGAGGCGTGCCAAATTTGCCTCAGCCGCGGGGTA
TGCAGGGCTGCTGAGGCTGGAAAAATCGGTCGCCTCAGCTTAGAATGA
TAAGGTCGTGCTGAGGGAGTGTGTCTACGTTTCCTCAGCATACACTAC
GTGTTACTTGCTGAGGATCGCCTTAGAGTCAACCTCAGCGCATGATCC
AATACGCATGCTGAGGGATCACCCCATTTGTTCCTCAGCATCAACGTA
CGGTTTTAAGCTGAGGAGTTCTACGTGGGCGGCCTCAGCTATCTTACT
GCCTCCGACGCTGAGGCATATCCGTCCCAAAACCTCAGCCCTCACCCG
AAAGAGCTCGCTGAGGGTTAGCACTCTCAGGACCTCAGCTGGTTCGTC
TAGCCACGGGCTGAGGATAACCTGTTTTCATACCTCAGCGATACTTGT
AAATTGATCGCTGAGGAGGCGTACTATTTCCACCTCAGCGGTGGCTCA
CCTTTCAGTGCTGAGGGCGGGCTCACTAGAACCCTCAGCATGTAAATG
GTGACCAAAGCTGAGGGCACTACTAAACACGACCTCAGCCTGCGCACG
ATGGTACAAGCTGAGGCAGGTCGCAATCTTCACCTCAGGCCAAAGCTT
CTAATTCTGGCTGAGGATGGGCACATATCAGTCCTCAGCCTTCCAAAA
TCATTCGACGCTGAGGTCCAGAGTCGTCGTAGCCTCGCCTTTATCACT
TCTGAGTAGGCTGAGGCGACATATACTTGTTGCCTCAGCCAAACGTTC
CGTTAGTCAGCTGAGGTAATTAGCACCGGTTGCCTCAGCTTAAGACCA
AATATTCTTGCTGAGGAATCGTACTGGTAGCCCCTCAGCCTACCCACA
GGGGCATCAGCTGAGGATAAACCGTCTATAACCCTCAGCTAGATAAGC
GGCCGGTACGCTGAGGCTCATGCCCGACGTTGCCTCAGCAGACATGCA
GATCACCAGGCTGAGGTTCGAGGCAGCGTGGGCCTCAGCCTAAGCGCG
TGTACACAAGCTGAGGTCTTTGGGGCATGTAGCCTCAGCTGTGTTCTC
CGAAAGGGCGCTGAGGACCACAGGTTTCACCGCCTCAGCGAATAGAGG
GAGGACTCGGCTGAGGGTAGAGCATGCTGGACCCTCAGCCGGGAGTGG
CGGGAGCTTGCTGAGGGGTATAATAGACTGGACCTCAGCTGCAATGAT
TTGTACTTTGCTGAGGTCGCTATCCGGATCGTCCTCAGCAATTAACTA
GGAGTTCACGCTGAGGTTACAATCATGTATCTCCTCAGCGGGAAGAGA
CTATGTAGCGCTGAGGAACATATGGGTCAAAACCTCAGCCTAAGGCTC
CAATATAAAGCTGAGGCGCTAACTGTGCTTATCCTCAGCGCAAATAAC
GTAGATGACGCTGAGGTCACGAATCTAGGACTCCTCAGCTTTATTTTG
GAGACATTAGCTGAGGACATTTAATAATAGTCCCTCAGCTACTGTCTA
CAAAGGCATGCTGAGGTTTAAGCGTCAGACAACCTCAGCCAATCGGAT
ACAATTCTGGCTGAGGCTCCGTGATTCAACCTCCTCAGCGATCCGAGC
GGGAGTATGGCTGAGGGGGAAATGCCCTCTTCCCTCAGCCTCCTCCTT
CCAATCGAGGCTGAGGAGTTTAATAATTGGGCCCTCAGCGTCTAAATC
TCTCCGATAGCTGAGGTCCATTTTTCAATTGGCCTCAGCTGAAAAAAA
ATTGGGTCAGCTGAGGAGTCAGCAAGGTTTAGCCTCAGCACCAGGATT
TAAGATGAAGCTGAGGAATTAACCTCGCACACCCTCAGCCCAACGACG
AGTCATATTGCTGAGGTGCGTATATTAGTGCACCTCAGCTATAGTAGC
ATAGTAATCGCTGAGGACTGCGGTATGCGAATCCTCAGCTTCGTTTCG
AAATTTTGTGCTGAGGTATAAGTTATTGTCTCCCTCAGCACCAGCTGT
ACTAGGCCGGCTGAGGAATTTACCCCATTTATCCTCAGCATGGCTCTG
CCTTATTGGGCTGAGGCAGAAGGAGGCTATCCCCTCAGCCGTATCGTA
CCGGCATGGGCTGAGGCATTCTGAACATCATGCCTCAGCAGCAACCTC
TTCTATGAAGCTGAGGGTTAGACTGGCAAAAACCTCAGCGAAGCCGGA
GCGATACCTGCTGAGGTATGGTATCATCACGGCTTCAGCATATACTAA
TGATTAAATGCTGAGGACACACGCCTAATTTACCTCAGCAAGGCGGAT
AAACAGTATGCTGAGGCATACCCAGGGAAGACCCTCAGCTCGTTAATC
AGCTCGCTTGCTGAGGTACAACCAGCTATTATCCTCAGCAATCAAATC
TTTTACTGCGCTGAGGAGAGGATGGTTGTAGGCCTCAGCAAGGGATGA
AAACTACGGGCTGAGGGGGTCTATTAGCCACGCCTCAGCTCATATGGT
AGAATTAAAGCTGAGGCCTGCCAACACTTGGACCTCAGCTAGTTTGGT
GTTAAATATGCTGAGGAGATTTAAGTACCTGGCCTCAGCTAAGCTATC
CCATATGTGGCTGAGGCATCTGTTATATTCGGCCTCAGCAGGACTACG
CAGGCTCACGCTGAGGCAGTAATCCCTCGTCACCTCAGCTTAAGCTTG
GTCCACCGCGCTGAGGTGTGTGGAGTTTCAATCCTCAGCGATTCTTAC
TCCTTAAAAGCTGAGGGCTTGAATGAACGTTACCTCAGCTTTTTGGTA
CCGATAAAAGCTGAGGTTTAAAGTAGCATCGTCCTCAGCTCCGAATAG
GCGTAATGCGCTGAGGGCTTATGTAGCAAAACCCTCAGCAATACAGAA
CGTGTTGAAGCTGAGGCTTACAAAGCTTTTCTCCTCAGCTAATAAATC
ATTCGTGCTGCTGAGGAAATATATGTGGCATTCCTCAGCGAGTAACTG
AGATTGGCTGCTGAGGATAATCGCATCATGAGCCTCAGCAAAACTGCG
TATCAGATGGCTGAGGAGTATCAGCCACTAACCCTCAGCTTGGTATAA
CGTTGGCCGGCTGAGGTCAAGGAGGAAATTCCCCTCAGCGGTATGAGC
TAGAGTCCAGCTGAGGATGGTCTAGCGGGTAACCTCAGCCTTTGGGTT
GGATAGGGGGCTGAGGGCGGGTATAGCTCTCCCTCAGCCGTTGGCTCT
ATTCGTACAGCTGAGGTATCTGTCCTTTTAATCCTCAGCGTGGCGCTG
CATATGCCTGCTGAGGATGCCTTCTAGGCACACCTCAGCCAATGTGTC
ACAAGTCACGCTGAGGTATTATGAGTACAGTCCCTCAGCAGCTATTGC
ACCAACGGTGCTGAGGTTATCAATAACCTTATCCTCAGCAGCTCAAGA
GTACCGTTGGCTGAGGGATATGAATAATTTACCCTCAGCTGGGATATA
TAATAAGCAGCTGAGGCAGCGCGACTTATCATCCTCAGCGTATCTTGA
ACAGATTCTGCTGAGGTATCCAGCGCCAAAAACCTCAGCAAGCATTAG
ATGCAAGATGCTGAGGAATTGGGACTATATGTCCTCAGCATTTGAATC
TGTATTTTGGCTGAGGTTCAAACCTCTGTCTCCCTCAGCCCATGCATT
TCTCATGAAGCTGAGGTCATATTTGTCTTACCCCTCAGCTTAGAGTAA
CAGTTTGCTGCTGAGGATTGGTAGCAACCCTTCCTCAGCAATGAAGGG
GGATTAGTGGCTGAGGAAGTCTGTTATTATCGCCTCAGCACGACCTGT
TCACTGTAAGCTGAGGACTAACTAACGGTAAACCTCAGCCTTAGCGAC
CTGTCTTAAGCTGAGGGTATAGACTCCCAGGTCCTCAGCTTTGGTCCG
GCGAGCGGCGCTGAGGTCTTTCTCAGATTAGTCCTCAGCTGAACGTCG
GGTTGTCGGGCTGAGGCTTTTTCGATATGGGTCCTCAGCCCTCATGCC
CTATGTCTTGCTGAGGGCATGTCCTACCCTTCCCTCAGCGGATGCAAT
AAGTACTCTGCTGAGGACAAAGTGCTGCTGAGCCTCAGCCAAAAAGAA
TCGTGGGGGGCTGAGGACGCAGAGAAGGGCGACCTCAGCACCAAATCA
ACATCTCGTGCTGAGGCGTTGAGGGTACAGGTCCTCAGCACTCGACAT
GATCTATGAGCTGAGGTAAGTACTGTCCTATTCCTCAGCCAGTAATGC
TTTCTTCTTGCTGAGGATTTCTTAGTGTTCTGCCTCAGCATTGTGCCT
ACAATTTACGCTGAGGTCTCTTTACTTCTGGGCCTCAGCATTGTCTCA
CTCTGCATGGCTGAGGTATCCCTGCACGTTTGCCTCAGCACTTAACCT
TATGTCGGAGCTGAGGATGGACGGTATCTAGCCCTCAGCCCGCGCCAT
TCAAATTCTGCTGAGGTTCAATTGCGGTATTTCCTCAGCATTAAGCAT
TTCAAATCTGCTGAGGCCGATGGCATTGTTAACCTCAGCTCCAATGCA
GCAGGTTACGCTGAGGAGACAGAAGTGGGATTCCTCAGCGGTGACGGT
TACCATCGAGCTGAGGCGAGCTTGTCTGATTGCCTCAGCCGGACGCTG
AACGGATGCGCTGAGGATACGTCATAACAAGACCTCAGCTTTGCGGAC
CGGACAGTTGCTGAGGCTGCCAGTAAGAAGACCCTCAGCAGAAACTTT
CTAGTCCCAGCTGAGGGCCTGAAAAGTGAATACCTCAGCACTGGTAGG
GTGTTAGACGCTGAGGCTCAATATGATATATGCCTCAGCAATCAACTA
GTAGTTTGCGCTGAGGCTTTTTACCTGTCTATCCTCAGCCTACAGTAC
GGCCGTGAGGCTGAGGCGCTAATGTTCAAAACCCTCAGCACGACTCTT
ATCATACCAGCTGAGGGTCGAGTAAAATAGTCCTCAGCTCTAGGTCCT
CAGCAACTTGCTGAGGCCCATCAACCGGTTTCCCTCAGCGTGATGCAA
GCACCATTTGCTGAGGTTCATCATATGATAACCCTCAGCTACAATTAT
ACATTCTAAGCTGAGGTAAACACAGTTATAGTCCTCAGCGTTAGGAGC
CCCATATTCGCTGAGGCTTGCAGGAGTCAACGCCTCAGCAAGAACGCC
ATATTCTACGCTGAGGCTATAGTCATGAGTGGCCTCAGCTTCGTCTCA
GTCGTGGCCGCTGAGGAACTTATTGAACGGCGCCTCAGCCATAGAATG
TCTTTGTATGCTGAGGCGACCACAATGGTAAACCTCAGCAATTCACTG
CAGTCGTCGGCTGAGGAAAGGTCGGCATTAGCCCTCAGCCTCGACAAT
GGACAGCCAGCTGAGGGATGGCCCATGTGTCTCCTCAGCTTCTGACCT
GCCTTGGAAGCTGAGGTTCGGTCGGGCTCTGTCCTCAGCCCGGCAATG
CCTCAGATCGCTGAGGAATAAGAATCTCCAAACCTCAGCGGAATTGTG
GGCTCTCAGGCTGAGGTCCATTGGGAGGATGACCTCAGCGACCAGTTT
GGAAGAGTCGCTGAGGAGTAAACGAGATAACACCTCAGCTCCGCTGCG
GCAGATTTCGCTGAGGGTTCGTATTCTATGCCCCTCAGCTGATTATAA
CGGTGGCCTGCTGAGGTACAGGTTACGAGCATCCTCAGCTGACGAAGG
CGCTCCTGCGCTGAGGCATATGAATGTGACGCCCTCAGCGACGAAATT
GCTCCCTGGGCTGAGGAGACCTCTATGCTCTGCCTCAGCCACTGATGA
AATTGTCTGGCTGAGGAGTACTGGTTTCTGGACCTCAGCGCTTAACAT
GACTAACTTGCTGAGGCTGCTTTATTGTATTCCCTCAGCTGGGGAAGG
CTCTCGTATGCTGAGGGTTGAATGTGATTGAGCCTCAGCTCAATTCGA
GATTTGTATGCTGAGGGTCCTTTGAACGCTACCCTCAGCAGATTTGGC
CGGTAATTCGCTGAGGAATGTATGAATTCTTCCCTCAGCCGCCCCCAT
TAACCTGAAGCTGAGGGACATTGCAAATGTGCCCTCAGCCAAATTCGT
CGTATGGAGGCTGAGGGCGCAAGGTTCGCTCCCCTCAGCTAAGCAATG
ATAATATAGGCTGAGGGCGCCACCACTAATTTCCTCAGCACATTATCG
ACGCAGTGTGCTGAGGAAATGTAATCAATCTGCTCAGCCGTTGTATAT
GGCAAAATGGCTGAGGGTACGCGACGTGCAGGCCTCAGCTGCGCTTAC
GGGAATTCCGCTGAGGCGGATATTTATTTGGTCCTCAGCATAACTGCA
TACATGTCAGCTGAGGATCCGTGTCAGAGAGTCCTCAGCGGTTACACG
AAATATGATGCTGAGGTAGTCGGCTCCTGGTACCTCAGCTTCAACCTG
CTGATAATCGCTGAGGAGTGGCGGCGTTTAAGCCTCAGCGTCCGTATG
ATTTAGCTTGCTGAGGGCATGATCTTTTGGCTCCTCAGCGGTATTAGT
AAGCTCAGAGCTGAGGCTAACGCTATCGCACTCCTCAGCCAGATACTC
AGGGAGGCAGCTGAGGAAGCGTATTTAGTCCGCCTCAGCAACTTGTAG
GGACGCATAGCTGAGGCGTAATAAACAATTGTCCTCAGCGACAACTAG
TTTCATGGTGCTGAGGTGTCACAATACACAATCCTCAGCGCTTTGACG
TATATGTTGGCTGAGGAATTTTGAGAGGGCTACCTCAGCTTGAACATG
GCGGTAGGAGCTGAGGCGCTTATGACACCAAACCTCAGCTGGTTTGGC
GTGTTGGAGGCTGAGGATGGTCTCCTTGCATCCCTCAGCAAACTAGCA
GCTAGTAAGGCTGAGGTGTGGAAGGAATGTTACCTCAGCATTTCACCT
CCCGCAATTGCTGAGGCTCAAAAGCGCATCTGCCTCAGCGTTATGATT
GAGTCTGTTGCTGAGGCTAGATTAAATACCGACCTCAGCTTTTTAGGT
TCTATTAGAGCTGAGGAGGTACGTGCGATAGTCCTCAGCCGGGTGTGT
TCAGGAACAGCTGAGGCGGCTATTACGATTAACCTCAGCTTTGAAAGT
GCCCACTGCGCTGAGGTCCAACAAAAACCAATCCTCAGCGAGTATTCT
GTAATTGCTGCTGAGGGTATGCCAAAAGTTCTCCTCAGCCTTTTTCCA
CATCTACTTGCTGAGGCCGATAAAGAAGGATACCTCAGCAGCCCTTAT
CCCTACGAGGCTGAGGAGCGCAAGATGCAGCTCCTCAGCAGCCCAAAT
TTTAAGGACGCTGAGGTGAATGAGGTGTGTCACCTCAGCGGCATCGAT
AATAGAATAGCTGAGGTATTACACCACGTTTACCTCAGCATCCAGTTG
TCGTGTCGTGCTGAGGAGGGTAAACGAAGATTCCTCAGCTAATTGGGT
TGGTATTCTGCTGAGGGGGTTCAATTCTTACGCCTCAGCGCCGACAAA
CCACTATGAGCTGAGGATATTAACCTTCGGCACCTCAGCATAGGAATT
ACATGATGAGCTGAGGTTGCGGGATCGCCTAGCCTCAGCTTAAGACTT
GGAAAATATGCTGAGGGGTAGGTAATATGGTTCCTCAGCGTCCATTCA
AGACGTAAAGCTGAGGACTTGATTTTAGCCTGCCTCAGCAGGTAGATA
CGCAAATGGGCTGAGGTTTACAAATCTTGTTCCCTCAGCTCCTTATGA
TCCAAATACGCTGAGGGTTTAGTTCAGCTGACCCTCAGCTCAAAAGCG
AGGTCGTTAGCTGAGGTGTACTTACGGTCCTGCCTCAGCATATGTGCG
TGAAGGAACGCTGAGGCCCGGTCATTAGTAAACCTCAGCTGCTGCCGT
ATATCTTTAGCTGAGGAGGTGTCTTCTACTCTCCTCAGCTATTTGTAG
TTTCCAGCGGCTGAGGCTTTACCCAGCAGAGACCTCAGCACGAATGCC
GATCGCGTGGCTGAGGCTTCGACCTATTATTCCCTCAGCAACGTTCAC
GCAGAACTTGCTGAGGGACATCTTGTTGAACCCCTCAGCCAACCGTGG
TACTGTGACGCTGAGGTATGCCGTGGCACCCTCCTCAGCGTGTCTGGC
TACTCAGAGGCTGAGGTATGGCCTACTTTAGGCCTCAGCATCTCTCTA
TGTAGCGTGGCTGAGGAACCGTTCGTCCGGCGCCTCAGCGTGGTGCGG
GAAGGGCTGGCTGAGGATCTAAATGCGCAGCGCCTCAGCATAAGCGCG
ATGGGGGTTGCTGAGGGTTACTCGGATATGTTCCTCAGCATTTTAGAC
TTATGGGGGGCTGAGGTCGGACGAAAGATCTCCCTCAGCGGGTAATAA
GGCTCATTGGCTGAGGTTAGGTCGTTACACTGCCTCAGCATGCACTAC
TCGGGCCCTGCTGAGGGCTGTGGGAAGATTATCCTCAGCGTCTTCTAG
TCCGCACTGGCTGAGGGCAGCATATCGGCCGCCCTCAGCTATGGGCGA
TACCTTATCGCTGAGGCCAATATCAAATCACTCCTCAGCAACAGTTTG
GAGCCTCCGGCTGAGGAGGGATTATCATGCATCCTCAGCTTAAAAATA
AAACTGCTAGCTGAGGAATACGCTTACGCTCACCTCAGCACAAGCTCA
TTTGTATTGGCTGAGGTGGGCATCTAGAACATCCTCAGCAAAATCATT
GGTAGCAAGGCTGAGGTGGAAGTGCTAATCTTCCTCAGCGATGTAAGA
CTTTATTGAGCTGAGGCAGGAACGGCTTTTCTCCTCAGCAACCTTTAA
GTCGAACGTGCTGAGGGAGTTTCACTTCACTGCCTCAGCCGGAAATCA
AACCAAATGGCTGAGGCACGACTCATAATGAACCTCAGCTCTTTGCGT
GCCAGTCCGGCTGAGGTCGAAGCATGAGCTGCCCTCAGCCATGAGCAC
AGGATATCAGCTGAGGTCGAAACAATGCTAGGCCTCAGCCTTTTGTCT
TGTTCTTAGGCTGAGGTGCGGCACCTGTAATACCTCAGCCGTTGTCTA
GATTGAGAGGCTGAGGTAATTACTATCACAGACCTCAGCCCCGCGGTC
AGGTATTTGGCTGAGGTCTCATCACGTAGGGGCCTCAGCTAATACATA
CTGGCGGGAGCTGAGGGGGGCAAAAGTCGTAGCCTCGCCTATTTAGCT
TCGGTTTCCGCTGAGGGACTTTAAATAACGTGCCTCAGCAAATTCAGC
TGAAAATAGGCTGAGGCGCGGCACAATACGCACCTCAGCCAGGTGTTT
TCCGGAGAGGCTGAGGCACTATTGGTTATAACCCTCAGCTTGCAAAAG
GCGATATCCGCTGAGGCACGTCTGGACTGCCGCCTCAGCTGTCAAATT
ATGTCAGTAGCTGAGGCAAGGTAATTAGAGCGCCTCAGCATGAGATGT
CTCAGGTAAGCTGAGGTAATTTAGAAGGTACTCCTCAGCAGCCTAAAC
GGGCGACGGGCTGAGGGGGCACATATCGACATCCTCAGCGAACGCCAT
AAAAAATTGGCTGAGGTGGCGACCGGTGACCACCTCAGCAGCTTATTT
GCAGGCTCGGCTGAGGGGATGATCTAGGCGTTCCTCAGCTTGCGATAT
GTCCTATATGCTGAGGAGGTTTACGTGTGAAACCTCAGCCAAGACCCA
ATAATGCATGCTGAGGCCCCCACGGTGACGATCCTCAGCGTGATGCGT
TGGGCACGCGCTGAGGGATACATGGCTTGGACCCTCAGCGACCCGATC
TAGCAATGCGCTGAGGGGGTCAAATCATGGTGCCTCAGCTTTATAGCA
CCTTCACCGGCTGAGGTAGATCCGTGGCAAAACCTCAGCTAGTACAGA
TCAGTCAGTGCTGAGGTCAGTTTTAGACTGGGCCTCAGCTGTTCCCTA
TATCGGATTGCTGAGGAGAAGTATGTTTGTCACCTCAGCTTCACTAAA
TGCTCGCACGCTGAGGGTATCTGTGGTCGATCCCTCAGCCATGAGAGC
GGTTTGTGTGCTGAGGTACAGCTACGTGTGGGCCTCAGCCTGATCGTG
ACTTGGTCAGCTGAGGCATGATAAAGGTTTCACCTCAGCAGAAAGCGT
CGTATGGTTGCTGAGGGAGGAACATTTTCATACCTCAGCGGCTAGGTA
AATGACCCAGCTGAGGTGGTTTCCTAACCCGACCTCAGCTTATGATTC
TTATACTAGGCTGAGGATGACCGTAGAAATGACCTCAGCCTTGACATT
CTTGTGCTTGCTGAGGGTCGGGAGGCGCTACACCTCAGCATGGATGTT
GTATCTCTCGCTGAGGAGAATATAGACAGATCCTCAGCTATAAGGATT
GGTCCACATGCTGAGGATGAAGGACACTGGCCCCTCAGCGTGGCGTAG
ATTGCACCAGCTGAGGCGCATGATGTTCCTACCCTCAGCTAAGCGCCC
AATTGTCTGGCTGAGGATAGATTCGGAACAAACCTCAGCATAGTTACA
CACATAATGGCTGAGGTCGCTGTCTCACCAGTCCTCAGCAATACCGAG
CTATATTTTGCTGAGGAGTAGTGAATCCTATACCTCAGCTTGTGGAAT
ATCTCGATGGCTGAGGGTGCTGATTGATATTACCTCAGCCCGGCATAA
GTTCCCCGTGCTGAGGTGAAAGCGTAACAATTCCTCAGCAATGAACAG
GGGGATTTAGCTGAGGGTGGAATTCGGTATTACCTCAGCTTAAGGTAG
GGGCACGCAGCTGAGGATACGCAACGCAAATGCCTCAGCATCGGATTG
AATGCAGTAGCTGAGGGGAGTGGTTCGGAAGTCCTCAGCCGTGTCTGT
TCGTCAGCTGCTGAGGTATGACATAAACTCAGCCTCAGCCACTCGTTG
CGTGACGTTGCTGAGGCAGAGTGTTCTGAGAACCTCAGCAATTCGAAG
GCGCCCTGTGCTGAGGGCTTAAGTGGGGTCAACCTCAGCCAACCATTA
GGAGTGATGGCTGAGGTGACCTGATGGAGTTACCTCAGCAATCCCCCA
TTTAAGGCCGCTGAGGATATGATACTGCATCGCCTCAGCCCCGGGAGT
TTGACAAGCGCTGAGGTTCCAAGTAATATGGCCCTCAGCGCCTTATTG
TTGTGAGGGGCTGAGGCTAGCCGCGTACGACACCTCAGCATGCACTAG
AAAATAACTGCTGAGGTTTGTTGGGTAGCATACCTCAGCATATGGGTC
TCGAACTATGCTGAGGTTGAGTGTCTCAGAAACCTCAGCTGAGTCTAT
GTCAGGGACGCTGAGGTTACCGTTATTACATACCTCAGCTAGCGCACG
AGTTTTTATGCTGAGGTAGGTATTGTCGGTGACCTCAGCAAAGAACAG
ATTACGCATGCTGAGGGTTTACAACTGAACATCCTCAGCTTATTAAAC
CTATAAGAAGCTGAGGTAAGCTTTAAGTTGCGCCTCAGCTGTGATCTT
AACATTGGTGCTGAGGTTGAGAGCAAGTATAGCCTCAGCATACTCCTT
TCAACTTTGGCTGAGGTACTCAGTTTGTGAGCCCTCAGCGTCGGACAG
CCGGAGTAAGCTGAGGTTAGTGTTGGTTTAGGCCTCAGCCTAACTGCG
GGCCACCTTGCTGAGGAGGTACTGCCGTGGGCCCTCAGCATCCAATGG
CTACTCAGAGCTGAGGTACCTGTTGAGTATGACCTCAGCGTCGAATTG
ACATTTCAAGCTGAGGAACATAGTTGAAGATACCTCAGCTCAGCGCTT
ACGTAGAATGCTGAGGGATAGGTCTAACGCATCCTCAGCCAATGACGG
GGACATCGCGCTGAGGAGTAGACCCATATATACCTCAGCTCTTAGATA
CAGGCTTGTGCTGAGGCCGAGGTCTATTGAAACCTCAGCTAGGCAGAA
AACAAAGCTGCTGAGGATCAAGTTGCATGCTCCCTCAGCATGGGCCGG
CTTGTGACCGCTGAGGCTCAGCTTGCTGTACTCCTCAGCTAGTGGAAT
ATCAACGACGCTGAGGAAGCTTTTGTCACATTCCTCAGCAGGCTATAC
GACGGCTATGCTGAGGGTTTAATTGGACAAAGCCTCAGCACATCCTCG
TACTTTCAGGCTGAGGGCCTCTCTTTTCACATCCTCAGCTCTAGCTCT
TATATATTGGCTGAGGGGTGAGGGTCATACGTCCTCAGCTTCGGACGT
CTATAACTAGCTGAGGGAGGTCGGCGTTACCGCCTCAGCTTAAACGAT
TTTTAGGACGCTGAGGACTGTATCTGATTGGACCTCAGCACCGTACCA
AAGGAGGATGCTGAGGGCGGTTATGCCAGACACCTCAGCACGTAGTTG
AATGGATGAGCTGAGGTCAGGACCCGGTGGTACCTCAGCAAAAAGTAT
CGGGCTGACGCTGAGGAGACTGGCTCGTTCGACCTCAGCCGCGCCTAT
GCCTTAGCGGCTGAGGTTCAGTAGGCGAACTTCCTCAGCCTACTGTGA
TTACGCTAGGCTGAGGTGTTACGCTTTTGAAGCCTCAGCCAGTTTCAC
AACTTACCCGCTGAGGGAACGACCGGGTAGAGCCTCAGCCTGAATAAT
AGGAGCGCTGCTGAGGTTGATATAATCGTGACCCTCAGCCCTTTGTTG
TTCTTAGAGGCTGAGGAGACTGTTAAGCAAATCCTCAGCATCAAACTG
CTGCTAACTGCTGAGGGTCGGTGTTGGAATGTCCTCAGCGCCCTCGGT
CTAGTGGTCGCTGAGGGAGCTCTCAGTGAAGCCCTCAGCACGTCGTGG
TCGGAGCCAGCTGAGGTGAGTGAGCGTTATGACCTCAGCGTATGAGGA
TAGAGATTAGCTGAGGGCCAACTGGGTACTTACCTCAGCTGTGATTGA
CAATAGTTAGCTGAGGTTCTGACATCTTGATTCCTCAGCGGGATCTCG
ACGACACTGGCTGAGGAAGAGGCCGTCTGAATCCTCAGCAATGAATCT
AACACACCTGCTGAGGCGCCAGGCCCTGAGACCCTCAGCGTCTTTTTG
GTATGAGGGGCTGAGGGAGGTATCAGGTTGCACCTCAGCGCTTTGCTT
AGCGGTTAAGCTGAGGGATCTCGAACTTAGCACCTCAGCTTGGTTGAG
ATGCATTCGGCTGAGGGGCGACGACCAGGAAGCCTCAGCCGTCAGTGC
TTTCGTTTAGCTGAGGTGGATTCACCAATATGCCTCAGCTTAAGGGGC
TATCTCTCTGCTGAGGTGCGTAAGGCAAGTTTCCTCAGCCAGTGAGGT
TACGTCTAAGCTGAGGCTTAGGTTTGATTCTTCCTCAGCTATATGGCG
TGTAAACTCGCTGAGGTTACGAATCATCAGCACCTCAGCAAGGACATG
GCTCCAGTTGCTGAGGGTGCGAACTAAGTATTCCTCAGCCGAGACTTC
ATAAGGGGCGCTGAGGAGATCAAAGAACCGAACCTCAGCTTAAAAGTC
AGCAGTGTGGCTGAGGTACAACCATTATGATGCCTCAGCCGATAAAAA
CTATTGGCTGCTGAGGAGGAGTCTACCAATTACCTCAGCGCTGAACGG
TAAGTGGACGCTGAGGTTTGTTATCTGCTCAGCCTCAGCAGGTCTAAT
GGCGGCAGCGCTGAGGCCAGAATTGACGTAAACCTCAGCGGAATGATA
AGAGGATCAGCTGAGGGCTAGAAGATCGCGTACCTCAGCCTTTAGCGG
ATAGCTTTGGCTGAGGTTTTGATTGTTTTTATCCTCAGCTTAGAGAAG
GCCGTCGCGGCTGAGGGGGGATAATGCCTCTCCCTCAGCAAACATGGC
ATGTCTTGGGCTGAGGGTTTATGTCGAGCATGCCTCAGCACGGGGGAG
CCAATTTAAGCTGAGGATCGCTACTTCGAGAGCCTCAGCCGTCGGCTA
TGATGCTCAGCTGAGGTCAAATTCTTGTGTCCCCTCAGCGGGGACCAA
GGGTCTCCGGCTGAGGGAGACAGTGAAATCTACCTCAGCCGGACACTC
ATCTCACAAGCTGAGGTCGTAAATACTCTCTGCCTCAGCATAGGGTTA
TTCGTATATGCTGAGGTCGACCCTATATGCAGCCTCAGCATCAATCGT
TGTACTCGAGCTGAGGCATGTTCTAATTACTGCCTCAGCTCGATCCTT
CGTTAGTCTGCTGAGGTTAAAGGCAAGGCCATCCTCAGCTAATATTCG
TATATTGCTGCTGAGGTGTGTCTCACTACAGACCTCAGCCTGTTTTTA
CATTGTCGAGCTGAGGTCTAACCTCTATGGACCCTCAGCAATACACGT
AATAGCCACGCTGAGGTCCTGATAGACTCATTCCTCAGCTAGTACCCA
GTAAGAGGGGCTGAGGATCTCTTGAGTTAAATCCTCAGCACCCCATTC
AGATGCACCGCTGAGGTTTTATTGTGTGATATCCTCAGCGAATGATTT
ATCTGGCGAGCTGAGGACGGGGAAAAAAATCCCCTCAGCTTGTGCACC
AAGGTCACAGCTGAGGTAGATAGAGTTAGTAACCTCAGCCTCCCGGAA
GTTACTGCGGCTGAGGACTGCTCGAGTAAGCTCCTCAGCTCCAAACGC
ACCTTCTCAGCTGAGGGTGTTACGAATAGAACCCTCAGCAGACATGTA
TTGGGTCTAGCTGAGGCACTGTTTATCTGATGCCTCAGCCTGAGATTA
TATTATTAGGCTGAGGCCTAACGAATTTTACTCCTCAGCATGAGACCA
TCTGGTACGGCTGAGGACAGCGTCGCAATGGTCCTCAGCAAAGCTTTA
GCACTATTGGCTGAGGGGACCTCGGATTATCCCCTCAGCTACGTTAAG
CCTATATGTGCTGAGGCAACGAAAAAGAGACTCCTCAGCGAAAAACTC
TACTAACTGGCTGAGGTTCCAATTACGGCATTCCTCAGCGTAGTTGCA
GCTGCAGTTGCTGAGGAGGGCCTAAACTTCCGCCTCAGCCCGGCCGGT
TACTCAGACGCTGAGGGAGCGTCTCAATCTGCCCTCAGCTCAAAACTT
GATCACTGAGCTGAGGGTTAGACCGGTAAAGTCCTCAGCTTATCCTCT
CGCCCGCAGGCTGAGGTCCGTTAAGTACCCTCCCTCAGCGTAATTCAA
AATAGGCGGGCTGAGGTCTCCTATAAACTTTACCTCAGCATCTGGAAA
GAATACTCCGCTGAGGTGTGTAGGGCTGCCACCCTCAGCGTCTCTCTA
CGGCTTGAAGCTGAGGCTACTATGTGTGATTCCTCAGCTTTGCTAATT
GCGCTGCAGGCTGAGGTCTACCCGACCTTATTCCTCAGCTAAGCACGT
CCTAGGCGCGCTGAGGTCACATTTGAAATCCTCCTCAGCGGATGCTAC
AATGTGAAAGCTGAGGTTTGGGCCGGAATGACCCTCAGCGTCCTTCCT
CGTTGAATTGCTGAGGTGAGCGGAATTGGTAACCTCAGCGCGAAGGGC
GGATTGTGTGCTGAGGCTGAGTCGCAATATGACCTCAGCGCCCCACTT
GCCAACTCCGCTGAGGGTGTACCATGGTTTTACCTCAGCTTATGGGAT
CTTCGCCTTGCTGAGGATCCTAACCCGGACAGCCTCAGCATCCTTTGC
TTATTATGCGCTGAGGATCCACGCCCATGTAACCTCAGCTGGTCCGGT
GATTCGTTAGCTGAGGGGTAAGTTTCCCTTGCCCTCAGCTATTCTCGA
GGGCTCGAGGCTGAGGCTGCAAAGGGTCAAAACCTCAGCGTATCAGGG
ATGGCCCTCGCTGAGGATGATAGTAATGAATTCCTCAGCAAACATAAG
TTAGAACGTGCTGAGGCTTCGCGTAAAAAGGTCCTCAGCATATTCGAG
CTCAGATTCGCTGAGGTCGCCATTCTCCCTGTCCTCAGCGGTAACTTT
GTTGCGAGGGCTGAGGCCAATACGCTCGTCAACCTCAGCCTAATGTGT
AAGTCTTACGCTGAGGGTTTAATTAAGATGTGCCTCAGCCTTTTGGAC
AGAAAACATGCTGAGGCATTCAAAACTAAGAGCCTCAGCCCCACGACA
CCGCCACAAGCTGAGGACAAGGACGTAAGGTACCTCAGCTAGGGTAGT
CAAATTCGCGCTGAGGAGTCTCGATTGAGGATCCTCAGCACATGGATT
TGGCGTATCGCTGAGGAATGACAACTCCCTACCCTCAGCTTGTAAGAG
GCAAAATACGCTGAGGGACTCAATTGACAATTCCTCAGCTAGTTTTCT
TCGTCTTCCGCTGAGGTATCCTTGTGCCGCCTCCTCAGCATCGATTCT
ATTGGTAAGGCTGAGGGCGTAAATCAGAAACCACCTCAGCCCTAAGAA
GTTTAATGGGCTGAGGCGCAAACTGGAATGCTCCTCAGCTCACAAGTA
CCTACTACGGCTGAGGTAAGATCAGCACACTTCCTCAGCTTGCTTAGC
TTGGGCCACGCTGAGGATTGGATTTCAATGTCCCTCAGCAGTTGGTAC
CTAAGGGTTGCTGAGGGTTGAATTCGTTGCGACCTCAGCTTATAGGGT
GTTTGGCGGGCTGAGGTTACACATTGATTAATCCTCAGCTTTACACTC
AGCAATCGCGCTGAGGAGGGAATTATAGCTGTCCTCAGCTCGCTCAAG
CAATGATTGGCTGAGGTGTACGCGGCTTATCGCCTCAGCATAAAAGTG
CTGTTCTAGGCTGAGGTGGCGGTATGAAGGAACCTCAGCGGTATAGGT
ATGATGTACGCTGAGGGCTTAGTGATATTCCTCCTCAGCTCTTGTTAT
CTGACAGCTGCTGAGGCTAAAAAGGGAGCATGCCTCAGCTGATTTGAC
TCCTTGTAAGCTGAGGAATCGATAGTTTAGTTCCTCAGCCGTTAATTA
GAGCCTGCTGCTGAGGCGGCATCAAAAGATAACCTCAGCAGCTAGCAT
TCTCGCTCGGCTGAGGATGATATGTAAGCAGTCCTCAGCGCTTATACG
GTCTGGTGTGCTGAGGTCTTTAGGGTCAAGCACCTCAGCAGAATAGTG
ATGAGATAGGCTGAGGTTGAGGCAAGTACCGACCTCAGCAAACTGCTA
CCAGGATTGGCTGAGGACCCAACTAAGCACGGCCTCAGCGTTATCTAA
GTGGCACCCGCTGAGGTACGACGTCGATCAGGCCTCAGCTGACTACGA
TTCGACGGCGCTGAGGCGCAGCAAGTTGCCGGCCTCAGCTCCCGTGGG
GAGTAGTTCGCTGAGGGAATGACCTGGTTTCGCCTCAGCACTGGGTTC
TTATAGCATGCTGAGGGACCGGTCTGGCCATACCTCAGCTCGCATCCC
AGGAGCCAAGCTGAGGCGTACTTAATGGAATTCCTCAGCATCTAACGA
GCGGAGCTAGCTGAGGTATGCTTTCAAGTTGCCCTCAGCTTTCCGACA
CTTCTGTGAGCTGAGGGTGCTTACCGTGTAACCCTCAGCACAATCCCT
TGCGGAATTGCTGAGGAACACTGGATTTGAACCCTCAGCGTTAGGTAT
AATTACCACGCTGAGGGTTATTTAGTTTTGTACCTCAGCCGCGTTAGA
AGGGTCCGTGCTGAGGTAGAGGCGGCGCGAATCCTCAGCTTTATAACA
ATTGTATATGCTGAGGATCCGTTTCTCCTCTCCCTCAGCCTCGGCGAT
ATAGTTGCTGCTGAGGACTCTAAGTCAATTAACCTCAGCCCTCTGGGA
ACAAAGCAGGCTGAGGTCATGAGGGCAATGTACCTCAGCTATTATGAC
CTTTAATCAGCTGAGGAGATGATTGCTTCCAGCCTCAGCGAGTAACCA
CCAATTACCGCTGAGGTTGAATTCAGTATCGGCCTCAGCTTGGACGTC
ATTAAGTTTGCTGAGGGGGGGGCAAGCTTACACCTCAGCGGTCAATAC
GTGCAACAAGCTGAGGTTTCTTAAAAAACTGACCTCAGCCAGGGCATC
GGATGGTTAGCTGAGGTTGTTAATTGCCAAGTCCTCAGCCGTACATAT
CTTATGGACGCTGAGGTTCCACGTTTAAGTCACCTCAGCTGAAAGATG
GATCCTGCGGCTGAGGATATTTATTATTGGTGCCTCAGCTTTGGGTTT
TTAGAACCCGCTGAGGAGAAAGAGACCCGAAGCCTCAGCATCCTGGAT
CGATTAGGTGCTGAGGTAGCGTATACATCGTTCCTCAGCAACTCGGAC
TTACGTTTGGCTGAGGCGATGAAATATAAGCCCCTCAGCTAACGCATC
AGGTCGCTGGCTGAGGCTCTCTAATCAACTTCCCTCAGCCGCTTTCTA
ACGGATTTTGCTGAGGGGGTAAGGAGTGGTCTCCTCAGCGTCACCTTA
TCCAGCTGCGCTGAGGTGACAAATCAGTCTACCCTCAGCGATGACATG
CTAGATAGCGCTGAGGTCGTAACCGCCTCGGCCCTCAGCGTTAATTAT
CGGCACGGGGCTGAGGTATCATAAGAGGAGAACCTCAGCAATTCAACT
TATATGCTAGCTGAGGCGACTTTAGGAAGTGCCCTCAGCTGAGGCGAT
ATGGCCCAGGCTGAGGCATGATATACGTGTCACCTCAGCGGCTTTAGG
AGCTATTGGGCTGAGGTAAAAGGACATTCCATCCTCAGCGACCATCGG
TCCGGTACCGCTGAGGTTTGCATACAAAGTTGCCTCAGCGATAACTAT
AGTGGGCCAGCTGAGGTTTTGGTGTCATCTGCTCAGCTGTGAATGTTG
AGTATCCTGGCTGAGGTGGGCCCATATATCATCCTCAGCATTGGCTAA
TTTAACTATGCTGAGGTGAAACTGAGATGCCCCCTCAGCTCTTCATCG
CCGAGTCGTGCTGAGGGAGTAGCTAATGCAGCCCTCAGCTTCTAGCGT
GAGTCTTTAGCTGAGGTTAGCACGCAAAGTGACCTCAGCACTAAAAAC
GACACGGACGCTGAGGCGGTTGTTTAGGTTCACCTCAGCTGATTTTCG
TAGCCTCTTGCTGAGGGATAGTTTAAACTAAACCTCAGCTACCACTTG
CTTCGCTTAGCTGAGGTGAATTCAGTAACGGACCTCAGCTCTACCATA
GGCGTCGATGCTGAGGTATCTGATGAAGAGGGCCTCAGCCGTTGCGTC
TGTGGCTTGGCTGAGGGTTGGGTGGCAGATGACCTCAGCCGTACCGTT
TGTTTCTGAGCTGAGGCTTCACGCGTCTTGGGCCTCAGCGACTCCACC
GAAGATATAGCTGAGGGTAAGTAAAGTAACCACCTCAGCGGGTGAAGG
ATGGTCTAAGCTGAGGGCCAATATTAAACCGTCCTCAGCCATCTTTAC
AAACCGCCTGCTGAGGGCCATGTATAGATGGACCTCAGCGCTTTAGAG
TCGGTTTCGGCTGAGGTGGATCTTAGTAAGGTCCTCAGCTGGTACTAG
TTACAGCCCGCTGAGGGGTTTCCTGCTACTGTCCTCAGCTGTACCCTG
CGCAGTTTAGCTGAGGTTTAAATCAGTCATAGCCTCAGCTCATTATGT
TTAGATGGTGCTGAGGCAGAAGATGCTTAGTTCCTCAGCAAACGAATA
TTTAACTCAGCTGAGGTGCGGCTTGTGACTTCCCTCAGCTCGGTATTA
ACTAACTGAGCTGAGGAAATAAATTAGATGCACCTCAGCAAATTATCT
ATTACGAATGCTGAGGGTAGAGGATATAAATCCCTCAGCTATATTTGT
CTGGTTGGGGCTGAGGGGAAATTTTGCGGAATCCTCAGCCCGACATTC
ATAAGTTTGGCTGAGGCGTACGTGGATTCATACCTCAGCTGTGTTTCC
TTTTATCATGCTGAGGCTATGGTTGAAATTCGCCTCAGCTAAGCTCAA
AGTCCATGAGCTGAGGCAAGCGTTTTAGGAAACCTCAGCACTCGCAGT
TCATAGGTGGCTGAGGTCCCGACCCTCCCCTTCCTCAGCACGCTGCAG
TCCAGGTTGGCTGAGGTGGATCACGCTAGCATCCTCAGCTCCCTAAGA
CCGGAGCTAGCTGAGGTGTATTCTTATTTACGCCTCAGCTACAGAATC
CGTCCGTACGCTGAGGTGCCTCGAATTTCCTACCTCAGCTTTGGGTAC
CTCAAAGGTGCTGAGGATGGACTGTGCGAAGCCCTCAGCTGTTATACG
ATAGCTCGAGCTGAGGGTGAGCCTGTCCTTAGCCTCAGCATCTCGGTA
TTCAGCTTTGCTGAGGTTAGCTAATTTCAAAACCTCAGCACTGGGCCA
AGAAGTGAGGCTGAGGGCCCACTATGCACCCTCCTCAGCCTAACAGTG
ACATTTGGTGCTGAGGAAAGACAATAAGTTCCCCTCAGCTCAATGACT
TTGCTGTAGGCTGAGGGCTAGAATTGTGAAGGCCTCAGCTAGAACTCT
AGATCGATAGCTGAGGCCGAACTTGATGGGACCCTCAGCTCATGTAAG
ATATATAGAGCTGAGGGGAAGAAAGGCCATGACCTCAGCGATGTTTTA
CTATGGATAGCTGAGGGTTGAGTTTTAGGATCCCTCAGCAGAAATGCT
CTGGCCGCCGCTGAGGGGGACGGACTGAGGGCCCTCAGCAACTTTGCA
GATAAGATAGCTGAGGTACAACGGCAGGTCAGCCTCAGCAGTACCGCA
AGTGTACAAGCTGAGGCTCTTCACACCTAATCCCTCAGCTTTTAACAC
AAGGCGGGTGCTGAGGGAATTGCCTCTGCTACCCTCAGCTTAACGATC
ACTTCGGCGGCTGAGGAATTTGATGTTCTTTGCCTCAGCAAAAGTCAC
AATATTGAGGCTGAGGTTCCATACCTTTTAACCCTCAGCCTTTATCAT
GTCAACCATGCTGAGGGATTGGTTCGCGCCGACCTCAGCCCTAACGAA
ATCACACCGGCTGAGGAGGAATAAGAAACCTACCTCAGCCTCCTTTGA
GGTTTGAAAGCTGAGGAACGCATAGTATGGTGCCTCAGCTAAGAAAGG
ATTGTCGCAGCTGAGGCGTTGTCCAAGTTCACCCTCAGCAAGGTCTGC
GTATTGGGCGCTGAGGGTTCCTGGAGTCGACTCCTCAGCTTCAACCCA
ACAAAGTTGGCTGAGGCGACATACTAGGGATACCTCAGCTCTACGAAG
CGGGCTGACGCTGAGGAGACTGGCTCGTTCGACCTCAGCCGCGCCTAT
CCCAGCGACGCTGAGGGGGCAGTTGATGCCGCCCTCAGCATCCACACA
GGTTCCTATGCTGAGGACAAAGTGTTGATTGGCCTCAGCATTGCCGGA
AAGACCTGTGCTGAGGGCTGCTTATGTGAATACCTCAGCAATTCCTCC
GGTCGGGGTGCTGAGGCCAGAGTCCCAGTCACCCTCAGCTCATGTATC
GGGCACAGTGCTGAGGAATATATTTGAGCTAACCTCAGCTCACTTGCC
ATGGAATCTGCTGAGGGCTTGGGCATTCTTAACCTCAGCTGCGCATAG
AGAAAAGGAGCTGAGGGCTAGCGACAAATTGACCTCAGCCGTAAGCTG
CTGTGATTAGCTGAGGAGAGTCAGTTGCAATGCCTCAGCAGCAATTAT
CATGTCGGAGCTGAGGACCTATTAGCATTAAGCCTCAGCGTGTGAAAC
GCGTGTGAAGCTGAGGATAACGTATCCTATAACCTCAGCTACCGGATA
AAAATCTGCGCTGAGGCGGCCTTAGATTTATACCTCAGCTAACAATGA
TCTCATATTGCTGAGGCACGCCTATGTGGCGTCCTCAGCAAACTCAGG
GGTATCTGAGCTGAGGTACACAAATACTTAGGCCTCAAGCACTTTACA
CCCCCATCGGCTGAGGAATGATAGATTACCCGCCTCAGCATTCACTGA
CGTTAAGGAGCTGAGGTATCGTACATCATGATCCTCAGCGGGTTTATG
TAGCGCTAAGCTGAGGTGATAAACCAACTAGACCTCAGCTTGAAGTCT
GACTGTAGAGCTGAGGGAGTGCCATTTTATTGCCTCAGCTGGGAATTG
TAGACCTGTGCTGAGGGGGGCCTGATGCCGCGCCTCAGCGCCGCCGCG
TCATTATTGGCTGAGGTGCAGACCTCATATCGCCTCAGCGGTTTCAGT
TAAATACTGGCTGAGGATAGCGAAATCTCTTCCCTCAGCTTTGACAAA
GTCCGGCCAGCTGAGGGTCTTTTACAAAGAAACCTCAGCATCGGGCAT
ATTACATAAGCTGAGGCCGATGTCTTTACCCTCCTCAGCTTAATAGAT
AGGGTATATGCTGAGGAAGTTCCGATTCAGTTCCTCAGCGCCAAAAAA
TCTGGAAGAGCTGAGGAGGACGCAGCATAGTGCCTCAGCTAAGTACAC
TGCGAATACGCTGAGGATGCTTCATTTCTGAGCCTCAGCCCTCTTACA
CATCTTTACGCTGAGGGCATGGTTACTAGATTCCTCAGCGATGCATGA
GCGTTACTCGCTGAGGGTGCTCCATCAACAAGCCTCAGCCATACCCAC
TAATTCTAAGCTGAGGAGTCGAATTTAAGGTACCTCAGCCTTTTCGAG
ATCCCCTGCGCTGAGGTTGCTACGATGCCATACCTCAGCGATCTACTT
CGCGATTTAGCTGAGGTCCATCGACTACGAATCCTCAGCTGTTGTAGT
CAGCACGAGGCTGAGGAGCTATGACTACGAAACCTCAGCGTGGGCCTG
TGATTACGCGCTGAGGTATATGGTATTTGAGCCCTCAGCTCAATCGGA
TTCCAATCCGCTGAGGAACTTTCCGTCAACGTCCTCAGCTTATCGGTT
CGTACAATGGCTGAGGCAGCATTCACTTACAACCTCAGCTATGACTGG
CCAAAACTAGCTGAGGTAACATTTGTTGGGCACCTCAGCCTACGCTTA
CATATGCATGCTGAGGGAAAATTTATGTTCGTCCTCAGCCTAGGCAAA
AATACCTCAGCTGAGGATAAGCGGCCCGAGCACCTCAGCTCTTGTTGC
CGTAACGTCGCTGAGGTCAATTTTTTTAAATTCCTCAGCAACTACTCA
GATTTAATAGCTGAGGATAGATGTCTAGACTTCCTCAGCGTTTGTAGC
TCCGACCGCGCTGAGGATCATTACAGGTAAATCCTCAGCGGTAGCTGG
GGCAAAGACGCTGAGGTTTTGGCGCAGATACTCCTCAGCGTGGGGTGC
AAAGGTGGGGCTGAGGCCACTGTTGACCGTGACCTCAGCAATTAAGGG
CAAAGTTATGCTGAGGCAGCTGCGCGCGTGCTCCTCAGCGTGGAATAA
GCATGACAGGCTGAGGAGATCCCTTAAGGGCACCTCAGCTCATAGGGG
TATCTACTGGCTGAGGTTACCAGCCTTGGTCTCCTCAGCCCTAATGGT
TGCCCGTTAGCTGAGGGGCGCTAGAATGCCTGCCTCAGCTAATTAGAA
TGGGCCAGTGCTGAGGAAAATTGGGAACAAGGCCTCAGCTTCTTTCTC
CAAATTACAGCTGAGGGGGTTTCAACTATTCTCCTCAGCTCCTTGTGA
CTCACATCGGCTGAGGGTGTCAGTGAATAAAACCTCAGCATGCATATG
GGCACCGCAGCTGAGGAGGCTCACGCTGCATGCCTCAGCAATTTGTCT
ATCAAACAAGCTGAGGTCCGGGCCTACTATGCCCTCAGCACAGGAAGT
CTTCGCTTGGCTGAGGGACTCTAATTTGCTTACCTCAGCCTACTGTGG
TAATTTTCTGCTGAGGGCCCCTCGATACTATTCCTCAGCGTAAAATGA
CGAGTTCATGCTGAGGGAGTTCAGGATTGGTTCCTCAGCTCATCTAAA
CGGTATGAAGCTGAGGATAAGTGCACGGTTGTCCTCAGCTTTGTCAAT
CCGGATCCAGCTGAGGGGCTGACAAGCATTAACCTCAGCTTTCTACGT
TCAGAGGACGCTGAGGTTTGCCGGTTATAACTCCTCAGCTTCAATTTT
CCACATTGCGCTGAGGGGTGTTAGTCACGTCACCTCAGCAACAGCTCC
ACACAAGTTGCTGAGGGTTAATTAGTGAACGCCCTCAGCAAGCGACAG
TCCTTTTGGGCTGAGGTCGTCGATTTAGAATTCCTCAGCCTTATGAAA
TTAGACCTTGCTGAGGTATATTCGTGTCGCTCCCTCAGCTAAAACATT
GCAACGCGAGCTGAGGGAAGTTCACAATTGACCCTCAGCTCCCGCACC
ACTGACGCCGCTGAGGGCAAATAGTGTTGCGTCCTCAGCGAAACGGCT
AGATCCTACGCTGAGGCGCGTGAGTTCGGGGACCTCAGCGTTTTTTAA
TCTAGGCTAGCTGAGGAGTTTCGATATGGTGTCCTCAGCTGGCTGGGG
ACATGGGCAGCTGAGGTATAACGTCATGGGGACCTCAGCGTGAGTTAA
AATGCGCAAGCTGAGGTGACACCGTTGTGCATCCTCAGCGTCCATTTG
AAAGTCGTAGCTGAGGACTCTCGCCATTTGTACCTCAGCCAATTCGTA
ATTGAGCATGCTGAGGAACTATTTTGAACCCACCTCAGCACCCCGGGG
CGCGGATACGCTGAGGTAGTACTGAGGTACGGCCTCAGCCTAAAATTG
GTTACATGGGCTGAGGTTTGATCAACAAGGTACCTCACAAAACCTTTT
ATGAGGCGAGCTGAGGATGGCAGTCATGAATGCCTCAGCATATCTGAA
TATACCCTTGCTGAGGAGCGATTATATCTTATCCTCAGCACTCTACAG
CGGTAACAGGCTGAGGAAACTTGACAGAAATCCCTCAGCATGCTGGTA
CTTGTCAGCGCTGAGGAAACAGACGCGTGTCCGGCTGAGGATACTAGG
TCGGTAAATGCTGAGGAAACGTATGCAGAGAACCTCAGCTTTTAGAGC
CGAAGTATCGCTGAGGGTTTAGACAGATCATACCTCAGCTAGGGATAC
GCATGGGTGGCTGAGGTAAGGATGGTTACCAGCCTCAGCTTTTTAATA
TTTTTGGTTGCTGAGGCGAAATTTGTGATAAGCCTCAGCCGGGTACCT
TGACCACATGCTGAGGTAGACCACCCCTCACGCCTCAGCGTCGTTTCC
CTGGCCCGGGCTGAGGATGAAAGTACTTTTGGCCTCAGCAAAGCGTGC
GATAAATCGGCTGAGGTAACACTGGGTATCGACCTCAGCTCGGTCTAA
ATCTAAATTGCTGAGGAAAAGCCCTTTAGGCTCCTCAGCTTACCACTT
TTTGACCGCGCTGAGGCAACGACAGTTCTGACCCTCAGCTTGTGTTGG
CGGTGATTCGCTGAGGACTAATCACTCACTAGCCTCAGCACACTGGCG
TACTTGCAAGCTGAGGTTGGCTATGTGACCAACCTCAGCGCGGACATT
ACCTTGCGCGCTGAGGGAATATCCTCGTACAGCCTCAGCCCGTGTACG
AGATATGAAGCTGAGGCACATTTATTTGGGTCCCTCAGCACATGGTTG
GTGTTTAACGCTGAGGGAGTACCGACATGCTACCTCAGCTATCTATTT
GAACCTAAAGCTGAGGACGATTACCTTAAACGCCTCAGCGCACTCAGT
CTGGTCGTAGCTGAGGGTTACCCCTCCCATCACCTCAGCGTATACATT
TTCGGCGCAGCTGAGGGGTTTGATGTCGTTGGCCTCAGCAGACTGGAA
GCATATATAGCTGAGGACATGGACCCGAACTGCCTCAGCGGATCATTA
CTTCTACGGGCTGAGGGCGTGGCTCCATGAAGCCTCAGCTGCGCATTG
ATTGATTACGCTGAGGTAGCAGACACTAGAAGCCTCAGCACACAGTAC
GCATCTGAGGCTGAGGGAGGCGCTAAAGGTTTCCTCAGCAAGACATTG
AGCCATTTAGCTGAGGCAGATGGGTTAGGGAACCTCAGCATTTTTATC
TTCATGCAGGCTGAGGGATTCGCACACCACTACCTCAGCAAGGGTTTG
CTACCGTCTGCTGAGGAATAGTTTAAGTCAAGCCTCAGCCTGCAAGCC
GAGGACCTCGCTGAGGTTCACGAGTACTCTTGCCTCAGCGGCCCAGAA
CTCGCAGTGGCTGAGGTGGAAGGCCCTAACGACCTCAGCAGCAAACGT
TCTTGCGTTGCTGAGGCAGGGCTCATTTACTACCTCAGCCTGCTCTGT
ACAAAACTTGCTGAGGATACTTTTCTCCATATCCTCAGCGACAATATC
TTTTGGGTGGCTGAGGCTGAATACCAATCCTACCTCAGCTCTACAGTG
TCCAGTCTGGCTGAGGCAAATCGGAGGCTAAGCCTCAGCCGTCGTTTA
TGGTGGAAGGCTGAGGATTATCAGTGGATCGGCCTCAGCCTCGTGCAG
GTTCACGAGGCTGAGGTTGCGCTTACCCCCGACCTCAGCCTGTACATA
GAAGCATACGCTGAGGACTAAACTGAATGCCGCCTCAGCACGAAGCTT
AACCACTATGCTGAGGATTACGAGATAGGGTACCTCAGCTATTTATTT
TCTGAACTCGCTGAGGCCAATATATCTTAGTCCCTCAGCGTGCTAATG
CTAGAGGAAGCTGAGGGATGGTGTCACCTTGACCTCAGCATGTGATTT
CATTGATTGGCTGAGGAGAGGATAAAGTCACCCCTCAGCACGTCGGCA
AGACATGTAGCTGAGGACTTAAATGGTTTTAGCCTCGCTTGTGGTTAT
ATGATATTCGCTGAGGCGACGCGGAGAGCACACCTCAGCAGAATCCGC
ACACACGGAGCTGAGGACCACATACCATTCGTCCTCAGCTTACTACCC
GGATTTCACGCTGAGGGTTACCCCACGGGCAGCCTCAGCCTTGTAGAA
ACGCTAATTGCTGAGGAGTATTCCGAAAGTCTCCTCAGCCCACTATTG
CTCCACCAGGCTGAGGCGTTCAGGAATCAGTGCCTCAGCACTCATTAT
TTGCCGTCCGCTGAGGGGGACTGGATAATGGGCCTCAGCCGATTAACT
AGATAATGAGCTGAGGGTGGAGTTTTGCATGACCTCAGCGCGTTATAT
AACATTTAGGCTGAGGGTAACAATTGTCCTCGCCTCAGCCAGCTATCT
AGTGTATTTGCTGAGGCAGAGCTAGTTGCCATCCTCAGCCCTATCCAC
ACATGTTTCGCTGAGGATGGGCCCGGGCGATGCCTCAGCATTAACGTT
TTATGACGGGCTGAGGAGAGGAGACATATGTACCTCAGCGTCACTTCT
TGCCTTCACGCTGAGGTTAAAGGATCATTCCTCCTCAGCTGTGTAAAT
GCTTAATCCGCTGAGGTTAAACGGGCACAATGCCTCAGCCTGGGTGCT
TGACCGCATGCTGAGGTTTCCCGGACAATGACCCTCAGCTCAATTTCT
CCTAAGGTCGCTGAGGTCTAGAATTCGTTATTCCTCAGCATCTGGGGC
CGAGAAGCGGCTGAGGGCTATGACACTTAAAGCCTCAGCGCACACCTA
TGCAAATGCGCTGAGGGGAGGCTTGATTATACCCTCAGCTTAGATTGT
ACGTTTTGAGCTGAGGCCGAGTGAGACTTTATCCTCAGCAGGCGGAGG
TGATACTCAGCTGAGGAGGTAGCCAGGAAGTACCTCAGCATTATTTTT
CTTGTCAGCGCTGAGGAAACAGACATACATTCCGCTGAGGAGAGATGC
ACTAGACTTGCTGAGGCAATGGGCGACCGCAACCTCAGCTTTTTTCAG
CAATCAGACGCTGAGGAAAGCAGTATTAGGAGCCTCAGCTACACCATC
GGTGTTTGCGCTGAGGATTATACATTACATGACCTCAGCTCACAGATA
TTATTCCTCGCTGAGGCTTTATGGTATTTACGCCTCAGCTTAACGCCG
GTTCGATCAGCTGAGGGACTCTTGGGCCCTTTCCTCAGCCAATCAATT
CTCGCTCATGCTGAGGAAGCCACATTATTAAGCCTCAGCCGTATAACG
ACACTGAGTGCTGAGGACTCGAATCCTATCTACCTCAGCGTGTGCATG
CCCGCTATCGCTGAGGACCCAGCAGCTTTATTCCTCAGCTAATATATA
ACTGAACTAGCTGAGGAATGCTTAAAAACACACCTCAGCGGCGGGTCG
ACACTGTCCGCTGAGGGACTTTTTCAGCCATACCTCAGCAAAGCTCGA
TTGCAAGTAGCTGAGGAATGACAAAAAGTGGGCCTCAGCACAGTCATA
TGGCCAGATGCTGAGGGGATTTCATCGATGTTCCTCAGCCCTGGGAAC
CGTCTGCGTGCTGAGGAAACCAATAGTGGACACCTCAGCGCAATCTGA
AGATATGGAGCTGAGGGTTATCGGGTGGAATTCCTCAGCAAAACATCA
TCAAGTTAAGCTGAGGGTAAGTAGTCTCTAATCCTCAGCATCGTCAGA
ATGCTAGTGGCTGAGGACCACATCGCGTCAATCCTCAGCTTGAGTCTC
CAGGTCTTTGCTGAGGCAGTAGGCTCTCACATCCTCAGCAAAGTAGTG
TGACCAGGCGCTGAGGGATACCAGAATCATAGCCTCAGCCAAATCACC
ATCCATTGCGCTGAGGCAAGTCGCCCCAGGGTCCTCAGCAGGCAGTGG
TCAATTCTTGCTGAGGGTTGCGCGGTAGGGTCCCTCAGCGAGGGATGG
GAATGATCAGCTGAGGGTTTAGCCGCCTCTTGCCTCAGCGCACTACGC
CATATATCCGCTGAGGTTGATTAAGTGCCTTACCTCAGCTCTTTAGTA
TTGACCCCAGCTGAGGTTTCGATGATCGCGTCCCTCAGCACTAAAGAG
GCAATCTGCGCTGAGGGACTCCTATTGGTTTACCTCAGCTGTAATCGT
ATTTTCGGGGCTGAGGTTGTGATGGTCAGCCCCCTCAGCCTCTTTGAA
CACTAGAAGGCTGAGGTGGAGCGAAGTGCGAGCCTCAGCAAGAGAAAG
TGTGAGATCGCTGAGGGTTCAAAATCATCATCCCTCAGCACTACCTTA
GATGCATAAGCTGAGGCATTTTGGGACCTTCTCCTCAGCGATGGGGCC
TGCCCATTCGCTGAGGAGTTCGTGTATGTGACCCTCAGCCGTTGAAAC
GCGACTAAAGCTGAGGATTGACTCGCTTCCAGCCTCAGCAAAAAGACC
GGACCTGTCGCTGAGGGCGGGCAGATCACTCTCCTCAGCCATAAGATC
CGAGGCTCAGCTGAGGTACTTTTCGTCTTTCCCCTCAGCTATTTATCG
CAGTAGCTTGCTGAGGAGGCGGTTCAGATGACCCTCAGCTGCTGACCG
TTCCCGCTGGCTGAGGGATTTAGAGGAGTTAACCTCAGCACTTGGGAC
CAACTGAGCGCTGAGGTTGAGTCTATAACGAGCCTCAGCGTACGACTC
CACTTCCATGCTGAGGATTTTCGTTTGGGCTCCCTCAGCAGCACCCTG
TGACTATCAGCTGAGGGAAAGCGGAGGTTACACCTCAGCCACGGGCAC
ATTTGTGACGCTGAGGTTCTCCCCGTCATGTTCCTCAGCGGGGGGAGC
ACAGTCGGTGCTGAGGGAGCCAGAGGCGGTTGCCTCAGCACCGACAAC
ACTTTCCTCGCTGAGGGTTGGGCCATAGGTATCCTCAGCTACTGATTT
ACTTTGCCTGCTGAGGATTGCCAGACAAAGTCCCTCAGCTTAGGAGAT
AAATCAAATGCTGAGGGCTGGCCACGTCGGCGCCTCAGCCATTCTAAG
ATTTGTCCCGCTGAGGCTTTCGTTCTCAACACCCTCAGCACGTATCTA
TTTTTACTGGCTGAGGTGCCACCACAAGGAAACCTCAGCAGCAAACTC
GTCTGGTACGCTGAGGTAGTTCTCGTTGAAAACCTCAGCACCGAGTTG
ATTCAGGCTGCTGAGGTAGAAGGCAATGTGGACCTCAGCTTTTGTCTA
TTTCATGGGGCTGAGGGCCGGAATAAGCAAGCCCTCAGCAACCCTTTA
CTAATTGGGGCTGAGGAGAAGGGGAGTTGAAACCTCAGCTGGACAATT
CCTATTTATGCTGAGGCCCGTATTGTCTATATCCTCAGCTACTGTAGT
TTGAAATAGGCTGAGGCATTGTACTCTTTAGGCCTCAGCTACTCACAT
CTGGGAGAAGCTGAGGCCGAAAGCATGGAATACCTCAGCTCAAGGCAC
ATCTTATTCGCTGAGGATATACGTCGATGCTACCTCAGCTCAGACATC
CAAAGCGATGCTGAGGAGTTGATTTATATGTGCCTCAGCTTAGGCTAA
CTATCGAACGCTGAGGACTGTATGGCGACTGACCTCAGCTGCGGTTAC
CGCCGGTGTGCTGAGGGCTTTTTGTGGATCATCCTCAGCGAGCGATAT
CGAGGAGCCGCTGAGGAATATGGATTATCAAACCTCAGCCGGCTCAAA
CCTTTGGCGGCTGAGGTCTGGCACGTGACATTCCTCAGCAGAGGACAA
AGTCTCTAAGCTGAGGGCGCAGACCATGGACACCTCAGCTTTATAGAG
ATGGTGTGAGCTGAGGCTTTTCGGGAGTATTCCCTCAGCGTGAAGTAT
AATGATAAGGCTGAGGTTTCAACTCGCCCCTTCCTCAGCATACAGTCT
TTACAAACTGCTGAGGTCAGGCAATATTAGTCCCTCAGCTGATACTAT
TAAGGTCCAGCTGAGGTTTTCGTAAAAAAGGGCCTCAGCAGGGAGCAG
ATCGCGTCCGCTGAGGAATGCCGCGGTCGACTCCTCAGCTTTACTAAA
ACGTGACATGCTGAGGACCTGTCACAGGGGCCCCTCAGCAATTAAAGG
AGATGTGGTGCTGAGGAGTCTTTCAAGATGTGCCTCAGCTCCATCCTT
TCAGGAGGAGCTGAGGTCGATTTGTCGGTAAGCCTCAGCGCTCATTAG
CTGTACCTCGCTGAGGCTAAATATGTGGTGACCCTCAGCCCTCCAACA
CCAAATACAGCTGAGGTGTAGGCGCAAGGCTTCCTCAGCAGTGTCAAT
ATCATAATCGCTGAGGCTTCTCGAAGCCATTTCCTCAGCTCGTAACGT
GAATTGCATGCTGAGGTTTTAGAAATCTTGGTCCTCAGCAGTCCCACG
CACTTTGCCGCTGAGGGTTAGGCAGCGCATAACCTCAGCAATCTTTTC
TAATTTAAAGCTGAGGGGGCTCGCCGGAGTCACCTCACACCAGTCGGT
AACACACGAGCTGAGGACAGTGCAACTGTGCACCTCAGCAGAGGTAGT
AAATCCTATGCTGAGGAACGTATACCGCGCCACCTCAGCCCATCCGGA
ACATTATCAGCTGAGGTGAGCCAGGGCGGGATCCTCAGCATCGTTATG
GCGGCCCCCGCTGAGGGCCTTGGTTGCACCAACCTCAGCTCTATACTA
TGCATCTCAGCTGAGGACTTGATGAGGGAATGCCTCAGCATCGGAGCC
GACAGGCCCGCTGAGGAGAAGATTTTGACGTGCCTCAGCCGTCAGGAC
AGACGTTAGGCTGAGGCTCGTCTACTTCCGGACCTCAGCGAAATGACT
CCTATTCATGCTGAGGTTAAGCCTGTAAAGAGCCTCAGCAAGGATTTA
TAGTTACCCGCTGAGGGAGGGCTCTACTCAACCCTCAGCATACCAAGA
AACAGACGGGCTGAGGAAGTTAAAGCGAGGCTCTCAGCCGAAAACTCT
ATCCAGTGAGCTGAGGTTGAGCACTTCTTTTTCCTCAGCTGTTACTGC
GGCAATCAAGCTGAGGCTCAAGGCCCACAGATCCTCAGCGCGAGACGT
GATTAGGACGCTGAGGTTGCCTAGACACAATACCTCAGCATGCAACCA
GTGGAATGCGCTGAGGCGTAGCGTGAACGTGTCCTCAGCCTTAAATCA
CGCATATTGGCTGAGGAATAAAGTCCTTAGGACCTCAGCAGGGTTCGT
GGATCCTCCGCTGAGGTGGAGGCTCATCCCTTCCTCAGCATCCGGGGT
GTAACCTGCGCTGAGGATTTTAATTTCAGCAGCCTCAGCAATCTAGCG
TACCCTCCAGCTGAGGACAAAGTGGTTGCGAACCTCAGCTGAACGATA
GGACTCCCTGCTGAGGGTTAAAACAGTCATAACCTCAGCTTGGAACAG
GTGAGTCTTGCTGAGGATAGTTTGGCTAAAGTCCTCAGCGATGAACAT
TTACATCGTGCTGAGGTTATTATTCCTGGGGACCTCAGCTCCTTGATA
TAGAATGACGCTGAGGTTATCCTGAAAGCGAGCCTCAGCATACGTCCC
GGGAAACGAGCTGAGGGTTATTGTTTAATAGCCCTCAGCACCATATTC
TACTTCGGCGCTGAGGGGGAGTCTTTTCAACACCTCAGCCCCACTGTA
AAAAACTACGCTGAGGTATTTTATTTATAACCCCTCAGCCGACCATCT
GATATATACGCTGAGGATTGGACATCCACTTCCCTCAGCGACCTGTAT
ATGCTACTTGCTGAGGGGGTACCCGGCTACTACCTCAGCGTATATGAT
GTCTTTGTGGCTGAGGCGCACTATCCCAATTACCTCAGCTCTAGCCAA
GGAGGCCCGGCTGAGGCGAGTCTATGTCAGCGCCTCAGCGGCAATGCT
CATCGTCCCGCTGAGGCGTTGTAGTTCTTGATCCTCAGCCTGGGTCAA
GTGACAATTGCTGAGGTTTGAGTAGATTCCTACCTCAGCAAAAAAATT
ACAACATGGGCTGAGGTTTATTTGTAACGACTCCTCAGCGGTTAGGCT
TTCGTACGGGCTGAGGCTCTGTGGGACCACAACCTCAGCTGCCAGTTA
CCTTTCAATGCTGAGGAAATACATCGGATGACCTCAGCTCCTAAAAAT
TCACAGCTAGCTGAGGCTGAAGGGATATATGTCCTCAGCCATTGTACC
TCTTTCTTAGCTGAGGTCATAGAGCGGGCAAGCCTCAGCGATTCAATG
TGCCATCCTGCTGAGGACGTCATTTCAGTCTTCCTCAGCCAGTATTCC
CATATTATAGCTGAGGAAGTGCACCTGTGTCGCCTCAGCGGTTTTCTG
CGGGTCCTAGCTGAGGCCATACAGAAATATACCCTCAGCTCTTATCGC
ACTCAACGCGCTGAGGGGTCCAAGACCTGAACCCTCAGCCCTACAATC
GCGCTATAAGCTGAGGGGGTACACTGCCCTGCCCTCAGCCGGGTTATC
CTCACTTTAGCTGAGGAATGTAAGAGGAACACCCTCAGCACCCCCCCC
GGCTACATCGCTGAGGGTCCGTTTCTGGGTGTCCTCAGCAACCCAGCT
TTTATGCGGGCTGAGGGGGTTGTGAGAAAGAGCCTCAGCTAAGGTAAA
TATCTCGGCGCTGAGGTATTTGACCGATTCAGCCTCAGCGCACTCCAG
GTCACCATCGCTGAGGGTGAATAGGGGAACATCCTCAGCAATGATAAG
TAGCGCGCTGCTGAGGAGCTAAAGAGCGGTTACCTCAGCATCTATACA
GGTCCACACGCTGAGGGGGTAGTCGCCGCGTTCCTCAGCAAACCGATG
ACACCCTTGGCTGAGGATGGATTCATAGAAAACCTCAGCACGACGCAC
AGGAGTGATGCTGAGGTTGCTATCCAAATCGACCTCAGCTAGGGTATC
GCACACTGAGCTGAGGCTCGGACGACCGACTACCTCAGCACATTCGTC
AATTATCTCGCTGAGGTCTCCTCGGTTTTCTCCCTCAGCCAAACTAGC
AGCGGCTATGCTGAGGGTAAGTGGCTGCACTTCCTCAGCCAAATGTAG
CACACACTCGCTGAGGTGCCAAATGAACTTGGCCTCAGCATACGAAAT
ACAAAAGGGGCTGAGGGGGTTCCTTTCACACTCCTCAGCAACTATCAC
TAAATACACGCTGAGGTGGGCTTGTGAGACGGCCTCAGCCGTACTGTC
TACCAGGTTGCTGAGGATATGGTGTTACGCAACCTCAGCATCGGTTAC
CTACACCACGCTGAGGAATCGTTCGTTAGGCCCCTCAGCTGATAGTGT
TTCCACTGGGCTGAGGCAGTGCGCGCATGTATCCTCAGCTCGGACTCT
TGACAGTCGGCTGAGGTAGCCGGAAGTTATCGCCTCAGCTGGATTTCG
CCATAGAATGCTGAGGCACACAGGTACACATGCCTCAGCCACCACCAT
GCCCATCTTGCTGAGGAATTTATTTACAGAACCCTCAGCTCGAGAGGA
GGTGTTGGAGCTGAGGGTTGTACGTACTCGTTCCTCAGCCCTGGTCAT
TCGCCCCTCGCTGAGGCCCAAGTATTGGCGAGCCTCAGCGGGTGGGGC
TAGCAATCAGCTGAGGTCCGCTCAATTTCCTACCTCAGCCTATTCGAA
CCTGCGCTTGCTGAGGAATGGACTCCTGGGTGCCTCAGCGTACTCCAA
CTTGTCTCAGCTGAGGTAGACTCATGATCGTTCCTCAGCTAGGTTTGC
ATTGACTAAGCTGAGGGTCATGTTGTGGCGATCCTCAGCACAGGTAGC
ACCATTCAAGCTGAGGATTAATGGCTTTTTGTCCTCAGCCCCGATCGT
CAAGAACCAGCTGAGGGTAATCGCATTCAAAACCTCAGCAATGACATC
TATCCTGCGGCTGAGGATGGAGGTGGAGTGCGCCTCAGCGAACGACAG
AGATACTATGCTGAGGCCCAATTCCGAGCACGCCTCAGCTATATCCGT
TGTAAGCCGGCTGAGGAGGTGGTGATCCTCCGCCTCAGCATTTTTCTA
CAAAGGGACGCTGAGGGGCAGGTTACCATTTACCTCAGCTGCGGCGAG
TTTTCTAAGGCTGAGGCTTGCATAATTTGGGTCCTCAGCTTACATAAA
GGGGCATCAGCTGAGGGTAACACGATTATGCACCTCAGCTATAAGTTG
TGAGCTCTGGCTGAGGCGAGAACCGAGGGTCTCCTCAGCGTTCGGAAT
TATTGTCGTGCTGAGGGACACCCTTCCGTTTTCCTCAGCCAAAATTTG
GTCTACTATGCTGAGGCATTTATTCCATTATACCTCAGCACGGCATCA
GCCTGATAGGCTGAGGAAAATTTTGTTCTGCACCTCAGCGTTGTTACG
GTTTACTCCGCTGAGGCCCGGTATTGATGGAACCTCAGCCTAACACAA
AAATTATTGGCTGAGGCATGTTACAGGGAATTCCTCAGCTCCAAGGGA
AATACCCAGGCTGAGGGAGTGGCGTCCCGAAGCCTCAGCCACGAAGAT
GGTGGACGTGCTGAGGCGCTACAAGTTTCAAACCTCAGCTCACGGGTC
GTTGGATCGGCTGAGGTGTAGAAGGGTTGGTTCCTCAGCCCCCGTGGT
TAGTTTGTGGCTGAGGTAGCTACGCGGTTCACCCTCAGCAGTCTTTTT
GCAAACAAGGCTGAGGCACCCCATAGGACTGTCCTCAGCCTGTTACGG
ATTGCATAAGCTGAGGTGGGTTTGAGCCAGGCCCTCAGCAGTGCGTTT
AATCGTGGCGCTGAGGTTGCAAGGAGACTCGCCCTCAGCGGTCCACTT
AATTCGAGTGCTGAGGATAGAGTTAGTACCGCCCTCAGCGTTGAATTT
GCGTGGTAAGCTGAGGTTCGAGCCGTCCTTGTCCTCAGCCAATTAGAA
GCACGACCTGCTGAGGTGAATGTAAGATGCTACCTCAGCCAACTATGC
GCCAACTACGCTGAGGTCTTACTTAAACTCTCCCTCAGCAGTTGCCCA
CCAGAGAAAGCTGAGGTAGCATGGAAATACATCCTCAGCCCTTGAAGG
ATCGCAGCTGCTGAGGCCTCAAACGAGGTAAACCTCAGCATTAACCAA
TCGTAACTGGCTGAGGTACAAGGATGGTCAGTCCTCAGCGGTATCTAA
GTAACACTCGCTGAGGTTTACTTGAAAATGGTCCTCAGCTGTGCTCAG
GCATAGACTGCTGAGGTAGAACTTGAATGTGACCTCAGCCTGAGAACC
ACGAGTGTAGCTGAGGTGGGCAAAACCAGGATCCTCAGCATCATGTAG
AAATCTTAGGCTGAGGATCCTACAGAGAAGCCCCTCAGCTCGATGACG
TATTGTTTAGCTGAGGTAGAAGTCCTCAGGGACCTCAGCATTCGGTTT
GAATCGAACGCTGAGGAACTCAGCGATTTGGCCCTCAGCAGATCTCAT
CCACCTCCAGCTGAGGGTCATATGGGTTACCCCTCAGCTGCATCTCGT
GCCGGGGCGGCTGAGGGGTAAAGATAGATTTACCTCAGCGCCCCGTAC
TGTTCTCGTGCTGAGGATGGAGGTTATTCTTTCCTCAGCCGTTCTTGA
GTAGTCTCGGCTGAGGTTAGTACTCGTGGAGACCTCAGCCACCAGACA
ACTATCCCAGCTGAGGTTCTTACGCTCTATTCCCTCAGCGAAGGAGAA
TAGGTTTAAGCTGAGGGATCCTCGGAATATATCCTCAGCGGGATTCAA
TGACTCTCCGCTGAGGCACGGCAACCTTTTCTCCTCAGCAATCTTATG
GTCAACCTAGCTGAGGGTTAGAGCCAAGCTACCCTCAGCACGACTCCT
CTTGTCAGCGCTGAGGAAACAGACATGTGCATAGCTGAGGTTTTAATT
CATTCCTAGGCTGAGGTGGTTCCAAAAATGTACCTCAGCCCCCGGGCC
TTACATTCTGCTGAGGGTGTCGACCCCGACGCCCTCAGCTAACTTACT
TCGCATCTGGCTGAGGATATTCTTGCACATACCCTCAGCTGAGGCCAG
TTACCGAATGCTGAGGGGAGGAGCCCAAGTTACCTCAGCCATGAACAG
AGTTTTTAAGCTGAGGTTGAGTGTAGAAGGGGCCTCAGCCACAATATA
GAGAAATGTGCTGAGGTGTTTCATGATTGGCTCCTCAGCATTCGCCAC
AATTGCTATGCTGAGGATATTGACAGTAACAACCTCAGCCCGCAAATG
CCCTTCTATGCTGAGGTAATTTAAGAATAGAACCTCAGCCTGGTCAGT
AATAGCCAGGCTGAGGGATATCTGTTGCTTACCCTCAGCTTTATACCA
CAACTTCTAGCTGAGGTTTGGCTTTTTTAGCACCTCAGCCTGTTACTC
GCATGATTGGCTGAGGGAGATTAGTCTGGCACCCTCAGCGCGTCCTCA
CTCCACCGAGCTGAGGCGGTTAGCGATCGCCACCTCAGCACTGTATCT
TTAGAGCACGCTGAGGCATACATTCCAGGCTTCCTCAGCATATTCCAT
ATAAAAGGGGCTGAGGAGAGAGACAGTCTAGTCCTCAGCGTCTTTTGT
TAAAAACAGGCTGAGGCCCCATGAGTTGCGATCCTCAGCTCGCATACG
ATGAACCTTGCTGAGGACCTGTCTAAGAAATTCCTCAGCTGCTAATTT
CGTGGCCTTGCTGAGGGTTGTCCCGAATCGTTCCTCAGCAGGCGGTCA
TAACTTCACGCTGAGGACTTAAGATATGGCCCCCTCAGCCTCAAATAG
TGTAACTCCGCTGAGGGGAGTATTAGACTCTACCTCAGCACTCACTAA
TTCATAGATGCTGAGGCAGGAATTGTTGAACTCCTCAGCAGCTTTAGG
ACAGACCGAGCTGAGGAATCGGAGCCGGGTGTCCTCAGCCGTGTCGTG
AGGGCGCACGCTGAGGGCCGGGAGTCGGTCGCCCTCAGCAGATTTACC
CTTAGCTCAGCTGAGGATTAGAATCCGATATGCCTCAGCACGCGTTGA
AAGTTACAAGCTGAGGTTCTCATGGGCGATGGCCTCAGCTCAGCATGT
AGCTCGCGGGCTGAGGCACTAGTTTAGTTTGACCTCAGCCTTGCTGTT
GGGAGGCCAGCTGAGGCGCGATCAATCAGAGGCCTCAGCGCCAAACAT
TATGGAACGGCTGAGGTTTCTGCTAAGTTCGTCCTCAGCTACTCAGAT
AATAGTCCTGCTGAGGATCTTTTGTCTAACCCCCTCAGCCATACGATT
GTGTTGGCGGCTGAGGTCCCAGCTCGAATGGTCCTCAGCTTACTTTGC
GTAGGATAGGCTGAGGATAAAGTCTCATGATACCTCAGCCCTTAAAGA
AGGTTAGGTGCTGAGGGTATCTCATTCTTGCTCCTCAGCCTTGTATCA
TTGTTTATTGCTGAGGTTGTTGTATAAGTGTTCCTCAGCCGGGACAAA
GTATTACTGGCTGAGGAGTAGTAAATGAGCGACCTCAGCACGCGTGCA
CCATCAGACGCTGAGGATCATGGCAGGCGGTGCCTCAGCTTAGAGAGG
ATCCTCCTGGCTGAGGTGTTATTCATATTAGACCTCAGCTGTCAGTAT
CAATTACAAGCTGAGGTGGAACTTTTTTAAGGCCTCAGCCTCATATCC
TGACAGTGGGCTGAGGTTTCTTTACTCCCAGGCCTCAGCCGGTAGGGC
CTTATATCAGCTGAGGCCCTCCCCTTTATATTCCTCAGCGTATCAGAG
CTGACTGTGGCTGAGGAAGTGGATGGACGCAACCTCAGCAAAGTTGAA
TTCCACTCAGCTGAGGATGACCAAAATCGTTCCCTCAGCAAATATCGG
TGCTAAACGGCTGAGGGGCCTCGCCTAGTCGCCCTCAGCGTGGCCGCA
TATGTATATGCTGAGGATCTACGTTGAGCAATCCTCAGCGATTGACTT
GTATGACCCGCTGAGGGATGGTGTCGCGTGTGCCTCAGCTACCGCTTT
ATTCGTTTAGCTGAGGAGTGTGATCGACAGCACCTCAGCGTACGAGAC
TGAGAAGTGGCTGAGGGGGATTCCCTCTTATTCCTCAGCCTAATGCTA
ACTAGGCGAGCTGAGGACGTGTTAATACACCTCCTCAGCAAGGGTTTG
TTACATTTGGCTGAGGGCCAGTCATTACAAAACCTCAGCGGCATCTTT
ATCAAGCAAGCTGAGGTTAATTTTATATGTAGCCTCAGCGGGATAATA
ATATGGCGGGCTGAGGTTAGGACTATGACCAGCCTCAGCGATTTAGTT
CCAGTATTAGCTGAGGGACCTTAGAGTTTCAACCTCAGCCTGCATTCT
CCGACAATGGCTGAGGGGAGCTGCTGACCCATCCTCAGCTCATGCTAG
TGCAAGCAGGCTGAGGGTCCCTAAGGACTTGTCCTCAGCGTCTTAGGC
TTCAAATATGCTGAGGTAAAATGCCATATGTCCCTCAGCAGTGGATGA
ATTATATACGCTGAGGAATAATAACGTCATACCCTCAGCACAAGGAAG
CCTATTTCAGCTGAGGCATCGTCATATTAGCTCCTCAGCCCATCCTAT
CCGGATAGTGCTGAGGAGTTCTTCAAAGATGACCTCAGCCACCGTTTC
ACCAGGCGTGCTGAGGTCTTCGACACTCCTTTCCTCAGCCAGGAAAAC
TCTCACGGGGCTGAGGCGCTTGTGAGAGGAACCCTCAGCAAGTATACC
ATCTTAGCGGCTGAGGGGGCTTTGTATTTACACCTCAGCCATAAAAAC
TGATAGTTTGCTGAGGGCAAAAATAGAGGAAACCTCAGCATGTAACGC
GCATTGGAAGCTGAGGAGCGGCCCAGCATGAACCTCAGCCCCGGGTGC
GGATAAAGTGCTGAGGATACAGAATCATAGCTCCTCAGCTCCGGGCTG
GCCCGTTATGCTGAGGTGATGTTCTCGGGCCTCCTCAGCGAAATTTCA
CACCTACCTGCTGAGGCGTGGTTGATCGGAGCCCTCAGCCTTAACATC
ATGGTCGGTGCTGAGGGCAACTGAATTTACAGCCTCAGCGTCCCTGAA
CAGATTCCTGCTGAGGATCGTTATGTTTAGAGCCTCAGCACTTAGCGG
ACACTCTCGGCTGAGGGGGCAATCCCAAATGCCCTCAGCCTATTGTGA
TTCGGTCCGGCTGAGGGTCACCGCCACGTTCTCCTCAGCTAAGTGTCT
CGAGTAGGTGCTGAGGACAAGGCAGGGTCACGCCTCAGCAGTTTACGA
ATTTAAATTGCTGAGGCTCTTGGTAGATAGAGCCTCAGCATAGTAAGG
TCTACTCGCGCTGAGGCTCATGAAGTCGGGAACCTCAGCCCAACTTAC
GTTGTCTGGGCTGAGGCCAGGCCGGTTTGCACCCTCAGCAGGCGTAGT
GCCCATTTGGCTGAGGTGTTGATCCTGGAAAGCCTCAGCTATGCCCTC
GGGAAACGCGCTGAGGACTCCGTTAGGTGTAACCTCAGCCCTACCGCA
GTATTTTGTGCTGAGGGGAATGTTGCGTACCCCCTCAGCAACACTCCT
TTCATGCTTGCTGAGGGTTAATAGGTAAATGACCTCAGCAAAATAGAC
AGTGAAGCAGCTGAGGCAAAGTATATTTGTATCCTCAGCAGATTTTAT
AACTGAAGTGCTGAGGATCCTAATTACAAGAGCCTCAGCACGTGAATT
GCCATACTAGCTGAGGTCTATCTGAGGTGCCGCCTCAGCCATATCACT
TATTTGCCCGCTGAGGAGTTGCGCGGGACAAACCTCAGCAGCTAAATT
GAGAAGTCCGCTGAGGGTGTTACACGGGTGCGCCTCAGCACGTTTTAA
GCAAGCGGCGCTGAGGCACGGGGCGGTAAGGACCTCAGCCTAGTCTGG
AAATCTATCGCTGAGGTTCCCAAACACACATCCCTCAGCACCCGTTTA
CGACGTCCGGCTGAGGTTGTGATACTTGGGACCCTCAGCGTCGGCCTG
GCAGGGCGCGCTGAGGGGTCCCGTCACCACCTCCTCAGCTGCGCCACA
TACACTAACGCTGAGGTTGGCATGATAATAAACCTCAGCAGGTCCCGT
TCATGCGAGGCTGAGGTAGGAGGGTATTGTTTCCTCAGCCACCGTAAT
TCTTCTGGGGCTGAGGATCAGTAAGTCGAACGCCTCAGCTCTCTCGTA
CGCTGAGTAGCTGAGGATTATCTTACGGGGTTCCTCAGCCTTTAGGGT
CCCAGACACGCTGAGGACCTTTCGGGACTCGTCCTCAGCTCTGATGTA
GTCATTGCTGCTGAGGCAGTATTATTGTATCCCCTCAGCGTCTATACA
CCAGCCTCGGCTGAGGATTAAACTACTGTTCTCCTCAGCAGTGGGGGA
AGAGCGCACGCTGAGGACACTTGCAGAATTGCCCTCAGCCAAGTTGTC
ACGAACACTGCTGAGGTGACACTTGTAACAAGCCTCAGCATCCGGCTA
GATGCGATTGCTGAGGCAGGCTTTGTGTTTTACCTCAGCCAAATCTGC
ATCCGATCCGCTGAGGAATATACCAAATGGTACCTCAGCCGTAGTCCA
TTTGCGGTAGCTGAGGCAAGGTTTCAACAGGGCCTCAGCACTTGACCA
CCAGAGAGAGCTGAGGATAATGAACGACAATACCTCAGCTCCGTTCCG
ACAATAAGGGCTGAGGACACAGACCTCTATTCCCTCAGCCTTCTTTCT
AGCGAACCGGCTGAGGCCGCCTCGTAAACAATCCTCAGCCTGAACAGC
TTTTTCATAGCTGAGGTCAATTAATTGTTGATCCTCAGCTCCTCAATA
CTGCATATCGCTGAGGCTAGAAACTCTCTTGCCCTCAGCACGTATGTA
ATTTTTTAGGCTGAGGCTGCTGACTCGGGTGGCCTCAGCCTCGTAATT
CCAACAAAAGCTGAGGCGCACGTTAATTTAAACCTCAGCTGGGTTGCT
GCTGAATGAGCTGAGGATTGCAAATCGACACTCCTCAGCTTACTTCAT
AACCCCCCTGCTGAGGTCGTGTTACTCAATGGCCTCAGCCATATAACA
TTCTTAGTAGCTGAGGCAGTTTTCAGTGTAGTCCTCAGCAAAAGATAG
TAGTTTGGTGCTGAGGTGCTGAGTTTAGATGACCTCAGCTGATTAATG
GGGTCTGCAGCTGAGGCCTTCACGAGTAAGAACCTCAGCCTCGATGAT
AGCCTGTACGCTGAGGCACAGGAAATATGGGCCCTCAGCTCAACTTCA
ACCGAGGTTGCTGAGGTCTTATGGATGACATACCTCAGCTTACCCCTT
TTGGGCTCCGCTGAGGAGATGGGATAAAACTGCCTCAGCTAAAAACAT
TGGATATAGGCTGAGGTTACGGGGAATCTGCTCCTCAGCAATGGACTG
GCGCGAAGTGCTGAGGCATGGATTCTGTGAGTCCTCAGCTGAGTAATA
TACGTGGATGCTGAGGGGCAATCCTGTATACGCCTCAGCCGGTAAACG
TAAGACTACGCTGAGGTTACAAATTCCTATGGCCTCAGCTCAGAACTC
TCTATGCAAGCTGAGGAAGCTGTCTTCAACGACCTCAGCGCATCGGGT
CGTTGCGAAGCTGAGGTCTGCAGCGTCGTGATCCTCAGCCGCTCAATG
TTTTTCACTGCTGAGGCACAATAGGGCCTACTCCTCAGCTTACTGGCT
TTGGCTATAGCTGAGGCTCGAACATTTGGGCTCCTCAGCGATGCCAAA
AACATACGAGCTGAGGTACATATCACCCGAAGCCTCAGCGTTTTTTAT
TAAACCCCTGCTGAGGGGAGTTCTACCTGACTCCTCAGCACCCCTCGG
TCCTGTCAAGCTGAGGTTAGCGGACTCAAGATCCTCAGCGTATAGTAC
TAGTACCGCGCTGAGGTTGGTATCAAAAATTACCTCAGCTTTTAGCTG
CGTCTCCCTGCTGAGGACGTCATTTTGTCCCACCTCAGCCTGACCCGA
ATAGTTCCAGCTGAGGATAAGAACTGCTTGGTCCTCAGCGTCACGATG
AAAGTTATGGCTGAGGGGGCCTAATAGCATACCCTCAGCGTAAACTGT
CGTGGATATGCTGAGGCTAGATCGCAGTTTATCCTCAGCGAATTCCCT
CTTGTCAGCGCTGAGGAAACAGACCAATTTAAAGCTGAGGTTTGGAGT
CGTCCTCTCGCTGAGGTCTCTCCTCTCCACCACCTCAGCCAAATGTTA
GAACCACATGCTGAGGTGTATGCAGTCCAGATCCTCAGCGGTTATGTA
TATAACCTGGCTGAGGTATATGCTATAGTAACCCTCAGCACATGCGTA
CGGAAACCGGCTGAGGTGACAACGAGGATGTTCCTCAGCACCTCAAAT
GAGTAGGAAGCTGAGGCCACTACTGAAGTTTACCTCAGCCACGTCTCT
GATGGGACGGCTGAGGGGGTTTCACGCTCTGTCCTCAGCACTAAGGGT
CATAAATAGGCTGAGGGAGGGAAATATCGTAACCTCAGCTTCCTACGG
CATGTTGCTGCTGAGGTATAGGGCTGTTAGAGCCTCAGCTCGGGGAGG
ATAGGTTTAGCTGAGGTACTAAAATGCACAAGCCTCAGCAGTCAGACA
AAACATCACGCTGAGGTGTCGGTCTACAGAGTCCTCAGCGTACAGACT
AAAAATCGTGCTGAGGGCGGTATCTGACATTACCTCAGCATGAGGGCA
GTGCTAATAGCTGAGGAGTATGTAGTGGTACACCTCAGCGATGAGGAT
CCCGCAGCCGCTGAGGATCAAAATGGCAGCATCCTCAGCGTGATTTCA
GTTGGCCTAGCTGAGGGAATCGAAGATACATCCCTCAGCCAAAAATAT
CTTCGTGGGGCTGAGGTACTAACACATTCTTGCCTCAGCCCCTTAATG
TGCGTAGATGCTGAGGGGGCGGGTTTGCGAAGCCTCAGCTGTGACATC
TGCGTGACTGCTGAGGGTTGAGGTTCTCAAAACCTCAGCAGACCGCGC
TATCTCCATGCTGAGGCTACCGCACGCAAAAACCTCAGCGGTGCTCCG
CGTTCTAAAGCTGAGGTTCAGAAATTCTTAAGCCTCAGCTTCCGCATT
CAGTGCAAAGCTGAGGCAGTAGACCGGCGCCTCCTCAGCACCAGACCT
TGAGCACAGGCTGAGGTCTAGAGTAGTGGGTGCCTCAGCTGCATTAGA
GGTTTGAGGGCTGAGGATAGTTGAAGACCGCTCCTCAGCCCATTTATA
TTACTCCTGGCTGAGGGTAGAGGATGATAACACCTCAGCCCAATTCTT
TTTAGTCCTGCTGAGGGGAAAGACGCCCGACGCCTAGCACATGAGCCT
TGCTATTATGCTGAGGTTAGTCATGCTCATCACCTCAGCGTGATAGTC
TTGCTATTAGCTGAGGAATGCGTTTCCATGTCCCTCAGCAATCGCGCA
ATGTAGCTGGCTGAGGCGGTACGGGTTGCTAGCCTCAGCTGATGTAAT
TCTCCAGTCGCTGAGGATACTAGCATTTGACGCCTCAGCTTATCTGCT
TACAGGAAGGCTGAGGTGCGACTTAAGCCCGACCTCAGCTAAATACCA
CCTTGTAGTGCTGAGGAATATATCATAACGTTCCTCAGCGCTTGGTCA
CCGTGTGTAGCTGAGGAGCCCATGTCTATTCGCCTCAGCTGCTGGAAG
TAACGTTGAGCTGAGGTAAACGATATACGAAGCCTCAGCTCGTAATGT
GGTGCTCTGGCTGAGGTGTAGTTCTTACGTCCCCTCAGCTAAACCTGT
CTTTTGGCCGCTGAGGAAATCCTCGCTCATTACCTCAGCATATCCGCA
GCACTATCCGCTGAGGGTAACAATGATGCTAACCTCAGCGTGCGAGCG
CTAAGAGCCGCTGAGGGCGCACCGTCTCGTGTCCTCAGCACCTCATAT
AGTTTCTCAGCTGAGGCTCGGGGCATATTATCCCTCAGCTAAACGAGT
CTCGGAATTGCTGAGGAAAGGTCTATGCGCTCCCTCAGCTCATGTGGC
GACTTATCGGCTGAGGTCGACAGGTTCTGTGGCCTCAGCCTCGTGAAG
TGCAATGCCGCTGAGGGACTATTTTCTTTAGACCTCAGCTAGCACAAT
ATCTCCTGAGCTGAGGTTGCACAACCACCACTCCTCAGCAGTACTTTA
TGGAATCCCGCTGAGGATGAGCTATGGAGCCACCTCAGCTGTGAACCA
TCATATCATGCTGAGGCACCCTGACAATAAACCCTCAGCGGGAGCAAG
TTTAACCACGCTGAGGGTACGGGAGAATCGCACCTCAGCACTGTGAGA
CTGCGTCTTGCTGAGGCCAACTGCAATAATGCCCTCAGCACGCCGTAT
AAGAGTTCTGCTGAGGTATTCAGTCTGGACTCCCTCAGCTCATAAACA
TATAGTCTGGCTGAGGAGCTCAATAGTATACCCCTCAGCCTAAACTAT
ATTCGGCTCGCTGAGGCCGGCGGTGATACTAACCTCAGCTCCAACGAA
CCCAGGACTGCTGAGGCATCGGGAGTGATTCACCTCAGCAGATCTGTT
AAGGTGTATGCTGAGGCGGTTAGAAATGAGGGCCTCAGCACCGGAAGG
ATGGGCTAGGCTGAGGGTCATTGCAACCACCACCTCAGCCCTCAATCT
CGTTCACCGGCTGAGGGTAACCTGATCACAGTCCTCAGCAACATGGAT
AGGTAATAAGCTGAGGTAAGGCGTGACGATAACCTCAGCCCTAGTGGT
GCTTTGGGTGCTGAGGAACACAAGTCACGCCTCCTCAGCGGGCAGTAT
AAGGGTCTGGCTGAGGAACGTAAAGCTCCACCCCTCAGCGTCAGGCAC
CATATTGGAGCTGAGGCCGTTTTAATATGAAACCTCAGCCTCACTACA
GGATGCTCCGCTGAGGCTAAGGAAGAACTGAGCCTCAGCGATGTAATT
AACGCCTCTGCTGAGGTACCATGGAGTGTGAACCTCAGCGCGCGTGTG
[truncated: 136,438 more rows]
