# Supplementary material for: Assembling a True “Olympic Gel” From over 16 000 Combinatorial DNA Rings
Source: Adv Mater. 2026 Mar 6;38(34):e20549. doi: 10.1002/adma.202520549 (PMC13274696; doi:10.1002/adma.202520549)
Supplement: Supplementary file 4 — Supporting File 4: adma72688‐sup‐0004_Data_S5_NGS_analysis.zip. [file ADMA-38-e20549-s001.zip › Data_S2_NGS_analysis/5_transformations/not_gibson_unique.csv]

Subsequence	Count
AAAAAACAAGCTGAGGTCGTACACGGAGTATTCCTCAGCTCTGCAAGT	1
AAAAAACAAGCTGAGGTCGTTCACGGAGTATTCCTCAGCTCTGCAAGT	34
AAAAAACGAGCTGAGGTCGTTCACGGAGTATTCCTCAGCTCTGCAAGT	1
AAAAAACTAGCTGAGGTCGTTCACGGAGTATTCCTCAGCTCTGCAAGT	1
AAAAAAGCCGCTGAGGGTAAGGAAGAAGTACGCCTCAGCAAACTTCTA	1
AAAAAAGCTGCTGAGGCTATCACCAATGCGGTCCTCAGCGAATACGAT	1
AAAAAAGCTGCTGAGGGTAAGGAAGAAGTACGCCTCAGCAAACTTCTA	21
AAAAAAGCTGCTGAGGGTAAGGAAGAGGTACGCCTCAGCAAACTTCTA	1
AAAAAAGTAGCTGAGGACAAAAGAGAAGCATGCCTCAGCATGAGGTGT	34
AAAAAATATGCTGAGGTTCGGAAGAAAATTGACCTCAGCCTCTTGTCG	4
AAAAAATATGCTGAGGTTCGGAAGAACATTGACCTCAGCCTCTTGTCG	1
AAAAAATTGGCTGAGGTGGCGAGTCTTTACAACCTCAGCGATTCTTAG	12
AAAAACAAAGCTGAGGCTTTCACGCTTAGTATCCTCAGCAACAAATAA	3
AAAAACCCGGCTGAGGCTGTGGATGATAACTACCTCAGCGGTCCACCC	1
AAAAACCTTGCTGAGGATTGCACGTAGATCTACCTCAGCGGTCATAGT	14
AAAAACGCTGCTGAGGAACTCGGAAAATATAGCCTCAGCGATTTAGGT	7
AAAAACTTTGCTGAGGATTGCACGTAGATCTACCTCAGCGGTCATAGT	1
AAAAAGCGCGCTGAGGCTTTTGCCCTTTAAGTCCTCAGCGGGCTACGA	1
AAAAAGCTCGCTGAGGACTCCACGATATTCACCCTCAGCAAAGGGGTT	1
AAAAAGCTCGCTGAGGGCCCAACGATATTCTCCCTCAGCCATGGTGTA	7
AAAAAGGAGGCTGAGGCTATTACAATTTGCCTCCTCAGCTTTTCAGAA	1
AAAAAGGAGGCTGAGGCTATTACAATTTGCTTCCTCAGCTTTTCAGAA	10
AAAAAGTGCGCTGAGGCTTTTGCCCTTCAAGTCCTCAGCGGGCTACGA	1
AAAAAGTGCGCTGAGGCTTTTGCCCTTTAAGTCCTCAGCGGGCTACGA	33
AAAAATACGGCTGAGGCGGGTTTACGACCACGCCTCAGCGCCCATTTT	14
AAAAATACGGCTGAGGCGGGTTTACGACCACTCCTCAGCGCCCATTTT	1
AAAAATCCGGCTGAGGGCCCTTATTCAAAGGTCCTCAGCATGTAGCAT	4
AAAAATCCTGCTGAGGCATCAAATCATCCTTGCCCCAGCGATTTTATC	1
AAAAATCCTGCTGAGGCATCAAATCATCCTTGCCTCAGCGATTTTATC	10
AAAAATGGCGCTGAGGTTTAAATTGTATAATCCTCAGCCAATATCCCT	6
AAAAATGTCGCTGAGGAGCGTAAGCAGGTACACCTCAGCAAATGTTGC	7
AAAAATTACGCTGAGGATCACGCTGCGGCGTCCCTCAGCTCAAGTGCT	20
AAAAATTACGCTGAGGATCACGCTGCGGCGTCCCTCAGCTCACGTGCT	1
AAAAATTCGGCTGAGGCGGGTTTACGACCACGCCTCAGCGCCCATTTT	1
AAAAATTCGGCTGAGGGCCCTTATTCAAAGGTCCTCAGCACGTAGCAT	1
AAAAATTCGGCTGAGGGCCCTTATTCAAAGGTCCTCAGCATGTAGCAT	25
AAAACATCCGCTGAGGGGGATTGCCGGGTACTCCTCAGCTCGCATAGG	1
AAAACCAGCGCTGAGGAGTATAGCACGAATAACCTCAGCATCGGCTCG	1
AAAACCTAGGCTGAGGTCTTTAATTATGTATTCCTCAGCTGTTCCTGT	2
AAAACGCGCGCTGAGGACAGATTTCTACGGCACCTCAGCGCCTCAATG	18
AAAACGCTCGCTGAGGACAGATTTCTACCGCCCCTCAGCTCCACAATG	1
AAAACGGACGCTGAGGTTTCAGTTCTAGATAGCCTCAGCTGCTATTAG	19
AAAACGGACGCTGAGGTTTCAGTTCTAGATAGCCTCAGCTTGTTACCC	1
AAAACGGCGGCTGAGGCACTACAGTTCACCTTCCTCAGCTTGTCTTAA	5
AAAACGTGCGCTGAGGACAGATTTCTACGGCACCTCAGCGCCTCAATG	1
AAAACTAGTGCTGAGGCAGGGGAACCGGAATCCCTCAGCTAGTATCTA	9
AAAAGAAAGGCTGAGGTTTCCATATAGGCACACCTCAGCTTAGGGCCT	7
AAAAGAAATGCTGAGGACTAGCTTCAATATGTCCTCAGCGTGCGTTGG	1
AAAAGAACTGCTGAGGTCCAATTTCATTGCGACCTCAGCTCTCGATGC	13
AAAAGACAAGCTGAGGTTGGACGAGACTTGGTCCTCAGCTCATTATAC	3
AAAAGAGGCGCTGAGGATAACATCTTTATGTCCCTCAGCGAGCTCTTC	1
AAAAGATATGCTGAGGTGGGTCGTCACAGATTCCTCAGCCTTATAACA	2
AAAAGCATTGCTGAGGTCGCGGCCCCTTTTCACCTCAGCATCCGTTAC	1
AAAAGCATTGCTGAGGTCGCGGCCCCTTTTCACCTCAGCATTCGTTAC	39
AAAAGCGTGGCTGAGGAATCCAAGCGTATGCGCCTCAGCAATTACAGT	12
AAAAGCTGGGCTGAGGACATTCGCATGACCTACCTCAGCTGACCTGCT	21
AAAAGCTGGGCTGAGGCTTCACGAGATATGATCCTCAGCACCTTCTTG	4
AAAAGGAGGGCTGAGGGAACTCACATGACATACCTCAGCCCTTCTCGT	15
AAAAGGATTGCTGAGGCTGCTATCCCACTACTCCTCAGCTTTCGACGT	1
AAAAGGATTGCTGAGGCTGGTCTTGAACGCCTCCTCAGCAGTGCGTAC	16
AAAAGGGATGCTGAGGGGAGTACTTTGTATTTCCTCAGCACTCTGAGA	6
AAAAGGTGCGCTGAGGCGGCATAAAATATTGGCCTCAGCCCCTACTCT	1
AAAAGGTGCGCTGAGGCGGCATAAAATATTGGCCTCAGCCCCTATTCT	17
AAAAGGTGCGCTGAGGCGGCATAAAATATTGGCCTCAGCCGTGGCTGG	1
AAAAGGTGGGCTGAGGGAACTCACATGACATACCTCAGCCCTTCTCGT	1
AAAAGTAGTGCTGAGGGTTAAGCAATCTCGTGCCTCAGCTTGTTTAGG	1
AAAAGTGAGGCTGAGGAATGCAATGTTGAAATCCTCAGCTTGTCTGGC	7
AAAATAAACGCTGAGGAGATAACGGTTCAAGACCTCAGCTCTTAAACG	1
AAAATAAACGCTGAGGATTTTCGAGGTGCCCACCTCAGCCTTTTTATA	1
AAAATAACCGCTGAGGTGGCAGGGATTACTCTCCTCAGCTTAAGGAGA	9
AAAATAATAGCTGAGGGCACGAGTCGTTCAAGCCTCAGCGGCTATTTC	1
AAAATAATAGCTGAGGGCACGAGTCGTTCAAGCCTCAGCGGCTCGTCC	7
AAAATAATGGCTGAGGCGACTGCTAAGACCCGCCTCAGCAATTGCACT	12
AAAATACATGCTGAGGGGTATTATCAGTTTATCCTCAGCCCGCGGTTT	1
AAAATACCAGCTGAGGCTCTAGAACACACGAGCCTCAGCAGTGCTTAA	3
AAAATACGGGCTGAGGCCGTCATCAATAAATACCTCAGCGTTCTAGAT	2
AAAATAGCGGCTGAGGCACCGTGGGGAGTAGTCCTCAGCAGGGCGAGG	1
AAAATAGCGGCTGAGGCACTGTGGGGAGTAGTCCTCAGCAGGGCGAGG	8
AAAATATAAGCTGAGGGGTATATGATACTGTCCCTCAGCTGGTTAACT	3
AAAATATATGCTGAGGGGTATTATCAGTTTATCCTCAGCCCGCGGTTT	7
AAAATATCAGCTGAGGCTCTAGAACACACGAGCCTCAGCAGTGCTTAA	1
AAAATCAAAGCTGAGGTTTGCGGACTAGCTAACCTCAGCACTCGAGGT	22
AAAATCAAAGCTGAGGTTTGCGGACTAGCTAACCTCAGCACTCGGGGT	1
AAAATCAAAGCTGAGGTTTGCGGACTAGCTAACCTCAGCACTTGAGGT	1
AAAATCAGGGCTGAGGCCCTGGGCCACAGGATCCTCAGCGGCTTAGGT	12
AAAATCAGGGCTGAGGCCCTGGGCTACAGGATCCTCAGCGGCTTAGGT	1
AAAATCCCGGCTGAGGCTGTGGATGATAACTACCTCAGCGGTCCACCC	3
AAAATCCTCGCTGAGGAGAGATACGCACCAGACCTCAGCGTATGAGGT	12
AAAATCGCTGCTGAGGTCTGAGTCATTTAAAACCTCAGCCTCCGTAAT	1
AAAATCGTTGCTGAGGTCTGAGTCATTTAAAACCTCAGCCTCCGTAAT	30
AAAATCGTTGCTGAGGTCTGAGTCATTTAAAACCTCGGCCTCCGTAAT	1
AAAATCGTTGCTGAGGTCTGAGTCATTTAGAACCTCAGCCTCCGTAAT	1
AAAATCTAAGCTGAGGTCAAGCGCCATATCTACCACAGCCGCGTTTAA	1
AAAATCTAAGCTGAGGTCAAGCGCCATATCTACCTCAGCCGCGTTTAA	6
AAAATCTAAGCTGAGGTCAAGCGCCATATTTACCTCAGCCGCGTTTAA	1
AAAATCTGGGCTGAGGCCCTGGGCCACAGGATCCTCAGCGGCTTAGGT	1
AAAATCTTCGCTGAGGAGAGATACGCACCAGACCTCAGCGTATGAGGT	1
AAAATCTTGGCTGAGGGTATCAATGCCTAAGGCCTCAGCCGGCCGCGA	19
AAAATGAATGCTGAGGCCAAACTAAATCCAACCCTCAGATCAAACAAT	1
AAAATGAATGCTGAGGCCAAACTAAATCCAACCCTCAGCTCAAACAAT	4
AAAATGCTGGCTGAGGTGCTATACATAAAGACCCTCAGCATGTTTACT	3
AAAATGGTAGCTGAGGTCACCGGGGCTAATTTCCTCAGCTACCGCCTC	16
AAAATGTAGGCTGAGGACAAGTGAGAATCAATCCTCAGCGCTATAATC	10
AAAATGTAGGCTGAGGACTGGTTTTTAGCAGCCCTCAGCGACTCCCTG	1
AAAATGTTGGCTGAGGCAATTAATCATATCCCCCTCAGCACAACATCG	5
AAAATTAATGCTGAGGTTATTCTCGGTCGGGTCCTCAGCAAAAGCCTG	16
AAAATTATTGCTGAGGTACTCTGGGTACGGGTCCTCAGCCATATCCGA	1
AAAATTATTGCTGAGGTACTCTGGGTACGGGTCCTCAGCTGTTTCTGG	9
AAAATTCAGGCTGAGGCAGGCAGTCTACCGATCCTCAGCTATTTAATG	7
AAAATTGTTGCTGAGGCCATTCGATTTTAGCGCCTCAGCGCGATGTGA	14
AAACAAATTGCTGAGGTATTCATTTCATCTCCCCTCAGCTCAATACTG	14
AAACAAATTGCTGAGGTATTCATTTCATCTCCCCTCAGCTCACTACTG	1
AAACAAGCGGCTGAGGAAGTGGGCTGCCCTCGCCTCAGCTTTATAATA	10
AAACAATGGGCTGAGGGGCCGATGAACGGGTACCTCAGCTAACAGAAG	16
AAACACAGAGCTGAGGAAATTATTGTTCCATTCCTCAGCTCGGTTAAA	1
AAACACAGCGCTGAGGAGCGCACTTAAGTGATCCTCAGCACATGTAAT	1
AAACACAGCGCTGAGGAGCGCACTTAAGTGATCCTCAGCACATGTAGT	8
AAACACAGCGCTGAGGAGCGCACTTAAGTGATCCTCAGCATCTGAAAT	1
AAACACAGTGCTGAGGAAATTATTGTTCCACTCCTCAGCTCGGTTAAA	1
AAACACAGTGCTGAGGAAATTATTGTTCCATTCCTCAGCTCGGCTAAA	1
AAACACAGTGCTGAGGAAATTATTGTTCCATTCCTCAGCTCGGTTAAA	23
AAACACCCGGCTGAGGGTTATTATTCAAAGCGCCTCAGCTGCCAGGAT	11
AAACAGACAGCTGAGGAATTGAGTGGGTAGGCCCTCAGCGTGGATTCC	2
AAACAGAGTGCTGAGGCACTTTGGATTAAGGACCTCAGCAACCACCAA	1
AAACAGAGTGCTGAGGCACTTTTGATTAAGGACCTCAGCAACCACCAA	5
AAACAGGCCGCTGAGGACGTACTCCGTCTTGCCCTCAGCCTATGGATG	26
AAACAGGCCGCTGAGGCTAGGCTTAGGAGCCTCCTCAGCTTAAGTCCA	3
AAACAGTAGGCTGAGGCATTGCGTAAGTTCGACCTCAGCACTCCGCCT	23
AAACATAGAGCTGAGGGCGGGAAATTGTATTGCCTCAGCCAATTTGGT	3
AAACATCAAGCTGAGGTTGAGCGCGAGCGTTGCCTCAGCACTCCTGTT	21
AAACATTATGCTGAGGAAATTAGAGGTGATTACCTCAGCCAAATTGTG	2
AAACATTTAGCTGAGGCTTTGCTGCACATATACCTCAGCAATAGAAGA	1
AAACCAACCGCTGAGGGTTTCAGGCTACCCGGCCTCAGCCAGCAGCAG	7
AAACCAGCCGCTGAGGGGTGGGCTTTATTGTCCCTCAGCTCTGCCAAG	11
AAACCCCAAGCTGAGGTCCCGTTCACCAGTCTCCTCAGCCTTATAGTT	2
AAACCCTCCGCTGAGGTTGGCGTGTTCCGTTGCCTCAGCACAGGCTTG	1
AAACCCTCCGCTGAGGTTGGCGTGTTCCGTTGCCTCAGCAGCTATTGC	12
AAACCCTCTGCTGAGGGCTTGGGTGCCTGCTGCCTCAGCTTACCTACA	10
AAACCGCCTGCTGAGGTTTCTTGCCAGTCCTACCTCAGCATGCTTTTT	16
AAACCGCCTGCTGAGGTTTCTTGCCAGTCCTACCTCAGCGTGCTTTTT	1
AAACCGCTAGCTGAGGTTTCGAAGTGCTAAAACCTCAGCGATCTGCAT	4
AAACCGGAGGCTGAGGGGAGCACAACAAGTGACCTCAGCGTTGTTGGC	27
AAACCGGAGGCTGAGGGGAGCACAACAAGTGACCTCAGCTATGGATGC	1
AAACCGGCGGCTGAGGAAGCCAATCTTGATCTCCTCAGCGACAATCTA	18
AAACCTAGTGCTGAGGTCATGTCTAACTAACACCTCAGCTGTTCATCA	23
AAACCTCAAGCTGAGGTTGAGCGCGAGCGTTGCCTCAGCACTCCTGTT	1
AAACCTTGTGCTGAGGTCATGTCTAACTAACACCTCAGCTGTTCATCA	1
AAACGACATGCTGAGGTTTTCAATTTGTCTTACCTCAGCCTTTCTAAC	1
AAACGGACTGCTGAGGAAGTGGACTTTCTGGTCCTCAGCTACTCACAC	35
AAACGGGATGCTGAGGTTACACGCTCACGGTTCCTCAGCTACGACGCG	4
AAACGGGGTGCTGAGGGCAAATAACCTTTCTCCCTCAGCACAGGCTTG	14
AAACGGTCAGCTGAGGATACTTGTCCAAAATCCCTCAGCTAAAGTCCG	2
AAACGGTCAGCTGAGGATACTTGTCCAAAATCCCTCAGCTAAAGTCGT	1
AAACGGTCTGCTGAGGAAGTGGACTTTCTGGTCCTCAGCTACTCACAC	1
AAACGTGTAGCTGAGGTGTTCGAATGTTGTAACCTCAGCCCACAATCA	12
AAACGTGTAGCTGAGGTGTTCGAATGTTGTAACCTCAGCGTTGTCGGT	1
AAACTACGCGCTGAGGGCGAGGGGTCCACAGACCTCAGCTGCGATTAC	20
AAACTATGGGCTGAGGTACTACGCTTAGTATGCCTCAGCAATGAGCCT	3
AAACTATGTGCTGAGGTTGCAAAAGTTGGTGGCCCCAGCTGTATTGGT	1
AAACTATGTGCTGAGGTTGCAAAAGTTGGTGGCCTCAGCTGTATTGGT	8
AAACTCAGTGCTGAGGAAATTATTGTTCCATTCCTCAGCTCGGTTAAA	1
AAACTCCGCGCTGAGGATGGCACGGCGCTCAACCTCAGCACCGCTAAC	2
AAACTCCGCGCTGAGGATGGCACGGCGCTCAACCTCAGCACTAGATGA	1
AAACTCCTGGCTGAGGTAATTACCCCGGTACACCTCAGCGTACCAAAG	1
AAACTCGCTGCTGAGGGTTGAATGATAAACGGCCTCAGCCAGGTGTGG	3
AAACTCGGAGCTGAGGGATCATTTATTTGAAGCCTCAGCTGCATGCAA	5
AAACTCGTTGCTGAGGCACATGCATTTGGGACCCTCAGCAGCATCAGG	15
AAACTCTTGGCTGAGGTAATTACCCCGGTACACCTCAGCGTACCAAAG	10
AAACTGAAAGCTGAGGGGCGGATGGACTTTCACCTCAGCCACCAAGTC	15
AAACTGAAGGCTGAGGGGCGGATGGACTTTCACCTCAGCCACCAAGTC	1
AAACTGGGAGCTGAGGTTTTCAATTTGTCTTACCTCAGCATGTCTAAC	12
AAACTGGGTGCTGAGGCATGCATAACGTCGGTCCTCAGCGCGATATCT	10
AAACTGGGTGCTGAGGCATGCATAACGTCGGTCCTCAGCGTATTCGAC	1
AAACTTCGGGCTGAGGAATCGCCTCGAGATTTCCTCAGCACGGAAGCA	17
AAACTTGGCGCTGAGGTTTCGTCGAATGTACTCCTCAGCCTCTAGAGA	2
AAACTTTAAGCTGAGGTATCTGTACTGAAATACCTCAGCATTTTAGTA	1
AAAGAAACCGCTGAGGCGAATATTCAGTCGACCCTCAGCTTCTTGTGA	6
AAAGAAAGTGCTGAGGTATACGTGGACCCGATCCTCAGCGAAGAGCCT	1
AAAGAAAGTGCTGAGGTTTACGTGGACCCGACCCTCAGCGAAGAGCCT	1
AAAGAAAGTGCTGAGGTTTACGTGGACCCGATCCTCAGCGAAGAGCCT	43
AAAGAAAGTGCTGAGGTTTACGTGGACCCGATCCTCGGCGAAGAGCCT	1
AAAGAACAAGCTGAGGACTTAATCATTTCATACCTCAGCACCGGTGGT	7
AAAGAACCTGCTGAGGATTAGGTCATCCGCATCCTCAGCGTTAGCCTA	1
AAAGAAGACGCTGAGGTCTCTCTATTGGGAGACCTCAGCGAAACTCAA	13
AAAGAAGTAGCTGAGGGTGGAAGCGGGGTAGGCCTCAGCGGTGGTGGC	6
AAAGAATATGCTGAGGCTGTATATCTACTTCACCTCAGCTGTTACTTA	21
AAAGAATCTGCTGAGGATTAGGACATCCGCATCCTCAGCGTTCGCCTA	1
AAAGAATCTGCTGAGGATTAGGTCATCCGCATCCTCAGCGTTAGCCTA	46
AAAGAATCTGCTGAGGATTATGTCATCCGCATCCTCAGCGTTAGCCTA	1
AAAGACCGAGCTGAGGCTAGACAGCCCTATGACCTCAGCCCCGACTCT	1
AAAGACCGAGCTGAGGCTAGACAGCCCTATGACCTCAGCCTCGACTCT	24
AAAGACTGAGCTGAGGCTAGACAGCCCTATGACCTCAGCCTCGACTCT	1
AAAGACTGCGCTGAGGTTCGGAGATCTAATCACCTCAGCAAAACCCAG	18
AAAGACTGCGCTGAGGTTCGGAGATCTAATCACCTCAGCACGCTCCAC	1
AAAGAGCAGGCTGAGGATAAAGTAGAAGTTCGCCTCAGCCGGATTTAA	11
AAAGAGCAGGCTGAGGTTTGCATTAGTCCATCCCTCAGCAAAAGGCCC	1
AAAGAGCATGCTGAGGGGTAACGTTAGAGGTACCTCAGCAGACCACGA	6
AAAGAGTAGGCTGAGGATAAAGTAGAAGTTCGCCTCAGCCGGATTTAA	1
AAAGAGTAGGCTGAGGTTTGCATTAATCCATCCCTCAGCAAAAGGCCC	1
AAAGAGTAGGCTGAGGTTTGCATTAGTCCATCCCTCAGCAAAAGGCCC	22
AAAGAGTATGCTGAGGGGTAACGTTAGAGGTACCTCAGCAGACCACGA	1
AAAGAGTGGGCTGAGGCCTTAATAAATGGAAGCCTCAGCTAGTGCTTT	1
AAAGAGTGGGCTGAGGGAAATAGGGGGATTTACCTCAGCATGAATAAA	6
AAAGAGTTAGCTGAGGTTTGCAAGTACTTCAACCTCAGCGGTATACTC	10
AAAGATATCGCTGAGGTTCGAGCTACTTACTTCCTCAGCTTTTATTAG	11
AAAGATGACGCTGAGGTACCGATAATATTTAACCTCAGCTTAAGAGTC	2
AAAGATGGTGCTGAGGCATCGATTCCTGAGTTCCTCGCATTTCACGTT	1
AAAGATGGTGCTGAGGCATCGATTTCTGAGTTCCTCGCATTTCACGTT	13
AAAGCAAAAGCTGAGGATCCTAACAACTAGGTCCTCAGCTGAGTATAA	16
AAAGCCAATGCTGAGGGTCGTACCGTTAGTGGCCTCAGCTACGTACCT	1
AAAGCCAATGCTGAGGGTCGTACTGTTAGAGGCCTCAGCTACGTACCT	1
AAAGCCAATGCTGAGGGTCGTACTGTTAGTGGCCTCAGCAACATAACA	1
AAAGCCAATGCTGAGGGTCGTACTGTTAGTGGCCTCAGCTACGTACCT	8
AAAGCCAATGCTGAGGGTCGTACTGTTAGTGGCCTCAGCTCACGAAAC	1
AAAGCCGTTGCTGAGGTCTGTTCAGATTATTACCTCAGCTCCAGCCGT	30
AAAGCCGTTGCTGAGGTCTGTTCAGATTATTACCTCAGCTCCAGCTGT	1
AAAGCGCGGGCTGAGGGTGGGATCCGTACTTTCCTCAGCTCTTTCTGT	21
AAAGCGTCAGCTGAGGGTCATGAGAAAATCATCTCAGCGAGCAGCTTT	1
AAAGCGTCAGCTGAGGGTCATGAGAAAATCATCTCAGCGCGCAGCTTT	13
AAAGCGTCAGCTGAGGGTCATGAGAAAATCATCTCGGCGCGCAGCTTT	1
AAAGCGTCGGCTGAGGTAATTTTCTACAAGAACCTCAGCGTAAACGTT	1
AAAGCGTGAGCTGAGGATCCTTTTGGCCAGCCCCTCAGCTAATTACAG	2
AAAGCTAACGCTGAGGGGAACATCCATTGCGACCTCAGCAACGCAGTT	1
AAAGCTATAGCTGAGGGCTCGCTTGATCATATCCTCAGCCTACACAAT	5
AAAGCTCACGCTGAGGCGAAAGTTGGCGGTGCCCTCAGCTAGAATTGC	2
AAAGGAGCTGCTGAGGCGCTGAATCTCAGGGTCCTCAGCTTAATAGGT	12
AAAGGAGGAGCTGAGGATTTCATGATTTACCTCCTCAGCTGGCGGGGG	2
AAAGGCAAAGCTGAGGAACATAGTTGAAGGATCCTCAGCGTTTTCTAT	18
AAAGGCACTGCTGAGGGATGAGTTTTACGTGTCCTCAGCTTTGGGCAT	8
AAAGGCACTGCTGAGGGATGAGTTTTGCGTGTCCTCAGCTTTGGGCAT	1
AAAGGCCTGGCTGAGGCTGTAATCGAACAGTAACTCAGCGTGGGCTGT	1
AAAGGCCTGGCTGAGGCTGTAATCGAACAGTACCTCAGCAGACACATT	1
AAAGGCCTGGCTGAGGCTGTAATCGAACAGTACCTCAGCGTGGGCTGT	22
AAAGGCTTGGCTGAGGCTGTAATCGAACAGTACCTCAGCGTGGGCTGT	2
AAAGGGATAGCTGAGGGTGTCCCTACTTAGCCCCTCAGCCTAATCTTT	1
AAAGGGATAGCTGAGGGTGTCCCTACTTAGCCCCTCAGCTTAATCTTT	6
AAAGGGCTTGCTGAGGAGCTTAGTGGGCTATTCCTCAGCAGAGATGGT	10
AAAGGTCACGCTGAGGGGAGTTGATCCCTTCACCTCAGCAAACCGAAG	1
AAAGGTCATGCTGAGGAGGCAGTCTCATGTGTCCTCAGCACATCTACT	1
AAAGGTCCGGCTGAGGGAGTGGCCTGTTTATGCCTCAGCGTACCACCA	2
AAAGGTTACGCTGAGGGGAGTAGATCCCTTCACCTCAGCAAACCGAAG	1
AAAGGTTACGCTGAGGGGAGTTGATCCCTTCACCTCAGCAAACCGAAG	37
AAAGGTTATGCTGAGGAGGCAGTCTCATGTGTCCTCAGCACATCTACT	17
AAAGGTTATGCTGAGGAGTTATCATCAAAGTCCCTCAGCAACCAAGAT	8
AAAGGTTCGGCTGAGGGAGTGGCCTGTTTATGCCTCAGCGTACCACCA	30
AAAGTAAACGCTGAGGATTTTGTTGCGCTTAACCTCAGCTTACCACAT	25
AAAGTAGATGCTGAGGGTGTGACAGTGATCTACCTCAGCTATACTATA	2
AAAGTAGGCGCTGAGGAAACTCCATAGTCAGGCCTCAGCTAAGCCGAG	1
AAAGTAGGCGCTGAGGTCCTCCTTAATAGTTTCCTCAGCGCCGCCTTA	8
AAAGTAGTCGCTGAGGCAACGACTGGTGGTTACCTCAACCACCTTTAC	1
AAAGTAGTCGCTGAGGCAACGACTGGTGGTTACCTCAGCACGGAAAAG	1
AAAGTAGTCGCTGAGGCAACGACTGGTGGTTACCTCAGCCACCTTTAC	6
AAAGTATGAGCTGAGGAAGTCCTACGTCCATACCTCAGCCGGGGAATC	2
AAAGTCAACGCTGAGGTCTAGACAGGGAGACGCCTCAGCATGTACTCG	15
AAAGTCGTCGCTGAGGGCAAGTTATTGGTGCCCCTCAGCGACAATTCA	17
AAAGTGCAAGCTGAGGTGGTCAATTGTTAGAGCCTCAGCTCGATATAG	2
AAAGTGCCCGCTGAGGTGGCACACTAAGGCAACCTCAGCCTAGGAAGC	11
AAAGTGGCCGCTGAGGTGGGCATTATAAGGCTCCTCAGCTATGGAATA	8
AAAGTGGTCGCTGAGGTGGGCATTATAAGGCTCCTCAGCTATGGAATA	1
AAAGTGTAAGCTGAGGTGGTCAATTGTTAGAGCCTCAGCTCGATATAG	6
AAAGTGTGAGCTGAGGTGTCATCGTGTGCAGTCCTCAGCCCTCTACAC	13
AAAGTTAACGCTGAGGGGAACATCCAATGCGACCTCAGCAACGCAGTT	1
AAAGTTAACGCTGAGGGGAACATCCATTGCGACCTCAGAAAAGCAGTT	1
AAAGTTAACGCTGAGGGGAACATCCATTGCGACCTCAGCAACGCAGTT	47
AAAGTTAACGCTGAGGGGAACATCCATTGCGACCTCAGCACAGATACA	1
AAAGTTAACGCTGAGGGGAACATCCATTGCGACCTCAGCGGGCTACGA	1
AAAGTTACCGCTGAGGATAGGGCATTTTAGCCCCTCAGCACAACTGGA	3
AAAGTTCGGGCTGAGGAGTGGCGTGATGATGTCCTCAGCATTCCATAA	10
AAAGTTGTCGCTGAGGGCAAGTTATTGGTGCCCCTCAGCGACAATTCA	1
AAAGTTTCAGCTGAGGAGAAGACCAGTCCAGACCTCAGCGCGTCGTAA	4
AAATAAAAAGCTGAGGCACGAGGAAGATTGAGCCTCAGCATCCTGAGT	15
AAATAAAGGGCTGAGGATATATAAGAGCATATCCTCAGCTTTTAGAAC	5
AAATAACGCGCTGAGGACCCTAGTCTATGTCGCCTCAGCGTGTATATT	10
AAATAACTCGCTGAGGAACAGCCTAAATGAGTCCTCAGCTCGTATGCT	7
AAATAACTCGCTGAGGAACAGCCTCAATGAGTCCTCAGCTCGTATGCT	1
AAATAACTCGCTGAGGAACATCCTAAATGAGTCCTCAGCTCGTATGCT	1
AAATAAGAAGCTGAGGACTATAGCGATAGAGACCTCAGCGAAACATAA	1
AAATAAGAAGCTGAGGGCGTAGGTACCATCTCCCTCAGCTACTGCTCT	3
AAATAAGAAGCTGAGGTCATAGTATTTAGTCACCTCAGCAGGGTCTAC	29
AAATAATAAGCTGAGGCTGCTTTTGTAATTTACCTCAGCAATGAAAAA	1
AAATAATAAGCTGAGGCTGTTTTTGTAATTTACCTCAGCAATGAAAAA	16
AAATAATGCGCTGAGGACCCTAGTCTATGTCGCCTCAGCGTGTATATT	1
AAATACATCGCTGAGGGTCAGCACCCCCTAACCCTCAGCGTGACAGGT	12
AAATACCTCGCTGAGGTGGCTCCTCTTAGAATCCTCAGCAGTGGAATT	1
AAATACCTTGCTGAGGATACCATAAAGTATAACCTCAGCTATCTGCAC	38
AAATACGAGGCTGAGGTTACATAGCGGGGCATCCTCAGCACTATATAG	8
AAATACGAGGCTGAGGTTACATAGCGGGGCATCCTCAGCTAGAATATA	1
AAATACTTCGCTGAGGTGGCTCCTCTTAGAATCCTCAGCAGTGGAATT	16
AAATACTTTGCTGAGGATACCATAAAGTATAACCTCAGCTATCTGCAC	1
AAATAGATCGCTGAGGTCCTTTGCATTTGGCACCTCAGCATCCCAAAG	2
AAATAGCTTGCTGAGGGGGCAGGCTAAAAGGTCCTCAGCAGGGTTGTG	1
AAATAGGGGGCTGAGGTGGATGATTTACTTATCCTCAGCGAGCAAACG	1
AAATAGGGGGCTGAGGTGGTTACCGCGGCGAACCTCAGCAGCTAGGCG	26
AAATAGTCTGCTGAGGAGTCCTAAAAAATTATCCTCAGCTTTGTACGT	3
AAATAGTGGGCTGAGGTCTTAAACGTTCTTGGCCTCAGCAAGGGATAA	17
AAATAGTGGGCTGAGGTCTTAAACGTTCTTGGCCTCAGCAAGGGTTAA	1
AAATAGTGGGCTGAGGTCTTAAACGTTCTTGGCCTCAGCTGGCAACTT	1
AAATAGTTTGCTGAGGGGGCAGGCTAAAAGGTCCTCAGCAGGGTTGTG	13
AAATAGTTTGCTGAGGGGGCAGGCTAAAAGGTCCTCAGCGTGGTTGCG	1
AAATATCGGGCTGAGGGATAAGGTATCAATCTCCTCAGCAGAGTATTA	16
AAATATCTAGCTGAGGCTATGCTAACAGTTTACCTCAGCCACTACTCG	3
AAATATGGCGCTGAGGGTCCGAATAGGGGTAACCTCAGCAAAGTCCTC	11
AAATATGTCGCTGAGGGAGAGACTTTCATACACCTCAGCTCACAAGAT	3
AAATATGTGGCTGAGGCTATGTTACCCTACGCCCTCAGCTGCCCTACG	22
AAATATTTAGCTGAGGCTATGCTAACAGTTTACCTCAGCCACTACTCG	1
AAATCCAGCGCTGAGGTCCTCACGAACGGTGCCCTCAGCTTCAGGCCA	6
AAATCCAGTGCTGAGGATTGGATCGTTGTCGGCCTCAGCCAGTCAAAC	9
AAATCCCTTGCTGAGGATCGCACCTTCCAAACCCTCAGCTAGCCGTTG	1
AAATCCTTTGCTGAGGATCGCACCTTCCAAACCCTCAGCTAGCCGTTG	7
AAATCCTTTGCTGAGGTAAAGCCCACCCCAAACCTCAGCTATCAGCCG	1
AAATCCTTTGCTGAGGTAAAGCTCACCCCAAACCTCAGCTATCAGCCG	25
AAATCCTTTGCTGAGGTAAAGCTCACCCCAAACCTCAGCTCCCAGCCG	1
AAATCCTTTGCTGAGGTAAAGCTCATCCCAAACCTCAGCTATCAGCCG	1
AAATCGCTTGCTGAGGCCATCATTTTGCTTTTCCTCAGCGATCAGCTG	9
AAATCTAAGGCTGAGGAACATTAGCACATTTACCTCAGCGCCTACGCG	11
AAATCTACTGCTGAGGGATTTCAGGCCAGCCACCTCAGCAAGGTACAG	23
AAATCTACTGCTGAGGGATTTCAGGCCAGCCACCTCAGCATAGCAGCC	1
AAATCTCGTGCTGAGGGGTGTTCAGGGTTCCGCCTCAGCAGATAGAAC	3
AAATCTTGTGCTGAGGGGTGTTCAGGGTTCAGCCTCAGCAGATAGAAC	1
AAATCTTGTGCTGAGGGGTGTTCAGGGTTCCGCCTCAGCAAAAGCTGA	1
AAATCTTGTGCTGAGGGGTGTTCAGGGTTCCGCCTCAGCAGATAGAAC	33
AAATCTTGTGCTGAGGTTAGGTTCTAAGCACGCCTCAGCGTCTCATGT	4
AAATGAACCGCTGAGGCCTTCGTAATTAGTAACCTCAGCAAAATGACC	1
AAATGAACCGCTGAGGCTTTAGTAATTAGTAACCTCAGCAAAATGACC	6
AAATGAAGCGCTGAGGCTGCGTGAATTTAATGCCTCAGCTCCACGTAT	1
AAATGACACGCTGAGGATGAGGGGTAACCTATCCTCAGCTGCTTAATA	1
AAATGAGCTGCTGAGGAAGAGAGGTCCCACACCCTCAGCCTTTGCTGG	7
AAATGAGGCGCTGAGGTGACCGAGTACCACTCCCTCAGCAACGGAGCC	27
AAATGCACGGCTGAGGCCTTACCGTTATTACCCCTCAGCAAAACGTGT	13
AAATGCACGGCTGAGGCCTTACCGTTATTGCCCCTCAGCAAAACGTGT	1
AAATGCAGTGCTGAGGTTTCGTCACCATAGCACCTCAGCGGGGAGTCG	4
AAATGCCGGGCTGAGGTATATTAACTCGAACGCCTCAGCCGTTCTACT	15
AAATGCGGCGCTGAGGTGACCGAGTACCACTCCCTCAGCAACGGAGCC	1
AAATGGAGAGCTGAGGTCTCATATGTTCTTGGCCTCAGCATTAACTCA	1
AAATGGAGAGCTGAGGTCTCATATGTTCTTGGCCTCAGCGATCCAAAC	29
AAATGGATAGCTGAGGGAATCGTAGAGGCGGGCCTCAGCTAACGCTAC	7
AAATGGCAGGCTGAGGGGTTCATTCGAGAATACCTCAGCATGCTCCTA	3
AAATGGCCTGCTGAGGCTTAATAATACTGTAACCTCAGCTAACTGTCA	5
AAATGGTCTGCTGAGGCTTAATAATACTGTAACCTCAGCTAACTGTCA	1
AAATGGTCTGCTGAGGTCAGTTTAGTCAAAAGCCTCAGCGTCCGCGAA	2
AAATTAGGTGCTGAGGATAACAGATCTATGTTCCTCAGCATTCCTCTT	13
AAATTAGTGGCTGAGGTGCTGTATACTTTTAGCCTCAGCAGGATAAGC	3
AAATTCAACGCTGAGGCTGGGTCCTATTAGAGCCTCAGCACTTATTTA	12
AAATTCAGGGCTGAGGGTATGCTGCTAAAAATCCTCAGCCGCGCTCTG	1
AAATTCAGGGCTGAGGGTATGCTGCTAAAAATCCTCAGCTGCGCTCTG	19
AAATTCATCGCTGAGGCGCTGCAAGATAGATACCTCAGCTTCGGCGCT	9
AAATTCCACGCTGAGGCGCGCGAGACCCCGGTCCTCAGCCTTTAGTAC	3
AAATTCCATGCTGAGGTTGAGTATTACTCATACCTCAGCGAAGTAAAG	2
AAATTCCTCGCTGAGGCTTCGTTTATTACATACCTCAGCGTTTAACCC	1
AAATTCGAGGCTGAGGTCTGAGTTCCCACGAACCTCAGCAACTTACTT	1
AAATTCGGGGCTGAGGTATCCACCATTCAACACCTCAGCGTTGCATTT	7
AAATTCTATGCTGAGGTTGAGTATTACTCATACCTCAGCGAAGTAAAG	1
AAATTCTGCGCTGAGGTACATCTCCTTTAGCGCCTCAGCGGCTCGTTA	9
AAATTGATGGCTGAGGGGTTAAAATACGTATACCTCAGCTTTTATTAG	6
AAATTGCTAGCTGAGGGTTGTGGCAAACAGGACCTCAGCCGACTAAAG	1
AAATTGGCCGCTGAGGGATAAACATGGAGATTCCTCAGCCTTAATACA	4
AAATTGGTCGCTGAGGGTCTGGGGATAACGCACCTCAGCGTTGCCCCA	13
AAATTGTGCGCTGAGGTTGGGTTAGGTTTCGCCTCGCATTTAATCCTG	2
AAATTGTGGGCTGAGGTCTTAAACGTTCTTGGCCTCAGCAAGGGATAA	1
AAATTGTTAGCTGAGGGTTGTGGCAAACAGGACCTCAGCCGACTAAAG	16
AAATTGTTCGCTGAGGGTGATTGCTACTATCACCTCAGCGTGTAGGTG	1
AAATTGTTCGCTGAGGGTGATTGCTACTATCGCCTCAGCGTGTAGGTG	25
AAATTGTTGGCTGAGGGGTTAAAATACGTATACCTCAGCTTTTATTAG	1
AAATTTCTAGCTGAGGACAAGGTATGATAGGTCCTCAGCTGTCGCCCA	1
AAATTTCTAGCTGAGGGCAAGGTATGATAGGTCCTCAGCTGTCGCCCA	30
AAATTTCTCGCTGAGGTCTCCCTGTTATCATGCCTCAGCTGCACATTT	4
AAATTTGAGGCTGAGGTCTGAGTTCCCACGAACCTCAGCAACTTACTT	25
AAATTTGAGGCTGAGGTCTGAGTTCCCACGAACCTCCGCAACTTACTT	1
AAATTTGCAGCTGAGGCCTATCTAAAATTGAGCCTCAGCAACCTCGAG	1
AAATTTGCAGCTGAGGCCTATCTAAAATTGAGCCTCAGCATGGGTCGG	17
AAATTTTTAGCTGAGGGCAAGGTATGATAGGTCCTCAGCTGTCGCCCA	1
AAATTTTTCGCTGAGGTCTCCCTGTTATCATGCCTCAGCTGCACATTT	2
AACAAACCTGCTGAGGTTTGCCTTGTGAACATCCTCAGCGTCATCTTA	1
AACAAACCTGCTGAGGTTTGCCTTGTGAACATCCTCAGCTAGTAGGGG	20
AACAAATCTGCTGAGGTTTGCCTTGTGAACATCCTCAGCTAGTAGGGG	2
AACAAGAACGCTGAGGACTACAGGGCTACTGCCCTCAGCTATGCTTTG	1
AACAAGAACGCTGAGGTTTTAGATGCGGCGAACCTCAGCGAATCTTTG	10
AACAAGAACGCTGAGGTTTTAGATGCGGCGAACCTCAGCGTAACGCCA	1
AACAAGCTGGCTGAGGGTCATATAACCGCAATCCTCAGCATCTAGATA	1
AACAAGTTGGCTGAGGGTCATATAACCGCAATCCTCAGCATCTAGATA	21
AACAATCCAGCTGAGGTTCGGTAAAGCCGCTTCCTCAGCGTTCATTCT	7
AACAATGTTGCTGAGGACAAATCACCTTACATCCTCAGCCACTGACAC	7
AACAATTCAGCTGAGGTGCTAGAGCTTTCTAGCCTCAGCGTACAATTC	4
AACAATTTTGCTGAGGGTCCTATGTATGACTCCCTCAGCCGCTAAAGA	4
AACACAAAAGCTGAGGATTATTGTAATTCCCACCTCAGCGGGTCTGTC	23
AACACAATCGCTGAGGAATCGTAAATAATTCACCTCAGCTTGTCCACA	20
AACACAGGGGCTGAGGGATCCACTCTCTCCAACCTCAGCCCTTACCAA	14
AACACAGGGGCTGAGGGATCCACTCTCTCCAACCTCAGCTGGCTGCCC	1
AACACAGGGGCTGAGGGATCCACTCTCTCCAACCTCGGCCCTTACCAA	1
AACACAGTAGCTGAGGTTGCAATAAGGCTAAGCCTCAGCGCATATCAT	10
AACACCCCGGCTGAGGCGTTATGTTCGTCAACCCTCAGCACAGTCACG	1
AACACCGAGGCTGAGGTATCGCAGGCTTGTCGCCTCAGCACAATACCA	7
AACACCTCGGCTGAGGCGTTATGTTCGTCAACCCTCAGCACAGTCACG	31
AACACCTCGGCTGAGGCTAAGTTTTACGCTCACCTCAGCCTAAGCGTG	1
AACACCTCTGCTGAGGTTGGTAATTACCGTTACCTCAGCGGGTGTGGA	35
AACACGCGCGCTGAGGTTTTAGAACTGCCGGGCCTCAGCTTCGCTAAT	1
AACACGCGGGCTGAGGGCGGCTAGCACGCTAACCTCAGCGCCCCAGTT	4
AACACGGATGCTGAGGGTTCGCGGATACTATACCTCAGCATTGTAAAC	11
AACACTATAGCTGAGGTAGATGTTGCTCAATTCCTCAGCACCAGTAAC	29
AACACTGAAGCTGAGGGACGATAAGACCTAGACCTCAGCCGGCCGCTG	2
AACACTGCGGCTGAGGTCTCGCTAATTTATTACCTCAGCTGCGAACAA	16
AACACTGTGGCTGAGGTCTCGCTAATTTATTACCTCAGCTGCGAACAA	1
AACAGAAGTGCTGAGGTATGGGTAAACGGTACCCTCAGCATCAATAGC	1
AACAGAAGTGCTGAGGTATGGGTAAACGGTACCCTCAGCCGTATAACC	31
AACAGAAGTGCTGAGGTATGGGTAAACGGTACCCTCAGCTCCCTATAC	1
AACAGACTTGCTGAGGATCCTGAATGTCGGGGCCTCAGATTTGTCTTT	1
AACAGACTTGCTGAGGATCCTGAATGTCGGGGCCTCAGCGTCCGCGAA	1
AACAGACTTGCTGAGGATCCTGAATGTCGGGGCCTCAGCTTTGTCTTT	14
AACAGAGAGGCTGAGGTTGTTTTGAGTTTCGGCCTCAGCTTAGTTGAT	1
AACAGAGAGGCTGAGGTTTTCGGCCATAACTACCTCAGCAGCAACGTG	7
AACAGAGGAGCTGAGGATTGCTCAAATTCGTCCCTCAGCACTAATGCC	18
AACAGAGGAGCTGAGGATTGCTCAAATTCGTCCCTTAGCACTAATGCC	1
AACAGAGGAGCTGAGGATTGCTCAACTTCGTCCCTCAGCACTAATGCC	1
AACAGAGTTGCTGAGGTTTAGTCGAGCTCGACCCTCAGCCACAATTTC	1
AACAGAGTTGCTGAGGTTTAGTCGAGCTCGACCCTCAGCTCTTGCATC	8
AACAGATTGGCTGAGGTAATGCAGTATGAGTTCCTCAGCACTCTCGGT	1
AACAGCACCGCTGAGGAAAGGGAGATGCTATTCCTCAGCACACGCGTT	25
AACAGCATGGCTGAGGATCGGACCCATCTTTTCCTCAGCGATTGATGG	10
AACAGCCGGGCTGAGGGGTACACGTTGATAAGCCTCAGCCCGTGCTGT	1
AACAGCCTAGCTGAGGACTGAAAGGTGCATACCCTCAGCTTGCTTAAT	2
AACAGCGTAGCTGAGGGATTAAGCACTAATCACCTCAGCGATTCACGT	3
AACAGCTGGGCTGAGGGGTACACGTTGATAAGCCTCAGCCCGTGCTGT	1
AACAGCTTAGCTGAGGACTGAAAGGTGCATACCCTCAGCTTGCTTAAT	7
AACAGGATCGCTGAGGAAGTTATGAAATACGTCCTCAGCGTGAGATGG	1
AACAGGCGAGCTGAGGTAAAGTTAAATGAATGCCTCAGCATCTATACT	2
AACAGGGCTGCTGAGGGGTGTTGTAAAGGCAACCTCAGCAACTTGTCA	1
AACAGGGCTGCTGAGGGGTGTTGTAAAGGCAACCTCAGCAATACTACC	7
AACAGGTCTGCTGAGGCGCTTCGAGTTTAATTCCTCAGCAACAAGTAT	2
AACAGGTCTGCTGAGGTCGTTAACGCCGTAAACCTCAGCGACCCTTCC	1
AACAGGTGAGCTGAGGTAAAGTTAAATGAATGCCTCAGCATCTAGTGC	1
AACAGGTGAGCTGAGGTAAAGTTAAATGAATGCCTCAGCATCTATACC	1
AACAGGTGAGCTGAGGTAAAGTTAAATGAATGCCTCAGCATCTATACT	23
AACAGTCAGGCTGAGGCAATGTTACCGTGATGCCTCAGCCGGCCATTT	1
AACAGTCCTGCTGAGGTAAATACTATCCTTGGCCTCAGCGCTGAATGA	24
AACAGTCCTGCTGAGGTAAATACTATCCTTGGCCTCAGCTCTGTAGCC	1
AACAGTGTCGCTGAGGAAGCACGACACAGCCACCTCAGCTACCGGATT	14
AACAGTGTCGCTGAGGAAGTATCGTTTTCTTCCCACAGCGGTGGAAAC	1
AACAGTGTCGCTGAGGAAGTATCGTTTTCTTCCCTCAGCGGTGGAAAC	18
AACAGTTAGGCTGAGGCAATGTTACCGTGATGCCTCAGCCGGCCATTT	14
AACAGTTTCGCTGAGGCGAGCTAAAGTAAAACCCTCAGCACAAAACAA	11
AACAGTTTCGCTGAGGCGAGCTAGAGTAAAACCCTCAGCACAAAACAA	1
AACATAAAAGCTGAGGTTGAAAGCCGACTAACCCTCAGCCGGGCAAGT	1
AACATAAGAGCTGAGGCGTTAACTTTAATGTTCCTCAGCGAATCTATG	1
AACATAAGAGCTGAGGTTGTTTGTTGGTAGCCCCTCAGCCTCCCTCTT	1
AACATAAGAGCTGAGGTTGTTTGTTGGTAGCCCCTCAGCGTCGGCCAA	21
AACATACCTGCTGAGGAAGGTGGTTCATGCGTCCTCAGCATCTACTCT	3
AACATACGTGCTGAGGTCTGACTCCACCACTCCCTCAGCTTCTCGGCT	1
AACATACTCGCTGAGGGCTGGCGGATTGCGAGCCTCAGCGTTCGTAGT	10
AACATAGCAGCTGAGGATTATGTTCGTATTCGCCTCAGCCTATAGCGC	4
AACATAGTGGCTGAGGTCACGCAATTAAGTTCCCTCAGCTGAACCCAA	4
AACATAGTGGCTGAGGTCACGCAATTAAGTTCCCTCAGCTGCGCCAGT	1
AACATATAGGCTGAGGCGGAACAATCATTCATCCTCAGCAAGCATCCG	14
AACATATATGCTGAGGCGGAACGATCATTCACCCTCAGCAAGCATCCG	1
AACATCAATGCTGAGGTCCAAAACCTCGATTCCCTCAGCAGTGAGCTA	1
AACATCAATGCTGAGGTCCAAAACCTGGATTCCCTCAGCAATTGCTTC	1
AACATCAATGCTGAGGTCCAAAACCTGGATTCCCTCAGCACCCTTTTA	1
AACATCAATGCTGAGGTCCAAAACCTGGATTCCCTCAGCAGCGAGCTA	1
AACATCAATGCTGAGGTCCAAAACCTGGATTCCCTCAGCAGTGAACTA	1
AACATCAATGCTGAGGTCCAAAACCTGGATTCCCTCAGCAGTGACCTA	1
AACATCAATGCTGAGGTCCAAAACCTGGATTCCCTCAGCAGTGAGCTA	51
AACATCAATGCTGAGGTCCAAAACCTGGATTCCCTCAGCTGGTTTTGT	1
AACATCAATGCTGAGGTCCAAAACCTGGATTTCCTCAGCAGTGAGCTA	1
AACATCAATGCTGAGGTCCAAAACCTGGGTTCCCTCAGCAGTGAGCTA	1
AACATCACCGCTGAGGTTTTCGAACATTCCGACCTCAGCTCATGCTTA	6
AACATCCCCGCTGAGGTAAACCGATCTGCCACCCTCAGCCTCTCCAGT	14
AACATCCCTGCTGAGGCAGTGAGCTATAAACACCTCAGCACGAAACAT	11
AACATCCCTGCTGAGGCAGTGAGCTATAAACATCTCAGCACGAAACAT	1
AACATCGTCGCTGAGGAATGTAGATAACGCTTCCTCAGCTTGTTTGGT	1
AACATCTACGCTGAGGTTGAAGTAGATGTGTACCTCAGCAGAACAGCG	17
AACATCTATGCTGAGGTCCAAAACCTGGATTCCCTCAGCAGTGAGCTA	2
AACATCTCCGCTGAGGTTTTCGAACATTCCGACCTCAGCTCATGCTTA	1
AACATCTCTGCTGAGGCAGTGAGCTATAAACACCTCAGCACGAAACAT	1
AACATGATAGCTGAGGATTTGTTTCTTCTCCGCCTCAGCTTGTTTATC	9
AACATGCAAGCTGAGGTAACTTAAAATATAAGCCTCAGCTACACGTGC	1
AACATGCAAGCTGAGGTAACTTAAAATATGAGCCTCAGCTAAAGTCTC	1
AACATGCAAGCTGAGGTAACTTAAAATATGAGCCTCAGCTAACGCACC	1
AACATGCAAGCTGAGGTAACTTAAAATATGAGCCTCAGCTACACGTGC	25
AACATGGACGCTGAGGTGTAGCTGGATACCATCCTCAGCAGCACATGG	27
AACATGGACGCTGAGGTGTAGCTGGATACCATCCTCAGCAGGCTCTGA	1
AACATGGTCGCTGAGGGGAGTTTGAGACTACGCCTCAGCAACCGGTAA	1
AACCAAAGGGCTGAGGTGTGCACTGGGACATCCCTCAGCTCCGTACTA	7
AACCACCTAGCTGAGGAGATCTCTTCGTGCAACCTCAGCTATTGTGGT	12
AACCACGTGGCTGAGGGGGTTCATCTTCACCACCTCAGCTTTGAAAGT	1
AACCACTATGCTGAGGCTGTGTATCACCACACCCTCAGCAGTTGGGAT	1
AACCACTATGCTGAGGCTGTGTATCACCACTCCCTCAGCAGTTTGCTT	22
AACCACTATGCTGAGGCTGTGTATCACCACTCCCTCAGGAGTTTGCTT	1
AACCACTCAGCTGAGGAGTCACGCTAGAAGATCCTCAGCTTGTCGCCT	3
AACCAGAAAGCTGAGGAAAACGTTAAAACCATCCTCAGCCGGGTTATA	5
AACCAGCAGGCTGAGGAACTATTACAAGTTAGCCTCAGCTTACAGCAA	5
AACCAGCAGGCTGAGGAACTATTGCAAGTTAGCCTCAGCTTTTGACCG	1
AACCAGCAGGCTGAGGAACTATTTCAAGTTAGCCTCAGCTATATCGCT	1
AACCAGGATGCTGAGGACCTCTGTGCTCTTCACCTCAGCCCAGATTGA	1
AACCAGGATGCTGAGGACGCGGTCTTCGCAAGCCTCAGCTCTGCATCT	1
AACCAGGATGCTGAGGACGCGGTCTTCGCAAGCCTCAGCTCTGGTGTC	23
AACCAGTAGGCTGAGGAACTATTACAAGTTAGCCTCAGCTTACAGCAA	1
AACCATCCAGCTGAGGCTGAGGCATGGCCAAGCCTCAGCTCACACAAG	9
AACCATCCAGCTGAGGCTGAGGCATGGCTAAGCCTCAGCTCACACAAG	1
AACCATGTCGCTGAGGATACGACAATTTGAAGCCTCAGCGCTCCATAA	5
AACCCCAATGCTGAGGCACAGCATAACTCTTTCCTCAGCACAAAATGA	1
AACCCCAATGCTGAGGCGAGGACGTCGGTATACCTCAGCTCATAGACA	1
AACCCCAATGCTGAGGCGAGGACGTCGGTATACCTCAGCTCTTTATCC	7
AACCCCCTTGCTGAGGTGAGGATTATACTGCACCTCAGCAGCTAAAAT	5
AACCCCTATGCTGAGGCGAGGACGTCGGTATACCTCAGCTCTTTATCC	1
AACCCCTTTGCTGAGGTTTTGACCTTAATGAGCCTCAGCTGAATTAAT	5
AACCCGAGAGCTGAGGCGGTAAGTTTTACAAACCTCAGCAAAAACTAT	12
AACCCGAGAGCTGAGGCGGTAAGTTTTACAAACCTCAGCGAAAACTAT	1
AACCCGCCTGCTGAGGAACGTAAGAGTCGGAGCCTCAGCTCTAATCAA	19
AACCCGTCTGCTGAGGAACGTAAGAGTCGGAGCCTCAGCTCTAATCAA	1
AACCCTAAGGCTGAGGAATGATGAAACCACTTCCTCAGCTTACTTGCT	6
AACCCTAAGGCTGAGGTTCGACGCTCGAGATGCCTCAGCATTTTACTT	10
AACCGAGGAGCTGAGGTCATGATACTGATGTACCTCAGCCTTAAACAG	1
AACCGATAGGCTGAGGCGAATGCGGTTATAAACCTCAGCGTAATTTCA	1
AACCGATAGGCTGAGGCGAATGCGGTTATAAACCTCAGCGTCAGGTTA	16
AACCGATCAGCTGAGGATTTCAAGAGGACGAACCTCAGCGGGGTGATA	5
AACCGATCAGCTGAGGATTTCAAGGGGACGAACCTCAGCGGGGTGATA	1
AACCGCCTTGCTGAGGGTTGAGACTGTAACTACCTCAGCGCACTTTGA	1
AACCGCCTTGCTGAGGGTTGAGACTGTAATTACCTCAGCGCACTTTGA	20
AACCGCTTTGCTGAGGGTTGAGACTGTAATTACCTCAGCGCACTTTGA	1
AACCGGCATGCTGAGGTGTGAGGAAGGACTAACCTCAGCTAGGACAAA	1
AACCGGTATGCTGAGGTGTGAGGAAGGACTAACCTCAGCTAGGACAAA	12
AACCGGTATGCTGAGGTGTGAGGAAGGATTAACCTCAGCTAGGACAAA	1
AACCTACAGGCTGAGGCAGATAATCGGGAGTACCTCAGCGAGACCCTC	1
AACCTCCATGCTGAGGTTGCAAATGAGGGATGCCTCAGCTGAGGCTTA	11
AACCTCCGAGCTGAGGGTCAGATGTACGCGACCCTCAGCCCTGCTACA	1
AACCTCGCGGCTGAGGGGGTTCATCTTCACCACCTCAGCTTTGAAAGT	1
AACCTCGTGGCTGAGGGGGTTCATCTTCACCACCTCAGCTTTGAAAGT	24
AACCTCTCAGCTGAGGCATGGGGCCTGTGTAGCCTCAGCACAGATCGT	1
AACCTCTGAGCTGAGGGTCAGATGTACGCGACCCTCAGCCCTGCTACA	13
AACCTGCACGCTGAGGTAAAAGAGTACGCGAACCTCAGCGGCGGTTGG	10
AACCTGCTCGCTGAGGGATCCTTGTTAGCCGCCCTCAGCTTCGAGCTT	1
AACCTTCCAGCTGAGGTATATCGAGTACCCGACCTCAGCGAATAGAGG	1
AACCTTTCAGCTGAGGTATATCGAGTACCCGACCTCAGCGAATAGAGG	5
AACCTTTTCGCTGAGGGTATCGTCGGACCGAGCCTCAGCGATATCTTA	10
AACGAACTTGCTGAGGGCTTCCGGGGTTAATACCTCAGCCCTTGTGAG	9
AACGACGACGCTGAGGATATTAGCCTTCGAAACCTCAGCGCGTCCGAG	5
AACGACGTCGCTGAGGAACTGCCATGGTAGAGCCTCAGCAATTGAATA	4
AACGATAAAGCTGAGGCCTGTGCTCAGTGTTCCCTCAGCATGTCCTTT	1
AACGATAAAGCTGAGGCCTGTGCTCAGTGTTCCCTCAGCGTACCTGTC	1
AACGATAAAGCTGAGGCCTGTGCTCAGTGTTCCCTCAGCTGTTATTGT	25
AACGATAACGCTGAGGCTGACAGGTTCAACAGCCTCAGCTTTCGGCTG	1
AACGATAACGCTGAGGCTGACAGGTTTAACAGCCTCAGCTTTCGGCTG	10
AACGATAACGCTGAGGCTGACGGGTTTAACAGCCTCAGCTTTCGGCTG	1
AACGATCAGGCTGAGGCAGGCAGCCGATCGCTCCTCAGCAAATAGAAT	8
AACGATCCAGCTGAGGGCGTGACGTGGCTGTGCCTCAGCCATGAAATC	1
AACGATCCAGCTGAGGGCGTGGCGTGGCTGTGCCTCAGCCATGAAATC	26
AACGATCCAGCTGAGGGCGTGGCGTGGCTGTGCCTCAGCCATGAGATC	1
AACGATCCAGCTGAGGGCGTGGCGTGGCTGTGCCTCAGCCTTTCAGAG	1
AACGATTAGGCTGAGGCAGGCAGCCGATCGCTCCTCAGCAAATAGAAT	1
AACGATTCAGCTGAGGGCGTGGCGTGGCTGTGCCTCAGCCATGAAATC	1
AACGATTCCGCTGAGGAAGGTAGTAATACCACCCTCAGCTGAAAGTAG	12
AACGATTGAGCTGAGGGGCGGGAGATGCGGAGCCTCAGCGGTTGCAAT	8
AACGATTGAGCTGAGGGGCGGGAGATGCGGAGCCTCAGCGGTTGCGAT	1
AACGCAAAAGCTGAGGTAATCGGCTAAAAGGACCTCAGCCATTAGGCT	4
AACGCACTTGCTGAGGGACTCTCACATGGATACCTCAGCAGTACAGGA	8
AACGCCATTGCTGAGGCGCCCTAGATTTTTGTCCTCAGCCTTAGGACC	1
AACGCCTGCGCTGAGGTAGGAAGCGGAAAAATCCTCAGCGTCTGTCTT	6
AACGCCTGCGCTGAGGTAGGAAGCGGAAAGATCCTCAGCGTCTGTCTT	1
AACGCCTTCGCTGAGGTGGTACGCGTAATCCACCTCAGCGTGAAGACC	1
AACGCGAGCGCTGAGGTGTTTAAGTGCGAGGACCTCAGCCCTGTCTGC	5
AACGCGCGGGCTGAGGTATACAGCATAGACTTCCTCAGCTTCAGGTCC	1
AACGCGTGGGCTGAGGTATACAGCATAGACTTCCTCAGCTTCAGGTCC	4
AACGCGTTTGCTGAGGATGGATTCACAATGGGCCTCAGCCAGGCCCGC	5
AACGCTGGCGCTGAGGTGGTTCTTATTCTGTTCCTCAGCAAACGATTC	7
AACGCTGTTGCTGAGGAAAACCGGCATTATGACCTCAGCAGCTACCAC	1
AACGCTGTTGCTGAGGAAAATCGGCATTATGACCTCAGCAGCTACCAC	19
AACGGAAACGCTGAGGTATAATCCATAAATGGCCTCAGCTGGGACAAT	4
AACGGTAAAGCTGAGGATCATTCATATCGTTACCTCAGCCTATGCGTC	18
AACGGTAAAGCTGAGGGTCATTCATATCGTTACCTCAGCCTATGCGTC	1
AACGGTATAGCTGAGGCTGTGTTTGGGTTAGTCCTCAGCCGACTACTG	19
AACGTAAATGCTGAGGGTAAGGGGGTGAAGCCCCTCAGCGAATCTCGT	19
AACGTACGTGCTGAGGTACGGCTCCACGACTCCCTCAGCTTCGTGGTT	1
AACGTACGTGCTGAGGTATGGCTCCACGACTCCCTCAGCTTCGTGGTT	8
AACGTACTTGCTGAGGTCCTGTACGGGTAGAGCCTCAGCCCAATTACA	5
AACGTACTTGCTGAGGTCCTGTACGGGTAGAGCCTCGGCCCAATTACA	1
AACGTATATGCTGAGGGTAAGGGGGTGAAGCCCCTCAGCGAATCTCGT	1
AACGTGAATGCTGAGGGCGGAACATGACCTTTCCTCAGCATTCCAATT	1
AACGTGAATGCTGAGGGCGGAGCATGACCTTTCCTCAGCATGTCCATG	1
AACGTGAATGCTGAGGGCGGAGCATGACCTTTCCTCAGCATTCCAATT	7
AACGTGCGTGCTGAGGTACAGGGGTATGTTAGCCTCAGCTTTTCTTTT	5
AACGTTAATGCTGAGGGGTAAACGGCATTTGGCCTCAGCTTGGGTGAA	1
AACGTTAATGCTGAGGGGTAAACGGTATTTGGCCTCAGCTTGGGTGAA	15
AACGTTCGCGCTGAGGAGGGATATAAATATAACCTCAGCTGCAACATT	1
AACGTTCGCGCTGAGGAGGGATATAAATATAACCTCAGCTGCTGGGAC	21
AACGTTGATGCTGAGGGACCGTATTGACACTACCTCAGCACACGGCCA	1
AACGTTGATGCTGAGGGGCAGTTGCTTAATTGCCTCAGCTGGCATCGA	6
AACGTTTGAGCTGAGGGAGGCGTGGCTCTCATCCTCAGCTCACCGATT	56
AACGTTTGAGCTGAGGGAGGCGTGGCTTTCATCCTCAGCTCACCGATT	1
AACGTTTGAGCTGAGGGAGGCTTGGCTCTCATCCTCAGCTCACCGATT	1
AACGTTTGAGCTGAGGGGGGCGTGGCTCTCATCCTCAGCTCACCGATT	1
AACGTTTGCGCTGAGGAGGGATATAAATATAACCTCAGCTGCTGGGAC	1
AACTAAACCGCTGAGGGAAGTCGATACGGTTCCCTCAGCATTTACTAG	3
AACTAAACTGCTGAGGGATTTTGTCTAGTGCGCCTCAGCCACATTGAC	15
AACTAACGCGCTGAGGACACATATTCAGATTGCCTCAGCGTTGATTTA	3
AACTAATGCGCTGAGGATATTTTTTTACGATTCCTCAGCTCATTCTGC	14
AACTACAACGCTGAGGAACACCGACTATGTAACCTCAGCCGATTGGTC	12
AACTACCGGGCTGAGGGTTGGGGACTTAGCATCCTCAGCATGCTTAAT	12
AACTACCTTGCTGAGGGGGCTCCAACCTAATACCTCAGCCCGACTAGC	1
AACTACGCCGCTGAGGAAGTAAATGGATATAACCTCAGCCTGCGCGTC	12
AACTACTTTGCTGAGGGGGCTCCAACCTAATACCTCAGCCCGACTAGC	21
AACTAGCACGCTGAGGATGATCCTGGGCCGTTCCTCAGCAAACCCTCT	10
AACTAGTCGGCTGAGGCCAATTCTAGCAATGACCTCAGCTATATTTCT	1
AACTAGTCGGCTGAGGCCAATTCTAGCAATGACCTCAGCTGTATTTCT	6
AACTATAAGGCTGAGGATGAGGCCCGGGCATGCCTCAGCTGGGTTCCC	8
AACTATAGCGCTGAGGGATGGGTGTCCCCATACCTCAGCGTTTCGATG	1
AACTCAAATGCTGAGGGGCCTATGTTTTAATTCCTCAGCTCTAGCTCG	2
AACTCAAATGCTGAGGGGCCTATGTTTTAATTCCTCAGCTCTAGCTTG	1
AACTCAAGCGCTGAGGTAAGCACCAAGGTTTTCCTCAGCACCGTCCCT	7
AACTCAAGGGCTGAGGGTAACCAAAGGAGCGCCCTCAGCCACGCAAAT	1
AACTCACCTGCTGAGGAGAGAGGGCGGTTACTCCTCAGCTCTCAAGTT	6
AACTCACGAGCTGAGGTCTGTCTTATCAAAAACCTCAGCTCGGACACC	1
AACTCAGAAGCTGAGGCTGACGTAGGCACATACCTCAGCTAACATAAT	13
AACTCATATGCTGAGGGGCCTATGTTTTAATTCCTCAGCTCTAGCTCG	1
AACTCATGAGCTGAGGTCTGTCTTATCAAAAACCTCACCTCGGACACC	1
AACTCATGAGCTGAGGTCTGTCTTATCAAAAACCTCAGCCCATATCGA	1
AACTCATGAGCTGAGGTCTGTCTTATCAAAAACCTCAGCTCGGACACC	29
AACTCATGAGCTGAGGTCTGTCTTATCAAAGACCTCAGCTCGGACACC	1
AACTCCCAAGCTGAGGGCCATAGAAATGTGTACCTCAGCACACATTGA	23
AACTCCCAAGCTGAGGGCTTCCGGGGTTAATACCTCAGCCCTTGTGAG	1
AACTCCCTAGCTGAGGCCAATCCTATAATCAGCCTCAGCGAACAAAAA	6
AACTCGCTCGCTGAGGGACGCTACGTGCTCACCCTCAGCGAATAGAGA	7
AACTCGTTCGCTGAGGGACGCTACGTGCTCACCCTCAGCGAATAGAGA	2
AACTCTACCGCTGAGGACATTGTATCTTATTACCTCAGCATTCTAGTA	23
AACTCTATTGCTGAGGTAGGTATAGTGCGCTCCCTCAGCATTCAACGC	1
AACTCTATTGCTGAGGTAGGTATAGTGCGTTCCCTCAGCATTCAACGC	14
AACTCTCGTGCTGAGGTAACAATGCGAACGATCCTCAGCCAACACTTC	2
AACTCTCTTGCTGAGGTTAGGGTGTCTCATTGCCTCAGCTTAGCCGGT	7
AACTCTTGTGCTGAGGTAACAATGCGAACGATCCTCAGCCAACACTTC	17
AACTGAAGGGCTGAGGGTAACCAAAGGAGCGCCCTCAGCCACGCAAAT	36
AACTGAATAGCTGAGGTAAAAAAAATAGACGGCCTCAGCCATACCTAT	4
AACTGAGCCGCTGAGGATCGAAAGGCAAAACACCTCAGCTTAGACGAG	4
AACTGAGGTGCTGAGGGCTTACTCATGTAGATCCTCAGCCTCGTTATC	1
AACTGATGGGCTGAGGGTAACCAAAGGAGCGCCCTCAGCCACGCAAAT	2
AACTGCAAGGCTGAGGTTTCATGCAAAGATGACCTCAGCCTTGCCCAT	16
AACTGCGGTGCTGAGGTGCGGGCTGACTCGGCCCTCAGCATGAAGGAT	2
AACTGCTAGGCTGAGGTTTCATGCAAAGATGACCTCAGCCTTGCCCAT	1
AACTGGCTAGCTGAGGAGTGCCCTGAATACATCCTCAGCCAAGGTAGT	17
AACTGGCTAGCTGAGGGGTGCCCTGAATACATCCTCAGCCAAGGTAGT	1
AACTGGTTAGCTGAGGAGTGCCCTGAATACATCCTCAGCCAAGGTAGT	1
AACTGGTTCGCTGAGGCTTAGCTATATCACCTCCTCAGCTTAGTTTTA	13
AACTGGTTCGCTGAGGCTTAGCTATATCTCCTCCTCAGCTTAGTTTTA	1
AACTGTCGGGCTGAGGGAATAAGCTTTGTGTACCTCAGCTGTGTACCG	9
AACTGTCGTGCTGAGGGCTAATCGGCACGGTCCCTCAGCGAATGGAGG	1
AACTGTTAGGCTGAGGTGTATAGTCTCTACAACCTCAGCTTTCCAGCG	1
AACTGTTAGGCTGAGGTGTATAGTTTCTACAACCTCAGCTTTCCAGCG	12
AACTGTTGTGCTGAGGGCTAATCGGCACGGTCCCTCAGCGAATGGAGG	10
AACTTAAGGGCTGAGGGTCTGTGGACGTTTGGCCTCAGCAATACGTGT	13
AACTTCCGGGCTGAGGATAACGGATAGCGAATCCTCAGCACAATAGTA	1
AACTTCCGGGCTGAGGATAACGGATAGCGAATCCTCAGCGCAATAGTA	16
AACTTCGTCGCTGAGGAATGTAGATAACGCTTCCTCAGCTTGTTTGGT	17
AACTTCTCAGCTGAGGCATGGGGCCTGTGTAGCCTCAGCACAGATCGT	14
AACTTCTGGGCTGAGGATAACGGATAGCGAATCCTCAGCGCAATAGTA	1
AACTTGAAAGCTGAGGAGCAACAACGTTCTTCCCTCAGCGTACCGCGT	1
AACTTGAAAGCTGAGGAGTAACAACGTTCTTCCCTCAGCCTCCAAACA	1
AACTTGAAAGCTGAGGAGTAACAACGTTCTTCCCTCAGCGTACCGCGT	15
AACTTGCGCGCTGAGGCGTATACACGTTTCGTCCTCAGCCTTAAGCTG	1
AACTTGCGCGCTGAGGCGTATGCGACGCCAATCCTCAGCGGTGGCCAG	2
AACTTGCTAGCTGAGGGGTCCTTTTAAAACAACCTCAGCTAACCGTTT	4
AACTTGTTTGCTGAGGAAATAACCCGGATCTGCCTCAGCTCTATAAGC	16
AACTTGTTTGCTGAGGAAATAACCCGGATCTGCCTCCGCTCTATAAGC	1
AACTTTCAAGCTGAGGGTCAAGTCGCCTGGTACCTCAGCGCCAGGATT	1
AACTTTCATGCTGAGGACGACTCGTGCATTGCCCTCAGCCAGGCTGTC	24
AACTTTCATGCTGAGGACGACTCGTGCATTGCCCTCAGCGGACAATCA	1
AACTTTCATGCTGAGGACGACTCGTGCATTGCCCTCAGCTATCTGTTG	1
AACTTTCATGCTGAGGTCTTTCTCACTAAAATCCTCAGCAGTCAGTAA	2
AACTTTCTAGCTGAGGCATGGTAGGTCTTCCACCTCAGCACATGAATA	1
AACTTTCTTGCTGAGGACCTCGTCCATGAGTACCTCAGCGGACCGGAG	1
AACTTTTAAGCTGAGGGTCAAGTCGCCTGGTACCTCAGCGCCAGGATT	16
AACTTTTAAGCTGAGGGTCAAGTCGCCTGGTACCTCAGCGCCGGGATT	1
AACTTTTATGCTGAGGTCTTTCTCACTAAAATCCTCAGCAGTCAAAGT	1
AACTTTTATGCTGAGGTCTTTCTCACTAAAATCCTCAGCAGTCAGTAA	21
AACTTTTATGCTGAGGTCTTTCTCACTAAAATCCTCAGCCGACAGTCA	1
AACTTTTATGCTGAGGTCTTTCTCACTAAAATCTTCAGCAGTCAGTAA	1
AACTTTTTAGCTGAGGCATGGTAGGTCTTCCACCTCAGCACATGAATA	17
AACTTTTTAGCTGAGGGCTTAAGCCCCCGGATCCTCAGCGACCAATGA	14
AAGAAAACTGCTGAGGAATGACATAGTTTAGCCCTCAGCCATCCAATC	2
AAGAAAAGGGCTGAGGGTAAGGTAAGGGTGCTCCTCAGCCTAGGTCAA	3
AAGAAACGAGCTGAGGTAAATTTGCAAACGGTCCTCAGCTATTATCAG	7
AAGAAACGTGCTGAGGGTTAGACACGAAACGTCCTCAGCGACAGATTT	1
AAGAAACGTGCTGAGGGTTAGACACGAAATGACCTCAGCCTTCTTCAA	1
AAGAAACGTGCTGAGGGTTAGACACGAAATGTCCTCAGCGACAGATTT	24
AAGAAACTGGCTGAGGATTGTAGTTTCTATTCCTCAGCACTTGAAGCT	4
AAGAAAGACGCTGAGGCGTACTTATGTCCCTTCCCCAGCGGTCGTCGT	1
AAGAAAGACGCTGAGGCGTACTTATGTCCCTTCCTCAGCGGTCGTCGT	5
AAGAAAGTCGCTGAGGCGTACTTATGTCCCTTCCTTAGCGGTCGTCGT	1
AAGAAATACGCTGAGGAGGCTATATCGTCAGTCCTCAGCATTAGCTAA	8
AAGAAATACGCTGAGGAGGCTATATCGTCAGTCCTCAGCATTAGCTGA	1
AAGAAATACGCTGAGGAGGCTATATCGTCAGTCCTCAGCTGTGGTCCC	1
AAGAAATGAGCTGAGGTAAATTTGCAAACGGTCCTCAGCTATTATCAG	1
AAGAAATGTGCTGAGGGTTAGACACGAAATGTCCTCAGCGACAGATTT	1
AAGAACAGCGCTGAGGTCCCTGAAACACGGTCCCTCAGCTTCTTATGA	20
AAGAACCAAGCTGAGGCTAGGTCGGTCGGCATCCTCAGCTAAATTTTG	5
AAGAACCAAGCTGAGGGGCATTGTTAATAATGCCTCAGCAATACTTGA	5
AAGAACGGCGCTGAGGATATAATAATCGCCGTCCTCAGCATGAAGGTC	17
AAGAAGCCGGCTGAGGAATGTTCTTATAGTGCCCTCAGCACGGCCGTT	20
AAGAAGCTGGCTGAGGATTGTAGTTTCTATTCCTCAGCACTTGAAGCT	1
AAGAAGTGCGCTGAGGCTTTTGCCCTTTAAGTCCTCAGCGGGCTACGA	1
AAGAATCCTGCTGAGGCATCAAATCATCCTTGCCTCAGCGATTTTATC	1
AAGAATCTTGCTGAGGGTTATAGTACAGCATACCTCAGCTGATGTTCG	6
AAGAATTTCGCTGAGGTTTAGCGACTGATACTCCTCAGCCCTAACACT	9
AAGACAAACGCTGAGGGATAGGTTGGTATATGCCTCAGCTGAATGCAG	7
AAGACAAACGCTGAGGGATAGGTTGGTATATGCCTCAGCTGGATGCAG	1
AAGACAACTGCTGAGGTGGAACGGGAATCCATCATCAGCTGTTAGAAA	1
AAGACAACTGCTGAGGTGGAACGGGAATCCATCCTCAGCTGTTAGAAA	24
AAGACAACTGCTGAGGTGGAACGGGACTCCATCCTCAGCTGTTAGAAA	1
AAGACACATGCTGAGGATAATCTAACGAGGAGCCTCAGCGATCTATGC	2
AAGACACGTGCTGAGGAAACTGACCGCAGATCCCTCAGCCATGGAGCT	1
AAGACACGTGCTGAGGAACGCGGTGCACGAGCCCTCAGCGGACTCTAG	12
AAGACACGTGCTGAGGGGCTCCACATTAGTTACCTCAGCTACATGTTC	1
AAGACAGGAGCTGAGGAGGTTAAAACTCGGCGCCTCAGCCATCAAGTC	1
AAGACAGGAGCTGAGGAGGTTACAACTCGGCGCCTCAGCCATCAAGTC	21
AAGACAGGAGCTGAGGAGGTTACAACTCGGCGCCTCAGCCTTGTACAT	1
AAGACATCCGCTGAGGGCTAAGGTCACTAAAGCCTCAGCTAATCTTGT	1
AAGACATCCGCTGAGGTTGTTAAATCGTCATGCCTCAGCACAGCACGA	4
AAGACATGTGCTGAGGAACGCGGTGCACGAGCCCTCAGCGGACTCTAG	1
AAGACCTGAGCTGAGGAGAAAGGTATGCTTATCCTCAGCATGTATCCA	4
AAGACCTGAGCTGAGGAGAAAGGTATGCTTGTCCTCAGCATGTATCCA	1
AAGACGGCCGCTGAGGTGGATACAGCGTATACCCTCAGCCTAAAAACG	3
AAGACTAGGGCTGAGGTTTTCGTGTTCTAAGCCCTCAGCATGCATTCT	5
AAGACTAGGGCTGAGGTTTTCGTGTTCTAAGCCCTCGGCATGCATTCT	1
AAGACTTCGGCTGAGGTATATATCATAGTATCCCTCAGCTACCTTATT	15
AAGAGAAGAGCTGAGGATATACATAGTGAAAACCTCAGCACATATATC	1
AAGAGAATGGCTGAGGTTTTGAATCGGGACTGCCTCAGCCGAACAGCG	8
AAGAGAATGGCTGAGGTTTTGAATCGGGACTGCCTCAGCCGAACAGCT	1
AAGAGATCAGCTGAGGGAGGATTGAGACCAGGCCTCAGCACAACTAAG	4
AAGAGCAGAGCTGAGGCTAGGGTATATTTTCCCCTCAGCGCTCGAACG	12
AAGAGCCAAGCTGAGGGGCGGCAATCCAGAGACCCCAGCTACCGGATG	1
AAGAGCCAAGCTGAGGGGCGGCAATCCAGAGACCTCAGCTACCGGATG	10
AAGAGCCAAGCTGAGGGGCGGCAATCCAGTGACCTCAGCTACCGGATG	1
AAGAGGATTGCTGAGGCAGGAAAGTCTAAAGTCCTCAGCACGCATGAA	15
AAGAGGATTGCTGAGGCAGGAAAGTCTAGAGTCCTCAGCACGCATGAA	1
AAGAGGGGAGCTGAGGATTTGATCGTTTATACCCTCAGCCGTGCTGCC	8
AAGAGTCTCGCTGAGGTGTTTGTTGTACTTGGCCTCAGCATGGAGACG	28
AAGAGTCTCGCTGAGGTGTTTGTTGTACTTGTCCTCAGCTGGTCGCGT	1
AAGAGTCTTGCTGAGGGGATCTCTGTTACCTCCCTCAGCTGGGATGAC	1
AAGAGTCTTGCTGAGGGGATCTCTGTTACTTCCCTCAGCCGTATTGAA	1
AAGAGTCTTGCTGAGGGGATCTCTGTTACTTCCCTCAGCTGGGATGAC	22
AAGATACAGGCTGAGGCAAGGGAAAACTTTAACCTCAGCAATGCCATC	8
AAGATACTAGCTGAGGTCGTGTTTTTCTGGGGCCTCAGCTTTCATATG	1
AAGATCATCGCTGAGGGTCGGTACCCATTCCACCTCAGCCCATGGGGG	2
AAGATCCATGCTGAGGAGTACCTGGCTGCGGCCCTCAGCAATGCCCTA	12
AAGATCCATGCTGAGGAGTACCTGGCTGCGGCCCTCAGCATCAATAGC	1
AAGATCCGGGCTGAGGGTATGGCAAGTACAAGCCTCAGCTGAAAACTG	1
AAGATCTGGGCTGAGGGTATGGCAAGTACAAGCCTCAGCTGAAAACTG	6
AAGATGCCTGCTGAGGGCGCAAAGCCCCTGAACCTCAGCATACTGTGG	1
AAGATGCTTGCTGAGGTTGGGTGCTGGACATCCCAGCTATTTTTCATG	1
AAGATGTCTGCTGAGGGCTACCTCCAATATAGCCTCAGCACAGCATCG	1
AAGATGTCTGCTGAGGGCTACCTCCAATATAGCCTCAGCGCAGCATCG	14
AAGATGTCTGCTGAGGTTGGGTGCTGGACATCCCAGCTATTTTTCATG	2
AAGATGTTTGCTGAGGTTGGGTGCTGGACATCCCAGCTATTTTTCATG	17
AAGATGTTTGCTGAGGTTGGGTGCTGGACATCCCAGCTCTTTTTCATG	1
AAGATTAATGCTGAGGAACTACGGGTGATGCACCTCAGCACACACCAC	18
AAGATTACAGCTGAGGAAGTCTGCTTCTTTAACCTCAGCTCTTTTTAA	1
AAGATTACAGCTGAGGAAGTCTGCTTCTTTAACCTCAGCTCTTTTTGA	28
AAGATTAGCGCTGAGGGATCCAACGAAGAGGGCCTCAGCAGACTTGTT	14
AAGATTAGCGCTGAGGGATCCAACGAAGAGGGCCTCAGCCTTTGTTCC	1
AAGATTAGCGCTGAGGGCTTAATATTGCTAAGCCTCAGCCGCAGAGGA	1
AAGATTAGCGCTGAGGGGTCCAACGAAGAGGGCCTCACCAGACTTGTT	1
AAGATTCACGCTGAGGCGGATTAGGAATAATACCTCAGCATTATTTAG	1
AAGATTCACGCTGAGGTGGATTAGAAATAATACCTCAGCATTATTTAG	1
AAGATTCACGCTGAGGTGGATTAGGAATAATACCTCAGCATTATTTAG	12
AAGATTGTTGCTGAGGGAGGGGACAATGCTCACCTCAGCTCGAATGCG	4
AAGATTTACGCTGAGGTGGATTAGGAATAATACCTCAGCATTATTTAG	1
AAGATTTCAGCTGAGGAAGTCTGCTTCTTTAACCTCAGCTCTTTTTGA	1
AAGATTTTTGCTGAGGTGTATCTGTCATTGTGCCTCAGCTTACTATAA	8
AAGCAAACCGCTGAGGTAATGTCTTAGCGCAACCTCAGCATGAAACAG	7
AAGCAACCGGCTGAGGAATGATCATCCGCTTCCCTCAGCTGTAAAGCT	1
AAGCAACGCGCTGAGGGGCGTAAGGGTAATATCCTCAGCCTGAATAAT	10
AAGCACAATGCTGAGGTGTACGTGACTGCTGACCTCAGCCATGCCCGA	1
AAGCACCAAGCTGAGGAGACCGCAATTATCGGCCTCAGCCACTCAGTT	15
AAGCAGAAGGCTGAGGTCGAGTATCCTTGCCTCCTCAGCAAAGTTAAA	12
AAGCAGACAGCTGAGGAGGGCGTGAATAAATCCATCAGCTGGTGGACT	1
AAGCAGACAGCTGAGGAGGGCGTGAATAAATCCCTCAGCTGGTGGACT	21
AAGCAGCACGCTGAGGACCTTTATTCATTAAACCTCAGCGCTGTATGA	7
AAGCAGGGGGCTGAGGTACAGCTGGCACGGAACCTCAGCGGTAGCGAG	1
AAGCATCCGGCTGAGGAATGATCATCCGCTTCCCTCAGCCGACCCACA	1
AAGCATCCGGCTGAGGAATGATCATCCGCTTCCCTCAGCCGCCATCAT	1
AAGCATCCGGCTGAGGAATGATCATCCGCTTCCCTCAGCTGTAAAGCC	1
AAGCATCCGGCTGAGGAATGATCATCCGCTTCCCTCAGCTGTAAAGCT	31
AAGCATGGTGCTGAGGTCAGCTTCGACTCTACCCTCAGCCGCACGGAT	1
AAGCATTCGGCTGAGGAATGATCATCCGCTTCCCTCAGCTGTAAAGCT	3
AAGCCAGATGCTGAGGTAACTGCAACCTTTCGCCTCAGCTATTACTCG	1
AAGCCAGATGCTGAGGTCGATGTCTGGGCTGGCCTCAGCTAGTACGGG	15
AAGCCAGCTGCTGAGGTCGATGTCTGGGCTGGCCTCAGCTAGTACGGG	1
AAGCCCTGAGCTGAGGCGAGGTCATCGCATAGCCTCAGCCTGATACGT	1
AAGCCCTGAGCTGAGGCGAGGTCATCTCATAGCCTCAGCCTGATACGT	16
AAGCCCTTTGCTGAGGGAGGTTGAATATGATGCCTCAGCCCATTGACC	1
AAGCCCTTTGCTGAGGGAGGTTGAATGTGATGCCTCAGCCCATTGACC	21
AAGCCCTTTGCTGAGGGAGGTTGAATGTGATGCCTCAGCGCGGTAGGG	1
AAGCCGACGGCTGAGGTAGGCTCGAATGCAGCCCTCAGCTTTCAGCTT	21
AAGCCGAGGGCTGAGGCATCATGATCCAAGCCCCTCAGCATTGGTGAC	4
AAGCCGGACGCTGAGGAGGGAAAACTGAACTTCCTCAGCTCGCCATCA	3
AAGCCGTCGGCTGAGGTAGGCTCGAATGCAGCCCTCAGCTTTCAGCTT	1
AAGCCTGACGCTGAGGTCTCGACCTACTACCTCCTCAGCAAGATTTCC	9
AAGCCTGTTGCTGAGGATTGATTACCTCTTATCCTCAGCACTACGGGT	15
AAGCGAAGAGCTGAGGTTATGTGATCTAGACGCCTCAGCATCTGCGAT	1
AAGCGAAGAGCTGAGGTTATGTGATCTAGACGCCTCAGCATCTGTGAT	20
AAGCGAAGAGCTGAGGTTATGTGATCTTGACGCCTCAGCATCTGTGAT	1
AAGCGAATTGCTGAGGAAGACATTAGAAGTGCCCTCAGCGTGTTGCCT	10
AAGCGATGAGCTGAGGTTATGTGATCTAGACGCCTCAGCATCTGTGAT	1
AAGCGCGGCGCTGAGGGTGCGAAAAATTCGGGCCTCAGCTCTGTACTG	3
AAGCGCGTGGCTGAGGAGTGGCATTCGCATATCCTCAGCACCGAGAAG	1
AAGCGGAGAGCTGAGGTTATGTGATCTAGACGCCTCAGCATCTGTGAT	1
AAGCGGCCGGCTGAGGCCCGAAAATGAAAGTGCCTCAGCATCATACGC	1
AAGCGGCCGGCTGAGGCTCGAAAATGAAAGTGCCTCAGCATCATACGC	32
AAGCGGCCGGCTGAGGCTCGAAAATGAAGGTGCCTCAGCATCATACGC	1
AAGCGGTCGGCTGAGGCTCGAAAATGAAAGTGCCTCAGCATCATACGC	1
AAGCGTAAAGCTGAGGTCGTTGACGATTGTAACCTCAGCCTGCTTAAC	7
AAGCGTATAGCTGAGGGGTTATTATTCTGTTACCTCAGCAATGAAAAA	1
AAGCGTATAGCTGAGGGGTTATTATTCTGTTACCTCAGCACTCTCGCT	6
AAGCGTCGCGCTGAGGTCTATAAATCACACCTCCTCAGCGTATGGGAT	1
AAGCGTCGCGCTGAGGTCTATAAATCACACTTCCTCAGCGTATGGGAT	15
AAGCGTCTTGCTGAGGATCATCGCATAAGAGGCCTCAGCACAGTAAAA	6
AAGCGTGTTGCTGAGGGCGAGCGGCTCTACTTCCTCAGCAAGACGTGA	1
AAGCGTTTTGCTGAGGATCATCGCATAAGAGGCCTCAGCACAGTAAAA	1
AAGCTACGCGCTGAGGGCGAGGGGTCCACAGACCTCAGCTGCGATTAC	1
AAGCTAGATGCTGAGGCGTTCCACTCCTTAAACCTCAGCGATATTATA	1
AAGCTCACAGCTGAGGATCATTTAGCTTGTATCCTCAGCCTTCAGCAT	1
AAGCTCAGGGCTGAGGACCGATACCTTGTAAACCTCAGCTCGATCTGA	1
AAGCTCAGGGCTGAGGGGCGGGCCGATCCTCACCTCAGCAGCCACCCG	1
AAGCTCAGGGCTGAGGGGCGGGCCGATCCTCACCTCAGCCTCACTACG	1
AAGCTCAGGGCTGAGGGGCGGGCCGATCCTCACCTCAGCGGACCTCCG	25
AAGCTCAGGGCTGAGGGGCGGGCCGATCCTCACCTCAGCTTTAAATCC	1
AAGCTCCGTGCTGAGGGACATGGCTTCCAAGGCCTCAGCTCGGTAACG	1
AAGCTCCGTGCTGAGGGACGGTACCCATAATCCCTCAGCTTACGTGTC	1
AAGCTCTCTGCTGAGGGGAAGTCCGGCTTAACCCTCAGCTGCCAGATG	6
AAGCTCTGGGCTGAGGGGCGGGCCGATCCTCACCTCAGCGTAATGTAG	1
AAGCTCTGTGCTGAGGGACGGTACCCATAATCCCTCAGCTTACGTGTC	33
AAGCTCTTTGCTGAGGAAGAGATTTTTGAACACCTCAGCGTGTATCTA	3
AAGCTGAACGCTGAGGGAACGTAGATAAGAAACCTAGCTTTGTTGCTT	11
AAGCTGAATGCTGAGGATGCACTGCCAAGGTCCCTCAGCTCAAGATCG	3
AAGCTGCACGCTGAGGCGCGGTAGCCGCCTATCCTCAGCGCGCAAGCA	36
AAGCTGCAGGCTGAGGTCAAAGGACATCCTTTCCTCAGCAGCCTAGGA	3
AAGCTGCTCGCTGAGGCGCGGTAGCCGCCTATCCTCAGCGCGCAAGCA	1
AAGCTGGAGGCTGAGGCAGGTAGGCTGCCTCTCCTCAGCTCACCTCTT	11
AAGCTGTACGCTGAGGCGCGGTAGCCGCCTATCCTCGGCGCGCAAGCA	1
AAGCTTATAGCTGAGGTCGGGTCAACCAGTATCCTCAGCGGCTACCGG	2
AAGCTTCATGCTGAGGAAAGGGCTTAAAGTACCTCAGCGGAGTAGTGT	1
AAGCTTCATGCTGAGGAAAGGGCTTAAAGTACCTCAGCTACTGCTGTT	1
AAGCTTCATGCTGAGGAAAGGGCTTAAAGTACCTCAGCTTAACTAGAT	15
AAGCTTCATGCTGAGGAAAGGGCTTAAAGTATCTCAGCTTAACTAGAT	1
AAGCTTCGTGCTGAGGCTTCTTACGAACTACACCTCAGCCCAACATAG	1
AAGCTTGAGGCTGAGGATATGAATCAATGTACCCTCAGCGCTGGTTAA	17
AAGCTTGCAGCTGAGGAGTATGTGTGGCACGTCCTCAGCCAAATTCTC	1
AAGCTTGCAGCTGAGGAGTATGTGTGGCACGTCCTCAGCCCCTGGTCT	1
AAGCTTGCAGCTGAGGAGTATGTGTGGCACGTCCTCAGCCTCTGGTCT	23
AAGCTTGCAGCTGAGGTGTATGTGTGGCACGTCCTCAGCCTCTGGTCT	1
AAGCTTTGTGCTGAGGCTTCTTACGAACTACACCTCAGCCCAACATAG	22
AAGGAAAAAGCTGAGGCAACATCCCCGGGCGCCCTCAGCATAGACAAT	1
AAGGAAAAAGCTGAGGCAACATCCCCGGGCGCCCTCAGCCATATCCGA	11
AAGGAACTAGCTGAGGATCAAGGAAAACTCGACCTCAGCTGTTCTAAT	29
AAGGAAGATGCTGAGGTTACAATGGATCTGCTCCTCAGCGTAACTAAC	14
AAGGAATAAGCTGAGGCAACATCCCCGGGCGCCCTCAGCCATATCCGA	1
AAGGACCCAGCTGAGGATGTCTATAGAAGTTGCCTCAGCCAGGGTCAC	3
AAGGACCCTGCTGAGGCTTCATCATAGTTCGACCTCAGCGCGGCACGA	1
AAGGACCGAGCTGAGGCTAGACAGCCCTATGACCTCAGCCTCGACTCT	1
AAGGACTCAGCTGAGGATCACACTACTAGACACCTCAGCAACATCTAG	26
AAGGACTCAGCTGAGGATGTCTATAGAAGTTGCCTCAGCCAGGGTCAC	1
AAGGACTCTGCTGAGGCTTCATCATAGTTCGACCTCAGCGCGGCACGA	14
AAGGACTCTGCTGAGGCTTCATCATAGTTCGACCTCAGCGCGGTACGA	1
AAGGAGACAGCTGAGGTCTGAGCGTTCCTATGCCACAGCTCTATGCAA	1
AAGGAGACAGCTGAGGTCTGAGCGTTCCTATGCCTCAGCTCTATGCAA	10
AAGGAGCAGGCTGAGGGCCTGGGCGCATCGCGCCTCAGCGATGAATCC	15
AAGGAGCATGCTGAGGTTTTAGTATCTCGATTCCTCAGCATGTCAAAC	3
AAGGAGTATGCTGAGGTTTTAGTATCTCGATTCCTCAGCATGTCAAAC	1
AAGGAGTCAGCTGAGGTCTGAGCGTTCCTATGCCTCAGCTCTATGCAA	1
AAGGATAGTGCTGAGGAGCTAAATTGGTTCGCCCTCAGCTAAATAAAA	9
AAGGATCTAGCTGAGGGAGCCAGCAGGTTGACCCTCAGCCCGTAGGGT	1
AAGGATTGTGCTGAGGTGTTATGGCCTTTGGTCCTCAGCGGGGAGTAA	7
AAGGATTTAGCTGAGGGAGCCAGCAGGTTGACCCTCAGCCCGTAGGGT	18
AAGGATTTTGCTGAGGGTAAAACTACCGAGTCCCTCAGCGTTGGTCCG	1
AAGGCAAAAGCTGAGGCGATATTTCGCATTGACCTCAGCTTTATCTCG	5
AAGGCAAAGGCTGAGGTTTATAACCGACTAACCCTCAGCAATTATGTG	4
AAGGCACAAGCTGAGGTTCGATTGGAGCAGCGCCTCAGCTTAGGCTTC	1
AAGGCACCGGCTGAGGGTGTTCCTTGAGGCAGCCTCAGCATATTCTGG	1
AAGGCAGGAGCTGAGGAGGTTACAACTCGGCGCCTCAGCCATCAAGTC	1
AAGGCAGGCGCTGAGGTGGGTCTCGCTTAGCACCTCAGCGTGGAGACA	1
AAGGCAGGCGCTGAGGTGGGTCTCGCTTAGCACCTCAGCGTGGAGATA	27
AAGGCAGGCGCTGAGGTGGTCTCGCTTAGCACCTCAGCGTGGAGATAT	1
AAGGCATAAGCTGAGGTTCGATTGGAGCAGCGCCTCAGCTTAGGCTTC	37
AAGGCATAAGCTGAGGTTCGATTGGAGCGGCGCCTCAGCTTAGGCTTC	1
AAGGCATCAGCTGAGGTTATCTTAAGACGCCTCCTCAGCCAACAAGAC	1
AAGGCATCGGCTGAGGGTGTTCCTTGAGGCAGCCTCAGCATATTCTGG	15
AAGGCATTTGCTGAGGTCGCACATACCGCCGGCCTCAGCACAAAATCA	2
AAGGCCAGGGCTGAGGTTTATCGAGATCGAACCCTCAGCGAACCAATT	9
AAGGCCAGGGCTGAGGTTTATCGAGATCGAACCCTCAGCGGACCAATT	1
AAGGCCAGTGCTGAGGTTTATCGAGATCGAACCCTCAGCGAACCAATT	1
AAGGCCCCGGCTGAGGCGAAAATTACATCTTTCCTCAGCCACTGCCGC	14
AAGGCCCCTGCTGAGGCGTAACCAACAGAGGTCCTCAGCAGATTGAGG	10
AAGGCCCCTGCTGAGGCGTAACCGACAGAGGTCCTCAGCAGATTGAGG	1
AAGGCCCTCGCTGAGGTGTATCTCCTAGCACGCCTCAGCAAGCTGATT	1
AAGGCCCTCGCTGAGGTTTATCTCCTAGCACGCCTCAGCAAGCTGATT	7
AAGGCCTTCGCTGAGGTGCGTAGATTAATGCTCCTCAGCCTTCTATCG	11
AAGGCGAATGCTGAGGGGGTTGATGATCGTGACCTCAGCCGAGTCTAA	1
AAGGCGAATGCTGAGGGGGTTGATGATTGTGACCTCAGCCGAGTCTAA	19
AAGGCGAATGCTGAGGGGGTTGATGATTGTGACCTCAGCTTTTTGCCG	1
AAGGCGAGAGCTGAGGACCTTACATGTGTGCACCTCAGCCTACCCTCT	1
AAGGCGAGAGCTGAGGACCTTACATGTGTGCACCTCAGCGTGGTCTCG	30
AAGGCGCTAGCTGAGGATGTCTGCGTATGTGTCCTCAGCCACTCACAG	2
AAGGCGTTAGCTGAGGATGTCTGCGTATGCGTCCTCAGCCACTCACAG	1
AAGGCGTTAGCTGAGGATGTCTGCGTATGTGTCCTCAGCCACTCACAG	20
AAGGCGTTAGCTGAGGATGTCTGCGTTTGTGTCCTCAGCGGCAGTCTG	1
AAGGCGTTAGCTGAGGTGCGATTAGAAGAAGACCTCAGCTTATCATAA	7
AAGGCTGCAGCTGAGGGGCAGCTGATCATTTGCCTCAGCTTAACATAA	16
AAGGCTGCAGCTGAGGGGCAGTTGATCATTTGCCTCAGCTTAACATAA	1
AAGGGAAATGCTGAGGGACTTAGGGTCGACATCCTCAGCGGGTGATTC	22
AAGGGAACTGCTGAGGGACTTAGGGTCGACATCCTCAGCGGGTGATTC	1
AAGGGAGCAGCTGAGGGGATGAGGTCCATGGTCCTCAGCCATACATTT	1
AAGGGAGCAGCTGAGGGGATGAGGTTCATGGTCCTCAGCCATACATTT	7
AAGGGAGTTGCTGAGGAGGATGCATTGTGTTACCTCAGCCTAAAGCAA	21
AAGGGATTGGCTGAGGAGGCTATGTTAACTGGCCTCAGCCTGGGTGGA	12
AAGGGCTCAGCTGAGGCTTCATATTGATTATCCCCCAGCATAAGAGGT	1
AAGGGCTCAGCTGAGGCTTCATATTGATTATCCCTCAGCATAAGAGGT	53
AAGGGGGATGCTGAGGTCATTTTTATTCGGCTCCTCAGCTCTCGTCGG	20
AAGGGTAACGCTGAGGGCTACTCAAATGCTATCCTCAGCAACGAAGGT	1
AAGGGTAACGCTGAGGGCTACTCAAATGCTATCCTCAGCAACGGAGGT	17
AAGGGTCTTGCTGAGGGTAAAACTACCGAGTCCCTCAGCGTTGGTCCG	1
AAGGGTTACGCTGAGGGGAGTTGATCCATTCACCTCAGCAAACCGAAG	1
AAGGGTTTTGCTGAGGGTAAAACTACCGAGTCCCTCAGCGCTGGTCCG	1
AAGGGTTTTGCTGAGGGTAAAACTACCGAGTCCCTCAGCGTTGGTCCG	24
AAGGGTTTTGCTGAGGGTATTTGCCGAATCTGCCTCAGCACCTGGTTA	1
AAGGTACTTGCTGAGGAAACTCCAGGAGCGTGCCTCAGCAAACGAAAT	1
AAGGTACTTGCTGAGGAAACTCCAGGAGTGTGCCTCAGCAAACGAAAT	47
AAGGTACTTGCTGAGGAAACTCCAGGAGTGTGCCTCAGCTCCCCCTGA	1
AAGGTAGGTGCTGAGGATAAATAAACGCTCTACCTCAGCCAGTCCTTT	10
AAGGTATGAGCTGAGGTAAGCCTAGGGTAGACCCTCAGCGCTGGTTAA	1
AAGGTATGAGCTGAGGTAAGCCTAGGGTAGACCCTCAGCTGATGACTT	4
AAGGTATTTGCTGAGGAAACTCCAGGAGTGTGCCTCAGCAAACGAAAT	1
AAGGTCCTCGCTGAGGATGAAGGTTGTTTCGACCTCAGCCGCCACCCT	1
AAGGTCGCCGCTGAGGCGCCATCTAAATCAAACCTCAGCACCAGTATC	8
AAGGTCTTCGCTGAGGATGAAGGTTGTTTCGACCTCAGCCGCCACCCT	14
AAGGTGAGAGCTGAGGTACATATTAATCTTACCCTCAGCAATTCTGCA	9
AAGGTGAGAGCTGAGGTACATATTAATCTTACCCTCAGCAGTTCTGCA	1
AAGGTGTGTGCTGAGGAGTCAAAATGTGTTTTCCTCAGCATGCTGACG	3
AAGGTGTTTGCTGAGGGCACTCCATGGAACGACCTCAGCCAGGCTCCT	23
AAGGTGTTTGCTGAGGTGCACATACTAGATCACCTCAGCCATCTTCTG	1
AAGGTTGATGCTGAGGGTCCCTCTGAGCCCGGCCTCAGCGTGACGATT	37
AAGGTTGGGGCTGAGGGTGTATAATGAATACCCCTCAGGCTAAAAAGA	2
AAGGTTGTTGCTGAGGAGGCTCACATGAGTCCCCTCAGCGGAGGAAAC	1
AAGGTTGTTGCTGAGGAGGCTCACATGAGTCCCCTCAGCGGAGGAAAT	12
AAGGTTTTGGCTGAGGAACAAGGAATATCACACCTCAGCGGATTGACC	8
AAGGTTTTGGCTGAGGAACAAGGAATATCACACCTCAGCGGATTGGCC	1
AAGTAAAAAGCTGAGGCCCATGCTAGATTGAGCCTCAGCAACCCCTAG	1
AAGTAACACGCTGAGGTACCATTACTCCTTTTCCTCAGCCACATGATC	1
AAGTAACACGCTGAGGTACCATTACTCCTTTTCCTCAGCCATATGATC	4
AAGTAACAGGCTGAGGATTTTAATCCATGCCGCCTCAGCCCTTCTCGT	1
AAGTAACAGGCTGAGGATTTTAATCCATGCCGCCTCAGCTTCGCGTAT	18
AAGTAATAGGCTGAGGATTTTAATCCATGCCGCCTCAGCTTCGCGTAT	1
AAGTAATGGGCTGAGGACTCGTGAGAACTTACCCTCAGCTGTTCTGGT	1
AAGTAATTGGCTGAGGATCCACTAAGTGGATGCCTCAGCCTTCTTCAT	2
AAGTACACTGCTGAGGGGAGATACCAGAGCATCCTCAGCCACGCTGCA	37
AAGTACACTGCTGAGGGGAGATACCAGAGCATCCTCAGCCTCGCTGCA	1
AAGTACACTGCTGAGGGGAGGTACCAGAGCATCCTCAGCCACGCTGCA	1
AAGTACCCTGCTGAGGGGTTCCAACTGGGGGACCTCAGCATTTAATCG	4
AAGTACGGCGCTGAGGAGTTTGGGGGAGTGGCCCTCAGCTATACCACG	1
AAGTACTCTGCTGAGGGGAGATACCAGAGCATCCTCAGCCACGCTGCA	2
AAGTAGTTGGCTGAGGTACGAATTATGTTTAACCTCAGCCAGTAAAAC	6
AAGTATCTCGCTGAGGGGTCACATATCCAATCCCTCAGCCAAACGAAC	10
AAGTATCTCGCTGAGGGGTCACATATCCAATCCCTCAGCCAAACGGAC	1
AAGTATCTCGCTGAGGGGTCACATATCCAATCCCTCAGCCACTTCCCG	1
AAGTATTCAGCTGAGGTAAAATTCATAAGATCCCTCAGCTTTTTTATA	9
AAGTATTCAGCTGAGGTAAAATTCATAGGATCCCTCAGCTTTTTTATA	1
AAGTCAAGCGCTGAGGTCTTTATGAACTCTATCCTCAGCTAAACTTTC	6
AAGTCACGCGCTGAGGGCTCTGGTATCCTTTACCTCAGCAACCACTTT	21
AAGTCATGCGCTGAGGGCTCTGGTATCCTTTACCTCAGCAACCACTTT	2
AAGTCCAAAGCTGAGGATTTCGAAGTTGGCATCCTCAGCTTCCGCACG	17
AAGTCGAGGGCTGAGGTTCTTGAGGGATACGCCCTCAGCTGTCTGTAA	17
AAGTCGCAGGCTGAGGTAGAGCAGGGACGGGTCCTCAGCGGCTAACTT	14
AAGTCGCATGCTGAGGTAGAGCAGGGACGGGTCCTCAGCGGCTAACTT	1
AAGTCGCCTGCTGAGGTAGTTTATACTCTCAGCCTCAGCCCTCGTACG	2
AAGTCGCCTGCTGAGGTAGTTTATACTCTCAGCCTCAGCCGTTTTAAA	1
AAGTCGCTCGCTGAGGATTGTATAAGATAGTTCCTCAGCCACGCGACG	6
AAGTCGTCGGCTGAGGTTAAAGTCACGGTTCACCTCAGCATATTTGTT	3
AAGTCTAGGGCTGAGGTCGGTACATGCTCTATCCTCAGCCTCCGAGAG	1
AAGTCTATGGCTGAGGAGCATTCCATTTGGTCCCTCAGCTATCGGAAA	18
AAGTCTCAAGCTGAGGCAGAGCATTAAATACCCCTCAGCCCATGTACA	1
AAGTCTCATGCTGAGGACGGGATCAACTTAGTCCTCAGCTATAAACTG	4
AAGTCTGTCGCTGAGGGCGTGGTTTCTTCACTCCTCAGCCACCTCAGA	8
AAGTCTTAAGCTGAGGCAGAGCATTAAATACCCCTCAGCCCATGTACA	15
AAGTGAAACGCTGAGGCTGCGTTGTACCTTTCCCTCAGCAACGTAGCA	50
AAGTGAAACGCTGAGGCTGTTCTAATTGGGCACCTCAGCTGTAATGTT	1
AAGTGACTGGCTGAGGGGCTGTAGGCGCATAGCCTCAGCAACCATAAC	1
AAGTGACTGGCTGAGGGGCTGTAGGCGCATAGCCTCAGCTTTAGCGTT	9
AAGTGATAGGCTGAGGCGTTCTTTATCTTACGCCTCAGCGGCTGTACA	1
AAGTGCAACGCTGAGGCTGCGTTGTACCTTTCCCTCAGCAACGTAGCA	1
AAGTGCCACGCTGAGGAACATAACTTGCGTAACCTCAGCTCTCTTAAT	1
AAGTGCCACGCTGAGGAACATAACTTGCGTAACCTCAGCTGGCGCTAG	24
AAGTGCCACGCTGAGGAACATAACTTGCGTTACCTCAGCTGGCGCTAG	1
AAGTGCCACGCTGAGGCTCATATATTTGTTGACCTCAGCTAAGGCTGC	1
AAGTGCCATGCTGAGGCCTTTAGCCTATTATACCTCAGCTACATACTC	1
AAGTGCGTGGCTGAGGAGTGGTATTCGCATATCCTCAGCACCGAGAAA	1
AAGTGCGTGGCTGAGGAGTGGTATTCGCATATCCTCAGCACCGAGAAG	8
AAGTGCTACGCTGAGGAACATAACTTGCGTAACCTCAGCTGGCGCTAG	1
AAGTGCTATGCTGAGGCCTTTAGCCTATTATACCTCAGCTACATACTC	18
AAGTGGAACGCTGAGGCTGCGTTGTACCTTTCCCTCAGCAACGTAGCA	1
AAGTGGGGGGCTGAGGTGTTCATTGTGGTCCTCCTCAGCAATGATATA	12
AAGTGTAGAGCTGAGGATGACATCAGGGTATGCCTCAGCCTATCTTTT	9
AAGTGTCATGCTGAGGAGGAAGCGGTAAGAGGCCTCAGCGATTGACTT	1
AAGTGTCCCGCTGAGGGTTTGTGATAAGGTTACCTCAGCGCCCTTGAA	9
AAGTGTCGCGCTGAGGTCTATAAATCACACTTCCTCAGCGTATGGGAT	1
AAGTGTCGGGCTGAGGCAGAAGAATGGTATTCCCTCAGCTGTGATCGG	1
AAGTGTTATGCTGAGGAGGAAGCGGTAAGAGGCCTCAGCGATTGACTT	26
AAGTGTTATGCTGAGGAGGAAGCGGTAAGAGGCCTCAGCTACCCCTCA	1
AAGTGTTGGGCTGAGGCAGAAGAATGGTATTCCCTCAGCTGTGATCGG	14
AAGTGTTTGGCTGAGGCAGAAGAATGGTATTCCCTCAGCTGTGATCGG	2
AAGTTACATGCTGAGGGACATTATAGCTCTTGCCTCAGCGGTTTACCT	12
AAGTTACTGGCTGAGGGAGGAGGTCGTTCTCACCTCAGCTAGATACGA	2
AAGTTAGTCGCTGAGGTAAAATCAAAAGTCCGCCTCAGCTTTTTGGAA	1
AAGTTAGTCGCTGAGGTGCCACAGTTTCGTCCCCTCAGCAACTTGCGC	17
AAGTTATCGGCTGAGGGCTGATGGATGGCATGCCTCAGCGCTATAATT	2
AAGTTATTGGCTGAGGGAGGAGGTCGTTCTCACCTCAGCTAGATACGA	22
AAGTTCGAGGCTGAGGCGGGAACATATTACTACCTCAGCCATGTAATG	11
AAGTTCTAGGCTGAGGTGCTCTAAAAAAGACCCCTCAGCAAAATTCGT	6
AAGTTGATGGCTGAGGATTCGGTCGGCAAGAGCCTCAGCCCAGACATG	1
AAGTTGATGGCTGAGGATTCGGTCGGCAAGTGCCTCAGCCCAGACATG	10
AAGTTGTAAGCTGAGGTAACGGTCGCCTCAGCCCTCAGCGGATAAAGA	15
AAGTTTGTGGCTGAGGGTTCCTCCAGCTGCAGCCTCAGCTAGCTGAGT	1
AAGTTTGTGGCTGAGGTCGTTTCACGGAAACTCCTCAGCAATTAGAGA	4
AATAAAAATGCTGAGGCCTCTGATGTAATACGCCTCAGCATCGAATTC	2
AATAAAAGAGCTGAGGATAGGGTATCACATGACCTCAGCGCGGGAATC	4
AATAAAAGAGCTGAGGCTAGGGTATCACATGACCTCAGCGCGGGAATC	1
AATAAAATGGCTGAGGGACGCTACTTAGTAAACCTCAGCTTTTGACCG	13
AATAAACGCGCTGAGGTCGTGGCTACAAGACGCCTCAGCTGTTTCATT	1
AATAAAGGGGCTGAGGTGAAATAGTAAGGAGACCTCAGCGAGTATAGT	5
AATAAATGCGCTGAGGTCGTGGCTACAAGACGCCTCAGCGTTTGCGCG	1
AATAAATGCGCTGAGGTCGTGGCTACAAGACGCCTCAGCTGTGACTTT	1
AATAAATGCGCTGAGGTCGTGGCTACAAGACGCCTCAGCTGTTTCATT	9
AATAAATTCGCTGAGGTCGTGGCTACAAGACGCCTCAGCTGTTTCATT	1
AATAAATTCGCTGAGGTGATGGCGCACGGGTTCCTCAGCAATCGGCGA	16
AATAAATTGGCTGAGGCCGTACTCTAAAAAGCCCTCAGCAGTTATCTA	1
AATAAATTGGCTGAGGCCGTACTCTAACAAGACCTCAGCAGTTACCTA	1
AATAAATTGGCTGAGGCCGTACTCTAACAAGACCTCAGCAGTTATCTA	13
AATAAATTGGCTGAGGCCGTACTCTAACAAGACCTCAGCTCAGTAAAT	1
AATAACCTGGCTGAGGTGTGGGACACAAGCCACCTCAGCAAAATGACC	1
AATAACCTGGCTGAGGTGTGGGACACAAGCCACCTCAGCTTTTATGCC	12
AATAACTACGCTGAGGAGGAGCCACAGTATATGCCTCAGCATTTAGCC	11
AATAACTTAGCTGAGGCTTGCATTCCTGTTTCCCTCAGCCCAATTCAA	1
AATAACTTAGCTGAGGCTTGCATTCCTGTTTTCCTCAGCCCAATTCAA	14
AATAACTTGGCTGAGGTGTGGGACACAAGCCACCTCAGCTTTTATGCC	2
AATAAGAAAGCTGAGGACTGAACACAAAACGGCCTCAGCCATGTGTGT	4
AATAAGACCGCTGAGGGAGCCTTCGTCGACAGCCTCAGCTTCGTAGGC	9
AATAAGCCGGCTGAGGCATAATGTGCTAACTTCCTCAGCCGCAAACAT	3
AATAAGCTTGCTGAGGACAATATATAAAAGTGCCTCAGCGGGGTCGGG	2
AATAAGGGGGCTGAGGTTCCCGAGATCAGTGCCCTCAGCTAAGTTTCC	3
AATAAGTCGGCTGAGGCATAATGTGCTAACTTCCTCAGCCGCAAACAT	1
AATAATAAAGCTGAGGGATAGCTAAATTGAGTCCTCAGCACGTCCTGC	7
AATAATAGCGCTGAGGTGATCCCCCGAAATGCCCTCAGCACTTATTCA	1
AATAATATAGCTGAGGCATACAGGCTACAGCCCCTCAGCTTAGAAGCG	1
AATAATGGGGCTGAGGTTCAGGACCGGCGTGCCCTCAGCCAAAGAAGT	4
AATAATGTTGCTGAGGTAGGGTAAGGTTAGAACCTCAGCATACTTAGC	3
AATAATTAGGCTGAGGCGAATTTAATCCGTATCCTCAGCCAATAGTGG	4
AATAATTGGGCTGAGGCCTCACTGGAGGATCCCCTCAGCTCTACGTGT	18
AATAATTTGGCTGAGGTTATGCGGGGACAGCGCCTCAGCACCGATGCG	10
AATAATTTGGCTGAGGTTATGCGGTGACAGCGCCTCAGCACCGAGGCG	1
AATACACCGGCTGAGGCCAAGAATTATGCGGACCTCAGCGCCTCCAAC	16
AATACACCGGCTGAGGCCATGAATTATGCGGACCTCAGCGCCTCCAAC	1
AATACAGAAGCTGAGGTGTGAGACAAACTTCACCTCAGCAATATGCGT	1
AATACAGAGGCTGAGGATACATTAGGATATTGCCTCAGCTTCTATATA	7
AATACAGCAGCTGAGGCAGCTCGGTTCTTCTGCCTCAGCGTAGTAAAT	2
AATACAGCGGCTGAGGCGAGCACTCGAGGAATCCTCAGCCACCCGAAA	1
AATACAGGAGCTGAGGACCTTGCCTGGCGTTCCCTCAGCAAAATAGTT	29
AATACAGGGGCTGAGGATACATTAGGATATTGCCTCAGCTTCTATATA	1
AATACAGTGGCTGAGGCTAGCACTCGACGTTTCCTCAGCCAGACGAAA	10
AATACCAATGCTGAGGGGATCCGGTAGAAGTTCCTCAGCTATATGTCC	6
AATACCGAAGCTGAGGACAGGACCTATGAATACCTCAGCATAATCATC	9
AATACCGGGGCTGAGGCGGGTTATCAGATCTGCCTCAGCACTCACAGT	13
AATACCGTAGCTGAGGGTCTACCATCATCGCACCTCAACCCGTGCTCC	1
AATACCGTAGCTGAGGGTCTACCATCATCGCACCTCAGCCCGTGCTCC	3
AATACCTATGCTGAGGGGATCCGGTAGAAGTTCCTCAGCTATATGTCC	1
AATACCTCTGCTGAGGAGCAAGATGTTGATGACCTCAGCTTTCCCGTG	3
AATACCTTTGCTGAGGGCTATAAAATGTTTTTCCTCAGCATCTGAAAT	18
AATACCTTTGCTGAGGGCTATAAAATGTTTTTCTTCAGCATCTGAAAT	1
AATACGAAAGCTGAGGCAAGTGGGTCGCTTAACCTCAGCGTGAGTGTA	6
AATACGCATGCTGAGGTAATGGTCAAACTTAACCTCAGCTTTTTTTGT	2
AATACGGAAGCTGAGGTGTGAGACAAACTTCACCTCAGCAATATGCGT	13
AATACGGAAGCTGAGGTGTGGGACAAACTTCACCTCAGCAATATGCGT	1
AATACTAGAGCTGAGGACAAGTGAGCTCTGACCCTCAGCCAAGATTTA	7
AATACTCGAGCTGAGGGTCATGTATAAATTTCCCTCAGCCGTGATCAC	10
AATAGACGTGCTGAGGTGTTCTGAATGCCACTCCTCAGCGTCTACCAT	1
AATAGACGTGCTGAGGTGTTCTGAATGCCACTCCTCAGCGTCTATCAT	18
AATAGACGTGCTGAGGTGTTCTGAATGCCACTCCTCAGCGTTTATCAT	1
AATAGACGTGCTGAGGTGTTCTGAATGCCACTCCTCAGCTGGGGACTA	1
AATAGAGATGCTGAGGAAGACTCCGAAATGTTCCTCAGCCTTCATATG	1
AATAGATCGGCTGAGGTAACCCTACAATCTACCCACAGCTCTTCCGCT	1
AATAGATCGGCTGAGGTAACCCTACAATCTACCCTCAGCTCTTCCGCT	10
AATAGCGAGGCTGAGGTTATTTTCCTGGAGTTCCTCAGCCGGTAGGAT	2
AATAGGCCCGCTGAGGTTTGAGATATTAACAACCTCAGCCGATCAGAT	9
AATAGGCGAGCTGAGGAAATAAGTCCTATCTACCTCAGCAAGGGCGAT	1
AATAGGGTAGCTGAGGGGATCATAGGCGATTGCCTCAGCAAATAACGT	1
AATAGGGTAGCTGAGGGGATCATAGGCGATTGCCTCAGCCAAGCCAGT	8
AATAGGGTGGCTGAGGAGACGATATCCTGTAGCCTCAGCCGGTGGCAG	14
AATAGGTCCGCTGAGGTTTGAGATATTAACAACCTCAGCCGATCAGAT	2
AATAGTAATGCTGAGGAAATGGCAAATTATCGCCTCAGCTGAGATTTG	5
AATAGTAATGCTGAGGAGAGTATAAACCAAATCCTCAGCAAAACAATG	1
AATAGTAATGCTGAGGAGAGTATAAACCAAATCCTCAGCAATCGATGA	23
AATAGTAATGCTGAGGAGAGTATAAACCAAATCCTCAGCAATTGATGA	1
AATAGTAATGCTGAGGAGAGTATAAACCATATCCTCAGCAATCGATGA	1
AATAGTCCTGCTGAGGGCCTAGGGGTATGCTTCCTCAGCTTTAAGGAC	15
AATAGTCTTGCTGAGGGCCTAGGGGTATGCTTCCTCAGCTTTAAGGAC	1
AATATAAGAGCTGAGGATTATGTCAATTCAGACCTCAGCTGCAAATGC	5
AATATAAGCGCTGAGGATAAATTTTTACGGGTCCTCAGCTATGCTAAC	11
AATATACATGCTGAGGATTTAGCGGACTTCTTCCTCAGCTTCCAGGTA	1
AATATACTCGCTGAGGCGGGTCATCCGGTAATCCTCAGCTTGGATAAG	20
AATATACTCGCTGAGGCTGGTCATCCGGTAATCCTCAGCTTGGATAAG	1
AATATATAGGCTGAGGTCATCCATGTAAACATCCTCAGCAAAGACAAT	6
AATATATATGCTGAGGATTTAGCGGACTTCTTCCTCAGCTTCCAGGTA	3
AATATATATGCTGAGGATTTAGCGGACTTCTTCCTCAGCTTCCAGGTT	1
AATATATTCGCTGAGGCGGGTCATCCGGTAATCCTCAGCTTGGATAAG	1
AATATCACAGCTGAGGCGTTAATCGCTGTGACCCTCAGCGGAAAAAGT	5
AATATCATTGCTGAGGGGTTTACATTCGAAAACCTCAGCTCTTCATAT	6
AATATCCAGGCTGAGGGGTTATCATGTTCTCGCCTCAGCAGAAAAAGC	1
AATATCCAGGCTGAGGGGTTGTCATGTTCTCGCCTCAGCAGAAAAAGC	18
AATATCCGGGCTGAGGTGCATCACAGCAGGTACCTCAGCTGGTGATCT	7
AATATCGACGCTGAGGCACGGTTTAAAGAATGCCTCAGCGATTTACAT	11
AATATCTCAGCTGAGGAACGAGGCCTGGAATACCTCAGCTTTCACCCG	23
AATATCTCAGCTGAGGAACGAGGCCTGGAATACCTCAGCTTTCACCTG	1
AATATCTGGGCTGAGGTGCATCACAGCAGGTACCTCAGCTGGTGATCT	2
AATATGACGGCTGAGGGCCCTGGAGCCTTCGTCCTCAGCGTTCCAAAT	6
AATATGAGCGCTGAGGGCTAATCTGTGTATATCCTCAGCGACAAAATT	8
AATATGTAGGCTGAGGGATCAGGATATCGGTACCTCAGCAGCTACTTT	1
AATATGTAGGCTGAGGGATCAGGATATCGGTACCTCAGCGGTACAAAG	12
AATATTAGAGCTGAGGGACATTCTACACACAGCCTCAGCGGAAAAGTT	1
AATATTCCGGCTGAGGGCCACGCTTAGAGGAGCCTCGGCGAGCTACAC	1
AATATTCTTGCTGAGGGATAATGGTGGCCGGACCTCAGCCATATTTTG	29
AATATTCTTGCTGAGGGATAATGGTGGCCGGACCTCGGCCATATTTTG	1
AATATTGGCGCTGAGGCGACATTCAAGGGGTACCTCAGCGAAAATTTT	6
AATATTTCGGCTGAGGGCCACGCTTAGAGGAGCCTCAACGAGCTACAC	1
AATATTTCGGCTGAGGGCCACGCTTAGAGGAGCCTCAGCGAGCTACAC	21
AATATTTCGGCTGAGGGCCCCGCTTAGAGGAGCCTCAGCGAGCTACAC	1
AATATTTGCGCTGAGGCGACATTCAAGGGGTACCTCAGCGAAAATTTT	1
AATATTTGCGCTGAGGCTTAACGAACGCCCATCCTCAGCTTGCATACT	12
AATCAAAAAGCTGAGGATTGACGTACGCTTGACCTCAGCTTCCCTAAT	1
AATCAAAAAGCTGAGGATTGACGTACGGGTGACCTCAGCTTCCCTAAT	18
AATCAAAAAGCTGAGGTTACTACATAGATTTTCCTCAGCTGCAACCGT	12
AATCAACCTGCTGAGGCTTCGGTTTCCTGCCTCCTCAGCTCGTCTCGT	22
AATCAACTAGCTGAGGCCCGCGTCACCTAACACCTCAGCGCCCATGGG	3
AATCAAGAGGCTGAGGTGCAGCTCATGCGAGACCTCAGCACTTGCGGA	1
AATCAAGAGGCTGAGGTGCAGCTCATGCGAGACCTCAGCATTTTCAGG	21
AATCAATCTGCTGAGGCTTCGGTTTCCTGCCTCCTCAGCTCGTCTCGT	2
AATCAATTAGCTGAGGCCCGCGTCACCTAACACCTCAGCGCCCATGGG	1
AATCAGACTGCTGAGGATAATATGTCAATGAGCCTCAGCGGCTTACTT	19
AATCAGAGTGCTGAGGGGACCTTCTTGGATTGCCTCAACATCGTAATA	1
AATCAGAGTGCTGAGGGGACCTTCTTGGATTGCCTCAGCAAAGGAATG	1
AATCAGAGTGCTGAGGGGACCTTCTTGGATTGCCTCAGCATCGCAATA	1
AATCAGAGTGCTGAGGGGACCTTCTTGGATTGCCTCAGCATCGTAATA	20
AATCAGATGGCTGAGGATCCCATCACGAAGCTCCTCAGCTGACGAAAA	10
AATCAGGATGCTGAGGAATGCAAGCTGTTCTGCCTCAGCTATAAGATC	17
AATCAGGCGGCTGAGGAAGAACGAAGCTTAACCCTCAGCCTATGGAGT	1
AATCAGGCGGCTGAGGAAGAACGAAGCTTAACCCTCAGCCTTGAGTAA	4
AATCAGGTGGCTGAGGAAAACATTCACGAATCCCTCAGCTTCTCTTTT	7
AATCATAACGCTGAGGTTACCGCCCGAAATGCCCTCAGCACCTACTCA	1
AATCATGTGGCTGAGGGCGTTACCTGACGTACCCTCAGCAATGAAGCT	1
AATCATTAGGCTGAGGCCACTAGATATTCTACCCTCAGCTCACACACG	3
AATCATTTAGCTGAGGTGTCGACATATTCAGACCTCAGCAATTCAAAA	1
AATCCACTAGCTGAGGCATTTGGAAAATCTGGCCTCAGCCGACTATTC	7
AATCCCCCCGCTGAGGTAAGCGTTGCGAGTAGCCTCAGCTAACAGCGC	1
AATCCCCCCGCTGAGGTAAGCGTTGCGAGTAGCCTCAGCTATCAGCGC	9
AATCCGAATGCTGAGGTCTAAGAGGTCCTACTCCTCAGCTACTCAACG	14
AATCCGAGGGCTGAGGTATACGTTGGAACATCCCTCAGCCAGGTAACA	9
AATCCGCTAGCTGAGGCGCGTATCTTCCTGCACCTCAGCGATAGAAAC	9
AATCCGCTAGCTGAGGCGCGTATCTTCTTGCACCTCAGCGTCTGTGTT	1
AATCCTGCCGCTGAGGAGTGCACTAAAGCCAACCTCAGCCTGCACATC	3
AATCCTTAAGCTGAGGTACTTTAATTTCATTCCCTCAGCTTGGTAGCT	1
AATCCTTAGGCTGAGGTACTTTAATTTCATTCCCTCAGCTTGGTAGCT	1
AATCGAACGGCTGAGGCATAAATTAGGAGGTTCCTCAGCTTTGTGAGT	2
AATCGACCGGCTGAGGTGTAAAGTCCCTAAGTCCTCAGCGCGACGTTG	1
AATCGACGCGCTGAGGATCCGATAAATTGTTGCCTCAGCAGACATGAT	1
AATCGACTTGCTGAGGTCCCTTCATTATTTTGCCTAGCCTTCTTTACT	2
AATCGAGGAGCTGAGGCCATGATACTGATGTACCTCAGCCCTTTAATG	1
AATCGAGGAGCTGAGGCCATGATACTGATGTACCTCAGCCTTAAACAG	33
AATCGAGGAGCTGAGGCCATGATACTGATGTACCTCAGCCTTAACAAA	1
AATCGATCGGCTGAGGTGTAAAGTCCCTAAGTCCTCAGCGCGACGTTG	10
AATCGATGCGCTGAGGATCCGATAAATTGTTGCCTCAGCAGACATGAT	10
AATCGATTTGCTGAGGTCCCTTCATTATTTTGCCTAACCTTCTTTACT	1
AATCGATTTGCTGAGGTCCCTTCATTATTTTGCCTAGCCTTCCTTACT	1
AATCGATTTGCTGAGGTCCCTTCATTATTTTGCCTAGCCTTCTTTACT	18
AATCGCACTGCTGAGGGCGGTGAAAGATACTGCCTCAGCATTGGATCA	9
AATCGCACTGCTGAGGGCGGTGAAAGATACTGCCTCAGCTAGCGTAGA	1
AATCGCGTAGCTGAGGCTCTGTGTTCCTAAATCCTCAGCTCAACGGCT	8
AATCGGAAGGCTGAGGGTAAGGTGATTAGGGCCTCAGCTGTAGGCTAT	4
AATCGGACTGCTGAGGATGCACAAACCAGAGCCCTCGCAGTCTTGTGT	3
AATCGTAATGCTGAGGGGGGTTTACTCAATAGCCTCAGCCTCGAGAGC	1
AATCGTAATGCTGAGGTGATTCAATCTTAAGACCTCAGCCTTTCGTCA	19
AATCGTAATGCTGAGGTGATTCAATCTTAAGACTTCAGCCTTTCGTCA	1
AATCGTCCGGCTGAGGGGGTTGTGAACCAATACCTCAGCTTTCTGTTG	19
AATCGTGATGCTGAGGTGATTCAATCTTAAGACCTCAGCCTTTCGTCA	1
AATCTACGGGCTGAGGAAGCTAGGAACTTGTGCCTCAGCTTATTCAGA	7
AATCTACTGGCTGAGGGCTATGTAACAAGGAACCTCAGCTCCCTATCC	1
AATCTACTGGCTGAGGGCTATGTATCAAGGAACCTCAGCTCCCTATCC	8
AATCTATACGCTGAGGATTTTACTGACAACAGCCTCAGCGATGATGTC	3
AATCTATCCGCTGAGGTGAATAACCCCTGGAACCTCAACTGGATAGTG	1
AATCTATCCGCTGAGGTGAATAACCCCTGGAACCTCAGCGGCGGCGGT	1
AATCTATCCGCTGAGGTGAATAACCCCTGGAACCTCAGCTGGATAGTG	7
AATCTCCGTGCTGAGGTGGTTCCTGGATCCTGCCTCAGCTGTTGTGCC	4
AATCTCTCCGCTGAGGAATTGCTTTTTCTGATCCTCAGCACAGGGTTG	3
AATCTCTCCGCTGAGGAATTGCTTTTTCTGATCCTCAGCATAGGGTTG	1
AATCTCTGCGCTGAGGCTCAAGCGCAATATAGTCTCAGCCAGAAATGA	1
AATCTCTGTGCTGAGGTGGTTCCTGGATCCTGCCTCAGCTGTTGTGCC	1
AATCTGAGCGCTGAGGATCTTTTAAATTACAGCCTCAGCATATAAACC	1
AATCTGCTAGCTGAGGAACGGCTTTTATTGTACCTCAGCTGGGTGTGA	5
AATCTGCTGGCTGAGGGTAATTAATAGCATTGCCTCAGCGTCCCCTTT	1
AATCTGGATGCTGAGGCCGAAATGCTAAGGAACCTCAGCCAATTCTGC	12
AATCTGGCCGCTGAGGTATAGGCGTAAATTACCCTCAGCAAAGTGATA	4
AATCTGTTAGCTGAGGAACGGCTTTTATTGTACCTCAGCTGGGTGTGA	1
AATCTGTTGGCTGAGGGTAATTAATAGCATTGCCTCAGCGTCCCCTTT	7
AATCTTACTGCTGAGGGCGCCAACAAGGGTGACCCCAGCATAAAGGGG	1
AATCTTACTGCTGAGGGCGCCAACAAGGGTGACCTCAACATAAAGGGG	1
AATCTTACTGCTGAGGGCGCCAACAAGGGTGACCTCAGCATAAAGGGG	2
AATCTTAGGGCTGAGGTTCGACTTGTACGAGACCTCAGCAGGTATTAT	4
AATCTTAGGGCTGAGGTTCGACTTGTACGAGACCTCAGCTTATCCTGT	1
AATCTTATCGCTGAGGGATGCATAATTGTTTCCCTCAGCCGGATGAAG	20
AATCTTCAGGCTGAGGTACTTTAATTTCATTCCCTCAGCTTGGTAGCT	2
AATCTTGTGGCTGAGGATATGACGATGGGAAGCCTCAGCTTTTCGAGG	1
AATCTTTAGGCTGAGGTACTTTAATTACATTCCCTCAGCTTGGTAGCT	1
AATCTTTAGGCTGAGGTACTTTAATTTCATTCCCTCAGCTTGGTAGCT	22
AATGAAACAGCTGAGGACCATGGGCGGGACCACCTCAGCGGCAAAAAT	1
AATGAAACAGCTGAGGACCGTGGGCGGGACCACCTCAGCGCCATAAAT	1
AATGAAACAGCTGAGGACCGTGGGCGGGACCACCTCAGCGGCAAAAAT	11
AATGAAACAGCTGAGGACCGTGGGCGGGACCACCTCAGCGGCAGAAAT	1
AATGAACATGCTGAGGCCTCGTCGGCCTATAGCCTCAGCTGACCGCAG	6
AATGAAGAAGCTGAGGTAAAGGTACGAGTATGCCTCAGCAGCTGATAG	2
AATGAATATGCTGAGGCCTCGTCGGCCTATAGCCTCAGCTGACCGCAG	1
AATGACAAAGCTGAGGGGAACAAGAAGAGAGCCCTCAGCTCTGCACAT	6
AATGACCCGGCTGAGGCTTGGGTGACTGCCCTCCTCAGCGATAAATAG	26
AATGACGGGGCTGAGGAATGAACTCCGCGGGACCTCAGCTGAGGTGAT	11
AATGACTAAGCTGAGGGGAACAAGAAGAGAGCCCTCAGCTCTGCACAT	1
AATGACTGAGCTGAGGTGAATCTCATTAATTTCCTCAGCGTTTACTAT	1
AATGACTGAGCTGAGGTGAATCTCATTAATTTCCTCAGCGTTTACTGT	16
AATGAGATCGCTGAGGGCCAGACACATTTATTCCTCAGCTCCGTTATT	8
AATGAGTGTGCTGAGGGGGATATGGTGATTTTCCTCAGCTTTGCGAGC	1
AATGAGTTCGCTGAGGGTCTCAGGTTTACTGGCCTCAGCTTTTTTTCA	7
AATGATACCGCTGAGGTAGACATGAGGTTTTCCCCCAGCTCTATAGAA	1
AATGATACCGCTGAGGTAGACATGAGGTTTTCCCTCAGCTCTATAGAA	25
AATGATATAGCTGAGGCTCATATTATATTTATCCTCAGCGCAGTAATC	9
AATGATCGAGCTGAGGTAATGTGTTCGTGCGTCCTCAGCCATGCGACG	2
AATGATCGTGCTGAGGATACACTATATTCTTACCTCAGCATTGCGCTT	12
AATGATCGTGCTGAGGATACACTATATTCTTACCTCAGTATTGCGCTT	1
AATGATGTTGCTGAGGCTTGTACTAATTTTTACCTCAGCGCAGACAGC	6
AATGATGTTGCTGAGGGCGGTAACCGGAACGTCCTCAGCAATTGCGGC	2
AATGATTCAGCTGAGGCGAGGCTTTTAACAGCCCTCAGCAATGTAGGG	20
AATGATTGAGCTGAGGTAATGTGTTCGTGCGTCCTCAGCCATGCGACG	29
AATGCAAAGGCTGAGGTGTTGACCACATCTTTCCTCAGCTGGACGCGT	8
AATGCAAGCGCTGAGGATAGGATTTTTTGGCTCCTCAGCGCGAACATT	4
AATGCACAGGCTGAGGTTTTAAAATATTTACTCCTCAGCTGGTGTTAA	1
AATGCACGCGCTGAGGGAGTCGTTACCGAACGCCTCAGCCGTCTGAGA	7
AATGCAGATGCTGAGGTGCGAATCAATCAGGCCCTCAGCGCCATAAAT	1
AATGCAGATGCTGAGGTGCGAATCAATCAGGCCCTCAGCGGCCGCGTA	37
AATGCAGATGCTGAGGTGCGAATCAATCAGGCCCTCAGCTGGACGCAC	1
AATGCAGATGCTGAGGTGCGAATCAGTCAGGCCCTCAGCGGCCGCGTA	1
AATGCATAGGCTGAGGTTTTAAAATATTTACTCCTCAGCTGGTGTTAA	10
AATGCATGCGCTGAGGATAGGATTTTTTGGCTCCTCAGCGCGAACATT	1
AATGCCATTGCTGAGGAGCCCTAGATTTTTGTCCTCAGCCTTAGGACC	1
AATGCCATTGCTGAGGCGCCCTAGATTTTTGTCCTCAGCCTTAGGACC	18
AATGCCCAAGCTGAGGCCGTTACCGGGGCATTCCTCAGCGTGTCGTTG	13
AATGCCGAGGCTGAGGAGTTCTTTAACCAACACCTCAGCCCGCCTCAG	2
AATGCCTTTGCTGAGGCGCCCTAGATTTTTGTCCTCAGCCTTAGGACC	1
AATGCCTTTGCTGAGGTCGCAAGGGTGGGTCACCTCAGCAGGACGGTC	8
AATGCGAAAGCTGAGGTACGTAGTTGAGTATTCCTCAGCCGCAAGGAG	1
AATGCGAAAGCTGAGGTACGTAGTTGAGTATTCCTCAGCGGATTTCTG	12
AATGCGAGCGCTGAGGATAGGATTTTTTGGCTCCTCAGCGCGAACATT	1
AATGCGAGGGCTGAGGCGTTAGATTTCCGACCCCTCAGCTCGATTCAT	8
AATGCGCGTGCTGAGGGAAATAGGCGTAATTTCCTCAGCTTGGCGAAT	27
AATGCGCGTGCTGAGGGAAATAGGTGTAATTTCCTCAGCTTGGCGAAT	1
AATGCGCGTGCTGAGGGAGATAAGGCCGCTTACCTCAGCTCGTTAAGC	1
AATGCGGCCGCTGAGGAGGGCTAGTGCTAGCTCCTCAGCACCTATACC	21
AATGCGGGAGCTGAGGGTTCTACGACTGATTGCCTCAGCTAAGTGGGG	8
AATGCGGGGGCTGAGGGGTTCTATTACCGATACCTCAGCCACCTGGCT	26
AATGCGTGCGCTGAGGCACTACAAGCTCTATGCCTCAGCCAATGACTA	1
AATGCGTGCGCTGAGGCACTACAAGCTCTATGCCTCAGCTGATGGCCT	15
AATGCGTGCGCTGAGGCACTACACGCTCTATGCCTCAGCTGATGGCCT	1
AATGCGTGTGCTGAGGGAAATAGGCGTAATTTCCTCAGCTTGGCGAAT	1
AATGCGTTAGCTGAGGAAAAGTAGTAACGTTGCTCAGCTATGGTTCGT	1
AATGCGTTAGCTGAGGAAAAGTAGTAACGTTGCTCAGCTATGGTTTGT	31
AATGCTATAGCTGAGGACGCGCTTAAAAGACGCCTCAGCGCACGGTAC	1
AATGCTATAGCTGAGGACGCGCTTAAAAGACGCCTCAGCGCACGGTAT	26
AATGCTATAGCTGAGGACGCGCTTAGAAGACGCCTCAGCGCACGGTAC	1
AATGCTATTGCTGAGGCTGATTAACTGGAGATCCTCAGCCCTGGCGTA	23
AATGCTATTGCTGAGGCTGATTCACTGGAGATCCTCAGCCCTGGCGTA	1
AATGCTCGGGCTGAGGTCAAAATCCCGCTCCGCCTCAGCTAAACGGAC	5
AATGGAACTGCTGAGGAGGTCTGCTTCCTACGCCTCAGCTCCGAGTCC	1
AATGGAACTGCTGAGGAGGTCTGCTTCCTACGCCTCAGCTCCGAGTCT	42
AATGGAACTGCTGAGGAGGTCTGCTTCCTACGCCTCAGCTTTTTGGAA	1
AATGGAGAAGCTGAGGAACACAAAACCTGCTTCCTCAGCGTAGGGTCG	5
AATGGAGAAGCTGAGGAGATCCTCCTTTCTAGCCTCAGCAGTGTATCA	29
AATGGAGAAGCTGAGGAGATCCTCCTTTCTAGCCTCAGCATTACAGAA	1
AATGGAGAAGCTGAGGAGATCCTCCTTTCTAGCCTCAGCGATGTATTT	1
AATGGAGAAGCTGAGGATGGCTGCTTCCGTGGCCTCAGCGTGGTGACT	1
AATGGAGGAGCTGAGGGTTTTTAAAGTAGCCCCCTCAGCCACGTTTAG	14
AATGGATTAGCTGAGGCTAATAGTAGTCCTTACCTCAGCGAACTGACA	4
AATGGCTAAGCTGAGGGAAATATGAGCAACGTCCTCAGCTCCGTATCG	10
AATGGCTACGCTGAGGTTCACCGATCGAATAACCTCAGCGAAGAGGAA	8
AATGGGAATGCTGAGGATCGTTCAAAACTCTGCCTCAGCCTTTAGATC	4
AATGGTAGTGCTGAGGAGGACCAGGGCAGCTACCTCAGCATCCATACG	17
AATGGTCTCGCTGAGGCCCCTTTGCGTGAAATCCTCAGCAGTTCTTGA	1
AATGGTCTGGCTGAGGTGAGGCTACTGTCCACCCTCAGCCACTGTGTG	1
AATGGTGTGGCTGAGGTGAGGCTACTGTCCACCCTCAGCCACTGTGTG	16
AATGGTTTCGCTGAGGGAAGAAGAGCTTGTCTCCTCAGCAGGCTCAGT	1
AATGTACAAGCTGAGGGACTTCCTCTCGGAAACCTCAGCAGCAAGTCA	1
AATGTACAAGCTGAGGGACTTCCTCTCGGTAACCTCAGCAGCAAGTCA	15
AATGTACAGGCTGAGGAAGCCCTGGCTCAAAACCTCAGCTTTTTAGCC	6
AATGTACTAGCTGAGGCCCACCTCGTGAAGCACCTCAGCTGTCTGTCT	1
AATGTACTCGCTGAGGCCCACCTCGTGAAGCACCTCAGCTGTCCGTCT	36
AATGTATTCGCTGAGGCCCACCTCGTGAAGCACCTCAGCTGTCCGTCT	4
AATGTCTTTGCTGAGGTGTCCGTAGGCGAAACCCTCAGCCGATTCTTT	8
AATGTGATAGCTGAGGGACGGTTACATTAGATCCTCAGCAGCCCTCAA	12
AATGTGGAGGCTGAGGTCCAGTTCGTCATAATCCTCAGCGCTTCGTAA	9
AATGTGTACGCTGAGGTCAAAGGGCGGCTTATCCTCAGCTAACAGAAG	13
AATGTTAGAGCTGAGGCAGACTGCATAGAGGGCCTCAGCCCGTTCAAG	25
AATGTTATCGCTGAGGAAGGACAGATAACGGGCCTCAGCAGGAGATTG	1
AATGTTATCGCTGAGGAAGGACAGATAACGGGCCTCAGCATAAATGTT	18
AATGTTATCGCTGAGGAAGGACAGATAACGGGCCTCAGCATACATGTT	1
AATGTTCACGCTGAGGATAGAATCGGGGTTGCCCTCAGCTATTGATTG	28
AATGTTCACGCTGAGGATAGAATCGGGGTTGCCCTCAGCTTTCATTAG	1
AATGTTCGAGCTGAGGCTAGGGATTAGAGATCCCTCAGCTGAGTAACG	1
AATGTTCGAGCTGAGGTATTAGGCCCCCTTAACCTCAGCGAGAAAGCG	2
AATGTTGAAGCTGAGGTCACAGAGATACATGCCCTCAGCGAGAGGTAG	1
AATGTTGAAGCTGAGGTCACAGCGATACATGCCCTCAGCGAGAGGTAG	1
AATGTTGAAGCTGAGGTCACAGTGATACATGCCCTAAGCGAGAGGTAG	1
AATGTTGAAGCTGAGGTCACAGTGATACATGCCCTCAGCGACTGCGCG	1
AATGTTGAAGCTGAGGTCACAGTGATACATGCCCTCAGCGAGAGGTAA	1
AATGTTGAAGCTGAGGTCACAGTGATACATGCCCTCAGCGAGAGGTAG	17
AATGTTGAAGCTGAGGTCACAGTGATACATGCCCTCAGCTATTTCTTG	1
AATGTTGAAGCTGAGGTCACAGTGATACATGCCTCAGCGAGAGGTAGT	1
AATGTTTACGCTGAGGATAGAATCGGGGTTGCCCTCAGCTTGGTAGCT	1
AATGTTTGAGCTGAGGCTAGGGATTAGAGATCCCTCAGCTGAGTAACG	8
AATGTTTGAGCTGAGGTATTAGGCCCCCTTAACCTCAGCGAGAAAGCG	30
AATGTTTGAGCTGAGGTATTAGGCCCCCTTAACCTCAGCGAGGAAGCG	1
AATGTTTGGGCTGAGGTCAACAGCCAGCGGAACCTCAGCATCCGACTA	6
AATTAAACTGCTGAGGGAGTGATTTGCGGAAACCTCAGCCCGATTTCG	6
AATTAAAGAGCTGAGGCGCAGAACGCCATCAACCTCAGCATGATTGTT	1
AATTAAAGAGCTGAGGCGCAGAACGCCATCAACCTCAGCCGAGACCAC	30
AATTAAGAAGCTGAGGCACGTCGGCCCGTTAGCCTCAGCAATCATCCC	1
AATTAAGAAGCTGAGGCACGTCGGCCCGTTAGCCTCAGCTAATATGCC	27
AATTAAGAAGCTGAGGCACGTCGGCCCGTTAGTCTCAGCTAATGTGCC	1
AATTAAGGTGCTGAGGGCTATGTCGCCTAAGGCCTCAGCTGATTCCTC	14
AATTAAGGTGCTGAGGGCTATGTTGCCTAAGGCCTCAGCTGATTCCTC	1
AATTAATGAGCTGAGGAGAAAGTCTAACAGATCCTCAGCTGTTTGAAA	1
AATTAATGAGCTGAGGAGAAAGTCTAACAGATCCTCAGCTTGTTACCT	8
AATTAATGAGCTGAGGTTCTATTGAAATCCATCCTCAGCATTGGTAGG	5
AATTACAAAGCTGAGGAGTTTATGTCGTTTGCCCTCAGCGACCCGATT	11
AATTACAGAGCTGAGGAGCTATTCGGTCTGCACCTCAGCGTCGCAACA	11
AATTACAGAGCTGAGGAGCTATTCGTTCTGCACCTCAGCGTCGCAACA	1
AATTACCAGGCTGAGGTACTGGAACCTGCAATCCTCAGCCCGACGAAA	8
AATTACTAAGCTGAGGAGTTTATGTCGTTTGCCCTCAGCGACCCGATT	1
AATTACTGAGCTGAGGAGCTATTCGGTCTGCACCTCAGCGTCGCAACA	1
AATTAGAGAGCTGAGGCATTACAATAATTCATCCTCAGCATGTATTAG	14
AATTAGCGAGCTGAGGAGTGAGGACGTAGCTCCCTCAGCAGGCAGGGT	1
AATTAGCGCGCTGAGGAATTACCCATAGGTGACCTCAGCAAGAAAATC	1
AATTAGCGCGCTGAGGAATTACCCATAGGTGACCTCAGCAATACAATG	14
AATTAGCGCGCTGAGGAATTACCCATAGGTGACCTCAGTAATACAATG	1
AATTAGGCTGCTGAGGATTACCTTTAGGCTTTCCTCAGCACATAACGT	32
AATTAGGCTGCTGAGGATTACCTTTAGGCTTTCCTCAGCACCAAATGA	1
AATTAGTGAGCTGAGGAGTGAGGACGTAGCTCCCTCAGCAGGCAGGGT	14
AATTAGTGCGCTGAGGAATTACCCATAGGTGACCTCAGCAATACAATG	1
AATTATAGCGCTGAGGATTGGGTGCAGAGTTCCCTCAGCATGGGACTT	2
AATTATAGTGCTGAGGCAGCTTAATATTAGCTCCTCAGCAGTAGTCAC	14
AATTATGTTGCTGAGGCATGTAGGATCCCGCGCCTCAGCAAATCAGAC	12
AATTATTGTGCTGAGGATGCCCTACGTTGGAGCCTCAGCAAATTCATG	1
AATTATTGTGCTGAGGATGCCCTACGTTGGAGCCTCAGCAGTCAAGAT	8
AATTATTGTGCTGAGGATGCCCTACGTTGGAGCCTCAGCATTTCTCTG	1
AATTCAAAAGCTGAGGGCTTGAGTTTTAAGAGCCTCAGCTCAGTCGAA	19
AATTCAAACGCTGAGGCAGAATCAACATAGGGCCTCAGCAGGCTTCAG	6
AATTCATCGGCTGAGGGAAAACTATGCTTAGGCCTCAGCCAGCCGAGT	2
AATTCATCGGCTGAGGGAAAACTATGCTTAGGCCTCAGCTCACCTTTT	1
AATTCCGGTGCTGAGGGACACATTAACGGTCGCCTCAGCTTGAACAAC	13
AATTCCGTGGCTGAGGTAAGACAGACTCACATCCTCAGCGTTCAGCCT	19
AATTCGCCCGCTGAGGTTTCAGGTGCTCAGATCCTCAGCTCTCGCACA	2
AATTCGCGTGCTGAGGGGGAAGGTTATGCGCTCCTCAGCGAGTCTAGA	1
AATTCGTGTGCTGAGGGGATGCTGATCACTTCCCTCAGCCCATATATA	4
AATTCGTGTGCTGAGGGGGAAGGTTATGCGCTCCTCAGCAATAGATTT	1
AATTCGTGTGCTGAGGGGGAAGGTTATGCGCTCCTCAGCGAGTCTAGA	9
AATTCGTGTGCTGAGGGGGGAGGTTATGCGCTCCTCAGCGAGTCTAGA	1
AATTCTATTGCTGAGGTCGGCGTAGTCGTTGCCCTCAGCCGTGTCCCA	1
AATTCTATTGCTGAGGTCGGCGTCGTCGTTGCCCTCAGCCGTGTCTCA	42
AATTCTATTGCTGAGGTCGGCGTCGTCGTTGCCTCAGCCGTGTCTCAT	1
AATTCTATTGCTGAGGTGGGCGAACGCTATCCCCTCAGCAGCGCGGGA	1
AATTCTCCGGCTGAGGTGGTGTACGCCGCCTACCTCAGCTTTAAAAAA	1
AATTCTCGCGCTGAGGTTTCTGATGTTTTTATCCTCAGCAAAAGCTGA	2
AATTCTTGCGCTGAGGTCATGGTATTGTAGGTCCTCAGCAGCCCAGAT	2
AATTCTTTTGCTGAGGTCGGCGTCGTCGTTGCCCTCAGCCGTGTCTCA	1
AATTGAAAAGCTGAGGTCCAGCTTATATCACTCCTCAGCTACCTTGTC	1
AATTGAACGGCTGAGGGAACTTAAATGGTTAGCCTCAGCAGGATACCG	19
AATTGACAAGCTGAGGTCCAGCTTATATCACTCCTCAGCTACCTTGTC	1
AATTGACTTGCTGAGGTAGAAACATTACAAACCCTCAGCAGATTAAGA	28
AATTGAGAGGCTGAGGTGCTGTGACAACTACACCTCAGCGCGGGGGAT	1
AATTGATTTGCTGAGGTAGAAACATTACAAACCCTCAGCAGATTAAGA	1
AATTGCAATGCTGAGGAACTAAGCCCTTGTTACCTCAGCATTTTGGGT	11
AATTGGATAGCTGAGGCATTTTAAACGTGTCCCCTCAGCTGAAGCAAG	11
AATTGGATAGCTGAGGCATTTTAAACGTGTCCCCTCAGCTGCATGTCT	1
AATTGGGTTGCTGAGGATGAGACTTCTATAGACCTCAGCTCGAATTTG	4
AATTGTAATGCTGAGGTTGTCCTAACGTGACACCTCAGCATTGAATTC	1
AATTGTATTGCTGAGGGCCACGGTTTAGGGTGCCTCAGCATCAAAACA	1
AATTGTATTGCTGAGGGCCACGGTTTAGGGTGCCTCAGCATCCAAACA	23
AATTGTATTGCTGAGGGCCACGGTTTAGGGTGCCTCAGCGACGGCTTC	1
AATTGTGGTGCTGAGGACATCTTCGTCTTAGACCTCAGCTATCGTTTC	17
AATTGTGGTGCTGAGGACATCTTCGTCTTAGACCTCAGCTTTCGTTTC	1
AATTTACGGGCTGAGGGTTCGGACTTGCGATACCTCAGCAGTTTATTA	1
AATTTAGACGCTGAGGTCAGCGGTACCGTGCGCCTCAGCTTTTACATT	3
AATTTAGCAGCTGAGGCGGTGCCGTAAATATCCCTCAGCCAATACGTA	1
AATTTAGGTGCTGAGGTGTTTGTAAAACAATACCTCAGCGAGCCAATG	13
AATTTATGGGCTGAGGGCTCGGACTTGCGATACCTCAGCAGTTTATTA	1
AATTTATGGGCTGAGGGTTCGGACTTGCGATACCTCAGCAGTTTATTA	8
AATTTCTATGCTGAGGCTAAGCAGGGCTGCGACCTCAGCTTTTCTTCT	22
AATTTCTTGGCTGAGGTCATTCATCCCTGCCACCTCAGCCGACACCGA	1
AATTTCTTGGCTGAGGTCATTCATCCCTGCCACCTCAGCCTGTAACAA	10
AATTTGACGGCTGAGGATAATAAGAAACGTTACCTCAGCTATAGACCA	10
AATTTGATAGCTGAGGAGCCAAATTCGGTAAGCCTCAGCCTGAACCTT	23
AATTTGATAGCTGAGGAGCCAAATTCGGTTAGCCTCAGCCTGAACCTT	1
AATTTGCCGGCTGAGGGTCGATTGGCACAGGCCCTCAGCATGTTGTTC	1
AATTTGCGGGCTGAGGTGCCAATTTTACGGTTCTCAGCAGTATGTTTT	1
AATTTGTCGGCTGAGGGTCGATTGGCACAGGCCCTCAGCATGTTGTTC	23
AATTTGTGGGCTGAGGTGCCAATTTTACGGTTCTCAGCAGTATGTTTT	7
AATTTTATTGCTGAGGACAATCACCGTAATAGCCTCAGCGAATCATTA	9
AATTTTCACGCTGAGGTAGGTCGTATCAATATCCTCAGCGGAAGAACC	1
AATTTTCAGGCTGAGGATTACCCAAAGCGTTGCCTCAGCAACATGTAC	9
AATTTTCAGGCTGAGGTAAGTCGTATCAATATCCTCAGCGGAAGAAAC	23
AATTTTCGTGCTGAGGGAGTACGTTCGCGGTGCCTCAGCTTTTCTAAG	9
AATTTTCTAGCTGAGGTAGTGATAATTATAAGCCTCAGCTAACTCGCT	1
AATTTTGCAGCTGAGGCGGTGCCGTAAATATCCCTCAGCCAATACGTA	42
AATTTTGCAGCTGAGGCGGTGCCGTAAATATCCCTCAGCCTGTGCGGG	1
AATTTTGCTGCTGAGGCGGTGCCGTAAATATCCCTCAGCCAATACGTA	1
AATTTTGGTGCTGAGGTGGCCACGACTCGTGCCCTCAGCGCCCTACGA	11
AATTTTTCTGCTGAGGAGGCCCCCGACTCCGACCTCAGCTGACTCGTC	2
AATTTTTGGGCTGAGGGCCATACAAGATAGATCCTCAGCCTCCAATGC	3
AATTTTTTAGCTGAGGTAGTGATAATTATAAGCCTCAGCTAACTCGCT	13
AATTTTTTAGCTGAGGTTAGAAAAGTTTGCCTCCTCAGCGTTATACGA	2
ACAAAAAAGGCTGAGGTATAGGAATATGCACGCCTCAGCATTCAAGTC	17
ACAAAAAATGCTGAGGACGTCTTCCGAAGTAGCCTCAGCTCTCACCAG	11
ACAAAAAGGGCTGAGGCAAATCCAACGGCGCTCCTCAGCTAATTAAGT	21
ACAAAAATTGCTGAGGCTGCTATCCCACTACTCCTCAGCTTTCGACGT	14
ACAAAACCTGCTGAGGTACAAACATGACGCAACCTCAGCGATAATTTT	14
ACAAAAGTTGCTGAGGTTTAAGCTGTTTTACTCCTCAGCGTACTTTAA	1
ACAAAAGTTGCTGAGGTTTAAGCTGTTTTACTCCTCAGCGTAGAGGCC	1
ACAAAAGTTGCTGAGGTTTAAGCTGTTTTACTCCTCAGCGTTATAATT	25
ACAAAATACGCTGAGGACTGCCTTTAACTATTCCTCAGCTGTTTGAAA	18
ACAAAATAGGCTGAGGATTTGGACGAATTATACCTCAGCCATGATATT	5
ACAAAATAGGCTGAGGTATAGGAATATGCACGCCTCAGCATTCAAGTC	2
ACAAAATCTGCTGAGGTACAAACATGACGCAACCTCAGCGATAATTTT	1
ACAAACCAGGCTGAGGGCTTTTGCAGGGATGACCTCAGCCTGCCGGCA	13
ACAAAGACAGCTGAGGATTAGGGCACTCCCAGCCTCAGCGTACTGAGT	16
ACAAAGAGCGCTGAGGCAGAAGTAAACTAATACCTCAGCACCTTCCTG	9
ACAAAGGGGGCTGAGGGGGTTCATCCAATACGCCTCAGCAGGAACCGC	16
ACAAAGGGGGCTGAGGGGGTTCATCCAATACGCCTCAGTAGGAACCGC	1
ACAAATATAGCTGAGGTTAATGCAACTGTTTCCCTCAGCAAATTCATG	1
ACAAATATAGCTGAGGTTAATGTAACTGTTTCCCTCAGCAAATTCATG	15
ACAAATCACGCTGAGGACGGCCCGAAGTCGAACCTCAGCACTACGTAA	1
ACAAATCACGCTGAGGACGGCCCGAAGTCGAACCTCAGCATGCAGTTA	7
ACAAATCGAGCTGAGGGTGTTGATTCATGGCTCCTCAGCATCGCTCTT	1
ACAAATGCCGCTGAGGATCAGGGGGGCCTTTTCCTCAGCGGACGCCAC	9
ACAAATGTCGCTGAGGAGGGGGGTCCTATCGGCCTCAGCTTCTACGCG	4
ACAAATTACGCTGAGGACGGCCCGAAGTCGAACCTCAGCATGCAGTTA	1
ACAAATTGAGCTGAGGGTGTTGATTCATGGCTCCTCAGCATCGCTCTT	1
ACAACAAAAGCTGAGGATTTTATCCCTGGTCTCCTCAGCACTGAAATA	7
ACAACATGAGCTGAGGGCTAACTTTTTACACTCCTCAGCTGTGCGGTC	17
ACAACATGAGCTGAGGGCTAACTTTTTACACTCCTCAGCTGTGCGGTG	1
ACAACCAAAGCTGAGGAACCCCACTACCGTTGCCTCAGCTCAGCCCTT	6
ACAACCAAAGCTGAGGAACCCCACTGCCGTTGCCTCAGCTCAGCCCTT	1
ACAACCCATGCTGAGGAAGTATCTTAGACTCACCTCAGCTAAATCCGA	9
ACAACCGTAGCTGAGGTGCTCGTCCACTAAAGCCTCAGCCTTTGGATG	1
ACAACCGTAGCTGAGGTGCTCTTCCACTAAAGCCTCAGCCTTTGGATG	21
ACAACGCGCGCTGAGGCACCGCTTCAGGGATACCTCAGCGGTACCTTG	5
ACAACGGGTGCTGAGGTCAAGGAGTCGTGTAGCCTCAGCATTAATAAC	4
ACAACGTGTGCTGAGGTCAAGGAGTCGTGTAGCCTCAGCATTAATAAC	1
ACAACTGCTGCTGAGGTGTAACACAATGAGTTCCTCAGCTTAAATTAT	4
ACAACTGCTGCTGAGGTGTGACACAATGAGTTCCTCAGCTTAAATTAT	1
ACAACTTGGGCTGAGGGGATATTTATATCAGTCCTCAGCATTCTAATC	1
ACAACTTGGGCTGAGGTCATATTGATATCAGTCCTCAGCATTCTAATA	5
ACAAGAACTGCTGAGGAAAGACCCTCATATAGCCTCAGCTTTGGTAAA	7
ACAAGAAGTGCTGAGGGTCGTTCCATATTGCTCCTCAGCTGGTTTTAT	16
ACAAGACACGCTGAGGAATGGCACCTATAAGTCCTCAGCACCGCCAAA	5
ACAAGACTGGCTGAGGACTATCGCACGAGTTTCCTCAGCGGCTTAATC	1
ACAAGACTGGCTGAGGTTATTTTAAAAACCGCCCTCAGCACTATTACT	1
ACAAGAGGGGCTGAGGCTTCGAGACAAAAGAACCTCAGCATGGGTCAC	1
ACAAGAGGGGCTGAGGCTTCGAGATAAAAGAACCTCAGCATGGGTCAC	27
ACAAGAGTGGCTGAGGACTATCGCACGAGTTTCCTCAGCGGCTTAATC	1
ACAAGATTGGCTGAGGACTATCGCACGAGTTTCCTCAGCGGCTTAATC	25
ACAAGATTGGCTGAGGTTATTTTAAAAACCGCCCTCAGCACTATTACT	15
ACAAGCCTGGCTGAGGCTTGTACTTAATACGGCCTCAGCGAGCAGTTA	16
ACAAGCTGAGCTGAGGAAGGGTTTATGGCCATCCTCAGCTTTATGGAT	1
ACAAGCTGAGCTGAGGAGAGGAAATTGGTGCCCCTCAGCTTCACTACA	15
ACAAGCTTGGCTGAGGCTTGTACTTAATACGGCCTCAGCGAGCAGTTA	1
ACAAGGAGAGCTGAGGTCACCGGGGCTAATTTCCTCAGCTACCGCCTC	1
ACAAGGAGAGCTGAGGTGAGTAAGTTTTAAATCCTCAGCGAACGGACT	4
ACAAGGCCCGCTGAGGGCAACAAGGGGTAGGTCCTCAGCGATCAACTT	1
ACAAGGTCCGCTGAGGGCAACAAGGGGTAGGTCCTCAGCGATCAACTT	18
ACAAGTCAAGCTGAGGGTCTCTTCTACAGAGTCCTCAGCCTGGATGCA	5
ACAAGTCACGCTGAGGTTATAACCTTCCCAGCCCTCAGCAAAAAAAAC	3
ACAAGTCGTGCTGAGGAGATGTAACGCACATCCCTCAGCAGTAACTAC	1
ACAAGTTCGGCTGAGGGAGAGGCCTGTTTATGCCTCAGCGTACAACGA	1
ACAAGTTGTGCTGAGGAGATGTAACGCACATCCCTCAGCAGTAACTAC	5
ACAATAACTGCTGAGGGCGGGACTGTTAACTGCCTCGCAATCTTGTTT	11
ACAATAACTGCTGAGGGCGGGACTGTTAACTGCCTCGTAATCTTGTTT	1
ACAATCACAGCTGAGGCTGATTGAAATTAGGCCCTCAGCGTACCAATA	3
ACAATCTCTGCTGAGGTCTAGTTCAATCAGTCCCTCAGCTCAGAAACA	1
ACAATCTGAGCTGAGGCCTGAACGCAGCTCTACCTCAGCACCATTCCG	10
ACAATGGGTGCTGAGGTTGAGGGAGAGTGGGCCCTCAGCATCTGATTC	1
ACAATGTCAGCTGAGGCCAAAAAGACGTTCGTCCTCAGCAGGGGCTCA	4
ACAATTAACGCTGAGGCAGCACAGTGACTCCGCCTCAGCAGCAATTAT	1
ACAATTAACGCTGAGGTAGCACAGTGACCCCGCCTCAGCAGCAATTAT	1
ACAATTAACGCTGAGGTAGCACAGTGACTCCGCCTCAGCAGCAATTAT	23
ACAATTAGAGCTGAGGTTTGATTTCTTGCTGTCCTCAGCCTCGCATTG	1
ACAATTGGCGCTGAGGGAAATCACACGGATTGCCTCAGCGCAAAAAGT	8
ACACAAACTGCTGAGGACGAGTTCAGGCCCAGCCTCAGCTCATGGACT	2
ACACAAACTGCTGAGGATACGGTCGTGTGCTTCCTCAGCATATGATAT	11
ACACAAAGAGCTGAGGCCAGGGCAGGCTTGAGCCTCAGCATTAAGATG	20
ACACAACAAGCTGAGGAATACTTATACGAGTACCTCAGCGCGCAGCTT	1
ACACAACAAGCTGAGGAATACTTTTACGAGTACCTCAGCGCGCAGCTC	1
ACACAACAAGCTGAGGAATACTTTTACGAGTACCTCAGCGCGCAGCTT	17
ACACAACAAGCTGAGGCAAATGTTCCAACTGTTCCTCAGCTTAAGGGA	1
ACACAACAAGCTGAGGTAAATGTTCCAACTGTTCCTCAGCTTAAGGGA	18
ACACAATAAGCTGAGGAATACTTTTACGAGTACCTCAGCGCGCAGCTT	1
ACACAATAAGCTGAGGTAAATGTTCCAACTGTTCCTCAGCTTAAGGGA	1
ACACAATCTGCTGAGGATACGGTCGTGTGCTTCCTCAGCATATGATAT	2
ACACAATGAGCTGAGGCCAGGGCAGGCTTGAGCCTCAGCATTAAGATG	2
ACACACGAAGCTGAGGTTTGTTTGAAAAGGGACCTCAGCCATTGCTTA	9
ACACACGAAGCTGAGGTTTGTTTGAAAAGGGACCTCGGCCATTGCTTA	1
ACACACGACGCTGAGGTCTAGTTAGGCCGACTCCTCAGCACAAAGATC	14
ACACACGACGCTGAGGTCTAGTTAGGCCGACTCCTCAGCACAAGGATC	1
ACACAGAGAGCTGAGGACTTATGATATTACGTCCTCAGCCACCTTGTC	3
ACACAGCGCGCTGAGGATTGATACTCGATGAGCCTCAGCGATTTGTGT	25
ACACAGGACGCTGAGGAGATAGCCGCCCTGGCCCTCAGCTCAGCGCGC	1
ACACAGGACGCTGAGGAGATAGCCGCCCTGGTCCTCAGCTCAGCGCGC	21
ACACAGTGCGCTGAGGATTGATACTCGATGAGCCTCAGCGATTTGTGT	2
ACACATACTGCTGAGGAAAATTATTGGTCATTCCTAGCTTGCGCATAT	30
ACACATAGAGCTGAGGTGCTTATAGACCAGTACCTCAGCAAAATTACA	5
ACACATAGAGCTGAGGTGCTTATAGACCAGTACCTCAGCAAGATTACA	1
ACACATAGGGCTGAGGCCAATACTTGGGCTAACCTCAGCGGTAATATT	25
ACACATAGTGCTGAGGTTTGCAATGTAGTGTTCCTCAGCAATTCATGT	5
ACACATTGGGCTGAGGCCAATACTTGGGCTAACCTCAGCGGTAATATT	1
ACACATTTCGCTGAGGATTCGCCTCGTATAAGCCTCAGCTTGGGATTA	1
ACACATTTCGCTGAGGATTCGCCTCGTATTAGCCTCAGCTTGGGATTA	9
ACACATTTGGCTGAGGTGGATATTTTCCTGCACCTCAGCGGTAGGTCG	5
ACACATTTGGCTGAGGTGGATATTTTCCTGCACCTCAGCGGTAGTCGT	1
ACACCAAACGCTGAGGGTCACATCAAGGTTAGCCTCAGCGCTTCAGGA	1
ACACCAATCGCTGAGGATCAGTACTGTGTTAACCTCAGCTTTAGGATT	1
ACACCAATCGCTGAGGGTCACATCAAGGCTAGCCTCAGCGCTTCAGGA	1
ACACCAATCGCTGAGGGTCACATCAAGGTTAGCCTCAGCCGCTGTTAT	1
ACACCAATCGCTGAGGGTCACATCAAGGTTAGCCTCAGCGCTTCAGGA	78
ACACCAATCGCTGAGGGTCACATCAAGGTTAGCCTCAGCTCTTTTTGA	1
ACACCAATCGCTGAGGGTTACATCAAGGTTAGCCTCAGCGCTTCAGGA	1
ACACCATTCGCTGAGGGTCACATCAAGGTTAGCCTCAGCGCTTCAGGA	1
ACACCATTCGCTGAGGTTGCCGGACGAACTGTCCTCAGCTTACATCTC	5
ACACCCAAGGCTGAGGATGAAATTTACGGCCCCCTCAGCTGGTCATAT	11
ACACCCAAGGCTGAGGATGAAATTTACGGCTCCCTCAGCTGGTCATAT	1
ACACCCCAGGCTGAGGTTCTCGCTTGGTGGCCCCTCAGCGCTGGCCTG	2
ACACCTAAGGCTGAGGGACAATAATGTTTATACCTCAGCCAATAGATG	1
ACACCTAAGGCTGAGGGACAATAATGTTTATACCTCAGCCAATAGCAG	12
ACACGAGAAGCTGAGGGGCTGGGCAGGGGCGGCCTCAGCCGAGAGAAG	1
ACACGAGAAGCTGAGGGGCTGGGCGGGGGCGGCCTCAGCCGAGAAAAG	1
ACACGAGAAGCTGAGGGGCTGGGCGGGGGCGGCCTCAGCCGAGAGAAG	9
ACACGCAATGCTGAGGTATGGTTTCGCATGGTCCTCAGCCCTAAGCCA	25
ACACGCCTAGCTGAGGACTCCTAGGTTACTCACCTCAGCCAGCCCGTT	1
ACACGCCTAGCTGAGGCCTCCTAGGTTACTCACCTCAGCCAGCCCGTT	35
ACACGCTGAGCTGAGGTCTATGTCTGGACATGCCTCAGCAGGCTACGT	1
ACACGCTTAGCTGAGGCCTCCTAGGTTACTCACCTCAGCCAGCCCGTT	1
ACACGGAATGCTGAGGTTTTATGTAATGCAGTCCTCAGCGTGATGCGC	1
ACACGGCCAGCTGAGGTAAGTGCGCCACGGAACCTCAGCGAGGGTGTT	1
ACACGGCCAGCTGAGGTAAGTGCGCCACGGAACCTCAGCGGAAGTTTG	22
ACACGGGACGCTGAGGTCGAACTGCCAGCATTCCTCAGCTTAGAGTGA	5
ACACGGTCAGCTGAGGTAAGTGCGCCACGGAACCTCAGCGGAAGTTTG	2
ACACGTCGGGCTGAGGACGCTTTTAGTGATAGCCTCAGCATTTGAATA	3
ACACGTGTCGCTGAGGCATTTTACACTAGTTTCCTCAGCCAGCATTCG	17
ACACGTGTTGCTGAGGCATTTTACACTAGTTTCCTCAGCCAGCATTCG	1
ACACTAATGGCTGAGGGACTTAGGGGCTATTTCCTCAGCTTATCTGAG	1
ACACTAATGGCTGAGGGACTTAGGGGCTATTTCCTCTGCTTATAATAC	1
ACACTAATTGCTGAGGGGCCTTTGTTGACCGACCTCAGCTCTTCAATT	2
ACACTACATGCTGAGGTCTTGAACATACCAGGCCTCAGCGGCCGTACT	51
ACACTACTTGCTGAGGTCTTGAACATACCAGGCCTCAGCGGCCGTACT	2
ACACTAGGTGCTGAGGGACTAGGCAACTTCAAGCCTCAGCGGTAGGGC	1
ACACTATGAGCTGAGGGTCTATGCAAGGCCGGCCTCAGCACACGTCAA	1
ACACTATGAGCTGAGGGTCTATGCAAGGCTGGCCTCAGCACACGTCAA	9
ACACTCAATGCTGAGGCGCTATGACAAGTCCGCCTCAGCGACATAGTC	1
ACACTCAATGCTGAGGCGCTATGACAAGTCTGCCTCAGCGACATAGTC	4
ACACTGACAGCTGAGGACCAGAATATCGGTAACCTCAGCGTTGAGGGG	12
ACACTGCAGGCTGAGGTATATATTCTATTTCGCCTCAGCCTTTAGTTA	6
ACACTGCCTGCTGAGGAAATGGTTCATGTTAACCTCAGCTGAGGGGTA	1
ACACTGTAGGCTGAGGACACACGTGGTAGGCACCTCAGCTTATACGAG	5
ACACTGTCCGCTGAGGCCCAAATTCACCTCACCCTCAGCCCCACAATC	1
ACACTGTCCGCTGAGGCCGTTGCGAGAAAAAACCTCAGCCTAGGTGTA	1
ACACTGTCCGCTGAGGCCGTTGCGAGTAAAAACCTCAGCCTAGGTGTA	14
ACACTGTCTGCTGAGGAAATGGTTCATGTTAACCTCAGCTGAGGGGTA	6
ACACTTAGAGCTGAGGTCAGACTCCTTCTAGCCCTCAGCTTTGAGATG	25
ACACTTATAGCTGAGGAATTCTGGCACGTCTTCCTCAGCTTTAATATA	1
ACACTTATAGCTGAGGAATTCTGGCACGTCTTCCTCAGCTTTAATTTA	34
ACACTTCCGGCTGAGGTCCTATTTGAGCGTACCCTCAGCGGCGACATC	17
ACACTTCTAGCTGAGGGAGCGCGAATGTAGTACCTCAGCGCCCAACCA	1
ACACTTTACGCTGAGGGATCTGTCAGTGTCGACCTCAGCTGTGAGAGA	1
ACACTTTACGCTGAGGGGTTGAGTTTTGCTGACCTCAGCATCTAAAAC	7
ACACTTTTAGCTGAGGGAGCGCGAATGTAGTACCTCAGCATTACCTAT	1
ACACTTTTAGCTGAGGGAGCGCGAATGTAGTACCTCAGCGCCCAACCA	16
ACACTTTTGGCTGAGGGAGCGCGAATGTAGTACCTCAGCGCCCAACCA	1
ACAGAAACAGCTGAGGTCTGGATGCTTTACTTCCTCAGCACGAGTCGC	15
ACAGAAACAGCTGAGGTTCCAGCGCAGCTAGGCCTCAGCAAAGTATAG	5
ACAGAAACAGCTGAGGTTCCAGCGCGGCTAGGCCTCAGCAAAGTATAG	1
ACAGAACACGCTGAGGCCAGCGCCTGTCCATCCCTCAGCAGATAAACG	2
ACAGAACCAGCTGAGGTGGCTAGTGGGCTCAGCCTCAGCCTTTTATAT	16
ACAGAAGCAGCTGAGGTTCCAGCGCAGCTAGGCCTCAGCAAAGTATAG	1
ACAGAAGGAGCTGAGGTTCTCTTTGCTCCGTCCCTCAGCGTAAGACGC	5
ACAGAAGTAGCTGAGGTTCTCTTTGCTCCGTCCCTCAGCGTAAGACGC	1
ACAGAATACGCTGAGGCCAGCGCCTGTCCATCCCTCAGCAGATAAACG	9
ACAGAATTTGCTGAGGCGCTCGCAATACTTGCCTCAGCAAGCTAGGTT	1
ACAGAATTTGCTGAGGCGCTCGCAATACTTGCCTCGGCAAGCTAGGCT	1
ACAGACCGAGCTGAGGCTGAGGCAGCTGAGGCAAGTCACCTCAGCGGA	1
ACAGACCGAGCTGAGGCTGAGGGAGCATTACAACTGCCCCTCAGCCTT	1
ACAGACCGAGCTGAGGCTGAGGGAGCATTACAACTGCCCCTCAGCTTT	1
ACAGAGCAAGCTGAGGCATAAATATTTTAATCCCTCAGCAATAAGATA	1
ACAGATTTGGCTGAGGTGACGTACCCGGGTTACCTCAGCGTCTTAAAG	8
ACAGCAAATGCTGAGGTCCTAAAGTGGCTAGCCCTCAGCCGTTTTTCT	3
ACAGCACACGCTGAGGTTAGGTCGACAGGGCACCTCAGCGGTCTTAAA	24
ACAGCACACGCTGAGGTTAGGTCGACAGGGCACCTCCGCGGTCTTAAA	1
ACAGCACAGGCTGAGGGTTTAAAAACCCCGGTCCTCAGCTGTGGGCGC	10
ACAGCACGAGCTGAGGTATGAGTTGACACAAGCCTCAGCAACTATGCT	14
ACAGCACGAGCTGAGGTATGAGTTGACACAAGCCTCAGCAGCTATGCT	1
ACAGCATACGCTGAGGTTAGGTCGACAGGGCACCTCAGCGGTCTTAAA	1
ACAGCATGTGCTGAGGGACGTCGATTTTTAAGCCTCAGCTTGCGAATA	1
ACAGCCTATGCTGAGGTAAGGGTTCAGGCCGTTCCTCAGCGCAGGCCC	1
ACAGCCTCTGCTGAGGAACCTAACGAGTATCGCCTCAGCTACGAGCAG	1
ACAGCCTTTGCTGAGGAACCTAACGAGTATCGCCTCAGCGAAATAGTA	1
ACAGCCTTTGCTGAGGAACCTAACGAGTATCGCCTCAGCTAATGCACC	1
ACAGCCTTTGCTGAGGAACCTAACGAGTATCGCCTCAGCTACGAGCAG	39
ACAGCGGAAGCTGAGGTGATAATAGAAGTGATCCTCAGCCCCGCACGC	26
ACAGCTCGTGCTGAGGGCTGCGGACTTCACACCCTCAGCAGTAGAATT	11
ACAGCTCGTGCTGAGGGTTCGGGGGCAATGTCCCTCAGCAATTGTCAT	1
ACAGCTCTCGCTGAGGCGAGTAAAGAGACTCTCCTCAGCAAACTTGAC	9
ACAGCTGCCGCTGAGGATAAAGCAGCCCGATTCCTCAGCTGACCACTT	4
ACAGCTGCCGCTGAGGATAAAGCAGCCCGATTCCTCAGCTGTTAGACC	1
ACAGCTGTAGCTGAGGTCTATGGCTAAGTCCACCTCAGCAAATTTTGT	19
ACAGCTGTGGCTGAGGGGTTCACAAATTCCAACCTCAGCACACTGATT	17
ACAGCTTTAGCTGAGGTATCTACGAGCCGGTGCCTCAGCACAGATGAG	1
ACAGCTTTAGCTGAGGTATCTACGAGCCGGTGCCTCAGCGCTAGAATG	5
ACAGGAAGCGCTGAGGGAGTCTCAAAAGTATTTCCTCAGCCAGACTAA	19
ACAGGAAGCGCTGAGGGAGTCTCAAAAGTATTTCCTCCGCCAGACTAA	1
ACAGGACCAGCTGAGGGCCAACAGAATTCAAACCTCAGCAAGAGTAAA	15
ACAGGACTCGCTGAGGGACCAGGGGTCGCAGTCCTCAGCAGCTAGGTT	1
ACAGGACTCGCTGAGGGACTAGGGGTCACAGTCCTCAGCAGCTAGGTT	1
ACAGGACTCGCTGAGGGACTAGGGGTCGCAGTCCTCAGCAGCTAGGTT	12
ACAGGACTCGCTGAGGGACTAGGGGTCGCAGTCCTCAGCCAACACAAA	1
ACAGGAGTAGCTGAGGAGGGCACTTAAGCCCTCCTCAGCTACAGCGTA	5
ACAGGCGCGGCTGAGGAATTTCAATTGACTGCCCTCAGCGTTACTCAG	15
ACAGGCTCAGCTGAGGTCGACCAGGTCACACGCCTCAGCGGAATTTGT	1
ACAGGCTGAGCTGAGGTCTAAGTCGGGACATGCCTCAGCGTGCTAAGT	26
ACAGGCTGAGCTGAGGTCTAAGTCGGTACATGCCTCAGCGTGCTAAGT	1
ACAGGCTTGGCTGAGGATCAAATGCCGGCAGACCTCAGCAGTGAACGT	10
ACAGGCTTGGCTGAGGATCAAATGCCGGCAGACCTCAGCATACATATA	1
ACAGGCTTGGCTGAGGATCAAATGCCGGCAGACCTCAGCCGGCCCGGT	1
ACAGGCTTGGCTGAGGCATCGAACTCGCATGTCCTCAGCTCCGTGCTG	1
ACAGGGCTCGCTGAGGAGGTGAAGTCCACAGTCCTCAGCTCGCGGAGC	3
ACAGGGGCTGCTGAGGGTAATGCATCAACCGACCTCAGCTGTCACGTT	3
ACAGGGTTCGCTGAGGAGGTGAAGTCCACAGTCCTCAGCTCGCGGAGC	15
ACAGGTACCGCTGAGGATCCCAGTTTGTTAAACCTCAGCGGGCTACGA	1
ACAGGTCCAGCTGAGGTCGACGCCGTCACACGCCTCAGCGGAATTTGT	1
ACAGGTCCTGCTGAGGTCAGCACCTCTACCAGCCTCAGCGGCGTCCAT	2
ACAGGTGCAGCTGAGGAGACTTATCTTCTATACCTCAGCTGTCCCAAC	7
ACAGGTGCCGCTGAGGGTGAGAATGTTAAAGACCTCAGCTAATTTTCG	1
ACAGGTTCAGCTGAGGTCGACCAGGTCACACGCCTCAGCGGAATTTGT	20
ACAGGTTCAGCTGAGGTCGACCAGGTCACACGCCTCGGCGGAATTTGT	1
ACAGGTTCGGCTGAGGTCAAGACACGATTGACCCCCAGCATGTAAAAC	1
ACAGGTTCGGCTGAGGTCAAGACACGATTGACCCTCAGCATGTAAAAC	29
ACAGTAAAAGCTGAGGACCGGGGAGTGTGTTACCTCAGCAATGAAAAA	1
ACAGTAAAAGCTGAGGACCGGGGAGTGTGTTACCTCAGCATCGCCGAG	8
ACAGTACGCGCTGAGGCTTAATAGCAAATCCTCCTCAGCGGGAAATTG	1
ACAGTATCGGCTGAGGGAAAGATGGATCGACACCTCAGCTAGTCAGAA	8
ACAGTATGCGCTGAGGCTTAATAGCAAATCCTCCTCAGCAGTCCAGTA	1
ACAGTATGCGCTGAGGCTTAATAGCAAATCCTCCTCAGCGGGAAATTG	37
ACAGTATTTGCTGAGGTCAGTTAGGCAAAAGGCCTCAGCATTAGATGG	1
ACAGTATTTGCTGAGGTCAGTTAGGCATAAGGCCTCAGCATTAGATGG	11
ACAGTGTTAGCTGAGGATAGCGTTCGCTTGTACCTCAGCTCAACCCCA	10
ACAGTTATGGCTGAGGTGCGGTTGCGCATCTCCCTCAGCTGGGATACA	17
ACAGTTATGGCTGAGGTGCGGTTGCGCATCTCCCTCAGCTGGGATGCA	1
ACATAATAAGCTGAGGATTTTACGAAAATATTCCTCAGCGGTCCCTTC	6
ACATACACGGCTGAGGATGATATGTCAAATCACCTCAGCACCCTCATG	1
ACATACACGGCTGAGGATGATATGTCAAATTACCTCAGCACCCTCATG	25
ACATACACTGCTGAGGAATTTTTTTAGATTTGCCTCAGCTTTTATTGA	3
ACATACCGAGCTGAGGTAATAAGAATTGTCTCCCTCAGCACATCAAAG	10
ACATACGCTGCTGAGGCTAATTTAGCCTCCGACCTCAGCCCTCATGTA	13
ACATACGCTGCTGAGGCTAATTTAGCCTCCGACCTCAGCTTAAGCTTA	1
ACATACGCTGCTGAGGGATTCCACTCAACTATCCTCAGCCCGGTTTGC	12
ACATACTCGGCTGAGGATGATATGTCAAATTACCTCAGCACCCTCATG	1
ACATACTGAGCTGAGGCCTGTGCTCAGTGTTCCCTCAGCTGTTATTGT	1
ACATACTGAGCTGAGGTCTTCTCTGTGGTATTCCTCAGCAGGCTCTGA	1
ACATACTGAGCTGAGGTCTTCTCTGTGGTATTCCTCAGCTGGTTAAAC	18
ACATAGAATGCTGAGGGGGAAACTACGCGAAGCCTCAGCTATCATTAT	1
ACATAGAATGCTGAGGGGGAAACTACGCGAAGCCTCAGCTCTAATTGA	1
ACATAGAATGCTGAGGGGGAAACTACGCGAAGCCTCAGCTGTGGTATG	37
ACATAGAATGCTGAGGGGGGAACTACGCGAAGCCTCAGCTGTGGTATG	1
ACATAGCAAGCTGAGGAAGCTTTTATTCGGTGCCTCAGCAAAGGGCTC	16
ACATAGTAGGCTGAGGTCTTACCACATACTTGCCTCAGCAATGCGCGA	17
ACATATAAGGCTGAGGTAAACCCCGATAAGGGCCTCAGCACTAATCAA	11
ACATATACCGCTGAGGTCTGACAGGGGCTCTTCCTCAGCACTCGGGTT	1
ACATATACCGCTGAGGTCTGACAGGGGCTCTTCCTCAGCGATTATTAA	4
ACATATGATGCTGAGGTAGTATTTGTTCTAATCCTCAGCCTGCATATG	11
ACATATGTCGCTGAGGGCAGATATAAACATTTCCTCAGCGTTGGTACT	1
ACATATGTCGCTGAGGGCAGTTATAAACATTTCCTCAGCGTTGGTACT	6
ACATATGTTGCTGAGGCGAGTGGGAATAACTCCCTCAGCCTTGGATCA	1
ACATCACAAGCTGAGGTACTTCTGTAAGGACGCCTCAGCTGAAAGCCG	1
ACATCACAAGCTGAGGTATCTGATATCAGTAACCTCAGCGTGCACTTA	9
ACATCACCCGCTGAGGGGCGGGAAAAATTGAGCCTCAGCAACTTCCCA	1
ACATCACCCGCTGAGGGGCGGGAAAAATTGAGCCTCAGCGACCCCGTC	14
ACATCATAAGCTGAGGTACTTCTGTAAGGACGCCTCAGCTGAAAGCCG	8
ACATCATAGGCTGAGGACAACGCCTAGGTACTCCTCAGCTGAAGCTAA	5
ACATCGGACGCTGAGGGGCTTTGCAGATTCTACCTCAGCGCAACCTCA	10
ACATCGGACGCTGAGGGTCTTTGCAGATTCTACCTCAGCGCAACCTCA	1
ACATCGGTAGCTGAGGACGGGTAAGATGTGCCCCTCAGCATGACCCAT	4
ACATCTCACGCTGAGGATCCATAGGCGTCAGGCCTCAGCCCTATAATA	16
ACATCTCACGCTGAGGATCCATAGGCGTCAGGCCTCAGCGGGGTATTA	1
ACATCTGCAGCTGAGGTAAAAATTTGAAGTTTCCTCAGCCAACAGATT	16
ACATCTGCAGCTGAGGTAAAAATTTGAGGTTTCCTCAGCCAACAGATT	1
ACATCTGGAGCTGAGGTCTGAGGTATCAAGATCCTCAGCTCTAGCCAC	11
ACATCTTACGCTGAGGATCCATAGGCGTCAGGCCTCAGCCCTATAATA	1
ACATGACGAGCTGAGGATTAGTGGTAAGGGGGCCTCAGCTGCTCATCT	14
ACATGACTGGCTGAGGCTTGTTTCAAGGGCATCCTCAGCGCAAGACTA	20
ACATGACTGGCTGAGGCTTGTTTCAGGGCATCCTCAGCGCAAGACTAT	1
ACATGAGAAGCTGAGGCTATCCGAGCAGCTCACCTCAGCACGCTCCAC	1
ACATGAGAAGCTGAGGCTATCCGAGCAGCTCACCTCAGCAGGCCGACA	1
ACATGAGAAGCTGAGGCTATCCGAGCAGCTCACCTCAGCAGGCCGACG	25
ACATGAGAAGCTGAGGCTATCCGAGCAGTTCACCTCAGCAGGCCGACG	1
ACATGAGAAGCTGAGGTGCACTGATAGTGGAACCTCAGCGTACTCGTC	2
ACATGAGATGCTGAGGATTGGATTATTTAACTCCTCAGCAATATAATT	1
ACATGATCTGCTGAGGCATGTTATCGCGATTTCCTCAGCAGAAAACAA	1
ACATGATCTGCTGAGGCATGTTATCGCGATTTCCTCAGCAGAATACAA	10
ACATGATTGGCTGAGGCTTGTTTCAAGGGCATCCTCAGCGCAAGACTA	1
ACATGCCTAGCTGAGGCCTCCTAGGTTACTCACCTCAGCCAGCCCGTT	1
ACATGGAATGCTGAGGTATTATGTAATGCAGTCCTCAGCGTGATGCGC	1
ACATGGAATGCTGAGGTTTTATGTAATGCAGTCCTCAGCCTTAGCATT	1
ACATGGAATGCTGAGGTTTTATGTAATGCAGTCCTCAGCGTGATGCGC	22
ACATGGAATGCTGAGGTTTTATGTAATGCAGTCCTCAGCGTGATGCGT	1
ACATGGAATGCTGAGGTTTTATGTAATGCAGTCCTCAGCTGTGATTTT	1
ACATGGCGGGCTGAGGCGGGACTCACATTAACCCTCAGCTGGTTAATA	2
ACATGGCTAGCTGAGGCATTTCGCTCATGGAGCCTCAGCGTGTATTTA	9
ACATGGCTAGCTGAGGTGCGGTTCTTTCACACCCTCAGCACGGTTCCG	12
ACATGGCTCGCTGAGGTTGGGAGCCGGTGCTTCCTCAGCCTCGCTTGT	1
ACATGGCTCGCTGAGGTTGGGAGCCGGTGCTTCCTCAGCGCACAAACT	17
ACATGGTGGGCTGAGGCGGGACTCACATTAACCCTCAGCTGGTTAATA	18
ACATGGTTGGCTGAGGTCGCAGAAAATCTGTCCCTCAGCTACTTGGAT	9
ACATGTAAGGCTGAGGCATTAATCGGATTTGTCCTCAGCAGATTCTCC	6
ACATGTTCGGCTGAGGTACCTAATCTTTCGTTCCTCAGCAAGCATGAC	9
ACATGTTCGGCTGAGGTACCTAGTCTTTCGTTCCTCAGCATTATCCAC	1
ACATTAATCGCTGAGGTAATATAGGTTATGGCCCTCAGCTTGGTTCAC	35
ACATTAATCGCTGAGGTAATATAGGTTGTGGCCCTCAGCTTGGTTCAC	1
ACATTACCAGCTGAGGATTCGAAACTGGTGCTCCTCAGCATTCACCAG	18
ACATTAGATGCTGAGGTTCGTCTCTGTTGGAACCTCAGCGTCCGTGAC	12
ACATTATCAGCTGAGGATGCATTTTTTATCAGCCTCAGCTCAATGACA	5
ACATTATCAGCTGAGGATTCGAAACTGGTGCTCCTCAGCATTCACCAG	1
ACATTCAATGCTGAGGACTGGCTTCCAAAAATCCTCAGCCTACTAATA	6
ACATTCGATGCTGAGGACTGGCTTCCAAAAATCCTCAGCCTACTAATA	1
ACATTCGTAGCTGAGGGGTTTCCCTCGTATTTCCTCAGCTTTATTATA	13
ACATTGATGGCTGAGGTAATCCTTAACTATAACCTCAGCCATTCAGTG	1
ACATTGCACGCTGAGGAGAGAAATTATCGCGTCCTCAGCTGTAACACT	7
ACATTGTGCGCTGAGGATCACTTGTTAGCTCGCCTCAGCTCGCTGTGG	7
ACATTGTTAGCTGAGGGGTGAAACGGGTTAGGCCTCAGCTTTAAACTT	6
ACATTTCAGGCTGAGGTAGCATTCACTACTCGCCTCAGCGTACTTTGA	19
ACATTTCAGGCTGAGGTAGCATTCACTACTCGCCTCAGCGTACTTTGT	1
ACATTTCCAGCTGAGGACTGTAATGTTTCCTACCTCAGCCACTATTTT	3
ACATTTCGTGCTGAGGAAGCCTAAAAGATAATCCTCAGCCTTAGGCAT	1
ACATTTCTGGCTGAGGTAGCATTCACTACTCGCCTCAGCGTACTTTGA	1
ACATTTTAGGCTGAGGTAGCATTCACTACTCGCCTCAGCGTACTTTGA	1
ACATTTTGTGCTGAGGAAGCCTAAAAGATAATCCTCAGCCTTAGGCAT	26
ACATTTTGTGCTGAGGAAGCCTAGAAGATAATCCTCAGCCTTAGGCAT	1
ACCAAACGGGCTGAGGAATTAGTTCATAAGACCCTCAGCGAGAATTAT	2
ACCAAATATGCTGAGGGATTGTGGTGATCAAGCCTCAGCCGGATGGAA	1
ACCAAATATGCTGAGGGATTGTGGTGATCAAGCCTCAGCCTTACTATT	12
ACCAACAAGGCTGAGGAACGTAATGTGCAAAACCTCAGCGTATAAACG	9
ACCAACATTGCTGAGGTTTCTACTAGAAACCGCCTCAGCTTTTATAAT	11
ACCAACCTTGCTGAGGTTTTGGATACGATGACCCTCAGCGAATCCGAT	1
ACCAACTTTGCTGAGGTTTTGGATACGATGACCCTCAGCGAATCCGAT	22
ACCAACTTTGCTGAGGTTTTGGATACGATGACCCTCAGCGAATCTGAT	1
ACCAAGAACGCTGAGGACTACAGGGCTACTGCCCTCAGCTATGCTTTG	11
ACCAAGCGCGCTGAGGTATATAGACGCATTGGCCTCAGCCGGAGATGC	3
ACCAAGCGCGCTGAGGTGTATAGACGCATTGGCCTCAGCCGGAGATGC	1
ACCAAGCTGGCTGAGGCATTTCTTGTTTTCACCCCCAGCTGGGGCCCT	1
ACCAAGCTGGCTGAGGCATTTCTTGTTTTCACCCTCAGCTGGGGCCCT	17
ACCAAGGACGCTGAGGACCTGTCGCTTCCACGCCTCAGCATTGAGTTT	3
ACCAAGGCTGCTGAGGAGTGGATAGTTGCAAACCTCAGCTACAACGTT	35
ACCAAGGCTGCTGAGGAGTTGATAGTTGCAAACCTCAGCTACAACGTT	1
ACCAAGGCTGCTGAGGGGTGGATAGTTGCAAACCTCAGCTACAACGTT	1
ACCAAGTTGGCTGAGGCATTTCTTGTTTTCACCCTCAGCTGGGGCCCT	2
ACCAATAAAGCTGAGGTTCCTACATGAATGACCCTCAGCAACCCCTAG	1
ACCAATAAAGCTGAGGTTCCTACATGAATGACCCTCAGCACATGTCCA	1
ACCAATAAAGCTGAGGTTCCTACATGAATGACCCTCAGCACCATGTAT	29
ACCAATAGTGCTGAGGAGAAATGTGCTTTTATCCTCAGCACCTATGAT	4
ACCAATCCCGCTGAGGCAGCACGGATGTTAGCCCTCAGCGGGTATCAT	11
ACCAATCCGGCTGAGGATGCTCGCAAGTTCGGCCTCAGCTGCTTATAA	1
ACCAATTAAGCTGAGGGTGACGTTCTATTCTGCCTCAGCGAGAAAACA	1
ACCAATTAAGCTGAGGTTCCTACATGAATGACCCTCAGCACCATGTAT	2
ACCAATTAGGCTGAGGGTGACGTTCTATTCTGCCTCAGCGAGAAAACA	2
ACCAATTCAGCTGAGGGGAGAAAGGCATTCAACCTCAGCGTCTCATCC	16
ACCAATTCAGCTGAGGGGAGAAAGGCATTCAACCTCCGCGTCTCATCC	1
ACCAATTGGGCTGAGGGTGACGTTCTATTCTGCCTCAGCGAGAAAACA	1
ACCAATTGTGCTGAGGTGCAAGACAGGTAACACCTCAGCTTGTTAACG	1
ACCAATTGTGCTGAGGTGCAAGATAGGTAACACCTCAACTTGTTAACG	1
ACCAATTGTGCTGAGGTGCAAGATAGGTAACACCTCAGCTTGTTAACG	16
ACCAATTTTGCTGAGGGCTCTCAAGCCGACGCCCTCAGCGTGCGTATT	14
ACCACGATCGCTGAGGTTTTAATCAGAAATTACCTCAGCGCAACCGTT	35
ACCACTGTTGCTGAGGAGCATCAATGCGATGGCCTCAGCAAATCATCT	1
ACCAGAAATGCTGAGGATGCATCAATCTCAACCCTCAGCGAGGTATTC	11
ACCAGAAGCGCTGAGGCTTGTCTATCGTTCGTCCTCAGCTGTTAAAGC	1
ACCAGAAGCGCTGAGGTTTGTCTATCGTTCGTCCTCAGCTGTTAAAGT	17
ACCAGAAGTGCTGAGGATGCATCAATCTCAACCCTCAGCGAGGTATTC	1
ACCAGACGTGCTGAGGCACCGCTGTTCGGAGGCCTCAGCATTAGGCTA	1
ACCAGACGTGCTGAGGCTCCGCTGTTCGGAGGCCTCAGCATTAGGCTA	12
ACCAGAGTAGCTGAGGCGTCTTTTTTCAGTACCCTCAGCGCACATGGA	1
ACCAGAGTAGCTGAGGTGTCTTTTTTCAGTACCCTCAGCGCACATGGA	4
ACCAGATATGCTGAGGATGCATCAATCTCAACCCTCAGCGAGGTATTC	1
ACCAGATGTGCTGAGGCTCCGCTGTTCGGAGGCCTCAGCATTAGGCTA	1
ACCAGCTCCGCTGAGGTTCTACTGTAGCCTACCCTCAGCACCACAAAT	9
ACCAGGAGAGCTGAGGGGACGGTATATATCCACCTCAGCATTACGAAC	22
ACCAGGCGTGCTGAGGCGAGGCCCACAAGACGCCTCAGCCAGAGCTTT	1
ACCAGGGGTGCTGAGGCGAGGCCCACAAGACGCCTCAGCCAGAGCTTT	11
ACCAGTCGGGCTGAGGTGACGGGAGCAGTGGTCCTCAGCAGTCTATTG	1
ACCAGTTGGGCTGAGGTGACGGGAGCAGTGGTCCTCAGCAGTCTATTG	7
ACCATACTAGCTGAGGTACCGATAACGACGACCCTCAGCTGTAGAGTG	1
ACCATAGTTGCTGAGGCTATATGAGTAACATCCCTCAGCCGTCGGGAA	7
ACCATATTAGCTGAGGTACCGATAACGACGACCCTCAGCTGTAGAGTG	28
ACCATATTAGCTGAGGTACCGATAACGACGACCCTCAGCTGTAGGGTG	1
ACCATATTAGCTGAGGTACCGATAACGATGACCCTCAGCTGTAGAGTG	1
ACCATCCAAGCTGAGGTCAGTGGGTTGTCTACCCTCAGCATGCTGTAG	1
ACCATCCAGGCTGAGGAGGGTACTCATAAGGCCCTCAGCGTGAGCAGT	1
ACCATCCAGGCTGAGGGGGTACCGTTATACTACCTCAGCTTTTCTAAA	16
ACCATCCTCGCTGAGGCGTTTCGACTATCTGTCCTCAGCATGTGTAAA	1
ACCATCCTCGCTGAGGCGTTTCGACTATCTGTCCTCAGCGGTCCGTGG	19
ACCATCCTCGCTGAGGCGTTTCGACTATCTGTCCTCAGCTGTCCCAAC	1
ACCATCTAAGCTGAGGTCAGTGGGTTGTCTACCCTCAGCATGCTGTAG	5
ACCATCTTCGCTGAGGCGTTTCGACTATCTGTCCTCAGCGGTCCGTGG	1
ACCATGAATGCTGAGGCAGGATTATGCTGAGTCCTCAGCGTTATATAA	10
ACCATGATTGCTGAGGATAAGCCCAGGTTACTCCTCAGCACCCTTAGC	24
ACCATGCGGGCTGAGGGACAGTGCGAACTAGACCTCAGCATCAATACC	13
ACCATGCGGGCTGAGGGACAGTGCGAACTAGACCTCAGCATCCATACC	1
ACCATGCTCGCTGAGGTCACGCCGAGTTCCTTCCTCAGCAAAGCGTAG	28
ACCATGCTTGCTGAGGTCACGCCGAGTTCCTTCCTCAGCAAAGCGTAG	1
ACCATGTTCGCTGAGGTCACGCCGAGCTCCTTCCTCAGCAAAGTGGAG	1
ACCATGTTCGCTGAGGTCACGCCGAGTTCCTTCCTCAGCAAAGCGTAG	1
ACCATTAGAGCTGAGGGTCTACCGGCGGTAGGCCTCAGCGTAGCGTTG	16
ACCATTCCGGCTGAGGGCTCCATCTTTGCCCGCCTCAGCTTGCTAGCA	2
ACCATTTATGCTGAGGTGTGGATAAAGCGTACCCTCAGCTTCATTCTG	14
ACCATTTCGGCTGAGGGCTCCATCTTTGCCCGCCTCAGCTTGCTAGCA	12
ACCCAAGAAGCTGAGGTTATTTGCGTATGGTACCTCAGCTGTGCTCCT	5
ACCCACCTAGCTGAGGAGCCACGAGAGCGCAACCTCAGCTGAAAGTAT	1
ACCCACTCAGCTGAGGATGCTGTTAACTGTTACCTCAGCAGTTGTGTG	1
ACCCACTTAGCTGAGGAGCCACAAGAGCGCAACCTCAGCTGAAAGTAT	1
ACCCACTTAGCTGAGGAGCCACGAGAGCGCAACCTCAGCTGAAAGTAT	29
ACCCACTTAGCTGAGGAGCCACGAGAGCGCAACCTCAGCTGAAGGTAT	1
ACCCACTTGGCTGAGGAATTTTACGTTAAGTTCCTCAGCAAGATTGGC	7
ACCCAGGTAGCTGAGGACAGATGGTATGGTCACCTCAGCTAAGAAATA	1
ACCCAGGTAGCTGAGGACAGATGGTATGGTCACCTCAGCTAGCGATGT	2
ACCCATAACGCTGAGGTTTCAGATAATATTGACCTCAGCCCGGCACGC	4
ACCCATATTGCTGAGGCATTCGACCGTGTTATCCTCAGCTTCAACATA	1
ACCCATATTGCTGAGGCATTGCCGTTTCGTCTCCTCAGCTAAATTTCT	1
ACCCATATTGCTGAGGCATTGCCGTTTCGTCTCCTCAGCTATCCATGT	36
ACCCATGATGCTGAGGTAATTAGAGACACCTTCCTCAGCTACTAAACA	1
ACCCCAGCAGCTGAGGAGTCGTCCTTATCGTGCCTCAGCCGTTGTCAG	4
ACCCCAGCAGCTGAGGAGTCGTCCTTATCGTGCCTCAGCTCGTATGGC	1
ACCCCCGGTGCTGAGGACCAGTCTACTTATATCCTCAGCGTCAACTAT	12
ACCCCTCTAGCTGAGGGTTTTCAGGCGGGGTACCTCAGCGTCGTATCT	4
ACCCCTCTGGCTGAGGCCAAACGGTTGACATGCCTCAGCATGTGATTT	3
ACCCCTGGAGCTGAGGTATATTTTGTCCTGTACCTCAGCAAGGTTTAG	4
ACCCCTGGAGCTGAGGTATATTTTGTCCTGTACCTCAGCTTAGGTCCC	1
ACCCCTTTGGCTGAGGCCAAACGGTTGACATGCCTCAGCATGTGATTT	18
ACCCGAAATGCTGAGGGACACTCGATTTTGTGCCTCAGCCGGTTTATC	4
ACCCGATGGGCTGAGGCTCACAGTAGTTAGCGCCTCAGCGGGATAACG	8
ACCCGGGTAGCTGAGGATTCTCTTGGCACAAACCTCAGCAAATCGCCT	9
ACCCGGGTAGCTGAGGATTCTCTTGGCACAAACCTCAGCGGTCGAATT	1
ACCCGTAAAGCTGAGGCAAATAGGGGTTCAAACCTCAGCTGCCCGCTA	7
ACCCGTAAAGCTGAGGCAAATAGGGGTTCAAACCTCAGCTGGTGTTAA	1
ACCCTCACAGCTGAGGGCCCATGCTATCAATCCCTCAGCTCAATTTGA	1
ACCCTGAGTGCTGAGGTATACATTGAATGACTCCTCAGCTTGATAGTT	1
ACCCTGAGTGCTGAGGTATACATTGAATGATTCCCCAGCTTGATAGTT	1
ACCCTGAGTGCTGAGGTATACATTGAATGATTCCTCAGCTTGATAGTT	21
ACCCTGGCCGCTGAGGAGCGAACTATTGTGTCCCTCAGCTCGTAGAAT	1
ACCCTTTATGCTGAGGACAGGTTCACGACGTTCCTCAGCTTCTTTTGT	1
ACCCTTTATGCTGAGGACAGGTTCACGATGTTCCTCAGCTTCTTTTGT	8
ACCGAAAGAGCTGAGGAATTCGATAGAAAACGCCACAGCACGTGCGAG	1
ACCGAAAGAGCTGAGGAATTCGATAGAAAACGCCTCAGCACGTGCGAG	9
ACCGAAAGGGCTGAGGAATTCGATAGAAAACGCCTCAGCACGTGCGAG	1
ACCGACTCTGCTGAGGGGGCTCATAATATAAACCTCAGCTTATCTGAG	18
ACCGAGATAGCTGAGGAACTTGGTTATAAATGCCTCAGCATGAATAAT	4
ACCGAGGATGCTGAGGTGGTCAATTGACTGCCCCTCAGCTGAAGTCAA	8
ACCGATAGGGCTGAGGTAAAGGCTGCTTATGCCCTCAGCCCTTTTGAT	18
ACCGATCAAGCTGAGGATCCAAGTGGTATGGTCCTCAGCATGGCCCAC	1
ACCGATCATGCTGAGGGATCTGCACCCCCGAACCTCAGCGGTTGAACT	42
ACCGATCCGGCTGAGGCAGTTTGGTTAGGCAACCTCAGCGAACGGTTA	5
ACCGATCCGGCTGAGGCAGTTTGGTTAGGCAACCTCAGCTCGGCGGGA	1
ACCGATTAAGCTGAGGATCCAAGTGGTATGGTCCTCAGCAATGAACTA	10
ACCGCAATTGCTGAGGAGCCCTTATAATTAATCCTCAGCTTATTTCTT	1
ACCGCAGGAGCTGAGGTAAGCTAAATCGGAGACCTCAGCACCCTCGTC	15
ACCGCCACCGCTGAGGCCCTAATCTTTGGCGTCCTCAGCTTGTTTGTA	11
ACCGCCCTCGCTGAGGAGAGTCAGATTTTCGCCCTCAGCAATGTACCA	1
ACCGCCTCCGCTGAGGCCCTAATCTTTGGCGTCCTCAGCTTGTTTGTA	1
ACCGCGATCGCTGAGGCGATTTATATCAGGAGCCTCAGCCTTCTCTAG	5
ACCGCGCGCGCTGAGGGCGTCGCACTTTTCGTCCTCAGCAGGCCTGTA	1
ACCGCGTTCGCTGAGGCGATTTATATCAGGAGCCTCAGCTTTCTCTAG	1
ACCGCTACAGCTGAGGGCCCGGCGCAAACTAACCTCAGCAAAGAGGAG	8
ACCGCTGTGGCTGAGGGCCAACCCTTATATGGCCTCAGCTAAATCCAG	3
ACCGGATTGGCTGAGGCAAACCCTGGGCGGTTCCTCAGCGATTCAATA	1
ACCGGCGTTGCTGAGGGCATATCTCGCGAACGCCTCAGCGACCAGGAG	5
ACCGGCTGGGCTGAGGCTGACCTATGCGAGAACCTCAGCTCGGACCGC	14
ACCGGCTGGGCTGAGGCTGACCTGTGCGAGAACCTCAGCTCGGACCGC	1
ACCGGGAGGGCTGAGGTTAGAGCTCGTCGAGACCTCAGCCGTTAACTT	43
ACCGGTCCCGCTGAGGTCTTAGGGCCAAACCTCCTCAGCGCCCGTGTA	20
ACCGGTGAAGCTGAGGCAAACTTTTTAGTCCCCCTCAGCCGCACGGAT	1
ACCGGTGAAGCTGAGGTAAACTTTTTAGTCCCCCTCAGCCGCACGGAT	6
ACCGGTGGAGCTGAGGTAAACTTTTTAGTCCCCCTCAGCCGCACGGAT	1
ACCGGTGTGGCTGAGGTCAAGATTGTTCTCGCCCTCAGCAGGGGATTT	3
ACCGGTTCCGCTGAGGTCTTAGGGCCAAACCTCCTCAGCGCCCGTGTA	1
ACCGTATGAGCTGAGGTACCCATAGAGCACCACCTCAGCTAATAGACT	3
ACCGTATGCGCTGAGGCTTAATAGCACATCCTCCTCAGCGGGAAATTG	1
ACCGTCAGCGCTGAGGATCGTTACTTGTTCATCCTCAGCATCATGACA	1
ACCGTCCTAGCTGAGGATTCTGTTCACACTTGCCTCAGCGCCAAATAC	1
ACCGTCGGCGCTGAGGATTTGTGTAGTCACCACCTCAGCATAACCACC	12
ACCGTCGGCGCTGAGGATTTGTGTAGTCACCGCCTCAGCATAACCACC	1
ACCGTCGGCGCTGAGGATTTGTGTTGTCACCACCTCAGCATAACCACC	1
ACCGTCTAGGCTGAGGCTGTAACAGGTTCACCCCTCAGCATATGAACG	10
ACCGTCTTAGCTGAGGATTCTGTTCACACTTGCCTCAGCGCCAAATAC	16
ACCGTCTTGGCTGAGGATTCTGTTCACACTTGCCTCAGCGCCAAATAC	1
ACCGTGCGCGCTGAGGGCGTCGCACTTTTCGTCCTCAGCAGGCCTGTA	17
ACCGTGTGCGCTGAGGGCGTCGCACTTTTCGTCCTCAGCAGGCCTGTA	1
ACCGTTCCGGCTGAGGGACAAATATGAGTTGTCCTCAGCACGGCGCCT	18
ACCGTTCCGGCTGAGGGACAAATATGAGTTGTCCTCAGCACGGCGCTT	1
ACCGTTCTGGCTGAGGTCATCGTTTGCAATCACCTCAGCCATCGTCGC	8
ACCGTTTACGCTGAGGACTTGCCTTAGTAGATCATCAGCTGATACCCC	1
ACCGTTTACGCTGAGGACTTGCCTTAGTAGATCCTCAGCTGATACCCC	25
ACCGTTTGCGCTGAGGAGTCTGGGTACTAATTACTCAGCGGTAGAGCT	1
ACCGTTTGCGCTGAGGAGTCTGGGTACTAATTCCTCAGCAGTAGAGCT	1
ACCGTTTGCGCTGAGGAGTCTGGGTACTAATTCCTCAGCGGTAGAGCT	41
ACCGTTTGCGCTGAGGAGTCTTGGTACTAATTCCTCAGCGGTAGAGCT	1
ACCGTTTGCGCTGAGGGGTCTGGGTACTAATTCCTCAGCGGTAGAGCT	1
ACCGTTTGCGCTGAGGTCGATTAGAATTCAAGCCTCAGCTTGCGTTCA	1
ACCTAACAAGCTGAGGTAAGACGTTTTACTTACCTCAGCAACCCCCTA	1
ACCTAACAAGCTGAGGTAAGACGTTTTACTTCCCTCAGCAACCCCCTA	40
ACCTAACAAGCTGAGGTAAGGCGTTTTACTTCCCTCAGCAACCCCCTA	1
ACCTAAGCGGCTGAGGGGCTAGTACACATCGACCTCAGCCCCACACTT	26
ACCTAAGCGGCTGAGGGGCTAGTACACATCGACCTCAGCCCCACGCTT	1
ACCTAATAAGCTGAGGTAAGACGTTTTACTTCCCTCAGCAACCCCCTA	1
ACCTAATGTGCTGAGGGCTGTATATCATGCGTCCTCAGCTGAGAGGAC	11
ACCTACGGGGCTGAGGGCTGAACACATCAAAACCTCAGCATTACCTAT	1
ACCTACGGGGCTGAGGGCTGTACACATCAAAACCTCAGCATTACCTAT	9
ACCTACGGGGCTGAGGGCTGTACACATCAAAACCTCAGCCGCTTAAGG	1
ACCTACGTCGCTGAGGACAAGCTTTCTGATTCCCTCAGCATTTAATAC	12
ACCTACTGCGCTGAGGCGCGCCGGTTGCGAGACCTCAGCAACTTTCAA	5
ACCTAGATAGCTGAGGGTGGTACGATATAGTTCCTCAGCAGTCCCTCT	18
ACCTAGATAGCTGAGGTCCTGAGGGACTGGTACCTCAGCCTCACGTAT	1
ACCTAGATAGCTGAGGTCCTGAGGGACTGGTACCTCAGCCTCACGTCT	25
ACCTAGATAGCTGAGGTTCTGAGGGACTGGTACCTCAGCCTCACGTCT	1
ACCTATCCGGCTGAGGATGCTCGCAAGTTCGGCCTCAGCTGCTTATAA	7
ACCTATGATGCTGAGGTAATTAGAGACACCTTCCTCAGCTACTAAACA	19
ACCTATGATGCTGAGGTAATTATAGACACCTTCCTCAGCTACTAAACA	1
ACCTATTGAGCTGAGGCCTCTGTACCCACTTGCCTCAACCGAAGATAG	1
ACCTATTGAGCTGAGGCCTCTGTACCCACTTGCCTCAGCCGAAGATAG	15
ACCTCAAAGGCTGAGGGCGGTAAGTGCGAAATCCTCAGCAAACGGTTG	10
ACCTCAAAGGCTGAGGGCGGTAAGTGCGAAATCCTCAGCATCAAAGAA	1
ACCTCAACCGCTGAGGATTTAAAAGATGAAAACCTCAGCTCTTACATT	10
ACCTCAACTGCTGAGGATTTAAAAGATGAAAACCTCAGCAGTGTGCTC	1
ACCTCAATTGCTGAGGCAGATGTAGATATTCTCCTCAGCCCTCACACC	25
ACCTCATAGGCTGAGGGCGGTAAGTGCGAAATCCTCAGCAAACGGTTG	1
ACCTCATATGCTGAGGGCCTCATCTGTAGAGACCTCAGCTAAGATTTC	2
ACCTCCCCAGCTGAGGGGTGATGTTCTTAATACCTCAGCATTGGGTCT	21
ACCTCCTCAGCTGAGGGGTGATGTTCTTAATACCTCAGCATTGGGTCT	1
ACCTCCTTAGCTGAGGTGTTTTAAACCTCAAACCTCAGCATAATTACG	1
ACCTCCTTTGCTGAGGTGTTTTAAACCACAAACCTCAGCATAATTACG	1
ACCTCCTTTGCTGAGGTGTTTTAAACCTCAAACCTCAGCAATGCCATC	1
ACCTCCTTTGCTGAGGTGTTTTAAACCTCAAACCTCAGCATAATTACG	29
ACCTCCTTTGCTGAGGTGTTTTTAACCTCAAACCTCAGCATAATTACG	1
ACCTCGTATGCTGAGGGAAATAAATTTTAATCCCTCAGCATTTTTTCA	6
ACCTCTACGGCTGAGGCAAGAATGCGGACGTTCCTCAGCAGTCTCTAA	5
ACCTCTCACGCTGAGGACAGATTGCGCTTACGCCTCAGCCGGCGGTCA	1
ACCTCTCCCGCTGAGGTGGAAAACAAGTTGCTCCTCAGCGTAAGGGCA	4
ACCTCTCTAGCTGAGGTTAGTCAGAGCGTCGCCCTCAGCATAGACAGA	1
ACCTCTCTAGCTGAGGTTAGTCAGAGTGTCGCCCTCAGCATAGACAGA	23
ACCTCTGGGGCTGAGGTTAAGACGTATGTATCCCTCAGCTAAAGAACG	11
ACCTCTTACGCTGAGGACAGATTGCGCTTACGCCTCAGCCCGACTGCG	1
ACCTCTTACGCTGAGGACAGATTGCGCTTACGCCTCAGCCGGCGGTCA	15
ACCTCTTTAGCTGAGGTTAGTCAGAGTGTCGCCCTCAGCATAGACAGA	3
ACCTCTTTGGCTGAGGATCGTATCCCGTCACCCCTCAGCATATATTTC	1
ACCTGACGTGCTGAGGGCGCTTTGTTTCATGACCTCAGCAAATAGTCA	18
ACCTGACGTGCTGAGGGCGCTTTGTTTCATGACCTCAGTAAATAGTCA	1
ACCTGATGAGCTGAGGAAAGGCCCCTATGCACCTCAGCTGGCTATAAT	3
ACCTGATGTGCTGAGGGCGCTTTGTTTCATGACCTCAGCAAATAGTCA	1
ACCTGCACGGCTGAGGACTAACAGACCTACATCCTCAGCAACCGTTCG	1
ACCTGCACGGCTGAGGACTAACAGACTTACATCCTCAGCAACCGTTCG	37
ACCTGCACGGCTGAGGTCTCCTTTGGACGCGGCCTCAGCTGGCGTCTT	1
ACCTGCTTGGCTGAGGCGCACATGTGCTTGCGCCTCAGCGGGTTCACC	1
ACCTGGTGCGCTGAGGTTCAGAATCACATTACCCTCAGCTGCCGTGAT	2
ACCTGTACGGCTGAGGATTCGTATGGGTACCACCTCAGCTAGCCCAAT	6
ACCTGTAGAGCTGAGGGTATGCGATCAGGGGACCTCAGCACACTATTC	9
ACCTGTAGGGCTGAGGGTATGCGATCAGGGGACCTCAGCACACTATTC	1
ACCTGTCGTGCTGAGGAGTCTTTGAACAGTATCCTCAGCTGCACACTC	1
ACCTGTTGTGCTGAGGAGTCTTTGAACAGTATCCTCAGCTGCACACTC	12
ACCTGTTGTGCTGAGGAGTCTTTGAACAGTATCCTCAGCTGCCCACTC	1
ACCTGTTGTGCTGAGGAGTCTTTGAACAGTATCCTCAGCTGGGCTAGA	1
ACCTTAACCGCTGAGGCCAAAGTACGGCCTACCCTCAGCCAAACCTTA	11
ACCTTACAGGCTGAGGATTCAGAGTTAGGAGTCCTCAGCATAAACACC	1
ACCTTAGCCGCTGAGGAGAAAATTGCCATCAGCCTCAGCAGAATAATG	3
ACCTTATAGGCTGAGGGGAAGTATTCAAGCGGCCTCAGCTGGTAGATA	6
ACCTTCGTAGCTGAGGTCAATTCATACACGTACCTCAGCTTTATTCTA	5
ACCTTCTTAGCTGAGGGGGTAAACTAGGTTGGCCTCAGCTCGAGGATT	7
ACCTTTCGCGCTGAGGAAATATTATCGTCTAGCCTCAGCTCACAGTAC	1
ACCTTTCGCGCTGAGGCATGGATAGTTGTGTGCCTCAGCCTGGGGTGT	4
ACCTTTTCAGCTGAGGCGGCAATCTACTTGCCCCTCAGCTAAGCCCAT	1
ACCTTTTGCGCTGAGGAAATATTATCGTCTAGCCTCAGCTCACAGTAC	9
ACCTTTTGCGCTGAGGAAATATTATCGTCTAGCCTCAGCTCTGTTACC	1
ACCTTTTGCGCTGAGGCATGGATAGTTGTGTGCCTCAGCCTGGGGTGT	1
[truncated: 14,308 more rows]
