# Supplementary material for: Assembling a True “Olympic Gel” From over 16 000 Combinatorial DNA Rings
Source: Adv Mater. 2026 Mar 6;38(34):e20549. doi: 10.1002/adma.202520549 (PMC13274696; doi:10.1002/adma.202520549)
Supplement: Supplementary file 4 — Supporting File 4: adma72688‐sup‐0004_Data_S5_NGS_analysis.zip. [file ADMA-38-e20549-s001.zip › Data_S2_NGS_analysis/5_transformations/gibson_frequency_matrix.csv]

A	C	G	T
0.28990595067828195	0.20518932662997155	0.23210390210780277	0.2728008205839437
0.2850012279865355	0.2149337609615857	0.22303847209581185	0.277026538956067
0.27847845244802727	0.2104552218321559	0.23331021829266532	0.2777561074271515
0.28299310882850087	0.21181323047140235	0.2258122769759748	0.27938138372412197
0.2788468484086739	0.21014461347317934	0.2252344009592742	0.28577413715887257
0.27844955864719223	0.21538161487452867	0.22516938990739538	0.2809994365708837
0.27988702523873504	0.21566332943267022	0.22113870469090857	0.2833109406376862
0.2824296797122177	0.21360464612317429	0.2272136263164738	0.2767520478481342
0.27085048902757913	0.20763085280053165	0.241219896271255	0.28029876190063424
0.0	0.0	1.0	0.0
0.0	1.0	0.0	0.0
0.0	0.0	0.0	1.0
0.0	0.0	1.0	0.0
1.0	0.0	0.0	0.0
0.0	0.0	1.0	0.0
0.0	0.0	1.0	0.0
0.2792369147199468	0.20127421661682485	0.231381557086927	0.2881073115763013
0.2793163726722432	0.20022681633655498	0.23118652393129055	0.2892702870599113
0.2526473945015097	0.20928502289833717	0.24292463052052182	0.2951429520796313
0.27376876291191726	0.20578164954708966	0.23366416735289444	0.28678542018809866
0.2755023909620191	0.19869544489229835	0.23232782906427427	0.2934743350814083
0.276817058900013	0.20503763417558762	0.22912061717158583	0.28902468975281354
0.2673109984252878	0.20418526705095422	0.2263757060922579	0.3021280284315
0.27296695993874515	0.20510264522746643	0.22833326109883126	0.29359713373495716
0.2741154885219376	0.19997399557924847	0.23115040668024675	0.29476010921856716
0.2824080093615915	0.1979225357199613	0.22852829425446772	0.29114116066397955
0.2793741602739132	0.19873156214334214	0.23091925627356652	0.29097502130917813
0.2790852222655629	0.2006529998988717	0.22873777431052167	0.2915240035250437
0.274462214131958	0.20237218104855603	0.2305436368627111	0.29262196795677486
0.27940305407474825	0.20411303254886665	0.22971294008870397	0.28677097328768114
0.28579580750949884	0.20144757942183505	0.2371025296522631	0.275654083416403
0.2841344139614846	0.20689406087923837	0.23916121296175905	0.269810312197518
0.0014591369421690576	0.995109724208671	0.001372455539663965	0.0020586833094959475
0.00031783180918533926	0.9857986968895823	0.002080353660122221	0.0118031176411101
0.000975165778182291	0.01716291769600832	0.0003611725104378855	0.9815007440153715
0.013825683699562259	0.9800632774238287	0.0008306967740071367	0.0052803421026018866
0.9770583221369855	0.004052355567113076	0.01849203253441974	0.0003972897614816741
0.006580563140178275	0.01706901284329447	0.9758086652508704	0.0005417587656568283
0.005135873098426733	0.9792542510004478	0.009159334864704778	0.006450541036420636
0.2778355653794478	0.20513876247851023	0.21960010979644318	0.29742556234559875
0.25831057946517577	0.21653014345772115	0.21741862783339835	0.30774064924370476
0.2795619699793409	0.21402360623528222	0.21830711220907553	0.2881073115763013
0.28385992285355177	0.21020962452505815	0.22090033083401955	0.2850301217873705
0.27936693682370445	0.2096750892096101	0.22031523136711018	0.2906427425995753
0.2808910848177524	0.21278839624958465	0.2179170458978026	0.28840347303486036
0.28671318568601106	0.21196492292578628	0.21854548606596455	0.28277640532223813
0.28680709053872494	0.21534549762348487	0.2136696571750531	0.2841777546627371
0.26334532426067986	0.20624395036045018	0.22236669122639738	0.3080440341524726
