# Supplementary material for: Assembling a True “Olympic Gel” From over 16 000 Combinatorial DNA Rings
Source: Adv Mater. 2026 Mar 6;38(34):e20549. doi: 10.1002/adma.202520549 (PMC13274696; doi:10.1002/adma.202520549)
Supplement: Supplementary file 4 — Supporting File 4: adma72688‐sup‐0004_Data_S5_NGS_analysis.zip. [file ADMA-38-e20549-s001.zip › Data_S2_NGS_analysis/5_transformations/not_gibson_frequency_matrix.csv]

A	C	G	T
0.29033610210523614	0.20778620860743036	0.23066921017288428	0.27120847911444923
0.2785567027947202	0.22234578567823507	0.23002763068974072	0.269069880837304
0.2814823052378549	0.2197794677456608	0.23558798621031832	0.263150240806166
0.28132832616190045	0.21521142182567857	0.23370601972643051	0.2697542322859905
0.2878553281037477	0.21142182567857723	0.23167007416658825	0.26905277205108685
0.27554555642049977	0.21815413305503042	0.22356906389276213	0.28273124663170773
0.2768629329592212	0.21844498242072216	0.21642614564709706	0.28826593897295955
0.28906149753205757	0.2113961624992515	0.22763240061933807	0.27190993934935287
0.28270558345238195	0.2049375957022729	0.2397625300473058	0.2725942907980393
0.0	0.0	1.0	0.0
0.0	1.0	0.0	0.0
0.0	0.0	0.0	1.0
0.0	0.0	1.0	0.0
1.0	0.0	0.0	0.0
0.0	0.0	1.0	0.0
0.0	0.0	1.0	0.0
0.2776157195527763	0.199873394981993	0.22924918091685986	0.2932617045483708
0.2709090753556489	0.21433031933549473	0.23445880631998564	0.28030179898887075
0.24463853411919692	0.20917202029102044	0.24354357180129857	0.30264587378848407
0.2724403117220849	0.2059726772684112	0.24014747773719194	0.28143953327231197
0.27948057725044695	0.20047220249959366	0.23092584196614171	0.2891213782838177
0.28607601433716284	0.2049889220609244	0.22616104500466214	0.2827740185972506
0.2608662178461749	0.21110531313355974	0.22326110574085323	0.3047673632794121
0.27058400841752284	0.2101386667122901	0.22682828766713145	0.29244903720305565
0.27317598952942285	0.20322671708055673	0.2312423545111592	0.2923549388788612
0.2795490123953156	0.20172114389344648	0.2236717166100651	0.2950581271011728
0.25793206100993166	0.21458695112875217	0.23152464948374238	0.2959563383775738
0.2798569705472245	0.20326093465299105	0.22807722906098427	0.28880486573880015
0.27365503554350334	0.2006347359686567	0.23072053653153576	0.29498969195630415
0.2815079684171806	0.20402227563965475	0.23149898630441662	0.28297076963874795
0.2767431714557011	0.20812838433177358	0.24166160531741077	0.2734668388951146
0.2801905918784592	0.20814549311799074	0.24424503203620218	0.2674188829673479
0.0005389267658405974	0.9968092113704993	0.0007185690211207966	0.001933292842539286
0.00027374057947458915	0.9898972617387659	0.0006586882693607302	0.009170309412398738
0.0009837552074868049	0.013302081283843317	0.00016253346906303732	0.9855516300396069
0.011591202662127136	0.9841144919973652	0.000872548097075253	0.0034217572434323646
0.9819587849340029	0.0035244099607353355	0.014311499670655866	0.0002053054346059419
0.004927330430542605	0.014166074987809989	0.9802479063122866	0.0006586882693607302
0.004841786499456796	0.9822581886928032	0.006809296914430406	0.006090727893309609
0.2803531253475222	0.2020205476522468	0.21883848450371687	0.2987878424965141
0.26595608174578056	0.212243047417001	0.2207632229531476	0.3010376478840709
0.2824318428729074	0.2091976834703462	0.2165544615437258	0.29181601211302066
0.27661485555907234	0.2180343715515103	0.22958280224809452	0.27576797064132286
0.2814823052378549	0.2038255245981574	0.22338086724437334	0.2913113029196144
0.28826593897295955	0.2109342252713881	0.22639201361859382	0.2744078221370585
0.29113166066433416	0.20858176716652838	0.21285040932771024	0.2874361628414272
0.2742623974542126	0.2164090368608799	0.210181438677833	0.29914712700707446
0.2601818663974884	0.2065458216066861	0.2218752940572631	0.31139701793856234
