# Supplementary material for: Assembling a True “Olympic Gel” From over 16 000 Combinatorial DNA Rings
Source: Adv Mater. 2026 Mar 6;38(34):e20549. doi: 10.1002/adma.202520549 (PMC13274696; doi:10.1002/adma.202520549)
Supplement: Supplementary file 4 — Supporting File 4: adma72688‐sup‐0004_Data_S5_NGS_analysis.zip. [file ADMA-38-e20549-s001.zip › Data_S2_NGS_analysis/5_transformations/gibson_unique.csv]

Subsequence	Count
AAAAAAAAAGCTGAGGGTGGTCTGGTCGCGAACCTCAGCGTCGGGGGG	1
AAAAAAAACGCTGAGGGAGTACCACTGAACACCCTCAGCGGTGACTTA	1
AAAAAAAAGGCTGAGGATGCGCATTCCAGCAGCCTCAGCTAGCAATCG	1
AAAAAAAAGGCTGAGGGTGTCGCTCCTCTGGGCCTCAGCTTCGCCCAT	1
AAAAAAAATGCTGAGGAATACTAGGGAAGCATCCTCAGCGCTTGAACT	1
AAAAAAAATGCTGAGGATTGATTGATGAGCGGCCTCAGCCCCAGTACG	1
AAAAAAAATGCTGAGGTCCGTTCTAGTTGGATCCTCAGCGAACGTCAC	1
AAAAAAACAGCTGAGGCAGGATTATACACACGCCTCAGCGCTATAACG	1
AAAAAAACGGCTGAGGCTGAGAATCTTCTGTACCTCAGCTTCTTATTG	1
AAAAAAACTGCTGAGGATGACCGGGGGGGGGACCTCAGCTATTCTCCG	1
AAAAAAACTGCTGAGGGCGGAGTATTTTGGTGCCTCAGCGTTGTCGAG	1
AAAAAAAGAGCTGAGGCATGCGAAGAAGGTGCCCTCAGCACATATGTA	1
AAAAAAAGAGCTGAGGGAGACATGGAAAGATTCCTCAGCATTGCTCTA	1
AAAAAAAGAGCTGAGGTCCTTCTGTGCGCCAACCTCAGCATACGGTAT	1
AAAAAAAGCGCTGAGGTCCCAGACAAACTGCGCCTCAGCTTTGCATGC	1
AAAAAAAGGGCTGAGGAAACAGTGGGATATACCCTCAGCAGCTAGTTG	1
AAAAAAATAGCTGAGGAAAGATCGGTTTCTGACCTCAGCCCAATATTT	1
AAAAAAATTGCTGAGGTTCTGTTCGTTGAACACCTCAGCTTATCAACT	1
AAAAAACATGCTGAGGCGGTCGTGATAATGCTCCTCAGCACACTGACC	2
AAAAAACATGCTGAGGGAATGATTACATGAGGCCTCAGCCCATATAAG	1
AAAAAACATGCTGAGGGTCCGAAATATGTCAACCTCAGCTCTCACCTG	1
AAAAAACATGCTGAGGTCGAATAGGGTACATTCCTCAGCACATTATGA	2
AAAAAACCAGCTGAGGTAGTCCTGTAAACGCTCCTCAGCCTAGCGTTA	2
AAAAAACCTGCTGAGGTAAGTAAAAGTTTGAACCTCAGCATGTTGAAA	1
AAAAAACGTGCTGAGGGCAAACTCAATACAGTCCTCAGCCCAGCTTCA	1
AAAAAACGTGCTGAGGGCTTGGGACTACACCGCCTCAGCATAACAAAT	1
AAAAAACGTGCTGAGGTATTTTTTGTACGGACCCTCAGCATTGACAGC	1
AAAAAACTAGCTGAGGCTCTTTGAGCGCTGGTCCTCAGCTGTTCGAAG	2
AAAAAACTTGCTGAGGTCCATGTGTCTTCGTACCTCGCCCAATTCTCT	1
AAAAAAGAAGCTGAGGGGGGATCCAATTCCCACCTCAGCAGGTTATTG	1
AAAAAAGAGGCTGAGGACTTGTAAACTTAGAACCTCAGCTCTAGTACC	1
AAAAAAGATGCTGAGGCTCTAACTGCAAGGAACCTCAGCTGTAAAGGA	1
AAAAAAGATGCTGAGGTAGTCCAAATCATGCACCTCAGCGAAATAGCT	1
AAAAAAGCCGCTGAGGCTGAGGCGAGCGCCAGCCTCAGCGTGATTGTT	2
AAAAAAGCGGCTGAGGGTTTCAAGGTCTCTAGCCTCAGCCTCAGGGCA	1
AAAAAAGCTGCTGAGGAGGATAGGTTGAGGCTCCTCAGCGCGGACATA	1
AAAAAAGGGGCTGAGGTAAGGGGTACGGACAGCCTCAGCAAATTTGCT	1
AAAAAATAAGCTGAGGGAGAGATGATACTGAACCTCAGCCCTAAATGC	1
AAAAAATAGGCTGAGGTGCCATCAGTACATGTCCTCAGCATTTCAAAC	1
AAAAAATAGGCTGAGGTGGGTCCTACTCTTTGCCTCAGCCCACAGTTG	1
AAAAAATCAGCTGAGGAGATTGGGGTGCAGTTCCTCAGCCTGGTCTCT	1
AAAAAATCCGCTGAGGAACATCGGTATTGTGACCTCAGCGTTCCACAT	1
AAAAAATCCGCTGAGGTACTGTGCAGTCTATTCCTCAGCCACAGCGGA	1
AAAAAATCCGCTGAGGTCCTTCGCCATTAAAACCTCAGCTTACCAGTG	1
AAAAAATCGGCTGAGGGAGACCGTTTTATATTCCTCAGCGACACACCT	1
AAAAAATCGGCTGAGGGTTCTGGGAGATGCTCCCTCAGCTGAATATCT	1
AAAAAATCTGCTGAGGCATAATTACAAATGTACCTCAGCCTCCTGAAA	1
AAAAAATCTGCTGAGGGAAAGAATGTGCTCGACCTCAGCCAGGGTCCA	1
AAAAAATCTGCTGAGGGACTGACCGCCGTTATCCTCAGCACCAAATCA	1
AAAAAATCTGCTGAGGTGGCCAACCTCACAATCCTCAGCCTTCAGTAA	2
AAAAAATGAGCTGAGGCTTCACTCTACTAATGCCTCAGCCGGAGGTAA	1
AAAAAATGAGCTGAGGGCTTTGGGGGTCCATGCCTCAGCATGTCTGCG	1
AAAAAATGAGCTGAGGTAATTAGAGGAATGATCCTCAGCATCAAAGAG	1
AAAAAATGCGCTGAGGACGCAGTATCAATAAACCTCAGCACCACGCGG	1
AAAAAATGCGCTGAGGCCTATATATAAAGTTGCCTCAGCTCTTAGATG	2
AAAAAATGGGCTGAGGAGCGTAAGAGTAAAGGCCTCAGCTACATCCAA	1
AAAAAATGGGCTGAGGTTGGAAATTCAGATATCCTCAGCTTATTAGGT	1
AAAAAATGTGCTGAGGGCTGAGTACCTGCAGGCCTCAGCATATTCTTA	1
AAAAAATTAGCTGAGGACATTTAAAAATAATTCCTCAGCCCTTCACGC	1
AAAAAATTCGCTGAGGTCGATGACCATGAAATCCTCAGCGGCTTGTCT	1
AAAAAATTCGCTGAGGTGTTTATAGGATCCGTCCTCAGCTCCAACAAA	1
AAAAAATTGGCTGAGGTGGCGACCGGTGACCACCTCAGCAGCTTATTT	1
AAAAAATTTGCTGAGGACAACCTCCTTGAGATCCTCAGCACTAATGCA	1
AAAAAATTTGCTGAGGCAATGTATGAGGGTCACCTCAGCATTATCTTT	1
AAAAACAACGCTGAGGAGAGACAGTACCGGCGCCTCAGCATAAAAAAG	1
AAAAACACAGCTGAGGTTTTATAGGATTGCGTCCTCAGCGTCGAGACT	1
AAAAACAGAGCTGAGGAACCATTTGTTCCACTCCTCAGCGACTTTTGA	1
AAAAACAGCGCTGAGGTCACGAGGGGAACATGCCTCAGCTGTAAATCG	1
AAAAACAGCGCTGAGGTCGGGGGAGGTAATTCCCTCAGCGGAGTAGCC	1
AAAAACAGGGCTGAGGAATGGCACGCGGCATCCCTCAGCGTCAGGCCT	1
AAAAACAGGGCTGAGGGGGGACTGCCCGCACTCCTCAGCAAAGCACTG	1
AAAAACAGGGCTGAGGTGAAATTGAAATTCTACCTCAGCTCTCGTTAA	1
AAAAACAGTGCTGAGGTGAACGTATCCCGATCCCTCAGCGCAAACTAT	1
AAAAACATAGCTGAGGCATACCCTTATTAGCACCTCAGCGGAGATCCC	1
AAAAACATAGCTGAGGGGGCTATAGAAAGTGCCCTCAGCCCATACGCG	1
AAAAACATCGCTGAGGCTTTTATTAAATAGAACCTCAGCTAACAAGAA	1
AAAAACATCGCTGAGGGAATATTTAGATTGGCCCTCAGCAATATGCAA	1
AAAAACATGGCTGAGGTAAGTGAAGTAGTAATCCTCAGCGTGGGACCG	1
AAAAACATTGCTGAGGGATATGGGGGCACATACCTCAGCCCGGACATA	1
AAAAACCAAGCTGAGGTTGTCCCATTACGTCTCCTCAGCCATGATTTT	1
AAAAACCAGGCTGAGGCGCTTTGCGCTTTGGTCCTCAGCTCAAATACT	1
AAAAACCAGGCTGAGGGGATACTGTAGTTACACCTCAGCAGTCCGTAG	1
AAAAACCCAGCTGAGGAGGAAAAATAGCTTTGCCTCAGCTATCTTTTG	1
AAAAACCGAGCTGAGGTCGCAAAATACATTTGCCTCAGCCTTATCCTA	1
AAAAACCGGGCTGAGGAACTCAATATGTAGGCCCTCAGCCCTCTTGGC	1
AAAAACCTAGCTGAGGCGGTTCAGGTACATTGCCTCAGCTCACCAAGT	1
AAAAACCTGGCTGAGGGAATGATTCTTTAACGCCTCAGCTATTCCATG	1
AAAAACCTTGCTGAGGAAGATATCTTAGCTTTCCTCAGCGCTCTTATG	1
AAAAACCTTGCTGAGGTCATGTTCGCGATATTCCTCAGCCTATTTATA	2
AAAAACGAAGCTGAGGCTATATTTTTGCCTAACCTCAGCACCCGCAGA	2
AAAAACGACGCTGAGGGGGAAAGTATTTGGTGCCTCAGCAAGCCTCTA	1
AAAAACGACGCTGAGGTCGGGATACTTGATTACCTCAACTAGTGGCCG	1
AAAAACGACGCTGAGGTTCCTGGATCTATGCACCTCAGCCCAACAGGG	2
AAAAACGACGCTGAGGTTGCATTTGGCAGTCCCCTCAGCTTATTTAAC	2
AAAAACGAGGCTGAGGCTGAGTCTAAGCGGAACCTCAGCTGGTATAAG	1
AAAAACGAGGCTGAGGCTGGTTCCCGGCGGCTCCTCAGCGAATGTGTG	1
AAAAACGATGCTGAGGCAGCAAAATGCACACTCCTCAGCAATAGGTTT	1
AAAAACGCAGCTGAGGTCAATGCTAGTTCGTTCCTCAGCAACGAAAAA	1
AAAAACGGCGCTGAGGGCAACGTTTCCAAGGACCTCAGCGTTCATACG	1
AAAAACGGGGCTGAGGTGTTGTGTCCGACCGTCCTCAGCGAATTGATG	1
AAAAACGTCGCTGAGGAATGTACATGGCTCAGCCTCAGCCGGCTAAAA	2
AAAAACGTCGCTGAGGACAGAGATGTGTATAACCTCAGCCCATCACCG	1
AAAAACGTTGCTGAGGAAGGGTGGGTAATTAGCCTCAGCACTGCACTC	1
AAAAACGTTGCTGAGGAAGGGTGGGTAATTAGCCTCAGCTACAGCACG	1
AAAAACGTTGCTGAGGCCCTCGCAGTATGGGCCCTCAGCTATAGCCTC	1
AAAAACGTTGCTGAGGCTATGGGCATACCCATCCTCAGCACAAATTAT	2
AAAAACGTTGCTGAGGCTATGGGCATACCCATCCTCAGCACCAATTAT	1
AAAAACTAAGCTGAGGCACGCTTACCATAAGGCCTCAGCCCAACTATA	1
AAAAACTAAGCTGAGGGCTTGTTCCGAAGACTCCTCAGCAACTTCGGA	1
AAAAACTAAGCTGAGGTTCAAGGGTCCGGGAACCTCAGCCCTATAAAT	1
AAAAACTACGCTGAGGATTTGCTCAAGAGGAACCTCAGCAATCTAACG	2
AAAAACTACGCTGAGGTATTTTATTTATAACCCCTCAGCCGACCATCT	1
AAAAACTATGCTGAGGACTTACGTTCAAACACCCTCAGCCCTATGAAA	1
AAAAACTATGCTGAGGGTGCTCTATTCTTCTCCCTCAGCGAAAAAAAA	1
AAAAACTGAGCTGAGGGATAGGACCTGTTGCCTCAGCTAGGAAAACTG	1
AAAAACTGAGCTGAGGTATTACCCTTTTTGTTCCTCAGCACGTTTTAA	1
AAAAACTGAGCTGAGGTGATGGATAATCGGACCCTCAGCCTCAGGTTT	2
AAAAACTGCGCTGAGGACGCACCTCACTAAACCCTCAGCTACATCGTT	1
AAAAACTGGGCTGAGGCCTATTTTTTCAGTGGCCTCAGCCTCAGTGAT	1
AAAAACTGTGCTGAGGGGAAGAGATCCACAGCCCTCAGCTTAACCGGT	1
AAAAACTTAGCTGAGGGTTTCATCAACTTTCGCCTCAGCATGCATAAC	2
AAAAACTTCGCTGAGGAAAGGACGGGGATATGCCTCAGCAAAAGGCGT	1
AAAAACTTTGCTGAGGAGCAATAAGAGATTACCCTCAGCGTGAAGCAG	1
AAAAAGAATGCTGAGGTTGCAAGAGCAAAAACCCTCAGCGGCCTTGCG	1
AAAAAGACCGCTGAGGAAGATAATGTATCGATCCTCAGCCGACCTACA	1
AAAAAGACCGCTGAGGTAACTTCTAAATTTAGCCTCAGCGCTGGCCCT	1
AAAAAGACTGCTGAGGTGTATTTTAGGACAGCCCTCAGCTTAACGTTT	1
AAAAAGAGAGCTGAGGACGAGTAAAAAGCTACCCTCAGCTTCTAATGG	1
AAAAAGAGAGCTGAGGAGTACGTGTGTTTGACCCTCAGCCTAATAGTT	1
AAAAAGAGAGCTGAGGTTCTCGGTAACGCGATCCTCAGCTTTGTAACT	1
AAAAAGAGTGCTGAGGGTCTCAGAATCAGTCCCCTCAGCCGATAATCG	1
AAAAAGATAGCTGAGGATTGTGGGTGATTGCGCCTCAGCATAAAATAG	1
AAAAAGATAGCTGAGGGCAGAAGTAACTCAACCCTCAGCTAGGATGGT	2
AAAAAGATAGCTGAGGTGCCGCGCTAGGTTTGCCTCAGCCGTAGAATG	1
AAAAAGATCGCTGAGGGCCTGAGCCTCTTATACCTCAGCATTGTGTTC	1
AAAAAGATCGCTGAGGTGTACACCGCAAACTCCCTCAGCATTTATCAG	1
AAAAAGATGGCTGAGGTGTATCCCACGGAAACCCTCAGCTTGTAAACC	1
AAAAAGATTGCTGAGGTGTACGATAGATCATTCCTCAGCGTGAACTGC	1
AAAAAGCACGCTGAGGATATGGAAGTGGACCTCCTCAGCTTTCTCGAG	1
AAAAAGCACGCTGAGGGTTCTACTTCCCTCGACCTCAGCAGGGCTACC	1
AAAAAGCAGGCTGAGGAGGTAATTATGACAACCTCAGCAGTGAGCGTT	1
AAAAAGCATGCTGAGGACAGATTCCTTATATCCCTCAGCTTTAATTCC	1
AAAAAGCCAGCTGAGGACATCCTCAACACCGTCCTCAGCAAATGTAGT	1
AAAAAGCCAGCTGAGGTCTGGAGGCGGTCCCACCTCAGCTCCTGACCA	1
AAAAAGCCCGCTGAGGGTTACGTATGGCGTTACCTCAGCACGTCTGAC	2
AAAAAGCGAGCTGAGGAAAGGTATCGACTATACCTCAGCAAGTTATTC	1
AAAAAGCGCGCTGAGGCTTGGAAACTCACTGACCTCAGCGTATGACAA	1
AAAAAGCGGGCTGAGGAAGAAGTACTTCAGTGCCTCAGCGGTGGACAA	1
AAAAAGCTCGCTGAGGTCAGATGAAATCTACGCCTCAGCATGCTGGCC	1
AAAAAGCTTGCTGAGGTGGGGTGACACGATATCCTCAGCCTTCTACCT	1
AAAAAGGATGCTGAGGTACATTAATGTAGTCACCTCAGCGATCTAGGT	1
AAAAAGGATGCTGAGGTCCAAAAGGGTTAAAACCTCAGCGGCCTTATA	1
AAAAAGGCAGCTGAGGAGCATGACTCGGGGGGCCTCAGCTTAGAACTC	2
AAAAAGGCCGCTGAGGGTAGGCTATCTTTATGCCTCAGCGATTAATGA	1
AAAAAGGCGGCTGAGGCTACTTTGATGACCATCCTCAGCAAAGGTATG	2
AAAAAGGCGGCTGAGGGTGTCAACATTAACTACCTCAGCAGTGCAACA	1
AAAAAGGCTGCTGAGGTACAGGACTTTTCATACCTCAGCTAATTTACA	1
AAAAAGGGTGCTGAGGAATAGAACATATTATTCCTCAGCTTCGTTTAG	1
AAAAAGGGTGCTGAGGAGCTACCGGTTCGGCGCCTCAGCCGTACGATC	1
AAAAAGGTCGCTGAGGCATTTAAGCCCAGCTCCCTCAGCAGATTTACT	1
AAAAAGGTCGCTGAGGGCTGCCTGGGGCGGAGCCTCAGCATTGGTGCC	1
AAAAAGGTTGCTGAGGCGCAAACCGAGTAGTCCCTCAGCCAATGTAGC	1
AAAAAGTAAGCTGAGGACTGGTACTTATTTTTCCTCAGCATCTAATGG	1
AAAAAGTAAGCTGAGGGGAAAGGGATTTATATCCTCAGCCGCTCAGGG	2
AAAAAGTAAGCTGAGGTTGGGAAAGCCCTGTGCCTCAGCAGTTATTGA	2
AAAAAGTACGCTGAGGCCTGAGTTTTGGTTGGCCTCAGCGCCCGTTTT	1
AAAAAGTACGCTGAGGGGTTGCCGAGGTATTGCCTCAGCGATACCTAT	1
AAAAAGTACGCTGAGGTATAGTCTCGATCATCCCTCAGCGACCGAAAT	1
AAAAAGTCAGCTGAGGGTACAACTTAAAGCATCCTCAGCGACTATCGT	1
AAAAAGTCGGCTGAGGGTTATTTAGCTGCTTGCCTCAGCAAGAGTTAG	1
AAAAAGTCTGCTGAGGTATTGCTTTCATACGGCCTCAGCGCCAAATTA	1
AAAAAGTGAGCTGAGGGGTGCCTCCGGTACGGCCTCAGCTATAATGGA	1
AAAAAGTGAGCTGAGGTTACAGGTTGGCGCACCCTCAGCATTGAAGCC	1
AAAAAGTGCGCTGAGGGTCAAAGTTTATTGAGCCTCAGCTTCGTTTGG	1
AAAAAGTGCGCTGAGGTTCAGTCTGTTCCGACCCTCAGCTGGTGGTAC	1
AAAAAGTTCGCTGAGGTCCCTTTACGTGTTATCCTCAGCTATGATGGG	2
AAAAAGTTCGCTGAGGTTTCAATTTGTTGCTACCTCAGCAAATATGAC	1
AAAAAGTTGGCTGAGGTGGGTCTGCTATGTGCCCTCAGCTTCTGGGCG	1
AAAAATAAAGCTGAGGAGTGGCCTGATGTAGCCCTCAGCTTGATGGCG	1
AAAAATAAAGCTGAGGCCAGAAATTCCCGGACCCTCAGCGGAAGCACT	2
AAAAATAACGCTGAGGACTACAGGTCCAAGAACCTCAGCCGCCGATTT	2
AAAAATAACGCTGAGGAGTCTCGTCTGGAGAACCTCAGCGCTCCGGCT	1
AAAAATAAGGCTGAGGACTCAGAGCTCTGGGGCCTCAGCTAACCTTTG	1
AAAAATAAGGCTGAGGGTTTGTAATATCCTTTCCTCAGCTCTTTCGAT	1
AAAAATAAGGCTGAGGTGTTTCGTGTGGTGAACCTCAGCTCGTGAGAT	1
AAAAATAATGCTGAGGGTCCCCGGAGTTCTTCCTCAGCCGACGTACAT	1
AAAAATACCGCTGAGGTGGCGATCTTATTACGCCTCAGCTAGGCTAAG	1
AAAAATACGGCTGAGGGGCAAGAATTATGACACCTCAGCATAGGGGTG	1
AAAAATACTGCTGAGGCATTTTGGACGTAGCCCCTCAGCGATTTTCCG	1
AAAAATAGAGCTGAGGGATTTTCGTTGGGTAGCCTCAGCATAACGTTC	1
AAAAATAGCGCTGAGGATGCGTATTCTGTTGCCCTCAGCTCTATCACT	1
AAAAATAGTGCTGAGGATAATGTCTAGATTTTCCTCAGCATGTCTTAA	1
AAAAATATAGCTGAGGAGTAGTACGGATACTGCCTCAGCTGTACTAAT	1
AAAAATATAGCTGAGGCCGGCATATTCAGCTACCTCAGCATACAATCA	1
AAAAATATCGCTGAGGATTCTTAGAAATCATGCCTCAGCACTGATTGT	1
AAAAATATCGCTGAGGCGTTACGCACACTATACCTCAGCGATTAACAA	1
AAAAATATCGCTGAGGTCTCTCCGTAGCGACACCTCAGCCAACTATTA	1
AAAAATCAAGCTGAGGTGGTACTAGCAGCGATCCTCAGCTCAATCTAT	1
AAAAATCAGGCTGAGGTCATAAGAACCAACGACCTCAGCCATATCTAT	1
AAAAATCCCGCTGAGGACTTTTATGTACGTCACCTCAGCAGGGGGGAG	1
AAAAATCCTGCTGAGGACCACGCCAACGCGTGCCTCAGCGTTAATTGA	1
AAAAATCCTGCTGAGGGCTGCTATAACAACTGCCTCAGCTTCGCTCAC	1
AAAAATCGAGCTGAGGAGATATGGATATAACCCCTCAGCGTTTTCCTT	2
AAAAATCGAGCTGAGGATACACAATCGGGTTACCTCAGCCCAGATCCG	1
AAAAATCGAGCTGAGGGTTTTGATAATACATCCCTCAGCCTACTAAGT	2
AAAAATCGAGCTGAGGTTGAACCGGCCCGACTCCTCAGCCGCGCGCCC	1
AAAAATCGCGCTGAGGAATTGATTCCAGTGAACCTCAGCTTTAATATG	1
AAAAATCGCGCTGAGGCAAGCTCTCCAATACTCCTCAGCAGCGCCATA	1
AAAAATCGTGCTGAGGGCGGGATATGTCTCACCCTCAGCACCGTAAGC	2
AAAAATCGTGCTGAGGGCGGTATCTGACATTACCTCAGCATGAGGGCA	1
AAAAATCTAGCTGAGGCCGAGGTGTGCGGGATCCTCAGCGTATTAGTT	1
AAAAATCTAGCTGAGGTGCCTTCATCTAATGGCCTCAGCGTTAGTTTG	1
AAAAATCTCGCTGAGGCTAGCTGTCGCGAACGCCTCAGCAGTGACCGT	1
AAAAATCTCGCTGAGGTATAGGAGCAAAAGGACCTCAGCTAATTATCG	1
AAAAATCTCGCTGAGGTCGGCATACTAAACATCCTCAGCGTGCAAATG	1
AAAAATCTGGCTGAGGGACGACTGTCTTCACACCTCAGCCCCATACCA	1
AAAAATCTTGCTGAGGCCGAGTGGCACTACTTCCTCAGCAAGCTTGAC	1
AAAAATCTTGCTGAGGTGCCTAGCATAGTAGCCCTCAGCTGGAATGTT	1
AAAAATGAAGCTGAGGTAGGTAGTGTCATTAGCCTCAGCAAGATACGA	1
AAAAATGATGCTGAGGGGGTGGCGGAACCGATCCTCAGCGAAACCTAT	3
AAAAATGCAGCTGAGGCGGGACTAGTTTTCATCCTCAGCGTTCTCACC	1
AAAAATGCCGCTGAGGCCACAGGCTAATCAAGCCTCAGCATAGATATG	2
AAAAATGCTGCTGAGGCGACTCGAAGTTACCTCCTCAGCATACGAATG	2
AAAAATGCTGCTGAGGGATCACGAACACTAGACCTCAGCAAAATTCGA	1
AAAAATGGCGCTGAGGGACGTGATGAACTGTACCTCAGCACCTATAGT	1
AAAAATGGCGCTGAGGGTAATAGCGTTTATTGCCTCAGCGGTGGGCTG	1
AAAAATGGGGCTGAGGGCATATAACACACCGGCCTCAGCTTAAGTTTC	1
AAAAATGGTGCTGAGGGGCTTATCTTTTGGGGCCTCAGCAGTTGTACG	1
AAAAATGTAGCTGAGGGGTGTGCTATTTAGGACCTCAGCCTTATTTGT	1
AAAAATGTCGCTGAGGGTATATACAGTTGCTCCCTCAGCACGTGAAAG	1
AAAAATGTGGCTGAGGAATGCGTTGCAAAGGCCCTCAGCTACGACTGG	1
AAAAATGTGGCTGAGGGAATAGGTCTAACTGCCCTCAGCTCTCATTTT	1
AAAAATGTTGCTGAGGCACGTACTCGTACTAGCCTCAGCATAAGGGAA	1
AAAAATGTTGCTGAGGGGTAGGTCAGAAACATCCTCAGCAGAGCTCTA	1
AAAAATTAAGCTGAGGTCATAAGCGTTGGTGGCCTCAGCAGGGCACTC	1
AAAAATTACGCTGAGGATATTCAAATATTGTGCCTCAGCCTTACCGTG	1
AAAAATTAGGCTGAGGCGCGGTTTCACATCTTCCTCAGCCTTCGGGAT	1
AAAAATTAGGCTGAGGCGCTCGTCTGTCAAAACCTCAGCAGCTTAGGA	2
AAAAATTAGGCTGAGGCTATTCTACATCACTACCTCACAACTAGGCTT	1
AAAAATTCAGCTGAGGAGAACATCCGATGTACCCTCAGCATCATCTAA	1
AAAAATTCAGCTGAGGGTTTAGGGTTAACGTACCTCAGCCTAAACAAA	1
AAAAATTCTGCTGAGGATCTGGACTGTATCTGCCTCAGCCCCATAGTA	1
AAAAATTGGGCTGAGGAACTCTACCTACTTTCCCTCAGCAGGAAGTTT	1
AAAAATTGGGCTGAGGAGTGTTAGTACTGGTCCCTCAGCGCGACACTT	1
AAAAATTTAGCTGAGGGTATTAAGGACATTGACCTCAGCTCTCCTACT	1
AAAAATTTAGCTGAGGGTCCTGAACACACTTCCCTCAGCTCTACTGCA	1
AAAAATTTCGCTGAGGGTGTCACCCTATTCTACCTCAGCCACGGTCTA	1
AAAAATTTCGCTGAGGTACGTTTTTATGTCTACCTCAGCACAAAAAAG	1
AAAAATTTTGCTGAGGACGGATTTCCAATGTCCCTCAGCCTGATCGCA	1
AAAAATTTTGCTGAGGCCCCTGAGAGGTGAAGCCTCAGCCATCGGTTT	1
AAAAATTTTGCTGAGGGGCAGAGTTATTCCGGCCTCAGCCTAACTATT	1
AAAAATTTTGCTGAGGTAGGTACTCACGATTTCCTCAGCGAGAAACGT	1
AAAAATTTTGCTGAGGTGATCACTCTGAATTGCCTCAGCCCTGTACAC	1
AAAACAAACGCTGAGGAACTATTGAGAGACTACCTCAGCTGCCATTAG	1
AAAACAAAGGCTGAGGAAGATCGTAAGTTCTGCCTCAGCAAGCGAACA	1
AAAACAAAGGCTGAGGAGTCACTTGGTTTTATCCTCAGCAGGGAGAGT	1
AAAACAAATGCTGAGGATTTCGCACATGGAAACCTCAGCTCATTGTTA	1
AAAACAACAGCTGAGGAATGCGTTCCGTTTCGCCTCAGCTCGTAAGTC	1
AAAACAACAGCTGAGGCAGTCCAGAAGCCATGCCTCAGCACGTCAACG	1
AAAACAACAGCTGAGGGAGGCGCTGGGATGTACCTCAGCAGTCCGCCG	1
AAAACAACGGCTGAGGAAAGGCACTATAATTGCCTCAGCGGTTGTCGA	3
AAAACAACTGCTGAGGCCGAGCGCCATCGTTGCCTCAGCACAATTCAC	1
AAAACAAGAGCTGAGGAGCACAGATGTTAGGACCTCAGCACCTTCTCC	1
AAAACAAGAGCTGAGGCAGCTCGGCCGGCAACCCTCAGCGCTTTAGTA	2
AAAACAATAGCTGAGGACAGCGGTCTTAGAGACCTCAGCTCCTCTAGT	1
AAAACAATAGCTGAGGGCATGCAGAAAAGATCCCTCAGCCAATGTTAC	1
AAAACAATCGCTGAGGGAGAATCAGGAGTTGACCTCAGCCACGTGCTA	1
AAAACAATGGCTGAGGTCGTTTAGCCGTTGAACCTCAGCGAAGGTTCC	1
AAAACAATTGCTGAGGACGTAGATTACGAAATCCTCAGCCGCCAATCG	1
AAAACACAAGCTGAGGTTTCAAGCTGGTTAGGCCTCAGCACCGCACTT	1
AAAACACATGCTGAGGACAGTAACCCCGGATCCCTCAGCGGAATTGGA	1
AAAACACATGCTGAGGTTGCCCTATCAGTTGTCCTCAGCGGTCCGCTA	1
AAAACACCCGCTGAGGACCGCGGGATCCTAACCCTCAGCTAGCCGCAC	1
AAAACACGCGCTGAGGAGGAGGCTCCGTAAGACCTCAGCCTAGTGTCG	1
AAAACACTCGCTGAGGTGGTCCTTTTCACAATCCTCAGCCGCTTTCAC	1
AAAACACTGGCTGAGGGGTTCTATGTCTATCCCCTCAGCTGCACAAAG	1
AAAACACTTGCTGAGGGAGGGGATAGCTATGCCCTCAGCGGATACGGC	1
AAAACAGAAGCTGAGGATCAGTATTGGTTACACCTCAGCTTCGACACT	1
AAAACAGAAGCTGAGGCAACGTTAGTGAGGAGCCTCAGCGAACGCACT	1
AAAACAGAGGCTGAGGTTTTCGCGTCGACACGCCTCAGCGAGTCTCAC	1
AAAACAGCAGCTGAGGTTCTTTTTAGACAACCCCTCAGCTTCAACTTA	1
AAAACAGGCGCTGAGGTGGAAACCTCGAATATCCTCAGCATTAACGTG	1
AAAACAGGTGCTGAGGTCTGGGGGAAACACACCCTCAGCATTACACCG	1
AAAACAGTAGCTGAGGAAGAAGGGCCTTATCACCTCAGCATTTGATAA	1
AAAACAGTGGCTGAGGATATATACATTTGGTACCTCAGCAGACATCCC	1
AAAACAGTGGCTGAGGGTATCTATTGGTCGAGCCTCAGCAACTCTCTT	1
AAAACATAAGCTGAGGGTGCTCGTCCGACTCTCCTCAGCCGATCATGA	1
AAAACATATGCTGAGGAGTCGTTTTAATTATACCTCAGCTTTGTACGT	1
AAAACATCGGCTGAGGATACACTCTTCCTTAGCCTCAGCTAAGGTTGC	1
AAAACATCTGCTGAGGATTTGGTCTAATTCAACCTCAGCAAAACAAAA	1
AAAACATGCGCTGAGGAAATCCGTTTAGACACCCTCAGCGTATATCAG	1
AAAACATGCGCTGAGGCACGCGGTGGAAAGGACCTCAGCTGAACTCAC	1
AAAACATGGGCTGAGGTTTTGGGAGAATGTCCCCTCAGCTTTGATCCC	1
AAAACATGTGCTGAGGAACGGTCCATATCTTACCTCAGCAGTAAAGGT	1
AAAACATTAGCTGAGGCTCGCTCACGGTAAAGCCTCAGCCACAAGCCC	1
AAAACATTAGCTGAGGTCAACGAAGAAAGAAACCTCAGCCTCCAAGAG	1
AAAACATTCGCTGAGGGATCGAATTTAGGGCACCTCAGCGAGCAGTAT	1
AAAACATTCGCTGAGGTGGTCCTTTTCACAATCCTCAGCCGCTTTCAC	1
AAAACATTTGCTGAGGAGAGTAGGTTGCCTTTCCTCAGCCTATAAAGT	1
AAAACATTTGCTGAGGGTCCCTTTTGTCCAGCCCTCAGCTTCATATCT	1
AAAACATTTGCTGAGGTTAAAAGGTCACCGTGCCTCAGCAAGCTCCGT	1
AAAACCAAAGCTGAGGCAACTGAAGTATTCTACCTCAGCCGCTATTGG	1
AAAACCAACGCTGAGGAATGGTTGAATGCGCGCCTCAGCAGCTCAGTG	1
AAAACCAATGCTGAGGGAATATCGAGCCCGTTCCTCAGCTCCTCGAGA	1
AAAACCAATGCTGAGGTCACAAAACAGTGTAACCTCAGCCACAGTATA	1
AAAACCAATGCTGAGGTTTGGGCAATCGTCGTCCTCAGCTATATTTCG	2
AAAACCACCGCTGAGGGCCATTTGAGCACTGGCCTCAGCACCTCACTA	1
AAAACCACGGCTGAGGAGAATTAACAGTCTCGCCTCAGCTAGGGCAAC	1
AAAACCACGGCTGAGGAGTAGCACCACCTGACCCTCAGCAGTGACATC	1
AAAACCACGGCTGAGGAGTAGCACCATCTGACCCTCAGCAGTGACATC	1
AAAACCAGAGCTGAGGACCTATGCTTACAGAGCCTCAGCAACCAACAA	1
AAAACCAGAGCTGAGGACTTGTAAACCCCTGTCCTCAGCTGGTTTTGC	1
AAAACCAGAGCTGAGGGCAAAAGTGTCTTGGTCCTCAGCATACCTTAC	1
AAAACCAGCGCTGAGGAAGCACCGATTGCATCCCTCAGCTTAGGCAAC	1
AAAACCATAGCTGAGGTGCTGCTGACGCTTGGCCTCAGCGAACATAGT	1
AAAACCATCGCTGAGGTGGAACTCAATTCTGACCTCAGCGACAGGCGT	1
AAAACCATGGCTGAGGTTGACATCTAAGGGAGCCTCAGCGGGACGTTC	1
AAAACCATTGCTGAGGTTTATGGGTTGTGTGACCTCAGCGGTCTGTCG	1
AAAACCCAAGCTGAGGCCATACGATTCTTAATCCTAGCTGCTATGGCT	1
AAAACCCCCGCTGAGGGTACTATTGAATAACTCCTCAGCGTGCCGAAA	1
AAAACCCCGGCTGAGGAGTACAGGGTAGTCCACCTCAGCGTTGTATCA	1
AAAACCCCTGCTGAGGCTCTTTTTATCGATACCCTCAGCTCGTGTAGT	1
AAAACCCCTGCTGAGGCTCTTTTTATCGATACCCTCAGCTGATAGTCG	1
AAAACCCCTGCTGAGGGCGGGCACCAAAATGGCCTCAGCTATTACGGT	2
AAAACCCGAGCTGAGGCTTCTCGCAAATATTACCTCAGCTTCGGGGTC	1
AAAACCCTGGCTGAGGGTATTGTTTATTGCGTCCTCAGCTCGTTGACC	3
AAAACCCTGGCTGAGGTGGCCTTTAGGTTATACCTCAGCTGTGCTTTT	1
AAAACCGACGCTGAGGGTGTAACTTCACGGACCCTCAGCCTATAATTT	1
AAAACCGATGCTGAGGTTATGCCATTCTGAGACCTCAGCGCAAGTGAT	1
AAAACCGCCGCTGAGGGGCGAACAACACATGACCTCAGCAGTCAAATT	1
AAAACCGGGGCTGAGGTTATTGATATCTCTATCCTCAGCAGAGGAGGC	1
AAAACCGTGGCTGAGGGCAACCTATGGACGGGCCTCAGCGAGACGCTG	1
AAAACCTAAGCTGAGGACGGTTGACTGGTATTCCTCAGCGGTGTACAG	1
AAAACCTACGCTGAGGACATTTATTTAGGTACCCTCAGCGTCATATTA	1
AAAACCTAGGCTGAGGCGGTATGTTCCCGCTGCCTCAGCGTTATCCAA	1
AAAACCTATGCTGAGGTAGCAAATATTCTGCCCCTCAGCGTGGCTAGT	1
AAAACCTCAGCTGAGGATGTCATACGCAGTATCCTCAGCAACACGATG	1
AAAACCTCAGCTGAGGCCTTTATGGAATGCCCCCTCAACGTATTGGCT	1
AAAACCTCAGCTGAGGGGGTCCAGTTAAGGCGCCTCAGCACCACGGGT	1
AAAACCTCCGCTGAGGGTCATTGTAACTAACCCCTCAGCACTCATATG	1
AAAACCTCGGCTGAGGACAGGCTTAAGCAAACCCTCAGCTTCTTTATC	1
AAAACCTGGGCTGAGGAAAAGGGGGCGTGTTCCCTCAGCTGAACGTTA	1
AAAACCTGTGCTGAGGTACAAACATGAGTGGACCTCAGCGGAAATTCG	1
AAAACCTTAGCTGAGGATGTCACAGGTTTATACCTCAGCCGACCGGTT	1
AAAACCTTAGCTGAGGCAGTATGTCAGGCAATCCTCAGCTTATACCTA	1
AAAACGAAAGCTGAGGGGGTAACCTGGGGGATCCTCAGCCTATGAAAC	1
AAAACGAACGCTGAGGAACGCTCGAATGTCACCCTCAGCCAAAAGCAA	1
AAAACGAAGGCTGAGGCCAACGTCCGTCCCGGCCTCAGCGAGAAGAGT	1
AAAACGAAGGCTGAGGTCGAAGGAATTGTTTGCCTCAGCATCATATGC	1
AAAACGAATGCTGAGGTTCTTGGAAGAGCGCTCCTCAGCGAGACGAAA	1
AAAACGACAGCTGAGGATGGAGGCTTGCCACCCCTCAGCCCGACCTAA	1
AAAACGACGGCTGAGGGACATCCTTCCCACGACCTCAGCACCCTGAAG	1
AAAACGAGTGCTGAGGAAGACGTTGCTATGTGCCTCAGCGATGATATA	1
AAAACGAGTGCTGAGGCACTGCTACTCGTCCACCTCAGCTAGGTTAAA	1
AAAACGATCGCTGAGGATAATATACTTGCTAACCTCAGCCTACACAAT	1
AAAACGATGGCTGAGGTTCGTTGTTTCTACTCCCTCAGCAGGATCAGG	1
AAAACGATTGCTGAGGCCAACATACTGGGCGCCCTCAGCACTGCGATA	1
AAAACGCACGCTGAGGATTCTCAGAGTTTAGTCCTCAGCCTTACTTCT	1
AAAACGCCTGCTGAGGTTTTTCCTGAATCCTTCCTCAGCAACCCACGA	1
AAAACGCGTGCTGAGGCCCTTCGCAGAATAGTCCTCAGCTACATGCGG	1
AAAACGCTCGCTGAGGTATCAATCGATTGGGCCCTCAGCTGTCTCTAC	1
AAAACGGAAGCTGAGGCAACGTTAGTGAGGAGCCTCAGCGAACGCACT	1
AAAACGGAAGCTGAGGCTGCAACATGTGTCTCCCTCAGCTAACCAATG	1
AAAACGGACGCTGAGGTCGCTTCTCGTCATTCCCTCAGCAATTTTCTT	2
AAAACGGATGCTGAGGACCCCGTACCCTTGGTCCTCAGCTTTCAGCGC	1
AAAACGGATGCTGAGGACCGTGATTCAAATGACCTCAGCTCATCGCAC	1
AAAACGGATGCTGAGGCAGTAGAAAAATGAGGCCTCAGCTCAACCAAC	1
AAAACGGCAGCTGAGGTAAATAAGCAAGTGTGCCTCAGCGTAAGCATC	1
AAAACGGCGGCTGAGGCTCTTCTGATATGGATCCTCAGCGTATTCCAT	1
AAAACGGGAGCTGAGGCCCGAAGGCTCCAAAACCTCAGCAGTATGTTC	1
AAAACGGGCGCTGAGGCATATACAGAGACGTGCCTCAGCCCGTAGTTC	1
AAAACGGGCGCTGAGGGTTTCGGTGAGATTCACCTCAGCTGGGGTTGT	1
AAAACGGTGGCTGAGGGTGTGATAGTAAAGTACCTCAGCAGATGGACT	1
AAAACGTATGCTGAGGCACTAAGATTAATCATCCTCAGCTCGGCGAAC	1
AAAACGTATGCTGAGGCCTCATTACGGCAGTCCCTCAGCAAATCTAAC	1
AAAACGTCAGCTGAGGAGTACCCAGGGATCCACCTCAGCAATACGTAG	1
AAAACGTCCGCTGAGGTACCATGGCATGAACTCCTCAGCTTTGGTGAC	1
AAAACGTCTGCTGAGGAAAACGCGGGCGCATACCTCAGCTTGTCAGCA	1
AAAACGTGAGCTGAGGCCAACGAAGTCAAGATCCTCAGCAAATCAGAG	1
AAAACGTGCGCTGAGGCATTTCATTCAGTTTTCCTCAGCGTAACTAGT	2
AAAACGTGCGCTGAGGCATTTCTTTCAGTTTTCCTCAGCGTAACTAGT	1
AAAACGTGGGCTGAGGCGAAATAGGGCTTAGACCTCAGCATCTGCAAC	2
AAAACGTGGGCTGAGGCTGTTAATGCTATATCCCTCAGCCACCGTTCA	1
AAAACGTGGGCTGAGGGTCAAGAGGTAAGATACCTCAGCAGAGCATCA	1
AAAACGTGTGCTGAGGAACAACCTCTGGTTGGCCTCAGCCTACAGCAG	1
AAAACGTTAGCTGAGGCCATAGTCAAAACAGCCCTCAGCTGGATAACA	1
AAAACGTTAGCTGAGGTTAGAACAGTGTCAATCCTCAGCGGTTGGTTG	1
AAAACTAAAGCTGAGGTACTCTATTACGAAAGCCTCAGCCCTGATATG	1
AAAACTAACGCTGAGGGCTACAGTGCGAATACCCTCAGCCTATAATCA	1
AAAACTAAGGCTGAGGTATCGTAATCAGCGTTCCTCAGCGGGTGCTGC	1
AAAACTAAGGCTGAGGTCATCTCCTTCCGAACCCTCAGCCATCCATCT	1
AAAACTACGGCTGAGGGCGTGATGATGGAAAACCTCAGCAGCTCCGAG	1
AAAACTACTGCTGAGGCTAGCAAATAGGTATCCCTCAGCTTCTGAATC	1
AAAACTAGAGCTGAGGCGAAAGAAAAATTCACCCTCAGCAATGATTCT	1
AAAACTAGCGCTGAGGAATATATGATTGCCACCCTCAGCACTCGTCAA	1
AAAACTAGCGCTGAGGGGTGCCTGTATCGGAACCTCAGCTTAACGGCC	1
AAAACTAGTGCTGAGGGGTAGATTTCAATTATCCTCAGCAGCGTATTT	1
AAAACTATAGCTGAGGGCACACTGTGAAGCCGCCTCAGCAGCCATCAG	1
AAAACTATAGCTGAGGGCACACTGTGAAGCCGCCTCTGCAGCCATCAG	1
AAAACTATAGCTGAGGGGACACCTACATGTACCCTCAGCACACGTCCT	1
AAAACTATGGCTGAGGCGCATAGGATAGCGGTCCTCAGCGCCATTTAA	1
AAAACTATTGCTGAGGTTACAGGGGCGCCATACCTCAGCTGCACGTGC	1
AAAACTCAAGCTGAGGAGGTGAAAGCGTCTAACCTCAGCATGAGTGAC	1
AAAACTCAAGCTGAGGATTTTAGATACACCTGCCTCAGCTTGATTACT	1
AAAACTCAAGCTGAGGCCCTACAAAATGCCGACCTCAGCAGGTCCATT	1
AAAACTCACGCTGAGGTGCTAGAGGGGGTCGACCTCAGCCTCTGTACC	1
AAAACTCATGCTGAGGATTCGCTTTCGGGTTACCTCAGCTTTCTCCTA	1
AAAACTCATGCTGAGGGATAACTTATGGATGTCCTCAGCATTTCTCTT	1
AAAACTCCAGCTGAGGCATACCGTCTTTGGTCCCTCAGCTCATTAGGC	1
AAAACTCCAGCTGAGGTAGAAACTGATGTATTCCTCAGCCATAAGTGA	1
AAAACTCCCGCTGAGGCTCGCGCGCTTTACGCCCTCAGCCAGAATCAT	1
AAAACTCCCGCTGAGGGTGTAGGAAAACAATTCCTCAGCACTGTTAAC	3
AAAACTCGAGCTGAGGTAGCATTTTTGACGTACCTCAGCATCATTGTC	1
AAAACTCGTGCTGAGGCAGATCTACAGTTTAACCTCAGCTCCGCCAAC	1
AAAACTCTAGCTGAGGAAAGTTCGTGATCCCACCTCAGCGAATGAGAG	1
AAAACTCTCGCTGAGGATTCAGAATAATACGGCCTCAGCGGATTATCT	1
AAAACTCTGGCTGAGGTTTATGTAATCATGAACCTCAGCTTGATAGCT	2
AAAACTCTTGCTGAGGGCAAAGAGAGTTTTGGCCTCAGCGGATGAATC	1
AAAACTCTTGCTGAGGGCGTTCATGTTGGTGGCCTCAGCCGACCGTTG	1
AAAACTCTTGCTGAGGGTTCCCTGGTAGCAAACCTCAGCTGGCATATT	1
AAAACTGAAGCTGAGGACAACGGTCGTACAGACCTCAGCGCTGACTTT	1
AAAACTGACGCTGAGGCGCATGGCGCAGTGAACCTCAGCTTGAGTCGC	1
AAAACTGACGCTGAGGGGATGTATAAAGGGAACCTCAGCGCTAAACTT	1
AAAACTGATGCTGAGGCACCGCAATATTGATCCCTCAGCATAAAATAC	1
AAAACTGCGGCTGAGGCAAGACAGGGGATTGGCCTCAGCCCAGCACTT	1
AAAACTGCTGCTGAGGCCCACGAGTATCCGTTCCTCAGCTTAGTATTG	1
AAAACTGCTGCTGAGGTAAACTACAATTCTAGCCTCAGCAACGAAAAA	1
AAAACTGGTGCTGAGGATTCTGTCGTTAGTCACCTCAGCGTAAACGCT	1
AAAACTGTCGCTGAGGATCAGGTTGTCGTTCGCCTCAGCGGGATGGGT	1
AAAACTGTGGCTGAGGTACCATAATAACGGTCCCTCAGCTGGGCCATT	1
AAAACTGTTGCTGAGGTTGGGCGTCTATGGACCCTCAGCATTCCGTTT	1
AAAACTTACGCTGAGGAGCACGCCGCGTCGTCCCTCAGCTGTTGAAGT	1
AAAACTTATGCTGAGGCAGTATAAGTCCTTTACCTCAGCTTAGTTTGA	1
AAAACTTATGCTGAGGCAGTCAAACGATACTCCCTCAGCGGCGCTCGT	1
AAAACTTATGCTGAGGTGTACTTAGATTTTCGCCTCAGCCAACGTGGT	1
AAAACTTCCGCTGAGGGAGAGCTAACCGTTTGCCTCAGCTATGCATTG	1
AAAACTTCCGCTGAGGTCGAACAGGTGCTCCTCCTCAGCTGTAATGCG	1
AAAACTTCTGCTGAGGAGCTTAATGGTTCATACCTCAGCCCCTAGTGG	2
AAAACTTGAGCTGAGGCGTCAGGGTCTTTTCACCTCAGCCGTTATACT	1
AAAACTTGGGCTGAGGACAGTGCAATGGCGTGCCTCAGCAGCTTCAAT	1
AAAACTTGGGCTGAGGGGTGAACGGCGCCTTCCCTCAGCCCTGAACAT	1
AAAACTTGTGCTGAGGCGGAACTGTCGCGTAGCCTCAGCTTCTTAGAC	1
AAAACTTGTGCTGAGGGAAGTATAGGTACATCCCTCAGCGCACCGCTC	1
AAAACTTGTGCTGAGGTATATGTTCTTGGTGGCCTCAGCGAATTCAAC	1
AAAACTTTGGCTGAGGCCAGAATTGGTAAACCCCTCAGCTCCAACGCA	1
AAAACTTTGGCTGAGGTTGTACTATACGTCAGCCTCAGCACAGGAGGG	1
AAAACTTTTGCTGAGGGGGCTGTATAACGCCTCCTCAGCCAACGACAT	1
AAAACTTTTGCTGAGGTAGATAATTATTTTAACCTCAGCTTAGGAATG	1
AAAAGAAAAGCTGAGGACAGGACAATATGTAGCCTCAGCTCTTCACTG	1
AAAAGAAATGCTGAGGTAAGGCTAGGCCATGGCCTCAGCAGTGAGAAT	1
AAAAGAAATGCTGAGGTATTATGTCATCAAGGCCTCAGCAAGTGAATT	1
AAAAGAACAGCTGAGGATGGCAAGAGATGTTACCTCAGCTCGCGGGAC	1
AAAAGAACCGCTGAGGTTGAATTCCCGGCTACCCTCAGCTGGGTTTTA	1
AAAAGAACGGCTGAGGCATAATAGAATAGGCACCTCAGCCTACAGGTA	1
AAAAGAAGAGCTGAGGAGATAATGGGGGAACGCCTCAGCGAAACCCGC	1
AAAAGAAGGGCTGAGGTTAGAGGCAATTGTTACCTCAGCTGTTGTTGA	1
AAAAGAATAGCTGAGGTCGATATTCAATGCCACCTCAGCTCGCTCGTG	2
AAAAGAATGGCTGAGGATCGACATCAACGGGCCCTCAGCTCTAGGATG	1
AAAAGAATTGCTGAGGTAAGGAACGAATAGTTCCTCAGCATAGGCATT	1
AAAAGAATTGCTGAGGTCTTCTGCTAGTGAATCCTCAGCGAGGTACGA	1
AAAAGACAGGCTGAGGACCTCGCTCTTACCTTCCTCAGCTCCACGTAT	1
AAAAGACATGCTGAGGGATTGTAGGTATTTGACCTCAGCTGCTCCCGG	1
AAAAGACCAGCTGAGGGACGTAACATTAGCATCCTCAGCAGCAAGGGT	1
AAAAGACCAGCTGAGGGACGTAACATTAGCATCCTCAGCGGTTTAAAC	1
AAAAGACCCGCTGAGGGAATACAAATGGGGAGCCTCAGCTCGTCGACG	1
AAAAGACCTGCTGAGGCGGTGTATGCCTCGTTCCTCAGCACACGCTAG	1
AAAAGACGAGCTGAGGTAAAAGTCCCAAATGACCTCAGCGGTCTAAAC	1
AAAAGACGAGCTGAGGTCACTTAGCATAAAACCCTCAGCCGAATGACA	1
AAAAGACGCGCTGAGGTTAAACCCATAGTGTACCTCAGCCTGATGCTA	1
AAAAGACGGGCTGAGGCATGAACAATGGTAGTCCTCAGCAGTAGGGAT	1
AAAAGACGGGCTGAGGGCAGGGATTGTACTAGCCTCAGCAGCCGCCAG	1
AAAAGACTCGCTGAGGCTTATTGTAAATCCTGCCTCAGCGCACTAACG	1
AAAAGACTGGCTGAGGTCCATACTTAATATGCCCTCAGCCACGTCGAG	2
AAAAGAGAAGCTGAGGGTCTTCGTTAGCAATTCCTCAGCTACCTTAAT	1
AAAAGAGAGGCTGAGGAGGGAGAAATAAAATCCCTCAGCGTGTGGGAT	1
AAAAGAGAGGCTGAGGATGTCTGCGTGTGAACCCTCAGCTCGTTCAGC	1
AAAAGAGAGGCTGAGGCAAAGCAAGCATCATTCCTCAGCGTCAGCCTA	1
AAAAGAGAGGCTGAGGGTTTGCTAGCCTGATTCCTCAGCTGAATTCCA	1
AAAAGAGCAGCTGAGGCTTACCATATGATGCTCCTCAGCGTTTTGTAC	1
AAAAGAGCCGCTGAGGGTGCGACGGAACGTAACCTCAGCAATTATAGT	1
AAAAGAGGGGCTGAGGCCTGGCTGTCGCTATGCCTCAGCATACCGTTA	1
AAAAGAGGGGCTGAGGGACTAAGAAAATGCCGCCTCAGCACTCTCCTC	1
AAAAGAGGTGCTGAGGGTGCCGTTAGGATTTCCCTCAGCGGTCTTGAT	1
AAAAGAGTGGCTGAGGCGACGTCTTCAAAGTACCTCAGCAACACGGGC	2
AAAAGAGTTGCTGAGGTCTTTTGGAGCAAGGCCCTCAGCTCTATTTTG	1
AAAAGATAGGCTGAGGGGTATGTTCTAGGCCTCCTCAGCACGATTTAG	1
AAAAGATAGGCTGAGGGTTCCAAGTACAGCCACCTCAGCATGTCACGG	1
AAAAGATAGGCTGAGGTCAGGTGATTGGAATGCCTCAGCGTTAAGGTT	1
AAAAGATATGCTGAGGAGTGTAAAGTAACTACCCTCAGCAACTTTCTG	1
AAAAGATATGCTGAGGATTAACAATAGGTACACCTCAGCAAGCTATCA	1
AAAAGATATGCTGAGGTACAGCGTAATATTACCCTCAGCCAAGCTTTT	1
AAAAGATCAGCTGAGGTGGCTAATATAAACAACCTCAGCAGCGCTATA	1
AAAAGATCGGCTGAGGCGACGATGATCCTTAACCTCAGCCCAGTATAA	2
AAAAGATGCGCTGAGGCAACATTGTCACTGCGCCACAGCCACATCCAT	1
AAAAGATGGGCTGAGGCAATGTGGATCTCCCTCCTCAGCGACCCGATT	1
AAAAGATGTGCTGAGGGTGGGCACATTCTACACCTCAGCCGTAAGACG	1
AAAAGATTCGCTGAGGTCTCATTTTAAGTCTCCCTCAGCTGTTGTTAT	1
AAAAGATTGGCTGAGGATAGAGCCCGCAATCGCCTCAGCCCTAACGCT	1
AAAAGATTTGCTGAGGTAGAGGCCTAGTGCGTCCTCAGCTATCAATTG	1
AAAAGCAAAGCTGAGGGCGACTAGATATGATTCCTCAGCTTTAAAGAA	1
AAAAGCAAGGCTGAGGACCAGGTATTAGAAGTCCTCAGCAATAGAGAT	1
AAAAGCAAGGCTGAGGATAGATGCGGCATGTTCCTCAGCTATACACTC	1
AAAAGCAATGCTGAGGACAGACTGCTATTCGTCCTCAGCAAGAGCACC	1
AAAAGCAATGCTGAGGCAACCTGGCGATGCCACCTCAGCATTCTAGAG	1
AAAAGCAATGCTGAGGCCTTCGGAGCGGGGGCCCTCAGCGCTTCAGCC	1
AAAAGCAATGCTGAGGGAGTCGACCTAATCGACCTCAGCAACAGTTCG	1
AAAAGCACAGCTGAGGGGTAGGTGACGGAATACCTCAGCCCGGCAGCC	1
AAAAGCACGGCTGAGGTGAGATGCATAAATCACCTCAGCTATAGACTA	1
AAAAGCAGAGCTGAGGAACTAACGTACGCTGGCCTCAGCGCAACTCCG	1
AAAAGCAGGGCTGAGGCTCACGCTGGTGAGAGCCTCAGCCCCGTATCC	1
AAAAGCATAGCTGAGGGCGCAGTACTATTCCGCCTCAGCAAGCATTTA	1
AAAAGCATCGCTGAGGGGGGGGCGCGTCTATACCTCAGCGTAGGGCGC	2
AAAAGCATCGCTGAGGGTTTATAGTTCGGGCGCCTCAGCGTCTGGCTT	1
AAAAGCATCGCTGAGGTTGGCGGGTGAGTTCGCCTCAGCGAATATCGG	1
AAAAGCCAAGCTGAGGGGATCATAGCGATTTCCCTCAGCATGGCCGAT	1
AAAAGCCACGCTGAGGGCATAACGTGTTTCGACCTCAGCGAATGGCTG	1
AAAAGCCATGCTGAGGGGTGGCGGATTACCAACCTCAGCCCTGATCTT	1
AAAAGCCCGGCTGAGGTGCGGGAACACTGATACCTCAGCTTTTTACCC	1
AAAAGCCGAGCTGAGGTCTTTGGAGTTACACACCTCAGCTAAAAAAAT	1
AAAAGCCGCGCTGAGGGCTTAATACCCTCCGCCCTCAGCTTCGAAATA	1
AAAAGCCGTGCTGAGGATCAACCTAGAGAATTCCTCAGCTTTATCCAC	1
AAAAGCCTAGCTGAGGTCTCGACGCGCCTGCCCCTCAGCCCAAACATT	1
AAAAGCCTCGCTGAGGAGAGAGGCTATTGATGCCTCAGCTTAGTAATA	1
AAAAGCGAAGCTGAGGGCGTTGCCTCGTAATACCTCAGCTCACTACTA	1
AAAAGCGATGCTGAGGTAATGATTATCTCAGTCCTCAGCCAGTCTCGT	1
AAAAGCGCAGCTGAGGACAAAGTTGTAGGTGTCCTCAGCATTCCATAT	1
AAAAGCGTCGCTGAGGCTGATGGAGGATGCTACCTCAGCGCCATTGCT	1
AAAAGCGTCGCTGAGGGCCTCGTCTGCGCAAGCCTCAGCCGTTTAACC	1
AAAAGCGTCGCTGAGGTCAGTATTGGTGTTGTCCTCAGCTCTTTTCCG	2
AAAAGCGTGGCTGAGGGCAGAGTACTTAATTACCTCAGCGGTCACTTG	1
AAAAGCGTGGCTGAGGGTTGAAGGCAACGAACCCTCAGCTATGACCAC	1
AAAAGCTAAGCTGAGGGATATGGCAAGGTTTACCTCAGCTAATTGCCG	1
AAAAGCTAAGCTGAGGTTGTCATTACAATATCCCTCAGCTCGGGATAG	1
AAAAGCTACGCTGAGGTCGTACCAAGGGCAGGCCTCAGCGCGTATTGA	1
AAAAGCTAGGCTGAGGAATCATCTGCTTTCTTCCTCAGCCAAATCGTA	1
AAAAGCTATGCTGAGGGACTTTATTGTTTAAACCTCAGCCGGACGTAG	1
AAAAGCTCCGCTGAGGTGGCCACCGGTTTGGACCTCAGCGAAACCATA	1
AAAAGCTGAGCTGAGGCCAAATGTGTTTGGAGCCTCAGCGTACATCAT	1
AAAAGCTGAGCTGAGGGGAATTCGAGGGAGATCCTCAGCTAAGTTGAG	1
AAAAGCTGGGCTGAGGCTAAAGAGTACTCCCCCCTCAGCATGGCCACC	1
AAAAGCTTTGCTGAGGAACCAGAACACGAGGTCCTCAGCTGGGATAAT	1
AAAAGCTTTGCTGAGGAAGGCGGGAAAATTGCCCTCAGCACGATAGTA	1
AAAAGCTTTGCTGAGGTGTTAGGTGGGGCCGTCCTCAGCCATCAGACG	1
AAAAGGAAAGCTGAGGATCCTGCTGCATATCTCCTCAGCGCATTCTCC	1
AAAAGGAAAGCTGAGGTGATGTCGCCCAACGACCTCAGCTCCATTGGT	1
AAAAGGAAGGCTGAGGACTAGAGATGGAAAAGCCTCAGCGCGGTACGC	1
AAAAGGACAGCTGAGGTTCTCGGTGCCGCTATCCTCAGCACACTCGAA	1
AAAAGGACCGCTGAGGCTCACATTGTGGAGCTCCTCAGCTTTTTGATC	1
AAAAGGACCGCTGAGGTTTGGCCTGAGCAACTCCTCAGCAGTAGTCAA	1
AAAAGGACGGCTGAGGCACTGGTAGTTAAGCTCCTCAGCGAAAGTAAT	1
AAAAGGACTGCTGAGGGGGGCATTGAAACGTGCCTCAGCTTGGTTCTG	1
AAAAGGAGAGCTGAGGGGCGACTTACAAGAAGCCTCAGCGCGGGCAGG	1
AAAAGGAGAGCTGAGGGTTTTTTGGATTGCGCCTCAGCTCATAAAGCT	1
AAAAGGAGGGCTGAGGAAACGGTTTTATTGTACCTCAGCCTAATGTCT	1
AAAAGGAGGGCTGAGGGGTGGATATCTTATGTCCTCAGCGTTACTGGA	1
AAAAGGAGTGCTGAGGAGGTTGGACCTTTAAACCTCAGCGATATGGTT	1
AAAAGGAGTGCTGAGGCGACATTATCTTGACTCCTCAGCAATCTAATT	1
AAAAGGAGTGCTGAGGCGTCTAGCGCTTGCGTCCTCAGCGGCTCTATA	1
AAAAGGATCGCTGAGGAAGTGTGTTCGCTCAGCCTCAGCTCCGCATGG	2
AAAAGGCAGGCTGAGGAGGCATTACAACTTAGCCTCAGCTACCTCTCT	1
AAAAGGCATGCTGAGGGGTCAGTTTAAGTTGGCCTCAGCAGATTATCC	1
AAAAGGCCAGCTGAGGATAATGGGAAACTGGCCCTCAGCAGAAAGTAC	3
AAAAGGCCTGCTGAGGAATACTCAAGATTATTCCTCAGCTTGTGCCGC	1
AAAAGGCGTGCTGAGGAGGCTATGTGGTATATCCTCAGCGCATGGACG	2
AAAAGGCGTGCTGAGGGTAGGCTAAGCTTCTTCCTCAGCACCCGCTTC	1
AAAAGGCTGGCTGAGGGTGCACGCGTTCGAGCCCTCAGCAGTTTTATC	1
AAAAGGCTTGCTGAGGATGCCGCTCACCGCCCCCTCAGCGTGATTATC	1
AAAAGGCTTGCTGAGGGGGCAGTGTACGTCCACCTCAGCGAGTTCCAA	1
AAAAGGGACGCTGAGGTGGATTCGGTTCATTACCTCAGCTAAATATCT	1
AAAAGGGAGGCTGAGGTTAGATTGTTTAAAGGCCTCAGCATTTATCAT	1
AAAAGGGCAGCTGAGGGAGGCTTTGGTTCGACCCTCAGCTGCGAACGT	1
AAAAGGGCGGCTGAGGCATGCTTTTTGTGTAACCTCAGCGGCCAATAT	1
AAAAGGGGAGCTGAGGTCCAGTACATTTGCTGCCTCAGCATGTGTGTC	1
AAAAGGGGCGCTGAGGCGGGTAATTCTAGATTCCTCAGCGCGCCTTCA	1
AAAAGGGGCGCTGAGGGAGGGTACCACCCGTACCTCAGCGCAACCTAA	1
AAAAGGGGCGCTGAGGGGGCTATAAGGACCTACCTCAGCTCTCTAGAC	1
AAAAGGGGGGCTGAGGTCTATTTTCACATCGGCCTCAGCGGCCGATGG	1
AAAAGGGGTGCTGAGGCTTGGTCGGAGGGATACCTCAGCGTTATGGAT	1
AAAAGGGTGGCTGAGGATCGGTGCCAAGCCCACCTCAGCGTATCGAAG	2
AAAAGGGTTGCTGAGGATTCTTATCATGGATACCTCAGCGTATGGTGG	1
AAAAGGTACGCTGAGGGTTTAAGTTAGCTCAGCCTCAGCTAGGGTGGA	1
AAAAGGTCAGCTGAGGACATAAGTTTTATTCACCTCAGCGGTGAAAAT	1
AAAAGGTCTGCTGAGGGTATCTCGTCCTTGCCCCTCAGCGTGGAATGG	1
AAAAGGTGAGCTGAGGCTAGTGTGTCAGTAAGCCTCAGCGCTATCTAG	1
AAAAGGTGAGCTGAGGGTAAAGGCCGAATCGCCCTCAGCATGATTCAT	1
AAAAGGTGTGCTGAGGCAGAACGTGCTACTGTCCTCAGCTCTTGAAGG	1
AAAAGGTTCGCTGAGGATGTGACGCGACTCTTCCTCAGCTACGTGGCC	1
AAAAGTAACGCTGAGGTTAGCAATATGTGAAACCTCAGCCATGGTCGT	2
AAAAGTAAGGCTGAGGCCGTTCAGCAAGAGGCCCTCAGCGATTATGGC	1
AAAAGTAATGCTGAGGTCTCATCGATTTTCCACCTCAGCAGGTTATAT	1
AAAAGTACGGCTGAGGCAATTATTCATATGTCCCTCAGCGTAAGACGT	1
AAAAGTACGGCTGAGGCTTAGTTAGGATAGAGCCTCAGCCTGTATCGA	2
AAAAGTAGCGCTGAGGAGGGCATATACATTCCCCTCAGCTAAGTAGGT	1
AAAAGTAGCGCTGAGGGAGATGTATAATTTTACCTCAGCCCGATCGTC	4
AAAAGTAGGGCTGAGGTTATTAGGTCACGCTACCTCAGCAGTTAGCGT	1
AAAAGTAGTGCTGAGGAAAAAAGTGCCAATAACCTCAGCTTATAGTTA	1
AAAAGTAGTGCTGAGGATCGGCTTCCGTAGATCCTCAGCCGCATCCAT	1
AAAAGTAGTGCTGAGGCAAAGTCCTCACGTCCCCTCAGCTAATAATAT	1
AAAAGTATCGCTGAGGTAACAGTTTTAATTAACCTCAGCCTTAGGATA	1
AAAAGTATGGCTGAGGCGCTAAGGGCTGGAATCCTCAGCTTCTGCTTT	2
AAAAGTATGGCTGAGGCTAAATCGCCAATTATCCTCAGCTTACTATTT	1
AAAAGTATTGCTGAGGGATGAAATCGAATAAACCTCAGCGATAATATG	1
AAAAGTCAAGCTGAGGTTCGTGGTGTAGCCTACCTCAGCAAAGCAGGC	1
AAAAGTCATGCTGAGGGAAAGTACAGAACGTTCCTCAGCACCATAAAG	1
AAAAGTCATGCTGAGGGCTAATATGAACTGGACCTCAGCACTTGCGTT	1
AAAAGTCCAGCTGAGGTTTAGTATGGTCGGTACCTCAGCTCAACCCCC	1
AAAAGTCCAGCTGAGGTTTATAGACTAGTCCGCCTCAGCTAGCAGAGG	1
AAAAGTCCGGCTGAGGAGCCCAAAAGAAAGTTCCTCAGCCTCCCAAGC	1
AAAAGTCCTGCTGAGGTTTAAGTGGCGCTGGCCCTCAGCGTGACCAAT	1
AAAAGTCGGGCTGAGGGCTTGGCGTAATTCCACCTCAGCCGTCGAAAC	1
AAAAGTCGTGCTGAGGGCGGTCCCTCTTGTATCCTCAGCTATGGATTG	1
AAAAGTCGTGCTGAGGTCGGGATGGATAATGGCCTCAGCGGTCAATTA	1
AAAAGTCTAGCTGAGGGAATACAAACAGTATGCCTCAGCCGTCAGCAT	1
AAAAGTCTTGCTGAGGGGCTCGTCCATCAGCGCCTCAGCGATTATTCT	1
AAAAGTCTTGCTGAGGTTTGAATAGCCATCCACCTCAGCGTTAACACT	2
AAAAGTGAAGCTGAGGAAGTTCTTGTATCAAACCTCAGCCAATAGAAC	1
AAAAGTGAAGCTGAGGTGCTAATATAGTTTGACCTCAGCCTGAGCTCA	1
AAAAGTGAGGCTGAGGGAACCTAGAATCTGGTCCTCAGCTACTATGAA	1
AAAAGTGAGGCTGAGGGTAATCGTGTTCGAGGCCTCAGCGCTAGAGAG	1
AAAAGTGATGCTGAGGTTAAGAAGCGGGAGCGCCTCAGCAGCGGAGCT	1
AAAAGTGCAGCTGAGGCCAGGCTCTTACATGACCTCAGCAGTAAGACC	1
AAAAGTGCCGCTGAGGTGCATCTATCTTACCACCTCAGCTCCAAGAAC	4
AAAAGTGCGGCTGAGGAGTTGTTTAGAGATCACCTCAGCTTCAAATTG	1
AAAAGTGGAGCTGAGGCTCGTGGGGACAGCGCCCTCAGCTGCCAAAGT	2
AAAAGTGGTGCTGAGGCTAGCCATTGATCTTCCCTCAGCCAGTATTGG	1
AAAAGTGTAGCTGAGGGCTCCGCCCAGCCGTACCTCAGCAATACATAT	1
AAAAGTGTGGCTGAGGTTTGCATCACGCGAGTCCTCAGCAACTAGCGT	1
AAAAGTGTTGCTGAGGATTTAACACTCTGATACCTCAGCTAAGCGTTC	1
AAAAGTTAAGCTGAGGTATGGTAAAGTGATAACCTCAGCCCTTACCTT	2
AAAAGTTACGCTGAGGCGTGTAAGACGATATTCCTCAGCCTTGGCTAA	1
AAAAGTTACGCTGAGGGCCCTTACTGAGGCTGCCTCAGCTGACTTCCT	1
AAAAGTTAGGCTGAGGGCCGAGGCACTATTGACCTCAGCGAACACTAT	1
AAAAGTTATGCTGAGGTTGATATGCATTCTGACCTCAGCGTCCAATAG	1
AAAAGTTCAGCTGAGGACAGCGTGTATTTCTACCTCAGCAGTTTGAAC	1
AAAAGTTCCGCTGAGGAAAAATCTTCTCCGTACCTCAGCTCAAATGGA	1
AAAAGTTCGGCTGAGGGGAGATAAGGACTAGTCCTCAGCATGGCTAGG	1
AAAAGTTCTGCTGAGGGAGCGTTACGTAATCGCCTCAGCGCGCTGATG	2
AAAAGTTGCGCTGAGGCGTCGGGGGTTCTGCTCCTCAGCCTGAAGGAA	1
AAAAGTTGGGCTGAGGGTAGGGTCGTGGTTCACCTCAGCACATCTCCT	1
AAAAGTTTAGCTGAGGCCATTAAAAATAAAACCCTCAGCAGAAATAAT	2
AAAAGTTTAGCTGAGGGTGTTGTAGGGAGGGACCTCAGCGGATCAAGA	1
AAAAGTTTAGCTGAGGTTGTTTATTATCAGTTCCTCAGCGAATCGAGT	1
AAAAGTTTCGCTGAGGATAAGGTGAGGAATAACCTCAGCATCGGGATC	1
AAAAGTTTCGCTGAGGTTACCTCCAAAAACGACCTCAGCAGGCGTTAA	1
AAAAGTTTGGCTGAGGATGTGAACCGGGGGATCCTCAGCTGATCGAAA	1
AAAATAAACGCTGAGGCTCGATACACCAAAAACCTCAGCTAAGTACAA	1
AAAATAAACGCTGAGGGGTCTACTTGTAATTCCCTCAGCATTTTGGTT	1
AAAATAAACGCTGAGGGGTGTTGTGAATAAATCCTCAGCAACTAAGAG	1
AAAATAAAGGCTGAGGTCAAACATAGGGACGGCCTCAGCTTCTCAATG	1
AAAATAAAGGCTGAGGTGTAATACGTATGTTCCCTCAGCCCTTGGCTT	1
AAAATAACAGCTGAGGAATGTGTTCGGACTGACCTCAGCCGGTTGAAG	1
AAAATAACAGCTGAGGCACACAATATGTGCCCCCTCAGCGTGGTTACT	1
AAAATAACAGCTGAGGTGTCTGTGATAGTGTACCTCAGCTATCTCGAA	1
AAAATAACTGCTGAGGACGAGAGAAATCATTGCCTCAGCAACTAACCT	1
AAAATAACTGCTGAGGTCTTTAAAGGATAACGCCTCAGCGGTACCCCT	2
AAAATAACTGCTGAGGTTTGTTGGGTAGCATACCTCAGCATATGGGTC	1
AAAATAAGAGCTGAGGCTAAATTGTCAAGTTGCCTCAGCACTGGTTAT	1
AAAATAAGAGCTGAGGGAAAAATCATAGACGCCCTCAGCGGGCGTAGC	1
AAAATAAGTGCTGAGGATATCAAAAGACTTATCCTCAGCATTGTGCCC	1
AAAATAAGTGCTGAGGGACCGCGTGACACCAACCTCAGCGTTTTGCAG	1
AAAATAAGTGCTGAGGGGACAGACGCAGGCGCCCTCAGCCAGCCTCCG	1
AAAATAATAGCTGAGGGCAATCGGCGGGACCGCCTCAGCAAATATACT	1
AAAATAATAGCTGAGGGCTCGGTCCGTTGTAACCTCAGCTAAAGGCAC	1
AAAATAATAGCTGAGGTGTTGTTAAGCCGTCACCTCAGCTAGTTTAAA	2
AAAATAATAGCTGAGGTTAGAAATCCTTTACTCCTCAGCTTATGGGTA	1
AAAATAATGGCTGAGGACCATAATAACACGTCCTCAGCGTGACGTAAT	1
AAAATACACGCTGAGGTGGGTTTAGTACGGGCCCTCAGCTGTAACTGA	1
AAAATACAGGCTGAGGCGGGCAATTACAGTAGCCTCAGCCCGTCCACA	1
AAAATACCAGCTGAGGATTGAGGAACAAAAGTCATCAGCTCGATCCCC	1
AAAATACCTGCTGAGGCGTTCAGAGTCCAAAACCTCAGCCCGCTATAT	1
AAAATACGAGCTGAGGGATCACCGGGTCGGAGCCTCAGCATCAGTATG	1
AAAATACGGGCTGAGGAACATCTATGATCATCCCTCAGCTACCTTTCA	1
AAAATACGGGCTGAGGTTAGCGTGGGTGATTACCTCAGCGTGTACGAA	1
AAAATACTAGCTGAGGTAAGTTTAAGTTCGGCCCTCAGCCTACTTCTC	1
AAAATACTCGCTGAGGAGTCATTCGTTATGGGCCTCAGCAATACGAAC	1
AAAATACTCGCTGAGGCAGTACGCTAAAACACCCTCAGCTAGAGAGCT	1
AAAATACTGGCTGAGGAAATGCTAGCACGAACCCTCAGCTTTAAAACA	1
AAAATACTGGCTGAGGTGACGTTAATCAGTATCCTCAGCCATAAAACT	1
AAAATACTTGCTGAGGCTATAACCTCGACACTCCTCAGCAGGGGGGCT	1
AAAATAGAAGCTGAGGATCGTTCGGTTTTACTCCTCAGCCGCGGATCA	1
AAAATAGACGCTGAGGATTCGCAATATTCGGTCCTCAGCAACAACTAT	1
AAAATAGACGCTGAGGTGGCGGGATCAACTGCCCTCAGCGGAATCATG	2
AAAATAGAGGCTGAGGATATGAATACGGTTCCCCTCAGCTAACTGCTC	2
AAAATAGAGGCTGAGGTATTTCCTTATGGTCTCCTCAGCGTGTTACCC	1
AAAATAGATGCTGAGGACGTCGATAACAATTCCCTCAGCTAGTTGGAG	1
AAAATAGATGCTGAGGCTGCCTGGTTGATAATCCTCAGCGAGTCCTGT	1
AAAATAGCCGCTGAGGGCTACTGAGTGTCGCGCCCTCAGCAACATAAT	1
AAAATAGGAGCTGAGGATATAAAAGCCTGTCGCCTCAGCATCCGTATT	1
AAAATAGGCGCTGAGGGATTTGCGTAAATTGGCCTCAGCATCCATTTC	1
AAAATAGGCGCTGAGGGTATGGGAGTATCGCACCTCAGCTTATCATCC	1
AAAATAGGCGCTGAGGGTGAGGACAAGTGGTTCCTCAGCGCGACTCTG	1
AAAATAGGCGCTGAGGTTTTCATTTTTATTCTCCTCAGCGTCGAAGCT	1
AAAATAGTAGCTGAGGGTCGTAATCTAGAATCCCTCAGCGTTACTGGA	1
AAAATAGTAGCTGAGGTACTGTGAAAATAAAACCTCAGCCATATTAGA	2
AAAATATACGCTGAGGCACAAGTTTAAAGTAACCTCAGCGCTCGAGCG	1
AAAATATACGCTGAGGCCACAGATTTCGTTTCCCTCAGCTGGAGTGGG	2
AAAATATACGCTGAGGGAGGAAAGTGTGTATTCCTCAGCATCCCGTGC	1
AAAATATAGGCTGAGGCAATACAGCAGTTACCCCTCAGCTGTACGCGA	1
AAAATATAGGCTGAGGCTCGGGGGATAAACGCCCTCAGCGTCAAATCA	1
AAAATATAGGCTGAGGGTATACTTCACGGAGACCTCAGCGCTGGATGA	1
AAAATATCAGCTGAGGAATCGAGAACTTACATCCTCAGCTTAACGATA	2
AAAATATCGGCTGAGGACTGTGTCTTTGTTTGCCTCAGCACAATGTAA	1
AAAATATCTGCTGAGGTAAAAGTCTCGGACCCCCTCAGCGGTGTAGGA	1
AAAATCAAGGCTGAGGAAGTTTCGTACTCTTTCCTCAGCCCGTGAGTT	1
AAAATCAATGCTGAGGAGCCTGAGTAGATTTGCCTCAGCTACAGAAAT	1
AAAATCAATGCTGAGGGTAGCTAAGAAGATATCCTCAGCATGCATTTG	1
AAAATCAATGCTGAGGTTGACCATCCGTATTTCCTCAGCCATTACGTC	1
AAAATCACTGCTGAGGTGCATGCTTCCATGTGCCTCAGCATTGATTTT	1
AAAATCACTGCTGAGGTGCTAGAATATTGTCACCTCAGCTTTCCTTCA	1
AAAATCAGAGCTGAGGATTGGAGTTGTCCCAGCCTCAGCTCGTATGTG	1
AAAATCAGAGCTGAGGGAATGTAAGTAGCTAACCTCAGCGTGGTCTAC	1
AAAATCAGAGCTGAGGGTATCATCTGATTCAGCCTCAGCTAAGATTAG	1
AAAATCAGAGCTGAGGTTTTTTGGGGAGCACGCCTCAGCACTGTGTTT	1
AAAATCAGCGCTGAGGGGGAATAGGATTCCGACCTCAGCTTTGAGAAT	2
AAAATCAGGGCTGAGGACAACTAGTAGCCAAACCTCAGCCGCATGCGT	1
AAAATCAGTGCTGAGGTACTAGATGCCATTCCCCTCAGCCCATTTAGT	1
AAAATCATAGCTGAGGATAGTAAGAGGCAAGACCTCAGCCTAGCTAAC	1
AAAATCATAGCTGAGGATGAATCAAGCGGGACCCTCAGCATTTAGGTA	1
AAAATCATCGCTGAGGCGTTTATGGTACTTTGCCTCAGCGTTGAACTT	1
AAAATCATGGCTGAGGAGATGGAAGCAATCCACCTCAGCTCAATATCT	2
AAAATCATGGCTGAGGTGTTTACTGATTACGGCCTCAGCAGTTGGTGC	1
AAAATCATGGCTGAGGTTGTAGGCTGGACTTACCTCAGCAATTTCGAA	2
AAAATCATTGCTGAGGAAGGGGAGCGTAGAATCCTCAGCGGATATTTG	1
AAAATCCATGCTGAGGTCACACAAGACGTAAACCTCAGCCGCGTTTTA	2
AAAATCCCAGCTGAGGTCCATTTAAGGAGCGGCCTCAGCCCCTAGGTG	1
AAAATCCCCGCTGAGGTTATTTCATGCACTGTCCTCAGCATATGAAAT	1
AAAATCCCGGCTGAGGTTATTTAGATGTAGCCCCTCAGCTCGACTCTT	1
AAAATCCGAGCTGAGGGTGTATTTTCTTTTATCCTCAGCTTCAGGTCC	1
AAAATCCGCGCTGAGGCTTCTAGCATTAGCTACCTCAGCATCATATCC	1
AAAATCCGCGCTGAGGGGGTTACGACATTGGTCCTCAGCCAACAGGGG	1
AAAATCCGGGCTGAGGGGTATGCCACTTATGGCCTCAGCATCTATCCT	1
AAAATCGAAGCTGAGGACGCGGGATGTGGGATCCTCAGCAATAGTATC	2
AAAATCGAGGCTGAGGACCGATATTAGATGTGCCTCAGCACAACATAT	1
AAAATCGAGGCTGAGGCAGATTAAGAGTAGACCCTCAGCCGGCAACCT	1
AAAATCGAGGCTGAGGGAAGCTAAACGTTGTTCCTCAGCTATGGCACG	1
AAAATCGATGCTGAGGTCTTTTACATCATTGTCCTCAGCCCACACATC	1
AAAATCGCAGCTGAGGTCTTCTCAATATAGGACCTCAGCTTAATATTG	2
AAAATCGCGGCTGAGGACTTGGCTGGTTGAAACCTCAGCCCAGCTTGA	2
AAAATCGCTGCTGAGGTGCACGCGCGAATGGACCTCAGCCAAGGAGCT	1
AAAATCGGAGCTGAGGTAGCCTTTCCTTTAAGCCTCAGCGGACAGGCG	1
AAAATCGGAGCTGAGGTCGATGTTATAAATAGCCTCAGCATCGAAATT	1
AAAATCGGGGCTGAGGGATCACGTACGCTGGTCCTCAGCGTTGATCAG	1
AAAATCGGTGCTGAGGTGGTTTCTATTTTTACCCTCAGCAGTTGTAGA	1
AAAATCGTAGCTGAGGTTCTATGGTTTATGTGCCTCAGCTTAGAAAGG	1
AAAATCGTTGCTGAGGACCATCACGACATTGACCTCAGCCTCGTTGAC	1
AAAATCTAAGCTGAGGAGGTGTACATTAAAGCCCTCAGCTACTTTAGC	1
AAAATCTAAGCTGAGGGATCTGTCGAGTCCTCCCTCAGCATCTTTGTG	1
AAAATCTACGCTGAGGAGTCGTCAGCTGACGTCCTCAGCACACTCACC	1
AAAATCTACGCTGAGGCATTATCTTCTACTTCCTCAGCTCGTCGATGT	1
AAAATCTACGCTGAGGTGCGGATTCGCCAGTTCCTCAGCTTAAAAAAT	1
AAAATCTACGCTGAGGTGGGGGTCAGTTTCCACCTCAGCGTGCTCAGC	1
AAAATCTACGCTGAGGTTGTACTGGTCTAAGTCCTCAGCATTCGACAA	1
AAAATCTACGCTGAGGTTGTACTGGTCTAAGTCCTCAGCTACACGCCG	1
AAAATCTAGGCTGAGGAAGGTGATCACTACAGCCTCAGCAGGACCACG	2
AAAATCTAGGCTGAGGACATAATTACAGCTGTCCTCAGCTGGACACGC	1
AAAATCTAGGCTGAGGCGATGGCCAGATAAGCCCTAGCGAGCTTAGAT	1
AAAATCTCAGCTGAGGCATATCAACCTGTGTGCCTCAGCAAGATCATT	1
AAAATCTCCGCTGAGGAATGGCTTGATACCATCCTCAGCACTTGATCT	1
AAAATCTCCGCTGAGGATCTTTCTTTCGCGAACCTCAGCCGTTTATAT	1
AAAATCTCCGCTGAGGGTCTAGTTCGGCATTTCCTCAGCTTCAAAACC	1
AAAATCTCCGCTGAGGTGCTATTTTTAACATTCCTCAGCTTGAAGATC	1
AAAATCTCTGCTGAGGGTTGCGAAACAACTGCCCTCAGCATACATGAC	1
AAAATCTCTGCTGAGGTGAATCGCACGCCTGACCTCAGCCGCCAGTAT	1
AAAATCTGAGCTGAGGCAATCAAGTCACAAACCCTCAGCTCCTTTAAC	1
AAAATCTGAGCTGAGGTAACGGTAACAAGGAACCTCAGCATTCGATAA	1
AAAATCTGCGCTGAGGAACTGGATGGACCTGGCCTCAGCTATCGGCGG	1
AAAATCTGCGCTGAGGCGGCCTTAGATTTATACCTCAGCTAACAATGA	1
AAAATCTGCGCTGAGGGAAAGTGAGCTAATGTCCTCAGCTGGTAGAGA	1
AAAATCTGGGCTGAGGACTGTGTTACAACCTCCCTCAGCATCGGGTGT	1
AAAATCTGGGCTGAGGGATTTATGGTGCACGGCCTCAGCTAATTTTCT	1
AAAATCTGTGCTGAGGACCAATATGTTCTAACCCTCAGCAGGGGATAT	1
AAAATCTTCGCTGAGGCCCGTAACAGACTAGACCTCAGCTTCTTATTG	1
AAAATCTTGGCTGAGGATCTAAGCCACGTACTCCTCAGCTAAGATCTC	1
AAAATCTTGGCTGAGGCATTTGCCAACGTAGTCCTCAGCCATATGAGT	1
AAAATCTTGGCTGAGGTAGTCTTTTTATCCTCCCTCAGCAACAATTGT	1
AAAATCTTTGCTGAGGCGATAGATACACACATCCTCAGCGGAACGTAT	1
AAAATCTTTGCTGAGGTCGCGTGCAGGCTGTCCCTCAGCTCTATTTTA	1
AAAATGAAAGCTGAGGTTTTGGAGCGTACTTGCCTCAGCGGGATAAGA	1
AAAATGAAGGCTGAGGATTGTATGTCGGGACACCTCAGCAAGGGCCCT	1
AAAATGAATGCTGAGGAATTGTCATGTTTTCTCCTCAGCCTTAAATCA	1
AAAATGAATGCTGAGGATATCTATCGAGCAATCCTCAGCTTTGGTTTC	1
AAAATGAATGCTGAGGGGTACGATCTCGATACCCTCAGCTATGTACAT	2
AAAATGAGGGCTGAGGTTGGGGATCTATTGGCCCTCAGCTTTACCTTA	1
AAAATGAGTGCTGAGGCAGGACAAGGTTAGAGCCTCAGCTACCGTTTT	1
AAAATGATCGCTGAGGTCATGTTGACAGTGTACCTCAACGAAGCACTT	1
AAAATGATGGCTGAGGCTTGCTCTTTTTATCGCCTCAGCGTTACCACA	1
AAAATGATGGCTGAGGTATCTAAGCGTGTTCTCCTCAGCCAGTCCCAC	1
AAAATGCAAGCTGAGGTCTTCGGCCCCTACATCCTCAGCTACCGTCAA	1
AAAATGCATGCTGAGGGCCGTATGGAATTATCCCTCAGCGTTACAGCT	1
AAAATGCCCGCTGAGGCGGAGAGAAAGTCCTACCTCAGCATGTGTACC	1
AAAATGCCTGCTGAGGCCGCTGTTAATTTGTCCCTCAGCGTTGGCGGT	1
AAAATGCGCGCTGAGGGATGTCTCTGAAGGGACCTCAGCTACGGAAGC	1
AAAATGCGGGCTGAGGACACATGACATTAGATCCTCAGCTTCGACAGT	1
AAAATGCTAGCTGAGGACGATTATACACCCAACCTCAGCTCCAGATGA	1
AAAATGCTAGCTGAGGACTAATACGGGAATGGCCTCAGCAGAATGAAA	1
AAAATGCTCGCTGAGGGCCTCGCTGTCCTTATCCTCAGCGCAGAACAC	1
AAAATGCTGGCTGAGGAGGGACCATTTGATCCCTCAGCACAATTGTTT	1
AAAATGCTGGCTGAGGCGTAGTAGACAAAAATCCTCAGCTTACTGTGT	1
AAAATGGACGCTGAGGACTAGGGTTGCTAGAACCTCAGCAGCCATAAT	2
AAAATGGAGGCTGAGGAAACTACGTTTGGGTGCCTCAGCGCCGAGTGA	1
AAAATGGATGCTGAGGTCGCCAACAAGTCGACCCTCAGCCTCTGTCTA	1
AAAATGGCAGCTGAGGCCTCGTATGCAACATACCTCAGCCTTTTCTAA	1
AAAATGGCAGCTGAGGTATAGAGCTCACCGCCCCTCAGCTGATCCGCA	2
AAAATGGCAGCTGAGGTTGTGGACATTACAATCCTCAGCCCGTTTACC	1
AAAATGGCCGCTGAGGGTATCGAAATAGTCCTCCTCAGCACTCACTAG	1
AAAATGGCCGCTGAGGTACACAGGTATCTACGCCTCAGCTCGGCGGCT	1
AAAATGGCGGCTGAGGATGGAGGTCCATGGGTCCTCAGCTAGCACTTA	1
AAAATGGCGGCTGAGGCTGATGCTTCTCCTCACCTCAGCATAAACGAC	1
AAAATGGCGGCTGAGGGTGAAAACTTTCATTCCCTCAGCTGATTTAGC	1
AAAATGGCTGCTGAGGCGACCTTTTGAGGTACCCTCAGCGCCTGTTTT	1
AAAATGGGAGCTGAGGAATTGGCCTGGGGGGACCTCAGCTTATCAATT	1
AAAATGGGCGCTGAGGGGTTTAAGAGGAGCTACCTCAGCATGGCAAGG	1
AAAATGGGGGCTGAGGGATTAGCAACGATACTACCTCAGCTGGTAACC	1
AAAATGGGGGCTGAGGGTATCCATTCCTATTCCCTCAGCTTATCGATG	1
AAAATGGTAGCTGAGGATTGGTTCGCATTATACCTCAGCTTACGCCAA	1
AAAATGGTAGCTGAGGCTTAAATTCGCAAACCCCTCAGCATCAATTAT	1
AAAATGGTTGCTGAGGTCAATTAGTTGATCACCCTCAGCTCTCTTCTC	1
AAAATGTAAGCTGAGGCTCACTGCAACGCGCACCTCAGCGGGTAACAA	1
AAAATGTAAGCTGAGGGTATTCTAGACTCGGTCCTCAGCGATCATAAC	1
AAAATGTACGCTGAGGCTGATGAGCTAGTGTCCCTCAGCGTTGTTATG	1
AAAATGTATGCTGAGGATATCATCGTTCTCACCCTCAGCTAAGCTGTT	1
AAAATGTCGGCTGAGGCGTGTCAGGTATAAGGCCTCAGCAGTTACATT	1
AAAATGTCGGCTGAGGGGATGGTCTGTTGCTCCCTCAGCACGCCGACT	1
AAAATGTCGGCTGAGGTCAGATTGCTCATTCTCCTCAGCAACATTGTT	1
AAAATGTGCGCTGAGGAATTTGTGTTACCTTGCCTCAGCTCGTTATGA	1
AAAATGTGCGCTGAGGCCTATATCATCCGAGGCCTCAGCTGCATCTAC	1
AAAATGTTCGCTGAGGTTGAACTAATTGAGAGCCTCAGCATTCTAGAT	1
AAAATGTTGGCTGAGGATGATGAAGGCATTACCCTCAGCAAGATATAC	1
AAAATTAAAGCTGAGGAAAGATCAGAAAATTACCTCAGCTACGGTCGT	1
AAAATTAAAGCTGAGGCCAACGACTAGTATACCCTCAGCGATGCCGAA	1
AAAATTAAGGCTGAGGAGCGTTTTCACAAAGACCTCAGCGCGATCACC	1
AAAATTACGGCTGAGGGGCCTGATTTATTATTCCTCAGCCCACGATGT	1
AAAATTACGGCTGAGGTAGTCAGGGTACTTTACCTCAGCGTAGGTATT	2
AAAATTACGGCTGAGGTCTAACTAAGGTTTTTCCTCAGCGTCTTCGCT	1
AAAATTACTGCTGAGGATATAGGGAGACTGGCCCTCAGCAACATGGCC	1
AAAATTAGAGCTGAGGATTTGTCCTTATGTAACCTCAGCCCCGTCATC	1
AAAATTAGCGCTGAGGACGCTGTAACGCTTAGCCTCAGCTTAGTCTCA	1
AAAATTAGCGCTGAGGCAGATTCGTGGTCCAGCCTCAGCATCCATAAT	1
AAAATTAGGGCTGAGGTATTCGCGTTGTGTCACCTCAGCCGAAAAGCT	1
AAAATTAGTGCTGAGGCATGCTTAGTGTGGAACCTCAGCATAACGTTC	2
AAAATTAGTGCTGAGGGCGCCAGTCCTTGCTGCCTCAGCATAGCCCGT	1
AAAATTATAGCTGAGGGATCAGACCACGTCTACCTCAGCGATAGCGAA	1
AAAATTATAGCTGAGGTATACCCCCTATTTGGCCTCAGCTAAGTCGCA	1
AAAATTATCGCTGAGGGACGTGATGCAATCAACCTCAGCAAACGAATC	1
AAAATTATCGCTGAGGGCAATTGGCAATATGACCTCAGCAGTGCCAGA	1
AAAATTATCGCTGAGGGCGACGTAGCTTGGAGCCTCAGCAACTCTAAT	1
AAAATTATGGCTGAGGGATTGCGTATCCCATCCTCAGCGGTGTATAGT	1
AAAATTATTGCTGAGGAGTCGTGCGTGAGGGCCCTCAGCTCCGCTCAT	1
AAAATTATTGCTGAGGGAAATATTGTGGTGATCCACAGCTCCCAAGGT	1
AAAATTATTGCTGAGGGTGTGTGGGTAGCAGTCCTCAGCAGGGACATA	1
AAAATTCCAGCTGAGGACTATATTTATATATTCCTCAGCACACAAGGA	1
AAAATTCCAGCTGAGGAGCTTGTCTTTATCGCCCTCAGCCGTGTGACG	1
AAAATTCCAGCTGAGGAGGAGATACAATTATTCCTCAGCGTGAATAAC	1
AAAATTCCAGCTGAGGAGTCATGCGACATGTTCCTCAGCAAAAACTCC	1
AAAATTCCAGCTGAGGCTCAGTGAGGACCCGACCTCAGCTTACTTTTT	1
AAAATTCCTGCTGAGGAAGAAGATTCAATAGTCCTCAGCGATCCATAA	1
AAAATTCCTGCTGAGGTGGGGATAGAAGTCAACCTCAGCACTCCTTGG	1
AAAATTCGGGCTGAGGATCCGTTTCTCTTAACCCTCAGCTCACACCGT	1
AAAATTCTAGCTGAGGACAGGACACAAATGAACCTCAGCGTTAGCGCA	1
AAAATTCTGGCTGAGGGGTGGGTCGAACTTTACCTCAGCTACAAGTCA	1
AAAATTGAAGCTGAGGATCATGGGTGCTTGGACCTCAGCGTGGCTAGT	1
AAAATTGACGCTGAGGCCGCATACTACTACCGCCTCAGCGATAGGAGT	1
AAAATTGACGCTGAGGTTTCTGTAACATGCCGCCTCAGCCCTCGCGTG	1
AAAATTGAGGCTGAGGTTGAGTGTAGTGACTCCCTCAGCGTTAGTCGT	1
AAAATTGATGCTGAGGCGCTGTTGCGATATTTCCTCAGCGGGCCGTTT	1
AAAATTGATGCTGAGGTACTAAACCAGGTGCTCCTCAGCTGGCACGTC	1
AAAATTGCAGCTGAGGCATAGTAAGGCTAGCTCCTCAGCCACCCGACA	1
AAAATTGCAGCTGAGGTATGTTGGTCTTGGTACCTCAGCTCAATTGAC	1
AAAATTGCTGCTGAGGCTCTCACGTACCCGGCCCTCAGCCAATCTGCA	1
AAAATTGCTGCTGAGGGGCTCGCTAATAGAGGCCTCAGCTTTGGTGTG	2
AAAATTGCTGCTGAGGTGCTTTCGAAGGGCCGCCTCAGCCAGAGTAAG	1
AAAATTGGCGCTGAGGAACGGAAGTGTATCCACCTCAGCCGGTTGACG	1
AAAATTGGGGCTGAGGCCCTCCTTGATAGTAACCTCAGCAATTAGGGT	1
AAAATTGGGGCTGAGGTAATCCAGGCGGTCACCCTCAGCTCTGCGGGA	1
AAAATTGGTGCTGAGGATCGATTGGTTACGTACCTCAGCTTGTTCGGC	1
AAAATTGTAGCTGAGGGTACAGGTCGCGGGTGCCTCAGCTCGTAGTTT	1
AAAATTGTGGCTGAGGATACGCTGGAATTAGACCTCAGCAACGTGTAT	1
AAAATTTAAGCTGAGGAGCCCCGAGTGAATATCCTCAGCAGGAATTCA	1
AAAATTTAAGCTGAGGCCCCGAGAGAGGGGCACCTCAGCAGAACCCTG	1
AAAATTTAGGCTGAGGCATTTATAAACCTCACCCTCAGCTTGCACAGT	1
AAAATTTCAGCTGAGGTCGTAAGGTCCCCTCCCCTCAGCGCAATTCTT	1
AAAATTTCCGCTGAGGAAGGTCTCCTGGTGATCCTCAGCTCCTCAATT	1
AAAATTTCCGCTGAGGATGCGTAATTGTTTTACCTCAGCGTATCGACC	1
AAAATTTCCGCTGAGGCAGACACCGAAGGTCCCCTCAGCTATTGCTCA	1
AAAATTTGAGCTGAGGGGTCCTGGAAGGGCACCCTCAGCTATGTGTAG	1
AAAATTTGAGCTGAGGGTGTAACTTTCCCCATCCTCAGCACCTATCTT	1
AAAATTTGCGCTGAGGGTTCTCGCGGAATATGCCTCAGCGAAACACAA	1
AAAATTTGCGCTGAGGTCCTATCGGCTCTATACCTCAGCTGTAGCGTC	1
AAAATTTGGGCTGAGGTCACGGAACCTGGGGGCCTCAGCGTAGTCTTA	1
AAAATTTGTGCTGAGGATGTAATAGGCAACTTCCTCAGCTGTGCGAAA	1
AAAATTTGTGCTGAGGGAGTTAGTCTTGGGGCCCTCAGCGTTTAACAT	1
AAAATTTTAGCTGAGGGAAAAGTTAACGATAGCCTCAGCTCGTTTCAA	2
AAAATTTTAGCTGAGGGTGAAAATCTATTTCCCCTCAGCAATTGATGA	1
AAAATTTTGGCTGAGGCTTCGCGGCCCAAGTGCCTCAGCTAGATCGGC	1
AAAATTTTGGCTGAGGGATTGCGTATCCACATCCTCAGCGGTGTATAG	1
AAAATTTTGGCTGAGGTGTCAATAGCTCCAGACCTCAGCCGACATGAG	2
AAAATTTTTGCTGAGGACAGGCAGGTAATCTCCCTCAGCTTTTTTGAC	1
AAAATTTTTGCTGAGGAGGCTCGAATAGCATCCCTCAGCAAGTAACCT	1
AAAATTTTTGCTGAGGCTTTTAGTATTTAGTTCCTCAGCTATAGTCTT	1
AAACAAAAAGCTGAGGCAGTATGAGTTACCTCCCTCAGCCATAAGAAT	1
AAACAAAAAGCTGAGGTAAGTCCGACGAAGCTCCTCAGCAAGTTCTAT	1
AAACAAAAGGCTGAGGTTATGCAATATAAAAACCTCAGCTACCCCCAA	1
AAACAAACAGCTGAGGTAGATATTGTCACTAACCTCAGCGTTGGCTCT	1
AAACAAACCGCTGAGGGAGTCGACTATTCTATCCTCAGCGAATGTTAC	1
AAACAAACTGCTGAGGAGAGTTAAACGGGTATCCTCAGCATTGTTATA	1
AAACAAAGCGCTGAGGGTTTCTCCCCAGCACACCTCAGCATCATAGGT	1
AAACAAAGGGCTGAGGAAGGCCTGTAATGAGTCCTCAGCTATACCGCA	1
AAACAAAGGGCTGAGGTTTACGTTTAGATCATCCTCAGCATATTGATA	1
AAACAAATCGCTGAGGACTCATCTAAAACATGCCTCAGCTTCCCACAA	1
AAACAAATCGCTGAGGTTTCACAGAAAGGGAGCCTCAGCTAGAGATAA	1
AAACAAATTGCTGAGGTCATTATACGTGGCTCCCTCAGCGAAATAATG	1
AAACAAATTGCTGAGGTTGTAAGTTTGCCGAGCCTCAGCCCAGCCTCC	1
AAACAACAAGCTGAGGCCTTTGGCCGTAGCATCCTCAGCATGTTATTT	2
AAACAACAAGCTGAGGGGCTGCTTTATCCGACCTCAGCACCGTATAAT	2
AAACAACAAGCTGAGGGGTTAATGACGTACTCCCTCAGCGTGAAAATA	1
AAACAACAAGCTGAGGTAGCTCCGCACTAAGACCTCAGCCTCAAATGT	1
AAACAACAGGCTGAGGGTCCTACTCCTAATTACCTCAGCATGGCAGTA	1
AAACAACAGGCTGAGGTACAGTCGTAGGGCTTCCTCAGCACTTGGTGT	1
AAACAACATGCTGAGGTTGATCAGCACCAGATCCTCAGCCGATAACTT	1
AAACAACCGGCTGAGGTACTGAAGCGGCGATCCCTCAGCCCTGTCCCC	1
AAACAACCTGCTGAGGCAGCAGGAGCAAATCCCCTCAGCATTACACTT	1
AAACAACTCGCTGAGGAATAGAAAGTATAATACCTCAGCTTGTTTTTC	1
AAACAACTGGCTGAGGCGAAGTGAGCGGCCTACCTCAGCCGTTGAGCG	1
AAACAAGATGCTGAGGAGGTTATCCGTTGTTCCCTCAGCCCAATACGA	1
AAACAAGCAGCTGAGGATCATGGGTCTTCCGTCCTCAGCTTTCACTCT	1
AAACAAGCCGCTGAGGAACGATATGCTTATAACCTCAGCCTGCTAGGA	1
AAACAAGCGGCTGAGGTAGGGACCATAGCGACCCTAGCTTACAAACTT	1
AAACAAGGAGCTGAGGAACGGACCTTTGCGACCCTCAGCTTAAGAGCA	1
AAACAAGGGGCTGAGGCACGATTTTCGGGGCACCTCAGCTCGCCATAC	1
AAACAAGGGGCTGAGGGGAAGCGGAAACAAACCCTCAGCAATCTAAAG	1
AAACAAGGTGCTGAGGGCTCTGGACAAACCCACCTCAGCCCAACCAAT	1
AAACAAGTAGCTGAGGAAGGAAGTTCTTTCATCCTCAGCTCTCTGCGA	1
AAACAAGTTGCTGAGGTCGAACACACGGGGAACCTCAGCCTTTGGATG	1
AAACAATAAGCTGAGGCATCTAAAATAGGGTCCCTCAGCTGTACATTG	1
AAACAATAGGCTGAGGATTGGTAGCCGTCTAACCTCAGCGATGTGAAA	1
AAACAATAGGCTGAGGCGAAGTTCCGGCCCGGCCTCAGCTCTTCCTCA	1
AAACAATATGCTGAGGTACATTGAAGTGACGACCTCAGCTGAAAACAC	1
AAACAATATGCTGAGGTTTTTTATAAGACGCACCTCAGCAAATTAATG	1
AAACAATCCGCTGAGGCTGCCAAGGGTTTAATCCTCAGCTTCAGTCCA	1
AAACAATCGGCTGAGGTTAACTCAGCCAGTTACCTCAGCATCAAGCAA	1
AAACAATGCGCTGAGGGTTTCTCCCCAGCACACCTCAGCATCATAGGT	1
AAACAATGGGCTGAGGAGTAAATTTATAGTTCCCTCAGCCCCTATGCG	1
AAACAATGTGCTGAGGATACTATTCTGTAGCTCCTCAGCATTAGTCGC	1
AAACAATTAGCTGAGGAAATCAGCGTAGCATTCCTCAGCAGGGTCGAA	1
AAACAATTAGCTGAGGGACCGACCAGGCTTAGCCTCAGCTATACGACA	1
AAACAATTCGCTGAGGATTTTGTTCGTCTTTACCTCAGCGGACACCTT	1
AAACAATTCGCTGAGGGTGGCTCGAGAATAATCCTCAGCGACTTGAAA	1
AAACACAAGGCTGAGGAAACGCCGCGATATGGCCTCAGCGTTATCGCG	1
AAACACAAGGCTGAGGGTTTGTAGGCAATTCCCCTCAGCCTCCGAGTG	1
AAACACAATGCTGAGGTGCGGTGTTTTTTAAGCATCAGCCCGTATTAG	2
AAACACACAGCTGAGGCAGCTGACAAGAGGAGCCTCAGCATCCTATCA	1
AAACACACAGCTGAGGTAGTGAGTCACAATCACCTCAGCGGGCCATGT	1
AAACACACGGCTGAGGAAACCTGAGTCATTGACCTCAGCCGCATTCTT	1
AAACACACGGCTGAGGGGGGTGTTCACTCTGCCCTCAGCTTAATTATC	1
AAACACAGAGCTGAGGATTGAGCGTGTGACTCCCTCAGCGGGCGTATG	1
AAACACAGCGCTGAGGGTAGATACAATGATAGCCTCAGCTGAGCAGTT	1
AAACACATAGCTGAGGACTATCTTTGGAAGCACCTCAGCAATAACATT	1
AAACACATAGCTGAGGTGTCCAGTCATCAGCGCCTCAGCTAAATTGTT	1
AAACACATTGCTGAGGATATACGCGCTACTGACCTCAGCAATACAAGC	1
AAACACCAAGCTGAGGAACGACATGTGATGGGCCTCAGCATTTGTAAC	1
AAACACCAAGCTGAGGCTCATAGGGAGGCCTACCTCAGCCCGCCCAAT	1
AAACACCACGCTGAGGAAAGTTATAGGCGACGCCTCAGCAAGTACCCA	1
AAACACCAGGCTGAGGAAGCTCTATTAAAGAGCCTCAGCGATACAGTT	1
AAACACCAGGCTGAGGTCGGTCACTGGATAACCCTCAGCGCTCACCCC	1
AAACACCATGCTGAGGGCATAATGAAAAGCAAGCCTCAGCCTTCCTTG	1
AAACACCCAGCTGAGGGATTAATTGCCTTAATCCTCAGCCTGCACATT	1
AAACACCGAGCTGAGGCCCGATGTTTGTCAAGCCTCAGCATTGCGCGT	1
AAACACCGAGCTGAGGCGTCTGAATTTTATAACCTCAGCGTGAAATCA	2
AAACACCGAGCTGAGGTGAACGTAAACTTCGTCCTCAGCCAAAGATGA	1
AAACACCGAGCTGAGGTGATGCTTACCTTGCCCCTCAGCATGTCCCTT	1
AAACACCTCGCTGAGGCACACCAGATTAGAGACCTCAGCGTTGGGTTT	1
AAACACCTGGCTGAGGGTAAGATGCTTCCGTACCTCAGCATTGTTTCA	1
AAACACCTTGCTGAGGTCAAGTGGAACGTTAACCTCAGCAGTTCAGGG	1
AAACACCTTGCTGAGGTTCATTTGGGAAGATCCCTCAGCTCAAAATAC	1
AAACACGACGCTGAGGCAGGTCGTATTAGGCACCTCAGCAATATAACA	1
AAACACGATGCTGAGGGAGATGAAAGCAAAGGCCTCAGCGTATGTCGT	1
AAACACGTAGCTGAGGGCCGCACTGTTCGTCTCCTCAGCGCAGCTTAC	1
AAACACGTTGCTGAGGAGGAAACGGAGACTGACCTCAGCTTTCAATCC	1
AAACACTCAGCTGAGGCTTCCATTCAGCGAAACCTCAGCTCAAGGACC	1
AAACACTCGGCTGAGGATGGGATTAATTGCTTCCTCAGCTTTTCAAAC	1
AAACACTCGGCTGAGGCTAAAGTTGGTCTCGTCCTCAGCTTTATCCGC	1
AAACACTGAGCTGAGGTGAACGTAAACTTCGTCCTCAGCCAAAGATGA	1
AAACACTTAGCTGAGGGGTGTGTGCTGAAGATCCTCAGCTGGACTTAA	1
AAACACTTAGCTGAGGGTTTTATTGTAACAGACCTCAGCATATTTATC	1
AAACACTTTGCTGAGGCTATTATTCAACTGTTCCTCAGCAAGTGGGTC	1
AAACACTTTGCTGAGGTAAATTCAGCGAATGGCCTCAGCGTCCCGTTC	1
AAACAGAAAGCTGAGGACTACGGTTTTTCCCACCTCAGCAACAATTTA	1
AAACAGAACGCTGAGGGAGATTATCGACCGAACCTCAGCGCCGGAAGT	1
AAACAGAAGGCTGAGGCGAAAGGGGTTCATTCCCTCAGCTGTAGTCTG	1
AAACAGAAGGCTGAGGCTAATTTTATTGTCCTCCTCAGCATCTAATGA	1
AAACAGAAGGCTGAGGTTCGGCCACGAGGTAGCCTCAGCAACTTATGA	3
AAACAGAATGCTGAGGCATTTTATCGTCAATACCTCAGCATCATCTAT	1
AAACAGAATGCTGAGGTCTGACTCGGTTTGATCCTCAGCGGAGTCACT	1
AAACAGACAGCTGAGGAGCTGAGGTCTAATTATTAACAAACCTCAGCG	1
AAACAGACAGCTGAGGGGCTGAGGTTGATGGCGCTAAACCCCTCAGCT	1
AAACAGACAGCTGAGGGTTTGTCAACAAATGGCCTCAGCCGTAGTACC	1
AAACAGACCGCTGAGGAAGAGTACAGTCTCAACCTCAGCTCGGTCCAT	1
AAACAGACCGCTGAGGCGCTCTCACTTTTGCACCTCAGCAAACGATTG	2
AAACAGACCGCTGAGGCGCTGAGGATGGGATTTACAGAACCCTCAGCA	1
AAACAGACGGCTGAGGCGCCCTACGTGATCAGCCTCAGCTAATGCACT	1
AAACAGACTGCTGAGGAACCCAGTTTACGGGTCCTCAGCCTCGGGAAC	1
AAACAGACTGCTGAGGATCATATGTAATTATACCTCAGCCTTATTGAC	1
AAACAGACTGCTGAGGATCTTATGTAATTATACCTCAGCCTTATTGAC	1
AAACAGACTGCTGAGGTGCTGAGGACTGAAAGCGTTTGAACCTCAGCC	1
AAACAGAGAGCTGAGGATAATGTATCTTTAGGCCTCAGCTAGTTTCAC	1
AAACAGAGCGCTGAGGTCGATCGTACGTTGATCCTCAGCTGAAAATTC	1
AAACAGATAGCTGAGGTAGCATCGGGTTTCTTCCTCAGCTACCGGGAT	1
AAACAGATCGCTGAGGGAATGATATGTTTCTGCCTCAGCACTCACATC	1
AAACAGATTGCTGAGGAGAAACTGGATAGACTCCTCAGCACTTATGAA	1
AAACAGCATGCTGAGGTGAGTGGACACGAGTACCTCAGCGAAAGTATA	1
AAACAGCCAGCTGAGGCAATGAGATGTGGTAGCCTCAGCATAATAATA	1
AAACAGCCAGCTGAGGCGGAATAGCCCAGGCACCTCAGCGGGGCTTAT	1
AAACAGCCAGCTGAGGGGAACTGCGTCAAACCCCTCAGCGTTGAGAAG	1
AAACAGCCCGCTGAGGCGTATCATGAAAATATCCTCAGCCGTATCCTT	1
AAACAGCCGGCTGAGGCTATTTTATGGCAGGGCCTCAGCAAATATGAC	1
AAACAGCCTGCTGAGGATCCCATTATAACCAGCCTCAGCAAGAACGAT	2
AAACAGCGCGCTGAGGGACAATTTGCATGGGCCCTCAGCCCTCCTAGT	1
AAACAGCGGGCTGAGGCTGGAGTTATCATATCCCTCAGCCCTCGTTTG	1
AAACAGCTAGCTGAGGCATGTTAGGTATCTCACCTCAGCATTCTATAC	1
AAACAGCTGGCTGAGGTGAGAGTACCCTAGCACCTCAGCCAACCTTGG	1
AAACAGCTTGCTGAGGTTCCCCCAGAGGGGCCCCTCAGCGTTCGGATG	1
AAACAGGAAGCTGAGGCGTGGGGCGAGATTGTCCTCAGCAAAGAGCGC	1
AAACAGGACGCTGAGGTCGGGTTTTAATCGTACCTCAGCTTGTTTAAT	1
AAACAGGAGGCTGAGGGATTTTAAAGCTTCCGCCTCAGCAGTCGAGTA	1
AAACAGGAGGCTGAGGTACCCAACATATCATGCCTCAGCCCCTGTGTG	1
AAACAGGCAGCTGAGGGAGATTGTGTCATGGGCCTCAGCCGATATGTT	1
AAACAGGCGGCTGAGGTAGTGACGCTGTAGTTCCTCAGCTTTACGTAT	1
AAACAGGGTGCTGAGGATTGTAATCACACAAGCCTCAGCAGAGTACCT	1
AAACAGGTCGCTGAGGATCAGTCAAATAATTGCCTCAGCTATGGAAAA	1
AAACAGTAAGCTGAGGTACGACCACACCTAAGCCTCAGCACCATATAC	1
AAACAGTATGCTGAGGATCTAAGTAACCATATCCTCAGCGTAGTTAAT	1
AAACAGTATGCTGAGGCATACCCAGGGAAGACCCTCAGCTCGTTAATC	2
AAACAGTATGCTGAGGTTACTGTTCGTTGTGACCTCAGGGACCTGCTT	1
AAACAGTCAGCTGAGGGATTCGTTTGCTGCTGCCTCAGCTTAGATCAG	1
AAACAGTCTGCTGAGGGCTCTTAATGAATACGCCTCAGCTGGAGAATA	1
AAACAGTGAGCTGAGGACGCTCCCCTCTATATCCTCAGCGTAAGAATT	1
AAACAGTGGGCTGAGGTGGGTATAAAAAGTTGCCTCAGCGCTAAAAGT	1
AAACAGTTAGCTGAGGTATAGCGAAAGCCATACCTCAGCCCAGATCTC	1
AAACAGTTCGCTGAGGCGGCCGCCGTAATCATCCTCAGCATTAAACGC	1
AAACAGTTGGCTGAGGGTGTTGCGTTGTTTGTCCTCACTGGCTAGCAT	1
AAACAGTTGGCTGAGGTATTGTCGACCCGCGCCCTCAGCCGATGCTAT	2
AAACAGTTGGCTGAGGTGTGATGTAAAGTCCGCCTCAGCCAGAGTTCT	1
AAACAGTTTGCTGAGGTCACGTTGTACGAGCACCTCAGCTAGGCTAAT	1
AAACATAAAGCTGAGGAAACGACTAATTATGTCCTCAGCGGTTAGTCG	1
AAACATAAAGCTGAGGTGGCTTGCGCTCCGCACCTCAGCTCACAGTCT	1
AAACATAACGCTGAGGACGCCTACCCACTGGACCTCAGCAGAGAAACT	1
AAACATAACGCTGAGGGATTGTCGTGTTTGGGCCTCAGCGACTCTGCT	1
AAACATAACGCTGAGGGGACACGAGGTTTTTACCTCAGCTTGCGTCGA	1
AAACATAACGCTGAGGTTCCGACATAATGCAGCCTCAGCTAAAACTCG	1
AAACATAAGGCTGAGGTTACTGTATCTCAGCTCCTCAGCCCGATGACC	1
AAACATACAGCTGAGGGCTCCAAATATGACTTCCTCAGCAATTTGTTA	1
AAACATACTGCTGAGGAAGCACTATATAAGTGCCTCAGCTAGTAATAT	1
AAACATAGCGCTGAGGTCTTTAAAGACGTTGCCCTCAGCCATTACATA	1
AAACATAGTGCTGAGGTTTGGAAACCCTAATTCCTCAGCAGTCAGAGT	1
AAACATATAGCTGAGGCGATAAGATCTGACGGCCTCGGCGAACACTAA	1
AAACATATCGCTGAGGCAGTCACTCGTCGACCCCTCAGCTCTCACATC	1
AAACATATCGCTGAGGTAGATTAAATCTTCGTCCTCAGCAGGAATGTC	2
AAACATATTGCTGAGGTATAGTTCCGGATGTCCCTCAGCGACAGCTTT	1
AAACATATTGCTGAGGTGCTGTGGTCATGTTGCCTCAGCTTTACCGTA	1
AAACATCAAGCTGAGGATGCCCTCATGCGTGACCTCAGCATTGTAAGG	1
AAACATCAAGCTGAGGTAACGCCACGGAATGTCCTCAGCTAAACGGAT	1
AAACATCACGCTGAGGCGTGGTGGCTGCTATCCCTCAGCACAATTCGA	1
AAACATCACGCTGAGGTCATTTCGTAGACACGCCTCAGCTCCATGTTT	1
AAACATCACGCTGAGGTGTCGGTCTACAGAGTCCTCAGCGTACAGACT	1
AAACATCAGGCTGAGGTAAATACATGTGGGCACCTCAGCTCATGTACG	1
AAACATCAGGCTGAGGTGATTACTTCATACAACCTCAGCTTCTACGCT	1
AAACATCATGCTGAGGTTAGATTCCGTTTTTCCCTCAGCTGCTCAACC	1
AAACATCATGCTGAGGTTATCTACCGGAGCTGCCTCAGCAAGATATTT	1
AAACATCATGCTGAGGTTTTCTACCGGAGCTGCCTCAGCAAGATATTT	1
AAACATCCAGCTGAGGAGATCCCATTTTTATACCTCAGCGCGGAAATT	2
AAACATCCTGCTGAGGTAAATCTACTATGGAGCCTCAGCTGATGCCAT	1
AAACATCGAGCTGAGGCTTAGTTCGAGTACTACCTCAGCTGATTCTGT	1
AAACATCGCGCTGAGGGTAAGGATTGTCCAGGCCTCAGCTTAATACTA	1
AAACATCTAGCTGAGGAGGCGGTATTTTGCCACCTCAGCCACTACATG	2
AAACATCTCGCTGAGGATAGCAATAAAACCTCCCTCAGCCCTAACGAG	1
AAACATGAAGCTGAGGATGACTTATATTTTTTCCTCAGCAGTGGGAGC	1
AAACATGACGCTGAGGGGTGGGAATCTGCGATCCTCAGCAAAAATTTT	1
AAACATGAGGCTGAGGAGTATGAGCTTCTGAGCCTCAGCGGGTATATA	1
AAACATGATGCTGAGGAAAAACCTGTAGGCCTCCTCAGCTCCTTAAAA	1
AAACATGATGCTGAGGTTTCGGCGCGGGAGTTCCTCAGCCCATTGTTG	1
AAACATGCAGCTGAGGGTAGACGAATAAGGGACCTCAGCTCTATCCTT	1
AAACATGGAGCTGAGGTCATCGTGTAATATCACCTCAGCGCACTTAGG	1
AAACATGGGGCTGAGGTTTAAAAGCACTGATGCCTCAGCCACGCGAAT	3
AAACATGTAGCTGAGGTTCTATCTAGATAGGCCCTCAGCTGTTGTAAA	1
AAACATGTCGCTGAGGAATTCTAGCAACTAAGCCTCAGCGATCGTCGT	1
AAACATGTGGCTGAGGGGTATATATACGCTGCCCTCAGCGGTAACTTA	2
AAACATGTTGCTGAGGCTTTGATGGTTTACAGCCTCAGCATAATAATG	1
AAACATTAAGCTGAGGGTGTTTTAGTTTAATTCCTCAGCCTCACTAAT	1
AAACATTAAGCTGAGGGTGTTTTAGTTTAATTCCTCAGCCTCGCTAAT	1
AAACATTAGGCTGAGGGTTTCTTAATTGCTGTCCTCAGCGAAGAGTCT	2
AAACATTCCGCTGAGGACTTAGGAAATAGGGCCCTCAGCAGAGGTATG	1
AAACATTCTGCTGAGGGCGTAAGTTAAACCAACCTCAGCTCAAGACTT	1
AAACATTCTGCTGAGGGTAACATTCGCAAGAACCTCAGCTCACAAGCT	1
AAACATTGAGCTGAGGCTTTGGTAACTTGTCTCCTCAGCCGCTCATAG	1
AAACATTGCGCTGAGGCCTAAGCGCACCAAGTCCTCAGCCTGCATTTG	1
AAACATTTGGCTGAGGAGGGTATACCGAGAGCCCTCAGCATCGCAGCA	1
AAACATTTGGCTGAGGCCGTATAGCGCAACTTCCTCAGCCGACGACTT	1
AAACATTTGGCTGAGGTAACTTGAAAGTTAGCCCTCAGCTAGGGCTTT	1
AAACCAAAAGCTGAGGCCCTATAGTAGGGGATCCTCAGCTCCAGATAA	1
AAACCAAACGCTGAGGCTTTTTTAATTGTACCCCTCAGCACAATTACG	1
AAACCAAATGCTGAGGCGTGACTTTGATGTAACCTCAGCACTTAGGCA	1
AAACCAACAGCTGAGGAGGAATTGCAAATGCACCTCAGCCGGTGATAG	1
AAACCAAGCGCTGAGGATTGTATGTACGGTGCCCTCAGCTATTGACCA	1
AAACCAAGCGCTGAGGGTAGTCATTATTTTCACCTCAGCTTATATGAG	1
AAACCAATCGCTGAGGGTGTACACTACGTAACCCTCAGCCGCGTAATA	1
AAACCAATTGCTGAGGTTTCTTACACGCACGTCCTCAGCTTCTTTAAC	1
AAACCACAGGCTGAGGCTGAACCTTCGAACCCCCTCAGCGGGTGACAT	1
AAACCACATGCTGAGGAGAACGCCCGGCTCTGCCTCAGCATGTGGGCA	1
AAACCACATGCTGAGGGCATTGATTGGCATTCCCTCAGCTGATCCGGC	1
AAACCACCAGCTGAGGCTCAGAAAGATTCGGCCCTCAGCTAATAAGGA	1
AAACCACCGGCTGAGGCCATTACGTGCGACGGCCTCAGCAGTTGTAAG	1
AAACCACGAGCTGAGGTTCGAGCGGAGACAAACCTCAGCTCAGCCACG	2
AAACCACTAGCTGAGGTTCCCGAAAACAGCACCCTCAGCCGCTCGTAT	1
AAACCACTGGCTGAGGATGCGTGTAGGTGACCCCTCAGCGATTAAATG	1
AAACCAGAAGCTGAGGGTCTACACCATCTTCTCCTCAGCACCGCAGCG	3
AAACCAGACGCTGAGGCACAGACTAAGAGGTCCCTCAGCAGCATGGAT	1
AAACCAGGAGCTGAGGCGTAAAAACATGTCGTCCTCAGCACATGCCCG	1
AAACCAGGGGCTGAGGCGTTGGAACTTCAACGCCTCAGCAGTGAGTTC	1
AAACCAGGGGCTGAGGTCTGCCGATAACAGTACCTCAGCTTTCTTCAA	1
AAACCAGTAGCTGAGGAAGAAGTGGAAGGGTACCTCAGCTCGGCCGGA	1
AAACCAGTCGCTGAGGATGCGTCTCTTCTTAGCCTCAGCTCGGATAGA	1
AAACCAGTCGCTGAGGGTGAAAGTCAGGGAATCCTCAGCACAATTACA	2
AAACCATACGCTGAGGAGCGGGCTCCGATCAACCTCAGCCTAAAAGGT	1
AAACCATCAGCTGAGGGCTTAAGTAGGCCCATCCTCAGCAGAGCGAGA	1
AAACCATCCGCTGAGGGTAGGATTGGTAACACCCTCAGCAATGGCTGT	1
AAACCATGAGCTGAGGCACTAACCAGATATGACCTCAGCTCAACGTAA	1
AAACCATGAGCTGAGGTGCGACTGTGGTGTTACCTCAGCTATACCATT	1
AAACCATGTGCTGAGGAGCAATCTATCCTTTGCCTCAGCGTACGCCAT	1
AAACCCAAAGCTGAGGCGAGTTTTCAAGTGGACCTCAGCACGCACATT	1
AAACCCAATGCTGAGGGCGGATCAGCACATAACCTCAGCCTTTAATGT	1
AAACCCACAGCTGAGGGTTCAACAGTACGGAACCTCAGCACATTTTAA	2
AAACCCACTGCTGAGGTTTACGTCAAAGATTTCCTCAGCGTCTATCAA	1
AAACCCAGAGCTGAGGGCCGAACCGTATTCCCCCTCAGCATCTTGCCA	1
AAACCCAGAGCTGAGGTGGCTAAGTTAGAAGACCTCAGCCCAGGAGAA	1
AAACCCAGTGCTGAGGCTTCAAGCAATGGTATCCTCAGCGTAATTGGT	1
AAACCCATAGCTGAGGTTAATCTGGATCTACCCCTCAGCGGGACACAA	1
AAACCCATTGCTGAGGGGTGTGAAACATGTCCCCTCAGCCGGCGTGTT	1
AAACCCCATGCTGAGGTTCAATTTCGCGTATACCTCAGCTGGACATAT	1
AAACCCCGAGCTGAGGGTTTGAACGAGTGCCCCCTCAGCCTATTCATT	1
AAACCCCGAGCTGAGGTTTTTACTTAATTCTGCCTCAGCAGAACTTTC	1
AAACCCCGGGCTGAGGAATAATATAAAACTCTCCTCAGCGCCGTCGAT	1
AAACCCCTTGCTGAGGGTTAGTGCCCTTTCAACCTCAGCATCTAGTCT	1
AAACCCGAAGCTGAGGACATACTGCCATTATACCTCAGCTGTAGCGGT	1
AAACCCGAAGCTGAGGAGGACATTCGATAGAGCCTCAGCAAAGGGCCC	1
AAACCCGACGCTGAGGGTCCCTCTGTAAGGTCCCTCAGCGCGCTGTGC	1
AAACCCGATGCTGAGGTCGTACAAAGGAGAACCCTCAGCAATGGTTAA	1
AAACCCGGCGCTGAGGATGCGCTGATAGCCTACCTCAGCAGAGATTAT	1
AAACCCGGTGCTGAGGAAGTCATTTAGGATAACCTCAGCGAACAGGTT	1
AAACCCGGTGCTGAGGAGTGATGTATTGAATGCCTCAGCGGCCGGCTT	1
AAACCCGGTGCTGAGGATCTAGAAATTACTCACCTCAGCTAGTCTGGA	1
AAACCCGTAGCTGAGGCTTCATTAAGTTCGCTCCTCAGCAGATCATAG	1
AAACCCGTGGCTGAGGGCATGTGCTGTTTGTACCTCAGCGCGCTATAT	1
AAACCCGTGGCTGAGGGTAGGCAATTGCGGCCCCTCAACGCGGTGACA	1
AAACCCTAAGCTGAGGACGGCGGATAGGGCTCCCTCAGCCTTTGTGGG	1
AAACCCTATGCTGAGGGTTGACTGGTGACAGACCTCAGCAAATTACGA	1
AAACCCTCGGCTGAGGTACTGACAACGTATGACCTCAGCTGTAGTCTC	1
AAACCCTGGGCTGAGGGGCATGGTACTCAAAGCCTCAGCAACCTCTGT	1
AAACCCTGTGCTGAGGGTTCATCTGGTACGTTCCTCAGCAATTCACCA	1
AAACCCTTAGCTGAGGAGCTGATGGACAATAGCCTCAGCTTTTAATAG	1
AAACCGAGTGCTGAGGCAGTACTGGTATTAGTCCTCAGCTTGTAGAGT	1
AAACCGAGTGCTGAGGTGTCGGGGCATGTCATCCTCAGCTATTCCCAG	1
AAACCGATAGCTGAGGAGTAGGGTAACGGTATCCTCAGCCCAAACAGA	1
AAACCGATTGCTGAGGAACATCCCCCTGGAATCCTCAGCACGATCTAA	1
AAACCGATTGCTGAGGGTTGTCGGAAGCCATACCTCAGCATTTTATAA	1
AAACCGCAAGCTGAGGGCAACATTATGTGTACCCTCAGCTGCATTTCT	1
AAACCGCAAGCTGAGGGTAATATCGAACTCCCCCTCAGCGGCTTATTT	1
AAACCGCACGCTGAGGCGCCTATCATCCTTACCCTCAGCAAATCACTA	1
AAACCGCACGCTGAGGTGTCTAAACGCTCTATCCCTCAGCTCCACAGT	1
AAACCGCATGCTGAGGGGGGTGACATTATTAGCCTCAGCGCGTCACCA	1
AAACCGCATGCTGAGGTACTACCACAACTTATCCTCAGCCCTTTGGAC	1
AAACCGCCCGCTGAGGAGTTGTATCAGTAAGTCCTCAGCACCCCAGAT	2
AAACCGCCTGCTGAGGGCCATGTATAGATGGACCTCAGCGCTTTAGAG	1
AAACCGCGAGCTGAGGGTAATATCGAACTCCCCCTCAGCGGCTTATTT	1
AAACCGCGGGCTGAGGGTGAACCCTGGAATCGCCTCAGCGTGAATCAA	2
AAACCGCGTGCTGAGGTTGGAAAGTCGATTGGCCTCAGCTCAGGTTGA	1
AAACCGCTCGCTGAGGGGTTCCACGGATAAAGCCTCAGCTTAAGATAG	1
AAACCGCTTGCTGAGGGGGGTGACATTATTAGCCTCAGCCCAATCCCC	1
AAACCGCTTGCTGAGGTAGTAGTAACTTTTGCCCTCAGCTTTTCAGCT	1
AAACCGGATGCTGAGGACAAAAATTATCAAAACCTCAGCACCATACGA	1
AAACCGGATGCTGAGGATGGTAGTATGCATGACCTCAGCCTTGATTGT	1
AAACCGGATGCTGAGGGGCACTTATCCGAATACCTCAGCCACCGTAGA	1
AAACCGGGTGCTGAGGTGGGGCAATAGGAGGCCCTCAGCAATTGACCT	1
AAACCGGTAGCTGAGGTTATTACTGATTTCCTCCTCAGCTTGCCTCCA	1
AAACCGTCAGCTGAGGAGCTTCAGACAGGGGGCCTCAGCTTTTGCTAT	1
AAACCGTCAGCTGAGGTAGTTCCGTGGCGCCACCTCAGCATAGGTGTT	1
AAACCGTCCGCTGAGGGAAAACAAGGAGTTTACCTCAGCCTTGGCCAG	2
AAACCGTGAGCTGAGGAGTGTTGAGATAGAACTCAGCTTCAAAGGGTG	1
AAACCGTTAGCTGAGGCGAGGGGGGGACGTCTCCTCAGCACGTCCATA	1
AAACCGTTAGCTGAGGTCCGTTCTTGAGAGTACCTCAGCGTAGGTTCA	1
AAACCTAACGCTGAGGTTACAGGCCTCACAACCCTCAGCATTGGCTTA	1
AAACCTAAGGCTGAGGCCGTAACGTGAAATTTCCTCAGCGCCCCCGCC	1
AAACCTAAGGCTGAGGGGGTGCAACTTCTCTCCCTCAGCCTGGACCAT	1
AAACCTAATGCTGAGGCGTCGAGACAGGTTGTCCTCAGCGCGCTTCGT	1
AAACCTACTGCTGAGGCTTTGCGAGTCCATCACCTCAGCGTCGGTTAC	1
AAACCTAGCGCTGAGGAAGAATTTTCTAGAAGCCTCAGCTAGCTATCG	1
AAACCTAGCGCTGAGGTACTCCAATGTCGTTCCCTCAGCAATACCTAG	2
AAACCTAGGGCTGAGGGCTCTAGGTCGGGGTACCTCAGCAAAGACGTC	1
AAACCTAGTGCTGAGGGTGAATGTCCTTATTTCCTCAGCCTAACTCAC	1
AAACCTATAGCTGAGGGGCTTTCCTATTCTGGCCTCTGCGATGCTACA	1
AAACCTATGGCTGAGGGAATGTAACGTCCCTGCCTCAGCAATTGGGCT	1
AAACCTATTGCTGAGGAAATGTTCATTGTGCTCCTCAGCAACGCAAAA	1
AAACCTCAAGCTGAGGACGCTTACTCCATACGCCTCAGCTGAACGTTG	1
AAACCTCAAGCTGAGGTCCTGTTCGACGTATTCCTCAGCATGCGTTAG	1
AAACCTCACGCTGAGGGATACTGGCGGGGGTTCCTCAGCTTTATGGGG	1
AAACCTCAGGCTGAGGCTTGTTCGCAAACCCACCTCAGCGTAGAGGAT	1
AAACCTCCCGCTGAGGTACCTCATCACGCATCCCTCAGCCCTCTAAAT	1
AAACCTCGAGCTGAGGTAGTGATTTCGTAGGTCCTCAGCTCAGACCCC	1
AAACCTCGCGCTGAGGCGACTAGTTTTTATTGCCTCAGCTAGCTAGCA	1
AAACCTCGCGCTGAGGCTGCTGCACGGACGGCCCTCAGCCAGGATGTT	1
AAACCTCGGGCTGAGGTTGTTGATCACGTTGGCCTCAGCAGTGTGCAT	1
AAACCTCGTGCTGAGGTAGGGGGGTTCGTAACCCTCAGCTGTCTGAGA	1
AAACCTCTAGCTGAGGGTATTATACTAACCATCCTCAGCCTGATTGGT	1
AAACCTCTTGCTGAGGCAGAACCTTCATAAATCCTCAGCGTGGATGGA	1
AAACCTCTTGCTGAGGCTGATTCATGTTACATCCTCAGCCCTAGTTTT	1
AAACCTGAAGCTGAGGCGTTAATCTTAATTCACCTCAGCACGGACACG	1
AAACCTGAAGCTGAGGGCTGGTGGATAGGCAGCCTCAGCCATCAGTAC	1
AAACCTGAGGCTGAGGTGATTGGGGGCTTGTTCCTCAGCTAAATGTCA	2
AAACCTGAGGCTGAGGTTCGCTAAGCGCCATCCCTCAGCAGTATTGTA	1
AAACCTGATGCTGAGGAAACGCATATCACGGGCCTCAGCCATTGTCAT	1
AAACCTGCCGCTGAGGATTAGATTAATAGTAACCTCAGCCCCGCACTA	1
AAACCTGGGGCTGAGGTGAATAGCATCATGTCCCTCAGCCTCGAATAA	1
AAACCTTAGGCTGAGGAGGGGAGAAAATGCCACCTCAGCTCAGACTAT	1
AAACCTTCTGCTGAGGTTTCGGCCGTACAACACCTCAGCAAATCGTTT	1
AAACCTTGTGCTGAGGAGTTGGAGCTCCGGGACCTCAGCTCCACGAAA	1
AAACCTTTAGCTGAGGCGATCTCAAAGAAGTACCTCAGCGTTTCATAT	1
AAACCTTTCGCTGAGGCAATCCTAGTGAAGCCCCTCAGCTGTAAGTAA	1
AAACCTTTGGCTGAGGAAAAGCTGCGCGTATGCCTCAGCTACAACTAG	1
AAACCTTTTGCTGAGGGCCGGTAAAGGATGGTCCTCAGCCACCACAAC	1
AAACGAAAAGCTGAGGGCGAAATTGACCCTTCCCTCAGCTAAGCAATA	1
AAACGAAACGCTGAGGCTCGAGACACCTTGTACCTCAGCGTGACACCG	2
AAACGAACCGCTGAGGAATCTTATGCGTTCAACCTCAGCAACGCTTAA	1
AAACGAACGGCTGAGGACAGAACAAGTGTGACCCTCAGCATTATTTTC	1
AAACGAACGGCTGAGGGCTACATTAAGGATAGCCTCAGCAGACATACG	1
AAACGAACTGCTGAGGAAGCAACGGTCCCAGCCCTCAGCCCCTGCTTA	1
AAACGAAGGGCTGAGGAGTATAGCGATATATACCTCAGCTTATCCGCA	1
AAACGAATAGCTGAGGCAGACTATAGAATGAGCCTCAGCAGCCGAACC	1
AAACGAATGGCTGAGGAATCTCTAACATGCCACCTCAGCGCTTTATCT	2
AAACGAATGGCTGAGGCTAGGCTGAGACTGACCCTCAGCTCATTGAAC	1
AAACGAATTGCTGAGGCAGTCTCACAGTCGCACCTCAGCATTATGAAG	1
AAACGACAAGCTGAGGAACGCGACTATTGAACCCTCAGCCGATACTGT	1
AAACGACCAGCTGAGGCAGGTTCAAACCTTGACCTCAGCGGAAAAAAG	1
AAACGACCAGCTGAGGTATCTTGCATGCCATACCTCAGCGATATTATT	1
AAACGACCTGCTGAGGATAAAAAGTATATAGACCTCAGCTACTTTGCG	1
AAACGACTCGCTGAGGGTATAACTTTTGACAGCCTCAGCCCGGGTTGT	1
AAACGACTGGCTGAGGGAACTTTATTACGTTACCTCAGCTTTACTATG	1
AAACGAGAAGCTGAGGACGAATAATGTACGGCCCTCAGCATACATTAG	1
AAACGAGAAGCTGAGGCCGACGTTGAGACGGTCCTCAGCCAACACAAT	1
AAACGAGAGGCTGAGGCGTAATTGGAGGCCGACCTCAGCGCCCCTATC	1
AAACGAGAGGCTGAGGTTCGCTTGATATACGCCCTCAGCAGTTAAGGC	1
AAACGAGCAGCTGAGGGCTGGCTAGACGGTTACCTCAGCGAGTAAACT	1
AAACGAGCTGCTGAGGTTAAAGTTATATAATTCCTCAGCAAAAACATT	1
AAACGAGGAGCTGAGGGAAAGACCATTGTTGACCTCAGCCGCAGCTAA	1
AAACGAGGAGCTGAGGGAATGCAGACAACAAACCTCAGCTCCCCGCCT	1
AAACGAGGTGCTGAGGATCAGCTGTGGGCGCGCCTCAGCTGATCCATT	1
AAACGAGTCGCTGAGGCATTTACCAATATTTACCTCAGCTATTAGCTT	1
AAACGAGTCGCTGAGGGCGGTATCACGATCTACCTCAGCCTCGAGCAA	2
AAACGAGTTGCTGAGGGCATGAGGGGCGGCTACCTCAGCCCCCTTGTG	1
AAACGATAAGCTGAGGAGACGGTCAGGTTCAGCCTCAGCGCTCCCGCA	2
AAACGATAAGCTGAGGCTAAACGTTCAAGGAGCCTCAGCGTTGGAATA	1
AAACGATAAGCTGAGGCTCTGATATAACGCGCCCTCAGCTCGTGCACC	1
AAACGATAAGCTGAGGTACGCGGGGGGATTCTCCTCAGCGAATTTGGA	1
AAACGATACGCTGAGGCACTTGCACCTATTTCCCTCAGCCGACAGGAT	1
AAACGATATGCTGAGGACTGGATGAGACGACTCCTCAGCACGTGTGCT	1
AAACGATATGCTGAGGGATTTGTACACAGTACCCTCAGCACTTCACCC	1
AAACGATCAGCTGAGGAAGTCGCGGACACAAACCTCAGCCGTCTTTAT	1
AAACGATCTGCTGAGGAACTGACGGCATACAGCCTCAGCTCCTTTTGA	1
AAACGATGAGCTGAGGTCGCGCTTGTGCTGGGCCTCAGCCTTATGCCG	1
AAACGATTCGCTGAGGAGTTTTGGATTAGGAGCCTCAGCGTGTGTGAA	1
AAACGCAAGGCTGAGGATGAGCGAAAAGCTACCCTCAGCCAAACTCAT	1
AAACGCAATGCTGAGGGAGTGATTAAATGATACCTCAGCAATTATTCT	1
AAACGCACGGCTGAGGTGACCTTGACGCAGTCCCTCAGCAAATACCGC	1
AAACGCAGCGCTGAGGGGCTCCTCATCGAATTCCTCAGCATGACCCTC	2
AAACGCAGGGCTGAGGCAAGTGTCCTGAGAGTCCTCAGCAGTGTGTTA	1
AAACGCAGGGCTGAGGCGGGTTTGAAGTCTACCCTCAGCGGACCGATA	1
AAACGCATAGCTGAGGAGTGCTCTTCTCGTCGCCTCAGCGTTGATCAG	1
AAACGCATGGCTGAGGTTTCTGTAGTGATCCGCCTCAGCAGCCCTGGC	1
AAACGCCAAGCTGAGGTATAGTAATTAATACCCCTCAGCAGTAATTTT	1
AAACGCCACGCTGAGGGCTCGTGCATTGATCACCTCAGCCATCCCTTC	1
AAACGCCCCGCTGAGGCATGCGGAGAAAATTTCTCAGCACAAAGACTT	1
AAACGCCGAGCTGAGGACCCATCGAAAGGTATCCTCAGCCGCGTCTGC	1
AAACGCCGGGCTGAGGTCAGATTTTTACCTCCCCTCAGCCTAATGAGC	1
AAACGCCGTGCTGAGGTGCTGAAGGTTAATGTCCTCAGCCCTATTGCG	1
AAACGCCTCGCTGAGGTAACCGTGTGTGCGCGCCTCAGCCCTTAGTTA	1
AAACGCCTTGCTGAGGAGAACTTAAGTACAGGCCTCAGCTTTCATTAT	1
AAACGCCTTGCTGAGGATAAGGTTCTCGCACCCCTCAGCAATTTTAGC	1
AAACGCGAAGCTGAGGTAGGTGGTCACGTATTCCTCAGCCCCGCTCTA	1
AAACGCGCCGCTGAGGGGGTAGTGAGTATACGCCTCAGCTTGAAGACG	1
AAACGCGCGGCTGAGGCGTATTAAAGACGTGTCCTCAGCTTATGCAGA	1
AAACGCGGTGCTGAGGGTCACCCCATTTTAGTCCTCAGCCAATGCGCC	1
AAACGCGGTGCTGAGGGTCACCTCATTTTAGTCCTCAGCCAATGCGCC	1
AAACGCGTCGCTGAGGGTGATGCGTTATTAACCCTCAGCGCAGGAATT	2
AAACGCGTCGCTGAGGTGTAATGTAATACTTTCCTCAGCTGCAGGGCC	1
AAACGCTAAGCTGAGGCGTTATGGTAGATTACCCTCAGCGGCAATAGT	1
AAACGCTAAGCTGAGGTGTACTATAGATGGTACCTCAGCAAAGTCAGT	1
AAACGCTACGCTGAGGAATATTCAGAAGTAGACCTCAGCTCACCAGAA	1
AAACGCTAGGCTGAGGTGGATGGTATTTAGTGCCTCAGCTACTGCATG	1
AAACGCTCAGCTGAGGAATAATTTCAGATGCACCTCAGCCTATACTAA	1
AAACGCTCGGCTGAGGCCACGACTCGGTTGAACCTCAGCCATACCGCT	1
AAACGCTTAGCTGAGGCGCTTAGATCAGGCACCCTCAGCCATTTTAGA	1
AAACGCTTTGCTGAGGGTCTCCTTAAGAGGTTCCTCAGCAATACGGGC	1
AAACGGAAAGCTGAGGTAGACGCTACTCCCTGCCTCAGCAATTGGTTG	1
AAACGGAACGCTGAGGAAAGCGGTGAATAATACCTCAGCAAAGACGAA	1
AAACGGAAGGCTGAGGATTTGCCAAAACTAGTCCTCAGCAATAAATTT	2
AAACGGAAGGCTGAGGCATGTACAATGTGATTCCTCAGCCTATAGGTA	2
AAACGGAATGCTGAGGAGCTGTGGTCCTACCTCCTCAGCACAATTACC	1
AAACGGACAGCTGAGGCCCAATTATTGATCGTCCTCAGCACATCATCT	1
AAACGGACCGCTGAGGACTTATTACCGCAATGCCTCAGCATTTGCGCT	1
AAACGGACCGCTGAGGCGGTACGAAACTATTCCCTCAGCTAAATCCGC	1
AAACGGATAGCTGAGGCAAATTATCTTTGCCACCTCAGCTATTCCCGG	1
AAACGGATAGCTGAGGTAAGTCGACGATGACACCTCAGCGCAATCTCA	2
AAACGGATCGCTGAGGAACGATTTCACGACTCCCTCAGCTGAGATATT	1
AAACGGATTGCTGAGGAAGTGGCGCACAGTATCCTCAGCCTGGTCATA	1
AAACGGCGGGCTGAGGAATGTTCATGATTGATCCTCAGCGAACAACAA	1
AAACGGCGTGCTGAGGGATTTTTTTAATCTTACCTCAGCGATCCCTTG	2
AAACGGCTGGCTGAGGAAGCTCGAAAGACACCCCTCAGCAACTATGAA	1
AAACGGGCAGCTGAGGCGATATATTTTACGACCCTCAGCGGTGCGCAT	2
AAACGGGCCGCTGAGGGCGACATTTGGCATGACCTCAGCTATCCTAGT	1
AAACGGGCGGCTGAGGAGATTGTTTCAAGAAACCTCAGCTGTGTTAAA	1
AAACGGGGCGCTGAGGTATGGAGTCAGACAGCCCTCAGCGGCTTATGG	1
AAACGGGGTGCTGAGGTAACTACTATTCAAAACCTCAGCTTAAAGATT	2
AAACGGGTAGCTGAGGTTGTTCCGTCACAATTCCTCAGCTCAGGTGGG	1
AAACGGTACGCTGAGGAAGCTGGTTGAGAAAACCTCAGCGAAGTGCTT	1
AAACGGTACGCTGAGGGAGGGGCGTTCCCGTCCCTCAGCTAAATTTGT	1
AAACGGTATGCTGAGGATAAAAATTTGGTTGCCCTCAGCATATTCGGA	1
AAACGGTCAGCTGAGGCCATCACTTCGATTTCCCTCAGCTTACACTTG	1
AAACGGTCCGCTGAGGACCAGACGAAATGTAGCCTCAGCTGGATGACA	1
AAACGGTGAGCTGAGGGCAGATGCCAAATCGGCCTCAGCTCTCCAGTT	1
AAACGGTGCGCTGAGGCCTGAACTCACAAGGACCTCAGCGCGTTTTTG	1
AAACGGTGTGCTGAGGATTTGTCAACGAAGGTCCTCAGCTTGCTCTAG	1
AAACGGTTGGCTGAGGATAAAGTGAGGTTACCCCTCAGCGGTCCCGTC	1
AAACGGTTGGCTGAGGTTCAAAAGGCTATTTACCTCAGCTCCCAAGAT	1
AAACGGTTTGCTGAGGCTGTCCTAGTGTTAACCCTCAGCAGGATACTA	1
AAACGTAAAGCTGAGGATTTATAATGAGACAACCTCAGCTTGCCAGAC	1
AAACGTAACGCTGAGGGATTGTGCTCAATGCACCTCAGCCTGAACTAC	1
AAACGTAAGGCTGAGGGGAAAAGTAAGGGGGGCCTCAGCTGCAACGTA	1
AAACGTACAGCTGAGGCACGAATCCTTGAGTTCCTCAGCGGCCTGCGG	1
AAACGTACCGCTGAGGTATCATTCCATCTGCTCCTCAGCAAATGGCCT	2
AAACGTACGGCTGAGGTGCGTCCCCAATCATTCCTCAGCGTCCTGATG	1
AAACGTACGGCTGAGGTGCGTTTCGCAATTAGCCTCAGCACTACAGCG	2
AAACGTACTGCTGAGGGACCGACCTGGGAGGCCCTCAGCCAATCATAT	1
AAACGTAGAGCTGAGGAGTGCTTGGGGTTACGCCTCAGCGATCCGGCC	1
AAACGTAGCGCTGAGGCTCGATCTACTAAATTCCTCAGCAAGCTTTTG	1
AAACGTAGGGCTGAGGCGGATGTGAACCTACTCCTCAGCCTGTTTCCT	1
AAACGTAGGGCTGAGGCGTTAAAAAACCGTGTCCTCAGCTCATCTATA	1
AAACGTAGTGCTGAGGGATTAGTAGTTTATAACCTCAGCAGCAGGGCC	1
AAACGTAGTGCTGAGGGTCTCTAATTCATCTACCTCAGCATATTAAAT	1
AAACGTAGTGCTGAGGTAGGGATGCAATGAATCCTCAGCATCAACCCA	1
AAACGTATCGCTGAGGCAAGGTTGTACCCTAACCTCAGCATCTTGAGA	1
AAACGTATCGCTGAGGGAATTTACATGACTACCCTCAGCGGACTTAAT	1
AAACGTATCGCTGAGGGCGACTAAGTATCATTCCTCAGCGTCTGAACT	1
AAACGTATCGCTGAGGGGGGTTAGTTCACTACCCTCAGCCATTGAATT	1
AAACGTATTGCTGAGGCCACGATCCACATAAGCCTCAGCGGTTAACAA	1
AAACGTCACGCTGAGGAAGAGCACGGAAGTGGCCTCAGCTTGACAAGC	1
AAACGTCAGGCTGAGGATGGTAGCATTCTCAGCCTCAGCTAATATCCT	1
AAACGTCAGGCTGAGGTTCGGAAGTCCACGTCCCTCAGCAAGCCGCGA	1
AAACGTCATGCTGAGGCGCTCTTTTAAAGAAGCCTCAGCGAAGGAAGG	1
AAACGTCCCGCTGAGGACTACTGCGAACGTCTCCTCAGCACAATCCTA	1
AAACGTCGCGCTGAGGATAGCCCAGCCATCCGCCTCAGCAGAACCCTC	3
AAACGTCGTGCTGAGGGGGGAACCGTCTAATTCCTCAGCGCTGAGAGG	1
AAACGTCTGGCTGAGGATACGTCGAACTGGAGCCTCAGCGCGGGGCCT	1
AAACGTCTTGCTGAGGCTATCTCAACACTTACCCTCAGCAACACAACT	1
AAACGTCTTGCTGAGGGTGTATGACCCGGAGCCCTCAGCGAATTTACC	1
AAACGTCTTGCTGAGGTTCACGTCTGTTGACACCTCAGCTACGCGCGC	2
AAACGTGACGCTGAGGCAGTATTCTATCGTAACCTCAGCCAGTACCGT	1
AAACGTGACGCTGAGGTACTCAAATTTTTCACCCTCAGCTCAGTATCT	1
AAACGTGAGGCTGAGGGGATTGTAATTAAAAGCCTCAGCCTTATCAGA	1
AAACGTGATGCTGAGGAAGAGTTCGAATGTTGCCTCAGCTAGCTAGTC	1
AAACGTGATGCTGAGGCACATCTATCCATTGACCTCAGCACTTCGCAA	1
AAACGTGGCGCTGAGGTATTTATGTACACAAGCCTCAGCGCGCTCCCA	2
AAACGTGGCGCTGAGGTGATACGAATTTAGTACCTCAGCACGGCATGT	1
AAACGTGGTGCTGAGGAAGCAACGGTACTCAACCTCAGCTGGCCAATT	1
AAACGTGGTGCTGAGGTGAGGCACTGACTTCCCCTCAGCAATAAACAA	1
AAACGTGTTGCTGAGGAATATGTTAAGGTGACCCTCAGCCCTTTAGAA	1
AAACGTTATGCTGAGGAGTCTTACATAGGCTTCCTCAGCTGTCTGAGC	1
AAACGTTATGCTGAGGGTTGCGTTTCTTATCTCCTCAGCCATACAGGT	1
AAACGTTGCGCTGAGGATAAGGTGGCCTCCTCCCTCAGCTATTCCTGG	1
AAACGTTGGGCTGAGGGTATTCACAACACACACCTCAGCGGCTCGACC	2
AAACGTTGTGCTGAGGACCTGGTTCTACAAGACCTCAGCATAGGAGTG	1
AAACGTTTAGCTGAGGTTGCACAATTTTTGTGCCTCAGCGTCTATACT	1
AAACGTTTTGCTGAGGACCACTCGCGTTCCAACCTCAGCTAAACATGT	1
AAACGTTTTGCTGAGGCCGCACAAGTCTTGAACCTCAGCCTCGTAAAC	1
AAACTAAAAGCTGAGGGAACCTGTGTTAGTGGCCTCAGCTACGGGGAC	1
AAACTAAACGCTGAGGGTGTGTTGTTAAAATACCTCAGCCACTAGGGA	1
AAACTAAATGCTGAGGTAGTTGAAACGTGCGGCCTCAGCACTCTGATG	1
AAACTAAATGCTGAGGTGCTACACCAGTCTCGCCTCAGCTGATCGCCT	1
AAACTAACAGCTGAGGAAGCCGACACTTCTGACCTCAGCATTGTTGTT	1
AAACTAACAGCTGAGGGGGTAATAGTTAGCATCCTCAGCATGCTGAAT	1
AAACTAACTGCTGAGGGCTGGTGGGAACAATGCCTCAGCTATCACGAG	1
AAACTAAGAGCTGAGGATCGCGCTCTACATCACCTCAGCAACTTTGGC	1
AAACTAAGAGCTGAGGTACCTGGGTAAATATGCCTCAGCCGACGACTT	1
AAACTAAGAGCTGAGGTTCATGTAGCTCAGCACCTCAGCTTAGTTGTG	1
AAACTAAGGGCTGAGGGGGGTCTAGAACAAGTCCTCAGCATCGGAAAT	1
AAACTACAAGCTGAGGTAGTAGATCTCGGAGGCCTCAGCAAAGTACCT	1
AAACTACACGCTGAGGGTCTGGGACACAACCTCCTCAGCTGCAGTAAT	1
AAACTACAGGCTGAGGCATGGAAAATCATTACCCTCAGCGAAAGTGGA	2
AAACTACATGCTGAGGTTAGCTTCGAAATGGGCCTCAGCTATCAAGTT	1
AAACTACCAGCTGAGGGGGCACGTCCGAGTTACCTCAGCTTTAGCCGT	2
AAACTACCGGCTGAGGTCCATCAGAAATAGCCCCTCAGCACAGGCGGA	2
AAACTACGGGCTGAGGGGGTCTATTAGCCACGCCTCAGCTCATATGGT	1
AAACTACGTGCTGAGGGGACGTAATAATACTGCCTCAGCGTATGAGCC	1
AAACTACTAGCTGAGGGTGAGTCATGATTAGACCTCAGCGGTGTATGA	1
AAACTACTCGCTGAGGGCTTGAGCAGATCATCCCTCAGCGTAAACAAG	1
AAACTACTGGCTGAGGTGCGGTCAAAAAACAACCTCAGCTAGATTCAT	1
AAACTAGAAGCTGAGGGCCGAACGACTATCACCCTCAGCAAGCTGGGT	1
AAACTAGAGGCTGAGGCGTTGTGGTATTGATTCCTCAGCAGGGCGCCA	1
AAACTAGAGGCTGAGGGCTATTCTTAAGGCCCCCTCAGCCATCTTAAG	3
AAACTAGAGGCTGAGGGTAGACGCCCAGGCTCCCTCAGCTCGATTAAA	1
AAACTAGATGCTGAGGTAACGTCTTCTACAAACCTCAGCCCTTACAGA	1
AAACTAGCCGCTGAGGGTTAAAGGGCACGCTACCTCAGCTTGCCGGAA	1
AAACTAGCTGCTGAGGAATTCGAAATCAGCGTCCTCAGCTATGAAGTG	1
AAACTAGCTGCTGAGGGCCCGAATGACCCTTTCCTCAGCGGATTATTC	1
AAACTAGGAGCTGAGGTAGTGCAGCGCGAAGGCCTCAGCGATGCCAAA	1
AAACTAGGGGCTGAGGGAGCTGTTGGACAAGGCCTCAGCTGAACAACC	1
AAACTAGGTGCTGAGGAATATAGTCTAGACCACCTCAGCACAAATAAC	1
AAACTAGTAGCTGAGGCATTTCATTCCTCTGGCCTCAGCCACTCTTTA	1
AAACTAGTCGCTGAGGACCAAGAAAGGTGCGGCCTCAGCGTTCATATG	2
AAACTATATGCTGAGGACCCTGGAAATGCATGCCTCAGCAAAACATTA	1
AAACTATATGCTGAGGTACTTAACCTACGTAACCTCAGCGAGACATAT	1
AAACTATATGCTGAGGTTATAGACCTACACCACCTCAGCGCGATTTAG	1
AAACTATCCGCTGAGGCGATTACTTCGATTAGCCTCAGCTAAGATAGG	1
AAACTATGAGCTGAGGTATGAAACATATGTCACCTCAGCAGAACTTAG	1
AAACTATGAGCTGAGGTATTCCCTAAGGAGTTCCTCAGCTCATACTAC	1
AAACTATGAGCTGAGGTTGAAATACCTTGTTTCCTCAGCTGGTCGTGT	1
AAACTATGAGCTGAGGTTTACGGGTGTGCGTCCCTCAGCCCCTGTAGC	1
AAACTATGGGCTGAGGTATGGCTACCAAATAACCTCAGCCGAAACTAT	1
AAACTATGTGCTGAGGCTACAGCTTAAGGTTGCCTCAGCACCCGAAAA	1
AAACTATTAGCTGAGGGTATGCAGTATCGGTACCTCAGCTGCTACTCA	1
AAACTATTAGCTGAGGGTGAGTCATGATTAGACCTCAGCGGTGTATGA	1
AAACTCAAAGCTGAGGTTCTAAATGTAGGATACCTCAGCCATCTATTT	1
AAACTCAACGCTGAGGATATGACTCGCTATCACCTCAGCTGTTTCTTC	2
AAACTCACGGCTGAGGGTCGTTTGTGTCTATGCCTCAGCCTTTGGGAT	1
AAACTCACGGCTGAGGTTCTTGAGTGGCTCTGCCTCAGCAGCGAAGAC	1
AAACTCAGCGCTGAGGGCGGGGAATCAAAATCCCTCAGCCTAAAAATT	1
AAACTCAGTGCTGAGGTCTCGTATGCTAGACTCCTCAGCCGATGTCCA	1
AAACTCAGTGCTGAGGTTGATCATCTCACCAGCCTCAGCTTGTCCACG	1
AAACTCATAGCTGAGGAATTGCACGTATGTGTCCTCAGCGGCTTAAAA	1
AAACTCATGGCTGAGGAACTGTTAACCTAAGACCTCAGCGGGTCTAAC	1
AAACTCATGGCTGAGGGTGACACCGAGGACATCCTCAGCGAAGGGCGC	1
AAACTCATTGCTGAGGGGTTGGTAGATGTCCACCTCAGCATCACGTGA	1
AAACTCCAAGCTGAGGAGTAGTAGAGACACAGCCTCAGCATCCTTAAG	1
AAACTCCACGCTGAGGAAGTAGTGTATTGGCCTCCTCAGCAGGCATCG	1
AAACTCCAGGCTGAGGGTGGCGCTTAGCTGTACCTCAGCAGCGCACAC	1
AAACTCCATGCTGAGGCTACCATGTTATAAATCCTCAGCAATATTGGG	1
AAACTCCCTGCTGAGGCCGCCCCACATGTCGTCCTCAGCACTTTAGAG	1
AAACTCCCTGCTGAGGGGCCCCAGTTGAAAAGCCTCAGCCGTGTTCAC	2
AAACTCCGAGCTGAGGTCAAGTAAATGCCTGCCCTCAGCCATAATGGA	1
AAACTCCTAGCTGAGGGCTACGTCAACGATTCCTCAGCATGGTCGGGT	1
AAACTCCTAGCTGAGGGGAACTCACCACATAGCCTCAGCTAAGTTCTT	1
AAACTCCTGGCTGAGGGCCACTTATTGTTAGCCCTCAGCCAGGTAGGG	1
AAACTCCTGGCTGAGGTCAGACCTATTATCTCCCTCAGCCCGAGTTCA	1
AAACTCCTTGCTGAGGGATTGAACCGCAGGATCCTCAGCCAGTTTCAG	1
AAACTCGCAGCTGAGGAGAACTGATGCCATCTCCTCAGCATGGTGAAG	1
AAACTCGGCGCTGAGGTAGCCCACACCAAAGCCCTCAGCACAACATAA	1
AAACTCGTAGCTGAGGCAACCTCTCGGCACATCCTCAGCTTTCTTGCT	1
AAACTCGTTGCTGAGGATAGATATTCGAAATCCCTCAGCCACTATCCA	1
AAACTCGTTGCTGAGGTGATCTACGTAACATTCCTCAGCAGTACGTAA	1
AAACTCTAAGCTGAGGGGCAGGTCAGGGATCACCTCAGCTTCTTATTG	3
AAACTCTAGGCTGAGGAAAATCCCCGTAGATGCCTCAGCTGTTCGTCT	1
AAACTCTCAGCTGAGGCACCATAGTTGTAAAACCTCAGCTACTATACC	1
AAACTCTCCGCTGAGGACAGTTTATACTCAAGCCTCAGCGGATACACG	1
AAACTCTGAGCTGAGGATGTTTCTAAGATGCCCCTCAGCTAACTTTTG	1
AAACTCTGGGCTGAGGCAACAAAGGGCGACAGCCTCAGCCGGCTTAGT	1
AAACTCTTCGCTGAGGCCCTTATAGGTTTTTCCCTCAGCGAATTGTGT	1
AAACTCTTCGCTGAGGTAGATAGTCTAATAACCCTCAGCGCCATATAT	2
AAACTCTTTGCTGAGGCGCCTGTATAAGTCATCCTCAGCACAAACAAT	1
AAACTGACGGCTGAGGACGAGGGCAGGATTAACCTCAGCATGTAGTTA	1
AAACTGAGCGCTGAGGTATGGGCTATAATGAGCCTCAGCAATCGCATG	1
AAACTGAGCGCTGAGGTTAGGAAGTATCGAAACCTCAGCGCACCGCGT	1
AAACTGAGTGCTGAGGCCCGTAATGCAGTGCGCCTCAGCTTGGAAGGT	2
AAACTGATAGCTGAGGGTGTATACACTATACGCCTCAGCACTTTAAGT	1
AAACTGCACGCTGAGGAAGGTGTGATATACGCCCTCAGCCCGCTTGGG	2
AAACTGCAGGCTGAGGCGTTCCAGTGTGGGCACCTCAGCATCGCAGAG	2
AAACTGCAGGCTGAGGGTAATTGAATGTGAAACCTCAGCTTGCGGAGC	1
AAACTGCATGCTGAGGATATCTACTTCGGAACCCTCAGCCGTAGATCG	1
AAACTGCGCGCTGAGGACTTAGTACACATGGGCCTCAGCGGTAGCAAA	1
AAACTGCGCGCTGAGGCGTGAGGACTTCCATACCTCAGCCTACCTAAT	1
AAACTGCTAGCTGAGGAATACGCTTACGCTCACCTCAGCACAAGCTCA	1
AAACTGCTCGCTGAGGTGTGGAAGATAATCATCCTCAGCCTAGCAACG	1
AAACTGCTGGCTGAGGATCCAGGAAGTGTCTGCCTAGCGGCAAGGAAT	1
AAACTGCTTGCTGAGGTGGTAAGTACGATTCACCTCAGCGAGACATGT	1
AAACTGGAAGCTGAGGCGAGTCAACTGACCAACCTCAGCATGAAGTCA	1
AAACTGGAAGCTGAGGGGCTAGAGGACGGCGACCTCAGCGATTAGTTA	1
AAACTGGAAGCTGAGGTTTAGGAAGACAAAAACCTCAGCTGATAAGCT	1
AAACTGGACGCTGAGGTGGACTTGCGAAAAACCCTCAGCATTGATTGT	1
AAACTGGAGGCTGAGGTGCGACTTGCGAGAATCCTCAGCTCATTCCTA	2
AAACTGGATGCTGAGGCAGTCTCCTAAATTACCCTCAGCCACCAGGTT	1
AAACTGGCAGCTGAGGAGCGCTTCCATGTGAGCCTCAGCTTCCGGCTA	1
AAACTGGGAGCTGAGGTAAATTTCAAGTCACTCCTCAGCGGCTTGCCC	1
AAACTGGGCGCTGAGGGAGGGTATCATATTCTCCTCAGCTCGGCATCC	1
AAACTGGGGGCTGAGGTCGCTATTGGGTTATACCTCAGCATTAGTTTG	1
AAACTGGGTGCTGAGGGTTCCGAAGGGGTAGTCCTCAGCTACTTCCCC	1
AAACTGGTAGCTGAGGGACCCTGGACTCCTCGCCTCAGCAATCTCTTT	1
AAACTGGTTGCTGAGGCGGCTCATGGTGCATACCTCAGCACGTTGGAT	1
AAACTGTACGCTGAGGATGCATTTCTAAAACACCTCAGCGTCACGGAA	1
AAACTGTATGCTGAGGACGATAAGTTATCTATCCTCAGCAATACGAAC	1
AAACTGTCAGCTGAGGAACTGTCATGTAAAAACCTCAGCCTTATGGTG	1
AAACTGTCAGCTGAGGGACCGTATTATTCATTCCTCAGCCTCCTATAA	1
AAACTGTCCGCTGAGGATAGCCGCAGACTTACCCTCAGCCTCATTCTA	1
AAACTGTGAGCTGAGGCCCATGTACTAAGTCACCTCAGCTTTGTTTGA	1
AAACTGTGAGCTGAGGGGGATACTTTACGAGCCCTCAGCATATAGCGA	1
AAACTGTGCGCTGAGGTGTGGCCTGACCTTTTCCTCAGCATCATACCG	1
AAACTGTTAGCTGAGGTGCTTCTGAGTATGTGCCTCAGCGGCTACGGT	1
AAACTGTTTGCTGAGGGCACCTGACATTGGTACCTCAGCGCTCGCCCG	1
AAACTTAAAGCTGAGGCACGTACCTGATTGTTCCTCAGCGAGGAATCA	1
AAACTTAATGCTGAGGGTGCAAACGTTTCATCCCTCAGCACTTAACTC	1
AAACTTACTGCTGAGGTATTTTAGTAAACTGTCCTCAGCAATCCCTTA	1
AAACTTAGAGCTGAGGCTTGTCATCCACGCCACCTCAGCATCACTGGA	1
AAACTTAGTGCTGAGGAAATTACTGATATTAACCTCAGCCAATGGCCA	1
AAACTTAGTGCTGAGGAGGTTATCAAAGCTCACCTCAGCAACTTAGGC	1
AAACTTAGTGCTGAGGTTGATCATCTCACCAGCCTCAGCTTGTCCACG	1
AAACTTATTGCTGAGGCGTCATGTGGCACAATCCTCAGCGTTGCATCT	1
AAACTTCAAGCTGAGGGCATTATGTGGAAGTCCCTCAGCACTAAGATG	2
AAACTTCAGGCTGAGGTCGCGATATTGGTGCTCCTCAGCCAGGTCACG	1
AAACTTCCAGCTGAGGAGACTTTGCGATGTACCCTCAGCTGGAAGCGC	1
AAACTTCGAGCTGAGGTCAAGGTACTGAATTGCCTCAGCCTAACTTGG	1
AAACTTCGGGCTGAGGGAGGTCGGGATACAGTCCTCAGCGCATAATAA	1
AAACTTCTCGCTGAGGTATGCAATAAGTAATGCCTCAGCAAAATTGGG	1
AAACTTGAAGCTGAGGAACCTTGACAAGGACTCCTCAGCCCAGTCCAC	2
AAACTTGAGGCTGAGGCCCTGGGTTACGTGCGCCTCAGCAAGTGTTCG	1
AAACTTGATGCTGAGGGAATATATAACTTCAACCTCAGCTTTACTTAT	1
AAACTTGCAGCTGAGGGCGCTGATTAAATAAACCTCAGCTGTCACCTT	1
AAACTTGCTGCTGAGGTATCGCCTTACCATAGCCTCAGCGAGTCCTGA	1
AAACTTGGAGCTGAGGGCACAACTAAAGGTCGCCTCAGCGTGGTTCAA	1
AAACTTGGCGCTGAGGTTTATTGCGCGTAAGCCCTCAGCGGGCAAGTC	1
AAACTTGGGGCTGAGGCAATCATTCCTCAGTTCCTCAGCCAGTCCAAT	1
AAACTTGTAGCTGAGGGTCCACAAAACTAGTTCCTCAGCATCTAATGT	1
AAACTTGTCGCTGAGGCATTATTTCGCGTCTGCCTCAGCTCATTCCTT	1
AAACTTGTGGCTGAGGATAGGTTCAATTTCGACCTCAGCCTTCAGAGT	1
AAACTTGTGGCTGAGGATTCACATAGGAACTACCTCAGCTTCTGACGT	1
AAACTTGTTGCTGAGGCTTAGAGTTCCTTTAGCCTCAGCGCGGTTAAT	1
AAACTTGTTGCTGAGGGAACGTGTAATTCTTCCCTCAGCCGAGAGCTG	1
AAACTTTAAGCTGAGGATTGAATTACTGACGCCCTCAGCGGACGGAAA	1
AAACTTTAAGCTGAGGCCCTATGCTATTACTACCTCAGCTGCCCATGT	1
AAACTTTAAGCTGAGGGAGGATTATAAACGACCCTCAGCTTTGATGTT	1
AAACTTTACGCTGAGGACTTAGTAGTTTGAGTCCTCAGCAACGCACGT	1
AAACTTTACGCTGAGGTGTCCCTTATCTAGAACCTCAGCCTCCAATCC	1
AAACTTTACGCTGAGGTTAAACAGTCTGAGAACCTCAGCGAAAGTCGA	1
AAACTTTAGGCTGAGGCACGGTATGTGGGCGCCCTCAGCGCGACAATT	1
AAACTTTATGCTGAGGAGAAGACGTCGACCATCCTCAGCATGGCATCG	1
AAACTTTATGCTGAGGTGGCAGTAGTATAGGCCCTCAGCCTTTGCGAT	1
AAACTTTGTGCTGAGGACCGGCGCAGGCGCCTCCTCAGCATATCCGCG	1
AAACTTTGTGCTGAGGACTTCGCTTTCCCCGGCCTCAGCCATTCCAAT	1
AAACTTTGTGCTGAGGTCGTAATCTAGAGAACCCTCAGCAACGTTCGT	1
AAACTTTTGGCTGAGGTCAAGTGACTGCCGAGCCTCAGCTGTCCTTCT	1
AAAGAAAACGCTGAGGGATTGGTCAGCTTCTGCCTCAGCGGCGAATAA	1
AAAGAAAAGGCTGAGGTGTCGAGATCATGGTCCCTCAGCCACCGTGAA	1
AAAGAAAATGCTGAGGACGATCTAGTTAATCACCTCAGCGGAGTTAGG	1
AAAGAAAATGCTGAGGTAGCTTATTCTGCTAGCCTCCGCCATTATCTT	1
AAAGAAACGGCTGAGGATACGCCTGGCCACGCCCTCAGCAGATCATCG	1
AAAGAAACGGCTGAGGTTTTTTTACCTTTCATCCTCAGCTAAATCAGG	1
AAAGAAACTGCTGAGGGCTCCCTCTCAATCGGCCTCAGCGGAATATGT	1
AAAGAAAGAGCTGAGGAACGGACAAGGTATGACCTCAGCCCCCTCGAG	1
AAAGAAAGAGCTGAGGCAGAAATATGTGTTTGCCTCAGCCGCACACAC	1
AAAGAAAGCGCTGAGGAAAGCCTCTGTAAACTCCTCAGCTATTAATTA	2
AAAGAAATTGCTGAGGCTAGAAAGTGGCTAACCCTCAGCCGTGCCTAT	1
AAAGAACAAGCTGAGGAAGCTGCATCAAAGGACCTCAGCCGTGACAAG	1
AAAGAACATGCTGAGGTATCCTTATTACCCGGCCTCAGCGGTGTATGC	1
AAAGAACCGGCTGAGGAAAACAGATGTGTAGACCTCAGCGGCCGCTTT	1
AAAGAACCGGCTGAGGGAAAAAGTTTGCAACCCCTCAGCAATATCACC	1
AAAGAACCGGCTGAGGGCAGTGCATCGTGCGCCCTCAGCGAATACTTC	1
AAAGAACCGGCTGAGGTCCCGGATATCCGGTGCCTCAGCTACCTAATA	1
AAAGAACGAGCTGAGGGGGTCAGGTTTCGACACCTCAGCTGCTCAGGA	2
AAAGAACGGGCTGAGGCACGCGTAGACCTTGACCTCAGCAGTGGGTGG	1
AAAGAACGGGCTGAGGCGCACCCTTGACAGGTCCTCAGCATTGGGATG	2
AAAGAACGTGCTGAGGAAAGTTAACGCTGCCTCCTCAGCTTACATACT	2
AAAGAACTCGCTGAGGCAAATGGTGACCCTTGCCTCAGCTAATTAAAA	1
AAAGAACTTGCTGAGGGAGTCGCCATTTGCTACCTCAGCCCAAATAGT	2
AAAGAACTTGCTGAGGTTCATTTGGCCGAGACCCTCAGCTCAATTCGG	1
AAAGAAGACGCTGAGGTCAGCGGAAATTGTAACCTCAGCGACAAGGGC	1
AAAGAAGAGGCTGAGGTTACGCTCTTATCTATCCTCAGCCGAACTAGT	1
AAAGAAGATGCTGAGGTGGAATTTCCCGTCCCCCTCAGCGCGCCATAC	1
AAAGAAGCCGCTGAGGTTGGCAGTGTCTGTAGCCTCAGCAAAGCGGCT	1
AAAGAAGCTGCTGAGGATTGCCTATGATAATACCTCAGCCCTATGAGG	1
AAAGAAGGAGCTGAGGGAGCACGCTCGGTGGTCCTCAGCGAAGAAGGA	1
AAAGAAGGAGCTGAGGGGAAACCATCGCGTGACCTCAGCCCGTTCGAA	1
AAAGAAGGCGCTGAGGACTGTTAAAAGATGTGCCTCAGCAGATATCAT	1
AAAGAAGGCGCTGAGGCTTTCGTATGATCGTGCCTCAGCTGAATCCAC	1
AAAGAAGGCGCTGAGGTTGTTTTTGGCCAGTTCCTCAGCACTTCAACA	1
AAAGAAGGGGCTGAGGCTATCTACCACTCGACCCTCAGCAAGGTTATT	1
AAAGAAGTCGCTGAGGTAGGTCCATGGTTGTACCTCAGCAATAGATTT	1
AAAGAATAAGCTGAGGGGTGCAACGAGGACGTCCTCAGCTTTGATATC	1
AAAGAATAAGCTGAGGGGTTCATTTAAGTAGACCTCAGCGCAATAGGT	1
AAAGAATACGCTGAGGTAGTAAGGGGATAGTCCCTCAGCGCCGTCTCC	1
AAAGAATAGGCTGAGGAGTCTAGTAGCCAAAAACCTCCGCGTAATTGG	1
AAAGAATATGCTGAGGTGCGATTAATCTATCGCCTCAGCGCCATTTAG	1
AAAGAATCAGCTGAGGGGGTCAGATAAGTCGGCCTCAGCAGCCGGTTT	2
AAAGAATCAGCTGAGGGTAACGATGCAGTAAACCTCAGCTTTTTTTCT	1
AAAGAATCGGCTGAGGCATGTATGGTTGACAACCTCAGCAACTTAGGA	1
AAAGAATGAGCTGAGGCACAGCATGCGATCGGCCTCAGCCCCTCTGTA	1
AAAGAATGAGCTGAGGTCTTTACCGGTGGATACCTCAGCTCGCCCTCA	1
AAAGAATGCGCTGAGGTAGCGGATTTTTATATCCTCAGCACTTCCCCC	1
AAAGAATGGGCTGAGGGAAGTGTTTACGTGATCCTCAGCGGAGGGTTA	1
AAAGAATGTGCTGAGGCTAGATGCCAAGTCAGCCTCAGCGCTCTCCTA	1
AAAGAATTAGCTGAGGTCACTGTATGTCAAATCCTCAGCGTTGCGAGT	1
AAAGAATTCGCTGAGGGGGTGGATAATCGGCGCCTCAGCTGGCTTTAT	1
AAAGAATTGGCTGAGGTAAGTTTTTCTGAAGTCCTCAGCGTGACAATA	1
AAAGAATTGGCTGAGGTAGCATAGCACTGTGTCCTCAGCTCTCAATAG	1
AAAGAATTTGCTGAGGGGAAAGTCTATTGGTCCCTCAGCTGTATGAAG	1
AAAGACAAAGCTGAGGCTTCACGAAAATAGCACCTCAGCTCATTAACC	1
AAAGACAAAGCTGAGGTAAGATGACACATATTCCTCAGCGACCACGTG	1
AAAGACAAAGCTGAGGTACCCACTAATGATTCCCTCAGCCGCTGAAAA	1
AAAGACAAGGCTGAGGACCGTTACACCGGCACCCTCAGCTTGTGTATA	1
AAAGACAATGCTGAGGACGGATCTTTTTATCACCTCAGCTACAATGCC	1
AAAGACACTGCTGAGGAACGAATTCATTGGTACCTCAGCCAGTAAAAG	1
AAAGACACTGCTGAGGCGCATTGTGTTGAAAGCCTCAGCGGTAAGCAC	1
AAAGACATAGCTGAGGGAGGACTTCAATGTACCTCAGCGCCCTTGAAT	1
AAAGACATGGCTGAGGTAAGCAACCGTTGGGTCCTCAGCGTATGTCAC	1
AAAGACATTGCTGAGGACCTCAATCCACAGCTCCTCAGCCATTTAAGA	1
AAAGACATTGCTGAGGTCGCACGAGAGTGACCCCTCAGCACTATCCTC	2
AAAGACCATGCTGAGGAATTCTGAACAGGGATCCTCAGCCCCCTGGAC	2
AAAGACCGAGCTGAGGGCTTACCTAAACGGGCCCTCAGCCAAAGATGT	1
AAAGACCGGGCTGAGGGCGGTGAGACGGCTAACCTCAGCTGGATATAT	1
AAAGACCTAGCTGAGGAGCAAACTTTTTCGGTCCTCAGCCATGTTCTT	2
AAAGACCTTGCTGAGGCTCAAATACTGGATTACCTCAGCTACTTCGAG	1
AAAGACGATGCTGAGGACATGGGGCTGTTAAACCTCAGCGCAAAACAT	1
AAAGACGCAGCTGAGGACCATACTGTATGCGGCCTCAGCTCAGTTTAG	2
AAAGACGGAGCTGAGGCACATACTCGTTGTAGCCTCAGCGATTGTACT	1
AAAGACGGAGCTGAGGCCATGTGGAGTTGCGTCCTCAGCCGTACATTT	1
AAAGACGGGGCTGAGGATCGGAATTGGAAAAACCTCAGCTGCTTTAAG	1
AAAGACGGGGCTGAGGCAGGTTCAGGTGGGTGCCTCAGCGACTATATT	1
AAAGACGTAGCTGAGGCAGTTAAAAATCCCTGCCTCAGCAAGCGACGA	1
AAAGACGTCGCTGAGGTTCTGATAGAGTGCGTCCTCAGCGACTTGCAG	1
AAAGACGTTGCTGAGGATAAGATGGCCATAATCCTCAGCTAATACCTG	1
AAAGACTAAGCTGAGGCACTGTAAACTCAGTCCCTCAGCGATAATTAG	1
AAAGACTAAGCTGAGGTATAGAGGCTATTTATCCTCAGCAGGATTACC	1
AAAGACTACGCTGAGGAAGGTAAAAGCCTTGGCCTCAGCGCAATAACT	1
AAAGACTAGGCTGAGGGCGAGTTATAGATGTGCCTCAGCTGTGAGTGT	1
AAAGACTAGGCTGAGGTAATGAGAAACAATCTCCTCAGCTCTTATGCC	1
AAAGACTATGCTGAGGGTTTCCTCGTATGCAACCTCAGCAACGGCTAC	1
AAAGACTGAGCTGAGGGGCTAAAGTATGGAATCCTCAGCCAAATAACC	1
AAAGACTGTGCTGAGGGATCAATTAAAGTGTCCCTCAGCGTGTTCATT	1
AAAGAGACAGCTGAGGTTTAAAGGCGCACCTACCTCAGCACTTATACC	1
AAAGAGACTGCTGAGGGTGTGGTTTCAGTATTCCTCAGCGCTTGACGG	1
AAAGAGAGAGCTGAGGTAAAATCTGCTGCTATCCTCAGCCAAACAGTG	1
AAAGAGAGAGCTGAGGTCAGATAGTATCCATGCCTCAGCACTAGCGGG	1
AAAGAGAGTGCTGAGGACAAAACTCGCGTAGTCCTCAGCGACCTAAAT	2
AAAGAGATAGCTGAGGCTCCAACTGGTATGACCCTCAGCTTCTGTGTG	1
AAAGAGATGGCTGAGGTATCACTAGGTCACTCCCTCAGCATGGGGAGT	1
AAAGAGATGGCTGAGGTCCTGATACGTGCGCTCCTCAGCTCTGAGTCT	1
AAAGAGATTGCTGAGGCGACGATCAGCGGAAACCTCAGCGTGGTAGCC	2
AAAGAGATTGCTGAGGCGTGAATGATGATTTACCTCAGCGTACGTACA	1
AAAGAGATTGCTGAGGTGAAGTGGTGATCCTCCCTCAGCTGACTATAA	1
AAAGAGCAAGCTGAGGATATTGCTCGATTTGTCCTCAGCCAATAGCTC	1
AAAGAGCCAGCTGAGGAAGGCCAATCTATAATCCTCAGCTATCTAGAT	1
AAAGAGCCTGCTGAGGGGACTTAAGGTGAATTCCTCAGCCTCTTCAGA	1
AAAGAGCGAGCTGAGGGACAGGATCTAAAATCCCTCAGCAAAAATGCA	1
AAAGAGCGCGCTGAGGCGCAATTTTTTGTGGACCTCAGCGGATTTGTA	1
AAAGAGCGCGCTGAGGGACATCTATTAGCTGGCCTCAGCAAGTTCCAA	1
AAAGAGCTAGCTGAGGCATATATTTGACTCACCCTCAGCAAATTTAGA	1
AAAGAGCTCGCTGAGGGATAAGGTGACTCGGCCCTCAGCGCGTCTGGA	1
AAAGAGCTCGCTGAGGGTTAGCACTCTCAGGACCTCAGCTGGTTCGTC	1
AAAGAGCTCGCTGAGGTATTGAAAAGTTCATCCTCAGCTGCAAACGTT	1
AAAGAGGACGCTGAGGGGTGGAACAAGTATGGCCTCAGCCAATAAAAG	1
AAAGAGGCAGCTGAGGTTCCGAGCAAAGTTAACCTCAGCGGTAATTTG	1
AAAGAGGCCGCTGAGGAGGAGGTAGCCAGCCACCTCAGCGTGTGTACT	1
AAAGAGGCGGCTGAGGAGTCAAAAAGGATGGCCCTCAGCAGTTCTTCT	2
AAAGAGGCGGCTGAGGGCCCATTTTTCGATGTCCTCAGCACAATAAAG	1
AAAGAGGCTGCTGAGGGGTCTGCGATCGGTCCCCTCAGCCTCCACGGC	1
AAAGAGGGAGCTGAGGGATAGCAGCCAGAAATCCTCAGCATTGATTAA	1
AAAGAGGGCGCTGAGGTGTGAGTAAGGCGGGTCCTCAGCCACCCGGTA	1
AAAGAGGTAGCTGAGGAGCTGTCGTGGTATAACCTCAGCTACCTAATC	1
AAAGAGGTAGCTGAGGCGTAGTGTACTTATTTCCTCAGCTTTACTGAA	1
AAAGAGGTAGCTGAGGTTGGGAGCAAGATGCACCTCAGCGTGGACTCA	1
AAAGAGGTGGCTGAGGATCGGCTAGTCTTCTCCTCAGCACAGCATCGT	1
AAAGAGTAAGCTGAGGCTGGTTTTTTCCGAGACCTCAGCAGTACATAT	1
AAAGAGTACGCTGAGGATTTGCGTGCAACAACCCTCAGCCCTAGAAAG	1
AAAGAGTATGCTGAGGATCTTGACGGATACACCCTCAGCTCCCTGATG	2
AAAGAGTCAGCTGAGGATTCTCGTAATCTTACCCTCAGCTACCATGGT	1
AAAGAGTCCGCTGAGGTTTGCAATCAGTGTTTCCTCAGCCTTTGGAGG	1
AAAGAGTGCGCTGAGGAGGCAACCTCACCGGACCTCAGCATTGACACG	1
AAAGAGTGGGCTGAGGACTGGGGTTAGCAGTACCTCAGCTGTTCGAGC	3
AAAGAGTGGGCTGAGGAGATATGAGTATCTCGCCTCAGCCGCAGTCAA	1
AAAGAGTGGGCTGAGGAGTGCAGTGGAGGTGACCTCAGCTTCTGTGCT	1
AAAGAGTGTGCTGAGGAAATGAGTTGGTAATTCCTCAGCATTCGCTTT	1
AAAGAGTGTGCTGAGGACCTCCGCTTTTCACACCTCAGCGCAATGCGT	1
AAAGAGTGTGCTGAGGTGTATCCCAGTCATACCCTCGGCCCAGAAGTC	1
AAAGAGTTCGCTGAGGGGATCGTCGCGCATGGCCTCAGCTGCGTGAGC	1
AAAGAGTTCGCTGAGGGTGCAAACGAAACAATCCTCAGCAAACTGCAT	1
AAAGAGTTGGCTGAGGATTCTAGTATTATCATCCTCAGCACAATCAAC	1
AAAGAGTTTGCTGAGGTGTGATTGTTTCTGGCCCTCAGCTAAGTGTTC	1
AAAGATAAAGCTGAGGGAAGTGGTACGGAGGTCCTCAGCTAATATAAA	1
AAAGATAACGCTGAGGCTACTTACAAAAATCTCCTCAGCGGAGGGTAT	1
AAAGATAACGCTGAGGTCCTGACAGAGAACTGCCTCAGCAAATCGAGC	1
AAAGATAAGGCTGAGGTCTCTCATGGGACGGTCCTCAGCGAGGCAGAA	1
AAAGATAATGCTGAGGAATCGTCATTGGCTAGCCTCAGCGTACACAAA	1
AAAGATACTGCTGAGGCGCTGAAGACGTCTGACCTCAGCGGTTGTAGT	1
AAAGATAGAGCTGAGGATAGCCGCATTCATTACCTCAGCGCTCTTTGC	1
AAAGATAGCGCTGAGGCTAAGTGAGTTCACCTCCTCAGCAGATGAACG	1
AAAGATATAGCTGAGGATTGCTATGTTACAGGCCTCAGCTTCATTTGG	1
AAAGATATCGCTGAGGTAGCGTGCAGAAAGGACCTCAGCCCCTGTCAG	1
AAAGATATGGCTGAGGGCCACGGATAGATACACCTCAGCTTATTAATC	1
AAAGATATTGCTGAGGCGAGCGCACACGCCACCCTCAGCAGGAATAAT	1
AAAGATATTGCTGAGGTAACAATGCTACTTTTCCTCAGCGTTAAAAGG	2
AAAGATATTGCTGAGGTTATACCTTTAGGCCACCCAGCTTAGCTTGAT	1
AAAGATCAGGCTGAGGAGGGATGTCAGACGGTCCTCAGCCGCCCTTAG	1
AAAGATCAGGCTGAGGCGAGTTTTGTAACTAGCCTCAGCCTCGTAACG	1
AAAGATCAGGCTGAGGCGTGGTCGGCCAATCTCCTCAGCTTGCAAGGT	1
AAAGATCATGCTGAGGGGTGGCTCTCTCACAGCCTCAGCACTGAATGT	1
AAAGATCCGGCTGAGGCCGCTCGGGTGTCAAGCCTCAGCATTTTTTAA	1
AAAGATCCTGCTGAGGGGCAAACGTCCTACGCCCTCAGCATGGATGTT	1
AAAGATCGCGCTGAGGCCGATGTTGATCCCCCCCTCAGCCGGAGACTT	1
AAAGATCGGGCTGAGGTTGACATCAGCAACCTCCTCAGCTAGACACTA	1
AAAGATCTTGCTGAGGTCACTCACAAGCCAGACCTCAGCCCGAGCCTG	1
AAAGATCTTGCTGAGGTTGACCTTTTCGGCATCCTCAGCAGCTTACCA	1
AAAGATGGAGCTGAGGCGGTTACTCCGATCAACCTCAGCACATGGATC	1
AAAGATGGAGCTGAGGGCTGGGGTTGAGTAATCCTCAGCAAATAACAC	2
AAAGATGGAGCTGAGGGGTGTCGATATCTTGGCCTCAGCCATAAAGCT	1
AAAGATGGAGCTGAGGTGAGAGAATCATCTCGCCTCAGCGCAACACCT	1
AAAGATGGTGCTGAGGCCACTAAGTACAAATACCTCAGCACTAAGCGT	1
AAAGATGTAGCTGAGGGCTGCTTGGAATAGTACCTCAGCCTGACGGTT	1
AAAGATGTAGCTGAGGGTTTAGGCACTACTTTCCTCAGCTTGTTCGTG	1
AAAGATGTAGCTGAGGTAAGTGAGAAAACATGCCTCAGCGTTAGTTCA	2
AAAGATGTTGCTGAGGATCCGCTTTATTGCCACCTCAGCGTAATTAAC	1
AAAGATGTTGCTGAGGCTTTATCCTGGACAATCCTCAGCCAAGAGTAA	1
AAAGATTACGCTGAGGCATATATCTAACGGCGCCTCAGCGCAATTTAC	1
AAAGATTAGGCTGAGGACCAAACTGGCCAAAACCTCAGCGCCGATCAA	1
AAAGATTCGGCTGAGGATTCATTAGCATGATGCCTCAGCGAATGAAAA	2
AAAGATTCGGCTGAGGGGATAGTTGTAAGCCACCTCAGCCGATGTAAG	1
AAAGATTCTGCTGAGGGTTAATCAGCAAGGCGCCTCAGCAATCTTAGT	1
AAAGATTCTGCTGAGGTGGATCTTCTGGACAACCTCAGGCCAATATCA	1
AAAGATTCTGCTGAGGTGGATCTTCTGGACGACCTCAGGCCAATATCA	1
AAAGATTGTGCTGAGGCGCTCTCGTGCAGTACCCTCAGCTCCTAATGG	1
AAAGATTTAGCTGAGGAACTCAGTCACTAGAGCCTCAGCGCGTCCCGG	1
AAAGATTTAGCTGAGGAGGAAAAATTCAGGGGCCTCAGCGCAGCATCA	1
AAAGATTTGGCTGAGGACGAGAAACTTCCATACCTCAGCCATCTCACC	1
AAAGATTTTGCTGAGGGGTGTAGGATAGCAAGCCTCAGCGGGATGGAG	1
AAAGATTTTGCTGAGGTAGTGTGCGGTTGTTCCCTCAGCGAGTGTGTC	1
AAAGCAAAAGCTGAGGAGTGTGACGTTAAAGACCTCAGCCTAATTCTG	1
AAAGCAAAAGCTGAGGCAGAATGCATGGGACACCTCAGCCGGTTGTCC	1
AAAGCAAAAGCTGAGGTGCTTACCTTCCTCACCCTCAGCCACCGTCCG	1
AAAGCAAATGCTGAGGATGACAGACCGTTCATCCTCAGCTATCATGTT	1
AAAGCAAATGCTGAGGGAGGACTGGGACGCTCCCTCAGCGAGAGAATC	1
AAAGCAACCGCTGAGGCTGCTAGGTCCTAATACCTCAGCAGCGTACCT	1
AAAGCAAGGGCTGAGGAGTAGGTTTACTCATACCTCAGCAACCTTCTA	2
AAAGCAAGGGCTGAGGATACCATATCGGTTCGCCTCAGCTAGGCCGAG	1
AAAGCAAGGGCTGAGGTCGGTTTATGCTATGCCCTCAGCTTTCACACA	1
AAAGCAAGTGCTGAGGAGTCAACGCTTGATATCCTCAGCCACATGAAA	1
AAAGCAAGTGCTGAGGTATTTGAAACATAATACCTCAGCGAGCTATGC	1
AAAGCACGCGCTGAGGCATGAGCTTGGGAGGACCTCAGCGCGATAGCA	1
AAAGCACGGGCTGAGGAGCGATATGGTGGACTCCTCAGCCGTTAAGCA	1
AAAGCACGTGCTGAGGTTTATATAAAGATATCCCTCAGCCCTCTTAAT	1
AAAGCACTGGCTGAGGCGATTGATACCAAGAACCTCAGCTCACACGTC	1
AAAGCACTGGCTGAGGTTCTCTGGTACTCAAGCCTCAGCGTCAATTAT	1
AAAGCACTTGCTGAGGCGAAGTACATAACGTGCCTCAGCCGAAACAAC	1
AAAGCAGAAGCTGAGGGAGCACCCTATTAGGGCCTCAGCCCCATTAGG	2
AAAGCAGATGCTGAGGGTTGGCAACAGACGCACCTCAGCAGATTATTG	1
AAAGCAGATGCTGAGGTAATCGAGGAGGATAGCCTCAGCTCGTGCCAA	1
AAAGCAGATGCTGAGGTACGAAACGACATTATCCTCAGCGGTCTCTTT	1
AAAGCAGGCGCTGAGGTTTTGTTACGAACATACCTCAGCCTTGTAACC	1
AAAGCAGGGGCTGAGGGAATTCATTTCGGGGACCTCAGCAATGTAAGT	1
AAAGCATAAGCTGAGGCGACTTTTTTATTAGCCCTCAGCAAAGGAGTC	2
AAAGCATAAGCTGAGGTGAGGGTTCGGTTTGTCCTCAGCTTCGTCCCG	1
AAAGCATACGCTGAGGGTTATGCAACATATAGCCTCAGCAGGTGTCTG	1
AAAGCATATGCTGAGGGAGACCTCTCTTTAGGCCTCAGCCACAATACG	1
AAAGCATCAGCTGAGGGGGGTTGCCAGGGTATCCTCAGCTGGAACAGA	1
AAAGCATCAGCTGAGGGTTGATTCACAGTAAGCCTCAGCGCAGTCCAA	1
AAAGCATCGGCTGAGGATGGATTGACAGGAAACCTCAGCGGTTCCGTC	1
AAAGCATCGGCTGAGGCGGGCATCACAGTTTTCCTCAGCCATGGTGGC	1
AAAGCATCTGCTGAGGAGATGCAGCACGGGGACCTCAGCGAGCTTGAT	1
AAAGCATGAGCTGAGGCGGTGATATATGTCCACCTCAGCTACGGATGA	1
AAAGCATTAGCTGAGGTTCGTCCTTACTTCGCCCTCAGCCCACAATAA	1
AAAGCATTGGCTGAGGTTTTCTTTATCATTGGCCTCAGCAATCAGTCA	1
AAAGCCAAAGCTGAGGTTGTAACCCGGGAACACCTCAGCGATTTTACC	1
AAAGCCAACGCTGAGGTATTCCGGCCGAGCTCCCTCAGCACAAATTTA	1
AAAGCCACCGCTGAGGCCCATGTATCTACGATCCTCAGCATCGTATCG	1
AAAGCCAGCGCTGAGGCCTTTCGAATAAGAGCCCTCAGCAACAACGGG	1
AAAGCCATGGCTGAGGATCCGGAAAATCGGGACCTCAGCCTACTGATC	1
AAAGCCCAGGCTGAGGTGCAATGAGACGGATTCCTCAGCCAGATAAAG	1
AAAGCCCATGCTGAGGAATAAGACCCAACCGGCCTCAGCACACCCTTG	1
AAAGCCCGCGCTGAGGGGTAATACGTTAAATACCTCAGCTGTGGTCCG	1
AAAGCCCGGGCTGAGGAGGACCTATATATTTCCCTCAGCTGTCGATAT	1
AAAGCCCGGGCTGAGGAGGCAAGTTTTAACTGCCTCAGCGTACAGGCT	1
AAAGCCCTGGCTGAGGGAGCGTACGGCACGTTCCTCAGCAGTATTGAG	1
AAAGCCGCGGCTGAGGCACCGAGTAGCGATCCCCTCAGCACGGAGTCA	1
AAAGCCGCTGCTGAGGACTGTAAATGTAATCGCCTCAGCGGTAGTGGT	1
AAAGCCGGAGCTGAGGACTCATGGTTAAACGGCCTCAGCATCACATCG	1
AAAGCCGGCGCTGAGGGGCCGGCATGGGTACGCCTCAGCCTTTTATAC	1
AAAGCCGTTGCTGAGGAGTCTATATTTGATAACCTCAGCCTTAGAGGC	2
AAAGCCTAGGCTGAGGAAGAAGTAAGTGGTCACCTCAGCATAGTTGCG	1
AAAGCCTATGCTGAGGAATTTCGAATGTTTATCCTCAGCTTGATGTTA	1
AAAGCCTATGCTGAGGCAAACGTCTGTTCAAACCTCAGCCCAATGAAT	1
AAAGCCTCAGCTGAGGCTAAGGTAACTAAGTGCCTCAGCAACTCAGGT	1
AAAGCCTCGGCTGAGGGAATGTTTAGCTTACACCTCAGCAGCCCGAGT	1
AAAGCCTCTGCTGAGGGTGTTAGCTACGTATTCCTCAGCTTACAATTC	1
AAAGCCTGAGCTGAGGGGGCCTGACGGCCGCACCTCAGCCTTGCTAAG	1
AAAGCCTGCGCTGAGGCTGACCAATGTGATCGCCTCAGCGCGAACCTC	1
AAAGCCTTCGCTGAGGACCGTCTTTACATCAACCTCAGCCGACATTAG	3
AAAGCGAACGCTGAGGAGTAGCGACCCGAGTTCCTCAGCACGAGCATC	1
AAAGCGAGGGCTGAGGACAGGAATAGCGTACGCCTCAGCCCAGGTCCT	1
AAAGCGATAGCTGAGGCATGTCGAACACTATACCTCAGCGTTTGATTG	1
AAAGCGATAGCTGAGGTGTAAACTATCGTTCGCCTCAGCACTTATGTG	1
AAAGCGATGGCTGAGGACATTTAAGTGCAGTTCCTCAGCTTCTGTGTC	1
AAAGCGCATGCTGAGGTGAGGAATGGTAGTAGCCTCAGCAGCATAAAA	1
AAAGCGCGTGCTGAGGTCCCATTTAATTTACACCTCAGCCTTGTAGTG	2
AAAGCGCTTGCTGAGGAGGAAAAACCATTCATCCTCAGCATATTAATG	1
AAAGCGCTTGCTGAGGGGGAAGTCTAATGAAGCCTCAGCGGCTAACTT	1
AAAGCGGAAGCTGAGGGTCACAAATTTGACGTCCTCAGCTTCCGGATG	1
AAAGCGGATGCTGAGGGCTTATGAATTTACGTCCTCAGCCTAAGATGC	1
AAAGCGGCAGCTGAGGGGAATGGGAGAAGGCTCCTCAGCATGACTAGT	1
AAAGCGGGAGCTGAGGGATAGAGATATGTCACCCTCAGCCCAGTTGCT	1
AAAGCGGTCGCTGAGGCGGGCGTATTTCGAAGCCTCAGCGGGGAAATA	1
AAAGCGGTTGCTGAGGGGCTATAACGTCTAGACCTCAGCATTGATAAG	1
AAAGCGTAAGCTGAGGCGGTTTAGAAGATGCGCCTCAGCACTCTAAAC	1
AAAGCGTATGCTGAGGCCTAATGCTGAATACACCTCAGCCTTTTACTA	1
AAAGCGTCAGCTGAGGTCAAGAAACACAATTTCCTCAGCTCACTTTAA	1
AAAGCGTCCGCTGAGGTCGTTACGGGCTCGCCCCTCAGCACATTCCAT	2
AAAGCGTCGGCTGAGGTCTACTTTCACGAAGTCCTCAGCGCTAGATAC	1
AAAGCGTGTGCTGAGGGGGTAGTCAGACCACGCCTCAGCTTAGGCAAG	2
AAAGCGTTAGCTGAGGTGTCAGTTAGCCCCGTCCTCAGCGCCAATTGT	1
AAAGCGTTCGCTGAGGCGGTAGGTACCGTTTACCTCAGCCCCAGGCTA	1
AAAGCGTTGGCTGAGGTGGCAGAACAAGAATCCCTCAGCAAGCGCGAA	1
AAAGCGTTGGCTGAGGTGGTTACGACGGCCTACCTCAGCACGCTGGGA	1
AAAGCGTTTGCTGAGGATTTATAAGGCCTGTACCTCAGCGGTTTTTTA	1
AAAGCTACAGCTGAGGTTAAAATCTGAACCACCCTCAGCGTTGTTAGC	1
AAAGCTACTGCTGAGGAACACACGTTTCGAGACCTCAGCATTCATGCG	1
AAAGCTACTGCTGAGGTTGATAGGGTTCAGGACCTCAGCTATCTTAAT	1
AAAGCTAGAGCTGAGGGTCAGCGCACAGCAATCCTCAGCCCTTTTCTG	1
AAAGCTAGAGCTGAGGGTCTATCTGATATCGCCCTCAGCGCGTGCGTT	1
AAAGCTATAGCTGAGGGTTTACACTATTTCTTCCTCAGCTCATGATCT	1
AAAGCTATCGCTGAGGATACTTCTTTTATGGACCTCAGCACGTGCAGG	1
AAAGCTATCGCTGAGGATACTTCTTTTATGGACCTCAGCATGTGCAGG	1
AAAGCTATTGCTGAGGAGTTCCTTTTGTCATTCCTCAGCACCCTCATG	1
AAAGCTATTGCTGAGGATGTAACTCTGCTACGCCTCAGCACGTTGGTG	1
AAAGCTCAGGCTGAGGACGCATTACTCAAACTCCTCAGCTCACGATCT	1
AAAGCTCCGGCTGAGGGGGAAGAGGAGTTTAGCCTCAGCGTCTAAAGG	1
AAAGCTCGCGCTGAGGATTCGACGTGAATGGTCCTCAGCGAGCAGTTT	1
AAAGCTCGGGCTGAGGGTTATTCCTAGAATTACCTCAGCCCCCCCTAA	1
AAAGCTGACGCTGAGGGATTTTCTCTCAATCTCCTCAGCTTAAGCGGC	1
AAAGCTGGAGCTGAGGTTTATAAAGAAAGGCTCCTCAGCGGATCAGTA	1
AAAGCTTACGCTGAGGCCAATCTAACGGGTTGCCTCAGCTCATACTAT	2
AAAGCTTATGCTGAGGGAGCAGTTCCCGACTGCCTCAGCGGTATACCT	1
AAAGCTTCCGCTGAGGCAACTACTTAAAAGAACCTCAGCCAACCAAAG	1
AAAGCTTCGGCTGAGGAATTGTCTAGTATATGCCTCAGCCATTTGTGG	1
AAAGCTTCTGCTGAGGACTTGTTACCTGTTATCCTCAGCATTATTCTA	1
AAAGCTTCTGCTGAGGTATAATTGAAATTTATCCTCAGCATTTGGGAG	2
AAAGCTTGGGCTGAGGTCAAATGTCGTCTTTCCCTCAGCGTCGAGTCT	1
AAAGCTTGTGCTGAGGAGAATCTAGAGATTTTCCTCAGCTCGACCCCC	1
AAAGCTTTAGCTGAGGTCCAAAAGATTGTCCTCCTCAGCCTATCCAAT	1
AAAGCTTTGGCTGAGGCGATTGCGTTTACATACCTCAGCTGGTAAGGA	1
AAAGGAAAAGCTGAGGAAATTGTATTTCGCCACCTCAGCACCCATGAG	1
AAAGGAAACGCTGAGGACGACAATGGCAGACACCTCAGCAGTTGTTCA	1
AAAGGAAATGCTGAGGTACTATAATGATGACACCTCAGCGCTGATATA	1
AAAGGAACAGCTGAGGCGCATAACTGGTTCTTCCTCAGCCTCGCGGTC	1
AAAGGAACCGCTGAGGAGGATTAACGTAGGTCCCTCAGCGTGTTATCT	1
AAAGGAACCGCTGAGGTTCCAGCCATTGAAGTCCTCAGCACCGAAAAC	1
AAAGGAACGGCTGAGGGCTTCATCCAGTGAGCCCTCGCGTGTAGTGGT	1
AAAGGAAGAGCTGAGGAATATGGCCTAGGTACCCTCAGCGTCTAGGGC	1
AAAGGAAGAGCTGAGGATCGATATGTAGGAATCCTCAGCGTTGGTACC	1
AAAGGAAGGGCTGAGGGCCTCGTTTGTCCTAGCCTCAGCAGAGGGACG	1
AAAGGAAGGGCTGAGGGTATGGAAGGGGAATGCCTCAGCTTTTATGTA	1
AAAGGAAGTGCTGAGGACCTTATAGACAGCCCCCTCAGCCCTTCAGGT	2
AAAGGAAGTGCTGAGGGAATGGTGGGAATAGCCCTCAGCTCATGCTCT	2
AAAGGAATGGCTGAGGAATCGTTACCGAAGGACCTCAGCTGCCGACAC	1
AAAGGACCAGCTGAGGATCTTTCACCACACCTCCTCAGCTGGACCACT	1
AAAGGACCAGCTGAGGTTGAGTGGCATTTCTTCCTCAGCTTGCAACCC	1
AAAGGACCTGCTGAGGCACATATATGTTATACCCTCAGCTATTTGATG	1
AAAGGACGAGCTGAGGGACAAACACATAACGTCCTCAGCAATATCAGA	1
AAAGGACGCGCTGAGGGACCCCGTTTATTGTCCCTCAGCATGAACGTC	1
AAAGGACTAGCTGAGGGCTTATGATTCACGACCTCAGCTCAGAGTGCT	1
AAAGGACTTGCTGAGGCTTTTCCGGAAAGCGACCTCAGCGGTATGCCC	1
AAAGGACTTGCTGAGGGTCGTTAAAAGTAAGCCCTCAGCTAGGCGAAA	1
AAAGGAGACGCTGAGGGCATAAGTTGAATCAGCCTCAGCTACATAGTA	1
AAAGGAGACGCTGAGGTTTAGGCTATAAGGAACCTCAGCGCGTAGGAT	1
AAAGGAGATGCTGAGGTAGTTTTCTAAACACGCCTCAGCGAAATCTCG	1
AAAGGAGCTGCTGAGGACCTCGATGTTAATAGCCTCAGCTTCCCTTTT	1
AAAGGAGGCGCTGAGGCCGAGATTAAACGTTGCCTCAGCAAACCGTCA	1
AAAGGAGGGGCTGAGGAATTTCTTGGCCTTCACCTCAGCTGTTGCTGA	1
AAAGGAGTTGCTGAGGAATGACTACATGAAGACCTCAGCTACCGGTAC	2
AAAGGAGTTGCTGAGGATGGTTTGTCATAGGACCTCAGCCTCGATATA	1
AAAGGATAGGCTGAGGGTGTAATACACTAAAACCTCAGCTAAATGATA	1
AAAGGATCCGCTGAGGGGCCTGGTAAAATTGTCCTCAGCAAGGAGAAG	1
AAAGGATCCGCTGAGGTCTAAGACAGAATTTGCCTCAGCCCACAATTG	1
AAAGGATGGGCTGAGGACTTGGGGATGGGGTACCTCAGCGTGTTCTGC	1
AAAGGATGGGCTGAGGGTAGAGGTTTAGCATTCCTCAGCTCAGCAATA	1
AAAGGATGGGCTGAGGTTGACGCCCAAGCTTCCCTCAGCCCTCCAGAG	2
AAAGGATGTGCTGAGGAACCGCGGACATTAATCCTCAGCCTAGATCAG	2
AAAGGATTCGCTGAGGTAATACAGTCCATTGGCCTCAGCACGATTTTG	1
AAAGGATTGGCTGAGGCAAGGCTTACTGGTAACCTCAGCTATCCTCTC	1
AAAGGATTTGCTGAGGCTACTATACATCTCGACCTCAGCCTTTTGAAA	1
AAAGGCAACGCTGAGGCCCTGTTAGGCACTCACCTCAGCAGTCCCAAG	1
AAAGGCACAGCTGAGGCTGCGATATCACCAGGCCTCAGCAAAATCAAA	1
AAAGGCACGGCTGAGGATAGGCAGAATCCTCACCTCAGCTGCGCAAAT	1
AAAGGCACGGCTGAGGTTATGTCGTCACAACACCTCAGCAAAGATTAC	1
AAAGGCACTGCTGAGGAGGCGGACATAGTGAACCTCAGCACGATAGTA	1
AAAGGCAGCGCTGAGGATGTTGAATCCAGTCTCCTCAGCGGTAATAAG	1
AAAGGCAGGGCTGAGGTAATCTCAACTTTGGTCCTCAGCCTGGCATCC	2
AAAGGCAGTGCTGAGGCCTATCTATGTCCATCCCTCAGCGGTACGGCA	1
AAAGGCATAGCTGAGGGGGAAATGCAAAGTTCCCTCAGCACCGATGCA	1
AAAGGCATGGCTGAGGTTCCGCCCGAAGGTATCCTCAGCTCCATGAGA	1
AAAGGCCAAGCTGAGGAATGACAGCATAGTATCCTCAGCGACGAAGTA	1
AAAGGCCAAGCTGAGGGAATGGGATATGAGTTCCTCAGCTGAACTGAA	1
AAAGGCCAGGCTGAGGGTGGTATCTCAATAAGCCTCAGCATAATCCAT	1
AAAGGCCATGCTGAGGTGGTTGGTAAAAGTTTCCTCAGCTCTATGGCC	1
AAAGGCCTAGCTGAGGCCCACATGGTACGGGGCCTCAGCGAACTCTAG	2
AAAGGCCTTGCTGAGGGATGCCTCGAAACTCTCCTCAGCTTTATCATC	1
AAAGGCGACGCTGAGGATTTTGTGCGAGGATCCTCAGCGATGTCCTTT	1
AAAGGCGATGCTGAGGAGGAAAAGCGCGTTTGCCTCAGCTACACCCTG	1
AAAGGCGCAGCTGAGGGTATTAAGGACTGCATCCTCAGCAGTGTTTAC	2
AAAGGCGCGGCTGAGGACTGAGAAATTGTTAGCCTCAGCGGTATAAAA	1
AAAGGCGCGGCTGAGGTGGCAAACCAGCAATGCCTCAGCACTAAAACA	1
AAAGGCGGGGCTGAGGGTTTGTCCTTAGGTAACCTCAGCGCCTCATTG	1
AAAGGCTATGCTGAGGCACAATCGAATACACACCTCAGCGGCTGCGAT	1
AAAGGCTATGCTGAGGTCGAACGGCCTACCTGCCTCAGCGTGTCTGAT	1
AAAGGCTCAGCTGAGGTACCGTAGCTTCTTATCCTCAGCGATTCCTTC	1
AAAGGCTCCGCTGAGGCCCTCAGTTAAGTTTGCCTCAGCATGCCGTTT	1
AAAGGCTCTGCTGAGGATTGTAGCGGAATGAGCCTCAGCAGGGAAATA	1
AAAGGCTCTGCTGAGGCAACATGGTAAGCAAGCCTCAGCTCTAGCTAC	1
AAAGGCTCTGCTGAGGTGCGGATTAGATTTAGCCTCAGCCTTTACTCA	1
AAAGGCTGGGCTGAGGGTCTAACTACCGGTCGCCTCAGCGAAATACTA	1
AAAGGCTTGGCTGAGGCAACGGTCTTTACACCCCTCAGCATATATTTC	1
AAAGGCTTTGCTGAGGAAACAGAAGTCCAAAACCTCAGCGCCAGAATA	1
AAAGGCTTTGCTGAGGAAAGGTTTGCACCTCACCTCAGCGAGTCTAAA	1
AAAGGGAAAGCTGAGGCGCACATCGTAACAAGCCTCAGCTTTGATCAC	1
AAAGGGACGGCTGAGGCTAAGAACAGGTATGACCTCAGCACCAGGCCG	1
AAAGGGAGAGCTGAGGGACCATACGCCGTCCCCCTCAGCAGAAGAAAC	1
AAAGGGAGCGCTGAGGCAAATTGTAAGTGATGCCTCAGCCTATCTCAA	1
AAAGGGAGTGCTGAGGAACCATCCTGGATCGCCCTCAGCTAACAGACC	1
AAAGGGAGTGCTGAGGAGCCTTATCCCACTGGCCTCAGCATCATGTGC	1
AAAGGGATAGCTGAGGAATAAAAGGATCATAACCTCAGCTCCAAATCT	1
AAAGGGATCGCTGAGGTGGAAACATGTTAGAACCTCAGCTAGCCTTGC	1
AAAGGGCAGGCTGAGGAATAGCGGAACGAAGTCCTCAGCTATCTTTTT	1
AAAGGGCATGCTGAGGCTCTTACCATATATTTCCTCAGCTATATCTCC	1
AAAGGGCATGCTGAGGTAGAGCCATCGTGACACCTCAGCCGCTGTAAT	1
AAAGGGCCAGCTGAGGCACAGCGCATACAAATCCTCAGCCGGAGAAAG	1
AAAGGGCCTGCTGAGGTGTCCCCATGTTCAAACCTCAGCATATCGATG	1
AAAGGGCGAGCTGAGGCTGCATGGGTCTTCGGCCTCAGCCAAGGACTA	1
AAAGGGCGAGCTGAGGGACGCTCTAAACGATACCTCAGCAGATTAATA	1
AAAGGGCGCGCTGAGGTTCAACAACGCATGAGCCTCAGCTGAAGACCA	1
AAAGGGCTTGCTGAGGCATTGCCCAATGAGATCCTCAGCGTCCCTCGG	1
AAAGGGGAAGCTGAGGCCGGCAGGCCAAAGGACCTCAGCCCTCTCGAT	1
AAAGGGGACGCTGAGGGATTCGCAGTAGGGCACCTCAGCGCGCCACCC	1
AAAGGGGATGCTGAGGGGTGTGGTCGATTAAGCCTCAGCAATTCGTAG	1
AAAGGGGCTGCTGAGGTATACGGTTGTAAAGTCCTCAGCATGTGTTCG	1
AAAGGGGTAGCTGAGGGACCCTACGCAATAATCCTCAGCCGGCACCTT	1
AAAGGGGTAGCTGAGGGTTCCCCTTGAGCAGACCTCAGCAGGAATGAG	1
AAAGGGGTAGCTGAGGGTTCCCCTTGAGCAGACCTCAGCAGGAGTGAG	1
AAAGGGGTCGCTGAGGGTTGTTGTTTTCCCAACCTCAGCAGCCACTCG	1
AAAGGGGTTGCTGAGGACAAGGCTCCTAGCACCCTCAGCTTCGGAGTA	1
AAAGGGTACGCTGAGGCCTGAGTAATCAGTAACCTCAGCATCCGACAT	1
AAAGGGTATGCTGAGGCGCCTATGTTTAATAACCTCAGCAAGGCAAGC	1
AAAGGGTATGCTGAGGGCTAGGTACTTCGGGTCCTCAGCGCTGTAGAT	1
AAAGGGTCAGCTGAGGAACCGACCGGTACGAACCTCAGCAGGATGTCC	1
AAAGGGTCAGCTGAGGTGAAAGGTAAGAAAAACCTCAGCGGCCAATGG	1
AAAGGGTCTGCTGAGGAGGGTGCAGCGGGTCACCTCAGCTGTATTGAA	1
AAAGGGTGCGCTGAGGACCGTTTATACTGGGGCCTCAGCTATGATCTT	1
AAAGGGTGTGCTGAGGAAATGTATGGCGTATACCTCAGCTGCGACGCA	1
AAAGGGTGTGCTGAGGCTAAGAGCTGGCAAAGCCTCAGCAAGATGCAT	1
AAAGGGTGTGCTGAGGTTCTCTCTATGAAATTCCTCAGCTCTCTCTAC	1
AAAGGGTTAGCTGAGGCTAACACGCGTAATACCCTCAGCCATATTGCC	1
AAAGGGTTGGCTGAGGCAGTACGATTGTACATCCTCAGCTTTTAAAGG	1
AAAGGGTTTGCTGAGGTTAGGGAAATCTAGAGCCTCAGCCACTTCTTA	2
AAAGGTAAAGCTGAGGCCATCAGCAGGTGCATCCTCAGCATTCTCGCT	1
AAAGGTAAAGCTGAGGGAACTATAAGATTATGCCTCAGCAAATTTTGC	1
AAAGGTAATGCTGAGGATCGTGGGGGCCTAGTCCTCAGCATTTGTAGC	2
AAAGGTAATGCTGAGGCGGAGGACAGATGTTACCTCAGCGCTCGAGGT	1
AAAGGTACAGCTGAGGACAGCGGTAATAAACGCCTCAGCGTCCGGAAC	1
AAAGGTACAGCTGAGGCTAAGATGTGTTGTCTCCTCAGCTCCATAAAC	1
AAAGGTACAGCTGAGGTACACGCACACGTGAACCTCAGCTTGGCCCGA	1
AAAGGTACTGCTGAGGGACCAATTATCTGTAGCCTCAGCTGAGCCGTG	1
AAAGGTAGGGCTGAGGTGTGGCTAAGGGAACGCCTCAGCCATGATATT	1
AAAGGTATCGCTGAGGCCATATCGGAAGCAACCCTCAGCAGCCCAAAA	1
AAAGGTATCGCTGAGGGCAAATACAAAAACACCCTCAGCTAGCCGTGC	1
AAAGGTATCGCTGAGGGGGAAAGAGGCGCATACCTCAGCGTTAGAACG	1
AAAGGTATTGCTGAGGCACGTGCAATTTCATACCTCAGCGGTTTAAAA	1
AAAGGTATTGCTGAGGCGTTTGTACATCCTATCCTCAGCTGTGTGTCA	1
AAAGGTCAAGCTGAGGAGTCTTGCTAGATCGACCTCAGCGATATATCC	1
AAAGGTCAAGCTGAGGATCAAACGCATGAGAACCTCAGCTCTCAAGAT	1
AAAGGTCAAGCTGAGGGATAGCTTTTAACGTTCCTCAGCTGAGAATCA	1
AAAGGTCAGGCTGAGGGCACTCAACCACTTGGCCTCAGCGGAGGCTAG	1
AAAGGTCATGCTGAGGGAAGCGTTTAATAAGGCCTCAGCTTTGAACGA	1
AAAGGTCGAGCTGAGGCGGAGTTAGTAACAGCCCTCAGCCATTTGTAC	1
AAAGGTCGGGCTGAGGCAACAATTGTCATAAGCCTCAGCTGATAAACT	1
AAAGGTGAAGCTGAGGGTGTATGCTGTCTCGCCCTCAGCATGCAAACC	1
AAAGGTGCCGCTGAGGAGTCGGTCAAAAAGGGCCTCAGCTCTATAAAG	1
AAAGGTGCGGCTGAGGCTTTGAAACTGCATAGCCTCAGCTCCTAACAC	1
AAAGGTGCTGCTGAGGGGTTGACACACGTTCTCCTCAGCTCCCAACCG	1
AAAGGTGGAGCTGAGGGCAAAAAGAAGTTTTTCCTCAGCTTTGGTCAC	1
AAAGGTGGAGCTGAGGGCGGGAATAGGATGGACCTCAGCGACCAACGT	1
AAAGGTGGGGCTGAGGCCACTGTTGACCGTGACCTCAGCAATTAAGGG	1
AAAGGTGTAGCTGAGGAGTAGGACACTTGATACCTCAGCCCGCTGATA	1
AAAGGTTACGCTGAGGCGTATATCGGAAGAACCCTCAGCTGTAGCATG	1
AAAGGTTATGCTGAGGCAGAGTGAAGGAAGAACCTCAGCTTTTTTTGA	1
AAAGGTTATGCTGAGGGGTTGACGCAGAAGTACCTCAGCATATCTTCG	1
AAAGGTTCCGCTGAGGCACGCTTGCGTAGGGTCCTCAGCCAGGAGTTT	1
AAAGGTTGAGCTGAGGAGATTCTAAAATTTGGCCTCAGCGTGCCTGGG	1
AAAGGTTGGGCTGAGGAGGCACTTGACGACCACCTCAGCTATCTTGAT	1
AAAGGTTGTGCTGAGGATATTAGTACCATTGACCTCAGCACAGGATTG	1
AAAGGTTTAGCTGAGGCTTCGTTAGATACAGGCCTCAGCCTTACCTGC	1
AAAGGTTTCGCTGAGGCTACCCCTGTGGAAACCCTCAGCGATCCAATG	1
AAAGGTTTCGCTGAGGTCTATAAGGACACCTGCCTCAGCACTCCGACT	1
AAAGTAAAAGCTGAGGAACAGTTAGTTGTATCCCTCAGCAGTAGCGAG	2
AAAGTAAACGCTGAGGAAGTACCAAGTCTAGTCCTCAGCTGTGATATG	1
AAAGTAAACGCTGAGGGCGACAAACATCTCACCCTCAGCCTCTTGCAT	1
AAAGTAAAGGCTGAGGAACGAATATGTGGAATCCTCAGCAATCAGAAC	1
AAAGTAAAGGCTGAGGATTTCTTTAACCCAGTCCTCAGCATTTTGGCG	1
AAAGTAAAGGCTGAGGGTCGAGGTCACTGCTTCCTCAGCGGATAATTG	1
AAAGTAAATGCTGAGGCACGTCTTGTACCATTCCTCAGCGTTTGTACA	1
AAAGTAACCGCTGAGGGAGGGGCCTGAATGAGCCTCAGCCGTCACGTC	1
AAAGTAACGGCTGAGGCAAAGACGTATATCCCCCTCAGCTCCAAATAG	1
[truncated: 123,816 more rows]
