# Supplementary material for: Assembling a True “Olympic Gel” From over 16 000 Combinatorial DNA Rings
Source: Adv Mater. 2026 Mar 6;38(34):e20549. doi: 10.1002/adma.202520549 (PMC13274696; doi:10.1002/adma.202520549)
Supplement: Supplementary file 4 — Supporting File 4: adma72688‐sup‐0004_Data_S5_NGS_analysis.zip. [file ADMA-38-e20549-s001.zip › Data_S2_NGS_analysis/20_transformations/not_gibson_trimmed.csv]

GGATCAGAAGCTGAGGCGTACGTAAAAATTACCCTCAGCTTTCACACA
CACCCTGACGCTGAGGTACACCTGGAAGCGTACCTCAGCACCCCGCAC
AGGCCGGCGGCTGAGGGATTAACCTGTGCTAACCTCAGCGTCTATTAG
ACAATAACTGCTGAGGCACTACAGGTCACCGGCCTCAGCGGTTGTTGG
AGAACGGCCGCTGAGGCATCGTAGAGGAAACACCTCAGGAAATAGTGT
TGGAATGGAGCTGAGGCTTATTCTCAATTAAGCCTCAGCGTGCTGGAG
AAGTCGTGCGCTGAGGAATAGCCTCTGAGACCCCTCAGCAAGGTAACA
GACCGGCGGGCTGAGGAATAGTTGAACAGGGACCTCAGCATATGGTAA
TTAGGATTTGCTGAGGACTTTAACTAAAAGGACCTCAGCATGGACTAT
CCCTCTTGTGCTGAGGTTTTGGCAAATCATCGCCTCAGCATCAAATAG
AAACGGGGAGCTGAGGAAACCACGCAGGTGTACCTCAGCAGGATACAC
TTCTTTCATGCTGAGGGGACAGTCCTTTCATGCCTCAGCTCAATTTGT
TCCTCTAAGGCTGAGGGTTTCAACATTGGATTCCTCAGCGTACTCAAG
GAGTGATGGGCTGAGGACCTTAATGAGTACATCCTCAGCCAAGTGGAT
GAGTGCAAAGCTGAGGGGGCCCATTCTGGCTGCCTCAGCAACTCGATT
GTGAAAGCTGCTGAGGGATCAATACGGTCAATCCTCAGCGGAGCGGTA
GGCAGGCTGGCTGAGGAATAATCGAGGCCACACCTCAGCTGTATTTAT
TGAAAAGTTGCTGAGGCAGTTTGTAAGTATGGCCTCAGCCTAGTCTAA
TTATATAAAGCTGAGGAAGCCCGCGTCAGGATCCTCAGCAATGGCATG
GGTTGAACTGCTGAGGGCAACAAGCGACCCTGCCTCAGCTGGGTTCAT
ACACTTGGCGCTGAGGACGGTATAGAAAAGTCCCTCAGCTCTCATGAT
CAATGCCCGGCTGAGGCTTATTTGGCTCAGCTCCTCAGCATTCGTTCA
GACAAATCCGCTGAGGCATAGTCCAGACAGTACCTCAGCTCGTTAACT
TAATATAATGCTGAGGATCGAAAGACGGTACACCTCAGCAATGAAAAG
GGAGGGTAGGCTGAGGGTTTGACCATGTGCGCCCTCAGCGGTGAAACA
AGCAGGACAGCTGAGGTTGAGAACGGTTCTTACCTCAGCCTAAACTAT
TTATTATACGCTGAGGAACTTAACCACTGTAACCTCAGCTCTATAAGC
CAGCTTAAGGCTGAGGTAGCGTTATCACCGACCCTCAGCAGCTATCCA
GTATGCTGGGCTGAGGGTCATATCTCTTTGCACCTCAGCATCGCACCC
AAGGGTAGTGCTGAGGCTGAATCTATAGGCATCCTCAGCTTAAAATAT
TTTTCAAACGCTGAGGTATGTACTGTCAGCATCCTCAGCAATGATATA
TGCTCAGCCGCTGAGGTATAGTACACTATACACCTCAGCCGTTGCCGT
TGGTAGCTTGCTGAGGGTTGAGCGATAATACACCTCAGCACCACGCGC
AGATGCATTGCTGAGGGTCTCAACCTGAAAAACCTCAGCTCAATCAGA
ACATCGTGCGCTGAGGAGCAATTACGAATTCACCTCAGCAGAGAGTAT
TATAAAGTAGCTGAGGCTATGCTCTTTAGGAGCCTCAGCTGTATTAGA
GAATTAGATGCTGAGGCAACATCGAGGGCCTGCCTCAGCAAAAATAAT
AGCACTCGGGCTGAGGACATCAAAGCTGTAACCCTCAGCGTCTATTTG
AGATTTATCGCTGAGGCTTGAAAGCTTACATTCCTCAGCTTCCCATAT
TATGGATAGGCTGAGGTTCTGTACATTGAATTCCTCAGCTTTCAATTA
AATATCAGCGCTGAGGTTGCCTTAATGAGTTACCTCAGCTTTTTATAA
GTAAAACGCGCTGAGGAGTCATAACACTTTCTCCTCAGCGGTGTAGGA
ATGAATCCTGCTGAGGCGGGAGGGCACATACGCCTCAGCATAATAGCT
TAATGTGCAGCTGAGGAGAACGCGAAAGGTAGCCTCAGCAAACGGATG
GCTCTCGAGGCTGAGGATCGATTTACCAAGCCCCTCAGCTAAAGTGGC
TCATTTTCAGCTGAGGAGAAGCAGTCGTTGCTCCTCAGCTAACTGAGC
CACAGACCAGCTGAGGAAGGTTAGGATATAAGCCTCAGCAATGGTACT
TTTCTTTTAGCTGAGGAAGACATTGATCTTTCCCTCAGCATATAACTA
CTTAACCAGGCTGAGGGGTTCCGTTTCTCATCCCTCAGCGAACTAACC
GCAGTTTAGGCTGAGGTCAGGGTTGTATATCACCTCAGCGAGACGTAT
TCCCGTGGTGCTGAGGAGTATAAGATGATGAACCTCAGCCGCCTCTTG
ATTATGTTCGCTGAGGGTTTTAGAATACCAAGCCTCAGCACATCAGGC
TCGAGCAATGCTGAGGGACATAAGCCGTTTTACCTCAGCAGTCGTTAG
TCGTAGGGGGCTGAGGAAGCTAGACACAGGTTCCTCAGCGTAAACCTA
ACTGGCGTTGCTGAGGAATTTAACAGTCCAACCCTCAGCCTCACATGG
CTAGACTGGGCTGAGGAGTCATTAATTATACACCTCAGCTTCATAATT
TGAAGCACTGCTGAGGCGAACAGCACGTTTCTCCTCAGCAAAAAAACT
GGGCCCTAAGCTGAGGGGTGAATTCATGTTAACCTCAGCTCGAATTTT
TCCCGATTCGCTGAGGTTTTAGAGGTCACCGTCCTCAGCCTTTAGTGA
TTAGGTCGGGCTGAGGGCTTCTTCCTGTCGACCCTCAGCGTCAGCATC
GGCGGTCCAGCTGAGGCTCTGTATACTCCGCCCCTCAGCTAGGAGCCG
GGGACACCTGCTGAGGGGTAAGTGATTATTAACCTCAGCGATATATCT
ACATAGAGGGCTGAGGGGCACGACCGGCACACCCTCAGCCAGCAGAAT
ATATGGCCAGCTGAGGCCCATGCAATGGGTCACCTCAGCGTGTATGGG
CGTTAAAAAGCTGAGGTGGGTCGTGCTTGGTGCCTCAGCGTTAAAACA
GGTCGCGATGCTGAGGTCTACATCACAAAACGCCTCAGCTTGCGAACA
AGTAGTTTAGCTGAGGTGCAAGACTTGTGTGCCTCAGCAGTTGGGGTT
TGAACTGAGGCTGAGGCCATGCGAGTCAAACCCCTCAGCAATTGCTCG
GCTTAAGGCGCTGAGGGTCTACGGTTTAATTACCTCAGCGGGACACAT
TCCGATTTTGCTGAGGGTGAGACTATGCATAACCTCAGCATCTGAAGT
TTCTCATCAGCTGAGGTAGCAGCGTGGTCACGCCTCAGCGACCATGGG
AGTCGTGTCGCTGAGGTTCCATGACGTGAAAGCCTCAGCCTCGTGAAA
AGTGGGGAAGCTGAGGTGGGTCTATAACGAATCCTCAGCTGATAATGT
GCGTATAAAGCTGAGGAACAAAGTTTTTGGGTCCTCAGCGCCGATATT
GTCCGCAACGCTGAGGTTTTTCCAAGAAGATACCTCAGCGGTTTTATT
CTTGTCTCAGCTGAGGATATAGTGCTAATACTCCTCAGCGGACACCTG
CAGTCGGCAGCTGAGGGAAGCCCACCGCTAAACCTCAGCTAACACTTG
TTTTATACTGCTGAGGGTAGGTGAAAAGGGAACCTCAGCGCGTTGTTT
CATGTGGTGGCTGAGGCAGTGGTCAGCCCTCGCCTCAGCAGCTTATTT
GGAGCCAGGGCTGAGGCCGTACTCTTGCAACGCCTCAGCCACGCATGA
CAAGCTCCTGCTGAGGCGTTAGATCAGAGGTTCCTCAGCTAAGAGGTA
TCATCATTGGCTGAGGGCCAGGCTACAAATTGCCTCAGCCTTATAAGC
TCTTTATTAGCTGAGGAATTACAGGTCTGTCACCTCAGCAAGTTTGGA
CAACCGTGGGCTGAGGATTCCTGTGGTTACTGCCTCAGCGTAAGCAAA
GATATGGTCGCTGAGGGTTTATGCCAAAGATACCTCAGCTCAACCCGT
CTCAATAAGGCTGAGGTCGCTTGGCAACCTTGCCTCAGCAGAAACCCT
ATTATGTTAGCTGAGGGTCCCATCTATAAACTCCTCAGCACTACTGCG
CATACAATTGCTGAGGTACAACGCGTAAATTGCCTCAGCGTATCAGCG
CGCATGAATGCTGAGGATCTTTCCAACCCGGACCTCAGCGGTGCTAAA
GCCTCTGCTGCTGAGGTGTATTTCTTATAACACCTCAGCAAATGGTAA
TACCCCCAAGCTGAGGATATGAGGGAAAAACACCTCAGCACCTCAGGT
CTACTAATGGCTGAGGACAGGGGTAATTTCTCCCTCAGCGGAAACCAA
TGTTAGTACGCTGAGGAGCTCACAGGTAATAACCTCAGCTTTTTGAAG
GTCCTGAGCGCTGAGGATTTGTTAAATATGAACCTCAGCAAAACTTTT
AAATCGTTGGCTGAGGTGGTCACCGACCGCGACCTCAGCCCGTCCAAT
GTAATATAAGCTGAGGCCCGGCGACAGCGACTCCTCAGCTGTTCCGCG
AGACTAGCCGCTGAGGAAGCTCGGATACTTGGCCTCAGCTTTCCAGGA
GTTGCGGAAGCTGAGGAGTGTCCGCAGCGTTCCCTCAGCACCGTGATT
TCCTAATCGGCTGAGGCGAGCACGAAAATGGACCTCAGCTCGTGGGGG
CGGAATTGCGCTGAGGTATGTTTATAGAAACTCCTCAGCGACCCCATG
ATGAAAGGTGCTGAGGGTGTAGGGTATTCTCCCCTCAGCAACAGAACT
ATTAAACGTGCTGAGGATTCTTGACTCAATAACCTCAGCATTAATCAA
CACGTGGTGGCTGAGGGAACCATGCTCTCGACCCTCAGCGTCCAATTT
AAACATGCAGCTGAGGTTTTCCTGTTTGGAACCCTCAGCATTATCATT
CGAGGAGAAGCTGAGGAATCACGCCATATTGACCTCAGCGTTGTCGAT
ACAGACTCTGCTGAGGTTTTAAGTATCAGTCTCCTCAGCAACCCGCGA
CGCTTTGGGGCTGAGGTTGTTATGGAGTAGTCCCTCAGCTTGAAGACT
GGATCGTGGGCTGAGGTCATTATAACTCCGCTCCTCAGCACCAGGGTC
TGCTTTCTGGCTGAGGGCTAGTACAATATCTCCCTCAGCCTTGACTCG
GACGAGAGCGCTGAGGATAAGCGTTGCAGCTTCCTCAGCAGGATGAAT
TGAAATATCGCTGAGGGGCCCAGCTTTAATTACCTCAGCGGGTAGTAG
AGCCTCTCCGCTGAGGTCGTATACATCAGTAGCCTCAGCCCGTAGTAA
TCGTATATTGCTGAGGCATGTTGACATTCCGACCTCAGCCTCTCTTGA
ACATAAGTAGCTGAGGTGGTTCAAAGCGTGGTCCTCAGCGGGATCAAT
ACATGACGAGCTGAGGAGAATAGCTTCAATAGCCTAGCTAGTCAATGT
TAATATCTAGCTGAGGGTACTGACTAACTTACCCTCAGCGATTAGGAC
TACTTACTGGCTGAGGATTGGTTGTAAAGGGACCTCAGCTGGGTAGCG
AACCGAATCGCTGAGGTTTTAGATGTCTGGTACCTCAGCGTCATTTTA
TTTAAATATGCTGAGGATTGCATCATGACGACCCTCGCGAGTTGGGAT
GTAATCCTAGCTGAGGGAAGGGAATCTTCAATCCTCAGCAAATACGTC
GAAATAAGTGCTGAGGTTCATCCTGAGAAGAGCCTCAGCCACTGAAAA
GGCCCAGCCGCTGAGGTGCAATAGTAAGGGTGCCTCAGCTGCTCGTAC
AAGAACTTGGCTGAGGGAGGTTTTTACGCTACCCTCAGCTTTTTAGTT
AATGCATAAGCTGAGGTAGGGTTAAGGCGCAGCCTCAGCTTTGGGAAA
TGCTCTTGCGCTGAGGTTTTTTAATAGGCTTTCCTCTGCTGACCGGGC
CATATCACAGCTGAGGAGAGGCACGTACCAGCCCTCAGCGGGCTTATA
CTCAGATACGCTGAGGGCTCCAACCTAGTTAGCCTCAGCGATCATGTA
CCCACTATAGCTGAGGTATCGGTCAGAGTGTCCCTCAGCAAGAATCTC
AAATAGAAGGCTGAGGTGTGCTGTGGAGTATCCCTCAGCAGCGAGCTC
TATCTAGTCGCTGAGGATATGTACATTTCCTTCCTCAGCCAATACCTC
TCCCCTATCGCTGAGGTTTTCCATCTAATAAACCTCAGCATAATCCCG
ACGTTTAGAGCTGAGGAGTGAAAGTCTTTAAGCCTCAGCTGGGTGTAC
CAAACTAAGGCTGAGGTATCACTTTCTGGACTCCTCAGCAGAAAGAGC
TTCTTGAGAGCTGAGGGCAACTACAAACACGCCCTCAGCTAATGTGTT
TTGGTAATGGCTGAGGCCGTAGAGCGAATTTACCTCAGCTTTTATTTA
TAAACCGAGGCTGAGGAACTTCCAGGTGCCTCCCTCAGCTTATACTGC
GGAATCAGAGCTGAGGAAATGTGGGGTTGCACCCTCAGCGATAATGGC
AGATATTGGGCTGAGGGACATGACCTTATATACCTCAGCCTAAGGCTA
GTACATACGGCTGAGGCAGTTTTGCGTATTGTCCTCAGCAAAAGAAAT
CAACCAGAGGCTGAGGTTGATCAGAACCTGAACCTCAGCCGGCCATAT
CATTCACAAGCTGAGGCTCTATACGTATTGACCCTCAGCAATTAACAA
GCAGCACCAGCTGAGGGGCTGATACAGAAAAGCCTCAGCTCTTACAAA
GCCGTTTCAGCTGAGGGACATTTGGTATTTGACCTCAGCACTTCATTT
TCGCTTAACGCTGAGGATACCGAGTTCGCCTTCCTCAGCTAAGAAATC
GAGAGCGTGGCTGAGGTATCTAATTGATCTCTCCTCAGCAAAGCCGTA
AGGTTGATTGCTGAGGTTGTAAAGGACAAAAACCTCAGCTGTGTAACG
GACTTCAAAGCTGAGGTGTCCGACAAGTTGAGCCTCAGCAAAATAAGG
TAGACGATGGCTGAGGAATTCATACCGCAATCCCTCAGCATCTGACTG
CGTGCACTTGCTGAGGCATGCAGCATGTATCTCCTCAGCTGGTCACCT
CCGAATGGCGCTGAGGGATCGTACAGAGGTGCCCTCAGCATAATGACT
AGTTGTTAGGCTGAGGAGTCTTGTGAATGGCACCTCAGCACTACGTCG
TACACTTTTGCTGAGGCTTATACCTCGAAATGCCTCAGCACACATATG
AACTCTCTGGCTGAGGTCCACAGTTGTGGTTCCCTCAGCCCTTGGGTA
AACTCGTGAGCTGAGGGCTTAATAGGTAGCGACCTCAGCCTCAACACG
TCTCAATACGCTGAGGGAGTGTGTAGGGTGTGCCTCAGCAGGATAACG
AACTCGTTCGCTGAGGGCTATGTTCTTGCTTACCTCAGCGCCGTATTA
CACGGAAAAGCTGAGGCAATAGGTCAAATAGGCCTCAGCGGATAGATG
ATCGTACATGCTGAGGGTCGCGAATGTATGTACCTCAGCCTTAAGCCA
GATTCCAGCGCTGAGGATCTATCACCGAGACTCCTCAGCATTTCAAGA
ATGATTGACGCTGAGGACAATAAATTGGAAGGCCTCAGCCGTGTAGTG
CCATTGTCAGCTGAGGTGGGCAGGCGGCCGTGCCTCAGCTTTCGCTTT
ACATAGTTTGCTGAGGTGTAGATTGTTACCTGCCTCAGCGTTTCCGAA
GTCACCTCAGCTGAGGTGTAAAAAGAAAGATGCCTCAGCCTCCGTGAT
TCAACGAGAGCTGAGGCTGTGCCTGTCAGAGGCCTCAGCCCCAGAAAT
AAACGAGAAGCTGAGGCGTAAGCTTCCGGGCTCCTCAGCGTGGCTACA
TGCAGGAGAGCTGAGGGGCCTAAGCGTACTGACCTCAGCTCTCTGCGC
CATAAATCTGCTGAGGTGGCATATTTGATCATCCTCAGCGCATAAGCC
TTAGTGTTTGCTGAGGTATGGCTGAGTGTACTCCTCAGCTGCGCATCC
CATATATACGCTGAGGGCAAAACAGGTGCGTACCTCAGCTAGAGTCGT
CTTATCTCTGCTGAGGACATACCCGAGTCAAGCCTCAGCACTCAAACA
AGACATACCGCTGAGGCGCCATAGAAGTATGTCCTCAGCTTTATTAAT
ACAGGCGTCGCTGAGGGGTACTCCGGTACGTCCCTCAGCGGAAGTCTG
TTTGCTTTAGCTGAGGAAGGCACACTGCAATTCCTCAGCACTGTACTT
ATAGCAGGTGCTGAGGTGTCAGTGGCATCAGACCTCAGCTCCAATCCG
TGACTGTCAGCTGAGGTGGGATTGCGGTTCTGCCTCAGCATTACTTAC
ATATTAATGGCTGAGGGTTGGCGCATTACTTTCCTCAGCAGAAAACGA
AATACCGTTGCTGAGGTTCTCCTGGATGGCAGCCTCAGCTGTCCCTCA
TTCAACGTAGCTGAGGGATTGGAAATCGCATACCTCAGCAAGCTGGCT
GCTAAACTAGCTGAGGGTTCTTATCCCTGAGTCCTCAGCTACATAGCA
GTTGTCTGTGCTGAGGAAAGGGCTTATCTATCCCTCAGCGAAGTTTGT
GCTCTTACCGCTGAGGCTACCAACATCCATATCCTCAGCACCATTTTG
GCGCAGAATGCTGAGGTTTAAAATTAAAACCCCCTCAGCGCCACGACA
AGTAATGGCGCTGAGGTCGATAAGAGGTTAAGCCTCAGCCACGACTAA
ATAAACCGGGCTGAGGTTGTTTTTTACGCTGACCTCAGCACGATAGAG
GCGGTGCTGGCTGAGGCTAAATTTTATCTTAACCTCAGCAGACTTATT
GAGTCTGTTGCTGAGGAGTACCCATACAGGTCCCTCAGCGCTCGTAGC
TCATATATGGCTGAGGACGACATCAAAGGGCACCTCAGCTACGACTAT
TACAATCCAGCTGAGGTGATCGAATCATTTCACCTCAGCAGATAGTAC
ATAAATTAAGCTGAGGTCGCTCAGGCGCATAGCCTCGCTCGAGAGGCT
TATTCAAGAGCTGAGGGTCTCACATAACGTTACCTCAGCTACGATAGC
TTTCAACTTGCTGAGGTGTGAGTTTCACAGACCCTCAGCAATTACGTA
TTCAACGTAGCTGAGGACGACTTGATGGTAGTCCTCAGCCTGCCATTG
GATCTAAGTGCTGAGGCTAGTTTCGAGGTTATCCTCAGCGCCTTCAAA
TGATTTTATGCTGAGGTCGCTAAGATAATTGCCCTCAGCACGTAACCG
TATATTGCAGCTGAGGGTGGAGGCGACCCCACCCTCAGCAAGAGGTTT
CCTCGACTGGCTGAGGGCAATCACACGCTGTCCCTCAGCCTACGGTTC
TTGTCAGATGCTGAGGAGACTGTTGGATAACTCCTCAGCGGACACTGT
GGCCGACTCGCTGAGGCGTCACAGATGGGGGGCCTCAGCATGGCTTAT
TCATGCCTGGCTGAGGACTTTCTTTTTAGCAGCCTCAGCTAGTGTCCT
CTCCATCTAGCTGAGGAGTCACGAGCACAAGCCCTCAGCATGTTCGTA
CCATGAGCTGCTGAGGTAATAAGTTGTTCAGCCCTCAGCTTTGCCTTG
GAAGTGGAAGCTGAGGAATGCCATTCTATATGCCTCAGCCGATCAGAT
CTTTCCGCGGCTGAGGGACGTAAGTGTGGAGTCCTCAGCAGGCCTTGT
TCTAAGTCCGCTGAGGCGGGCACCAACACTAGCCTCAGCAAGCATGCA
TTGAGGTTTGCTGAGGACCCCTTGCGACTTTTCCTCAGCAGCCCTGGG
ATTGGGCCAGCTGAGGAGAGTTAATAGAGTACCCTCAGCTTCAGCATA
CACCCTCATGCTGAGGTTTAGTTTCACTCGGTCCTCAGCACACTATAC
GGGAGTTGTGCTGAGGTATTGGTCGAAGGGAGCCTCAGCTGCTAAAAT
GCGGTCTCTGCTGAGGGAGCGAAATTATCTGTCCTCAGCATTTCTATA
ATTCGCTAGGCTGAGGGACGAGGTGCTGTCGCCCTCAGCGTTGTAATC
AAATAATTCGCTGAGGGATCTTGATATAGTTGCCTCAGCCCAGATACG
ATGAAGAGCGCTGAGGCATTTTTAGCGTTGGCCCTCAGCGCCGTCCGG
TTAGTAAGGGCTGAGGTCTGAGACAACTCTAACCTCAGCACCTATTAG
AGGGGATGGGCTGAGGCATCGTGGTAATATATCCTCAGCTCCTATTTG
CAGAGAGCAGCTGAGGGTGCTAACAATTTCGGCCTCAGCCTTTTGTTG
TAACGTTCTGCTGAGGATGGTCGAAGCCACTACCTCAGCGGTCCAACC
GGTAAGACTGCTGAGGGATCGCTGAAGGTTGTCCTCAGCGGATTCTGG
CAACCAAGGGCTGAGGTTGGGTGTAGCGGTGACCTCAGCCTGCAAGTA
TGGTATACGGCTGAGGTATGTGTCACCCAGGACCTCAGCGTGAGGTAT
GTTTACCTTGCTGAGGAATAATCAGGTGCATACCTCAGCGTCTATTCT
AACGAATATGCTGAGGTAGTAACCATTGATTACCTCAGCTTTGCTCTA
GGTTCTATAGCTGAGGTTAAGTATGGGAGCAGCCTCAGCCTCAAGAAT
TAACTTGGGGCTGAGGGGTGACAGTATCTGACCCTCAGCCCCTTTATA
AGATTAGATGCTGAGGTTTGCCTTGTAAGTTACCTCAGCTGTAACACC
GGCTCGTGTGCTGAGGTATTGGTGTGGATAAACCTCAGCTAGGGACCT
GACGTAATTGCTGAGGCTCGTGATTGTGCGACCCTCAGCAACTGTGAC
ATAAGGGTTGCTGAGGTAGAAACGAAAAACTACCTCAGCAAAAACTCA
GAGTTGAGGGCTGAGGGTCAGAATAAGATAAACCTCAGCTATAAATGT
TGAGATCACGCTGAGGTAGGCATATCTTAAGTCCTCAGCTGAGGAAAA
AGACAGGGCGCTGAGGTAATCCGATCAAGCGGCCTCAGCTTGACGTGC
TTAAACATTGCTGAGGCACTCATATAGGTTTACCTCAGCTCAAGATGT
AAGTTCAATGCTGAGGGCTTTCAAAATTACCTCCTCAGCCGCGCTAAT
TGGCGCCAGGCTGAGGGGACTCGAGGCGAGCTCCTCAGCCATATCCAA
ACTTGTTTTGCTGAGGTTTCGAGATAGCAATACCTCAGACTATTTAGT
ACCTCGGGCGCTGAGGGTGGGTCTAAAGTATTCCTCAGCTTTAAGGAG
GTAGATACAGCTGAGGGTGTCCTCTTAACCCGCCTCAGCCGCTGATCC
TTTACCCTGGCTGAGGTGCGTAACAGAATTACCCTCAGCTAGCAAGAG
GTCTTAAAAGCTGAGGATGTAGTCTCCAACAGCCTCGCCCCAAGACAT
CATTGTGAAGCTGAGGCACGATCTAGGCGTTTCCTCAGCCTACGTGCT
TCATCGACGGCTGAGGGAAACATCACTAGGAGCCTCAGCGAATAACCC
TCGGGCACTGCTGAGGACTCCCTGCTAACGCACCTCAGCAGTTAGATT
CTTCTATACGCTGAGGCTGACTAGTCGCGGCGCCTCAGCTTCATGCGT
ACAGTCACTGCTGAGGTCTTATTAGGTAACAACCTCAGCACACCTAAC
ATATGACTGGCTGAGGATGGTCCGAGTGATACCCTCAGCCTAGTGCTT
GGACATCCGGCTGAGGGCCCTCTTTGAAGTCGCCTCAGCATGTGGATT
ACAATAAGCGCTGAGGTTTGATATGCTGTTAACCTCAGCCACTTGGTT
AAGATGGCCGCTGAGGGTTAGCTGCTCGCCATCCTCAGCGTTATGGAA
GCAGCAATAGCTGAGGAATCGGTGTGGATACGCCTCAGCTAGCATTTT
GGAGCACGCGCTGAGGGGTGTCTGAAGCTTAGCCTCAGCGACTACATC
GTAACAATCGCTGAGGCCCAGTGAAACGGGTACCTCAGCGCTTTGTTT
AGTAATCAGGCTGAGGTATTCCTCACTTTGTACCTCAGCTGATTTAGG
GTTGTTAGTGCTGAGGAATTGATTATTCTCATCCTCAGCTCGTAAGTC
AGGATCCCTGCTGAGGCGTAGTGTTCTCATTACCTCAGCTAATTCTCG
TAACGGGAAGCTGAGGCCCAGTATAGCGTTAGCCTCAGCAAGGTATTC
CAATACTGCGCTGAGGTTGTTAAAGTAGCAAGCCTCAGCTCAACCCAT
AAGCTATGGGCTGAGGTTAGGTTTAGTAATTTCCTCAGCAGATTGCTT
TCTGTCGATGCTGAGGTGTAGTATTTGCAGCCCCTCAGCTTAACTTAC
GTTGGGATGGCTGAGGACATACCGTGAGGCTCCCTCAGCATATTTTTT
TTATAGATTGCTGAGGAACTCTGTTCAACGTACCTCAGCTTGACAGAC
CAATGGTGTGCTGAGGAACATGGATCTCGCGTCCTCAGCTGGTTCCAG
GTCCTATCAGCTGAGGAATAAGAAATATATTGCCTCAGCTCATATCAT
TTCCTGACCGCTGAGGCTTCTATGCCCTGGGTCCTCAGCGCCTATGTG
AGTTACTTTGCTGAGGAATATCAAAGACCGTCCCTCAGCTCGCTTATG
GTGGTTGGAGCTGAGGACGGGTTGAAAGATGGCCTCAGCACGGGACTA
TACTTTCTTGCTGAGGCTGTATAGTGCGATTCCCTCAGCGGGAACATG
TCGAATCGAGCTGAGGGATCGTAATCACAGCCCCTCAGCTTTCACAAG
ATCTAGCTGGCTGAGGCCGTTAACGTTAAGTACCTCAGCGCTACAGAG
ACTACAAAAGCTGAGGAGGTAACTGGTCTAACCCTCAGCAATAAGGTA
TTTAGGATAGCTGAGGATCAGCCCTTATCTAGCCTCAGCGGATACGTA
AGTAAGAGGGCTGAGGATTATCACTTTCCAGGCCTCAGCGTCGAGGAA
TTCTATCATGCTGAGGCTTTTACAGCATGAATCCTCAGCTCCGGATTA
AATCGACTAGCTGAGGTCTGCGTTCTCAAGCGCCTCAGCCAAGATAAG
CGTCTAATGGCTGAGGCATGACGATTATAAGCCCTCAGCGTCGGAACC
ACCGATAAGGCTGAGGTAAAGGGTTAGTCAGACCTCAGCACATACAAG
TACCATAACGCTGAGGGGGATCTCCGTTACTGCCTCAGCTTTAATTCG
CGGGTCAAGGCTGAGGCGTTCGTATCACAATGCCTCAGCCCGTTACGG
TTCAGATAAGCTGAGGTCATCAGATAAATACTCCTCAGCTCCTCGACC
TTGGAATTGGCTGAGGACACCATCTCAGTAAGCCTCAGCTGTAATGAG
TTAAATGGAGCTGAGGAAACCTAGAAGTCTCACCTCAGCTGGTCACAT
TGGTCCTTTGCTGAGGCCCTTCTCATCCTGGGCCTCAGCCTAACAGCG
AGATTTCTCGCTGAGGTTAACTAGTCAGGCGTCCTCAGCCTTATGTTA
ACATAGAGGGCTGAGGGGCACGACCGGCACACCCTCAGCCAGCAGAAT
GCAAAGCGCGCTGAGGGCGTTCTGCAAACATGCCTCAGCTAAGTAACT
GATCCTTTAGCTGAGGTGCCTAGCCTAGCTTTCCTCAGCTCTAGAACT
ATACGATCGGCTGAGGTTTTCAGTATTAAACCCCTCAGCGTTGCGTAT
GGGGAAGCTGCTGAGGCTTAAATAGGTTCTCTCCTCAGCAATACCTTA
TGCGATAGAGCTGAGGGATAGCTTCGTCTTAGCCTCAGCTCTCAGTCG
AGAAGTGACGCTGAGGTCCATCAATTTGTCGGCCTCAGCTTTCATAAA
GTGGTTTCGGCTGAGGACCACACTAAAACTGGCCTCAGCCATTCGTTA
CAAAGAATCGCTGAGGGAAGAGACATAGTTTTCCTCAGCTCCAAAGGT
ACTACTGGTGCTGAGGCCTCTGCAACGGGAGGCCTCAGCATACTTTCT
AAAAGGATGGCTGAGGAGATCTAACTTGCAGGCCTCAGCAACTCAGAG
GAGATCCGTGCTGAGGACCGCGGTGCTTTGTACCTCAGCATTCTAATC
AAAGCTAATGCTGAGGTAGTAATCCTGCATGACCTCAGCCCTCCCCCG
AACACGCTGGCTGAGGTCGTTTGCATCGAGAACCTCAGCATATACTAT
TCTTTATTAGCTGAGGAATTACAGGTCTGTCACCTCAGCAAGTTTGGA
CTTAATTTCGCTGAGGTATACCTTATTATATCCCTCAGCTATACAGGG
CCTGACTCAGCTGAGGCTAAGTGTTTGACGGTCCTCAGCTGATCTTAT
AACTACGACGCTGAGGGCTAGTGTGTCTCGATCCTCAGCTACTAACGA
TGTTATGATGCTGAGGTAGCGAATAATCCATACCTCAGCAGCTAATTA
TTCTATGGGGCTGAGGGACTTGGTAAAGCACACCTCAGCGAACCTATC
CAAACTTGCGCTGAGGAGTGTTTCTAGCACGTCCTCAGCTATGGTTAC
TGACCGCGAGCTGAGGGGATTTGTTATCTTTCCCTCAGCTGTTAATCT
ACGAATTTAGCTGAGGATCAACACGAACTGGACCTCAGCGGCGCGAAC
TGAGAAAAAGCTGAGGCAGTCCCAGCGAGATACCTCAGCAGCTTAAGG
AAGATTCCTGCTGAGGGGAGTAAAGTGCGTAGCCTCAGCCATGTATAG
AGAGTTACGGCTGAGGAAGGTACGGGTGCAATCCTCAGCACCTTTCCC
AATCAATTGGCTGAGGGGGTCAGATTTCAGGGCCTCAGCATGTCGACG
TGCAATGTGGCTGAGGAATTAGAGCTAAAAAACCTCAGCAGCACTTTA
GTAGCTGGGGCTGAGGTAGACAAAAAAACAGTCCTCAGCCGCAATCAA
ATCATGGACGCTGAGGCTTATAAAATTTATTACCTCAGCCCCACGTAG
AAGTTTGATGCTGAGGGGGATTGCCAGTAAACCCTCAGCTCAGAAACG
CTTATCACGGCTGAGGAGTCATGTTTTCGCAACCTCAGCACAGAATTG
GAGTCTGTTGCTGAGGAGTACCCATACAGGTCCCTCAGCGCTCGTAGC
GTGTTAGCTGCTGAGGAATCTCTCTCAATTGCCCTCAGCCTATTTTAG
ACATGCTCTGCTGAGGGATTTATCGGGAGCAGCCTCAGCAAAATTACC
ACCGCGTAGGCTGAGGGAGCTTGTCACAATATCCTCAGCAGACACCCG
CTTAACACGGCTGAGGAATAGTATTTACGGCGCCTCAGCGGGCTAATA
ATCCGCTTAGCTGAGGCATATATGCCTTTAACCCTCAGCAGAACGAAA
CACTCGCTGGCTGAGGGAGAATACGGCTTAAACCTCAGCCTTACGAAA
CATTATGAAGCTGAGGAAGTCAAGTACAGACACCTCAGCAGACCGCAT
GTTTTCTATGCTGAGGTTCTCCACTTCCGACGCCTCAGCACTTAAATA
AAAACAGTAGCTGAGGGGTAGTACAGGGTAAGCCTCAGCTAATTAAAC
CCAAAAGAGGCTGAGGACGTTCCGGGTTAGGGCCTCAGCTCGTTGGGA
GAAGCGAGTGCTGAGGATCCCTAGGCATTGATCCTCAGCCTGTAGCAC
TGTGTATCTGCTGAGGACTCATAAACAAGACACCTCAGCTAGTGATCG
GGTGCATGTGCTGAGGCGGTAGATCCTAAGCTCCTCAGCATGATCCCG
ACAGATACAGCTGAGGCGCAACAAGTATTGGTCCTCAGCTCTATTTCA
CCTTATTATGCTGAGGTCCAATTTGTGTAACACCTCAGCTAGTGATAC
GTGGAGTGTGCTGAGGATCAGCGCATAGTAACCCTCAGCGCCAACCGG
GTGGTATTTGCTGAGGTACCATTTAAAAGAACCCTCAGCATTCACAGA
AGCGACACCGCTGAGGCCGGACTTGAATCACCCTCAGCTAGTCAATAT
GGAGTCTCTGCTGAGGCAGTTTACATTGACGACCTCAGCGACCGCGAC
AATCGGTACGCTGAGGGGGGAAATTTGCTGCACCTCAGCGAGAAGTGA
GCATCAAACGCTGAGGCGGTAACTCGATCAATCCTCAGCCTGTTGCCC
ATACAATTGGCTGAGGCAAACAATCAATGTATCCTCAGCCTTTCTCAC
ATTCTTTAGGCTGAGGGATCCTCTAAAGATTCCCTCAGCATCCACGGG
TTCTGCATCGCTGAGGGTGGGTAAGCCACGCCCTCAGCTCACCGATGT
AGGTTCTCCGCTGAGGATAAATCTCTGCGTCACCTCAGCGGACGGTAC
CAAATGGGGGCTGAGGAGTTACGGCTATGCCCCTCAGCGATATCTTGT
TTTTTCAAAGCTGAGGGTTAAGGCCGAGTTAGCCTCAGCTAAGCGTTA
TGGTAAGGAGCTGAGGTCAATAGTGAATCTAGCCTCAGCCCTGACCTA
TGAAATTATGCTGAGGTGAGAGATACGGACTTCCTCAGCCCCTCAAAG
TTGGTCACAGCTGAGGATACCTTGAGTATGTTCCTCAGCTACGTATGC
ACATTTTTAGCTGAGGCCTTGCGCCTGACTCGCCTCAGCCTATTCTGT
TGAATTCATGCTGAGGGCGAACCCGAAACACCCCTCAGCGTACGAAGA
CCCCCTGTAGCTGAGGATGCTTACTAAGCAGGCCTCAGCATATAGAAA
TCCGTTAGAGCTGAGGTTCCTCGGCCCCCGAACCTCAGCGGAAGAGTG
TTATTATGAGCTGAGGAGCGCAACTCCATTACCCTCAGCTGCACATAA
TATAAGTCAGCTGAGGCATAACCTATCACGACCCTCAGCAATCCGAAC
TAAAACATAGCTGAGGGTTTCTTACCTACAGGCCTCAGCTTGCGGAAT
GGTGTATACGCTGAGGCTCTCTGAGGTCTGGGCCTCAGCTCCGTAACA
AGTTTCGCAGCTGAGGGATGAGGAAGATACAACCTCAGCTATGCAAAA
CTCAATAAGGCTGAGGCTAGTCATAGAGTGTACCTCAGCAGGTACCGG
TGTTTGTCAGCTGAGGAAGTTGTTGGAGTACGCCTCAGCTGGTCAGCC
AGAAAGAATGCTGAGGTGAGTTGACAACATTACCTCAGCTAAGGTTGC
TCTCTAAACGCTGAGGTGTATACTCTCAATGGCCTCAGCGCTTTCCTA
CATGAATGCGCTGAGGAAATCCGCCGTACATCCCTCAGCTACGTCCTG
TTTAATGGTGCTGAGGAAATTTTTTTTATTGTCCTCAGCACTTCAGCT
GTCGCGAAGGCTGAGGTAATGCCGTCATGCGCCCTCAGCTTAGATTCC
TTTCGTCAAGCTGAGGACTTCCGTATCTATGCCCTCAGCACCATTATA
GTATTACTTGCTGAGGAATTATCGGTGTATATCCTCAGCGTTCCGTAA
CCTATGTTCGCTGAGGCGGAACACGAATTGATCCTCAGCAAAGCGTGG
CTTCTATCCGCTGAGGAAGAGCTCACTTTCTCCCTCAGCAACCGTAAT
CAGTGTGATGCTGAGGACAATGTTTTGGCGTGCCTCAGCCCGAGGTCA
GGTTTTGGCGCTGAGGCCCAGCAGGGTTCTTTCCTCAGCATCCACCTC
CGCCACCCAGCTGAGGGCTTTCCGCGAGAGGCCCTCAGCAGTTGCCTT
TGGTTACCGGCTGAGGCGAAAGATAAGATGTACCTCAGCTAACTTAAA
CGGTGACCCGCTGAGGCATGTGCTCAAAAGGCCCTCAGCGAACTAAGC
AACGAGTTCGCTGAGGAAGGTACTCTCTAAGTCCTCAGCCTATACCGT
TCACCCGTAGCTGAGGTTAGCGTTGATTTTACCCTCAGCGAGTCTGGA
TCATGCGGTGCTGAGGACAGAATTGCCAATAACCTCAGCACTTCCCTA
TTTATATGGGCTGAGGTGGGCTTGCGATATATCCTCAGCTCACCAGCA
TCATGACCTGCTGAGGTACATGCATAGCTGGGCCTCAGCGTATCCACG
CGTGTATGTGCTGAGGAATAAGTGTGGGACAACCTCAGCATCACAGGA
CGATCCCAAGCTGAGGCAACTCGAGTCATAGACCTCAGCTAGCCTACT
CAAGGGTATGCTGAGGAAAAACAAGAGATGTGCCTCAGCGGCCGAGAT
GCGCAGTAAGCTGAGGCACTTCATTCTATCTCCCTCAGCGTTCCATCC
CTGGAGAAGGCTGAGGCTATCTTGGCGACCTTCCTCAGCATTGTGTGA
TCAATAAGAGCTGAGGGAACTCGTAAGATAACCTCAGCTATGTTTGGT
GAGTGGTGAGCTGAGGGAATGTCCGAGACTGTCCTCAGCGCCCTCCGT
TCTATAAACGCTGAGGTGTCCACATAATTGGCCCTCAGCATGTACTAT
TAGATTTTTGCTGAGGTTCACCTGGTACTGTTCCTCAGCGTTCTCAAC
CTGTAGAGAGCTGAGGGTAGGGCCGTCAGGCTCCTCAGCTGATTTGCA
ATTTTGAATGCTGAGGCTAGACGGTGCTGTGTCCTCAGCATTGAGGTT
ACTCAAACTGCTGAGGTATACTTATGCTCCAACCTCAGCTTCCCTTAA
CAACTGCAAGCTGAGGTATCTGGCAGTCTGCGCCTCAGCTCTTTACTC
GTGTGGATAGCTGAGGTTCGAGGATGTCCTAGCCTCAGCACCGTTACC
ATGTCGGGGGCTGAGGCCTGCGGCTCATCCCACCTCAGCTGGAAGTAT
GAGTTGAGGGCTGAGGGTCAGAATAAGATAAACCTCAGCTATAAATGT
AACAGTTCAGCTGAGGTTGTCCATATGACTTACCTCAGCAGGAACATA
GCTCAAAGTGCTGAGGATGGCTAAGTGCATAGCCTCAGCGTCTGTTAG
ATTCCAGACGCTGAGGCGTCGGTGTAGATACCCCTCAGCTGATTGGAA
AGTAGAAGAGCTGAGGTCTGATTTGTGAGCATCCTCAGCTAGCGATCT
AACGTTGCTGCTGAGGGTTGATGTGCAAATACCCTCAGCGGTTTGTAC
GCACAAAAAGCTGAGGAAAAACCCTTAAATGTCCTCAGCATCGGCCCG
AGGTGGGTGGCTGAGGTGAAATAGTACATGGCCCTCAGCATTATAGAT
ACATCATTGGCTGAGGGTATATAATTCTAAGTCCTCAGCATCGCATAC
TCTAAAACTGCTGAGGACAAATTAGTAATTCGCCTCAGCGTCCGAATC
TCAACTACTGCTGAGGGGTAATTTCAAATAGTCCTCAGCACGTCTCGG
TGGGTCACGGCTGAGGGTATAAACATTCATTACCTCAGCACAGATTCT
CTAAAGTGTGCTGAGGCTATCACTCCCGTCCTCCTCAGCGGAAGTATA
AGTAAAGGCGCTGAGGCTGCGAACTGGGCTATCCTCAGCCAATCTAAA
AGACGTAACGCTGAGGTAATAGGCACTAGCTTCCTCAGCAGCTACGGT
AAGGGTCGGGCTGAGGTAACGTAACATTGTGACCTCAGCCCTCTTGTT
GCTTTTTATGCTGAGGTTACAAGTCAGCACCTCCTCAGCGAAGTTGAT
GTGGGAACTGCTGAGGAACTCACGTTAAAACGCCTCAGCCTACACATT
AAAGCTTAAGCTGAGGTGTGAGACAGAGACATCCTCAGCGTCTAAGAA
TATAACACGGCTGAGGAGACTTGCTTTTTTCACCTCAGCCACTAGCTT
TGCATTACTGCTGAGGCAAAATAAAGAAATTACCTCAGCAAATCTCGA
TATTTGCTCGCTGAGGTGCCGCACAGCGGTTACCTCAGCACAATATTC
GAGAGGCATGCTGAGGATTACAATTTGTCATTCCTCAGCCTTGACGTT
AATTGTTTTGCTGAGGGCGTATGAAGAGATGACCTCAGCAGCTCCATG
TCAGTCCCCGCTGAGGGATTAGTCAGTAGGATCCTCAGCTGTTAATAC
CTACTTCGAGCTGAGGTTGGGCAGTATAACGTCCTCAGCAGAGTAGGT
ACCGAATCAGCTGAGGTTAAAAACAGGAGATTCCTCAGCTACATTACA
TTGATTTTCGCTGAGGGTGCATGGTGTAAGGCCCTCAGCTACACTTTC
TTGGCCTTGGCTGAGGTTCGTGCGAACGGAAGCCTCAGCCTCCTCTAC
CTGATGCTGGCTGAGGTTTTATGAATTTACACCCTCAGCAGCAGACTA
GTCATCAGGGCTGAGGCTGGTGTTGCAACCGTCCTCAGCACCAGCAAT
TTGGCAAAAGCTGAGGAACTGACGAAAACCCTCCTCAGCTCTTCTGCA
ACATCGGTCGCTGAGGCTCCTTTGGGGTCTACCCTCAGCGTATATGAC
ATGTTATCCGCTGAGGCACACTTTCGGAACGACCTCAGCGGTAAAAGA
TTTTGTAGGGCTGAGGACCTTAAGATAGTAATCCTCAGCACGATGTCA
TCCCGGCGCGCTGAGGATTATCCGGAAAGAAACCTCAGCCGTTCCTTT
CTTACTTTAGCTGAGGTAGAATCAGCCTCGGACCTCAGCCAATACAAA
TAGATAGGTGCTGAGGCGCCGTTAACATCGATCCTCAGCGCTCAATAT
CTAGTGCAGGCTGAGGACCCATAACGACATGACCTCAGCCAAGCCATT
TCCTTTGCGGCTGAGGTTTAGTTCGAATAAAACCTCAGCTTCTACGTA
GAGCTGAGCGCTGAGGTATGATATAACGACGACCTCAGCCGATAAACA
TAAGCCCAAGCTGAGGAAATGTATCGTTGTTCCCTCAGCCGACATTCT
GGGTAATAAGCTGAGGTATTATTGGTTCATAACCTCAGCATTCTTCTC
CGTTGTAAAGCTGAGGAGTAGATAACAGTAGTCCTCAGCACTTCAGGC
ATATAGCCGGCTGAGGGATTAAGTGGGCAAATCCTCAGCTAACTAAAA
CTTAGTGGAGCTGAGGTTTACAAAATAGCCCACCTCAGCTTACCTTAG
ATTTTGAATGCTGAGGTCCCAGACATTTGATTCCTCAGCTGGTGGGAA
CCCAGTATGGCTGAGGGTGTAGCGAACTGATTCCTCAGCCCCAATTAA
CTCCTCCGGGCTGAGGAAAACAGACCTTACACCCTCAGCCGGCACAAG
ATTACACGGGCTGAGGTCTTACTTAATATGCACCTCAGCCTTCATAAC
ATGATTGACGCTGAGGACAATAAATTGGAAGGCCTCAGCCGTGTAGTG
GAAACGCTCGCTGAGGAGAGCAGAAGTGGTCACCTCAGCGAGCGTAGT
TAGCCTGGAGCTGAGGGGTTGTAATAATACATCCTCAGCTTTAGCGAA
GCCAAAGCAGCTGAGGGTAGTATTATTTCTTCCCTCAGCTATCTAGTA
CACAGGGCGGCTGAGGCCTGTCTGAGTCATTTCCTCAGCAAGACTTGA
TTTTTTGGTGCTGAGGTAAAGGCATTGTAATTCCTCAGCACTTCGATA
TAGGTGTCAGCTGAGGTCTTCAACAACTTTAGCCTCAGCAAGTATTCA
CAAGTATGAGCTGAGGTTTATTCTTCTGTATGCTCAGCAATCGGTTTT
GTGTATTAAGCTGAGGCGAATCACAGTGTGATCCTCAGCACACATCCT
CTTAGATTGGCTGAGGAACAACCGCACATGCACCTCAGCTTAATAGGA
AATTAGCTTGCTGAGGTTGGTCATATAAAATACCTCAGCTAATTCCAG
GACGTTTATGCTGAGGGAATCTGCTTGGATCGCCTCAGCGGATTGTTG
GACCCCAATGCTGAGGTTAGAGTGGTTACTTCCCTCAGCTCTAACACA
CTTGAGTCAGCTGAGGGCAAGTGGTAATTGGTCCTCAGCTTAACTATT
GTGTTTGATGCTGAGGTATGCAAACAACAAATCCTCAGCGGCCCCAAC
TATAGTTGTGCTGAGGTAAAAGTTAATGTTCACCTCAGCGTGTGCTTT
AACGGATTCGCTGAGGCCTGATTTGTATTATACCTCAGCGCATAAAGC
GGAAACCTTGCTGAGGTTAATGTAATAAGCACCCTCAGCACTGGGTAT
GAGTCCTACGCTGAGGTCGGGTCGCAACCGGGCCTCAGCGCTCACAAA
ATGCAGAACGCTGAGGGGTCGATCGTCATCAACCTCAGCTGTCTTAAT
GGAACATGAGCTGAGGATCGGGGCGCCATCAGCCTCAGCGAGTGATAT
CGAGGGTCCGCTGAGGGAGTTAGTGCATGCTACCTCAGCTTCAAATCT
AGGTGCATAGCTGAGGAGCACAACATTGTTGACCTCAGCAGACATAAT
TTTTCCGAAGCTGAGGATCTTGTTGGGGCCAGCCTCAGCACTGATATA
ATGTCGTTGGCTGAGGATGAAATAGACTAGAACCTCAGCGTGGAAATG
GAAAGTATTGCTGAGGAAGGAGAGTGCTATGGCCTCAGCTGAGGGCGT
TCAGGGTTTGCTGAGGATTACCTCAATTTCGACCTCAGCTGTTGTGTA
GAGCGTTAGGCTGAGGGTTTTTCGTAGTTACGCCTCAGCATATGATCA
CGACATGGTGCTGAGGGTCAGATCTTGTAGCCCCTCAGCTTCATCTCC
GACTGCTTCGCTGAGGACATGTTTCCAGTAATCCTCAGCAAATATTAC
AGAGTTGCGGCTGAGGAAGGTACGGGTGCAATCCTCAGCACCTTTCCC
GTCCTGGTAGCTGAGGTTTACGGTTGTTGATGCCTCGGCAAGAGACTA
TTTCCCACAGCTGAGGCTTTCGACTCTGTAGTCCTCAGCTATACCTAA
GTAGTCTGGGCTGAGGTGAGTAGATTATTTAACCTCAGCTGTTAAGGT
AAATGACTTGCTGAGGTCATCGTGCGATCGTGCCTCAGCATCCAATCA
TTTTAGGTTGCTGAGGAGATTAGTATAAAAAGCCTCAGCATATATCTA
CTGACACGCGCTGAGGGGTTATCATATCTAAACCTCAGCGCCTTTGTG
CGGCACGACGCTGAGGATTGCATAATTGCCGTCCTCAGCTCAATGCGG
TGGCCCCTAGCTGAGGAATATTAAAGAAAATTCCTCAGCACAAATCTA
TGTACAATTGCTGAGGACTGGGAGATAGCTATCCTCAGCCGCAAACTC
ATCATACAGGCTGAGGAGTAACATAACAAAGGCCTCAGCTCTGAGAAC
AGTACTTATGCTGAGGTGTCAGGTTGTACAATCCTCAGCTGGGAAGTC
GTGTCAAAGGCTGAGGCCCTGTGGCCAGAGGTCCTCAGCCTCCTTACA
ATTGTAATAGCTGAGGTTTTTCAAGTCATGCTCCTCAGCCTGTTGACG
AGGTCAATAGCTGAGGGAATCTAATTGTGCACCCTCAGCCTTACTCTG
ACAAGGCATGCTGAGGATAAAAAAGTTCGCTCCTCAGCTACCGACTAT
CAGTATAATGCTGAGGCCCGTAAATAGTCCCTCCTCAGCGAATCTCCA
GTATGGCTCGCTGAGGAATGTGGGTCAGTATACCTCAGCACGTAGATA
ACTCAAGGTGCTGAGGCAAAATGGACAGATTACCTCAGCAGTTACTTA
TTAGTCCTGGCTGAGGTTAATCTCATGAAATACCTCAGCCACCGTTGA
AAAGTGGACGCTGAGGGACATCTAAGCGGACTCCTCAGCAAAATTTTT
TAGGGTTTAGCTGAGGCACGACGCAGCTGTACCCTCAGCCATGAGCTA
GTCTAACAAGCTGAGGAAGTCTCTGTCACTTACCTCAGCCCCTGTGAT
AGTCGGTATGCTGAGGCGTTTGTCGATTATTACCTCAGCGACTATATT
AGGGGAAGAGCTGAGGTGATTTACGCTTATAACCTCAGCGGTTAATGC
GGTAAAGATGCTGAGGATCCTAAACATGGCACCCTCAGCACTTATCTG
AGGGTCTATGCTGAGGAAATGTGCGATTTCTTCCTCAGCGCCAGTGTT
CCTGTATCTGCTGAGGTACTGTTCCCTCCTGCCCTCAGCATTTTGTGA
GCTTCATTAGCTGAGGTGAAAGCTGGGTATAGCCTCAGCTTCAAGTGT
CTCTCGAAGGCTGAGGGCGCCAGAATATTGATCCTCAGCCGAACCTTA
TTGCTATGGGCTGAGGAAGGCAAAGGTCATTGCCTCAGCCCGTAGAGC
GTGAGACACGCTGAGGTCTAGACGTATTGACACCTCAGCATATGGGCA
AAGTAAGCTGCTGAGGAGGCACCTTACATGTCCCTCAGCTTATAACTG
AGATTTGGAGCTGAGGAGTGCAGCAGTATGGTCCTCAGCAACAAGCTA
TCTGTCCCGGCTGAGGCAGGTACCTTTCAAACCCTCAGCTTAAGAAAC
GTCATTACGGCTGAGGAAGGCTTGATCCAAGGCCCAGCTGTAGATTAT
CTGATTGCAGCTGAGGATGCCAATAGAGTTATCCTCAGCCAAGTGTCA
GCTATTGCGGCTGAGGGTAAGTCGATAAAGCTCCTCAGCAATAGAGGT
TGTGTAGAAGCTGAGGAACTTACTTCGCGCGTCCTCAGCCATTATTTC
GTCAGAAGGGCTGAGGCAGTATTCACCGCAGGCCTCAGCAATCTAACC
GCTCCCCGCGCTGAGGTGCTTTTGAAAAAGCACCTCAGCCAGAAGGTA
GCATGACCGGCTGAGGCGTTCCCATCATCTTTCCTCAGCAATGCAGGC
TTGATGTTAGCTGAGGTTGTTTGGTGTTTGTCCTCAGCTTTTTTGCAT
AATCATACAGCTGAGGGGGTTCGGAACTTAAGCCTCAGCCTCGGATTA
CACACAATGGCTGAGGGTAGGCCACAAATTCTCCTCAGCATGTCTAAT
TGTTTTACAGCTGAGGGATGGGGGCTTGTTAGCCTCAGCCACATGGCA
TTTGGCTTAGCTGAGGTGGGAGGGTAAAGAGTCCTCAGCTAATGGTTA
ACATCATCAGCTGAGGATCGCTCTTATTATGCCCTCAGCGACAGTAGG
CTATTGCCAGCTGAGGTTCTATTTTTCAACACCCTCAGCTAAACGCTT
ATAGACATCGCTGAGGGGCAGAGAAGGTCAGCCCTCAGCTTCCTAATG
ATTTAGTCGGCTGAGGCGGGACACTTGTTACCCCTCAGCTTAACAACC
TTTGGGTGGGCTGAGGGATTAGATATCGCTGGCCTCAGCATTATGTTA
GTGGGCAGGGCTGAGGATAGGCAGATTCGGTGCCTCAGCTTAAGTAGT
GGTTATAAAGCTGAGGCAGATCAAAGACGCAACCTCAGCGGATTGAAA
TAAGTCCTAGCTGAGGCAAAGGATACTCAAGACCTCAGCCAAAGCGGC
TTCCCAGTCGCTGAGGGTCAGATTCATTGCTGCCTCAGCTTCTAACTC
TGATAATTGGCTGAGGTAACACGGTCAAATTACCTCAGCACGGCCGTA
CGGAAATTGGCTGAGGCTAAATTGGGGTCGTGCCTCAGCTAATTCACG
ACGTATTTAGCTGAGGTTCAAATGTTTTAGATCCTCAGCGATTACGAC
TCTTATGATGCTGAGGCGTTCTACTGTCAAATCCTCAGCATCCACTTT
AAACCACTAGCTGAGGTACATAGCAGTTTCGTCCTCAGCAACATAATT
GTGTTTTTAGCTGAGGTCTACGAATCAACTATCCTCAGCACCAGTTAA
ACAAAAGTCGCTGAGGCTATCTAAAGTAAGCTCCTCAGCACGTAATTT
GTACAAGTAGCTGAGGTCCAGTGATTGACGACCTCAGCGTCCATTTCT
GCAAACTCTGCTGAGGACTTAGCCCATAAGCTCCTCAGCTATACGCAG
CGAGGGTCCGCTGAGGGAGTTAGTGCATGCTACCTCAGCTTCAAATCT
GCTCTTCCTGCTGAGGGTCCGTTTCCTCACGACCTCAGCCATATGTAT
AACAATTATGCTGAGGTTCTACTATTGCTGTCCCTCAGCCCACTTATG
GGAGCTAATGCTGAGGAAGGGGGTATTGTCACCTCAGCTCTAATAAGT
TAACGATAGGCTGAGGGAGAGATCGTTAGTTGCCTCAGCCATCCCAAT
ACCCAATCGGCTGAGGTCTGCAATGTTAAACCCCTCAGCCTGTTGTTC
CCAACCTGGGCTGAGGGTTAGGGACATCAGGGCCTCAGCGCCACACAA
CTTATTACCGCTGAGGTATAACGCCCATCTATCCTCAGCTCTTTAGCA
CTTCGATAAGCTGAGGTGTATGAGGGTTACGGCCTCAGCTGGTCTAAC
AACTGCAGCGCTGAGGTTAGGGTTCACCAAGGCCTCAGCTTTAGCAAA
TCACCTCGAGCTGAGGTCCAGTCTTAAAGCGTCCTCAGCTCGACTCAG
CTCCCTACAGCTGAGGTGATTACCGACTCTATCCTCAGCTCTCTATAC
GCACGGATCGCTGAGGATTAAATTCATCTGTACCTCAGCTAACTGGTT
AACGTTGCTGCTGAGGGTTGATGTGCAAATACCCTCAGCGGTTTGTAC
GAGAAACGCGCTGAGGACTCCCCGGATACAACCTCAGCACTTGAATTT
ACAGGGTGTGCTGAGGAGTGGGAAGTGTACGCCCTCAGCTCAATAGAG
CCAGGAAGTGCTGAGGCAATACCTTGTAAGGTCCTCAGCAGTGCACCC
CTTAGTGGTGCTGAGGCTATTTCTCCCCGGTTCCTCAGCATCCAAAAA
GGCCCGCAAGCTGAGGTAAAGATTGCAGAATGCCTCAGCTTTAATATA
GAGTAGGAAGCTGAGGGTCCAGGTCGTACTTGCCTCAGCCTGGAGCGT
AATGCTCATGCTGAGGAGAATAACATTGGAAGCCTCAGCGTTGATCGA
TTATTCTTAGCTGAGGAAAACTGGGATACTGTCCTCAGCATAGTGTCA
ATTTATGCCGCTGAGGCCCTCGTTTTGCTTATCCTCAGCCCTGAAGAG
TAATTCTGTGCTGAGGCTAACACCTGTTTATCCCTCAGCATCACCGTG
ACTCACGATGCTGAGGGAATCGACGTTGAGCGCCTCAGCATGGCTATC
CCACAGTTCGCTGAGGAGCTATTCGAGTTGTACCTCAGCCATTGGTTC
TCAGGTGACGCTGAGGATTGGTGCCGTAAATTCCTCAGCACACTAATG
TGTGTGTAGGCTGAGGATGACGGGTGTTGTCACCTCAGCCTTAAGCTT
GGCCGACTCGCTGAGGCGTCACAGATGGGGGGCCTCAGCATGGCTTAT
ACCAGGGTAGCTGAGGCGCGTGTAGCAATAATCCTCAGCTGTTCGCCG
AAGGGACGGGCTGAGGTTTGGTCTCTTTAACACCTCAGCTCTAACGAG
TGCGATCTCGCTGAGGTGCTAATCAAGCTTTCCCTCAGCGGTGGCGAA
TATGTTGATGCTGAGGCTGTTCTGCGGTACTGCCTCAGCAGTGTATGT
ATGCAGTAGGCTGAGGTTAACTTTCTAAAAGACCTCAGCGTGTAGAGT
GTTATAGTGGCTGAGGTATAGCCTTGCATCCTCCTCAGCATGCGGAAC
CAAACTTAAGCTGAGGTGGGATCAAAGGTGGCCCTCAGCCCAACTGGA
CATAGCTAGGCTGAGGTCTATGGGCAGAGACTCCTCAGCCGCTGGCTT
TCATATAAGGCTGAGGCCAATCCATTTCTTTGCCTCAGCGTCCTGGCT
CTGTGGTGAGCTGAGGAAACCGCGTCATCTTGCCTCAGCCCGCTCGGT
GGAACTGTCGCTGAGGTGTGGCCTAGGATTCACCTCAGCAGTACGTAT
AACGCACTTGCTGAGGACGTTTGGGGGATTAGCCTCAGCCGCTCGAAA
GAATGGACAGCTGAGGATCACTGAACGTGCTACCTCAGCCCTCCAACC
GATCGTTACGCTGAGGATTCGAGACATCGAACCTCAGCACACAAACCT
TCCGATGAAGCTGAGGAGGCATCATACCGTATCCTCAGCGGCCACCGC
TGAGAGACTGCTGAGGCTGATCATGCGATATACCTCAGCTCGGTGTGT
ACTGAATACGCTGAGGCTACTGAAATTAACTTCCTCAGCCTTTAAGCA
TCTTAGCGCGCTGAGGGCCATTATCGCACATGCCTCAGCCAAAGGAAT
GATGTATTTGCTGAGGCGTCTTCATTCCCTCTCCTCAGCTCAGTATCT
GCTAAGCTCGCTGAGGCTGAGGTTTTTGACTACCTCAGCATAACGCTT
TATCACGCTGCTGAGGGGATCTGTGTCAATCCCCTCAGCAGTACAAGT
AAAGAGGAAGCTGAGGATAAGTGTCTTGGGATCCTCAGCTGTCGTTCG
CGAATCCTGGCTGAGGAAGTTCACAGTTTCACCCTCAGCCAATGTCAC
TATGACTGTGCTGAGGGCTTCATGCTATTTAACCTCAGCAATCTTGGG
CCACGAGTTGCTGAGGCGATAAGCACAGTGAACCTCAGCCGTAGATAT
GGGGCTTCCGCTGAGGATATGGTCATTCTTGTTCCTCAGCAGAGGATA
CGCCTGGCAGCTGAGGGTGACACACCTGACAGCCTCAGCCCACTTTAG
ATACATACGGCTGAGGCGCGCAGAAGAGTGGACCTCAGCGATACTCGA
AGATCTTGTGCTGAGGTCAACTTCTACCGTTCCCTCAGCTGACAACGG
GCCCGAAACGCTGAGGGTCGGTGTAATAAATGCCTCAGCTGCAGCGAT
CACGTTCGGGCTGAGGCCGAGATGATTTTATTCCTCAGCCGTGCTTTT
TGACTACAGGCTGAGGCAAGAACCGTATTTCCCCTCAGCAGGTTTTTG
CAACGAATCGCTGAGGTTAATAAACAGCGCTCCTCAGCTTTACGTCGT
GAGCATACTGCTGAGGCTTATATGAGGTCCTACCTCAGCTTAGCAGGG
TCGGATACGGCTGAGGTCATGTAAATATCTCTCCTCAGCACAATTCTC
TGTAAAGAAGCTGAGGTATCTAGTAATAGTATCCTCAGCGGCAGTCTG
AATACCGTTGCTGAGGTTCTCCTGGATGGCAGCCTCAGCTGTCCCTCA
AATATGAATGCTGAGGTGGGCGTAACTGGATACCTCAGCTGGAGATCT
TATTATTAAGCTGAGGCCTGTGTATTACGCCACCTCAGCATCATGGGG
GGTGCTCCTGCTGAGGTTTCCGCATACTGGTACCTCAGCCGCACACCA
CACGTGATTGCTGAGGCCGGTTGCTTCATTGTCCTCAGCCTCCCTAGT
CCGCCTTATGCTGAGGACTTTAAATCGCGCTACCTCAGCAAGGGTAAT
AGTTGAACGGCTGAGGTCCAAATAAGTGACTCCCTCAGCTCGGGATAT
GCTGTGATAGCTGAGGGAGAAGGAGGGTATGGCCTCAGCTCGTAAACT
CAGTATCGAGCTGAGGATCAACGAACGATAATCCTCAGCCGGACTGAT
AAACACGCGGCTGAGGCCCGTTAACAAGGGGCCCTCAGCGGGGTACCG
TTCAACGTAGCTGAGGACGACTTGATGGTAGTCCTCAGCCTGCCATTG
ATCCTTTGTGCTGAGGGCCTATACGTACTCCTCCTCAGCTTACGCCAT
ATTGTTGCCGCTGAGGCCGGAATGCAAGAGTACCTCAGCAGAGTAATG
TATAGCACCGCTGAGGGACTACTTGTTTACGTCCTCAGCACTCCTTAA
CGCTACCAAGCTGAGGTAGGATCCGGTCAAACCCTCAGCTATGCAATA
TTCAACGTAGCTGAGGACGACTTGATGGTAGTCCTCAGCCTGCCATTG
TATATTGTTGCTGAGGACTTTTCAATCCCGACCCTCAGCTAATTCATG
TGAAACAGGGCTGAGGGGTCCCTTTTAAATTCCCTCAGCGAGCTTGTT
CCGGGTCTTGCTGAGGGGGGTAACACTTGGAGCCTCAGCGGTTTGGAC
AACAAGACGGCTGAGGATTCCGCTGAGCCGATCCTCAGCCATATAGAG
TATATTTGCGCTGAGGAAACATTGCAAAGCGTCCTCAGCGTGGGGTAG
GCCTACCTAGCTGAGGCATACATCCTGGCAACCCTCAGCTCGAGTTGC
TTCCAACAAGCTGAGGCCACTGTTTGGCTGACCCTCAGCAGCTTCGAC
TATTTTTGTGCTGAGGGCTTCACTGTGATTAACCTCAGCCTAACGATA
GTTACGCAGGCTGAGGTTATAGTGGGTGGCTACCTCAGCGATTTTGGC
GGCGTTGTGGCTGAGGACACGAGCAAGAATAGCCTCAGCAGCGTAGCA
TGTAGTTAAGCTGAGGCTATGATCCGGTCACACCTCAGCTCGCTAAAG
GTTCAGTGCGCTGAGGAACTTCGGGAAGCATACCTCAGCCCGTAGGCT
AGGTAATATGCTGAGGCTTAAGAAAGTCTACTCCTCAGCGATCTTTCT
AATGTCCGTGCTGAGGATTCGTTATGACCATTCCTCAGCGAAATTGAT
CGTTGGGATGCTGAGGATAGGGTTTCTCAAAGCCTCAGCTCACTCAAC
ATGTAGATTGCTGAGGTTTTAGTGATCCGCGCCCTCAGCCTAACCATT
CAAACGGTCGCTGAGGTATTATGGCTTAAAAGCCTCAGCCTGTGTCGA
ATTAGCATAGCTGAGGACCTATATATTGTTTTCCTCAGCTGTCTTTAA
AAGGACGGGGCTGAGGTAAGTAATACCTTTATCCTCAGCATAGATTAA
AATCAACCTGCTGAGGCCATTTTCATTTTGCACCTCAGCAATGAGGCA
ATATCATAGGCTGAGGTGTGGGAATAATGAGACCTCAGCACATTACCA
TTGTTCTCGGCTGAGGTAAGTCGGACCTGAAGCCTCAGCGCTGTTTAA
CTTCGATGAGCTGAGGTTTCGCAAGGTACTGTCCTCAGCACTTACCAA
CTTCGATGAGCTGAGGTTTCGCAAGGTACTGTCCTCAGCACTTACCAA
TGAGATGGAGCTGAGGTTCAAGAATATAAGACCCTCAGCTACTATCAT
CCTCGAAGAGCTGAGGTTGCTGTCTATTTGCCCCTCAGCCGTCATACG
TACCGTAGTGCTGAGGGGCGAAACCAATTTCACCTCAGCCCGAGTGAA
ACTGACATGGCTGAGGGAGTACTAACTTGGTACCTCAGCCAACCATCA
CAAGTGGTTGCTGAGGGGAACCATATACCAACCCTCAGCTATCGTATG
TCGGGATAAGCTGAGGAGACAACTTTTATTTTCCTCAGCGTGTTTTAG
CTTAGAGCTGCTGAGGTCGATAGAGGTTATGGCCTCAGCTTCTGGTTT
TGTTCGTACGCTGAGGGACCCTGGAGTGGTTTCCTCAGCTCCATAAAC
ATAAAGCTTGCTGAGGCCCCATTTTCTAGTGACCTCAGCAACCATGAT
ATCGTCGTCGCTGAGGAGACGGTTTGCAGGTCCTCAGCTTATAAATCT
ATAGCCGATGCTGAGGGGTAGTTATGGTACAACCTCAGCGACGCAGCA
CATTTCCCTGCTGAGGCTTAACTTTGCAGAGTCCTCAGCGGGCCACCA
AGCAATAAAGCTGAGGACTGGCACGATGTGTCCCTCAGCTGTGATCTC
AATTGTGTAGCTGAGGTTAGGTATCGATTAATCCTCAGCCTATTGCGC
TCGGGTAAAGCTGAGGATTTAAAGAATGTTTACCTCAGCTTATTCGCC
GAGGCATTGGCTGAGGAGGTCATTGCCGGTTACCTCAGCTTATGGCCA
AGTACTTTAGCTGAGGCCATGAGTCGTTTGAACCTCAGCGAACTTAGT
TGCGAAAATGCTGAGGTGCAGAACACTTCGGTCCTCAGCTATGGTGGC
TCATGTTATGCTGAGGATGATAACTCCTATATCCTCAGCCCGTAAATT
TTACTAGGAGCTGAGGAGTTACTACATAAACCCCTCAGCACCCATATT
AACGAGCTTGCTGAGGTCCGCAAAGCTACGTCCCTCAGCTCAACGCTT
GACTGTCCCGCTGAGGTAAAGGAGAATTATGCCCTCAGCCATGGTACT
TGATAAATCGCTGAGGTTCAACGGTTAATGGCCCTCAGCGATCGGCAC
CCGGAAGAAGCTGAGGAGTTCCTTCTAATATCCCTCAGCAAGGTTGTC
GTTTGTTTCGCTGAGGTGTCAGACTCAAAGATCCTCAGCCGGGGGGTC
ATTCATTAAGCTGAGGTCGCTTTCAAAATTGACCTCAGCTTAATGATC
AGAACGTCAGCTGAGGACTTCCATTGACGCCGCCTCAGCTGGTGGGTC
TCCGACCCAGCTGAGGACTTCCAAAAGCTTGGCCTCAGCCATGTATCA
AAATTCACGGCTGAGGTTGGCTAGGGGTTAGTCCTCAGCTTCAACACA
TTACATAGTGCTGAGGTAGGTTCCATTCATCGCCTCAGCTGTTGGAAT
CAAGAAGAGGCTGAGGACGCAATTAATATGGACCTCAGCAAAATCAAT
AGTCTAGTGGCTGAGGAATACTTGTGATCCGCCCTCAGCATTTTAATC
CTGGGCTCAGCTGAGGCGCACAGCGCGGTAGTCCTCAGCAATTATGTA
CGAAGGTTAGCTGAGGAATAACTTTTACCAATCCTCAGCAAAGTTAAT
TGGTCACTGGCTGAGGACTGTATTAAATATCGCCTCAGCGTTTTTATA
TACAACGGTGCTGAGGAAGTCATTAGGACTAGCCTCAGCGGTAGTTCC
CAGCCATCAGCTGAGGAAGCGATGAGTGCGGACCTCAGCGAGGTTAGA
GATGTCAACGCTGAGGTTCAAGCCACCTAGGGCCTCAGCGATCGGTAA
AGACAGCTTGCTGAGGAATGCATCTATTGAATCCTCAGCCAGTACTGC
TAATTTATGGCTGAGGCAAAAATCAAAGTCATCCTCAGCTACAAATTT
TCGGTAACTGCTGAGGTATTGTAAGGGCGGTTCCTCAGCTCACCAAGA
TAGTAGACTGCTGAGGCTTTAATACCGGGATACCTCAGCGGATTTCTG
TGTTGTCCAGCTGAGGTCTCTAAATTGGTTTCCCTCAGCAGAGTATCC
CAAACCGTAGCTGAGGTCGTAATCGATCTGAACCTCAGCACCTGTGTG
ATGTTCAACGCTGAGGGAGATGTTAGCAGTCGCCTCAGCACCTTCCGT
TGAAACAGGGCTGAGGGGTCCCTTTTAAATTCCCTCAGCGAGCTTGTT
ATGAATGCTGCTGAGGCGTAGCAGGAAACGCTCCTCAGCTTAGCATTC
TGGCCCCTAGCTGAGGAATATTAAAGAAAATTCCTCAGCACAAATCTA
TCAACCAGCGCTGAGGACATTCGACGCACATACCTCAGCATCCGATCC
CAAATAGAGGCTGAGGCCGTATAATCATTCTTCCTCAGCTTCTGTATT
GTACATCTAGCTGAGGTATTACAGCCAACATTCCTCAGCTAAAGAAGA
ACTCAATCGGCTGAGGGAGGGCGAGCCCAATTCCTCAGCCTACGTAGA
ACGTCGCTCGCTGAGGTCTGGATTTTTAAGCCCCTCAGCAGCATCGTA
TAACCAAACGCTGAGGTTTATTCCAGCAGGCGCCTCAGCACAATTTCA
TTCGATACAGCTGAGGTTCCCTGTGTTATCAGCCTCAGCGGCAGCGTT
GGCTTCCTCGCTGAGGCGTAGGGGATAGGATCCCTCAGCCAATTCGCT
ATTTTTCTAGCTGAGGGGAGCATGGGCTTCATCCTCAGCCGTAGAGAT
CAGGATTGGGCTGAGGCACCTCGCGGCGCGGCCCTCAGCGATCGTGAC
GTCGGATGCGCTGAGGGACCCCGTCCAATCAACCTCAGCACACGTGCG
TCTAGTCCGGCTGAGGGATAGTTATTCCTTAACCTCAGCCCTTATCAA
CGATCCGCGGCTGAGGTAAAAGCGATCATTCGCCTCAGCTACATGGAA
GATGAACGCGCTGAGGCACTTTAGCCAGCTCACCTCAGCTAATTTCCA
CAAGTGGTTGCTGAGGGGAACCATATACCAACCCTCAGCTATCGTATG
TAAGGCTTGGCTGAGGCAAGTCATATATTTTGCCTCAGCCTGATTCCC
AGTTAACAGGCTGAGGCTAATCTTTTAGAACTCCTCAGCCTAAACCAC
CGTCATTTCGCTGAGGGCACTGTGCTCTATACCCTCAGCTCGCTCTGC
CGTGACGTCGCTGAGGGGGAACTCTACTTGGGCCTCAGCTAGCTGTAC
TTGCAAAACGCTGAGGGACGTGTTAAAATGGGCCTCAGCTAAGGTTCA
TCATTCTCGGCTGAGGCAGTCACCCTTCTATCCCTCAGCTATGCCAAG
GGCGGGCGTGCTGAGGGTCACGTACATGGAATCCTCAGCCCGCCCATT
CGAATAGGTGCTGAGGATTTAAGTTACATGCTCCTCAGCTTTTACTTA
AGTCATTTTGCTGAGGCTTGAAGACAGAGCCGCCTCAGCAAACTGTTT
TCTGGATACGCTGAGGGGTAAAAGCAAACATACCTCAGCAGTTACTCG
TAAGGGTCTGCTGAGGACCAGGACTGACGCGCCCTCAGCAATGAGATT
AGTGTAAATGCTGAGGTTGCAGACTTTTTATTCCTCAGCACTGTTAAG
AACTACTGAGCTGAGGTGAGGGGGTGCTCGTACCTCAGCAAGATTCAA
TTCCCCACAGCTGAGGTCATAGTTCATCATCGCCTCAGCGCGTAACCT
GGTATAGATGCTGAGGGTGTATCATGCCACATCCTCAGCATTGTCATG
AATATGTACGCTGAGGTCCAGAGGATGGGCAGCCTCAGCCACCTCTAA
TAGCCAAAAGCTGAGGTCACGGTTCCTTTCATCCTCAGCCTCGCCGCT
AGCGATCGGGCTGAGGCTACACATGATTGAATCCTCAGCCGACTTTAA
AATCAAGCGGCTGAGGGGGAAGCTATTCCTCTCCTCAGCATTAAAGCC
CGCCAGAGGGCTGAGGAACTCTACAGCTAGTACCTCAGCTAACATGTC
ATATTCATAGCTGAGGTACACGACCAAGTCACCCTCAGCGGAATTGAG
AATTTCAGAGCTGAGGTCAGAAGCTGTCTTCGCCTCAGCAACCCTAGA
TCCACAAAGGCTGAGGTATACACGGCACAGCACCTCAGCAGAACTAAA
AGCCCCTGTGCTGAGGGCATTATTTGGTTATGCCTCAGCTCCGGTAAC
CCGTAAAAGGCTGAGGTGTAGTCAATCAGTTTCCTCAGCATCTACGAT
CAACCCGCAGCTGAGGTTATGATTATCCAGGTCCTCAGCTTGACGCCT
TTGAGGACCGCTGAGGACACATGTAAGAGTGTCCTCAGCCTCGAGCCG
CGTCCACCGGCTGAGGACTTCAGGGCCTAGAACCTCAGCGATGACTCG
GTACCGTATGCTGAGGTTCCTTTACTCGACTTCCTCAGCGGCAAACAC
GTAGTTCAAGCTGAGGGCTTGATTTGTGGTAACCTCAGCCACACTAAC
GTTTAGCCGGCTGAGGGATAAGATAGTGGTCTCCTCAGCAACAGCATA
TTTGAACCTGCTGAGGTTCGAGCTACGTGACTCCTCAGCACAAATACC
AGTGACTGGGCTGAGGTTCATAGACTATGGTACCTCAGCCCAGTGGTA
AGAGATGTTGCTGAGGAATTTAAGTAGGTTAGCCTCAGCGCGTAATAG
GGTCGCGATGCTGAGGTCTACATCACAAAACGCCTCAGCTTGCGAACA
TGCTTAAACGCTGAGGCATATTCTTTGCTAAACCTCAGCAAGGACCAG
TCGCAGTGTGCTGAGGCACTAAGGCAGTCATACCTCAGCACGAATGAC
AAGCTCGCAGCTGAGGTTGAATTCAGTGGGGTCCTCAGCTCGTCGACC
ATAAGTACGGCTGAGGAACAGTAGCTTAGCCTCCTCAGCAAATCAACC
CGCGGTCACGCTGAGGTAACCCATTACTTGGACCTCAGCTTTTTCGGC
GCATGTAGGGCTGAGGATCAAGTACTGTATCGCCTCAGCCTTTCGGGA
TGATCCGGTGCTGAGGGGGTCTCCGGTAATAGCCTCAGCTTGTTGCAT
GATTCACCCGCTGAGGAAACTATTTTTACGGGCCTCAGCGGTGTGATA
ATCACCAGGGCTGAGGGACGTTTATCTGATCCCCTCAGCCTACACATT
AGAGAAAACGCTGAGGAAACACCTACTATATACCTCAGCAGGAAGTTG
TGGGAGGAAGCTGAGGACTTATTAAGGAGTCACCTCAGCCAAGAAAAT
GACCCCTAAGCTGAGGCAGACAGCGGCCTAGGCCTCAGCCCGCCAGTC
GGTTTCACGGCTGAGGTAAATGTTCGAAAATACCTCAGCGCAGTAGAA
GTAGCGTAAGCTGAGGTTCCACCTTTGAAACACCTCAGCGTACATATA
CCCCCTGGAGCTGAGGACCTGGTAATCTCAGCCCTCAGCTTGCGTCGT
TGTTAGCTCGCTGAGGAGGATATTTATAACCTCCTCAGCTCTTCGTTA
CTAGCTTTAGCTGAGGTGTTTCTTTTTAATACCCTCAGCATGAGGTTC
GACGTTCTTGCTGAGGTGTATATCAGTAACTACCTCAGCATCCTGTAT
TCGTGAGAAGCTGAGGCTTAGGAACATAGTAACCTCAGCACGAGTCTT
GTTACATACGCTGAGGATATTCATTTGGAATACCTCAGCCCGAACCTA
GGACATCCGGCTGAGGGCCCTCTTTGAAGTCGCCTCAGCATGTGGATT
TTTAAGTAAGCTGAGGCGCGTCTACATGCATTCCTCAGCCATACTACG
CATGAATAGGCTGAGGTCGGTTTATATGATTACCTCAGCACGTATAAA
GCGATTCGTGCTGAGGCACGGAATTTACTTTACCTCAGCATCGCTTGG
TTTGCCTTTGCTGAGGCGCTTAGACTATTTATCCTCAGCAGTGGTTGA
AATACTCACGCTGAGGGGGCACAAATTATCAGCCTCAGCCCGGCGCTA
CCTGGAGCAGCTGAGGGGTCCACTACAATTTGCCTCAGCAGTTTCGGG
TCTGCAAGTGCTGAGGATAATTGTCACTGGAACCTCAGCTACATTTTT
TTTTCAATGGCTGAGGTCACACAGGAGTGTAGCCTCAGCCCTAAAGTA
AAACTTAGTGCTGAGGTTATATGTGTGTTAGACCTCAGCGATTTGACA
ATATAAGGAGCTGAGGTGCGGTTAAAGCCGGTCCTCAGCCAATTCCGT
AGGGCGCGCGCTGAGGCTCCACGTTAGGACCGCCTCAGCAATTATTAC
TGAGTATATGCTGAGGCCATTAAACCACCCGTCCTCAGCGATTGCAAT
TCTGAATATGCTGAGGTCTCCTCGTTAATACACCTCAGCGATAGTTAT
CTTACAGCGGCTGAGGCATAAAAAGGCCCGTACCCAGCAGGAAAAGTT
AGATTTTCTGCTGAGGAATACCTTAACTAAAACCTCAGCCCAAAAGAC
TGGTTATCAGCTGAGGGCTTAGTAAGGTAGAGCCTCAGCCGATCCTAG
CATGCCTCGGCTGAGGCAACTGAGTGAATCGCCCTCAGCAACCCTGGT
AACATCAGCGCTGAGGGACTTTGAACTGAATTCCTCAGCTTCCCAAAA
ACTTGGGACGCTGAGGGAGTTCCAATCAATAGCCTCAGCTGAGTCTCA
ACAGATACAGCTGAGGCGCAACAAGTATTGGTCCTCAGCTCTATTTCA
ACACTCAAGGCTGAGGACTGACAACCAGGGCCCCTCAGCTGTAAAGTT
GACCTCCAGGCTGAGGGTAAGAGGATTAACTCCCTCAGCGAAGGTAGG
AAAGTCAAAGCTGAGGGTGTCGCAATTATCGGCCTCAGCGTCCTAAAT
TCGATCACGGCTGAGGCCTCGCCCTTATCCATCCTCAGCACCTATACA
ACCTTATAGGCTGAGGCATCACAGAGATTCTGCCTCAGCGAATTAGAT
TACCGTTTTGCTGAGGTCATACTAAAGAAACCCCTCAGCGTATACAAC
CATTCTGAAGCTGAGGTTTACCGTCTACACTCCCTCAGCAGGTACCAT
GCTACATGAGCTGAGGAATCCGTGTCCGATGTCCTCAGCCCTTACCAA
TAAAAAGTTGCTGAGGCTTTTCGAATTGGTTTCCTCAGCCTTTAACTA
TTACTCAATGCTGAGGAAGATTAAGCGCTCGACCTCAGCGGCTAACAG
GAGTACAAGGCTGAGGAATGAAGAGATATGACCCTCAGCAACCTCGAG
TTTTGAATTGCTGAGGCAGTAACACAACAATACCTCAGCTGTTATGTT
AGTTACAAAGCTGAGGGTCTTTCTCTCAGTTTCCTCAGCAGCGGGCGG
GCATGACCGGCTGAGGCGTTCCCATCATCTTTCCTCAGCAATGCAGGC
GGGGATCACGCTGAGGCTTAATTTGTTTACAGCCTCAGCTTCTACTAT
ATAAATCCAGCTGAGGTAGCGTAGGATAGTTCCCTCAGCATAGACACT
ACAATTCTCGCTGAGGTTTAAATTGCTTCGGGCCTCAGCGCTGTGTAT
ATAGGAAGAGCTGAGGCAAAAGAGGAAGGTTACCTCAGCGGTTTCATA
ACCAAGTTGGCTGAGGGATTGTGTACAAATTGCCTCAGCCGCTTTGTT
ACATGATAAGCTGAGGATGAGGCTGTTTTTCACCTCAGCCACTTGAGG
TAGTATAGTGCTGAGGTTCTACATAATCTGCACCTCAGCACCACTCCA
TAGATTTTAGCTGAGGGTTAAACAAACAGCTTCCTCAGCGTACCCGTT
GCACTCTGAGCTGAGGCATTGGTTTCCAGGTTCCTCAGCTATTAATCA
TTGCACCTTGCTGAGGGATGCCGATGAAGACTCCTCAGCGAAACCGCG
ATCTGCTACGCTGAGGTATATGTCTATTCCAGCCTCAGCGTCCTCAGT
TTATCTTCCGCTGAGGTGAATGTCTACTTAGCCCTCAGCAGCCGACAC
CTGTTCAGTGCTGAGGAGATATACGTCAGCCCCCTCAGCGTAGATGCT
TAACCGTTAGCTGAGGCTAGACTTAAATTTCTCCTCAGCGATCTTGAG
ATATGTCCAGCTGAGGACGTTAAGTTGATATCCCTCAGCTAGCCGAAG
GTATCGCGTGCTGAGGAAATTGCAGTAGTTTGCCTCAGCTTCCTATAA
TCAGTATGAGCTGAGGGTGTTGAACCGTTACGCCTCAGCAGATATTTT
AGCAGATCTGCTGAGGCTAACCGTTTTTTTTACCTCAGCTCATACTGA
TGAGAAGGGGCTGAGGTCTTCCTTACTATAGGCCTCAGCTACCGCTTA
GTGCGGGTGGCTGAGGGAGTTCCTTAAAGAATCCTCAGCACAGCTCAT
CTTAATTTAGCTGAGGGCATAACGTATATAGGCCTCAGCTCCTGTTAA
ACGTTGCGCGCTGAGGCGATATAAGTTTAACTCCTCAGCTGGAATATC
TGAAGATCCGCTGAGGGGTTACATTCGTTCTACCTCAGCTCTCCGAAA
AGTTTGCGTGCTGAGGAAATTATATTGATAAGCCTCAGCACATTTATA
GCATGGTTTGCTGAGGAAAAGAGAGTCTAATACCTCAGCTCTATACCA
CGGCGACTCGCTGAGGCGAATGGTATTCGGAACCTCAGCTGGCGCTTT
CTAATTTTGGCTGAGGTAAGACGAATGCGTATCCTCAGCAATTCAGCG
TCCGATCGGGCTGAGGGTAAACTGGAGCTCTACCTCAGCGTGCTTTGT
TGACATGTCGCTGAGGTTATTGTCAGAGTTATCCTCAGCACACACATC
GGCGTGCTAGCTGAGGCTGGCAGTATACGAGTCCTCAGCATACTTGCT
TAAACGTTAGCTGAGGGCGCAGAGAAGCGTTACCTCAGCCTCTTATCA
AACCCGTCAGCTGAGGATTAGGATTATAGGAACCTCAGCTATGATGGG
AATTTCCTTGCTGAGGATACCGAAGTAGCATACCTCAGCGATAGGCAA
GTCGATGTTGCTGAGGCATCGATAAATGTAAGCCTCAGCCTTAACATC
ATCAACGTGGCTGAGGGAGGGTTATAAGCTTCCCTCAGCCAACATGCT
CATAGTCAGGCTGAGGGATATATTGATAACATCCTCAGCGAGAGGAAT
TGGGGAATGGCTGAGGTTTCGTGGCACATCCTCCTCAGCAAGACAAAG
AAGGGTTAGGCTGAGGCCAATGTTCGTATTTGCCTCAGCTGTGCCCCG
GGTAGTGGTGCTGAGGTAACCCGGTAAAGGTACCTCAGCCTACTGGGT
TATCGTTCAGCTGAGGGTTAAAATAATCAGGTCCTCAGCTCGGGCGGC
AGACTTAGTGCTGAGGTGTGAAAAAATGCCTACCTCAGCTATGTTTAG
AGAGGATCAGCTGAGGACGGCAGCAAGGAGTACCTCAGCTTATACTTT
GCCGCATCAGCTGAGGTATATCAGGGTGAAATCCTCAGCTATTCATTT
GCCCCAGGGGCTGAGGAACTGATAAATAATTGCCTCAGCGTGCGTTCT
CACCGAATCGCTGAGGACAATCATTTCAGTCTCCTCAGCTATTCTTTC
TGGACCGTGGCTGAGGCTTAGAAAATAGTGGCCCTCAGCATTGAGGAC
TCTTTTATAGCTGAGGGTATTGGTGGTTTCTACCTCAGCATTTGCAGG
CGGGAGATTGCTGAGGCACCTTTATGATTTGTCCTCAGCAAACAAATA
CGACGTGTCGCTGAGGAGTAAACTACTTGAACCCTCAGCCATGTAATT
TCCTATCTTGCTGAGGTAGAACTATGAATGATCCTCAGCACTAGATTG
ATTGGATGTGCTGAGGACCCGCGAACGTCCATCCTCAGCAACATATTA
CAAATATAGGCTGAGGCTGTGATATATCGGCACCTCAGCAACAGGTGA
CCTTTAGGTGCTGAGGTACACAATCTTCGAACCCTCAGCTGGATTGCG
TCACATAGAGCTGAGGGAACTACTGTTGGTACCCTCAGCGTATCACTG
TGAAGATCCGCTGAGGGGTTACATTCGTTCTACCTCAGCTCTCCGAAA
CCCGATAAAGCTGAGGTGTGCCATCTCTGATTCCTCAGCAATCGGGAA
AGGTGGGTGGCTGAGGTGAAATAGTACATGGCCCTCAGCATTATAGAT
GCGCTGAGCGCTGAGGCATCTACGTGACCTTGCCTCAGCCAGGTGTTG
GTGAATGCGGCTGAGGCGATTATTTATCATGGCCTCAGCATATGTATC
ACTTTTGATGCTGAGGTACTTAAAAACTCTCACCTCAGCATTTTAGGA
CCACTCAACGCTGAGGGTCGTCACCGGATGCCCCTCAGCAAGGTGCAG
TGAAATAGTGCTGAGGTATCCAGGTTGCCCCTCCTCAGCACGACCGTC
TGTTTGTGTGCTGAGGTCGTGGTAAGGGGGGGCCTCAGCTTTCGTTCC
TGCCGTAGTGCTGAGGCTAGAATTGCAAAAGGCCTCAGCTCGGGTTAA
GCACTCCCTGCTGAGGGCATGATTCGCACTCACCTCAGCAGCACCACA
CCCAGAATTGCTGAGGGTTAGCGTGTTCTTGTCCTCAGCGGAGGAAAT
TGCCCACGGGCTGAGGGCCATTGGCGTAGAAACCTCAGCGTGCATCAC
TCTCGCGGGGCTGAGGTATTCAATCATTGTAACCTCAGCGACGGTAGT
TATGTCGGAGCTGAGGCCCTCGCGGATTCAAGCCTCAGCCAAAAGGCA
TATAACCGAGCTGAGGTCAATAGCTTCACGGCCCTCAGCTCTTGAACT
CAACAAGAGGCTGAGGGACAAAGAGTGTAGAGCCTCAGCACGAATTTG
TTTTTAGAGGCTGAGGGAGATTAAAATACAACCCTCAGCAATCCGGCC
ACTGTCAATGCTGAGGGCAATGCATGGCGTGGCCTCAGCCGAAGGGCA
AAAAACATTGCTGAGGAGCCCCTACAATGTTTCCTCAGCGTTCACTCG
AGACGAAGTGCTGAGGATGTACATAGACGTAGCCTCAGCTAACTCTTT
ATTCGCAGTGCTGAGGAGGAGGTGAGGTAGATCCTCAGCACTTATCCT
ATTTTAACAGCTGAGGGGATAAGTGATGCTTCCCTCAGCACAAATATC
TCGCTATTGGCTGAGGATGCATTTAATACCAACCTCAGCAATATTGTG
CGCTCCAGTGCTGAGGGACCCACAGTACTGCACCTCAGCATGGTGGGA
GAAATAGTAGCTGAGGAAATACATTGCACCTCCCTCAGCACTAGCGCA
ACCATTTTTGCTGAGGTGCAGAGGTTTCCTACCCTCAGCGTTGGCTGC
ACTAAGGCAGCTGAGGTTTTAGGTTGTATGTACCTCAGCGTTAGCCCC
TGTGAATAAGCTGAGGTCATACGTCAGAGGGGCCTCAGCATTTCTGCG
AACACTGTCGCTGAGGTATAACTTTCGGTGCGCCTCAGCCCATAAGTG
GAAGCTTCGGCTGAGGGGATTACCGTAAGGGACCTCAGCACTAGTATA
ATAAATCAGGCTGAGGAGGATAAAATTCGCCGCCTCAGCAGTTATACA
CAGGTGTGTGCTGAGGTAAGAGCTAAGGAAAACCTCAGCCGAAGCTGG
TAACCGTTAGCTGAGGCTAGGCTTAAATTTCTCCTCAGCGATCTTGAG
TTGACAGTAGCTGAGGCGCTAATTTCGCCTTTCCTCAGCAAATGGGCA
TGGGGTTATGCTGAGGATGTGTTATGATTGATCCTCAGCATAGACCCG
TGCATGGCGGCTGAGGTCCATTTTTTAATGGTCCTCAGCTCAGTTTGA
CGGCCCATTGCTGAGGTGGAAGCATTCACGGCCCTCAGCTCAGCTATT
AGCGCAAAGGCTGAGGCTAGATAAGTATGTAACCTCAGCCAAGACAGA
ACTAGTGAGGCTGAGGGATGGTGAAAATACAGCCTCAGCCTGTGACTA
TGAGGCTGTGCTGAGGCCTAGATCATCCCCTGCCTCAGCTGCGGAAAG
ACCCGTGTGGCTGAGGCTGGCCACCCTCTTAACCTCAGCGGTCAACGC
CGATGGCTTGCTGAGGAGGGGGAGTCCATCATCCTCAGCTCGTGAATT
TGGCGCTCCGCTGAGGGCAGTTATATAGCAAACCTCAGCATTCTCCTT
CCTATGTTCGCTGAGGCGGAACACGAATTGATCCTCAGCAAAGCGTGG
ATTCACCGCGCTGAGGATAGGACAAACCATTACCTCAGCCGGCCAAAA
GTAGCATAAGCTGAGGTCGATAATAGCTCAACCCTCAGCACCAATCCC
AACTCTGTTGCTGAGGGGGGAAAATTTTGCGGCCTCAGCAGAGTCTCT
GCCGGCCAAGCTGAGGCTAACGCCACGAACAGCCTCAGCTGACATTTT
ATGCGTGCAGCTGAGGCAGCGTAATACTAACTCCTCAGCGAGGAGAAG
CTTACTCATGCTGAGGGCTAAGGAATTATCGGCCTCAGCTCTGATATA
TGCCAGTGCGCTGAGGTGGGACTAAATCTATTCCTCAGCATTTCTAGA
CTTCGAACGGCTGAGGTATATCGTACAATTATCCTCAGCTCAGGATCC
GGAGATGAAGCTGAGGTTTTACCGCATGGCTACCTCAGCAACAGGATT
AAACCTTACGCTGAGGCAGGGTTAGAGCGGTTCCTCAGCTATCTGTTC
TCCACGACAGCTGAGGTTCTGAGTATCTCGGCCCTCAGCCTAGTTCAC
AGTGGATGCGCTGAGGTGTCTTCCTAGTTTCGCCTCAGCGCCTACTTT
CCCGCATTCGCTGAGGACCAGGCGGACTTTAACCTCAGCGTTTACGAA
AAGATGGCCGCTGAGGGTTAGCTGCTCGCCATCCTCAGCGTTATGGAA
TTGGTATAAGCTGAGGAGCATACGGTTTCTTTCCTCAGCATGTCGCAA
TTTCGCACGGCTGAGGGCATAAGGCTCTCACACCTCAGCGGTTGCTCA
ACGACGGGGGCTGAGGTTGAGTACAAATTCACCCTCAGCTCCCATCGC
TTTCGCACGGCTGAGGGCATAAGGCTCTCACACCTCAGCGGTTGCTCA
TGAATTCTCGCTGAGGAGGAATTTATGGCATACCTCAGCGATTCCTAC
GAGGGTCAGGCTGAGGTAGCTTGAGGCAAAGCCCTCAGCAACAGACAC
AATGGATTCGCTGAGGAGTTTGAATGAGTGCTCCTCAGCTCACCTATG
GTTCGCGACGCTGAGGCAACTTGTATCGGAGCCCTCAGCTTGCCACTA
GACTAAACCGCTGAGGCGTGCCAAGGAGTCAACCTCAGCACGTCCATT
ACTGCAGGAGCTGAGGTATGTAATTGCTGTAGCCTCAGCATACCGTAA
ATCATAAATGCTGAGGATAGAACCCCGATTGGCCTCAGCGGCGTCATG
TCATTACAAGCTGAGGATCAACGCAGCAATGGCCTCAGCTCATTCAGT
CTGTGATCGGCTGAGGTCTTGGGGATTGGACGCCTCAGCACGCACACC
CTGAGTTTGGCTGAGGAGGGATGGTGCTTCATCCTCAGCTCCATAGGC
GTAAACAAGGCTGAGGGATCGGATTATCCTAACCTCAGCCATGTCAAG
ATGTAACACGCTGAGGTAAAAGTGAGTCCGGTCCTCAGCTATGAATTG
GTAAAACGCGCTGAGGAGTCATAACACTTTCTCCTCAGCGGTGTAGGA
GTCCGCAACGCTGAGGTTTTTCCAAGAAGATACCTCAGCGGTTTTATT
ATTTGCTACGCTGAGGTAGGGGGCTCGTAAGACCTCAGCTTGAGGGTT
TCAAGATGGGCTGAGGTACCCTTCTTGTATTGCCTCAGCATGCGGCCG
CTTGTCAGTGCTGAGGCGGATCTAGAATAACTCCTCAGCTTCAACGAA
ATCATGTTGGCTGAGGATAATTTAATCGGTGCCCTCAGCAAAGCGTAT
ATTACTCTGGCTGAGGCTACGTTGTCAAAGGCCCTCAGCATAGCTTCT
AATCCACTTGCTGAGGCCTGCGGGAAGTACCGCCTCAGCTCTAGCGTA
TGTGTGACGGCTGAGGGAATAGATGAAGTAGCCCTCAGCTACACAAAA
CTCACCTTCGCTGAGGGTCATATGTGTCTATGCCTCAGCGCATAGTTC
AACAGCTACGCTGAGGCTGTTGGAATCTGATGCCTCAGCTGTATGGTG
TTGCGTAATGCTGAGGAACTGTTTCGCCGGGTCCTCAGCACCTAATAG
ATAGGTCATGCTGAGGAATCAATGTGTCCTCACCTCAGCTGATTGAGA
GGACGAGTAGCTGAGGCCAAGCTGGGTTTAGGCCTCAGCAACACGGTC
CTAGGGGCAGCTGAGGAAATCACTGCAAAGGCCCTCAGCACCTAACCA
GTGTAGACAGCTGAGGTTAGCACCTTCACATCCCTCAGCCAACTAGAT
GTTTTACGGGCTGAGGTGCTCGGGTTTCCGGACCTCAGCTAAAGGGGA
AACTACGAGGCTGAGGACTTCCATGGGAAAATCCTCAGCGCATAATGA
ATCGGATTTGCTGAGGCTCACGATAATTCAGTCCTCAGCATTTGCAGA
GGACTTTACGCTGAGGAGATTTACGCACTCTACCTCAGCCGGGTCTAT
TAGCTCGTCGCTGAGGTTAGTATCACTTCTGCCCTCAGCACTTTTTTA
AGGTTCATGGCTGAGGTCATCCTACTTGTCAGCCTCAGCCTGATTTTA
ATTACATGCGCTGAGGTACACAAGATCGATCACCTCAGCACATCAGTT
GCTTCACCTGCTGAGGTGCTAATAAGAGAAAACCTCAGCAAGGACTCG
ATATACGTAGCTGAGGCATGTATGTGCACTATCCTCAGCAGATCCAGT
TTTTTGCTAGCTGAGGGCCTAGTGGATCTTACCCTCAGCTATAGGGCG
GCGCCTTGTGCTGAGGTGCGTTCAGTTAGATGCCTCAGCAATAGACTA
AAAGTATTGGCTGAGGATTGCTATACAATTTACCTCAGCTCTGAGGCA
TAGTATAACGCTGAGGAGGAGTACAAAAAGATCCTCAGCAACAGTGAG
TTTACAGATGCTGAGGTTATGAGGCAATTGCCCCTCAGCAACTGTAGA
CCTTCATGGGCTGAGGTTTAAAATAAGGTACTCCTCAGCACGAACAGA
AAACAAGCCGCTGAGGGTCTAACATGGTACGACCTCAGCTGATCTAAT
TCTCCGAATGCTGAGGGACCAATGTAAAGCTTCCTCAGCTGACAACCA
TTAAGTAGAGCTGAGGAATCTCAGATCGCCGACCTCAGCTGCATAATC
ATGTTTGATGCTGAGGGGCAATGGACCGCTGACCTCAGCTAGCGAGGA
ATCTGGTACGCTGAGGTATTATATGCGGTGTCCCTCAGCCTAGATTCC
CCCGGAGGAGCTGAGGTAGCTATAAATCCAGTCCTCAGCTCTGCAATG
GGGTTACAGGCTGAGGGATACGATAGGCCAGACCTCAGCCGTTTCAAG
GTTTTGATTGCTGAGGCTCCTAATCACGATCCCTCAGCCTTATATAGT
TCCCAACACGCTGAGGGTAAAACAAGAGTCGACCTCAGCTAAAAGCCT
TGTTTAATAGCTGAGGGAGATATTATCTGTTACCTCAGCTAGGATATA
TAAAGCCACGCTGAGGTTCTGGGGTTTGCCTGCCTCAGCCTTGCGATG
TAAAAAGTAGCTGAGGCTTTGTTAGAGTCATCCCTCAGCAAGACGGAG
TTTTTAAGCGCTGAGGGGCTATGCGGCTTAATCCTCAGCGATGTATAG
TGGTCGTGCGCTGAGGTCGGCCTAATGTAAGACCTCAGCAACTTGGTT
GATAGGACAGCTGAGGACTTTGTATTCTTGCGCCTCAGCACCCATAAG
AAAATCTAAGCTGAGGTTCCGACATTTTCCGCCCTCAGCGAACGTGCA
ATGGCGTAAGCTGAGGGTCTGGTCTAAGTTTGCCTCAGCGGGACAGAT
GTAATCGCAGCTGAGGATTACTCCATCCTTCACCTCAGCCATGAGAGA
AAATAGAAGGCTGAGGTGTGCTGTGGAGTATCCCTCAGCAGCGAGCTC
TTGATGTTAGCTGAGGTTGTTTGGTGTTTGTCCTCAGCTTTTTTGCAT
TGCCAGCCTGCTGAGGGTTTTTCCATTGGCAGCCTCAGCAGTGCCCCG
ATATGATAGGCTGAGGTGTAATTATAGTTATTCCTCAGCCGACATTCT
ATCTTCATGGCTGAGGATAATGTTTGTATTCACCTCAGCCTTTACAAC
TATGACTTTGCTGAGGCGTTCTATGATTTATCCCTCAGCCATATCACT
ATGCATTGTGCTGAGGGTGGGACATTGCGGTACCTCAGCGTGGGTTTT
AGCCTATCTGCTGAGGGTTTGCTCTAAATTTTCCTCAGCTGTATTTTC
TGAGATATTGCTGAGGCAGTCGGTTCTGGGACCCTCAGCCCCCGCTTG
GTCAAACGAGCTGAGGGAGAGGCTCGGGTCCCCCTCAGCCACTTTTCC
AATTTACAGGCTGAGGGTTTAAGAATGAGTAGCCTCAGCGTATCCTAG
TCGTGAATGGCTGAGGGCCATAAAAGCATCAACCTCAGCCGTGGCTAA
TTTAAGTAAGCTGAGGCGCGTCTACATGCATTCCTCAGCCATACTACG
ACTAAGGCAGCTGAGGTTTTAGGTTGTATGTACCTCAGCGTTAGCCCC
CGATTATTTGCTGAGGTACAAAGATGACGCTGCCTCAGCTTCTATCTC
GAATCTAAAGCTGAGGCAGGCGCCGACATAACCCTCAGCGGCTCCACT
TAAATACCTGCTGAGGTATCTACCTAACATGTCCTCAGCGAGGAAACG
AGGCTTTAGGCTGAGGTATTTAGTTAACAGACCCTCAGCGCCCGAAAA
CACTAAGTGGCTGAGGCCATTTCGAGAGCTCCCCTCAGCTAACAATTA
TCAATAAGAGCTGAGGGAACTCGTAAGATAACCTCAGCTATGTTTGGT
CTTATCGCTGCTGAGGTTATATCGGCTAAGTGCCTCAGCGCGCGTTAC
AGGCTTTTTGCTGAGGCAAGCGAAAGAGAGACCTCAGCTAGCGATCTT
GCGCTATTCGCTGAGGCGTTACTCCACGTCTTCCTCAGCATCACTCGT
ATTAACTCCGCTGAGGGGCATTCCACGGCCGGCCTCAGCTAGTCAGTT
TCATAAGCTGCTGAGGACATAAACACTTGAGACCTCGCCAATAGTCAT
CAGCCATCAGCTGAGGAAGCGATGAGTGCGGACCTCAGCGAGGTTAGA
TAGTCCTGTGCTGAGGTACGGTGATATAATAACCTCAGCATGAGTCAA
TTGTTTCTAGCTGAGGACTGGGGATGATGAATCCTCAGCTCGACAGTC
CTCGCCGAGGCTGAGGTCGGGGAATCGCAGCACCTCAGCGTCAAATTT
CATGTATAGGCTGAGGGTTACAAGTTTTGAGACCTCAGCGTGAGTTTT
CATATACGGGCTGAGGATCTGTATGACGAGGACCTCAGCATATTCACA
ATAGAATCGGCTGAGGAGTGTTCTCATCTACGCCTCAGCGCTAGTGCT
TAAAGGTAGGCTGAGGTAATGCGTAATACGCGCCTCAGCTATGATTTA
ATTCCAAGTGCTGAGGTTTAGTAGTCTCGACGCCTCAGCAGCGTGATG
AAATGGGATGCTGAGGACCTCTAGTATCGTGCCCTCAGCTAGCGATAA
ATGAGATTCGCTGAGGAGCCTCAGGCATAGTGCCTCAGCGGTACACGT
CATTCCCTAGCTGAGGGTCTTACATATCTAGGCCTCAGCACCATACCT
GGGATCTTGGCTGAGGGTTAAAAACCCTTGATCCTCAGCTTCGGAATA
GAACGCTATGCTGAGGAAACCGAGTTGTGGAGCCTCAGCAGAGATTGT
CTGCTTAAAGCTGAGGTTTAGTCGAATTGGAACCTCAGCCATGAAACT
ATTCTACTTGCTGAGGTACACGAGTTGCGAGTCCTCAGCGAATTACGC
TCAGGTCGCGCTGAGGGTGCGGTTCTACCGGACCTCAGCGACACGTTT
TTGCGTTCAGCTGAGGGGTCGCCCGCTAGGTCCCTCAGCTGTAGCAGC
TCCCCCCAAGCTGAGGTCGTCTTTAAAGTATCCCTCAGCCTAACCGGG
CCTTTATATGCTGAGGTGGAAATCCACAGAGCCCTCAGCGTTTAAGCG
TCATAATTAGCTGAGGGTACTTCATAAGCGTGCCTCAGCTTAAAAAAC
GGCACTTCTGCTGAGGTGACATGCCTGAGAGGCCTCAGCGGAGGTCCG
AGTATTAACGCTGAGGTGTTATCGGCCATGTACCTCAGCGATCCAGCT
GCTATTGCGGCTGAGGGTAAGTCGATAAAGCTCCTCAGCAATAGAGGT
AGTGTAAATGCTGAGGTTGCAGACTTTTTATTCCTCAGCACTGTTAAG
AGATTGTTAGCTGAGGTGTAATAAGTCCCTGTCCTCAGCCATATCTAG
CCCGTTATCGCTGAGGGGTCGATAAGAAACAGCCTCAGCTGTACTTGT
CGCCGTATAGCTGAGGAATAAGGTGAACCGCTCCTCAGCGTAGCCCAG
ATTTAGAAAGCTGAGGATCACATCTTGTGAGCCCTCAGCAAAAAATCA
AGCTTCCATGCTGAGGAACTACTCTCCGCGTTCCTCAGCGGAGTTCAT
AGGTTTTATGCTGAGGCTCTGACGACGTGGGGCCTCAGCAACATGCTA
TTTGACTCCGCTGAGGTTTGTACCCACAATCACCTCAGCCATGGAATT
GTATATGGAGCTGAGGATTCTGTTCGATTGAACCTCAGCTGTTTTAAT
GGGCCAGACGCTGAGGACCCGGGATGGCAGGTCCTCAGCTTATCGAAT
GGCTTAGCGGCTGAGGTATACCATCAACGTCTCCTCAGCTACTGGTAA
TCTCGCCGTGCTGAGGGGTTTAAACTTAGGAACCTCAGCAGTCGGTGC
ACAAAAGCAGCTGAGGTCTGAATAGGACACTGCCTCAGCGCCATTCTT
TGTATAAGGGCTGAGGTATTTTCCAGTTTAATCCTCAGCGACCACCGA
ATTCCTCTAGCTGAGGTCAATGGCTAATGGTACCTCAGCGTCCAACCT
CTTCTTTTCGCTGAGGTACGGGTGAGGCTAATCCTCAGCTCTCCAATG
GTCAACTGGGCTGAGGGTAGAGAGCATATGTACCTCAGCGACGATCAG
CTGGATGATGCTGAGGTTACGTAGTGTGGCAGCCTCAGCACTCCTATA
GCATTGTGAGCTGAGGCACATACATAAGTCTTCCTCAGCTGAGAACCG
TATCGGTAAGCTGAGGTCGAATTGAACGTGGGCCTCAGCGAAATACCC
GGACGTAGTGCTGAGGCTAGAAACCTCGGCATCCTCAGCGCCTCGTAC
ATGTGCATAGCTGAGGGTTGAACATGGACTAGCCTCAGCAGCACCAAT
CTAGTAATAGCTGAGGGCTGGCTTATTCTACTCCTCAGCCATCTGTAA
GGCGAAATGGCTGAGGCTCGGCTACGGGGTACACCTCAGCAAGAGGAG
CGTAAGAGGGCTGAGGCGTCAAAGTTTGCTAACCTCAGCGTATCAACT
CATCCTACTGCTGAGGATCAGGAGTTATTTTTCCTCAGCGGTTCATTC
ATTGAGTGGGCTGAGGAAAGATGTAGGGTGCGCCTCAGCTTATCATTC
CATAAGTCTGCTGAGGGGTTGATGTAACAAGCCCTCAGCTGCCTGAAT
ACACTCACCGCTGAGGCCGGAATACCCTCTAGCCTCAGCGTGCCAGTG
TATTAGATAGCTGAGGGGAGCGGTGCAATGAGCCTCAGCACTAGTCTT
TGACTACCAGCTGAGGTCTTATTCAGGAAAACCCTCAGCCATGTTATA
TCCCACATGGCTGAGGAAGGACCTCGTCAATACCTCAGCGCCCATTTT
TAAACCAACGCTGAGGTAATTTCCTTATTAAGCCTCAGCAGTTACCCT
CCAAAAGAGGCTGAGGACGTTCCGGGTTAGGGCCTCAGCTCGTTGGGA
GGAATTACGGCTGAGGCAGGTCCACGTTTGTGCCTCAGCTCTACACCT
CTGTTGCTAGCTGAGGTAAAAAGTGTGGGATACCTCAGCAACATTCCC
TGACTACGGGCTGAGGTTCTCAGATGACCAACCCTCAGCATCTAGAAA
ACATTGGGAGCTGAGGTATTTGGAGTTAGGCTCCTCAGCCTCTTAATC
CGATCAGATGCTGAGGTAAGCTTGTCAAAATTCCTCAGCGAGTCTGCT
CTACGCAGTGCTGAGGAGCGTCTGGGGTTATGCCTCAGCAGTTTGTGT
TGGACCACTGCTGAGGTTATGTAGTTCACCTTCCTCAGCTCAGTAAAT
TGGTTCAGGGCTGAGGATATTTAGGCAGATAGCCTCAGCTTGTAATGG
TATGATTTTGCTGAGGGTATAGTTTTGTCTGGCCTCAGCGATGACCAT
TAGCTATATGCTGAGGTTTTTAGTATACTTTCCCTCAGCACGGCACGA
GGGTGTTTAGCTGAGGTAAGATGTGAAATCCGCCTCAGCTGACCCGAC
TGGGCTATTGCTGAGGTATGGTACACTGCTCACCTCAGCGAGTTTACT
CATTCTAGAGCTGAGGCGGTGGATAAAGGAAGCCTCAGCACGTCACAA
CCGATAATCGCTGAGGTCACAATTAATTCACACCTCAGCATCCGCTTA
TTGTACATGGCTGAGGACGTGCCGACCTTCAACCTCAGCGCATAGAAC
TAACTACCTGCTGAGGTGGTGTAAAATGGTCTCCTCAGCCAACGTACA
ACCTGAATCGCTGAGGAGTGGGTAAAGCTCTCCCTCAGCACATTAAGT
CACTTCAATGCTGAGGCCCCTACAAACTCTTCCCTCAGCCGCATGTTA
CACTCAACGGCTGAGGCGATTTCTCGTGGCTGCCTCAGCACCAACCCG
GGATCTGCCGCTGAGGTTAATGCCGTCTTAATCCTCAGCGCCTGAACA
TCATAATTAGCTGAGGGTACTTCATAAGCGTGCCTCAGCTTAAAAAAC
GATCAATCGGCTGAGGTCTCACAAGATTGGTACCTCAGCTTTCATCCC
ATGACAGGAGCTGAGGGCGATAGGGATTGATTCCTCAGCCCTCTCCAA
ACTAGGCGTGCTGAGGTATGATGATTGGGCACCCTCAGCTCTGACACG
TTCCCGGGTGCTGAGGAGATAATTTCTTCTTCCCTCAGCTAGCTTGCG
CGGCGACTCGCTGAGGCGAATGGTATTCGGAACCTCAGCTGGCGCTTT
CGTCATATAGCTGAGGGAGCCATTAAGTCGCGCCTCAGCGTGACAGAG
TAGCAGTATGCTGAGGTCAATGTAGTCCTCTCCCTCAGCGACACCGAC
ATAGCAGGTGCTGAGGTGTCAGTGGCATCAGACCTCAGCTCCAATCCG
GAGTCCCTTGCTGAGGGGGATAAATTGTAACACCTCAGCTTAAATACG
ACAGTATCCGCTGAGGTGAATGTATTTAAAGGCCTCAGCACTGTAATA
AATAATCATGCTGAGGATTCAATAATCTGGACCCTCAGCGAATAATCT
TTTTAGCTCGCTGAGGCTTTCGATATTGTCTTCCTCAGCTAAGGACAT
TCTGCCTTTGCTGAGGTAATCATTATGGACGGCCTCAGCAAAGTAGGT
TCTTTTTCCGCTGAGGGCAAAACGCGGCATAACCTCAGCATGGCCCAG
TTCGGCGTTGCTGAGGGAAAGTGACAAAAGGTCCTCAGCTCGATGTGG
TGAACAAGAGCTGAGGTACATTGATCAAAAGTCCTCAGCTTTGTAAAG
ATACCATTTGCTGAGGCTTACGTCCTACGATGCCTCAGCACCTTTATA
TGATTTGCAGCTGAGGTTATTACTCGACTCTTCCTCAGCGATGTAACT
CAAACAATAGCTGAGGGTGAATATCATATTATCCTCAGCCCGCAGCAT
AACGTTGCTGCTGAGGGTTGATGTGCAAATACCCTCAGCGGTTTGTAC
TCAACCCTCGCTGAGGGTAAAGATGCTCTACTCCTCAGCCTCTCAGCC
TCATTCCATGCTGAGGCCATTCCCTTTTATCACCTCAGCTTTCTCGAT
ATACCAAATGCTGAGGGTTCGTAATTGACGTACCTCAGCGTTTCTTCT
ACGTCTCTGGCTGAGGACGTCTGTTTTGTCATCCTCAGCAAGTGAATC
CAGTTACACGCTGAGGCGTTGGTTTCGATGAGCCTCAGCTGATTCCCA
TACTGAAAAGCTGAGGACATGGGTCCCACCTTCCTCAGCTCAAGACCT
GCTCTACCGGCTGAGGTTCAAATGATGAACCACCTCAGCGGTGGGTCT
AAACTCCGAGCTGAGGCCTCGCAGTCAACTCACCTCAGCGAGTTCAAG
GATAACTGAGCTGAGGTGGAATGAATCGATGCCCTCAGCACGTTGTCT
CGGTTCAGAGCTGAGGTTGGTTGTGCAATAAACCTCAGCGTATCAGGG
TTGCCCGACGCTGAGGCTGTTCTGATGCTATACCTCAGCCCTGCAACG
CTGATAGTCGCTGAGGAGATCTCATTATCAAACCTCAGCAGACAACAT
ACCGTGATTGCTGAGGACTGTAGCTGTGCCTGCCTCAGCTTCATAAAA
AATCGCCTGGCTGAGGTCGGGTCTAGTCGAACCCTCAGCATAACAATC
TTTAAAAAAGCTGAGGGTTTTTCTAACAGCCGCCTCAGCACTTTGCAA
CATAAACGGGCTGAGGTGGTCACACTATTGTACCTCAGCCGTTGTGTC
GAGATGTATGCTGAGGTCTCGATGCTGCTTAACCTCAGCTCCTGTCTT
ACGCAAAGAGCTGAGGCCTATGAAGTTCCCAGCCTCAGCGTGCATCAC
AGTTTAGGGGCTGAGGGTTGCCCTCGTCTGAACCTCAGCTTGAGTCAA
GATAATGGAGCTGAGGCGGAGGTACGCGATAGCCTCAGCTACAGCAAA
TTTGACTCCGCTGAGGTTTGTACCCACAATCACCTCAGCCATGGAATT
TGGTCGTTGGCTGAGGCGCATCGCTGATCAGACCTCAGCTTACAAAAC
TCTTTAGCAGCTGAGGAACTCACGCCTGAATACCTCAGCGAGGCACTA
TCAGGTCCGGCTGAGGCTGTTTCCATTCGGGACCTCAGCGAACCGATT
GTAACTTGTGCTGAGGTCAATTACGCAGATATCCTCAGCTGTTTCTTG
CTAATCTGGGCTGAGGTAGTTAAGTTGTGCCACCTCAGCTCGACTTTT
ATATATTAAGCTGAGGATCTTTATTGTTTTAACCTCAGCTGTGCGCCC
TAACTGCGTGCTGAGGAACGATTATGTCTAGCCCTCAGCTTTTTACAG
TATTTTTGCGCTGAGGAGGTGATGTCTATTAACCTCAGCTTTTGGTGT
CTGGGCTCAGCTGAGGTAGGACTTTAGAAATACCTCAGCTGTAAGTCC
TCATTTCAGGCTGAGGCAGTTATACTTTATTCCCTCAGCTCGTCCTTC
ATTTCAAGCGCTGAGGGAAATCAGCGCGTCGTCCTCAGCAGTCTAGAG
ACAAATCCAGCTGAGGGAGTCTATTAGTAACGCCTCAGCAAAACTTAT
ATCGCGTGAGCTGAGGGAGACCTGGACTCGAGCCTCAGCGACAGGTTT
GAGCCAAGGGCTGAGGGTGTACGTTGTACCTACCTCAGCACCCGAGCC
TTTATATGTGCTGAGGTTGGAGTTAATTTCTACCTCAGCACTCTAATT
TGATTGTTCGCTGAGGCAGCAACGACGTTTAACCTCAGCGTGGCCTAT
AGGGCATTGGCTGAGGTTCACTTTGTCTAATGCCTCAGCTGCGTCATC
AGTTGATACGCTGAGGACACTCGGATTTTAAGCCTCAGCAAGACTGTT
TAGTATAGAGCTGAGGGTCATTTGCGGACCTGCCTCAGCAGATCCATG
TCGGTTTCGGCTGAGGAGGTTGGCTTAGTTCGCCTCAGCTTTAGAACA
CTTCATTGGGCTGAGGCACCATAGAATTGAGACCTCAGCCATGGGATG
CTCAAGTCGGCTGAGGTTGGTCCTCCTCATGTCCTCAGCAACATGCTT
ATGAATCCTGCTGAGGCGGGAGGGCACATACGCCTCAGCATAATAGCT
CCATATTGAGCTGAGGAAATTGAACCATCACGCCTCAGCTAAGAAGGA
TTTAGATGGGCTGAGGTTTGGTTACGGGAGGACCTCAGCTGATATTAT
TTCGTTGCGGCTGAGGGGTAGCAATATATGGACCTCAGCACGATGAAG
CATGGTCTGGCTGAGGTGTGATAACAGCGAGTCCTCAGCCTCAGCATA
AGCAAAAGGGCTGAGGTAGGAGAGTTCTGATACCTCAGCTTTTAGCGC
AATAGGGATGCTGAGGAGATGATATGTAAGAGCTCAGCTTTAATTTGT
AATGCCTTTGCTGAGGTACTCTCTGATCAGATCCTCAGCACTGCCAAG
GGCTTATACGCTGAGGTTTAGATATTACCTATCCTCAGCTACCTATGC
AACGCGGCTGCTGAGGAGTTAGGCTACACCTTCCTCAGCGTTACGCAG
GGGGTATCGGCTGAGGAGAACGCCACATATGACCTCAGCGTTTCCTAA
ATTGCCCGAGCTGAGGCATTGAATAGATCAAGCCTCAGCTTTAGATAT
GAGTGACGGGCTGAGGGCAGGAGAATCCCCGACCTCAGCAATACAAAC
GCTAACGGTGCTGAGGTAGCCTAGATCTATATCCTCAGCTGAAAATCA
CACGCATTGGCTGAGGCTGACGATTCAGTGAACCTCAGCAATATCGTC
GGTATTTCAGCTGAGGCCTTAAAGTACAGTAACCTCAGCAAGTATGGT
CAACTTTCGGCTGAGGAATTGATCATTCGTAGCCTCAGCTTCGAAACG
CAGCTCAGCGCTGAGGTCGCTATAGGCTGTCACCTCAGCTGATCGCTT
AAGCACATCGCTGAGGGGGCATCTGGAATTAGCCTCAGCCAGATAATT
GAGTCCTACGCTGAGGTCGGGTCGCAACCGGGCCTCAGCGCTCACAAA
GTTATATTCGCTGAGGGTCAACGGATTGTTCCCCTCAGCAATCAATGC
AGAATCCATGCTGAGGACTAAATTTTGGAGGACCTCAGCTGTATTTGT
AATGTGCTAGCTGAGGAAATTGCAAAATATTTCCTCAGCTACCATTGC
TACGCTCTGGCTGAGGAGAATGATTAGCATAACCTCAGCTAGAATATG
TTTTGTATAGCTGAGGACAGAAGCACGCTGTGCCTCAGCCAAGGTGTT
GATCTATATGCTGAGGGAAGAGTGCCCTTGTCCCTCAGCTTACAAGTG
AAAAGCACTGCTGAGGATAAGATCCTATAGTTCCTCAGCTAACAAACC
TACTGCTCGGCTGAGGATACAAACCCTCGGAACCTCAGCTTTATCAAC
AGTGAGTAGGCTGAGGATACTTCCCAACGGTGCCTCAGCACACAAAAG
CTGGCTTGTGCTGAGGACATAGTCTGATTATACCTCAGCACACTGAGG
TCACTGGGTGCTGAGGGAGTTATGTAAATTCGCCTCAGCACACTCCGT
CAGATAAGGGCTGAGGGCATTTTTGCAACCAGCCTCAGCTCAGTTGTC
TCCAAGAGTGCTGAGGGGGTAATTGGGGTGAACCTCAGCGTGCTTCCC
TGTTGTCTCGCTGAGGTAAACGTCGCTCTGCCCCTCAGCACTGAATCG
ATCTGCAAGGCTGAGGACGAAAACCATAGTTTCCTCAGCATAATGCAC
AAAATTAAAGCTGAGGCAAGTAACTTAAACTTCCTCAGCTGGATTAGG
TTCAAACGTGCTGAGGGCTAAGCTACGACCACCCTCAGCTATTGACGA
CCATGTTTTGCTGAGGATTTTATCAAAGAATGCCTCAGCCTTCATGCC
GTCATCATGGCTGAGGAGCACATTTGAGCTGGCCTCAGCAACCGCAGA
GCGTCTAGAGCTGAGGGTTAACTTGAAGATAACCTCAGCCCCTTCCCG
ATATCATGCGCTGAGGCTTTCAACAGCTAAAACCTCAGCGCCCTTACA
CATCAGATGGCTGAGGGACGTTACGGTACTGTCCTCAGCTCTTCTTCT
AGTGATAAGGCTGAGGAGAATTGGTCGCTTAGCCTCAGCATAAACTAC
GCGGACAGCGCTGAGGGGCTTTAAATTTCAGTCCTCAGCCTTGTTGGC
TGACGATACGCTGAGGACCCTCCGAGGTCGTCCCTCAGCAAAACTGTC
GTTACGTTTGCTGAGGACATTACGTCGTCGGTCCTCAGCGTGATTCTA
TGCCGTGAAGCTGAGGGGGAGGTCTGTTGAAACCTCAGCGGTCAGACA
AAATCTGCCGCTGAGGGGGTGCTCTAAAATAACCTCAGCGTAGCTTAG
CCATCAAGGGCTGAGGTCTCCGATAGCATCAACCTCAGCAAACCATCT
TGGATCCAAGCTGAGGTGAAGCTGATTAAATACCTCAGCCATATGATT
CTTCGCACCGCTGAGGACACGGCCTCGAAAATCCTCAGCCAGAAATGT
AGCTCGACGGCTGAGGGGGATTACTTCATCGGCCTCAGCGGCGCCTTT
GAGTGCAAAGCTGAGGGGGCCCATTCTGGCTGCCTCAGCAACTCGATT
TGTGAGTTTGCTGAGGTTTGGTGCTTCTACATCCTCAGCTAGTTGTAG
CTCGGAGGCGCTGAGGTTGTGGACCTCAACTACCTCAGCTCAACCATG
CAGATTTCTGCTGAGGCGGTAGTTTGATGGCTCCTCAGCAGGTATAGA
TCTAGTGAGGCTGAGGGTGACAATCACGTATCCCTCAGCAATAGTACC
AGCCAGAAAGCTGAGGGAACAAGTATCACGGACCTCAGCTTGGTTCCA
GGTCTATGGGCTGAGGCTATCAAAATTGTCGACCTCAGCCAATCGATA
GACCCTCTTGCTGAGGCTCTACTAATTGTCAACCTCAGCAAAAGGAAA
GTGTGAATCGCTGAGGTAACGCTGGGATATTACCTCAGCGTAACGACG
CCCAAATTGGCTGAGGGCGGCCTCTTACCGATCCTCAGCGCATCAGGG
AGTATGGTTGCTGAGGAAGCTTCTGCGCGCTGCCTCAGCGTCAAGCAG
TGTGCGCGAGCTGAGGGTAGGGCCGTCAGGCTCCTCAGCTGATTTGCA
ACACTATGCGCTGAGGTGATACCAGTGCAATTCCTCAGCAGGACAATC
GCAGCAGAAGCTGAGGTAGGAAGTCCGACTCCCCTCAGCTCAATTTTT
TAGCCAGAAGCTGAGGCAGTCATGAATGATCTCCTCAGCTACATCTAT
GACCGATGAGCTGAGGATGACCGTGTAGATATCCTCAGCTAAGAATTA
CTTTTTTGAGCTGAGGTATAGTTTCCAGTATGCCTCAGCATTACAAGC
ATCTAGCTGGCTGAGGCCGTTAACGTTAAGTACCTCAGCGCTACAGAG
GATTAGCAAGCTGAGGCTCGTTGTCACTATGACCTCAGCGGTACTTCA
ATACCTAATGCTGAGGATCATGCAAATGTATTCCTCAGCGGTCTTAAA
TGCGATCTCGCTGAGGTGCTAATCAAGCTTTCCCTCAGCGGTGGCGAA
TAGCGCTCTGCTGAGGTAAAAAGTCAACTAATCCTCAGCGGATTCTTT
CTGCCAGACGCTGAGGTAAAGGCACAAATAGTCCTCAGCGGTGTAGTT
GGATTGGTGGCTGAGGCCATAATAATTAGTCGCCTCAGCTTCAGACCC
ATTCTTTAGGCTGAGGGATCCTCTAAAGATTCCCTCAGCATCCACGGG
ATGCAAATTGCTGAGGGCCGGAATCAGTACAACCTCAGCACCGACTAC
CCTCGACGCGCTGAGGTAGGTGAACAATGTCACCTCAGCGTCTCACTA
TAACTACCTGCTGAGGTGGTGTAAAATGGTCTCCTCAGCCAACGTACA
CCATAAAAAGCTGAGGACTCCGCTCTACAGTCCCTCAGCTTAGCCAAG
TATATGTGGGCTGAGGAAGTGTTGTCCCGTTACCTCAGCTCACTTATA
CGCTTAGCTGCTGAGGTCGACTTAACATCAGTCCTCAGCGTTGGAGAT
TATGCTCTGGCTGAGGTAACGTGACATTCTATCCTCAGCCGAGTCGTC
TTAGTGGGCGCTGAGGAAAACATACATGGGACCCTCAGCGGACGGTCA
TATTTAGACGCTGAGGATTTGTAGTATCGACTCCTCAGCGAAAGGCTT
TCTAATAACGCTGAGGGCATTGATGGCATGGACCTCAGCGTGGTCTGA
TAGTAGACAGCTGAGGATTTTTATAGTTGTGCCTCAGCTGTATTCAAT
ATGCAGAACGCTGAGGGGTCGATCGTCATCAACCTCAGCTGTCTTAAT
TAGCAACGTGCTGAGGTTAAGCCCTTAGCCGGCCTCAGCCTCAAGAAG
TTGACCACAGCTGAGGGCTCGGATAGAACAACCTCAGCATGAGTGTGT
CACAATGTGGCTGAGGGACAGAATCAGTTTAGCCTCAGCTCAGAGTAC
TATGTCGATGCTGAGGCGGGATGAATTGTCCTCCTCAGCCTATGATCA
ACTTGGCAGGCTGAGGTTGTCACTAAATTTAGCCTCAGCACATATTAT
AAATATGAGGCTGAGGAAACGTTGCGGCCACCCCTCAGCAGCTTACTA
ATTCTACTTGCTGAGGTACACGAGTTGCGAGTCCTCAGCGAATTACGC
GACGGGCTGGCTGAGGCTGTGCCAACTTTAAACCTCAGCTGGTTAATA
CACCAACGAGCTGAGGTTTTGAGCCAAGCTCTCCTCAGCTTGTTCAAA
GCGGCATCTGCTGAGGCAAGTCAACAAAGAAGCCTCAGCTATAGAAAG
AGGGCACGGGCTGAGGCTCAAAACTAGTGTCTCCTCAGCTAGGAATCC
CCGATTATTGCTGAGGATGCCCAAAGTCAGGACCTCAGCCGTACATAG
GCAGCTTCTGCTGAGGTTGCCCATGAATAAGTCCTCAGCATACATAAC
AGGTCACACGCTGAGGGTTGGTAGTTGAACTACCTCAGCAGATTCCGA
ACTAACGGCGCTGAGGCTGTGTGGAACAGATCCCTCAGCTGTCAAAAC
TATGTGGTTGCTGAGGCTTTGGAAAAATGACACCTCAGCGTAGTAGGG
AAACGAGAAGCTGAGGCGTAAGCTTCCGGGCTCCTCAGCGTGGCTACA
CTACTGTGCGCTGAGGTAGATGTTTCAGAGGGCCTCAGCAAATAAGCA
GTCTGCGCTGCTGAGGCTCATCTCCTAGCTTACCTCAGCACGAGACCA
TCTTCCCTCGCTGAGGCAGGTATAAAATCTTTCCTCAGCTTTTTGCTT
TTGATACTGGCTGAGGAGTTTCTAAACAATACCCTCAGCGCTCGCAAG
TTTTCTCGAGCTGAGGCGCGAAGCTAAATACGCCTCAGCATCCCGATC
TCGTGCTTTGCTGAGGTGGGCATCTACTTATTCCTCAGCTTTACTTCT
GCCAACTTTGCTGAGGCAGGAATCCAGAGCATCCTCAGCAGTAATTAA
TCGTTATATGCTGAGGTTACTGAAGCTCAGTTCCTCAGCTAGCCAGCC
TCTTAGAAGGCTGAGGCTATGGGCCTACTTTTCCTCAGCAGACCCGTG
TGATCATACGCTGAGGATAGCTCTTAAGCCGACCTCAGCAGAATAGTT
TAAATGGTGGCTGAGGTAGGTCATTGTTACCACCTCAGCCTATGATAT
AGCGATGGAGCTGAGGATAAAGCGTCAAGGATCCTCAGCAGCATCAGG
ATGTCGTTGGCTGAGGATGAAATAGACTAGAACCTCAGCGTGGAAATG
TCTTTAGAGGCTGAGGCATACGGCTTATGTTACCTCAGCGTTATATAT
TGGTGCCTGGCTGAGGTGGGATGTGCTTTTTCCCTCAGCTTCTACGTC
GGTGCATGCGCTGAGGGGTTAACCTACGGCTTCCTCAGCTACGCTTCT
TAAGAATCCGCTGAGGTCTATTGGGGCGGTAACCTCAGCGTAGGAAAA
TTTTAGGGGGCTGAGGAGAGTAGCAATTCTCACCTCAGCGTGTGGCCG
ACCCTTAACGCTGAGGTAATGAGGCGTCATATCCTCAGCGGGATCGGG
GCTCACAACGCTGAGGAATTAATGACAAGATACCTCAGCCTTAACCGA
TGAGCGGTCGCTGAGGATTAGATTTATTTCACCCTCAGCATTACTCTT
TTAAATCGCGCTGAGGTGCAGCACGACACTCACCTCAGCGTATTCTTG
CGCGCGCCTGCTGAGGTCACCAGTGGATCACCCCTCAGCCCATAACCG
AGGTTTCAGGCTGAGGGATATGATCATAAATGCCTCAGCAGGGCACGA
TATTATCCTGCTGAGGTCCTGGTGGTACGCACCCTCAGCACATGCTTA
AACCAGTAAGCTGAGGAGGTTACCGAAATCTCCCTCAGCTAGAATAAG
ACGGGATTAGCTGAGGGATTGCTATCGTTATTCCTCAGCACAACTGTT
CTAATGGCTGCTGAGGTCCACTTTAAGGGCGTCCTCAGCCTCACCGAA
GTGCACCCAGCTGAGGCACTTTGTGTAACGATCCTCAGCTTGAGGTAG
CCAGCCTCAGCTGAGGTTCGGAATATTCATCGCCTCAGCCGTCAAGAT
AATGGATTCGCTGAGGAGTTTGAATGAGCGCTCCTCAGCTCACCTATG
CATTCTGAAGCTGAGGTTTACCGTCTACACTCCCTCAGCAGGTACCAT
CGGTCACCTGCTGAGGATTACGTAAGAACTATCCTCAGCATCCGCTCA
GTTCATCACGCTGAGGGGGCATGCGAATTATCCCTCAGCCTGTCGTTT
TTGCTACACGCTGAGGTGTGAGTCGAAGCCGTCCTCAGCCTGTCAACA
ATGTTCGGGGCTGAGGAGTGATGAATGAGGCACCTCAGCTAATGACTA
CAGCGTTGCGCTGAGGTATTTATGAAATCAATCCTCAGCATCAACCGA
ATGTACTACGCTGAGGCTTCACCCATTGGCATCCTCAGCAAAGTTGTT
CGCATCTTTGCTGAGGGGCAACCTTTGCAGCGCCTCAGCTTGGCGATG
ACTCAAAAGGCTGAGGCATGTAGAATAGAGCACCTCAGCCCTATCCAT
GTGCTAGAGGCTGAGGGTCGCGAGTAAATTCGCCTCAGCCCAGCAAAA
GTGTTTTAGGCTGAGGATTTGTTCCTTAGTCACCTCAGCACCCTTATT
GATATGAATGCTGAGGCATTCAAGGTGTGAGACCTCAGCGTCTCTTTT
ATCGCGATTGCTGAGGTATACAGCTTGTGAGGCCTCAGCATCCAGTGT
CGTAATGTCGCTGAGGCAACTCTTTAATCACACCTCAGCTGACGACTG
AGAATCAACGCTGAGGCCAGTTGCTTGATGGCCCTCAGCACTTAATAT
GTGAACTAAGCTGAGGACTACAGGGGAGTTGCCCTCAGCGGATACGGC
GAGTAAAGCGCTGAGGTATTGATTGGTCCTTACCTCAGCGCGTAACCA
TATTCACTGGCTGAGGGACTAAAGGTTTTAAACCTCAGCAGTCCTTGT
CCAGATCATGCTGAGGACTAAGCTTTTGCAATCCTCAGCCGTGGTATG
TTTTAGGGGGCTGAGGAGAGTAGCAATTCTCACCTCAGCGTGTGGCCG
TATTGGGAGGCTGAGGGTAATTCACCGGCTGGCCTCAGCTTCCCGGCG
TAGGAGAACGCTGAGGCACGTATGATAGATTCCCTCAGCTACTTCCTA
TCGAGATTCGCTGAGGAAACTCGCTCTGCCGTCCTCAGCTAAAGATAT
GCGAACGCGGCTGAGGATCTTGAAACCGGTAACCTCAGCCGTCTCGTT
TGGATGTTGGCTGAGGAGTAAATAAAGGTAGACCTCAGCCAAACTCGA
TTCGTCAGTGCTGAGGTGTCTGTCGTCACTTGCCTCAGCGGGTGCTTT
GTAACAATCGCTGAGGTCCTATTTACGTTTAGCCTCAGCGGCTTTTTA
TGTACATATGCTGAGGTTTTAAATTAGCGTTGCCTCAGCGGATATGTG
GCTATAGCCGCTGAGGAATTGTTCCATCGGTTCCTCAGCATGTTCGTG
TTCTGTATGGCTGAGGTATTAGCCCACACGTGCCTCAGCAAATCATTC
ACATGTAAAGCTGAGGGAATGACAGTAGCAAGCCTCAGCACAAACGGA
TCAGAACCCGCTGAGGCATGTGATGTCCCGTCCCTCAGCGTGAGTGAC
TTAAATGGGGCTGAGGAAACCTAGAAGTCTCACCTCAGCTGGTCACAT
AATGGCTCAGCTGAGGTCATGGTTTTGTCTATCCTCAGCCGTTCCCCT
TGCTCAACGGCTGAGGCGTGACCCATAGTGGACCTCAGCTTAGCGCTT
AAATGTCGCGCTGAGGATGAGTACAAAGGAGGCCTCAGCAACCTGGTC
CCACCCTAGGCTGAGGTACCGGTATTGCTAAACCTCAGCGTTCGAACC
ACAGTCACTGCTGAGGTCTTATTAGGTAACAACCTCAGCACACCTAAC
GTAGAAAGAGCTGAGGTATCTAGGGGGAATTACCTCAGCTCTCAATGA
GCCTGATATGCTGAGGCCACCAGTCATGAAACCCTCAGCAATGTCGCA
ATAGCTACGGCTGAGGCGGATGCAGTAGTTTTCCTCAGCATCAATAAA
TTGTAACTGGCTGAGGGTTCGTCGACTGAACTCCTCAGCACTGCTATG
TTTAATGCTGCTGAGGCACTAATAATTCGTGGCCTCAGCCGTGGCGGT
AGCCTGTTGGCTGAGGTCGGTTTCTGGAGAACCCTCAGCCTTTAAGTA
TAATTCCAGGCTGAGGCTCAGTCGTAGCTTGGCCTCAGCTCTTACACA
ATAGCTTAGGCTGAGGAGTGAAAGGCCCGTACCCTCAGCGAGGCAACT
GCACCACAAGCTGAGGCGCACGTGATAGAAGACCTCAGCGACCAACCG
CCTTAGTATGCTGAGGGCTACCTACCATACAGCCTCAGCCTTGCAGCC
AGTTTATACGCTGAGGTCCTTAGACAGTCCTTCCTCAGCGTAAACCGC
GGGTTTGCAGCTGAGGTTTGTCACTGGAAGTGCCTCAGCTCGGTGTAA
CCACCGAGAGCTGAGGGTACAGATTACCTGTGCCTCAGCAGCATTTGC
ACATGATCAGCTGAGGAAAATAAGCCTATAACCCTCAGCCTGAACTGG
ACTGACATGGCTGAGGGAGTACTAACTTGGTACCTCAGCCAACCATCA
GTCAGGCGTGCTGAGGATAAGCCAACTGGGTACCTCAGCGCAACTGAA
TAATGCTATGCTGAGGACAGCAGTCTAGAATCCTCAGCTCACAATCGT
TAAATTGGCGCTGAGGTCCATGCGGGGCGAACCCTCAGCGGCACTTAT
TGTCACGTAGCTGAGGCATAAGGATTATTCCGCCTCAGCGGCTATCAC
CCTCGGGGAGCTGAGGATTAATTGTGGAAATTCCTCAGCTTTCTGGAA
CGAATCAGCGCTGAGGGCTGAGGGTGGGGCTTCCTCAGCTTTAGCCAT
GTTTCGGTTGCTGAGGAAATACGGTTATTTATCCTCAGCCAGTTTTTT
GGAATACTGGCTGAGGGTCGCTATACATGTTGCCTCAGCTCATTTCAC
TAGCCGAGCGCTGAGGGGTTCCCATTTGAAATCCTCGCATTGGACGTT
TAAGTTGAAGCTGAGGTTGATAGAGTTACAATCCTCAGCTTAGTAAGA
CTGAGTATAGCTGAGGGTATGCTTTGGACTAACCTCAGCTATTTAGGA
CGGTAGCACGCTGAGGCAAAAGATGGTCTTAACCTCAGCGAGATCGCC
ATCTTTGCTGCTGAGGAACCCATGGTCAACTCCCTCAGCGGTATTTAT
ACGGCTTAGGCTGAGGAGAACGTACAGCAATCCCTCAGCTAAGCTATA
TAGCTTGGCGCTGAGGGGGTCCTTTATATCTACCTCAGCCGACATTTT
ATCGTCGTCGCTGAGGAGACGGTTTGCAGGTCCTCAGCTTATAAATCT
CTTTTTGACGCTGAGGATAGTCAGAGTGCACACCTCAGCCAAGGATTT
AACATGCGTGCTGAGGACTTAATCCTAGTATCCCTCAGCGCACGTCTC
CTCAGAGATGCTGAGGATTCGATCTTAGGACGCCTCAGCCAATTGCGT
TTAACCTAGGCTGAGGACGAGAACACGGGGCTCCTCAGCGAGTGGATT
GGTAAGGCTGCTGAGGTTGACTGACGCGGAGACCTCAGCGCCTCTAGG
GGTAATGTTGCTGAGGGATAAGATCTTCTGAACCTCAGCTCTGATTGG
CGACGAAACGCTGAGGGTATAAAGTGAATTAACCTCAGCTAGTAAGGG
TCGCCTACAGCTGAGGTTGGTAGCGGTGTTTACCTCAGCGTTAAGTTT
CAAGTCGGTGCTGAGGTCGGGATCTTCAGCGACCTCAGCCACGCCTCA
ATTTTGACGGCTGAGGATCAGTTTTTGGTTTCCTCAGCTATTGTCCTT
AATCTATCAGCTGAGGATACGACTTATGATTTCCTCAGCCATATATTC
TGGCGGATGGCTGAGGGACGATTATCCTTGTCCCTCAGCTCGCATAAT
CTTATAATAGCTGAGGGAAGCATAGCGGTACCCCTCAGCCCATATCTC
TGGACCACTGCTGAGGTTATGTAGTTCACCTTCCTCAGCTCAGTAAAT
TGAACGCATGCTGAGGAACGTTCGGGAGCCACCCTCAGCGTCAATGGC
ACTCGACCCGCTGAGGAACTCTGGGTTCGATTCCTCAGCTTATGCGTC
GTGAGTAGCGCTGAGGGTTTGGCTAAATTGTGCCTCAGCTTGGTATTG
ACTCGGGTAGCTGAGGATTCTGGGGCTGGAGGCCTCAGCATCTCCGTA
GAGTAATATGCTGAGGAATGTCAGGTGAATATCCTCAGCCGCAGCTGG
CAGCTACACGCTGAGGGGGTGGCATACTTTTTCCTCAGCTTCACAAAC
AGAACCGCCGCTGAGGTATAACGGTTCGTTATCCTCAGCTTGTTTATT
TGTGAAGCAGCTGAGGATAAACACTACAACACCCTCAGCATATTCGAG
TTATCCATGGCTGAGGCCTTGATGTGGCAGTACCTCAACTCTAATATG
GATTCCAGCGCTGAGGATCTATCACCGAGACTCCTCAGCATTTCAAAA
CGCGCTAAAGCTGAGGTTCGAGTCGTTGTTGACCTCAGCATTCATGAA
ATCCCTAGAGCTGAGGTAAGAGTCAGGAAACGCCTCAGCTCGTCTTAT
CGCGTCCCTGCTGAGGTTCGTCAAATTCACAACCTCAGCGGCTATGGG
TACTGCTCGGCTGAGGATACAAACCCTCGGAACCTCAGCTTTATCAAC
CCAAGGGCGGCTGAGGGTCTGGGACGGATAAGCCTCAGCCATGGCAGA
GTTAAAAAAGCTGAGGTTCGGCGGGGTACGGTCCTCAGCAGCTTCGAT
ACCTACGGTGCTGAGGAGTTTTAATTGTCATACCTCAGCGTTCGATTT
TCACGTTACGCTGAGGGCCTTTAAGTCCAGTACCTCAGCTGATATGCA
CCGAAGCCAGCTGAGGTAAAAGAGAGCTGGGTCCTCAGCATTCGCATC
AGAGAAGGGGCTGAGGTACACTAGAGTAATCCCCTCAGCAGCCGTGCA
TTAGAACAGGCTGAGGGACAGATTTAAACTCACCTCAGCATAAACCTC
TGGTCTCTCGCTGAGGTCCGGATCACGGAATACCTCAGCTTAATTGTG
TGCTAAAAGGCTGAGGTGCTTTGTTTCACCTTCCTCAGCGAGATATTA
AAAAACTCCGCTGAGGTGAGGAATGATCTCGACCTCAGCGTTCACTGT
ACCTGGCGTGCTGAGGTTTTCGATAGCTAGGTCCTCAGCCTGGTGGCC
ACCGGCGTAGCTGAGGTGAAAAATGTGATGCACCTCAGCTTACCAGGT
GCCATCAAGGCTGAGGAACTGGGCTTTAAAGCCCTCAGCATAAGTCGA
GTCAACTTGGCTGAGGTCAAATTAAATTCCCACCTCAGCATTTGACCT
CTGTATGTTGCTGAGGAGCTATTGACTGGACACCTCAGCCTTAGCTCA
CTAACGTGAGCTGAGGCATGATACTTTCGTAACCTCAGCTGTAAATAA
GCTAGGAATGCTGAGGTAGCACGGTCCGGGCCCCTCAGCAAGATTTTG
AGCCTAGGTGCTGAGGTAGTTAGGATTTTTAGCCTCAGCCAGTAGTTT
CCTGACGTTGCTGAGGTTGCGTTTAAGGTATCCCTCAGCTTTGTTGAT
AAGATTACGGCTGAGGTGGAGAGGTTTCACCTCCTCAGCAAGGTTCTA
AATAGTTTTGCTGAGGAGGATTGTACCTTCTTCCTCAGCTCTATTAAC
TAAGCCCAAGCTGAGGGAATGTATCGTTGTTCCCTCAGCCGACATTCT
AAATTGATGGCTGAGGAGTTTGTAAGTAGAAACCTCAGCAATTCTCAC
GGATACATCGCTGAGGTATGTAGTGATATGATCCTCAGCAACCTAACT
ACGCGTGCCGCTGAGGGTAGAGCATGTAAGTGCCTCAGCTCGTGGAAA
GTCGGATACGCTGAGGGACCCCGTCCAATCAACCTCAGCACACGTGCG
TCGTTTTGTGCTGAGGCCGTCTACAAAGCTAGCCTCAGCAATGACTAT
CTTAATGAAGCTGAGGAATCTGCATCCTTTAACCTCAGCGTCAAAATT
AGGCGCGGGGCTGAGGAAGTACTTGTATAAAGCCTCAGCTGAATGATT
TAGGCAGCGGCTGAGGAGTAGCGTGTCTTAGGCCTCAGCGGTTCTGAT
ATCTACCTGGCTGAGGCAGAAATTATCAGTGTCCTCAGCTTTCCGTGG
GAACGCCCAGCTGAGGGTATTGAGGTTTCCGTCCTCAGCTTGGTAATG
GTATGGCAAGCTGAGGCCATCACTATCATTAACCTCAGCTGAGTTGGA
CACTTGCGCGCTGAGGTCAGCAATGTTATGAACCTCAGCCGTACATTT
TGCCACATAGCTGAGGCTTCGAAGTGGCCTCCCCTCAGCTAGTTCATG
GATACACGGGCTGAGGCGAATGCATATTTGGGCCTCAGCGAATCACTT
GGAAAACTTGCTGAGGACGGTTTATCAAGATCCCTCAGCACGACCTAA
GCCTTATTAGCTGAGGTTTTCAATATCATCTTCCTCAGCACAATATGT
CTGTAAGCTGCTGAGGAATATAGCTACGACGGCCTCAGCTTTGATTAG
TCGATCTTTGCTGAGGATGAATATTAGGAGTGCCTCAGCGCAAATCAA
TGCAAATACGCTGAGGAATTCGACTGGTATGACCTCAGCTCGACTATA
TAGGCTGCCGCTGAGGCTCGAATAATTCAGGTCCTCAGCTAATTTATG
CGACAGAAAGCTGAGGGTCCCTCAGATTGAAGCCTCAGCCGCGATGTT
GCCTAACCCGCTGAGGACTCATAAGTATTGATCCTCAGCCTGCCGATA
CATCTTTTTGCTGAGGTATTTTACACGGTGCTCCTCAGCTGCGTTAAG
ATCCGCTTAGCTGAGGCATATATGCCTTTAACCCTCAGCAGAACGAAA
CGATTAAAGGCTGAGGAAGGCATAAACAGTACCCTCAGCGAACGGTTC
TACAAGTCTGCTGAGGATGAGTAGGTTTAGGGCCTCAGCTGTGAGAGA
TTTCAGGTAGCTGAGGCTTAGGTTCCGCTTAGCCTCGCCATACATATT
TAAGCATAAGCTGAGGATCATTCTCTGTCCACCCTCAGCCTGAACCAC
GTAAGTGGCGCTGAGGTCGTATGTAGCGCCCTCCTCAGCTAGGAGATG
ATCGATCATGCTGAGGGCAGGGTTGCGGTACTCCTCAGCGGTTAACTT
GTCAGTGTTGCTGAGGTACCACACGAATTTAACCTCAGCTTAGATTCT
GGAAATGCTGCTGAGGCGTTGTTTGTGCCGTACCTCAGCACTTTATCA
ATTTGGCTTGCTGAGGCAACGACATATATCGACCTCAGCTTCATATAG
TGCTGACTCGCTGAGGCCGCAATTCAAGAACGCCTCAGCTCTATTACA
TAAACATTGGCTGAGGTGATCGAAGAGCGAACCCTCAGCTCTACTCTT
TAATTCTGTGCTGAGGCTAACACCTGTTTATCCCTCAGCATCAGCGTG
ATAAAACTGGCTGAGGCTTGAGAACACCGGTGCCTCAGCGAAAGTGAG
TTCGCCAATGCTGAGGTGACTACGTTGTAAACCCTCAGCCCGCTGGGC
GCGTTTGAAGCTGAGGGGATGACCTTGGCTAGCCTCAGCTATTAAGTT
TTGGCAGGAGCTGAGGATTCGAATTGGTAGTCCCTCAGCCTATGTAAT
CATCTTTAGGCTGAGGTGGTGAAAGTGCCCATCCTCAGCGCTTCCACT
CATTTGTAGGCTGAGGAAACATAAGGCATGTTCCTCAGCCTGCTGTCT
CCGTTTTATGCTGAGGAATCGGTGTAACTGCACCTCAGCGTCCCTCGT
CCCCCTGCAGCTGAGGTTTAGGGCCGGGTCAGCCTCAGCTACTCTATC
GGAGGGCTCGCTGAGGTTTTTACATTTGGGTACCTCAGCACACAAGCA
TTCTCGATTGCTGAGGCACGTGGGGCGAGGGCCCTCAGCGGGAGAGGG
CATGTCATGGCTGAGGAATCAACCGACGGCACCCTCAGCAATAAAATC
CTTGGATATGCTGAGGCTCCGTTGGGGCAAATCCTCAGCAAGATAAAC
GCAGTACGCGCTGAGGCTCTTGATATCAAGTACCTCAGCGATCAACCC
TACCACAGGGCTGAGGCTCGGTAAGTTTCAAACCTCAGCTCAGTGCGG
ATCGTTGTGGCTGAGGGTCTATCTGCGTCATCCCTCAGCGGAATCGCT
AGGTATCTGGCTGAGGCCCTGATTGCTGACTACCTCAGCGGTTAAACC
GTAAGGTTGGCTGAGGTCCGTGAGTAAATTATCCTCAGCTTTCCCGTT
AGAATTATGGCTGAGGGAACTGGAAACTAATACCTCAGCTCCTTTTAT
TATTTGACTGCTGAGGTAGTCCATCTTCACACCCTCAGCTTTATCAAT
GGCGCTCGTGCTGAGGTGATATTTGTTGAAATCCTCAGCTTGAGTCTA
TTTCTTTCAGCTGAGGCGGGGTTGACAGTGAACCTCAGCACCTCATTG
AAAACATGAGCTGAGGGTACATCCTTTATATACCTCAGCGTCTCTAGT
TCATGTTTCGCTGAGGCAAACTAGGGGCTCTGCCTCAGCGTTTGCATT
ACGGCCTTGGCTGAGGGGAAACGCTAGTTTCACCTCAGCCTGTTGTCG
AATTTTTTAGCTGAGGGTAACAACATGAATTACCTCAGCAGTGGCATC
TGGTATCCTGCTGAGGTAAAAATATCGAGAATCCTCAGCTAAGAACTA
ATTACGAGTGCTGAGGGATTTTACAGAAAATTCCTCAGCTTAGATATG
GTCACCGCTGCTGAGGTATATGAATGAATTCACCTCAGCCTTCCATTC
AGCTAATAAGCTGAGGCAGACCTCGTTGCGAACCTCAGCATAAGCATA
GGGTCTGATGCTGAGGATGGGGTTTGCATAGGCCTCAGCGTACGGCGG
ACTCTGGGCGCTGAGGATAACCTTTACATTGACCTCAGCGCTTCTGTG
GCTGGTCGGGCTGAGGCGAACATCTCCAACTCCCTCAGCGTCAATATG
TGCGCGGGAGCTGAGGGGAGGCGGGGAAGAGCCCTCAGCCTAGGTAGA
AAGTCTCGTGCTGAGGAATCATTGTAATATGACCTCGCCTGAAAGTAT
CTCAGTACAGCTGAGGGAACATAATGCTCGTCCCTCAGCAAGCATATT
GGTACTTATGCTGAGGCATCGGCATAACCTTCCCTCAGCTTATGTTAT
TAGGGAAAAGCTGAGGAGAAACATAGGAAAGACCTCAGCGAAGGTCAG
TGTCCGACGGCTGAGGCTCCCGTTTTTAACCACCTCAGCTTACCTGTA
AAGAAGTGGGCTGAGGTTAGGTGTGAATACACCCTCAGCTTATTGGAA
ATGAGTTACGCTGAGGCAGTGGGTAAGTGCAGCCTCAGCAGGTGAATG
TCATTACAAGCTGAGGATCAACGCAGCAATGGCCTCAGCTCATTCAGT
GCAGATTTAGCTGAGGTAGTGATAAGTTATACCTCAGCTGGCAAAAAT
TCCAGTGTTGCTGAGGAAGAATCTTGGTTCGCCCTCAGCGCCGACTGA
TTTGAGCATGCTGAGGGCGACTGTAGCGTGAGCCTCAGCCCATGATAT
CACACGGGGGCTGAGGTGCAGTCAAGAGCGACCCTCAGCGAACCCGTT
AGGGGTGCAGCTGAGGAAGTGCGAACTGACATCCTCAGCAGTACTGTT
TGGTTTACCGCTGAGGGCCAGAATAGGGGAAACCTCAGCAGTAGTGGG
GCCAACTAGGCTGAGGGAGTCCCCCGTGACCACCTCAGCTTAAGACAT
TTGATGTCTGCTGAGGGATAATCCATGATAGGCCTCAGCACAATTACC
TCAAACCTTGCTGAGGCTAGTACTGATGGTATCCTCAGCATTAATTGG
AGATTTTCTGCTGAGGAATACCTTAACTAAAACCTCAGCCCAAAAGAC
TTTCCCTAAGCTGAGGGGAGGCAATGAATCAGCCTCAGCTCAATAATC
GAGCACACTGCTGAGGTATAGATAAGGCCAGACCTCAGCTCGTAGACG
ATCGCGTCTGCTGAGGATTCGACTACCACCTTCCTCAGCTAGTCGAAG
GGCGTGACGGCTGAGGGAAAGGGATGCTTTTTCCTCAGCGTGCTAGTG
ACACATGGCGCTGAGGCGCAACCTTCCTCCAGCCTCAGCATCCCAATC
ATTGATATAGCTGAGGCTGCCACTTATCTTATCCTCAGCCGTGAGTCA
AAACGATTTGCTGAGGAAGACTATGACACTGTCCTCAGCCACATTATT
GCATTCTTGGCTGAGGTATTATCCGGACCATACCTCAGCTGGCCAATT
GATAGAGACGCTGAGGTACACTAGCATCTTGGCCTCAGCCTAAAGACC
CTCGGAACTGCTGAGGCAATAGGTTTCATGGCCCTCAGCATGCCCGAG
CGCTAGACAGCTGAGGTGTGTTTATTTTGTCACCTCAGCAATGTCAAT
ACATCACAAGCTGAGGAGGTTGGTCTTGCTAGCCTCAGCATGGTCAGC
TATAACCTGGCTGAGGACGTATGGATTTTCATCCTCAGCACCTGGGGT
TGGCTCTGAGCTGAGGATTAAGCTAGCTAGTACCTCAGCCTATGGCAG
ATGAGGATTGCTGAGGTTAGAAGCGTTAAACACCTCAGCCACTCTATA
AACAAGGTGGCTGAGGTTTCAATTCTGGTGTTCCTCAGCTTGCAGATA
GTTCCCCTTGCTGAGGAGGTTCGTAGAGTTTTCCTCAGCTATATAATT
TTTGTGAGTGCTGAGGAGACGTGTCTGTGAATCCTCGGCATCTATTTA
GGACTGGTTGCTGAGGGGACAAAGAGGGGTGCCCTCAGCATACGCATA
GGAATGTTCGCTGAGGGAAGTATGAATCCCGCCCTCAGCGACTGTCTT
TGAATCCGGGCTGAGGCATTTGTTTAAATTAACCTCAGCGGCGTAAAG
TAGGGCCACGCTGAGGCCGAGCTGTCAACCATCCTCAGCGCTGACTTC
GTGTCACCCGCTGAGGCCGTTCAATGTCGGTGCCTCAGCCAGTCAGAG
TAAGGTCATGCTGAGGCCTAAGCAGAATTCATCCTCAGCGTGATCTTC
GAGGTTGTAGCTGAGGCAGTTGCTGAAAATCTCCTCAGCGTGAAAGTG
ACTCCATTCGCTGAGGGAACACGGTTCAGTCACCTCAGCTTAATTCCT
ATGAGCTGCGCTGAGGACCGCACATGGAAAGACCTCAGCTCAAATATA
CCGGCTAATGCTGAGGCGGTACCTTCCTATACCCTCAGCTTTCATTAG
GTTTCCGAAGCTGAGGTCCCCATTATGATCTCCCTCAGCCCACCAAAT
AAGGCTAAAGCTGAGGTCGTATTCTTTATAAGCCTCAGCGCAGTCCTG
TAGTAGCTGGCTGAGGTCGTATTATTGCCAAACCTCAGCCCGTTAGTA
CATAGGAGGGCTGAGGTGAATCTATGAATTGGCCTCAGCCGCATAGTT
TTTTTCAACGCTGAGGCTTTGATTTTTCAATGCCTCAGCGTTCGGTTG
GTTCCTATAGCTGAGGGAGATGTTAAATCTTGCCTCAGCTTACAGTAC
CGAGGAGAAGCTGAGGAATCACGCCATATTGACCTCAGCGTTGTCGAT
TGGCGCTGTGCTGAGGGTTGTTTTATTGCCCCCTCAGCTTATAAAACT
GCTTAAAATGCTGAGGCCCAAATACAGTATTTCCTCAGCTTAACGATT
AAAAGCGTTGCTGAGGGACGGGTAAGAAGTCTCCTCAGCTATGTATTA
TGTTGGTATGCTGAGGCATGAATTTCTCCGCACCTCAGCTCAAAGAGC
AGTTACCATGCTGAGGATTGTGAACTTCAAAACCTCAGCATTCTTACG
CATTGAGTCGCTGAGGAATTATTTACTAGGGTCCTCAGCATATATGTA
TTGTGAGAGGCTGAGGGTTCCTGAAAGCCATACCTCAGCGCTTCCTCT
GACTAAAGAGCTGAGGGTAAGTCCTATCTCAGCCTCAGCTTAAGTTAA
TCTAACTTGGCTGAGGTTGGGCCCTGAAGGAACCTCAGCATACCAATA
TGAAACATTGCTGAGGACTAATGGAAGTCATTCCTCAGCATACAATGC
CAAGAACTCGCTGAGGTTATTTTTATAATACTCCTCAGCGTGTCATCG
TCATAGATCGCTGAGGACACCGAACTCCGCACCCTCAGCGCCTAATGT
TGTTGACATGCTGAGGCCCGATATAAAGATGACCTCAGCGGCTCTGAA
GAATTGGCCGCTGAGGATGCCCAGTCTGGGGTCCTCAGCTATGCATAT
AGCCAAGCTGCTGAGGACGTTGGACGGCGATACCTCAGCGTTTGTGGC
ATACATACGGCTGAGGCGCGCAGAAGAGTGGACCTCAGCGATACTCGA
CAGGTATGGGCTGAGGTTCCGTTGTTCATCAACCTCAGCTCAGATAGT
GACAACGTAGCTGAGGGCGCTAATAATGAAACCCTCAGCTGTAACATT
AATCCTTGGGCTGAGGGGCGCAATGGGCTATACCTCAGCTCCGGTTCG
ATACTTGTAGCTGAGGTAGTTAGTAAATATACCCTCAGCCTACCACTT
CGATAAATAGCTGAGGCTTTGGCAGCGTAGTACCTCAGCCAGTAGGGA
AAAATATCAGCTGAGGGCGCTGGTGTGTGTATCCTCAGCGAATGGGCG
CGAAGCGATGCTGAGGCATGGGAAAATTTTGTCCTCAGCGGTGAGTAA
TCAAACGTAGCTGAGGAACAGATCAGTTCATGCCTCAGCTTGTGAAAT
ATTGACTCAGCTGAGGCCGCTTGCCCATTCAGCCTCAGCCTGGGGAAA
TTATACGCCGCTGAGGATAAATCTAAGCATACCCTCAGCGGAGTGTGG
AGTCGGCACGCTGAGGGGTTACCGTGCGGCGTCCTCAGCATACAACAC
CAGCATACAGCTGAGGCGTGCAGATCGCGATTCCTCAGCGATTGTGGC
ATTATGTGTGCTGAGGCAATAGAATGCATCAACCTCAGCCAAGCCGGC
CCTCCGGCAGCTGAGGTCTCAAGTGGGATTGTCCTCAGCTACACTGTC
ATTAAATTGGCTGAGGTATTCGGGAAGTCCCCCCTCAGCTCACTGTCT
GATCTAAGTGCTGAGGCTAGTTTCGAGGTTATCCTCAGCGCCTTCAAA
TGGTAGGCTGCTGAGGCATCTGACATTATTGACCTCAGCCTTATCTCA
AAGGCAGACGCTGAGGTGGACCAGCAATATTGCCTCAGCGAAACTTTT
GTGGGAAGGGCTGAGGGCGGAAGGATAGCAACCCTCAGCTCTCCACTC
GTTGTTAACGCTGAGGGGTTGTCGTGCTTATCCCTCAGCCTACGAGAC
AATATACGTGCTGAGGAATAGGTTGGAGTGATCCTCAGCGAAACCCAT
TCCATAAATGCTGAGGTGTGACCTAAGCTTAACCTCAGCAAGGCTATG
GGAAAGAACGCTGAGGAAGGTAATATCAATAGCCTCAGCTATCTCATA
TTGGAGGTTGCTGAGGTGAACGGAGAAGCATCCCTCAGCCATACTATA
TCCGCTAATGCTGAGGGTAAGAGGAGAAGGGTCCTCAGCTCTTGAAGT
CAGTCCTAGGCTGAGGCCCATTGGTTTGGCAACCTCAGCTAGACATAT
GTGGAAGCTGCTGAGGCATCCAAGTACCTTTTCCTCAGCATGAATGAG
GAGGAACTTGCTGAGGGTATAACTACTAGCAACCTCAGCCTTCTATTC
TCATTACATGCTGAGGTGTCTCCGTCTCACGCCCTCAGCTTTACTTTC
CCGTTTTATGCTGAGGAATCGGTGTAACTGCACCTCAGCGTCCCTCGT
CAAGCGTTTGCTGAGGACCCGCTGGGCATGTTCCTCAGCGGGGGTCAG
GGGTATCCCGCTGAGGATCTTGGCACTGTCTCCCTCAGCATTCATTGC
TGATCATACGCTGAGGATAGCTCTTAAGCCGACCTCAGCAGAATAGTT
ACCCTATTGGCTGAGGCAAATTAAGTGTCAGCCCTCAGCCTTTCAGAA
CGTACGAAGGCTGAGGGAACGATGGTAGTGTTCCTCAGCTAGATTGAG
ATCATCATCGCTGAGGTAGAAGCGCTACTCTGCCTCAGCCAGGAGCAA
TGCCGATTTGCTGAGGATGCTTCCAAAGAATACCTCAGCAGTGCGAAG
TTCCATTAGGCTGAGGGGCTGTGATCCCGCAGCCTCAGCATCAAACAA
TACCTATATGCTGAGGGACTCGTTAGTTGGTACCTCAGCAATATACGA
TACACAGGAGCTGAGGTCTCATGTCCTATGCACCTCAGCTAATATATA
AAAATGTCAGCTGAGGCTTAAAGGTGAATAGTCCTCAGCACGTATTTA
AACCGCATTGCTGAGGAATTCTTGTTAAAGTCCCTCAGCATGATGCAT
GTATTTGAAGCTGAGGCTCGCGTTTAAGTTCACCTCAGCTCATTGTGA
CCAGACATAGCTGAGGTATTCACATCAATAGACCTCAGCGTTTCTAGC
TTTGAGCATGCTGAGGGCGACTGTAGCGTGAGCCTCAGCCCATGATAT
CTATCCATAGCTGAGGGCGAATTTTGGATCAACCTCAGCCACGGGAGA
GCCAGATACGCTGAGGGTATAGCCCGCCCCCGCCTCAGCCAACACACA
GTCTTCTATGCTGAGGTTTAGGTGTATAAGAACCTCAGCATGTTGATT
TTCCGCGCGGCTGAGGTTGCATAGGAGAAGAACCTCAGCCATGTTGTG
CAAACGCAGGCTGAGGTTTAATGGTGGTTATGCCTCAGCGATCATACT
CGTGCCTCAGCTGAGGATTTTTCAGTATGTGACCTCAGCGTGAGTTAT
AACTTCTATGCTGAGGGCCCTAGCAGAAAATTCCTCAGCCCAGCATTA
TTTGCCAACGCTGAGGGGTATGTCTGTATTTGCCTCAGCAGTTAAATG
CTAAATTTGGCTGAGGCCCATAGAAACCTAGGCCTCAGCAGGCCCCTG
GTTATATAAGCTGAGGAACGTCACTCGGGTCCCCTCAGCAACAGTCAT
TTTATCAACGCTGAGGGTTATAGGTTAGTATCCCTCAGCGATTCACTA
GGACGCCCCGCTGAGGAGACCGACGGCTTTCTCCTCAGCCATGTGGCG
ACAGACCTCGCTGAGGCTGAGGAAGTTGTCCGCTCTTTCCTCAACCTC
CATACGAGTGCTGAGGAGGAAAAGTTACCTCTCCTCAGCATTATCTAT
CGAAGCGATGCTGAGGCATGGGAAAATTTTGTCCTCAGCGGTGAGTAA
TTATTGCCAGCTGAGGGCTGTGAGACGGGTACCCTCAGCTATTGTCGT
GAGTTAATTGCTGAGGTAAAAGGTATATTACGCCTCAGCGTCAACATT
GTCGGGGATGCTGAGGATCAACCCGAGGAAGACCTCAGCCGAAGGGCC
CTGGCAACCGCTGAGGTAACGTCACTATGGTACCTCAGCTTTATGGAT
TAATAGGTTGCTGAGGTTCTGCTGGCATCGTCCCTCAGCGTATAGTCT
AACTGTCTTGCTGAGGATTATCAGGACTTATACCTCAGCCAGTTCCCT
ATGCTCCAAGCTGAGGGAGATGAAAAAAGGAACCTCAGCTCTCTAGAG
GACGCGTTAGCTGAGGTTTTTTCATTTAAAGGCCTCAGCTGTCCAAAA
GACTTCAAAGCTGAGGTGTCCGACAAGTTGAGCCTCAGCAAAATAAGG
CTAAGCGACGCTGAGGATAATGGACTCCTGTACCTCAGCCTGTAATTC
GCCAAGCAAGCTGAGGCGTAGCCCAAACAGGCCCTCAGCCTAATTCTT
TATAACTGAGCTGAGGTAGACCTCCATATTAGCCTCAGCGGGTTAGGA
CATTTCCAGGCTGAGGATTGGCATTTCGTTCACCTCAGCACGAGCTCG
AGCCCGTACGCTGAGGCCTCTTTCGCCTATATCCTCAGCTATTAATTA
TAATCCCGAGCTGAGGCTACAAACGTACACATCCTCAGCGAGACAAAG
CGTATGTGTGCTGAGGCTTCACATATAGTTTGCCTCAGCAAAATCGGG
AGGTGGCGTGCTGAGGTTCGCACGAGGCAAGCCCTCAGCCGTCAGAAA
CCTACTATAGCTGAGGGTGGAGTAAGTTACGACCTCAGCTTTTATCTG
CGATCCTATGCTGAGGAATTGCCGGGATCTGTCCTCAGCTCTATCGGT
TTGTCATGGGCTGAGGTGTGCGGGTCTAAAATCCTCAGCAATAGTTTG
AAGAGTGAGGCTGAGGACACAATTTACGTGGGCCTCAGCGATATGTTC
GTAGAGTAGGCTGAGGGTAAATTGACAACGGACCTCAGCATGAGCTAG
TATGTATATGCTGAGGTTTTACGAACAATCTTCCTCAGCAACATCTTC
ACAGACGCGGCTGAGGTGGTCGGCCACAGGCCCCTCAGCAATTCCCGT
CCGTCTCTTGCTGAGGTCAAATTAAAGACGACCCTCAGCACCGTGCTA
GTTCTGATGGCTGAGGTACCATTTATCGTATTCCTCAGCCATTTTTCT
ATTAATTGGGCTGAGGCGTGGCCATAATAGACCCTCAGCCAATTCGAG
ATTGGAATAGCTGAGGGCAGATTAGCCCAAACCCTCAGCCACACATCG
CTGTGATACGCTGAGGTAGGAACCACGACGATCCTCAGCGCGTTTTAC
GAGGCACACGCTGAGGGTAATCGTTGTATCACCCTCAGCTTTTGTAGC
GAGTGTGCCGCTGAGGTGATGCCATCGGACGCCCTCAGCTTGGGTCCG
TTTGGCATGGCTGAGGAATAGGTTCAGACGACCCTCAGCCCGTGCTGG
AAAACCAAAGCTGAGGGTTGGCTAGTGCATTGCCTCAGCCTTTAAGGC
CACACGGTGGCTGAGGGATTCTACGATTAACCCCTCAGCTATAATTCG
ATTTATGGTGCTGAGGACGTGAGCACTGTATGCCTCAGCTTAATTTGT
CCTTCAACGGCTGAGGAACTTTTGGTGGCTTCCCTCAGCTATGATGTA
GCGTCTTGAGCTGAGGATTGCAAGTGTCCAAACCTCAGCGGCGCCATT
AGTTATTGCGCTGAGGCTATAGATTTGCTTAGCCTCAGCAACGTTTTA
GGGAGTTGTGCTGAGGTATTGGTCGAAGGGAGCCTCAGCTGCTAAAAT
ACAGTACAGGCTGAGGAACGGCTGTACAGTCACCTCAGCGTCAATGTA
GCCGATGTAGCTGAGGCCGAGTTAGTTCCACTCCTCAGCAGGTCCACT
GTAGTTTTTGCTGAGGCGGCCGAAATTCTTGACCTCAGCTGACGTCAC
ATATAGTGTGCTGAGGAGTGCATCACCTGTCACCTCAGCGGATAACTA
TCAGGTCTTGCTGAGGCTTTCAATTAGGTATACCTCAGCTTGCTAAAC
CTCGTACCCGCTGAGGTACTTAGCGGCGACAACCTCAGCCCTTCTGGG
TCGTCCTCAGCTGAGGGGTTTAGCAGAGCGAGCCTCAGCTTTTTGTTT
TCCTGGCACGCTGAGGAGGCACGTGAGATAGCCCTCAGCTGTTCCATT
TAATAGCCGGCTGAGGCGCTAAATTCGTCATCCCTCAGCCCGCGTCTT
TTACTCTTGGCTGAGGACACATCTTACGGCCACCTCAGCATCTATATT
AGGATTAAAGCTGAGGTCCATGGCGGGTTTATCCTCAGCCCTATACTG
GTATAAGACGCTGAGGAGTATGTACGGCCCACCCTCAGCTGTAGGCTT
CAAAGCAGCGCTGAGGATTGAAGGCAAATCCTCCTCAGCTTGCTGAAT
TCCAAATTGGCTGAGGACGATCAACTACTATGCCTCAGCACGTGAGAT
TGACCTATTGCTGAGGCCGCATCACGCTTTGGCCTCAGCATTATAAGG
GGCTGGGGCGCTGAGGTTATTCACGGCAAAATCCTCAGCTCTCGTAAC
GTGAAGTTTGCTGAGGGGACAACCTATAAATACCTCAGCACATTAGCC
TAGAAATGAGCTGAGGCCTATGATCTCCTTCGCCTCAGCTTCCGTCAA
CAGTTCTTGGCTGAGGTCGATGATTCTTAGGACCTCAGCAAGAATTTG
AATGCCGGTGCTGAGGCCATTCTAAACGGAGGCCTCAGCTTTGACAGG
AGGTTTCATGCTGAGGATCTATGAGGTAACGCCCTCAGCAACGACTAT
AAGTAGATAGCTGAGGATCATGTGCGTACGTTCCTCAGCCGAAATTAT
TCCCTCTTGGCTGAGGATCTCAACAATAATTTCCTCAGCGCTTAATAT
GGTCTGGACGCTGAGGTCACACGCGTGAAAGCCCTCAGCGCATTACAC
ATCAATGTGGCTGAGGAATTGACTTATGTTTGCCTCAGCTTACACCTA
TGCAAGAAAGCTGAGGGTTTAGAGTTAAGTGGCCTCAGCACTTTTAAC
CAAATCTCTGCTGAGGGTCTAGAGGAGTTCGTCCTCAGCCGTAGATGT
GAGGCGAGCGCTGAGGGCGGTAACTGCATCTCCCTCAGCTAACCATAG
TCAAATTACGCTGAGGAGTAGTGACGCCCTTGCCTCAGCATGTGCGCA
GGTACTACCGCTGAGGTTTGCTTTTTACGTGTCCTCAGCTGGATCTAT
TAGTAGAAGGCTGAGGTCGACGTAGAAACTTACCTCAGCTTGTGATAC
GGGCTAATTGCTGAGGTTTGAATTGTAGGCAGCCTCAGCTGCACCATG
GTAATTGAGGCTGAGGAACACTATAACGCAAACCTCAGCGATACGACT
GCGATGTTAGCTGAGGTGTAGCTTCTCACGAACCTCAGCGTCTGATCA
TAAATCTCGGCTGAGGGCCATGAATAGGACAGCCTCAGCTCGAATACC
GAGGAGGTCGCTGAGGGCATCGAGTCTGTAAACCTCAGCTGTCATTCT
CGCCTCGTAGCTGAGGTTAAGAAAATTAAAGACTTCAGCCTTTCTATA
TGACCGGGTGCTGAGGTTATCTATTTGGCCTTCCTCAGCGGATTATGC
CGAGAGAAGGCTGAGGTCGGGCATAGTGGAAGCCTCAGCAAGAACGAC
GTTTTTATAGCTGAGGATCAGTGTGTATTGATCCTCAGCCAAGGAAAG
GTGGAGTTCGCTGAGGAGTTAGTCGGTCGTTGCCTCAGCTCGATTGAC
GGGATCGTAGCTGAGGTGTCGGTAATGAGAAACCTCAGCTATCCATAA
AGAAAGTTGGCTGAGGTTCTCATCAATCATCACCTCAGCATGTAGGGT
ATGTCGCTTGCTGAGGAAGGTGTATCTCTATGCCTCAGCCTAGGGCGA
ACTTTAGATGCTGAGGCCATACAACAAGTTTGCCTCAGCCCCTAATTT
TTGAGAATAGCTGAGGACGGACTCTCCAGTCGCCTCAGCCACCTAAAG
GGTTGGTGAGCTGAGGTCACTGTGGCCGGCGTCCTCAGCATGAGTACC
CGTTTAGAGGCTGAGGTCTCGATTCGATTATGCCTCAGCTTATTCTGT
ACATCCAGAGCTGAGGTTCTATGGCACCGAATCCTCAGCGAGGGCTCG
GGCAGGCCGGCTGAGGATGGTGAACAGGCGGACCTCAGCAAGTCAGCT
GATTAAATCGCTGAGGGGAACGTGAAAAATGCCCTCAGCCCACCAAGT
GGAACTGCCGCTGAGGGGTAAATCACCCGGCGCCTCAGCTAAGAAATT
CAAACTCGTGCTGAGGTACATTTATGAGGGAGCCTCAGCTTAAGTAAT
TTCCGCCGCGCTGAGGTGTCCTCCATTTACGGCCTCAGCAGTAAGAAC
GAAACTCAAGCTGAGGTGCAATATTACTAGGTCCTCAGCTCGCCAAAA
TACATGACGGCTGAGGAGACGATACATAACTGCCTCAGCTAACGAGTA
TGACTTATAGCTGAGGATAATGATCGTTTGAACCTCAGCGTAAGGATG
AGCCAACCTGCTGAGGGCCGGATAAACAGATTCCTCAGCTCGACGTGA
ATATCATGCGCTGAGGCTTTCAACAGCTAAAACCTCAGCGCCCTTACA
GAGTACATTGCTGAGGATGCGCATTGGTTCAGCCTCAGCGAGAAACTG
CCTACGACCGCTGAGGGGTCCAGTAACGGGGCCCTCAGCTACAACGCC
TTACTACATGCTGAGGATAGATAGGATCAGTACCTCAGCAGTTTGGAC
GGATGTACAGCTGAGGAAAACATATCTCTCTGCCTCAGCATTGACATC
GATGACTCAGCTGAGGTGGGTGGGGGGTCGTTCCTCAGCAGAAAGAAT
CGGGATTGGGCTGAGGCGTTATTCAATATCGGCCTCAGCTATATTTAG
GGCTCATTAGCTGAGGCTTAGCGCACAGAGGGCCTCAGCCATATAAAA
ATGAGTTACGCTGAGGCAGAGGGTAAGTGCAGCCTCAGCAGGTGAATG
AGGAATCAGGCTGAGGAGAACCGTATCAGGAGCCTCAGCTGGCGGTGT
AGAGACTGAGCTGAGGGCGAAGTGCGATGCTACCTCAGCCGAACAAGC
ATGGACCCTGCTGAGGCTGCGTACCCCTCTGCCCTCAGCACTTACCCT
GTAGGCTACGCTGAGGGGGTGTGAAACAAATGCCTCAGCCGGGTAATT
AAGGTGGCCGCTGAGGGTAAAGAGTAAAAAGGCCTCAACGACTGCTTT
AGTAGAGCAGCTGAGGCTGACTTTATCGCAAACCTCAGCACAGATACC
GGCGTAGGAGCTGAGGACGTCATCGCTCCATTCCTCAGCATATGGGAG
GAGAAGACCGCTGAGGACCCATAACATAGTTCCCTCAGCAAACTCGAG
AAATTCAGGGCTGAGGATTAAGTTAGGAACATCCTCAGCTGCACACAG
TGAAACAGGGCTGAGGGGTCCCTTTTAAATTCCCTCAGCGAGCTTGTT
TGTTGGTTAGCTGAGGTAGTTTATGTCGCCAGCCTCAGCCGTTGGTTG
CCTACGTATGCTGAGGTCATCTTTTCTTAAATCCTCAGCCCCGAAATA
ACGGAGTGTGCTGAGGGGTCATGCTGAGCTAGCCTCAGCGTCCAGCCC
AATTCCAGGGCTGAGGCTAGCGCGCAATATTTCCTCAGCGTTCCCACA
CAACCTCTGGCTGAGGTGTTCATACAAACGTGCCTCAGCAATAGCTGC
GCATGGACCGCTGAGGTCCCGTATCCTTGGACCCTCAGCAAATTCAAT
GTAAAGAGTGCTGAGGAGTATCTTCTGATAGGCCTCAGCGAAAGGAGC
GGTCCAGAGGCTGAGGATTATGAGTTACAATTCCTCAGCAGCCCTGGA
CAATTAGTAGCTGAGGACGCGTTTATTGCTATCCTCAGCAGTCTTCCG
CAGCTATCGGCTGAGGAACAATCTGGGTGGCACCTCAGCGGCACGAAA
TGGAGATTAGCTGAGGTAGATATCGTTTTCTGCCTCAGCATATTTGAC
TATTGACTAGCTGAGGGTTCTTGTACAACTTACCTCAGCCCCAAAGAG
CTAGAAATCGCTGAGGATAGATACCACCGTGTCCTCAGCGTACCCTTG
TGATGTGTTGCTGAGGCTTTGCAAGCCCTTGGCCTCAGCCGTGTTTCT
TACTATCTGGCTGAGGGGCGCGGAGTCAATAACCTCAGCGATCATTAC
GGGGACGTTGCTGAGGAACGCGCATTAGAGGTCCTCAGCACAAAGAAC
ACCTGTTCAGCTGAGGACAGCAAAACACTCGGACCTCAGCGTAGAAAA
CTGAGGAATGCTGAGGTAGGTCTAGAAAGCATCCTCAGCGATGGGTAT
AAAGAAAACGCTGAGGATAAAAAATTTAGCGGCCTCAGCGCACATGAT
TGTGAAGCAGCTGAGGATAAACACTACAACACCCTCAGCATATTCGAG
ATACAGACGGCTGAGGCGGCTTCTTCTATTAGCCTCAGCGCACATCTT
ATATTGACTGCTGAGGAACAATGAGCCTGTGGCCTCAGCGATTATATT
CCTTGCGCGGCTGAGGACGTTCACTATCTTAGCCTCAGCCTCATAATT
AAAAGTCTTGCTGAGGGATCGTTCTCTATGTACCTCAGCGTGTAACAG
GTTTACTTTGCTGAGGGAGTACCTCGATCATTCCTCAGCTCATGACCG
GGGACTCACGCTGAGGTGGTGGACAAAATAACCCTCAGCATTCTTCAG
TAAGGTGTGGCTGAGGTAATTTAATTGACAGGCCTCAGCACGCTACCA
GGTCTAGAAGCTGAGGAATCCCATTTCTTGTACCTCAGCTATGTATTA
ATCAGGAAAGCTGAGGAATAATTTACGATCGCCCTCAGCTGTGCAACA
TCGCGGCTCGCTGAGGTGGCTACCTATGATAACCTCAGCATTTTCGAT
ACGCGCCCTGCTGAGGAAGCTTCTCTATAATACCTCAGCTAATAATTT
AATACTATAGCTGAGGTCAAGGTTCCCGTCGCCTCAGCTTCGGTAGAT
CGAAGCGATGCTGAGGCATGGGAAAATTTTGTCCTCAGCGGTGAGTAA
TGATACCATGCTGAGGAGGAGACGCTGACGCTCCTCAGCCGGAAGATA
CGTCAAGTTGCTGAGGGCATTTAAAAATTCTCCCTCAGCGAACTTTAG
GCGCATTCCGCTGAGGCAAACCGAAAGGTAGCCCTCAGCTAGGAACAA
GTAAACTGTGCTGAGGAATTCGTAAGCTAAATCCTCAGCTATAGCTAC
GTCCCAGGTGCTGAGGTTGGTTATTTCGATACCTCAGCGTTATATTGC
CTTATCATGGCTGAGGAGCGCGGAAACGGCCCCCTCAGCAATCAGAGT
ACTCAATACGCTGAGGAAACCTGGTGCCATTCCCTCAGCGCGGTTATC
CTTATAATAGCTGAGGGAAGCATAGCGGTACCCCTCAGCCCATATCTC
TGTCCGAAGGCTGAGGGCTGCAACTATGAGTACCTCAGCAAACATTAC
CCAAGACGGGCTGAGGAGTGAGGGTTAAAAGACCTCAGCTCTCAGCCA
TCGAGGTAAGCTGAGGAACTACGGATGACTCACCTCAGCGCGTTAGAT
TTAACTCGAGCTGAGGCCAATAAGGGACGTTACCTCAGCCTAGTTACA
CACTAGACTGCTGAGGAAAGAATATCTTACGTCCTCAGCGGAATCAGC
TTATTCCGAGCTGAGGACGATGTAAGCATCATCCTCAGCTATCATTAT
GTCATGTTTGCTGAGGTGTTAAAGAGCTAGCACCTCAGCACGGACTCT
AATTTCTTTGCTGAGGAAGGTTGCCACAGGTACCTCAGCGTTTGCGAT
CGGAGATACGCTGAGGTTCACAAAAATGGAAACCTCAGCTGCAGCTGT
CTCAAAGCTGCTGAGGGCTTCTATAACTTTGTCCTCAGCAACAATTAT
AAGAATTCGGCTGAGGTGGGCCGTCACGTGAACCTCAGCTCCATTCGT
AATATAATCGCTGAGGTAACTCGATAGCAAAACCTCAGCCGCTAGTTG
TTACAGCTCGCTGAGGCACGCAATAGATTTACCCTCAGCGAGTCAACA
ATACAATTTGCTGAGGCTTTTGGGTCCTGCGGCCTCAGCTCAACAACT
CTAGTAATAGCTGAGGGTCTGGATCGACGCTACCTCAGCACAGGAGCC
TGACAGTAGGCTGAGGTCATTATTTGGGTTAGCCTCAGCCTTTGAGTC
CGGTGCTAGGCTGAGGAAACGCTACGAGTTAACCTCAGCGTTATTAGG
GGTCGCGATGCTGAGGTCTACATCACAAAACGCCTCAGCTTGCGAACA
TTACACAGCGCTGAGGACTCGTAGGAATAACGCCTCAGCATTTGCTAA
TGCTCAGTAGCTGAGGTATTCGTTTTCCTCTACCTCAGCTCTGTTAGA
ACGACAGTTGCTGAGGCCCATTCAGGTTGTATCCTCAGCACCTCCGGT
ATAGAATGGGCTGAGGATTATGTACTTAGACCCCTCAGCGCCCAAAAA
AAGCATTATGCTGAGGGGTTCGAGCCAAATGCCCTCAGCCCTACAGAT
AATATGATAGCTGAGGCTCGGCGCCACATCGGCCTCAGCTTTCAGTGT
GTTCAATAGGCTGAGGCCAGCTTAGAGCCCTCCCTCAGCAATGAAATC
TTTCGCTCTGCTGAGGATAATCTACTATACCACCTCAGCGCGTGGGCC
TGAAAGGTGGCTGAGGGGGTTCTACCATACAACCTCAGCTTACTTTTA
TCGCCATGCGCTGAGGCATAGTTTCTCTGCTCCCTCAGCTTCATTACT
ACGCGCTAGGCTGAGGACGTGGGGTAATGAAACCTCAGCATAAACGCC
ATTAATTGGGCTGAGGCGTGGCCATAATAGACCCTCAGCCAATTCGAG
ACAAACGGGGCTGAGGGGGCTCGCACTTGAACCCTCAGCATGAAAGCT
TTCGACGAGGCTGAGGCGATATGATTCGCATACCTCAGCCCTCTGGCT
CTGAATACTGCTGAGGGTAGTTGCATCAGACGCCTCAGCGGACCATTT
GCCAAGTGTGCTGAGGCTTTAAACTGGAGCGGCCTCAGCGAGTGAAGA
TCTGTTGTAGCTGAGGAATCATCGGATATACTCCTCAGCGGCAATAAG
CCGGCGGCCGCTGAGGTATTTCCTTACTTAGGCCTCAGCAGGTAACAG
CACTTACTGGCTGAGGCAGATTTGAATCATCGCCTCAGCGCAAAACAT
CTCCACCTCGCTGAGGAATATGGGCTTACCGGCCTCAGCCCGCGTGAA
GCGATCTCTGCTGAGGGTATCTAGCAATTTCCCCTCAGCGTCAATATT
GTTATGTGGGCTGAGGTGATCAACTAAATGCACCTCAGCAGATACGCT
CTGTGTTTTGCTGAGGTGGTGCAAATACGACTCCTCAGCGGGAGTAAT
GTCCTTACAGCTGAGGGCAAAAACGTGCAAAGCCTCAGCCTCACTAGT
AAAAAAGCGGCTGAGGTATCATTACAGAGGTCCCTCAGCGACATTTTA
ACAATGTTTGCTGAGGGTTCTAGTACTGACGTCCTCAGCCATTGACTA
ACGTAGCATGCTGAGGAACCGACTTGATAGCTCCTCAGCAGTCTCTTG
ACGCAAGTAGCTGAGGCCTTCTATTGAATGTTCCTCAGCGGCGACCGA
TTAATTATAGCTGAGGCTGATTTGGCATAGCTCCTCAGCCCAGTAAAC
GTCAATAAAGCTGAGGCGTATGCTTTAAAAGCCCTCAGCATTAAACCA
GGATACGATGCTGAGGCTTAGTGGTACTAGGTCCTCAGCTCCGAATGT
GATTCTGACGCTGAGGAATGATACTGTGACCACCTCAGCCGTAACTCT
TTCATAATAGCTGAGGATATCTCCAAGTCTTTCCTCAGCTGATACGGA
AAAGTAGCTGCTGAGGTTATTAGTCTACCGCCCTCAGCACGGTATTAT
TGTGGATCAGCTGAGGAATACCTGAATCGGTGCCTCAGCTGGACACTA
ATGGTCATTGCTGAGGTACACTAAATATAGGGCCTCAGCAATGGGTGG
CGACCATATGCTGAGGGATACTAATTTGATTACCTCAGCGCCAAACTA
TTCCAGGTTGCTGAGGTCATTACGGCACCAATCCTCAGCCCCTATAAC
CGGACGTTCGCTGAGGCGCGCCTAAAAGACTACCTCAGCCTGCTTCAG
TCATAGAGTGCTGAGGTACTGGGAGCTCAATGCCTCAGCGGATTCCAG
AAGCGATCGGCTGAGGGTAAATGTTCGCGGGTCCTCAGCCAGAGGATG
GGCTATCTCGCTGAGGTCTTGGAGTGTAAGATCCTCAGCGCACTAATA
CTCTTAACAGCTGAGGTGGGGCGTAGACTGTACCTCAGCTCTGGAACA
CGGTAAGGTGCTGAGGGCAATTCAGTGTGCTCCCTCAGCCGCATATCT
GCATACGGGGCTGAGGGGGAGGCTTATTTTTGCCTCAGCTCCGCATTC
ATGAACAATGCTGAGGGTGTCAGCGAATCGACCCTCAGCGTGGACAGC
ACAACGTAGGCTGAGGATGGGTCCTCAGCTTACCTCAGCGTTGTCGCA
AATTATAACGCTGAGGTTACGTAAGATATAATCCTCAGCACGAATGTT
TGCTACAACGCTGAGGAGCTAACTTTTCGAGACCTCAGCCTATTATGG
CGCCAATGCGCTGAGGGTTCACTTGAGCGTTACCTCAGCGATTAATGG
ATGGCTTCTGCTGAGGCGGGTATTGTGAATGCCCTCAGCACGCGATAA
GGATACATTGCTGAGGGACAACTATCTGATGGCCTCAGCATTTAGGAA
TAATTTCGGGCTGAGGCATAACCGATGGATAGCCTCAGCCATTTCGGA
AGGATAAAGGCTGAGGTCTGTGAGAACCTTTGCCTCAGCGTCTGTTCA
CTCCGCAAGGCTGAGGTACGTAACATTTAATGCCTCAGCTGAGCCTTG
GGTGCATGTGCTGAGGCGGTAGATCCTAAGCTCCTCAGCATGATCCCG
ATTTTAATCGCTGAGGCTATTTACAGGATGTTCCTCAGCTTGGGCTGG
TTGCTTGGTGCTGAGGTGCATTAAGTACTTACCCTCAGCGTCGAAACG
TCGGTCGGTGCTGAGGGTAATTGCTAAGACCACCTCAGCTTAGATTAC
GTTGCAGGCGCTGAGGTGTTAAATCTACTGCTCCTCAGCCTATATCAA
GCGTGTTGTGCTGAGGGCTAGGAATTGTACCGCCTCAGCAGGAACGTC
AGAGAGACAGCTGAGGATTGTTACTACTAAAGCCTCAGCACTCTGATA
GTAGGTACTGCTGAGGTTGCCTTGGATTGGCGCCTCAGCTTCATTTTC
ACAGTACGCGCTGAGGGTTCTTAAGTTAATATCCTCAGCGGCGCATAA
TTGCAGAAAGCTGAGGATATCTTGAGCACAATCCTCAGCCGACCAAAA
TCGAGCCCTGCTGAGGCATAATGAATGGCATTCCTCAGCTTTGTTCAC
GCACTATTGGCTGAGGCTGGGTAATTCCGGGTCCTCAGCATTAACATA
CCACAGACAGCTGAGGATTTACATCTACATCACCTCAGCGTTGGCCCG
CCACACTCCGCTGAGGCCCCATCCAGCAAGAGCCTCAGCAACCTGAGG
GAAAGACGGGCTGAGGTTGGTGTGCCGGTTTCCTCAGCTGTGATAACT
CAGGGCGTCGCTGAGGTGCGTTCAGTGGCTTCCCTCAGCGAAAGCTGT
GACGCGTTAGCTGAGGTTTTTTCATTTAAAGGCCTCAGCTCGTTAAGA
GCTTTGGCAGCTGAGGTAAGGAGTTAATTTATCCTCAGCGCCAATGGT
ACCTTACGGGCTGAGGCGTTGCAAGTGTATTCCCTCAGCACTATCCAT
AGTCATTCGGCTGAGGGTGCCAATATGTACGACCTCAGCTTATTCATT
GTTTGGCCTGCTGAGGCCTAAAATTGGACTTCCCTCAGCAGGCTTCGC
TCTATACCGGCTGAGGTGGACGATCATTGGAACCTCAGCAGGGACATA
ATCATTCCTGCTGAGGAGACTTCCGACACGGGCCTCAGCTATGAACAG
ATACAGTCGGCTGAGGATTGATTATAACGTTCCCTCAGCTAGCCATTG
AAATTCAACGCTGAGGGAGCTTTTAGTTAGCCCCTCAGCAGTCTCTAG
AGCGGAACTGCTGAGGCGGATACTCAATGTGACCTCAGCAGCGGTTAA
GGCCAGTGGGCTGAGGGCAGTTGCGCAGTATTCCTCAGCATGTTACCT
CGTGCTATCGCTGAGGGGGTCCCCGTTTTTAACCTCAGCGGTTCTCTC
ATTCTACGTGCTGAGGTGTCAACTTGGTATACCCTCAGCACACTTGGA
TATATTGCAGCTGAGGGTGGAGGCGACCCCACCCTCAGCAAGAGGTTT
ACATTGGCAGCTGAGGACTCCTTAGAGCAGAACCTCAGCCGTAACATC
AAAGAGGAAGCTGAGGATAAGTGTCTTGGGATCCTCAGCTGTCGTTCG
AAACGATTCGCTGAGGCAATTGTTGCATACCGCCTCAGCCCTTATCCC
CATACAGTCGCTGAGGCAATCAAAATAGGACACCTCAGCTCGTCCTCG
CGTGTATTCGCTGAGGGAGTACCACTTTTGGTCCTCAGCATAAATCCA
ACGGAGTGTGCTGAGGGGTCATGCTGAGCTAGCCTCAGCGTCCAGCCC
GATGGGCTCGCTGAGGCATGATCGGATCCCTGCCTCAGCCTTGAGTCA
ATTTTTGTAGCTGAGGATGTTACAAGCTAGACCCTCAGCGATCTTCTG
ACATTGGTCGCTGAGGTACCCGCACGGGGTGCCCTCAGCCTATGAACA
GCACGGACCGCTGAGGATCCATATAGACAGGACCTCAGCCTAGTCATT
CCATCGATAGCTGAGGGCTAATGAGAGGGCCGCCTCAGCTGTTGTCGG
TTTGATTATGCTGAGGCAGGGGTATTATAGTACCTCAGCGTATAGACC
GCCCGAGTAGCTGAGGGATGGACCTTATGTAGCCTCAGCACGATGCCA
ACTACAGGGGCTGAGGTCAGCGCAAAGGTCTGCCTCAGCGAATTGAAC
GGGCTACTTGCTGAGGGCTACATAAATCTTCTCCTCAGCGCGTAAGTA
CGATCTCAAGCTGAGGGATGACCACTGGGTCACCTCAGCGACGGGGCT
AATCAAAGGGCTGAGGATATACGGGCGGCCACCCTCAGCGTGTATTAA
AGTTCATCTGCTGAGGACTTGCCTGTTAAACGCCTCAGCATCATAACT
GTAGATACTGCTGAGGGGCTGATTAGGCAAAACCTCAGCTTGTAGCGC
CAGGGCAATGCTGAGGTACACTTACTTACATTCCTCAGCAACCAGGAA
TGTTTCTCAGCTGAGGATCGGGACTTAGTATTCCTCAGCTGTGTCCTG
TAGTAAGTAGCTGAGGTTGAAATGTCTGCTCGCCTCAGCTTTGGATGT
TTTAATCTAGCTGAGGCAGGGCTATTTGGCTACCTCAGCAGTGTAGCC
TCTTCGAGAGCTGAGGCACGATCATTGTTGACCCTCAGCATTCCCGAT
ACGGTTTATGCTGAGGTACATGATGATGATTTCCTCAGCACTAGCTCG
TTTCTGGCCGCTGAGGGGTCAGGAGAAGGTAACCTCAGCTACTCGGGA
TGGATCGTCGCTGAGGACTCCATCGACTCCCACCTCAGCATAGGCACC
ATGCATGACGCTGAGGCTCCTCGCGTCCAGGTCCTCAGCCGTCTTTAC
TCGTTAAACGCTGAGGGTGACATTTTCCTAAACCTCAGCGTGAATGCC
CTTAGATACGCTGAGGGTGGGGTAAAGTCTGACCTCAGCGTTAGTCCT
TCATGCAACGCTGAGGTTCCACCTGCCGGGTTCCTCAGCATATATCAA
AAGAAAGTAGCTGAGGTTTGTCGTTAGCTACCCCTCAGCACCTACCTA
TTATTATGAGCTGAGGAGCGCAACTCCATTACCCTCAGCTGCACATAA
CGCCGGGGCGCTGAGGTAAAAACTCTTAATTTCCTCAGCACCTCACGG
CAGAGTATCGCTGAGGATGTCGTTGCAGATCCCCTCAGCTTTTATGCA
TATAGAGGCGCTGAGGTAGTTGAAGTAACAGCCCTCAGCAACATCTTA
ACGCATACTGCTGAGGGAGTACTGATGCAGCTCCTCAGCGATTCTGAG
ATGTCTTAAGCTGAGGCCTTGAAGATGGTTACCCTCAGCCATGTAAGC
GTAGTGCTCGCTGAGGAGGTCGGTGAGGTCCTCCTCAGCAGTGAACGA
GCGCCCCGTGCTGAGGCGTACTGTATAGACGTCCTCAGCCTTATTTGC
ACCACGTTTGCTGAGGGCTTAGCCTATAATTTCCTCAGCGAACTATAA
CTCCACCAGGCTGAGGGTCAACCTATGTTTAGCCTCAGCATTACAGTT
CAGAGGATAGCTGAGGTATACGCTTATACTTTCCTCAGCCTACGATAA
GGACTCTGGGCTGAGGCCGAATATCGGGTAATCCTCAGCTGTTCTTTG
ATTGGATGTGCTGAGGACCCGCGAACGTCCATCCTCAGCAACATATTA
TCCGTATATGCTGAGGATGACACTACGGCTCCCCTCAGCATGTACAGG
ATGAAAGTCGCTGAGGTGCATCGTAATGGTTTCCTCAGCTCAATAACC
AAAACTGTTGCTGAGGGTTTACTATGTCCTCTCCTCAGCTTTACGTAG
CAACTATACGCTGAGGATCCTGTAAGCTCTGACCTCAGCTCGAGCCGT
GCGAACGCGGCTGAGGATCTTGAAACCGGTAACCTCAGCCGTCTCGTT
TGCCTTGGTGCTGAGGTTTGTGGGCGGTCTTCCCTCAGCTGACGAATG
CTAAATGCCGCTGAGGTGCCCACGAATACTAGCCTCAGCAAACTTGGT
CATACTTTCGCTGAGGAAGATATGAGTGTAGTCCTCAGCTAGAAAAAT
AGAAAAAGAGCTGAGGATTACTACCATGGGGTCCTCAGCGGAAGTAGT
CGGCCCATTGCTGAGGTGGAAGCATTCACGGCCCTCAGCTCAGCTATT
TGGAGCACAGCTGAGGGCAGTTGATCACCGCACCTCAGCAATGAGTCA
TCAGTTCGCGCTGAGGGTCAAGACCGTTGGTTCCTCAGCCGATACGTC
GTTAGGATAGCTGAGGCATAGGAATGATGCACCCTCAGCTCAGGTAGG
CAACAAGAGGCTGAGGGTGAATCGCAAAATTACCTCAGCTCCGGACTA
ATGCCATCTGCTGAGGGTGATCCTGTTAAGCACCTCAGCAAGAACATA
TAACCATATGCTGAGGTTCAAAATTGATAATACCTCAGCTTATTGAGC
GGGGATGCTGCTGAGGAGAATGGGATGGCATGCCTCAGCTAATCGACG
GAAAGTGCTGCTGAGGTATGCACTTAGCGTAGCCTCAGCTACTGTCGA
CTTTAATCGGCTGAGGAGCGCTGAGTAGCTACCCTCAGCTTCCGATTA
GCTTGGACCGCTGAGGTCCCGTATCCTTGGACCCTCAGCAAATTCAAT
CCTAATTAGGCTGAGGGTTATCTCTAAAGATACCTCAGCATGGAAGAA
AGGGATGGTGCTGAGGTTATCAGGCAGTAGTCCCTCAGCCAATATGTT
TGCATTACTGCTGAGGCAAAATAAAGAAATTACCTCAGCAAATCTCGA
AGAGGACTTGCTGAGGATGTACCTATTTCTCACCTCAGCGAGCGCGAC
TGACTTGAAGCTGAGGCCTATCAGGCTCCATGCCTCAGCTCATGGTAT
GGCGTCACGGCTGAGGAAATATCTAGTACAGGCCTCAGCTCGAGTCGA
TGTGGCAAGGCTGAGGAAGTTTTATGAATAAACCTCAGCCACATATAG
AATGAAACAGCTGAGGATTTGATCTTTTCTGACCTCAGCATCTTCATA
AATGATTTTGCTGAGGTACAGTTTAGATTCCCCCTCAGCTATTCTGTG
GAGTCCTAAGCTGAGGATATTAATGAATATCGCCTCAGCGTTTTCGTG
AGATCCTGTGCTGAGGGGTTGGGATTGGGACCCCTCAGCGTGTTTGTG
AAGAGGAGAGCTGAGGATAATTTTTACTGGATCCTCAGCGACTTGGTC
AATCCACATGCTGAGGTGCATATATATCTAGACCTCAGCAGGACTCAA
AGTTGTTAGGCTGAGGAGTCTTGTGAATGGCACCTCAGCACTACGTCG
GTATCCTAAGCTGAGGATAGAATAGAATCATGCCTCAGCTTACGCCTG
CATAAGTCTGCTGAGGGGTTGATGTAACAAGCCCTCAGCTGCCTGAAT
GAGCAGATGGCTGAGGTCATGGCGGCTTTACACCTCAGCCCTAGGTCT
TTTCGTCAAGCTGAGGACTTCCGTATCTATGCCCTCAGCACCATTATA
AGAGTTCAAGCTGAGGTGTTCAGTGGAGTGGACCTCAGCGAGTTGTTG
CACTTGTTCGCTGAGGGCTAATGTTAGCTCATCCTCAGCTTAGTTGGC
GAATTAAACGCTGAGGTAGGCTTTCTATGCGACCTCAGCAGAACTATT
AGCGGCCGTGCTGAGGTGTAACGAGCTTCTATCCTCAGCACAGGTTAA
GCGGACACCGCTGAGGAACACTAGTGACTAGTCCTCAGCTACAAATAT
AGTGAACCTGCTGAGGGCCCATAGAACAGTCTCCTCAGCATCTCAATA
AAGTTCAAGGCTGAGGAAGCATTTGCTCAGAACCTCAGCTTGATCCAA
TGCTAAGGAGCTGAGGTTAGGTTAGGGGGCATCCTCAGCTCCCAAGGG
TAACGGGCCGCTGAGGTATAAGGTGATTCGACCCTCAGCGATGAGCCA
ATCTTGCACGCTGAGGGATTAATTCAGGTTTGCCTCAGCAAGCCACAG
TCTAACTTGGCTGAGGTTGGGCCCTGAAGGAACCTCAGCATACCAATA
CTTAAAAGGGCTGAGGTCGTCTAGCAACATCTCCTCAGCCCGAAGCTG
TTATGGTCAGCTGAGGAATTCTCAACTAAAAGCCTCAGCCCGGTTCGG
CTCAAGACGGCTGAGGGTCTATTCGGTAGGATCCTCAGCAAGAGCTGT
TTTCATACAGCTGAGGTTAAATTGATCGACTTCCTCAGCCAATTTTCC
ATTACCATGGCTGAGGTAGAACTTAACAGCTTCCTCAGCACGTCGAAA
TGATTTATTGCTGAGGAGGAACGGGAAAGTATCCTCAGCCACCGGTTA
CACCAATATGCTGAGGGCGTATGTCTATATATCCTCAGCGAACCCCAT
AGGACTACAGCTGAGGACTAAACTATCACTTTCCTCAGCCTTATCGGA
TCCGACGTGGCTGAGGGGCTCACACATTAAGACCTCAGCTTAACAAGG
TTTTCTTATGCTGAGGCTATAGACCTTACAGGCCTCAGCTTTTACCTA
CGTAAGCAGGCTGAGGTAACAACCTGTTCCGTCCTCAGCGTCATAAGA
GTTATCTGCGCTGAGGATTGGAAATATAATGGCCTCAGCTTCTGGATT
GGTCGTTAGGCTGAGGGTATACTTATGTGGTACCTCAGCTCTATCTTC
GGATGTACGGCTGAGGGACACCTGAGTTAGGACCTCAGCCTTTAGGTT
GATCGGCTGGCTGAGGAGAGCTATGGTTTAAGCCTCAGCATCGAGTAT
GCCCTTTCAGCTGAGGGTGCGATATTTCCGCTCCTCAGCATTAAAAGG
AAGGAGATAGCTGAGGCTGAAGTGCAAAAGAGCCTCAGCGGCAGAGGT
TGACTCACTGCTGAGGTGAACATGATGTTCGACCTCAGCACAGGCTAA
AAGGTAGTTGCTGAGGTTGGACTAGTTCTCTTCCTCAGCAGGTAAGCA
GCAAATTTCGCTGAGGAGACATGGGTTTCTGCCCTCAGCCTGAAGTTT
GTAGCTGGGGCTGAGGTAGACAAAAAAACAGTCCTCAGCCGCAATCAA
CAGAGGCATGCTGAGGTTGATCACAACACATGCCTCAGCAGTTATTAT
TCCACCAGTGCTGAGGAATGTAAACCTTCCCACCTCAGCTAGCAGCTC
CTTGTCAGCGCTGAGGAAACAGACACTGTGCGTGCTGAGGTGTAATTA
GTAAGCACTGCTGAGGAGTCAGTAATTCGAGGCCTCAGCTAGGCGTAT
ACCGCAGTGGCTGAGGGTCATAACTTTACGCCCCTCAGCAATTACGGG
TGGTCTTCGGCTGAGGAATCACTAAAGCTCTGCCTCAGCCGTGTTTGT
GTAGTATGCGCTGAGGAATTCGCTCGTGTGGACCTCAGCGCAAGAGTG
TGAGCGGTCGCTGAGGATTAGATTTATTTCACCCTCAGCATTACTCTT
ATATAGTGTGCTGAGGAGTGCATCACCTGTCACCTCAGCGGATAACTA
TTGGTCAAAGCTGAGGTGCAGTTAATCCTTTACCTCAGCGCGTTACGA
GTGGCCCAGGCTGAGGACTAGCATGAAACAGCCCTCAGCCTATGTTCG
ATAGATTACGCTGAGGATGTACCGCTGCGGAACCTCAGCCGTTTTAAG
ATGGCTATAGCTGAGGCAGTATTATGTCTCAGCCTCAGCATCCGAGTC
GTCTAACAAGCTGAGGAAGTCTCTGTCACTTACCTCAGCCCCTGTGAT
CATCCGGAGGCTGAGGCTTAAAACAATGGAGGCCTCAGCGGCACACCA
ACCCGTGAAGCTGAGGCTAATGCGTGTATTTACCTCAGCGAGATACCA
AATCACGGTGCTGAGGAGACAGTGCGAGTTTACCTCAGCCTTATCCGG
TCGCATTGGGCTGAGGGCTATAAGGATCAGGGCCTCAGCGGAATGTGT
GATAATGTAGCTGAGGCTTAACGCAAACTTGTCCTCAGCGCAATCTAG
CAGAGTGAAGCTGAGGAGAGTTCCCTTTTAGACCTCAGCATTATTTGT
AAGGTAGAGGCTGAGGCGTACAATTGCAGGATCCTCAGCGTTGTTCAA
GACCTCCAGGCTGAGGGTAAGAGGATTAACTCCCTCAGCGAAGGTAGG
GATAATGTAGCTGAGGCTTAACGCAAACTTGTCCTCAGCGCAATCTAG
CGTAAGTGCGCTGAGGAAGCGCGATAAATATTCCTCAGCCAAGTAGCC
TGTAGTCGCGCTGAGGCTATTTCCGGTAGCGGCCTCAGCGTATATATC
GTCGATTAGGCTGAGGGGCCTGTTTCGCAACGCCTCAGCCTCCATAAC
TGATAATATGCTGAGGCTATCATGTACTAAATCCTCAGCAATGATTAC
AGCTACGGCGCTGAGGCTATTCGTAACCTTGGCCTCAGCTATGCTATT
ACCTCCTCAGCTGAGGAGCCATTCAGCGTATCCCTCAGCTTAAATCGA
GCGAGTGGTGCTGAGGACGACCATTACGTGTCCCTCAGCTACGACAAA
CCAACCACGGCTGAGGATTAAATGTTGGTTGACCTCAGCGTTATGAAG
TGCTGTTTTGCTGAGGTATCTAATCTGTTTGTCCTCAGCATCGTTCCG
TAGATCCAGGCTGAGGGCTAAGAACTCGATGCCCTCAGCTGCCCGGAT
GTTTAGGTTGCTGAGGTACTCTGGCCTAGCTTCCTCAGCCCACCGAAG
[truncated: 71,238 more rows]
