# Supplementary material for: Assembling a True “Olympic Gel” From over 16 000 Combinatorial DNA Rings
Source: Adv Mater. 2026 Mar 6;38(34):e20549. doi: 10.1002/adma.202520549 (PMC13274696; doi:10.1002/adma.202520549)
Supplement: Supplementary file 4 — Supporting File 4: adma72688‐sup‐0004_Data_S5_NGS_analysis.zip. [file ADMA-38-e20549-s001.zip › Data_S2_NGS_analysis/20_transformations/gibson_trimmed.csv]

CGTGTCTAAGCTGAGGGGATTTGAATCATTCTCCTCAGCTGTAACAGA
AATGAACCTGCTGAGGTCCTATTGCTATTTCTCCTCAGCAACATACTG
GTGGTTTCCGCTGAGGGGAGAATGCATGAGTGCCTCAGCGACAGTCAA
ACAGCCTCCGCTGAGGCGAGTAAATCGGATCTCCTCAGCTCATGAAAT
TCGCCGTCAGCTGAGGTTCTAGCAGAGTAATACCTCAGCTCGGGTTAG
ACTGCATAGGCTGAGGTGATGGGGTGTGTTCACCTCAGCGTATTTCTA
GGCTAGGTCGCTGAGGGGCGATATAGATCCATCCTCAGCTGTTATATG
TAGCCCCTAGCTGAGGAAATACATCAATCAGCCCTCAGCAACAAATCG
GAAATTTAAGCTGAGGCATTTGATTTCTACAGCCTCAGCGAACGATAG
TAGTCCTAGGCTGAGGCTATTTAGATATCATCCCTCAGCTCTTCCCAC
GCGTATTTTGCTGAGGAGGTTCTATCACATGGCCTCAGCGATTTAAAT
CATCCCGTCGCTGAGGGGTGAAATACACCGTACCTCAGCTTAATCCCT
TTCCGGAGTGCTGAGGAAACTTCATGCTTTCGCCTCAGCTGTCTTCGA
AGTAAGCGGGCTGAGGCATACTGCCCAATTATCCTCAGCGCTATATCC
TCGTCAGCAGCTGAGGGTATAGGTGACTCTCTCTCAGCCACTACACCT
GTATCTATAGCTGAGGTTGATGTGGAATCTAACCTCAGCATCATGATC
CACTTAATAGCTGAGGCTTAGTGATGCAATAACCTCAGCTTTTTTTAA
TTATGGAAGGCTGAGGTATACGGTAACCTAGGCCTCAGCATCGTGGAC
GTAGGCGGAGCTGAGGGTGGAATCCCTCCTGTCCTCAGCTTTGAACTT
CATCTTCGTGCTGAGGTCCAACACGGGGATCTCCTCAGCTCAAATCTA
TAAACGCTTGCTGAGGAATCTCGATTAATTAGCCTCAGCTAGGGGCCG
GCATGCATGGCTGAGGCGTAATATATAATTAACCTCAGCTGGTGGTTT
CTGGACTCTGCTGAGGCGGCCTTGTCTCACGGCCTCAGCGTATTCCCC
TGTAAGCGTGCTGAGGCTAGTGTTAGGTCGTACCTCAGCTGGTAAAGA
GCTAAGTGCGCTGAGGATTGGTCTCGCGTTTTCCTCAGCCAAACGTGG
TATGAGAACGCTGAGGGAATGTATAGCTCCTACCTCAGCGAAGAGTGG
AAAGCTCCCGCTGAGGCCCCGCGGTTAATAAACCTCAGCGCGATATGC
GAGCATCTCGCTGAGGCTATTTAGGCGGGATCCCTCAGCTATTGATAC
GCTCCAGATGCTGAGGAAGTCCCATGGGCGCTCCTCAGCGTCAGGATA
CGCTAGAGGGCTGAGGAGGCTTGATGAGATTACCTCAGCGTGTCGGCG
CCAGAATTTGCTGAGGAATAATGCTGCTCGCACCTCAGCAGAATATAA
AATGATGATGCTGAGGATACGCGGGTTTTAGCCCTCAGCATGCGGAAA
CAATAGAAAGCTGAGGCTGCGTTTGGTACAAGCCTCAGCTTGATCACA
TTGATAGGAGCTGAGGATGGACATCACCTGCTCCTCAGCTTAACGATA
CACTTTTGTGCTGAGGTTTGGATCAAGTACGCCTCAGCTATCTCCCTT
CACTACGTTGCTGAGGCTCGGTACAATATTACCCTCAGCTTGAGGCAA
TTCGTATCCGCTGAGGAAGGGGTCTAAATAAACCTCAGCGTTCAACCC
TTGCATTAGGCTGAGGAAAGATTCTTAGGAGCCCTCAGCTTGTACTGC
GCCAGTCTTGCTGAGGTCCCAAAGGTAGGCCACCTCAGCACTCCCTTC
TTCGTCGGGGCTGAGGGCGGATCGGGCCACAACCTCAGCGTTAGCATG
TTTACTTATGCTGAGGATAATATGTCCCTAAGCCTCAGCAGAGACAAC
CTTCGAAGGGCTGAGGGTTGTTACGACCGCTCCCTCAGCGTTTTTAGA
GGAAAACTAGCTGAGGTAGGGGTTCTTTTACTCCTCAGCGATTAAAGC
AGTATGCTTGCTGAGGGTCGCCTAGATGGAGTCCTCAGCACTTCAACC
AGGGTGGCAGCTGAGGACCTACATTTGGTAGTCCTCAGCCCATTCGAT
AGCCCATGAGCTGAGGGGATATTATCCGATGACCTCAGCAGTGTCCCA
TCCACTTCTGCTGAGGCGCAATTGAATATTTTCCTCAGCGCTACGCAG
TTATGCCTAGCTGAGGAGGTATCGGTACTTCCCCTCAGCCCTGACCAT
GGTTTCTCAGCTGAGGAAAATACAGGCAATACCCTCAGCTGCGAAGGT
TAACCGCTCGCTGAGGATACTGATACGCGGGACCTCAGCGCATTTTTG
GGCTGACTGGCTGAGGCATAAGTTTTCTAACGCCTCAGCACTCTTAGA
CGCTGTGCTGCTGAGGACGCACCCCATGATAACCTCAGCGCCGAACAG
TCGGCTTGGGCTGAGGCAAACATAGTAGCGAACCTCAGCTAGCCGCCT
CCACATAATGCTGAGGTCTAGCTCAAGCCATTCCTCAGCTTTATCTGA
TCTTCTCGCGCTGAGGAATAAGTGGGGGAGGACCTAGCGGCACTCAAT
TATAACGTGGCTGAGGAAGGAGAGAGTATTGTCCTCAGCCTCACAAAT
TAAGTGCCAGCTGAGGACTCTTGGATTGTTACCCTCAGCCAATTCACT
TCCTTCACAGCTGAGGACTGAGGTAGGAACGCCCTCAGCCTGGTGGAT
GGAGGGTTTGCTGAGGTAGCAAGACTCGTCTACCTCAGCTGGTGTAGG
ACAACGCAGGCTGAGGCACTCAGACGCTAGGTCCTCAGCTGCGAGACG
GCTACCTATGCTGAGGATTTGGAACAACTGGTCCTCAGCAGAGCCATA
TGCTTATTGGCTGAGGTGTGCACAGTTTCAGACCTCAGCATGTACTGA
CATCAAGAAGCTGAGGGGCAGGAGACGACAGACCTCAGCAGATCTTGT
ACAATAGTTGCTGAGGGGTGGGGCGGTCAGCTCCTCAGCTATTGGAAA
AATAATGGTGCTGAGGCATATTCAGCAACTCACCTCAGCTAGGGAGCT
AGATCTTACGCTGAGGGTATATAGTTAGCCTACCTCAGCCTTATTTTA
GGACAAGGAGCTGAGGAACAATGGAAGTGATACCTCAGCGTTCTTTCG
TTGTGTCCAGCTGAGGGTAGAGTAACGGCCGACCTCAGCTTATACACG
AAGAACTATGCTGAGGGCTGTATAAATAAATGCCTCAGCATTATACAG
CCGTCGGAAGCTGAGGAGGAGAAATTCCGGGACCTCAGCACGGCTGGA
TAGGGCTATGCTGAGGACTGGTCACGGGCTGTCCTCAGCGTGGAGTCT
ACAGCTGAAGCTGAGGACTCTAAAATGAACTCCCTCAGCATTTGACGG
AATGCTTTAGCTGAGGATCGTCATCTCTATCACCTCAGCTTTAGCTAT
TGGTCGTGAGCTGAGGGTGAAGCCAATATGGCCCTCAGCATAAGTCAG
GAAATCATTGCTGAGGTAGACGTCTTTTATAACCTCAGCATGCCTCTC
GCAGATGATGCTGAGGGTCCGGCGTGGTTCCGCCTCAGCTGTCAGGCT
GCACAAATGGCTGAGGTCTAAATCCCCTTTTACCTCAGCCTCGTGGAA
ACTATAAGTGCTGAGGAATCTATTATAACTTGCCTCAGCGAACTCGAC
ATAGGTCTGGCTGAGGGAAGCAATCATATGCGCCTCAGCGCAAACGAT
CTTTGGTGCGCTGAGGATAGATTGCAGAAGTACCTCAGCGCGTTCAGA
ACGCCTGGCGCTGAGGACTTAACTTTCCGACGCCTCAGCTGTAGTCCA
GAGGCTACAGCTGAGGGATATTCATCGCGAATCCTCAGCTTATTAATA
GTAAACATAGCTGAGGCGTCTTATCTAAAAGACCTCAGCACTTAAAAA
TTTTCATGTGCTGAGGTTAAACGGCCTTTTTCCCTCAGCCTAGAACTT
AGCTTCAAAGCTGAGGCAAATGGGTACATCTACCTCAGCCTAATTTCT
GGAGGAGTAGCTGAGGCGCCTAGACTGTCAGGCCTCAGCTTGGGTCAT
CAGAATTATGCTGAGGTTATGCTCTACTATTCCCTCAGCAAGGGGTTT
TGAAGGCTAGCTGAGGACTTATTGGTGATATCCCTCAGCACTTTAGTT
CGCAACACCGCTGAGGACTGATTGCGGTTGAACCTCAGCACTTTACAC
AATTTTGCAGCTGAGGCAACGTCCTTTTTTCACCTCAGCGTGTCCCAG
CCTAAAGCGGCTGAGGGTCTGATACTGTAGCTCCTCAGCTCTGGTTTT
CCCATTCAGGCTGAGGATACCAGATATCAGTGCCTCAGCCCCGCCCGA
AGCCGACTTGCTGAGGGGCGTTAATTGATAAACCTCAGCACAACCCAA
TAAAAAATAGCTGAGGCCGTGTGTAGTTCACGCCTCAGCGAGAGAAGG
GACACGTATGCTGAGGTCGTAATTTCATAATTCCTCAGCAGCCGACGG
ACGGGTATGGCTGAGGGCACTCCTGAGTGTCCCCTCAGCATTGTTACG
TGATAGGAGGCTGAGGTCGCGATGATACCTAACCTCAGCTAAACATGA
TCCTGTACTGCTGAGGATTGTAGAGATGGTGGCCTCAGCACTAAGGTT
ATACTCTTAGCTGAGGAAGATAGTCGGAGTAGCCTCAGCGTTGGGTTC
TATATCTTAGCTGAGGGAAAATATTCTCAGGGCCTCAGCCAAGAGTAA
GATAGCTACGCTGAGGGCCTGACATCACTTAACCTCAGCGGTTATACG
ACCAGTCGGGCTGAGGACTGGACAAAAACGTGCCTCAGCAAGAATTTT
CAGGTATATGCTGAGGGACAGATAGAAGCGTTCCTCAGCATTTGGATT
TTTTATTTTGCTGAGGAAGTGATTATCCCTGTCCTCAGCATCTTTTGT
TGTTCTCATGCTGAGGATCGTTATGCGTCATTCCTCAGCAAGATACAA
ACGATCTGTGCTGAGGTAGCGATGATAGCATCCCTCAGCTATCCCGGA
TAATAAAGAGCTGAGGTGAAATCCGAGAAGAACCTCAGCCTGTGTTCG
CTACATTTAGCTGAGGTAAGCACAATAGGAACCCTCAGCCTCACGAAC
TAAATGGACGCTGAGGTGTACTCTGGAAAGTGCCTCAGCGCTTCCACT
TGTTCATCGGCTGAGGTTGCTGTTTATCTTATCCTCAGCTTACCTGCC
CAATATCACGCTGAGGAACAATAGAGACTTCCCCTCAGCTCATTTTCT
TACCCGCGTGCTGAGGTGCGTCAAACATTGATCCTCAGCACGTCACAG
TAGTGCAGAGCTGAGGTGAGTCATGGGTGCAGCCTCAGCGGTACTACG
CGCCTCCACGCTGAGGGTTGCATCTTACGAGACCTCAGCAGATTGGTC
TATTCTACAGCTGAGGAATACGAAAGGGATTCCCTCAGCACCATTTGT
TGATACTATGCTGAGGGTGACTTTCTACATCACCTCAGCGAAGTGTTA
CAGGGAACTGCTGAGGAAGAGAGGCAGCACATCCTCAGCTGGGGTCGA
GAATAGAACGCTGAGGTCAGAAAGGGTCAACGCCTCAGCCCCTCAAGA
GTCTTAAGTGCTGAGGTTCCTAATCCAAACACCCTCAGCGTGAGCAGA
AATGAGAAGGCTGAGGTGGTTTTTTCTATGCCCCTCAGCTGGAGGGGC
GTGGTTTCCGCTGAGGGCCTTTGGATAGATTGCCTCAGCTGCTTCGCT
CAGCCGTTGGCTGAGGATAAGTCGTCTGGTCCCCTCAGCGTGGACCAA
TGGCTCAGGGCTGAGGTACCTATCGAATTGTACCTCAGCTTGATCATG
AGATATCGCGCTGAGGACCTCCCTCGACCCACCCTCAGCGTCATGACG
GCCATTCTAGCTGAGGTTGAATTACAACTTAGCCTCAGCGATTAGACA
ATGCCTGAGGCTGAGGTCTTATGTATGACGCACCTCAGCCTTTCTTTT
CCATTTTGCGCTGAGGGAGCTATCCAATCATACCTCAGCTATCAGAGT
GTCGCGAGGGCTGAGGGTTCAATCCCTAATCTCCTCAGCTTAATGGAT
TATAGATAAGCTGAGGGTTGTTTTCTACTCTACCTCAGCCCGTGGTTC
GCTAGGGATGCTGAGGAGTAACATGGATGCTCCCTCAGCATTTCCTTG
CCGTGTTCAGCTGAGGCATGCGTAGATCTGGACCTCAGCAAAACTAGA
TTTTTCGGAGCTGAGGAACGGAACTTCGTCAACCTCAGCGCAGACCAG
TTAGTCCGGGCTGAGGATAGAATATGAGGGTACCTCAGCGGTCTGTTT
GCCCACGGGGCTGAGGCAAATGACTTAGCATCCCTCAGCCTCATGCCC
GGGACTGGTGCTGAGGACGTCTTGGGTAGACACCTCAGCTGCTTCATA
CAAATGTAGGCTGAGGTCTGAGTAAGGCATGGCCTCAGCTCATCGATT
GACGACTTCGCTGAGGAACTCTTGACCTACTACCTCAGCAAACTAGTT
TGTCCTTGAGCTGAGGTTCCGTAGGTAGTATCCCTCAGCAAATTATCC
GGCCAATGGGCTGAGGGTCGGCGTAAAGCCCACCTCAGCCGCCGCGGA
GCGAGACAGGCTGAGGTCAGAACACCTATCCACCTCAGCCACTAATCG
TAGAGGCTCGCTGAGGAGTTACAGGTGTAAGTCCTCAGCACTGTCTTT
AACTGGTAGGCTGAGGGAAGGTGGAAGAATCACCTCAGCACTGAAACT
CATTAGGATGCTGAGGACGCTGATCAGAGGGTCCTCAGCTTCTCTAGA
AGGAAGACAGCTGAGGTACGCTAGTAAGTGTTCCTCAGCCCAATTGAG
CGATGTTCAGCTGAGGACATGGGAAAGTGAAACCTCAGCAAGGAGGAC
AAGTATAGTGCTGAGGAGTAAACCGCTTATATCCTCAGCTCGCTAACC
TCCGCCTCAGCTGAGGTGATTCGCCATAACTCCCTCAGCAGAAGATGA
ACTTCCCGAGCTGAGGCTTTTACTCTTACCGCCCTCAGCTCGGAGCCA
GATGTCCACGCTGAGGGCGCATCTCAATAAACCCTCAGCTGCTTAATT
CAGGTAGTTGCTGAGGAATTGTGTGTTTAGACCCTCAGCAAAGTTATA
TAACAATTCGCTGAGGAATGTGATCTGAGACCCCTCAGCTTCCTCGGG
GTTAGAACTGCTGAGGCTCCTCATTAATCTTTCCTCAGCTTAGGCAAA
TTTTTCAATGCTGAGGACTTCACCGGTATAAGCCTCAGCCTGACGTAA
ACGCAGTTAGCTGAGGTTAGCCCGAAACACTGCCTCAGCATGCCTTAT
AGGGTGCTCGCTGAGGCAGCATTGTTCCATTACCTCAGCCTAGTACAT
TTCCAAAGTGCTGAGGCGAAATAGTGACTTAACCTCAGCTGGTAACTC
TATGTGTGGGCTGAGGGCTTGAGTGTGAAAGCCCTCAGCTGCATCTAA
GAAAATTTAGCTGAGGCAGGCAATTCCCTTAGCCTCAGCTTCATTCTT
AGTCCGAGAGCTGAGGACTACAACGTAATCAACCTCAGCCTAAATTGG
ATTATACATGCTGAGGGATCGGAGGGTATAGTCCTCAGCACTAGTAAC
AAACTTCGAGCTGAGGGCTAGTGTACTATTATCCTCAGCCCTCTTGAG
TATTAAGCCGCTGAGGCATATTGGCTGAATAGCCTCAGCGCCCTATCG
ACGGCCAACGCTGAGGTACATTTTTATTTGGCCCTCAGCAGCTAACAG
ACGACTCGCGCTGAGGGTATACGATTCCATGCCCTCAGCCTAAGTCGT
TTATGTCTGGCTGAGGCTTAAATGTGGCTGCCCCTCAGCGGTTTTGGC
ATATTTATAGCTGAGGTTGTAAAGCAGAGTGTCCTCAGCTGCCCTTTG
AGTCATGGTGCTGAGGTGTTCAATCATCAGTGCCTCAGCGTCTGCCAA
GGTGTGCGGGCTGAGGCAAGGAAAAATGGCTTCCTCAGCCAACTTTAC
AATCCCATCGCTGAGGGAAATATTAGACAACACCTCAGCATACATAAA
TTATCACTAGCTGAGGTCAACAATAGGCTTCCCCTCAGCTCTTTTGCG
ATAAGTTTAGCTGAGGAGAACAGCATTCTAACCCTCAGCCATTCTGAT
TCGGACTACGCTGAGGAAGTTCACTGGTCAAGCCTCAGCCAGAGTTAC
ATGTACCTTGCTGAGGATCATATACTGCATTTCCACAGCGCATGGACG
GCATAACCCGCTGAGGTCTAAAAAGACGCTCGCCTCAGCCCGTAACTC
TTTCTAGTAGCTGAGGGTGTGACAGGTCTGTCCTCAGCCATTGAACAT
GCCTTGCTTGCTGAGGGCTCGAGAGCATACAACCTCAGCCTGTTGTCT
AATATCCAGGCTGAGGCGAGGGTGGCTCGAGACCTCAGCACTTCAAGC
TACATTATAGCTGAGGGTACACCGGTCCTGACCCTCAGCATCGCGTGC
TAATGTGGGGCTGAGGCCATATGGTGCTGCGGCCTCAGCGCGTCGGTA
ATATTAGTTGCTGAGGGCGTATGCATTTAAACCCTCAGCATTGCAATG
CACTCAAGGGCTGAGGGGAAGTCGTTAACAGACCTCAGCTTTAGGAAT
GGTAAAATAGCTGAGGCTTTGTCCGAGTCGTCCCTCAGCCCTGCGAGC
GTATACGCGGCTGAGGGGGTTATACAGAGTTCCCTCAGCGTGGTCAAT
CTATCATAGGCTGAGGAATAATGTGCGTTATCCCTCAGCCGAGGATAC
GGTTGTAGAGCTGAGGTGCATCCACTAGACGACCTCAGCAACGCCCTC
AATATAGTGGCTGAGGTCGGCTAAACGGTCAACCTCAGCTGAGAGGTA
GTGATAGTAGCTGAGGAATACTTCCTGCGGTACCTCAGCATTGTGCGC
AACATAATAGCTGAGGTACAGTGAACGTACATCCTCAGCTGTAATGTT
GGAATAGCGGCTGAGGCAGCTTTTGAGACTCACCTCAGCTTGAGTGGA
GGCAGAATGGCTGAGGCCACGTTCTGGTGTAACCTCAGCTGCATAAAG
CGGGTGCTCGCTGAGGATTGATCAGTATTAGGCCTCAGCTTACCGGTT
ATAGAAGAAGCTGAGGAATGTTAGGGTTAAGGCCTCAGCGATGCAGCT
TACATAATAGCTGAGGGTCACATGCTATAACGCCTCAGCCCTCCGGAC
TCCTTTCAAGCTGAGGGTAGAATCGGCCTTCGCCTCAGCATGCCGACA
TCTGTTGAAGCTGAGGTGCGAGTACCTTGATCCCTCAGCATAAGCGAT
TTCAAGTAAGCTGAGGTACACAGTTTATCACTCCTCAGCAGTCTACCC
TTATCAGAAGCTGAGGAAGGGTACGGGTAACACCTCAGCTCAGTTCGA
CCAGTCTAGGCTGAGGCCTGATGGTACAAAACCCTCAGCTAACCTAAC
TAGAGTTCCGCTGAGGGGCTGTCTAAAAGGTCCCTCAGCAGTAGTTCA
ATCAACGGTGCTGAGGCTAGCATAACAAGTAGCCTCAGCTATTTTAAA
TTAGGCGCTGCTGAGGCAGTGTCTTGCTATCCCCTCAGCATATTACAT
ACTCGGTCCGCTGAGGATAGCAGTGTAATAAGCCTCAGCGTGCGGTAC
CATTTCACGGCTGAGGCAATGATAGGATAACGCCTCAGCACGGGCGCG
CCCGTATGAGCTGAGGGGATAAGGGGAGAGGCCCTCAGCTGAGCACCA
CTACTTAGGGCTGAGGATAGAGAGCCGTTGGTCCTCAGCACCGTTCGA
TGTACAGTCGCTGAGGTCACTTTCCTAGTGCGCCTCAGCTTTATCTGG
GGCGAAGTAGCTGAGGAATACATTTTAGACCACCTCAGCTTATGTAAT
GGAATGATCGCTGAGGCTCTCTTGTGGAGCGTCCTCAGCCGGGTTCAG
TTGGTCTGAGCTGAGGAAACACCGCTGGAAGGCCTCAGCCTTCATAAC
CCGCAGTGTGCTGAGGCATATAGCGCATATACCCTCAGCAAGCAATGT
GGAATTCCCGCTGAGGTGTGGGAAAAGGGATTCCTCAGCCGGATGTGA
CAGATATACGCTGAGGATTTTTAGGAGGCCATCCTCAGCAGTATCCAA
ATAATTGTGGCTGAGGGTGGGGGTCTAGAGCGCCTCAGCTTGAAGTGA
CTTGTCGGCGCTGAGGTAGGGGCGTTAGTTTACCTCAGCACTACGAGA
AAGTTTTGGGCTGAGGTAATGTTAAACAGAGTCCTCAGCACCGAACAA
CTCTACTGCGCTGAGGCTTTAATATTCAAATGCCTCAGCAAGTTTGTT
TAATTATTCGCTGAGGGTATTAGCGGCAGCTGCCTCAGCGGAGCGTTA
TTGGTAATAGCTGAGGTCATGGTGCAGTTTGTCCTCAGCTTAGTTTCG
ATGAAGGAAGCTGAGGTCCTGGAAGCGTGCCGCCTCAGCGAAGTAATA
TTAATTTTCGCTGAGGCCGACAGCCCTGCGAACCTCAGCGGGCTAATG
CCCAATTAAGCTGAGGCGTTATCATCGATCCCCCTCAGCCGAATACCA
GAACACTCTGCTGAGGTAGGCAGGGCCGCCGCCCTCAGCAAGGAATTT
TCTATAATGGCTGAGGCTATCAATATGTGATTCCTCAGCGTCGATCCG
TTGCCGCGGGCTGAGGATCGAATTGATTATACCCTCAGCAGTTGTTTT
GGGAGCCATGCTGAGGATTCATAAGACCTCACCCTCAGCTTTCCCAGT
CGTGTCACAGCTGAGGTAAAAACATCTAATAGCCTCAGCTCGGAAGTG
TTCTGATGCGCTGAGGATCGAATGAGCTTTTGCCTCAGCTACATTGGC
TTCGTTTCAGCTGAGGCAAACCGCGCACTAACCCTCAGCGGATAACAT
GGTATTTATGCTGAGGCTGTTCTTTTACTCTCCCTCAGCTCGACTGTG
CCCGAACTCGCTGAGGCTATTAAAGAAAAAAACCTCAGCGTTGTTTCT
GGCAGATTTGCTGAGGTACAAGATATGTTAGGCCTCAGCTGGTACGTC
CATAGCAAGGCTGAGGTCAGTATGAGATTCTGCCTCAGCCCCTCGGAC
CTTCTAATAGCTGAGGTGAAGCTGCTACACCTCCTCAGCCGCCAAATA
GGCAAAAGAGCTGAGGCCCTTGTAAATCCATACCTCAGCTCCAAACGA
TCCATTTTTGCTGAGGTTTTTCTATTGCGATTCCTCAGCCTTTGTTTT
AATAGGGGGGCTGAGGTATGACTGGAGTTGTACCTCAGCTAGCCGGCA
CAAAGGTAAGCTGAGGGGCTCATCCAGGAGGGCCTCAGCTCGCCAAGA
TCGTAAAAGGCTGAGGAAACTTAAAATGGCCTCCTCAGCATGTCATCG
CCCGACTAAGCTGAGGAGTCTTGTCTAATTTACCTCAGCTTCAATGGA
GTCTTCATCGCTGAGGCGATCCCAACCCCATACCTCAGCCCTCAGTAG
GTAAATTTTGCTGAGGAATGATGTCATGGGTTCCTCAGCCTAACGAAA
GGGTCCAATGCTGAGGCTCTAGGATTTCTGCTCCTCAGCAATCTGGGT
CATCAAGTTGCTGAGGTAAATCTGACCAAGGACCTCAGCCGGAAACTA
AGGGATAGTGCTGAGGTTCAGACCGCTTTAGCCCTCAGCGAAATCAAC
CGCGAGCAAGCTGAGGTACAGTCTAGGAGGATCCTCAGCGAACCAAAT
GCATAGCCGGCTGAGGCGTCCTCCAGAACCATCCTCAGCGAAACGTAA
ATAATCTCAGCTGAGGCACTAGAATATTTAGCCCTCAGCTTTGTCAAA
AACGAGGCTGCTGAGGATTTTGCTAATAAATCCTCAGCACATGTTACT
CCACGTTTTGCTGAGGATCCCATTTCATAGTTCCTCAGCGTTAGCTTC
AAGGCACTTGCTGAGGTGATACAGCATATAACCCTCAGCCAGGGGTAG
GAATACCGTGCTGAGGGGAAATCTAATAAAGTCCTCAGCTGTGGCCGC
CAACCACGCGCTGAGGGTGTAAATCTTTTGAGCCTCAGCCAACCCGTA
TCCTGTTTAGCTGAGGTATCTGATGGTGGGGGCCTCAGCATGCTGTAT
ATCAGCATGGCTGAGGTGTTTACAATGTTTTGCCTCAGCAAAGATCAA
ATGTGGGGCGCTGAGGTTTCCCAGGTGGGCGACCTCAGCTCGTAATGG
TCTGTAACTGCTGAGGAATACTTCTTCCGGGCCCTCAGCTACGTTTGA
CCACCTTTGGCTGAGGATCGTGTGAAATATTCCCTCAGCATAGAACTT
AACAAACACGCTGAGGCAACAAGTCCGCCATTCCTCAGCTTAACTTCG
CCAGCCAATGCTGAGGTACTCTAAGTATGGTACCTCAGCCGATGACCG
GCCGGGTTAGCTGAGGACATGGGTATCGCGGGCCTCAGCATGGGATCG
AGTAGGATTGCTGAGGGTGGTTTCGAAACCGTCCTCAGCCAGTCAAAT
TCGGTCATAGCTGAGGGTGTCGGTATATATAGCCTCAGCAAGCCGTCC
CGTGTCTACGCTGAGGTCATGGTGTTACGCTTCCTCAGCATTAATCTC
AAGTACAGCGCTGAGGATAGGGTGTTAGTTAACCTCAGCTAGTGATAC
TCCGTCTCAGCTGAGGCAGCAGTGGGTAAAGTCCTCAGCACACAAATG
AATTAAAGTGCTGAGGAAAATGCTTGACTGTACCTCAGCATAGGTTCG
CTATGTTTTGCTGAGGGGTAGTCCTTAGGGATCCTCAGCTTCCCGCTA
TCGATCGTAGCTGAGGAATTGAGTCTCAGCTCCCTCAGCTGAGTATCT
AAAAGAGCAGCTGAGGGAGTGACGTTAAAGCCCCTCAGCGTTTATTTA
TGCAACTCAGCTGAGGATTATAGTTACCGTCTCCTCAGCTAAACTGCG
GGGGCACATGCTGAGGGAGCGGTTAGATCAATCCTCAGCATGCCCATG
AAGGTAAGAGCTGAGGGTGTGCTCTGACTAACCCTCAGCTGCAACTCA
GTTCTGACAGCTGAGGAGGAGGAGGATAAGTCCCTCAGCGGCGGGGGC
GCTAGGCTCGCTGAGGGGGTAATTGTGTGGTACCTCAGCATAGCCCCT
TTAAGTGATGCTGAGGCCCCCCTATTTCTCACCCTCAGCCGAAGATGC
TCTATCAGAGCTGAGGGGTTATAAAATGTGAGCCTCAGCTTACGAATG
CACGCGACAGCTGAGGCTGGGCCAGCCGGTAACCTCAGCTAATTCATT
CAGCAATTAGCTGAGGAATTACTATTCGCCTGCCTCAGCTTTCGTGGT
GGTGGTGACGCTGAGGGCGCTGTGTTGTCACCCCTCAGCACTTCAATA
TCTTGCCTTGCTGAGGTCGAAGGTACTAAAACCCTCAGCTTTTGTTAT
ACTGTGTCCGCTGAGGCTTGTTGATCTGAAGACCTCAGCTACAATCAT
AGTAGATGAGCTGAGGGCTTTGGCCCGATTAGCCTCAGCTAGCAGAGC
CCCTTCGATGCTGAGGTTAGGTGCGGACAATACCTCAGCTATTGGAAG
CACTGAAATGCTGAGGGAATCACTTTAACACGCCTCAGCAGGAAACAT
AATTGGACGGCTGAGGGGTTCAAAAATAGTCACCTCAGCGTACTAGAG
GAATGGCTAGCTGAGGTGCATGATGTGCCGACCTCAGCGAGCGTACCT
GTCGCAAGGGCTGAGGCATCCGCCCATGAAAGCCTCAGCAGCGTTGTA
CAAGCTTAAGCTGAGGAAGACATTCTTGTCTGCCTCAGCAAAATTGGG
CACGTGTTGGCTGAGGCTATTCCTTTTATGCGCCTCAGCAAACGTTCG
TGGGATCTGGCTGAGGTATACATTATGGACCTCCTCAGCGATACATCC
TAGTGTGTAGCTGAGGTATACGACATGGGTAGCCTCAGCACCTAGACC
TACATGCCTGCTGAGGATTTATGTTAACGGCTCCTCAGCAAATCTCTT
AGTTGATGCGCTGAGGTCCAGTCCAAGCGCAACCTCAGCCTTGATTCC
AGAAATCAAGCTGAGGGGGGACATAACGATTGCCTCAGCCAACTACGA
GATGATTTCGCTGAGGTATTTTGACATTATTCCCTCAGCATACATACG
CCGTAATTTGCTGAGGATCGAGTATGCGTAGGCCTCAGCGTTCGGGAA
CGCAAGAGCGCTGAGGAATACACTTTGTACTCCCTCAGCATCTAATGA
TTTTGTTTGGCTGAGGAGTTAGGATTGGTTTTCCTCAGCCATGACGGC
ACTTGGACTGCTGAGGCGTCTAATTACAGACGCCTCAGCATTTATTAA
CCTAACATTGCTGAGGTGATTCATTGCTAACACCTCAGCTGTGCATAC
ATAGTTTACGCTGAGGTAGTTCAAGTTCTGGACCTCAGCTAACTCATT
AAGGACTTCGCTGAGGGCTCGCGCAATTTAAACCTCAGCACCCGGTAC
ACAGATTACGCTGAGGAAATCTTAAGTCACCACCTCAGCTTCCAAACA
AAGCGTGTGGCTGAGGCGCCGACTCTATTTGACCTCAGCATCTATGGG
GTTTCAATCGCTGAGGTAGCTTAGCTATCGTCCCTCAGCTCGCTTTTG
CTCATCTTGGCTGAGGAGGACATGCCACCGATCCTCAGCTCTGTCTAA
TAACGCTCGGCTGAGGTGCAGTGCCAGGGTCTCCTCAGCCAGGAGACA
TCTACCAGGGCTGAGGGAAACCGTGTGTTGATCCTCAGCTATTGTAGA
CTTTAAGCTGCTGAGGGACGCACCCTGATTGTCCTCAGCTCTGGTATG
CATACAACAGCTGAGGACGTTTCGCAGAAGTGCCTCAGCATTACGAGA
AAAAACTCTGCTGAGGCCTTTTAAACGAGGCTCCTCAGCGAAAGCGTA
CGATGCAGGGCTGAGGGAATGTTCGACGATGTCCTCAGCTATGATAGA
ATGGCCAATGCTGAGGATCTTATAGAAACACACCTCAGCAAGTGAGTC
TAAGAATGTGCTGAGGCAGGTATTTGTAAACGCCTCAGCCATCGCTTA
TGACTTGCGGCTGAGGCATTTCGGAATAGTTGCCTCAGCTTGAGGGAG
TAAAGAAGGGCTGAGGGAGTCGAGATGAGGTTCCTCAACCCAGAAGTA
AACCGCGACGCTGAGGCAAAGGCCTCCCCGTCCCTCAGCAATTTGGAC
TTGGCGTGGGCTGAGGATCGACGGAACAAACCCCTCAGCTTTAGCCTA
TTGAAACCGGCTGAGGTCAATTCGGAAATTGCCCTCAGCACTACCTGC
TTCTCCCCAGCTGAGGCATATCGCTGAAGACTCCTCAGCGGCCACCAA
CTTCCACTTGCTGAGGCTAGTGCATATGGCAACCTCAGCTTGAAAGAA
AGAAAGACTGCTGAGGTATCAGATACAGAGGACCTCAGCTTGTGCAGA
TCACTTGGTGCTGAGGATTTCTCAGGACTAAACCTCAGCGCAATTGCT
GGAGTAGTTGCTGAGGTATGGAAGCAAGGACACCTCAGCGAATCACAA
TAATGCAGTGCTGAGGAGTTTAGATATGGTTTCCTCAGCATGATGATG
GACAGTATTGCTGAGGTGGCAAGCTGGATTCTCCTCAGCATTCCCTTT
GCCTGGTGTGCTGAGGCCCAGTTACGCACTACCCTCAGCTAATCCAGT
AGTCTAATAGCTGAGGAGAATACATAGCAATGCCTCAGCATCTGTACA
ATCAAAGCTGCTGAGGGTCAGTACTTAAGTCTCCTCAGCTCTATCTTA
GGTTGTATGGCTGAGGGGATATAGGTGTGACACCTCAGCTATTTAAAA
CACGGGAGCGCTGAGGGGTCGTAACAAGTCGGCCTCAGCGTCGAAATT
CAGGTTATAGCTGAGGGTTCGAATACTTTATTCCTCAGCTAGTATTTG
TTGTTAGATGCTGAGGTGCAAAACATGAGATTCCTCAGCGGGTGGAAC
GCACGGACGGCTGAGGGTTGACTCGTGAATCTCCTCAGCGAATGAACA
ACGTGGGCCGCTGAGGGCGAAGATTTTGGTAACCTCAGCTAATAATCT
GTGAGGTTTGCTGAGGTTGCAACCTACCAGGACTTCAGCTGTTTAGTC
TCTTGAGTTGCTGAGGCGATGCAAGCAACAGACCTCAGCCAAATGATA
ATAGCTCGCGCTGAGGGGTCATCACTGTATACCCTCAGCGGGAGTCTA
GCGAGACAAGCTGAGGTTTCGGCAGAAACTGGCCTCAGCCCAAGGTAG
AATAGCTTGGCTGAGGTCTCATTTAGTACGCACCTCAGCTGAACTGTG
AGTATAATGGCTGAGGCGCAACGTAACTGGCACCTCAGCGGAGGTAGA
TAAAGATTGGCTGAGGCGAGGGGGGGCCAGCGCCTCAGCTCGTGTAAC
GAGTTTAGTGCTGAGGAATGGATCCAAGGCACCCTCAGCTAAAATGAC
AAGCGAGCAGCTGAGGAACTCTATAAACTTTGCCTCAGCCGTGAAATG
TCGCTTGAAGCTGAGGCGAGTTTAGTCCAGGACCTCAGCGCATGTCAC
TAAAGACTTGCTGAGGTCTGGCCAGTAGCTGGCCTCAGCTCCTACTAA
GATACTCTAGCTGAGGATGTGGATCCTTTGTGCCTCAGCGCCATTTGA
GATCAATAAGCTGAGGCATTTATAGTACGTAACCTCAGCGTAGAGATT
AAGACTCACGCTGAGGACACATCTGGTGCTAACCTCAGCTCATGGTAT
ACGGTTTTTGCTGAGGTTCAGATTCACCACAACCTCAGCATGTTGTGG
CCTACCCAAGCTGAGGAGGGCTGGGGTACGTTCCTCAGCATTCCAGCC
AGCATATTTGCTGAGGAATACGTAAGCCGGTCCCTCAGCTCGGACATA
TTAAAAGCTGCTGAGGTTTTTCGAACTCCGTTCCTCAGCTTTTTTACC
CCATAATAGGCTGAGGTCTGTATGTCGGTCCGCCTCAGCGTTAGTTAA
CAAATTCGTGCTGAGGCGTTCCTGAAGAATAGCCTCAGCCCAGATTTT
TTAGAATTAGCTGAGGGACATTTTTAACGCGACCTCAGCTTTACGCCC
TAACTTGCCGCTGAGGCGTTGTTAATATGATGCCTCAGCCCCTAATTT
GCGTGGACTGCTGAGGTATGGGACACAAAATGCCTCAGCAGATAGTGC
TTACTCTTTGCTGAGGAGTAAGACCTAGTTCTCCTCAGCATCCTCCAT
GTTAACGTTGCTGAGGATGGTCTTCAAGTTGCCCTCAGCATGCATGCC
TGCCTTGCAGCTGAGGATATTGGATGTACGTACCTCAGCACAGAGATC
AAGGCAATTGCTGAGGATAGGTCAGAATATAGCCTCAGCATGTCCGAT
AAAGAATAAGCTGAGGTACTTCAATCGTTAACCCTCAGCCATAATCAC
CTTTTGTCAGCTGAGGGAGTACACGCTGTATCCCTCAGCTGTTACAGG
AATACGGTCGCTGAGGGCGACCGGTAATAAGGCCTCAGCTATTGCACC
GTCGGTAAAGCTGAGGTTAATTTTAGACCAACCCTCAGCTACGTAACA
GCAACAGATGCTGAGGGCCACGACGGTGTCTCCTCAGCCGGCCCTTGT
TCACAATCCGCTGAGGTTACGAAAGCTTGATACCTCAGCGGGTTTAAC
GATCTGTCTGCTGAGGTGCAACCGTAAAAGAGCCTCAGCGGTTCTGTG
ATATCCGAAGCTGAGGCATACAGCGACATCACCCTCAGCACCAGTAAC
CCTACCGTGGCTGAGGACAGGTTGGCCTATCCCCTCAGCCCCACTCCC
AGCAATTATGCTGAGGGAGAATGTTTATTCCTCCTCAGCTCGTAAGGT
TATTCATGTGCTGAGGAACGGTCAACACGTTCCCTCAGCTAGGGATTT
ACGCGAAGTGCTGAGGTAGTGCCTTGTAATGCCCTCAGCGTCAGGGCA
TAAATAGCCGCTGAGGTAGTGGTACTTATGGGCCTCAGCGTGAGGGAA
TAATAGTACGCTGAGGTCTACGGAGAAAGGGCCCTCAGCTTGGCCTTC
CGAGAGCGTGCTGAGGAGTATCAGAACTGAATCCTCAGCCTCTGGCAA
TTTCTGGTAGCTGAGGACTCATCCAACTACTCCTCAGCCTTTCACTCT
CCCTCACGTGCTGAGGTTGCCTAAGTGTAAAGCCTCAGCCGTGGGTAT
GATGAATAGGCTGAGGAGTAAGAGGGGGCATCCCTCAGCGGTAGTGCA
CTTACACTAGCTGAGGACTATGGTTCGGGAGACCTCAGCTTCGCGCAA
TACTCACCTGCTGAGGAACGATTGCGCTGTCACCTCAGCATTAACATT
CACAGAGACGCTGAGGAAGGAATTGACGACCTCCTCAGCAAGCAATAC
AACTTCGGCGCTGAGGATCCTAAAATGTATGACCTCAGCAGAGGTCTG
CACGGTGTTGCTGAGGTTTGTACACGGTGTTGCCTCAGCGCGCAATAG
CACGTCTAAGCTGAGGATAACTTCGCGTGGGGCCTCAGCTGGTTCCCC
GTTGCATTTGCTGAGGCATCATAACAGCAAATCCTCAGCTGATCTCCC
AGAGATAAGGCTGAGGAAGAAAAGTGTTTTATCCTCAGCTTATGGAGT
ATGCATCTCGCTGAGGCTGTAATTTCAACAACCCTCAGCAATATTGAA
ACCCTTCCTGCTGAGGTACACATTTCGTAAGTCCTCAGCCAGATTCTG
GCTACTTATGCTGAGGTGCTAACTTTCGCTATCCTCAGCGGTAGGGAA
AATGGAGTGGCTGAGGTCAGTCATTATAGTACCCTCAGCAACGGATTG
GGCAGAGAAGCTGAGGTTACTCGAATTGTGGACCTCAGCGTCTTCGTC
AGTCCCATCGCTGAGGATGGCTCCACATGAAGCCTCAGCAGACATGAA
TAGTGATTAGCTGAGGCATATAGTAAAGGATACCTCAGCATGCACAAC
ATTCAGCGAGCTGAGGGGGACAACAATGGAAACCTCAGCAAGGAAAGA
CAAACGGTCGCTGAGGCTATACTGTACGGCATCCTCAGCTCGTAACAA
GATGGTAATGCTGAGGCACAGGTGTACGAAGACCTCAGCAGGGACTCT
GTTTCTAACGCTGAGGTCACGGGAGGATTTTTCCTCAGCAGTGATCAA
GTACAGTAAGCTGAGGCTGAACAATAATTTGACCTCAGCTTCTAAGGA
CCGGGCATAGCTGAGGACGTGATTGATTACAGCCTCAGCTGAATTACA
CAGCCGATCGCTGAGGCTTATGCTCGATGCTACCTCAGCGTCTCAAAG
TGTAGCTTCGCTGAGGGGCACTCGTGAAAAGCCCTCAGCAGTATTGAC
AAATACCGAGCTGAGGATCACCATCGTCTTTACCTCAGCGCTTGTTTG
TTCATGTTAGCTGAGGCAAGGGTGGGATGCACCCTCAGCTACTTTTTG
CTGAGGGTTGCTGAGGCGAAATACGGGTTTACCCTCAGCTGTTATGTA
GTGATGACGGCTGAGGAATGCGTTAATGCGGTCCTCAGCGCTATTCGC
CCCCCGTCGGCTGAGGTCCAAGCCAGTATATACCTCAGCTCAAATTGG
CCCACATTGGCTGAGGCAGCAAAGGTAACGCTCCTCAGCCCCCTAGTA
AAGATAAGGGCTGAGGGATCATTTTAGATTATCCTCAGCGAAAATATA
CTACTTCTCGCTGAGGGGCAGTTAGTGTTTACCCTCAGCGTATGTTTT
AGCTCGTTGGCTGAGGTGTCGATTTGTCATTCCCTCAGCTCATGAGCG
CCTAAAAGCGCTGAGGACCAATAAGTGTAGTCCCTCAGCTACGATTTT
TACGCTAGAGCTGAGGAGTATTCACTGTAATCCCTCAGCGGATTAAAC
TTGAACAACGCTGAGGCGCAAGTTATCGTCAGCCTCAGCACCAAGAAA
TTTAGTGCGGCTGAGGTAAACTGTTTGGGTATCCTCAGCATACGACTG
CATCAGATTGCTGAGGCTGAACACATCCTACCCCTCAGCCTGATAGAA
TCGACTGTGGCTGAGGTTTTAATTTTGATAGGCCTCAGCACCGCATGG
GCCCATTTCGCTGAGGATTGATGTTGTTTATTCCTCAGCTATAAGACA
AATATTCTTGCTGAGGGTTTCCGTGGGGGTTGCCTCAGCTGAATATCT
ATGGTAAAAGCTGAGGGCGGCCTCACGTTCCACCTCAGCGAGATTTGC
TGGCAAACGGCTGAGGAAAGGGCCAGGTTTGTCCTCAGCACTTAACCG
CCTGTAGCGGCTGAGGCGATTCACCGTCAATCCCTCAGCGAGCATCAG
ACCAGCCATGCTGAGGATAGCGAGAATAAAGGCCTCAGCAAACTGCCT
ACCAGTTGAGCTGAGGCAAGTAAGTAATTCACCCTCAGCTTCAATGGT
GGAACTGGTGCTGAGGTCCGTCATAACCAACCCCTCAGCTTATCCACA
GGTTGTATTGCTGAGGCTTATCTTGTACAGATCCTCAGCACTAGATTT
GTGATGCCCGCTGAGGTGTTTCAAACTGCAATCCTCAGCCCGGCAATG
ACATGCAATGCTGAGGTGGCGAGCTAGGGGTTTCCTCAGCTTCAACGC
ATCGGGATTGCTGAGGTGCGTCGACAGTCTATCCCAGCACATACGTCT
ATTTTCTAAGCTGAGGATTGTCAGGATCTTGGCCTCAGCAGGACTAAG
CTAATAGTTGCTGAGGAGTTTCTTTTGAGGTTCCTCAGCGGGGTCCGG
GTACAGTGAGCTGAGGATCATCGTTATAATACCCTCAGCATCGTCTGC
GGGATTTGTGCTGAGGGATGCTGATATGCCACCCTCAGCTACTATTAC
GAAAATACGGCTGAGGTCGATTTAGCATGCACCCTCAGCTTAGTTAGT
ACTATATAAGCTGAGGTGTAGCTGTGCATTAACCTCAGCACTTATATG
CCCCTGCGAGCTGAGGTAGCAAGATTCCTCATCCTCAGCTGCAGACTG
GTCCAACTGGCTGAGGGTATGTAGAGAGGGTACCTCAGCTTACTAACT
CTACCATGTGCTGAGGGAATAGGACTATAAGACCTCAGCGGGTGTATG
CTCCGCATAGCTGAGGGTCTCTTTTTCTAATCCCTCAGCATCCCTTAT
GTGTTACATGCTGAGGGAGACATCACTCATGACCTCAGCAAGTACGTG
TGACAACTGGCTGAGGTGGATTGCAGTGCAAGCCTCAGCCATAGAGAG
AGGGCGACTGCTGAGGACAGTTTGAGCTTTGGCCTCAGCTTCTGGTGG
TAACATTCGGCTGAGGACCGGAACAATAGACCCCTCAGCCTAACGTCG
ATGTACTTCGCTGAGGGTATCTGCGGGTTACTCCTCAGCATTGCCTTG
CTCAGTAACGCTGAGGACTTTAAAGCTGGACACCTCAGCTTACCGGTT
ATGCTTACAGCTGAGGATGAGTGGAGATGAAGCCTCAGCGCTTGTTGA
CATGAGTTGGCTGAGGTGGATTTTTATGGTCACCTCAGCCGCCTTCGT
AGTTTTGCAGCTGAGGTTTGAGTTTATGGAGGCCTCAGCTTAATTAAC
AAGTATCGCGCTGAGGACTGCGCTATGTATGGCCTCAGCTTAACTAAG
TATGGCCTGGCTGAGGCTACTGGGTAATCAAGCCTCAGCGCCGAACTT
CCTCCTTAAGCTGAGGGTGTGGGCCTATTCTCCCTCAGCTTAGAAATC
CCGGAATAAGCTGAGGATAAGATTAATCATTGCCTCAGCACAGTATTA
TCGAAGTGCGCTGAGGATTTAACTAATGCTACCCTCAGCTCCAGATAT
TAGTATTCTGCTGAGGTAAGAATTAAGATATACCTCAGCAAATCTTGA
GTTGCGATAGCTGAGGAGGAGATAGAAAATAACCTCAGCACAGGAAGA
ATTTAGTATGCTGAGGAAGTCTTAAGATCGCTCCTCAGCACGCCTAAT
AGCATGATTGCTGAGGTAAACCACTGTAGGGACCTCAGCAAGCATGTG
CTTAGAAATGCTGAGGACGTGTGATTTCAGCGCCTCAGCGTTTTTTAT
TGAGCACCAGCTGAGGATGGTGAAGGGCGCATCCTCAGCTTAAATTAG
TGATTGAAGGCTGAGGGGGCAACTGGGCGGTGCCTCAGCGGTCATAGA
CTGCTGACAGCTGAGGCTTGTCTCCGCTCCAACCTCAGCGGTTTGTAT
ACCAAATTTGCTGAGGTTACTCATCGATAGTACCTCAGCATTGGGATA
GTGATCATTGCTGAGGTTTTTTTAGCTCTCAACCTCAGCCGCCTCATT
AGGCGTCTAGCTGAGGAGATTTAACAAAGAGTCCTCAGCTGCATAATC
GGAAAATCGGCTGAGGCCTCTGCACGCTAATTCCTCAGCGTAATCACA
AGACATAAAGCTGAGGCAACTTATAATGTATACCTCAGCTTCCCTGGT
ACCCCATTTGCTGAGGTATTTACGGCGAACCCCCTCAGCACTGACCTT
ATTGACTAAGCTGAGGAACAAAGGGTTCGGTTCCTCAGCACATATGGG
TTGTATTCCGCTGAGGCGAATGAACATAATATCCTCAGCTCCTACTTC
ATATCTGACGCTGAGGAGAGCACGCTTTGGAACCTCAGCATTGTCCGA
GTCGAGTCCGCTGAGGTTAGAGTCTACTTAACCCTCAGCGTCTGGGGG
CAATTATAAGCTGAGGCGCATGCCTTGGGTAACCTCAGCTAAACAAAG
AAGATCTGGGCTGAGGAAGAAATTATGATTACCCTCAGCATGTTTTAC
GACAGTAGAGCTGAGGGACGTACCGGCATTGTCCTCAGCTTTCACCGT
GGTTAAGGCGCTGAGGTCTACGTTTGCTTCGGCCTCAGCCAAGCTGTA
GACATGCGGGCTGAGGCGAGAGAAATAATTCCCCTCAGCTGCTTTCCA
TAATTAATAGCTGAGGAAGTGAGCTGTCTGTTCCTCAGCCAGTTGTTA
GACCCAAGAGCTGAGGTTGAACGCCGAACTGCCCTCAGCTTTAATCAT
CGTTAGTTTGCTGAGGTATAAAGTATTTTTTACCTCAGCATCGCATAA
CGAAATCCTGCTGAGGGCCTAACGTCTCTAATCCTCAGCCTTAGGAAT
GGGAATCGAGCTGAGGTCTTGCTTTTCGCCATCCTCAGCTCTAATGTT
GTAGTGCCAGCTGAGGACCCATTCGATGTGATCCTCAGCCTTGTGTCC
TCTTGCCATGCTGAGGACATTTAATTGGTTCCCCTCAGCGCTATCAAT
TATTGTAAGGCTGAGGCTCTTATCGCTCGCGACCTCAGCCGTGTACAC
TTTGCTAAGGCTGAGGATAAAATACAAAGGCCCCTCAGCACTAATTCC
CGCCATATGGCTGAGGGTGTATTAATCACTGTCCTCAGCTATTACACA
ACTGATCGTGCTGAGGATACCTATAGGGATACCCTCAGCTATCTTGCG
GTCCTTTGGGCTGAGGTGAGCGGCGGGTCCATCCTCAGCGAATAACAC
TGAACCCCTGCTGAGGCAGTGATTATATATGGCCTCAGCAAAGCTTTT
ACAATAAAGGCTGAGGTAGAAGCAATCACTGTCCTCAGCTCTGCGCTG
GATCAGAGAGCTGAGGGCACTTAAACGTTGCTCCCTCAGCGTTCGTTT
ATCCGTTATGCTGAGGTAGCATTTTGAGTCCGCCTCAGCAAAGTTCGG
AGCGTGGTGGCTGAGGTTAGGTAAACAATACACCTCAGCTATGTACCG
ATAAATATAGCTGAGGTTAACAGCCGTTACACCCTCAGCCTCATTCTT
TTGGGGTTCGCTGAGGTTTGAGTAAGCAACTTCCTCAGCATATGTTTT
GTAAGGAGAGCTGAGGCGGAATAGTTAGGTTACCTCAGCTCATCTCTG
AATTGACTCGCTGAGGAACACGGCGGGACAGTCCTCAGCTGAAAGAAT
GCCCAAGAAGCTGAGGATTGTAAGTTTTTGTGCCTCAGCTCCACGTTA
AAGCATGTGGCTGAGGATGGAAGTAGTGCATCCCTCAGCCTATCAACA
GTGATTTTAGCTGAGGTAACCCCAAACAGGCACCTCAGCGCATCCATT
TTTGACGTAGCTGAGGCATACGCGTCCTTTCTCCTCAGCATCCTTATT
CCCGCTTATGCTGAGGCCAATGTTGAGTATACCCTCAGCCAAGCAGAG
CCACTGATAGCTGAGGTGTGGCAATTAATCTACCTCAGCTTCCCAATT
CTGTATTCGGCTGAGGGGAGTCTGTGTTATCACCTCAGCTTTAACAAT
TGAGTACAGGCTGAGGATCCTTATATAAATGACCTCAGCATTATAATC
TAAAGCTCAGCTGAGGTACTCACCTAGAGTCTCCTCAGCCTATAAGTT
TGAGTATTCGCTGAGGCTCTTTCCGGCTCGTGCCTCAGCTAAGTAGCG
AGCCTTTAGGCTGAGGTTACATTTAACTTATGCCTCAGCCCGCAAGCT
GCTAGTCGGGCTGAGGGACCTTTCAATGAACACCTCAGCCACTTAGGA
TTTCTCTACGCTGAGGGTGTGTGATATTGGGGCCTCAGCTTTAGTTCG
AATATGAAAGCTGAGGTATGCACCGTTTACGACCTCAGCATCACTGGG
AGATTGATTGCTGAGGGGGGTATTTCCCTAAACCTCAGCATCGGCTGA
ATGATTTGAGCTGAGGCACATATTACGGTGTTCCTCAGCGTTTAAATT
TTCTCCAGAGCTGAGGTTTTTCTGAATTAGGACCTCAGCTTAGATCGC
GTGTTAAGCGCTGAGGCATGTACAAGTGTCCGCCTCAGCAGAATGTGT
AACGCATCGGCTGAGGTTAGGTTCAGGTTTAACCTCAGCTCCGCAAAC
GCCAGATAAGCTGAGGACAATGAGTGGGACGACCTCAGCGGGAGTCAA
TATTGAGGCGCTGAGGAAATTGCGAGCCTTTGCCTCAGCAGAAAGTTG
TTATAAGAGGCTGAGGCATAGCTGGTCAGGAGCCTCAGCAAGACGAAA
TTTATCACCGCTGAGGGTTAAAGCTTACATTGCCTCAGCAGGCTCTTT
CAAATTGTTGCTGAGGGAGCTTATATTTCATACCTCAGCAAACCAATA
TGTATATGCGCTGAGGCAGAAATGCTCATGCACCTCAGCAAGGAGCTT
CAATGAAACGCTGAGGATACTAGTCAATAGTCCCTCAGCGCTGAGTGA
CACATGCTAGCTGAGGTGCGACCACATTACCACCTCAGCAACTTCTTA
CTCTTAAACGCTGAGGTCCCCTCTGTTACCAGCCTCAGCGTATCCTGA
CTCGCTTTGGCTGAGGTCTACTTTTGCCCCCCCCTCAGCTATCGTTGA
GAATAATCCGCTGAGGTACCAAGTGCAAATAACCTCAGCTGCAACGTG
TTTGATTACGCTGAGGGCTAGATAGTGTAATCCCTCAGCTTGATTAAT
GAAGTGGCCGCTGAGGGAACGATTACAGCGACCCTCAGCTTTACCGGC
GTTAGCTGCGCTGAGGCTTACTAACGTGACCGCCTCAGCAAGTGCACA
TAAAATAATGCTGAGGCGGGTTCAAGGTTTACCCTCAGCGAACGCAAC
AAAGCATCAGCTGAGGATTAGCTACGAACTCGCCTCAGCATGCTCCAG
GGTGTTGGTGCTGAGGAACTAGTTTACTTACACCTCAGCGTACCAGCT
AGCACGCTAGCTGAGGATCAATTATACGCACTCCTCAGCGAGCAGACC
ACACCAGCAGCTGAGGGGACTTGGTACAGCTGCCTCAGCCTCACCCCA
AGAAAACTCGCTGAGGATCGTTCAATTTGTAACCTCAGCTTCATGTTT
GCGTTATAGGCTGAGGAACTGCATTTGCTTCACCTCAGCGCCACTTAT
ATACTTAACGCTGAGGGTGTCGTATTTTTTAGCCTCAGCTTATAAGGA
CTGAACTACGCTGAGGGTATCGGGTATGGCGCCCTCAGCCATGGTGCT
AATCAATTCGCTGAGGACTACACCCAGAATAACCTCAGCCAGTCCCCA
CCCGTCGTCGCTGAGGTACGGTTGAGCCATCGCCTCAGCAGCTTCACG
AGCACGTGAGCTGAGGTGTTGGCAGATCACGGCCTCAGCCGCGACGAG
GCGTTCTAGGCTGAGGACTTTGTGTTGTGCAACCTCAGCACTCATACT
ACAACAATTGCTGAGGTATGCTTGGCATACATCCTCAGCTCGTAACTA
TTCTTAATTGCTGAGGTAAATTATCAATGCCCCCTCAGCATCTTGTCG
ACTCGAGACGCTGAGGAAAAGGGGATACATGTCCTCAGCTCCCGTTTT
TGTGAGCACGCTGAGGTACTGCTAAGACTTCCCCTCAGCACGTAAGAT
AGAATTGCTGCTGAGGTTTATGTTTCAATGCACCTCAGCACAAGTATC
TGAAGGTTAGCTGAGGCGACAGCCCGTCGGATCCTCAGCTTTTATATT
CGGACCTGTGCTGAGGGGCACTACAAACTGTGCCTCAGCAAGTTATCA
TCAAAACTGGCTGAGGTTCTTATCATATCTGTCCTCAGCTCTATTAAG
AACGCTAAGGCTGAGGCAGGCAGTCAGCAAGTCCTCAGCGTCAAGTGA
ATTGATACAGCTGAGGAGACCGTATCGTAGGACCTCAGCCTACAGTAA
TAGTGTGTTGCTGAGGAGCTCGGACCGTCGCCCCTCAGCGAATTAGCG
TCTGTATACGCTGAGGAAAGGCCGTAAAATGACCTCAGCCTTATCACC
AAGCGTTGAGCTGAGGATGAACACTCAACAAGCCTCAGCTGTTACTTG
AATCGCGATGCTGAGGACCACGCGTAACATTACCTCAGCTACGACAAG
TTAACATGTGCTGAGGAGGTCTCGGACCTCTGCCTCAGCTTCTTTCCA
CACCCTATAGCTGAGGAATTTCCTTGATAGTTCCTCAGCATATCAGAA
AAATATCAGGCTGAGGTCATCTGTTTTAGACACCTCAGCTATCGGATA
ACCGATTATGCTGAGGCACACAGATGGCGTTTCCTCAGCTCGCACGCG
GCGATATCTGCTGAGGCTTCCTTATGATTCTTCCTCAGCTTTACACCG
CGAAATTGGGCTGAGGCTTTATTTAAATATATCCTCAGCTAATAATTG
CTAACGTAAGCTGAGGTAAATCGTACTAATTCCCTCAGCGTGTGCCTT
CTAGCATCGGCTGAGGTAATTGGTATAGAAATCCTCAGCGTATACGGT
GTGTCCAACGCTGAGGCGTTCTACCTACTCTACCTCAGCTACGAATAG
AGTGTGGACGCTGAGGGTTGCGTTTATAAAACCCTCAGCAACCTTGGC
CAGCAAGACGCTGAGGGCGATCGCCATTAATCCTCAGCGCGTTACACT
GGGACTATCGCTGAGGTCCAAAAACGTTCACACCTCAGCATGTTAGTC
GTTATACCAGCTGAGGGGCAGATGACGGCCTCCCTCAGCATCTTCAGT
GATGAGTAAGCTGAGGGGGGCTTATACTATTCCCTCAGCTATGACTAC
AGGGGTAACGCTGAGGAGCAAACTAGTGATCGCCTCAGCAACCTTCCA
ATCGTAAGAGCTGAGGTGTCCATGTTTGGGATCCTCAGCAGGCTTCAA
ATTCTTTGGGCTGAGGGCGTATTTAATACACCCCTCAGCTAATGATCA
TTCAAGGGTGCTGAGGCCCGGTGCTCTCATCTCCTCTGCACCTAAATA
GAATAGGGCGCTGAGGAATTTGGCTACAACAACCTCAGCCCATTGCAT
TGAACACGGGCTGAGGGATAGAGTCCAGTTCACCTCAGCATACGTCAC
CTTAAACAGGCTGAGGTTTTTCAAGCCTCTAACCTCAGCAAACCATTG
AATCATGATGCTGAGGGCCAGAGCTCCGTCCTCCTCAGCGTATTCATA
GGACACTTAGCTGAGGATTTATTAGAATTGAACCTCAGCGATAACTTT
AAAACCTAGGCTGAGGGTTTGTTATACACAAACCTCAGCTACAGAAAT
ACATGTTACGCTGAGGCTTTGTGCCTGTAGGACCTCAGCTCCTATTTA
ACAATTAATGCTGAGGGAATGTTTATGCTGATCCTCAGCAGTGTTGCG
GTAGGAATTGCTGAGGCATTTGTGTAATGAGACCTCAGCTTTGATCTA
AAGTTACGAGCTGAGGAAAATTTACTGAGAGGCCTCAGCTGAGCTTTT
TGTGTGACAGCTGAGGACTAATTTTTCCTATTCCTCAGCTGTACTAAA
TGAGTATCGGCTGAGGAAACTGAAAAAGGGGACCTCAGCCTATGTACT
CGAGCCTGTGCTGAGGAATTCCTATACCTATACCTCAGCTTTAAGTAA
CTACTTGCTGCTGAGGGTATGATCAATTCAGACCTCAGCGACAGGAAT
GTTCCTATGGCTGAGGGTATCTCAGGGGTAAGCCTCAGCCCATCCGCC
AATCTTTGAGCTGAGGCACATAGATATGATGGCCTCAGCGTCTTCACG
CGTTTTACGGCTGAGGTCAAATCGATGATGGTCCTCAGCTAAATCATT
TTACGCTTAGCTGAGGAGGAAGGAGAACGTATCCTCAGCATATCCTCC
TCGATCTATGCTGAGGATTGGTCCAAACGAAACCTCAGCTATGGAAAA
CTGGTAGGCGCTGAGGATCCCTAGTGGGATAGCCTCAGCGGGCCGGCT
AGCTCCACTGCTGAGGGGTACTATTATCTTTTCCTCAGCGAATAAGAT
TAAGGGAGAGCTGAGGAATATTTGCCTCCCCACCTCAGCCGATCGACA
ATTCGAGTGGCTGAGGTGTAATACTATTAACCCCTCAGCGCGGCTCAG
CAGATCAATGCTGAGGGATCAACGTCTAAAGGCCTCAGCCCTGGAATG
AGTCATTTCGCTGAGGCAGTATTAGGTTTGCCCCTCAGCATTAGAAGC
GCATTTCTTGCTGAGGTTACTACGTGCTCGCGCCTCAGCATATTTATC
TAATCAGTTGCTGAGGAACACACTCTTCTTGGCCTCAGCAGTTTGTCA
CCGACTGTGGCTGAGGCGGGATCAAACTAAATCCTCAGCCTGTGTTCT
TTCTACTCTGCTGAGGTACATAAGGCTATGAGCCTCAGCCCCTGTTAA
ATCGAGAATGCTGAGGCACAGTCACAGCTGTGCCTCAGCAAAAGAAGA
ATTTCACATGCTGAGGTCAAACCTGGAATTTCCCTCAGCCCTTTCTAG
ATTTCTATGGCTGAGGTGACTGGACGCTCGAGCCTCAGCGTTCTCTCC
ACTAGGATAGCTGAGGAAGGTTAGAGTCGTGCCCTCAGCCACTTTTCT
CAAAGGTTAGCTGAGGATTATGGGGATTAATCCCTCAGCTTGGTTTTT
GATCTTCTCGCTGAGGAAAACGGGCTAACACACCTCAGCGTGTAGACA
GGGTAACTGGCTGAGGTATGGATAAAAAGTGCCCTCAGCAGGGGGGCG
CCGCGTGATGCTGAGGATCCTGTGAAGTCAAGCCTCAGCGTTAAATTG
GGCGGTCTGGCTGAGGTGACTTTTCTAAACAACCTCAGCTATGTATAC
ACTAGTTCAGCTGAGGGGACAGCCCTGATCATCCTCAGCGTTCATCGT
GGCGAATCCGCTGAGGATGGTAGTAGTGACATCCTCAGCTATCCCCCG
GAACTACTTGCTGAGGTTTATAAGTGCGTAATCCTCAGCAGCGTCCTT
ATCACGTATGCTGAGGTTCTTCAATTTGCTAACCTCAGCTCTGGAGCG
GACACTCCCGCTGAGGCGGTCATTACAGGGAGCCTCAGCTCTTGCGAA
CTGCAGCATGCTGAGGCTCAGTATTCGGCGTACCTCAGCTCCTAAACT
AAGTGCTGTGCTGAGGACCAATCGAGTCTAGTCCTCAGCTGAGCAAAA
TACTACAGTGCTGAGGATCTACAGCTGCAGGGCCTCAGCATAAATTTG
CAGGCTAGCGCTGAGGTACCCTAAGCACAATACCTCAGCACGCCCTAT
GCGACAGTGGCTGAGGTAGTACCGTCTGGATACCTCAGCCCTTAGATC
CCAAATTGCGCTGAGGCCGGAGTGTCGTGAGTCCTCAGCGGAGACACG
GGACTCAATGCTGAGGAAAATCCAGGCGTTATCCTCAGCGCCATGCTG
ACGCAAAGCGCTGAGGCATATATCAATTTCCGCCTCAGCGCGTCAACG
TGTTTAAAGGCTGAGGAGGGTCATCTCCTAAGCCTCAGCTCAGACGCT
TGGCCTCCCGCTGAGGATAAGACGGAAAAATCCCTCAGCAAGAATCAC
TTTGGGCAAGCTGAGGATGGTTGCAGTAGTTACCTCAGCCTATTGAGA
ACATCCGATGCTGAGGTGCGTAAAGCATACCACCTCAGCCCCATTAAT
GGAAATGGCGCTGAGGCAAGGCCATTAGACGTCCTCAGCGTACCAGTT
CTTATGTCAGCTGAGGTGTAGCCATAAGCAGGCCTCAGCGGAACCGTT
CGGCATCAGGCTGAGGTTTCGAAACAGGTTATCCTCAGCCTCAAATGG
CATATCTGAGCTGAGGCAAACATTTCCATTTTCCTCAGCGTCTCAGGT
GAGAGTTACGCTGAGGCAGGAAGGATGCGGGCCCTCAGCGGTACTGCG
GGGTGTTTGGCTGAGGAGCAAGAAGCGCTTCGCCTCAGCATTGTGTAA
GAGGCAAGAGCTGAGGGCATCGATTTTTAGCTCCTCAGCCTTATCGGT
CTAGACCCTGCTGAGGCGCTACGGCCGACTAACCTCAGCTTAGAACAA
CTTGCAGTAGCTGAGGGATTGCGCTTGATGATCCTCAGCGATCATTTG
AATATTGATGCTGAGGCACCGGGTGCTTTATTCCTCAGCTGAACCTTT
GACGACACCGCTGAGGGACCGTTTGGGATGGCCCTCAGCGCCGCATAA
CAATGTGAGGCTGAGGTCACTAGCCTGATCGTCCTCAGCTACTATTCA
ACGTCTTTCGCTGAGGCTATTCAGTACCGAATCCTCAGCTGGTGTACA
TGAGACTTTGCTGAGGGAATGATTAATAGTTTCCTCAGCACGAGGAGG
TGAAACCTCGCTGAGGAAAGTTGCTTGATAACCCTCAGCAGTGCAGCA
CCTAAGGGAGCTGAGGCTTACGTATGACGGTTCCTCAGCGCTCGTCAC
GCACCACCTGCTGAGGTTGGACTGAATGAAAGCCTCAGCATTGGTGGA
CTCCAAGTTGCTGAGGTAGTCTAAAACATCACCCTCAGCTCTAACCAT
ACTATACACGCTGAGGGGAATCGTAGGAAAGTCCTCAGCGTTATAATA
ATTTATGTAGCTGAGGGAAGGACACGCCTGAACCTCAGCACATATCTT
TAAAAATGTGCTGAGGGAACGTCTCGAACTATCCTCAGCTTAGCCACC
TCTTTGGACGCTGAGGTAAACCCAACTGCTAACCTCAGCCTACCGACC
AGCAGACGGGCTGAGGATAAATTAGGGGCGAGCCTCAGCACTAAACAA
TATATTAAAGCTGAGGAACACAATTATTAAGTCCTCAGCGTGGGAACT
ACTGATCTAGCTGAGGAAGCCGGGACAACATGCCTCAGCAAAATTGTA
GTATAACTTGCTGAGGGGCGTAAAATATAACACCTCAGCCGGTTGGAC
TAATATAGCGCTGAGGGCGGGCAATAATGTTACCTCAGCATAGTTTGG
GCAATTTTTGCTGAGGTGTTCGGCTCGTGACACCTCAGCTTCGGTCCG
GGCACGTGTGCTGAGGTCAATTGTGACATTTACCTCAGCCGAGAGGGT
TCCAACTTTGCTGAGGTCGTGCTCCACAGTACCCTCAGCGTAGTACGT
AATTGGGCAGCTGAGGATACGTTTACCATATCCCTCAGCTAAACTATT
ATCCATCTCGCTGAGGGAAGCTCTGGATCGTCCCTCAGCGTTCTAAAT
CCAGCATACGCTGAGGGCAGTATAAATTGGAGCCTCAGCTGAACTGAA
GCCACGTTTGCTGAGGTTTATAGAGAAGAAGCCCTCAGCAAAACGCAC
ATCACCTGCGCTGAGGCAAGTTTCGAATAGAACCTCAGCCATCATAGT
TCCTTTGCTGCTGAGGGAAATCGGTGTTAAAGCCTCAGCCGTTGATTA
GTACATTTTGCTGAGGCGGAACCACCACGAGCCCTCACTTCGCCCAGT
CTTTCATACGCTGAGGGACAATGCAAACGTAACCTCAGCTAGTGAGTC
AACCGAAACGCTGAGGTAGGCAAGATTTTCAACCTCAGCTGCGGCTCC
GTCAGCGCAGCTGAGGTCGGACAATGGTGGGACCTCAGCTTTATGGGA
TCATGTTCCGCTGAGGTATACAATCCTACTTCCCTCAGCAATTGGCCG
CGGGTTTGCGCTGAGGCGGGTACACGCGAAGGCCTCAGCTACGCGAAT
GGTCTTCTCGCTGAGGTTGACCGTTAAGGCGTCCTCAGCACGTACTTT
CATCCGGCAGCTGAGGGGCTTCAAGTAAACTACCTCAGCATTTAAGGA
AGTCATGGTGCTGAGGTATATAATGAGTTTCACCTCAGCGAGTGTATC
CTTTCTGGAGCTGAGGCGCCAGTCAAAAAAGTCCTCAGCAGTCCAGAT
TTCTTACATGCTGAGGAAATTGTCTAATAATACCTCAGCAATTGGACC
ATGGTGATCGCTGAGGTTCATTCCACAACGTGCCTCAGCGACTTCGGT
GTTCGGGGTGCTGAGGTTACATATCTAAAGATCTCAGCTTTCAGTTTT
CGGAGTGTCGCTGAGGGTGATATATAGCAGTCCCTCAGCCGTGCTGTA
TCCTCGGTAGCTGAGGCAGGGGTAGTTTGATACCTCAGCCCGCATGAG
AGTTTATCTGCTGAGGATCTTGTCATAGAGATCCTCAGCATCAAATAG
CTATGAGGGGCTGAGGCCAAAAACTGTTCCCACCTCAGCCATATCTAG
GAGCTAAAGGCTGAGGGTTTTAGAATTTGTGCCCTCAGCATCGTAGCT
GAGTCCATCGCTGAGGTGTACATAAGAAACAGCCTCAGCCCTTAATAC
ATAAGGGAGGCTGAGGTTTCAGGGATCGTCTTCCTCAGCGAAACTCTC
TAGTTCTTAGCTGAGGTTACGTCTCATTACTTCCTCAGCTAGTAAGCT
TAGTGACTTGCTGAGGTGTTTAGTTGTTATCCCCTCAGCCTAGTCTAA
CTAAGAATTGCTGAGGGTCGATGCCCGTCAAACCTCAGCACGATTCAA
ACAATTAGGGCTGAGGCCATTAAGTTTCGGCGCCTCAGCCGAAGCGTG
ATATCCCTGGCTGAGGCAAAATGGTTAGCTTTCCTCAGCCAATTTATG
CCAGGGGAGGCTGAGGTTCAGAAGGCGGCAAACCTCAGCTTATCTATG
AGTTTCGACGCTGAGGCGGTACCTTTTTACGACCTCAGCGTATTGTCA
GATGCCTTTGCTGAGGTAGCACTTGGTGGAAACCTCAGCTGAAGTCAT
TTGAGTGACGCTGAGGTTAGCGACTGGCCTTCCCTCAGCATTTATGGT
TTGAGTGACGCTGAGGTTAGCGACTGGCCTTCCCTCAGCATTTATGGT
AAACTAACTGCTGAGGTGTAGACACCGTCTACCCTCAGCTTCAAGCAG
TCATGTAGCGCTGAGGACGTTTCATCTTCTTTCCTCAGCTCACAATCT
TTCCAATATGCTGAGGCCTGTTTTATTCCAGGCCTCAGCACAATATAT
AGGTTTGTTGCTGAGGGTATAATTTTATTACTCCTCAGCTGAGGCAGG
GACATCCGCGCTGAGGCAGATACAAAGTTACGCCTCAGCCCTATTTGC
GAAACAGACGCTGAGGATGCTGAGGGCTTTTGTGAATATTTCCTCAGC
TCTACAGCTGCTGAGGATTGTATGTCCCAACACCTCAGCTCCCTCAAT
TCGTCTCATGCTGAGGGTACTGTCTTGTCAACCCTCAGCCATCCTCGT
TTGGCAAGTGCTGAGGTAGTCAAACAAAATAGCCTCAGCTGTGACTCA
ATTCACGTGGCTGAGGAACCAAAGTCAACTAGCCTCAGCATCCCATTT
CTGGTAAATGCTGAGGCACGTGATACAAGAGTCCTCAGCGATTCACAG
TCGATTGCGGCTGAGGGTTTTTCGTCCAAATTCCTAGCGTGCTTGTTT
GAAGCAATGGCTGAGGCAGAGCGACCGTACTCCCTCAGCTAAGATGAA
GCTCAACTAGCTGAGGTAGGCTCATCTACTAAGCCTCAGCTCAGAGCA
TAGTGATGTGCTGAGGTACGCTTCAGTTTGTACCTCAGCCGAAACGAA
GAGTAATACGCTGAGGCAGCGTATATAATAGACCTCAGCAGCACGTGG
TACGGATAGGCTGAGGGGAGAATCTATACCCTCCTCAGCTCATAGTAT
CACTTAGAAGCTGAGGCGTCTACCGCTCGGGTCCTCAGCTTCTCGCTT
ACCCAGAAGGCTGAGGAAGATAATCAGATAAACCTCAGCCGCTAGTAG
AAATCGCGAGCTGAGGATAAAATGGAATGTTTCCTCAGCGTTAGTTAC
CGGGAATTCGCTGAGGACATATGTAGGATACCCCTCAGCAATAAAGTC
AGGAGGACCGCTGAGGAATAGGGAATGGTAAGCCTCAGCGTTGCGAAC
GCCGTGGAAGCTGAGGAAACTATTCAAAATTACCTCAGCTTCAGGATG
AGAGTGAAAGCTGAGGGGTAATATAACACCATCCTCAGCATATGCTAT
AAACCTTGCGCTGAGGTTATATCGCTGACATGCCTCAGCTTCGATCAT
CAATTTACGGCTGAGGATATAGGTGTATTGGACCTCAGCTACTTATTA
TTTTTGCCAGCTGAGGGGTATGCATTACGGAGCCTCAGCCTTCGCTCG
TGAGGGGGAGCTGAGGGACCGAAAAATCTTTACCTCAGCCTCTCCATA
CAGTAACCTGCTGAGGTGGACCCTTTACGGTACCTCAGCGTAGCGATT
CGGTCTTAGGCTGAGGGGGACAATTATACCGGCCTCAGCTGACGCAAA
ACGATAATAGCTGAGGCTGAAGGATATTAGATCCTCAGCATACTCGCG
GTAATCCGGGCTGAGGCTTCTTCTTCTCACTCCCTCAGCACAGACAGG
TATTTAGGAGCTGAGGGAATGCGACTCTTTTACCTCAGCTATGGCTGA
AGGGCATGCGCTGAGGTTGAGCCGTAGTATTACCTCAGCAAGTAAAGA
TTCGCTTTCGCTGAGGTGGATACGGGCTTTGACCTCAGCAGCATATCA
GACCATTATGCTGAGGATATGCCTTACTGTTCCCTCAGCCTAATTAGT
TGTTATGAAGCTGAGGAACCGGATCTATTTCACCTCAGCCAGTTATCA
AAAGACAGAGCTGAGGAGGGAGCCTTCAGTATCCTCAGCACATCTGAT
TTGTCACATGCTGAGGATATATGTCCACACCTCCTCAGCGTTCGATTA
AAGCCATACGCTGAGGCATCGGTATCTCCGATCCTCAGCTCAAATCAT
CACAGCAATGCTGAGGATGTTCATTGACACCTCCTCAGCGCGTATTAC
ATACTGGAGGCTGAGGGTGCTAAAATCGAGTGCCTCAGCATTAGGTAC
CGCGCTTTCGCTGAGGTTTATTATTTGGTGATCCTCAGCGGATATACG
GGGGTATAAGCTGAGGTGCGAAGGGGGGGCGCCCTCAGCACTTTTGAC
ACACAAGTCGCTGAGGTAAGTGCGAACCCGCACCTCAGCGTAGTTAGA
TGCCAGAAGGCTGAGGGGCATTGATGTTATTGCCTCAGCTCGGGGCTA
CAAATATACGCTGAGGCTTTAGTATTAGCTAGCCTCAGCTTTTCTCTG
AACACGCTCGCTGAGGTAGGCATTATGGACGCCCTCAGCCCCAACACA
GGTTAGTGGGCTGAGGAGGAATCGTCTCCCCTCCTCAGCTTAAATTCA
GTGTAAACAGCTGAGGGTAATCCGTTAAGTTACCTCAGCCTGGATACT
GCCTGGAATGCTGAGGAAAATGGTTCTATTCACCTCAGCTTTAACGTC
GCATTTTAGGCTGAGGACCTGGGAAAGTCCATCCTCAGCTATCCTGAT
GCGGCTAGGGCTGAGGACATTATCGAATGCGGCCTCAGCAGTTCACAT
GACACTACTGCTGAGGCTTACATCAACATAATCCTCAGCGGAAAGATA
GTTTGTCATGCTGAGGACTCCTACGGATTGCACCTCAGCGTGGAATAA
GTTGGGAGGGCTGAGGAAATATAATTGTTTAACCTCAGCATCTAATGG
CTGTGGTTTGCTGAGGAACTTCATCATGAGGACCTCAGCAAATCGTGC
ATTTGAATGGCTGAGGAGACCGAAGCAACATGCCTCAGCCATACTCCA
ACTGGATACGCTGAGGGATATACTTATTTGTACCTCAGCGTGCACTTG
CCATTGGGTGCTGAGGCTAACTTGCAGTTTTGCCTCAGCCAAACTTAA
TTCCCCATCGCTGAGGCGATTGGTAAGCTAACCCTCAGCCGTAACCGG
CCCGTTACGGCTGAGGGTATTTGTTGACTATGCCTCAGCGTTGGGTAG
GGTCTTTCCGCTGAGGAATGGTGTCTGACCGTCCTCAGCGGATCCGCG
AAGATATCTGCTGAGGTTATGAAATGACCTATCCTCAGCTTTGTGGCT
GCAGGCAGAGCTGAGGTACTCACGTGATTATACCTCAGCCTATTAATG
CTATCGGTGGCTGAGGTAGAACTGGGACTCGTCCTCAGCAGTCGAGTC
GATAAAATAGCTGAGGAGTTCACAGTTAATAACCTCAGCCTTTAAACC
ACTTCGTTTGCTGAGGGTAAATATTGACACACCCTCAGCGGCCGTCAT
CTTGTCCTAGCTGAGGCGGGGGCGCGTTCAACCCTCAGCTGCTAACGA
CGAGCGTAGGCTGAGGGGTGCTGACTTTTCCCCTCAGCATAATTGTCT
TCCGCGCCTGCTGAGGTCGCGCCGTCTCATATCCTCAGCTTTTGCGTT
TCAAGTGGCGCTGAGGAAGTTCCGTCTGCCGACCTCAGCAACAACTCT
TAGCATAGAGCTGAGGGCCAATCCTGTATAATCCTCAGCCGTATTATA
TTCATGTTGGCTGAGGATCTACGAGTAAAATTCCTCAGCTTGCTGGGG
GCGATTTCAGCTGAGGCACCGGTTTAAGTAGACCTCAGCATGTTAAAG
TACTTCCACGCTGAGGTAAATCATCAGACCTGCCTCAGCTATAAAGCC
GAAAGGCAGGCTGAGGCGGTGAAATTATAAGCCCTCAGCATCTCGCCT
TTCGCCTTCGCTGAGGCGCCATTCGTATAGGTCCTCAGCAATCTCTCA
TTCGTTCGAGCTGAGGACATGGCTCAGTCACTCCTCAGCATTATTGGC
CGTTATGTGGCTGAGGATCTGTTTATGGACAGCCTCAGCCTACTTAAC
TAGCAATTGGCTGAGGGTTCTTGTCGGGGGAACCTCAGCGGATTTTCT
ATTTGCTAGGCTGAGGTTTATCTTCCCATGGGCCTCAGCATAGTACGA
TCAGGCTGGGCTGAGGCTTTTTTTTGGTAAATCCTCAGCCACCAACGC
CGTTTTGAGGCTGAGGGTCGCGATGGGTCCAACCTCAGCAATATTAAC
GCAGGCTGTGCTGAGGCTTTGCGCGGAAGTTTCCTCAGCCTAACCAAT
GTTATTAGTGCTGAGGACTTTATAACGGTTTACCTCAGCATTATAACA
GCGCTAAGCGCTGAGGAAAAGATAATGGATAGCCTCAGCGCAAACGTG
ATCACGACAGCTGAGGATTGGGTGAGTTCCCACCTCAGCAGGAATCGA
TATGCTTTGGCTGAGGAGGATACCAGGCTAAGCCTCAGCACATCTCGA
TGTAGGTAAGCTGAGGAAGCATCCTAGAAGCCCCTCAGCGTCCAATAA
GATCGGACGGCTGAGGCATAATGTAGGTAACGCCTCAGCTAATTTCCA
AGTACACAGGCTGAGGAGAGCTGAAAGAATGACCTCAGCGCAACTGTA
TGGCTATGCGCTGAGGATCCTGGTGTTGTTATCCTCAGCGACGGGCAT
TGATTCGCAGCTGAGGGAATGTACCTGTATAGCCTCAGCGTCTAACTA
TCAATATGAGCTGAGGATCCCGGTTTGGTAATCCTCAGCGTGGCTCCT
CCAGGAATTGCTGAGGACCGAAGATTACCTTACCTCAGCATCCCACTC
ACAATAGAAGCTGAGGATGATAACCAGCGTATCCTCAGCCCCGCGCAT
CTAAACTGTGCTGAGGATCTTGTTCTTAGAATCCTCAGCTCTATTTAC
CGTGTACGAGCTGAGGTTTGGTCAATTTGTGGCCTCAGCGAGTTGGAG
TCTCTCAAGGCTGAGGGCAGTTTTACATCAATCCTCAGCATCCATTCA
ATCAAATCTGCTGAGGAATTGTGCCCTTCGCTCCTCAGCAACCATTGT
ACATCACGAGCTGAGGCATTGTGATCTGCGTGCCTCAGCATCTCAAAT
AAATTCTTTGCTGAGGTTAATTCGTTTAAGTGCCTCAGCTACCAGTTA
CGATAAATAGCTGAGGTGTTAGATCGACGCAACCTCAGCATAGTTACC
TAGATAGAGGCTGAGGAGGGGGCTAAAATCACCCTCAGCAGATCATAG
GGAGGTAAGGCTGAGGGGGTTACCGTTGTCGTCCTCAGCTGTGCGAAC
TGGGTCTGTGCTGAGGTTAGCAGCTCAACAATCCTCAGCTACAACGTA
TAAACAAACGCTGAGGATTGCCCATGTTCTATCCTCAGCCCTGGGCTA
GTCTAGAATGCTGAGGTAATAAACTGCTTAAGCCTCAGCTTTTTCGTT
GTCGTAGCTGCTGAGGTACATTGGGACACGCACCTCAGCAAACTACTG
CATCAAAAAGCTGAGGATTACTTCGCCCGAAGCCTCAGCTGCCCGCAC
GCAATTACTGCTGAGGACTTTCGAGTGGGTGACCTCAGCTCGTTTCTA
TAAGGGGCAGCTGAGGAATGATCAAATCCGGTCCTCAGCGACGGGACA
TCGGGTAGGGCTGAGGAGAATGCTACTATCACCCTCAGCAACAAAAAA
ACGCCCCGCGCTGAGGCTCACATTCAAAGTCTCCTCAGCGGGCGGGTC
TCAAATAATGCTGAGGACAATCATTATCAATACCTCAGCACCTTAGTG
CGGTAATTAGCTGAGGGTTCGGAATCATAAATCCTCAGCTTATTCCGT
ATCTTGGGGGCTGAGGAGATCTTCGGCTGTTACCTCAGCTCCACCCAC
AATCATACTGCTGAGGACTACACTATATATTACCTCAGCTGTTACAGT
AAGTTACTTGCTGAGGAATACCAGGTAAGTTCCCTCAGCTTTTCCATT
GCAACAGTTGCTGAGGCTGGTCTGGTTATCCACCTCAGCACATCTATA
TATTTACATGCTGAGGATATAGACGTAACAGGCCTCAGCACATATAGT
GACACCTGCGCTGAGGGACTAAATTATGTTCACCTCAGCGGGATTGTG
GCCCTGTCAGCTGAGGTACAACGAAACCGACACCTCAGCAATTATTTT
CGTAATTCAGCTGAGGAGGTTTTGAGTACATTCCTCAGCAAAAGTCTC
CCAGACACTGCTGAGGAGTGCTACCCAGTTTACCTCAGCCGCGTACAT
ATTATGTGAGCTGAGGAACAAGAGTGGCTCAGCCTCAGCCATTCCCAT
TTTAGATTTGCTGAGGGAACTGATGCAGTGTCCCTCAGCCCCCTGGTA
GTGATAACAGCTGAGGAACGGGTAGGGCGTGTCCTCAGCTAACCGGCG
CCCACGCGCGCTGAGGGGAATTTTTAAGCCACCCTCAGCGCTTGCCTC
CGATTATGAGCTGAGGCAAGTGGTATAGCAATCCTCAGCCACACCTGT
CCTTCACGCGCTGAGGCTGAAGTCAGCATCCCCCTCAGCAGGGTCGAT
TCCCGTGTGGCTGAGGTTACGTTCAGAAGTTGCCTCAGCATCTATCAG
TCCCACACAGCTGAGGAAATTGCCGTCACACTCCTCAGCTAGACTTGC
CTCAGAGTGGCTGAGGTAATAGAATATGGGGTCCTCAGCCTCAGTAAA
CAGGCACGAGCTGAGGATATATCTTTCGCCTACCTCAGCGGAATCAGA
GATGATGAAGCTGAGGGCCATGACTACATCAACCTCAGCACAGTATAT
CGTAGGGTTGCTGAGGCAGGAATTCTCATCTTCCTCAGCGTACTGCAG
AGTTGTGTTGCTGAGGACAGGTTAAAGATGCCCCTCAGCTCCTATGGT
GGTTTTTTAGCTGAGGGGGCTCGCCGCGTAAACCTCAGCAAATAATCC
CACAGATAAGCTGAGGTATTAGCTTGGGGGCGCCTCAGCTTGTTCTGG
CCGGCCAAAGCTGAGGGCGTGTGCCCAGTAATCCTCAGCATAGGTTGA
TATGCAATTGCTGAGGCAGTTCCCTCTCAGACCCTCAGCTGTGAGAAT
CCATTTAGGGCTGAGGCTATATCCCCGATGGCCCTCAGCCGATTTATC
TGGCTGTACGCTGAGGTGGAGACACACGCACCCCTCAGCTGCCAAAGT
GGGAAGTTAGCTGAGGTGACATGAGACTAGTGCCTCAGCTCAACAATG
AATATGCTAGCTGAGGAATAACAGAAAGAAGACCTCAGCGAAGATTTG
GTGTGAAGTGCTGAGGGGAATGGTTATCAATTCCTCAGCGCAGGGGAA
TGACATAACGCTGAGGGGAATCCGTTACGGCGCCTCAGCAATTCAGTC
ATAACATCAGCTGAGGATTTGTATGAAGGGCGCCTCAGCCTTATTAAA
TGACAAGGAGCTGAGGTTACAATCTGGTGGCTCCTCAGCAGAGACTAA
CGTTAGAAAGCTGAGGACAGAATAAGTTGTTCCTCAGCTACTCAATCT
GATTCACATGCTGAGGTCTTTATTAAGTGTACCCTCAGCGTATTCAGA
CCCGTCCAAGCTGAGGCAGCTGGTAGTTAAAACCTCAGCTTAAATCTG
CGCGCAAGGGCTGAGGAAGAGGTCATGCTTTACCTCAGCCTCATACTA
CCTACAGAAGCTGAGGGGTGGATTTTGTCTGCCCTCAGCACTACTGAC
AAGTTTAGCGCTGAGGCAATCTTTTAGTTATCCCTCAGCAGTACTTTC
GGTGTCGGGGCTGAGGGACATCCAAACATTGTCCTCAGCGCTAGACGT
AAATTATTAGCTGAGGAATTTTTCAGTATATACCTCAGCTAATCTTTG
TCACCATTAGCTGAGGCAAGAAGTCCAACCCACCTCAGCACGAAGTCG
ATAAATGGCGCTGAGGGCATTTAAGTTGTCAGCCTCAGCATCCTAACA
GATTTACGTGCTGAGGCTGTCGTTGTGTAACTCCTCAGCAATATTCAG
TAGTGATAAGCTGAGGTATATCATCGATCAAACCTCAGCGCTGTTTTC
TCCTAGAAAGCTGAGGGTTGCGCCTTTTGTGGCCTCAGCATAACCTGC
AATAAAAATGCTGAGGACTAAGGTCTAGCAGGCCTCAGCAATTGAACG
AATTGTGGAGCTGAGGTGATACTCGTAATCGGCCTCAGCTTTTGGTTA
TGCAAATGCGCTGAGGTCTACCGCTGCAATATCCTCAGCTTGTAGATC
ACCATAATTGCTGAGGACGCACTAGGAACTAACCTCAGCCTCCTTTTA
AGTCAACATGCTGAGGTACTATATCGATTTCGCCTCAGCTTATTATGT
TTGGACAACGCTGAGGCGTGGAAGCTCATCTTCCTCAGCGAAAATTCT
AAAAATCTAGCTGAGGTGTCGGTGAGCTGACACCTCAGCATAGTGTAT
GGCCACAACGCTGAGGATCCCTATGTACACAACCTCAGCAGGGACGAA
CCAGAACGCGCTGAGGAACATGTGTTTACATCCCTCAGCGAACCACGA
TTGCAATATGCTGAGGTATTGGATATTTAATCCCTCAGCGAATGGTAG
AGGCAGAAAGCTGAGGCTGGGAATGTTCATACCCTCAGCGGCTTTTTT
GCTTGGGAGGCTGAGGATATGTGGAACATAGTCCTCAGCTATCCATGT
TATGCATGAGCTGAGGATAAAAGATGGTTTGCCTCAGCGAGTCAGCTT
CAATCACACGCTGAGGACTGTCTACTAAGTGACCTCAGCCCTGATCCT
GAGAGATATGCTGAGGAATAGGTTATGGACCACCTCAGCGAACGTATA
AAATCTAAAGCTGAGGTCTGCTAATTATAATACCTCAGCTTAGATGTG
CTCCAATGAGCTGAGGTGGTTATTGTCTTACGCCTCAGCTAAGAGTAC
GGATTTTGAGCTGAGGGTTCCCTGATAGATGTCCTCAGCACCACTATG
TTGAAAAGCGCTGAGGCCAAGTCTGATTGATTCCTCAGCTTTTAGTAT
TATAAATATGCTGAGGGCGTTCTTTTGGTATACCTCAGCGTTCCCATT
TGCAAGGTAGCTGAGGGATTCTGCGACCGTTACCTCAGCGAATCTATT
ATTAGTTTGGCTGAGGAATTTATTCTTGATGCCCTCAGCTATATAAGC
AACTGCTAAGCTGAGGAGACTTACCAGATGAGCCTCAGCTTAGAAAAT
TCCCAATCGGCTGAGGAACCTCGCTATTTGGTCCTCAGCTGAACAACC
TTGATCCTGGCTGAGGAACTACTCATCTTCAGCCTCAGCACTGATGTA
CGTAAAATGGCTGAGGATCGGTTAAGATGAAACCTCAGCTTTTGGCAA
GTTGTTTAAGCTGAGGGCTGAGGATATGATATCCTCAGCGATGTCGAC
GAATAGTAAGCTGAGGCTGTCAACTAGGGCGTCCTCAGCATTGTGTGG
CACGTAGTTGCTGAGGGATAGCGAGTACAACACCTCAGCAGTCTGAGG
TCGTCTGGTGCTGAGGCCGGTCGGCAGTGAGGCCTCAGCTTCGGTAAG
TCTAATACTGCTGAGGAGGTGTTATCTTCGCCCCTCAGCCGAGAAGCG
AGAGGGAGAGCTGAGGACATAATGGGAATAACCCTCAGCGAAACCCCA
TTGTGTTTTGCTGAGGTTCATTATGGCTTGTTCCTCAGCATTTGCACA
TACTTATTTGCTGAGGCTGCTAGAGGGTAGAGCCTCAGCGTGATATGG
TGCATGAGGGCTGAGGATTATGCCACTCTACCCCTCAGCACTTTTAAG
ATTTAGATAGCTGAGGAATTAATTTGATACCTCCTCAGCCTGGTTCTA
TAACCATCGGCTGAGGAATAATCGTGTTTATACCTCGCTAGTAGCACT
TTGACCTTCGCTGAGGAGTTTTAAGCACCGACCCTCAGCCATTAGCTC
CCAACTGCCGCTGAGGTGAGACAGTCGTTGAACCTCAGCCAACCGCTG
CAACATTAGGCTGAGGTATTAAAGTTTCGTATCCTCAGCACCTCGCGT
CTCACTCGAGCTGAGGAACTTCTAGAGGATAGCCTCAGCCAGGACTAC
AACCTTTGTGCTGAGGCTTCTTTACTTCCGAACCTCAGCTTGATACGA
TCCATCGCTGCTGAGGTTATTGTCCCACGCGGCCTCAGCTCTAATTAT
GTAGTTAGGGCTGAGGTTAGGCTCGAGTGACCCCTCAGCGATCTTTTA
GCGTGAAGTGCTGAGGGTGGTCATAACTCAGTCCTCAGCACAAGAGCA
TCCTACCTTGCTGAGGGAATAGCATAGTAAATCCTCAGCGTGACAGAT
AACTTTTTCGCTGAGGGGATTTTCAGAAGTATCCTCAGCCTTAGCTGA
CAACGGGCAGCTGAGGAAAACAATAGACACGACCTCAGCATACCTTAC
TGGCACATGGCTGAGGAGACATGAAATTATAACCTCAGCGGGTTCAGG
AAAATATTTGCTGAGGGGGACCAGGCACGTTGCCTCAGCAAACGAGTT
TAATCCCTGGCTGAGGTTCATCAGCCTTAGATCCTCAGCGACACTTAA
TGTAACGCAGCTGAGGTCCAGTGGTACAAAATCCTCAGCTCGTCCCGG
CTGCGAGTCGCTGAGGCTGAGGTTTACCGAAGCCTCAGCACCGCAAAA
TTACCGGGAGCTGAGGATTCAATATGTTGGGACCTCAGCTTAAAATGA
AACCTTAGAGCTGAGGGGCAGGATAATGACTCCCTCAGCCCGTAAAGA
AGGGCTCCAGCTGAGGAGTAATCTGTGCTTCACCTCAGCTAATTCCTC
AGACTAGATGCTGAGGGAAAATTTTAGGGAATCCTCAGCTATACGCAG
GCAAGTCTTGCTGAGGGGTGGTTTGCAGCCGGCCTCAGCATGTGACTA
TTTTTGCCTGCTGAGGGGCGTGCGTTTGTAACCCTCAGCTGTGGATTA
GTCTGACACGCTGAGGGCCTTATCGATAGTAGCCTCAGCTTTGCGGGT
CCCCCTCGAGCTGAGGAATTTTCCCTTTGGATCCTCAGCCATGGGCTA
ATACGCCGGGCTGAGGGTCCAGTATTTTAGTGCCTCAGCTGTAGTTAG
TGATCCCATGCTGAGGTCTTGATGATCTATGACCTCAGCGCCTGCCGG
CTACTGTAAGCTGAGGCTTGAGCTCATAATATCCTCAGCTGTGAGAAC
CTCAACACTGCTGAGGTCGCCATCGATTTCGGCCTCAGCCCTCCTGCA
ATCCTTACTGCTGAGGAGATCAGCATATTATCCCTCAGCACTAAGGGG
CATCTATGGGCTGAGGATCAGGCGTGTACTACCCTCAGCAACACGAAA
TTTCGTGAAGCTGAGGGTCGGTAAAAGCGCTGCCTCAGCTCGTAGTAA
AGTACTTTGGCTGAGGTGTTAAAGTTTGGGGTCCTCAGCACCTAGACG
TACGCAGGAGCTGAGGTATTAAACACATAGACCCTCAGCACACGCACT
GTACTTTATGCTGAGGGAAAGGTTTAGCATTGCCTCAGCATAGCAAAA
GGCCAGGTTGCTGAGGCAGATACTAATTGACGCCTCAGCGTTATAGGG
CATGCCGCGGCTGAGGTTGTAAAGTTAGTTGGCCTCAGCAGAAGACTC
CACGTCCAGGCTGAGGCGTTGCATAAGGGCTGCCTCAGCGGTTTTTTC
ACTCTTGTTGCTGAGGCCTAGTTTCCGGGGTTCCTCAGCGCTCGCTAC
GAGTGACTGGCTGAGGAAAGTTGTGCGGGCCCCCTCAGCTAGGATGGA
CCGTGTGGTGCTGAGGAATAATTATGTTTTAGCCTCAGCGTAAGCGAG
TAGCGGGAGGCTGAGGGTCACTTCGTACTGCGCCTCAGCATGTTACGT
GATGTAAAGGCTGAGGCATTTTCTTCATCATACCTCAGCTATGTGGTC
ATATTGTTTGCTGAGGTACATATGTTGGTACTCCTCAGCGAGAGAGGC
TAACACAAGGCTGAGGTTACTCGTACCAACGTCCTCAGCGAGTTATTC
TTGATCTCGGCTGAGGATATTTTGAAACTTAACCTCAGCAACAATTAA
CACTCTAAAGCTGAGGCGCAAAAGGATGCATGCCTCAGCTGAGTGCCT
ATTTATTTCGCTGAGGGCGGAGTGTCGTCTTACCTCAGCACTTACGCA
TCTCACATCGCTGAGGAGAGAGAAACAAGTAGCCTCAGCCACTACCTA
TGATTCGGTGCTGAGGGACATTTGCCACTGTGCCTCAGCTCACGTGCT
AGGGGTTCAGCTGAGGAACATACATGCACCAGCCTCAGCTTTACCTGC
ATAATGGATGCTGAGGCCTACGATTACATGAACCTCAGCGCTCCCTGC
TAGGCCCATGCTGAGGAAGGGTGAATCCTGGCCCTCAGCTTGTGACAG
TGTGGTTCAGCTGAGGTACATACGATCAAAATCCTCAGCTCAAAATGA
CACAACAATGCTGAGGGACTCTACGAATACCCCCTCAGCGTTCGTAAG
TGTTTTATAGCTGAGGCGTGGCAGTGACGTCTCCTCAGCCTATCGGTA
ACTTTACGGGCTGAGGGGTGACAACCTTACATCCTCAGCTAACTCCAT
TTAGAGACAGCTGAGGTGGATTAACAGGCAAACCTCAGCACCCCATTA
TGATCACTAGCTGAGGGCCGCTAAACCAGGGCCCTCAGCCAGCCTAGA
AGTCATTTAGCTGAGGAGTCAGCTCTTGCGCTCCTCAGCTTTTTCCCC
CCCTATACCGCTGAGGTTGACCACCGCTTTCTCCTCAGCTTTCGGTAC
AGTTCAACCGCTGAGGCCGCTTGGCTGTCCGACCTCAGCCGTCACTCT
GACAGCCAGGCTGAGGATGGTGGGAATAGCACCCTCAGCCCGCCGACC
CCGTTCACTGCTGAGGATCTTTCGTTCTAAGGCCTCAGCCTGGGGTCA
CTCAATAGGGCTGAGGTGGACCAGAATTCTACCCTCAGCGTGTAGTAC
CAATGAATAGCTGAGGCTCACGATGTTCATCGCCTCAGCGTTTAGAGA
CTTACCCTCGCTGAGGCAACTTTCTGGCGCGTCCTCAGCCACATGTAC
AAATTCTACGCTGAGGGCTTATTAAAAGGATGCCTCAGCACAGCCATT
TTCATTTCTGCTGAGGCCCATGGCGCAGGATACCTCAGCAATTACCTG
TAATGTGGAGCTGAGGCGAACGGATGACTTAGCCTCAGCGGACTTGCC
TCGCCGGATGCTGAGGCCTCGTTCCTAATCTACCTCAGCAGGTGCGGC
CCTATTCGTGCTGAGGCCGGGTACGAACTCGGCCTCAGCGAGTGTACT
CCGCTACGGGCTGAGGGTTGGTGTCCAGTTCACCTCAGCGGGCCATCG
CAGCCGAGAGCTGAGGAACCCATATTGTAAATCCTCAGCTGAAAGGTG
TCGTGCAGTGCTGAGGGTTACGTGGATTCTAGCCTCAGCTTGTTTCTA
GGTAAGTGCGCTGAGGCTAAATAAAATCATTTCCTCAGCATAGTCGAT
GGAACTATAGCTGAGGAGCGCTTTGTAAAGGCCCTCAGCCTTGCGAAC
ACACATAGGGCTGAGGACATTATTCAATCAGCCCTCAGCAACCGTATC
AAGATCAAGGCTGAGGCCTGGCAGACGAGGAACCTCAGCATGACTAGG
CACAACCTGGCTGAGGATCGGCGGTATTAATGCCTCAGCTAAATCGTG
ACTTTGTATGCTGAGGCCTTTCACAGATAGTACCTCAGCTGTGTAAGG
GAGGCTATGGCTGAGGATAGCTAAGGGCGGTCCCTCAGCAAATATCAC
CGCGAATGCGCTGAGGACTGTGGTGCTATAATCCTCAGCTTGGCTGCT
GGAGTTAGGGCTGAGGGCTACTCTTGCTAAACCCTCAGCATTAGATCT
GGTGGGGCTGCTGAGGTGGAGAAGGGACCGCACCTCAGCGAACAGGGG
CTGCGGCAGGCTGAGGCACCGGAAGTAGAGAGCCTCAGCTTTTTTTTT
GATTACAAAGCTGAGGTCTTCTGTTTCTTCCTCCTCAGCTTCGCGGTT
GCTAATAGTGCTGAGGGGTATTGGCCATTTACCCTCAGCTCACCGATC
GCCAAATTCGCTGAGGAACGGACGCTATGCACCCTCAGCAAGAGCCTG
GCCTACTCGGCTGAGGGCGACCTTTGTAGGTCCCTCAGCGATATCTAC
GCGAAATCCGCTGAGGGGGGACTCCTAAAAAACCTCAGCTGTCTTGTT
AAATCTAAAGCTGAGGCATATCAACTCGGTAACCTCAGCCTGGCTTGG
CAGCGGCTAGCTGAGGTAAAGTTGATAAGTACCCTCAGCTGGCCGAAA
ACTGTAGTGGCTGAGGTATTAACGATGATTGACCTCAGCCCCGATGAT
GTTGTAGCGGCTGAGGAAGATGACATTAACACCCTCAGCTGCTCAAGC
TATATAAAAGCTGAGGCGGCAACCTTGAATAACCTCAGCCTTACGCAC
GAATCCATGGCTGAGGCCTCAATTCATCAATACCTCAGCCGGACATCT
CGACACTATGCTGAGGGTTGTAACTAGTGTAGCCTCAGCCTTACATTG
GATAGAAGGGCTGAGGTTCGTGGTCAATACTTCCTCAGCGTTAAATAT
GTTATAACCGCTGAGGATTTTCATCCTTCATACCTCAGCTGTATAAAC
ATTTAGTCAGCTGAGGTACCGAATGTTTGTACCCTCAGCAAAATGGTG
GATAACCTTGCTGAGGAGCTTTAGAATTTGAGCCTCAGCGGCATTCTG
TTTCTTACTGCTGAGGTGCGAATAGCTTCGTCCCTCAGCAAAACGGCC
AACAATTGAGCTGAGGGTTATAAGACAAGTAGCCTCAGCGTCGCAGAC
CGCAAGTGAGCTGAGGGGAGTAACTAAACTTCCCTCAGCGCCGGGCGA
CTTAGCGGCGCTGAGGAGGACTATTACACCATCCTCAGCTCTCGCGCA
TTAAAACTAGCTGAGGGAAATTCTGGTCCCCTCCTCAGCGAGGTAAGA
ACAAACAGGGCTGAGGCTCTAAGAACTTGACTCCTCAGCAATTGGCGG
TAATTTTCAGCTGAGGATTAAGATCAGCTAAACCTCAGCCAACGGAAC
ATAAGTTGTGCTGAGGATACATTCTTGTTCGGCCTCAGCTGGCTCTGA
AAGTCTGACGCTGAGGGCATTTCAATAACGGACCTCAGCAATCTCGGT
GTAACTTTTGCTGAGGACAGCATCCGACGGCCCCTCAGCTAAACTAGA
GCAGTTAGTGCTGAGGGCTTATTATATTGCGACCTCAGCGTTTTTTCG
AGCTGAGACGCTGAGGGCCTTTTTGGTAACTACCTCAGCATTCTGGCC
TAAGCTCATGCTGAGGCCATGATCTCTCTCGGCCTCAGCTAAATCTAA
ATATACAGAGCTGAGGCATATGGTTTTTAGCACCTCAGCACACACCGC
TATTTAATAGCTGAGGGTGTGTAGTATAATTACCTCAGCTGGAAAATG
TTGTCAGCGGCTGAGGAAACAGACGTGTCATAGGCTGAGGTTCCGCCC
ATTTGATTTGCTGAGGGTCAAGTGGAGTTTGTCCTCAGCTATTCCGAC
GCTTTGCCGGCTGAGGCGTAAATTAAGAAGTCCCTCAGCAGCACCTCA
GTCGTGTAGGCTGAGGTACGAAAGGATTAAACCCTCAGCGAAGCTTAA
CTTACGTCTGCTGAGGTGGTTGTACTTTTAGCCTCAGCAGAATGCGTT
GGTCTACTTGCTGAGGGTTGAGCCTCAGGCGACCTCAGCGATAACTGG
GCTTACGAGGCTGAGGCGCTAGAGGTATGGAACCTCAGCAAGGCATGA
GCAGTCCAGGCTGAGGAGTAATAGGCTTAAATCCTCAGCTTTAATCTC
TCGTTCGTTGCTGAGGCTTACATTGTTAAGCGCCTCAGCGGCATGCAA
TTTTTAGGAGCTGAGGATAACAGAAGAACGACCCTCAGCTCGTTATAC
CTTACGAGGGCTGAGGACTGTTCCACGCTGGGCCTCAGCTCGGGATAT
GGACTTCTGGCTGAGGCGGTGGTTTTATTAATCCTCAGCTGGAATTTC
CCAACTATAGCTGAGGGACAGTCATATGTAGGCCTCAGCGACGTAAAT
TAGAAACTAGCTGAGGATTGGATGTTGATCCTCCTCAGCTAAAATGAG
TAACAAAAAGCTGAGGGAGGAATGAACCGTGGCCTCAGCTCTAATAAA
ATATTTAAAGCTGAGGGCTGTATTGTCGGCAACCTCAGCTTTCGGGCG
CAGCTCGGGGCTGAGGACGGGAACATGAGTCACCTCAGCAGGGCAAAG
AGGCTCGTTGCTGAGGTAAATGCAACTTTTAGCCTCAGCTTGTCAATC
CGGTATTCAGCTGAGGGATAATAAGAGCGTAGCCTCAGCACGTTAAAC
TGAGTTATGGCTGAGGTATTCGACCGGTCCAACCTCAGCAGTGGATAG
ATACAAACCGCTGAGGTCCATTGGGATCCGTACCTCAGCCCGGTAATT
TGTCATCATGCTGAGGTCGGAAAAGGCACGCTCCTCAGCCTGAGGTTC
GAGGATTTAGCTGAGGTCGAGGATTCAGGAGCCCTCAGCTACCAGACA
GTGAACACTGCTGAGGTTAGTTTTAACGTTACCCTCAGCAATCTTACC
AGTGCGACTGCTGAGGCATTTGAAACGGAGCACCTCAGCAGAGCACCA
AGATCTTTGGCTGAGGTCAAAAGGTTTAGGTACCTCAGCTGTCCCATC
ATTTAAATCGCTGAGGTCGCATGCGAAAAACTCCTCAGCCATTATGCG
AGGCACACGGCTGAGGATGATTTGATGGTCGTCCTCAGCTGTCCGACT
TAGTGCAGGGCTGAGGAAGCAAAGTCCCAAGGCCTCAGCCTTGCAATG
GCCCCTGCAGCTGAGGATCCTGTATCCGCTAACCTCAGCTTACATTAA
AAGCTTGAGGCTGAGGCCAATAGATTTCACGCCCTCAGCCACAAACGT
GTAAAATAAGCTGAGGATAACGGACTGGGCTGCCCTCAGCTACGTTCA
CACGTAGAAGCTGAGGACGGTGTTTTGCTAACCTCAGCCTGGTGTAAT
ATAAATCTGGCTGAGGTACGACAGGGAGGCGCCCTCAGCATTGACCCA
CGGACAGCTGCTGAGGAATTCTTGTCATTGGCCCTCAGCGTCTAAGTT
GTTTACGTTGCTGAGGACTGGCTATATCACCCCCTCAGCGGTTAGTAC
CGATAAATAGCTGAGGTGCCGCAAAGTAGTAGCCTCAGCACATCCGGC
TCACTTCGGGCTGAGGCGGACATTCCGCGAGACCTCAGCATCTTTTGG
GCCGACGGAGCTGAGGATGAGCCAAAGGATTGCCTCAGCCCAACTGCG
TTGAAAACAGCTGAGGACGTTTTGACTACCAACCTCAGCGTCTCGCTA
GGCCAGTACGCTGAGGGAGAGCAAATAATCAACCTCAGCACTGTACTT
CATCTCTTGGCTGAGGGTGCATAGCTGAGGCACCTCAGCCGGGGTGTT
AAAACATCGGCTGAGGCGTAATTTTTGTATCTCCTCAGCTGTCGTGTT
AGGGATGTGGCTGAGGAGGGCAGGCGTGGAGGCCTCAGCGTGGCTAGT
CAATAGGGGGCTGAGGAGAATCACTGGTTAAACCTCAGCAGGACCGAG
ACTAGGTACGCTGAGGAGCTCAACTACGAATTCCTCAGCTGGCATGAA
GCTTCTGAGGCTGAGGTAAAAAATTCAGTAACCCTCAGCCAAGAAACG
GGGGTTATTGCTGAGGAACCATAGTTTGGTCCCCTCAGCTGACCGTGC
ATCTAACATGCTGAGGATGATCGCCTAATGACCCTCAGCGCCCCTGTC
TGCGGTACCGCTGAGGATTCTACTCGGAGACCCCTCAGCACCGTTAAG
GGTTTTATAGCTGAGGACTCTTAGAGCGGTCCCCTCAGCACTAGATGG
TGCCGTACAGCTGAGGTTTTTCTAGATGGCCACCTCAGCTAGATCCCC
TGTAAACTCGCTGAGGTAATGTATACCATCACCCTCAGCACTAATCTC
AAACGTACTGCTGAGGGTTATCACTGTCTGCGCCTCAGCTCAGTTACA
CGTGAACACGCTGAGGCCGAGGAGACCTTTTACCTCAGCGGCTTACTC
GACCTTTGTGCTGAGGGGCAAGCAAAATCGTTCCTCAGCACTAAGTCC
CTTGCCTTGGCTGAGGAAGGAGCTAGTGCAGTCCTCAGCATATAGTGG
GTCGTTCCCGCTGAGGTTCTAACTAAACCTAACCTCAGCAAACAGGTA
TATGCAACAGCTGAGGGAATATGCTAGTCGGACCTCAGCTTTATTACG
CTTTATGTAGCTGAGGTGCAACTACCGAATATCCTCAGCCTTTTTATC
GGCTACTCAGCTGAGGCTTAACTGCTAATTATTCTCAGCTTAAATTAG
ATAATTCTTGCTGAGGACTTGCACCTAGGCGGCCTCAGCTCAATTAAG
CGGATGTGGGCTGAGGACTTGCGCATGCCTTCCCTCAGCTTACGAGTC
GCTTTATGTGCTGAGGAAAAGCATAATAGATTCCTCAGCGGATGGGCT
TGGTTTGACGCTGAGGTGAGGAAACAATGTAACCTCAGCGGTTTATAC
AACTGGTCCGCTGAGGCGGAGACAGACTAATTCCTCAGCGTAATTCTC
GTAGTGAGCGCTGAGGAATTTAATTTTACTCACCTCAGCGGTAATGAA
ATATTTTACGCTGAGGTTTAAGCATCTTGCGACCTCACGGTTGCTCGT
TCAAGGTCAGCTGAGGAGGACCTGTGTAACGACCTCAGCTCCCTAGGT
GCAAGCAATGCTGAGGGGGTATGTGCATTAATCCTCAGCAAAAAAGAC
GACTCTTCTGCTGAGGTAGGCCTCGAATCTAACCTCAGCTCTGGTATT
GCGTTCTAAGCTGAGGTGGAGCACTTCCAGATCCTCAGCATGTGACTA
AAAGAATGAGCTGAGGACGTCCGTTTGTTTAACCTCAGCCTCTAGCAA
TCTCGGGCCGCTGAGGTCGACATTTCTGATATCCTCAGCCCCCTACTG
AGCAAAAGGGCTGAGGATTACGTAATGTATGTCCTCAGCGGAGTTCAC
AATTGGTTGGCTGAGGTTTGTAGTACATAGCTCCTCAGCTAATCAGGA
CGCTGAACAGCTGAGGCCCATTACGCTTCGGCCCTCAGCGAGAGAACA
ATTAGGTGCGCTGAGGAAGTTAAAAGCTCCTGCCTCAGCCCTCGTGAA
TATACGTTCGCTGAGGTGTTAGATGTACATGGCCTCAGCTCTGTGTAC
CAACAATTAGCTGAGGTAGCTGATACATCCATCCTCAGCAAAAAAGCC
AAACGTGGGGCTGAGGTCACAGTGGGATTTTGCCTCAGCGTATATTTT
CTAGGTATAGCTGAGGTGGGAAAGCGCTGATTCCTCAGCGCGTTTTAC
CGGCACAAGGCTGAGGCGAAGAAAAGGATTAGCCTCAGCAATGTTAAC
CTCTAGACTGCTGAGGGGTATCTACTGACTATCCTCAGCACTTACGCA
ATCTTCGCTGCTGAGGCGTAGAAATATGCGTACCTCAGCTTCCTATAC
ATACTCAAAGCTGAGGCGCTTTCATATGGCTGCCTCAGCAGTTGTACT
TCTTTTGAGGCTGAGGTAGGAAATAGTGGGTTCCTCAGCTTGCGCTGG
ATAAACACAGCTGAGGGCAACGCACTAGATCGCCTCAGCCAAAATACT
GCCGTCCGCGCTGAGGTAGGGTCTGTGGTGAGCCTCAGCTTATCATGG
AAAACCTGAGCTGAGGTGTGACAAACGAGCCTCCTCAGCACGTGAAGG
CAATGCGCCGCTGAGGGTTTATACAGCTATATCCTCAGCTAATACACT
GTTTGACCTGCTGAGGACGGAATTATATCTTCCCTCAGCCTTGTGACT
GAAAAAATGGCTGAGGTTACGATTCACGTACTCCTCAGCCTGAAAGGA
GCAATTATAGCTGAGGGAGGGCATCTTTTCAACCTCAGCTAAAAGTTG
GTCGTTCCGGCTGAGGACGTCCGGGTGGTACGCCTCAGCATTACTCGT
TGTCTAAAAGCTGAGGTTGATGATAATGATTTCCTCAGCAGCGCTAAC
GCGTAAAAGGCTGAGGCGATCTTATATATATGCCTCAGCCACCGGTCC
CCTGCGCTTGCTGAGGAGGTCATCTGTTATTACCTCAGCATTGGTGAG
AGATTGGTAGCTGAGGTGAGAAGTTACGCTGGCCTCAGCTTTGCTAGA
TCGGATTTAGCTGAGGAAAACGGGCTTCGCCCCCTCAGCTCGTATCGA
GTATCTACTGCTGAGGCATGGAACATGGCTATCCTCAGCAAGATGCCT
CTAGCCGACGCTGAGGCAAAGCTAAAAGAGAGCCTCAGCACCATTGAC
AAAGTGGTTGCTGAGGGAATAGATCACTTGCTCCTCAGCATCTTTTTA
GACTTAGCTGCTGAGGGGTGGTTTAGTCCATACCTCAGCTGGTAGCTT
GGCTCGAACGCTGAGGCGTCATCTAAACTGAACCTCAGCACGTCACAA
AAATATTTAGCTGAGGCCAATATAACAAGAAGCCTCAGCCCACGACTG
CTTCCTGTGGCTGAGGAACTAGAGTTTGATACCCTCAGCTCGTACTGA
TGTGGTCTTGCTGAGGGAGACATTGAAAGTTACCTCAGCTTGGTCACG
CGAGGACAAGCTGAGGTATTTGGAGAATGCGACCTCAGCGGTGCGACT
AAAGTAAAAGCTGAGGCGTAAGTAGTAAATTACCTCAGCTAGTGCTAT
CAACCACGGGCTGAGGAAGTTCTTTTACCCGACCTCAGCTACATATGG
CTCGGTATTGCTGAGGTTCGCTTACGGGTTGGCCTCAGCCCACTCTAA
ATTCTAGTAGCTGAGGACCGTGGCCCCTGACCCCTCAGCGAACGACTC
AAGATCTGAGCTGAGGAATATAGAGTTGATTCCTCAGCTCTATGCACT
TGCGTTCATGCTGAGGATAGTTAATTTTTGTTCCTCAGCGTTCTTAAA
TTTATAGAGGCTGAGGTGATTACACGTAAAAACCTCAGCCTCCGTTGA
AAACTTTTCGCTGAGGACCAGGATCAGCCTGGCCTCAGCGTCTCCGAC
CGGGCTGCGGCTGAGGGCTGAATAACCGGTACCCTCAGCGTCTACAAA
CATTTGTCTGCTGAGGTGCCAAGCACCAATCGCCTCAGCCTAACAAAT
TTCGGTACGGCTGAGGAGACAATGAGCTTGGGCCTCAGCACAAGCACA
TCTTGGTGTGCTGAGGCATTTTTCAGGAAACACCTCAGCAATCTGTTA
GACCGATGAGCTGAGGCTGACTAATGGGTAAACCTCAGCGATTACGAG
CACTCTCAAGCTGAGGCACTGAGCCAGCCACTCCTCAGCGAGGCGAAT
TAATCCTACGCTGAGGGGTTGGAAACCACGATCCTCAGCTTCTTTTAG
ACGGTGCTCGCTGAGGTATGCAGTAAGCGGCACCTCAGCATCTTGATG
TAGGCTTTGGCTGAGGTTTTACATCCTTTAGTCCTCAGCTGACCGTTC
CTATACGGGGCTGAGGCAGTTGTGCTGGATTACCTCAGCTCAATGCCT
TATGGATATGCTGAGGTAGCAGAGTTACATGTCCTCAGCGTACATTAC
AGAAACTCAGCTGAGGGCCATCGACAGCGGGACCTCAGCTGATAGCGG
ACTCAGCCAGCTGAGGATAGAAACTGAATGCTCCTTAGCCTACTGTGC
TAGCCGCGAGCTGAGGGTATAACGTGGTTTATCCTCAGCTTAGTGTGT
CTATACAGGGCTGAGGCAATAAATAACCTCTACCTCAGCAGTCAACAC
AATTTAAAAGCTGAGGAAAGTTTACTACGCCCCCTCAGCTTGTTGCGA
ATATTACGAGCTGAGGAAAAATATTGATTAGTCCTCAGCTTATGTAGG
ATGACTATTGCTGAGGACTCAAGATGATCCCTCCTCAGCCATACATAT
GTGCGAGGAGCTGAGGTGAGAAGCACTCAAAGCCTCAGCTAGTAATAA
GATATCAATGCTGAGGATCGCATAGGGTTAGTCCTCAGCACTGTTATG
AAAGTGCTAGCTGAGGTGGGGCGGATGGAACCCCTCAGCCCTCCAAGC
GCATATAACGCTGAGGAAGTATCTAGTGAACACCTCAGCTACTCCTGA
GGTCCAAGAGCTGAGGGACCATAAGCTTATAGCCTCAGCTATTCAGGA
TACAACATGGCTGAGGCAGACGCTTGTGCAATCCTCAGCGATTTTACG
GGAAAAGCTGCTGAGGGCGGGCACGATCCAATCCTCAGCTTAGTTTAG
CTTTTTTAGGCTGAGGCGGAGTCATAGGGTCACCTCAGCTGACAAGCG
GCGCAGTTTGCTGAGGTATGGGGCACTCAAATCCTCAGCTTCAATGGT
CAAGACGACGCTGAGGTTGGATAGGTACTTTTCCTCAGCCCGTAATTA
GGCGTTTTAGCTGAGGAAAACCGAATTTTTTCCCTCAGCTAAGGCCCA
GTACCCATTGCTGAGGCTAGTAGGCCTCGGGTCCTCAGCGTTGATACC
GATACGATGGCTGAGGCTACATGGGTTTTCGGCCTCAGCGGTACGGGT
TTCCCCAGCGCTGAGGTGCTGCACTAATAATACCTCAGCGGTTGCTAC
AATTCTGAAGCTGAGGCAAAACTAAAAACTCCCCTCAGCCAAAGTTTA
CAGACCAGAGCTGAGGAGCTCGGAATCGAGTCCCTCAGCGACTCATAC
AGCGGGCACGCTGAGGCGGATCAGCCCGAAAGCCTCAGCTTAAAGTCG
AAGTGCTTAGCTGAGGTTCGTCAGGTGCATAACCTCAGCGCATAAGGT
TTATCGAATGCTGAGGTACCAGGGGAGTTACACCTCAGCGGCACACTG
CTGTATATTGCTGAGGCTACCCTAACCGTGGCCCTCAGCTGAACCGAA
TGACCGCTCGCTGAGGACATCTTTTTTATTGACCTCAGCATTAAAAGT
GCAAAGCCGGCTGAGGCTGCTAGCACGTTTTACCTCAGCTTCCCATGG
AACGCACAGGCTGAGGATATCAGCTTATTCACCCTCAGCCAGGTTTGC
CGCTTTCAAGCTGAGGCAGTCGTGATGCACCACCTCAGCTATATACGC
CTTTCCCATGCTGAGGTAAAAACTAGTGTCTGCCTCAGCTAGATTTGG
CAGACTACCGCTGAGGAACGGCGTACTACCTTCCTCAGCTATAACTTG
TCTACAGTGGCTGAGGTAACTGGTCATTCAACCCTCAGCGCGACCGTC
ATCTGGGTGGCTGAGGGGGAATCCAGCAGTCACCTCAGCGATACATAT
TGAAAAATCGCTGAGGGTATGTCATGACATATCCTCAGCCATATTGTT
TCTTGTAAGGCTGAGGGTGATCTTGGATCCACCCTCAGCACGAAGGAA
ATAAATGTAGCTGAGGCGTTGTACAAAGCACCCCTCAGCGCGGAATCC
TACATGGTAGCTGAGGTCCGTCACGGCCGATTCCTCAGCTTTTTAGTT
ATTGTAATAGCTGAGGCCTTTCGTTTAAACGACCTCAGCTGGTTTCGG
ACCGCGTGGGCTGAGGAAATTAGTCCACGGACCCTCAGCGGAAAACAC
CTAGTCTGGGCTGAGGAATGTCTGGTCGACCTCCTCAGCCTTTACGTC
ACAAACGTGGCTGAGGCCTTTGTGGAGATGAACCTCAGCGACGGAGGC
ACGTCAGCCGCTGAGGTAGCCCATGTTTGGCGCCTCAGCAAAGACAGC
GTGTCCTTTGCTGAGGACCGACTATATAAGAACCTCAGCTTATGTTGA
ACTACCCCGGCTGAGGACCTTGATCATAAAAACCTCAGCGAGCACGAT
TGCATGGAAGCTGAGGCTTTTAGCTCTCGGAACCTCAGCAGTCTGGTC
AGCTTTGATGCTGAGGATTGTATGCCGGATGTCCTCAGCTAAATGCTG
CATGAAACGGCTGAGGACTTATTGTAGATACGCCTCAGCCTCCTTCAA
CCCAATTAAGCTGAGGCTATTTTATTACTTTCCCTCAGCCTTAAGTTA
GCCTATCGTGCTGAGGTGTTCCTATCAATGGCCCTCAGCAAATGACTG
AACGCAAGTGCTGAGGGGGACTATTTGTCTCGCCTCAGCTCCCCTATG
AACTAAAGTGCTGAGGAACTGCTGAAACGCCCCCTCAGCATTAAGCTA
GGCATTATTGCTGAGGAACTAAAACCGAGGGACCTCAGCTAAGCACGA
ACATCTTCTGCTGAGGTATACTTTGCATGAGGCCTCAGCTGTTGTAAC
AATAATCTGGCTGAGGTTTTATCGAGAAACTGCCTCAGTTCATCCACT
AAATCCAATGCTGAGGATTTTATTAAGATCTGCCTCAGCACTTGTGCT
CGATGACTAGCTGAGGTCTTTTAATAACAGAACCTCAGCGGGTTGTCG
CTATTCAAGGCTGAGGCGAAGGAAACCTTGACCCTCAGCACTCTTCAC
TAGTATCTTGCTGAGGAGGTACCTAATGGTAACCTCAGCTACACCGTT
AGAGCGCTGGCTGAGGTTCGGAAGCCAGGTCCCCTCAGCCTTCTTGTT
ATTTATGACGCTGAGGCTCAGCCAAAGGTTCACCTCAGCTCCAATTCT
TGCCATGAGGCTGAGGGAAATGGTTGGAGACCCCTCAGCTTCGAAAGG
ACGTCATTTGCTGAGGCCCTTAGCCCCGTCAGCCTCAGCAAAGTTAAA
TTCTAGGAAGCTGAGGGTGCTGAATGTTCTCGCCTCAGCACCAAGTTG
AAACGGCACGCTGAGGTTGCCTTTGGCAATCACCTCAGCGTGATTAAA
ATCCTGAGAGCTGAGGCGTCGCCCAGAGCGTTCCTCAGCAAAACTATT
AACGCACCTGCTGAGGCAATTCGATCTAAATACCTCAGCACGAAACGG
ACCGGGAAGGCTGAGGATTTATATATTGCTTACCTCAGCAACCTGGGG
TTTCATTGGGCTGAGGCATACCTGTAATTCTACCTCAGTCTTCCCTAC
TCGAGATATGCTGAGGTCAACGGCACAAGCGTCCTCAGCTTCTCCGAC
CGGGTTGGCGCTGAGGAATGATTAGATTACAGCCTCAGCTGGCAATCA
AAAAACTGCGCTGAGGTTGTGTGATTTTGTTTCTCAGCACTAAGGCCT
GTGTGAGATGCTGAGGCCTATATACATTACTGCCTCAGCAAGCTTCAG
TGCTTAAAGGCTGAGGTAAGTCGGTTATACGTCCTCAGCAAGCAGGAG
TTGGAAACTGCTGAGGGTATACGATAACGGGTCCTCAGCCGAGCTAAA
TCCTAATAGGCTGAGGAAACAATACTGCTGGGCCTCAGCCGGGACAAT
AATCCGTTAGCTGAGGTAATACTTCTCGGCCTCCTCAGCCAAACGACG
TCGTTTCACGCTGAGGTAAAGGAGTATATCGCCCTCAGCTCAATGAAA
GAGTTACGTGCTGAGGATGAGATATTAACTCACCTCAGCTGCGCCTAG
GGGCTGCCTGCTGAGGCTGGTCGAGTGGCAGACCTCAGCGTGTATACT
CGGTTTAAAGCTGAGGTTTTTACGATGAATTACCTCAGCGTCGACCGG
AGTAGCCTCGCTGAGGCACCAATATGGAAAGGCCTCAGCCCTGAACGC
AGTTATTCAGCTGAGGGTTTAACGCTCCTAATCCTCAGCACCTGCTTG
GGGTTAAATGCTGAGGCCGCTGTCACATTATGCCTCAGCTTACTAGCT
TGCCGCAACGCTGAGGACGTTCAAGCGTCTTACCTCAGCTTTAGCTGT
GCACGTCGTGCTGAGGTAGTTAGCCTACGGAGCCTCAGCGTATTCGTT
CCAATATTCGCTGAGGGCCGGTTTATATACGACCTCAGCGTTTGCAAT
ACTTGCGATGCTGAGGAAGTGTGCGCATGCTACCTCAGGCTCACTGTT
ATGTAATTTGCTGAGGACTGACTCAGTTTCTACCTCAGCTCCTGTCTT
ATGCTAAAGGCTGAGGTATTAAATTTGTTCGTCCTCAGCTATGTAATA
GCTAATGATGCTGAGGAATATCTTCACTCGCCCCTCAGCACCCCAAGA
TCCAAATATGCTGAGGATGGTTTCTGGCATACCCTCAGCTTGACAGCT
GGCACTCCCGCTGAGGATTTAGTATATTCAGCCCTCAGCGCTAGATAA
TCTTGCAGAGCTGAGGGGCGGTGATTTGGTCGCCTCAGCCGCTATAAA
TTCAGAATAGCTGAGGAGCATTAGCCACTCGACCTCAGCCTGTTCACG
TTTCACCCAGCTGAGGGTCATACTAGGGTCGCCCTCAGCTAGATATGG
AGCGTAGGCGCTGAGGGAAACGATCTTAAAATCCTCAGCCATTGGTAG
AAATTGCCAGCTGAGGCTGGACATCCGTGCGCCCTCAGCTTCATTGCA
AAATGGCGGGCTGAGGCAGTTGTTTTGTTTAACCTCAGCCCTGGAAAA
AATGACTTGGCTGAGGATAAAGGAATATAAAGCCTCAGCAGAAAACCT
GTTATACCCGCTGAGGATAAACAAGATATTAGCCTCAGCTAAACCAGT
ATATTGCGGGCTGAGGTACGGGGGCCGCTCAACCTCAGCTTGATTAAA
AGTTTCATTGCTGAGGTAGAGTCGTCTCTCCTCCTCAGCGTAGTGCAG
TTAATGTGGGCTGAGGTCTAAACCCTACCTGGCCTCAGCTGCGAGAAG
CCTGCCATTGCTGAGGCTCGATTACTGACGGGCCTCAGCCCTTCAACT
TCAGCGAGTGCTGAGGTGATCATTTCAACGATCCTCAGCAAAGACAAT
TAAGTATAAGCTGAGGGGGTTCAGGAGTATTACCTCAGCATAGATGTT
AGAACCCACGCTGAGGAGTTAATATATCGATGCCTCAGCGATAGCAAT
CATTTGGGTGCTGAGGTGGTATGGGGAAAGATCCTCAGCGCAAGAAAA
GAGCGTGCAGCTGAGGGTTATTTTTAAACTTACCTCAGCCAATTAAGT
TGTCAATGTGCTGAGGCCGTTCGAGACCTCACCCTCAGCATGGTATAC
TCGCGTGCAGCTGAGGTTTTCCCAATCTGATCCCTCAGCTAGAGACCA
GATCTTTCAGCTGAGGTACCAAAGGAAAAGAACCTCAGCATAATGCTT
TCGTGCACCGCTGAGGTGCCCAACTGATACAACCTCAGCACATCTTTA
CTCTGTAAGGCTGAGGTGTACAAAACGGGGGTCCTCAGCGAATGAGAA
CTATTTTGTGCTGAGGCATATATCACATCACTCCTCAGCGGCTAAGAT
TCCGTGGTCGCTGAGGTATTAGGATGCTGGGACCTCAGCTAAAGATTA
GTGCAATAAGCTGAGGTGTACCTGAGATATGACCTCAGCTAGTTGTTA
TTCCAAGCAGCTGAGGTAAGATTACAATTCGTCCTCAGCAAAACGAGC
GCATTGTAAGCTGAGGGACTTCACTTGGATCTCCTCAGCGTAGAGTCT
GAAAACTCAGCTGAGGAATGCTGAATCCGCACCCTCAGCGAAAGTCTA
TAGTAGGGGGCTGAGGCATGGATAACGGGTTGCCTCAGCCGTCGTACA
TGGCGTTTTGCTGAGGGTCGACAACTTTCCTACCTCAGCCGCACACGT
TACCAGTTTGCTGAGGTCACTTAAGGCGACGGCCTCAGCTGGCTTGTA
ATGATGTAAGCTGAGGTACGCGAACAGTGCAACCTCAGCCCTTATACT
CTGGTATAAGCTGAGGTTAAAACTGGTACGTACCTCAGCCTTAACGTC
TCCAGCTTAGCTGAGGTACACTTGCAGAAGGCCCTCAGCAGGGAGGCG
CTGTTGGGAGCTGAGGTTCTTGTGCTTGGGAACCTCAGCAAGGTCCCT
GACACTGCAGCTGAGGATTTCATGGAAGCCTACCTCAGCGTCGAAGTC
TCTTCATTGGCTGAGGGGGTAAAAACTGAGCTCCTCAGCAGTTGTAAT
TGCAGCACTGCTGAGGCATGTCCAAAGAGTCTCCTCAGCAGTTCTGAC
TCACGCGTAGCTGAGGGACGAATCATTGCTAACCTCAGCTCATATCGA
GAGGAACAAGCTGAGGGTTGATATGGGATGAACCTCAGCTCAAAAAAT
TCATCGTATGCTGAGGACACATTTTAGAGTGTCCTCAGCATTTCGAGA
TTCACGTTTGCTGAGGGGATTGAAATTTTATGCCTCAGCGGTTGACTG
ACGAATAAGGCTGAGGCTTGGGTTAATTGTAGCCTCAGCAGGGAAGAG
CACTTCACTGCTGAGGGATCTGAGACGATATACCTCAGCACAAAGATA
CTAATGCCAGCTGAGGTGATCAAGTGGAATCTCCTCAGCAGGAGGACC
TTCTCTCAAGCTGAGGAACCTAGGGGCGGATACCTCAGCGTCCAGCTC
TCCAATGTGGCTGAGGACCTTTCCAGGGTCAACCTCAGCCAATAAGGT
CCGCACAAGGCTGAGGCGATGCTGGGATCATACCTCAGCAGCCTGGCT
AATGTACAAGCTGAGGACAAAGATTTTGCAACCCTCAGCTAATATCTG
TCATGCTTAGCTGAGGATTAGCTGTTGGGAAACCTCAGCTAATATTAC
TGCGGCGAAGCTGAGGGCATCGGAACTCGTACCCTCAGCCCCTGAGAG
ATATCCGGTGCTGAGGAAAGATAGTCTACACACCTCAGCCGGTCTATT
CAAATCACGGCTGAGGAAGCTAGATGGTTGGACCTCAGCCTTATGGCT
CTATTTAACGCTGAGGGGCTTAGTGTTGATTTCCTCAGCTATGGCCCG
AAACATAAGGCTGAGGGAGAGATAGTTGTCAACCTCAGCCGTAACACC
CTCTCTTGTGCTGAGGAGGCTTACCACAATCACCTCAGCATCTTAATG
TGATTTGGTGCTGAGGTAAGACACTTGAGTTTCCTCAGCCCAGCTCAT
TGACACGGCGCTGAGGGGACCAGCGGAGACCTCCTCAGTAAAAGATAC
AAACTCCTGGCTGAGGATTAAGCCTTGGAGAACCTCAGCTACACAATC
AAAAACTAGGCTGAGGACGCGACACATGGGCTCCTCAGCGCTCAAGTG
ACTCATCGTGCTGAGGTCCCGGCATAGTATAACCTCAGCGATCATTAG
GTATAGAAAGCTGAGGACAATCAGTAACTACGCCTCAGCAGTGGGGAT
AATGAGTAAGCTGAGGACACTTAATTTGCAAACCTCAGCTCCTGCGTT
ATTAGGAGGGCTGAGGTTTATGGCGTTGCGGCCCTCAGCAATTTCATG
GTACATAACGCTGAGGTGTGCGTTCAGTAAAGCCTCAGCTGTATTCTT
GTTCTTCTCGCTGAGGCCCATTTAGATGGTACCCTCAGCTTTGGGTAT
TGTTTATTTGCTGAGGTACCGGTCACTGCAGCCCTCAGCGATAACCCG
TTCTAGTTCGCTGAGGACTGGGCGATATCTGGCCTCAGCAAACGTAAT
TCCAATTTTGCTGAGGAGTGGATTATTACTTACCTCAGCTTTACCGCT
GCCTAGTTCGCTGAGGCTAAGCCAGGTTATCTCCTCAGCAAGTCAGTA
ATGGACCAAGCTGAGGGGAGTTGGTCGGCTAACCTCAGCAATAATCCC
AGCGAGGGGGCTGAGGTAACTGAGTAATCATGCCTCAGCTTAGCAAAG
GTCAAGACGGCTGAGGGGTACGTTTTGTATGTCCTCAGCGGCACTGGT
ATAGCAAATGCTGAGGATCGGCACACGGTATACCTCAGCGTGGCTGCA
GGGCATGTCGCTGAGGAAGAGTGTCTCTCTGTCCTCAGCGGTTGCACT
CGAACTTGCGCTGAGGCGTATTACAATAGTCTCCTCAGCAGCGGAGCG
GCGACGTGTGCTGAGGCTGACCTCTTGATGAACCTCAGCAAACTTGAC
TGCCGCTGGGCTGAGGTGGTAATATAGTTGATCCTCAGCATCCTGTGT
CAAAGAGACGCTGAGGGCGCGGCCTTGTTCCTCCTCAGCACAAAATAC
CTTGTCAGCGCTGAGGAAACAGACCTTGAAGATGCTGAGGAATCTCTT
ATCAATCCGGCTGAGGATAAAATGCGATACCGCCTCAGCCTGCCTTCG
GGTAGCAAGGCTGAGGGTTAGGACACATTTACCCTCAGCAGCGTTACT
GCATAACTAGCTGAGGGCCTCCCTGGCAACTACCTCAGCGTTTATTCA
GAATCAGTCGCTGAGGTAGTTTTGCGTTTCGCCCTCAGCACGTAGCAC
GGGCTGTACGCTGAGGGGAGACCTAAATTTGTCCTCAGCACACCAATT
GCGAGATCAGCTGAGGTAGCTGGAATAGTTGTCCTCAGCAGAGGGCCG
TCTTAGTACGCTGAGGCTTAGAGTGTGATCCCCCTCAGCGTGCCGGTT
TTACTAGACGCTGAGGTTGTGTAGTTTACGGGCCTCAGCATACTGATT
TGATTTCTCGCTGAGGGCCTGTTGCGGCATAGCCTCAGCTTTACTAGC
AAATGGGGAGCTGAGGAGCAATCCCGATTGTGCCTCAGCTCTGGTTTA
AAACAGACGGCTGAGGTGCTGAGGGAGTTCTAGTTTATAACCTCAGCA
ATTGGCCATGCTGAGGGATACAGATCGGTTCGCCTCAGCATACCTCGG
CAGGATAAGGCTGAGGGCGCTTTTCGGAAGCGCCTCAGCAATAAACCC
AATTGGCAAGCTGAGGTTGCTGTATCAGCACGCCTCAGCACCAAACAC
GCACGTTTTGCTGAGGCCGGTTTCAACCGTCTCCTCAGCAGTTCAGGA
CGTCTAAATGCTGAGGGTGCCGATTTCGAGGTCCTCAGCTGCCCGGTT
GCCCGCATTGCTGAGGCATTTTTAGAGGTTATCCTCAGCTTCAGTTAT
GTTACGAAAGCTGAGGAGTCTCCCGGCAATTGCCTCAGCGCTTGAGAT
AGCACTCCAGCTGAGGAGTATCGGTTAGTCCTCCTCAGCGTGATTGCT
GAACTTAACGCTGAGGCATTCCAGGTTTGATACCTCAGCAGGAAACAA
TTAAGAATGGCTGAGGGGATCAAAATCTGCCGCCTCAGCAGAAGTTGT
ATAGTCTGGGCTGAGGGAGCAACATCATCATCCCTCAGCAAATCTGGA
TGCGGTCAAGCTGAGGACGTATCAAACTAACCCCTCAGCTTTAATAAT
GGGCACTAAGCTGAGGGTAAATGTCATCCTGCCCTCAGCGGGATATAC
GTATCCCCTGCTGAGGGTAATATACCCCGAGTCCTCAGCGGAACGGAA
GGCGGATCCGCTGAGGGAGGCGTATAATGTAACCTCAGCAACTTTGTT
AAGGATCTTGCTGAGGCACCGATCTCACGCATCCTCAGCATTATTAAA
TGTTGAAAAGCTGAGGTAAGTAACCCGTCACACCTCAGCGTAGGATAG
CTATCAAATGCTGAGGGTGGATTAAAGGTAACCTTCAGCGCTATGTCG
TGGAAACGTGCTGAGGCAGGAAGATTATACTGCCTCAGCGTGCGAATC
TCTACACCGGCTGAGGATATCGAAGAATTCTTCCTCAGCCGTAGAAGC
TGGAGCCTAGCTGAGGGATCCTTGTACGCTTGCCTCAGCACTTAGTTA
TTACACTGGGCTGAGGGCTTGTCTAGGTAGGCCTCAGCATATTTAATG
ATCCCTAAAGCTGAGGGGATATAGGTCAGCCACCTCAGCATAACGGAT
GCAGCGCTTGCTGAGGCCGAGTGCTACTGGTCCCTCAGCTATCCTATA
GTTGAGCCGGCTGAGGCGTAAACGTCCAGACACCTAGCGTTTGTTGTT
ACCAACCGGGCTGAGGACAGCAGGCTTAACTTCCTCAGCCCAACCTCC
ATAAGTTCTGCTGAGGACACCCCTAGAGGCTACCTCAGCTTTGGGGTC
TCTTCTTTGGCTGAGGTTTCCGTACCTGCTGCCCTCAGCAGATGTCTT
CTTGTATTTGCTGAGGTCTGGAGCTTATCTCCCCTCAGCCTGCAAGTA
GAATCCACGGCTGAGGCACAACATAGCGAGCTCCTCAGCTAATCAAGT
GTACCTAAAGCTGAGGCATGCATAGTTCAAAACCTCAGCTTGCATTTG
TGCCCTCCTGCTGAGGCTGTAAGGTATACAAGCCTCAGCACATAGGCA
TTAAAGGAGGCTGAGGTTCCAAAATAGGACAACCTCAGCGGCAGAAAC
ACAGTCACTGCTGAGGTGCAAGGGTACACTTACCTCAGCCAATAAAGT
TCATATTTCGCTGAGGTTTCGTACCAGGAATGCCTCAGCAAATGAATA
TTGCTTCTTGCTGAGGACGGCCTTCTTCTGCCCCTCAGCTAGAGCTAG
TTCTCAAACGCTGAGGAGTCTTGTAGGACTTACCTCAGCGCCCGAGGT
ATTGCGCATGCTGAGGGTCATGACCAATATAGCCTCAGCGTAAGCATG
AGCCCATGGGCTGAGGGCCGCAATGACACTTACCTCAGCCTTACACAA
AGTAGCTAAGCTGAGGGGTGTTCGGAAAGACGCCTCAGCGCTATTATT
GGTTATAGAGCTGAGGTTTTACGTGAAATGCTCCTCAGCTAGCGCCCG
CAGTGCAGTGCTGAGGATGTTCTTTTCAGGTGCCTCAGCATTACCCAT
GTGCGTTACGCTGAGGACCAAGTTGTTGAAATCCTCAGCACTTACTCT
AGTAACCTTGCTGAGGAGCCAATCGTTCTCAGCCTCAGCTTGCCCCAG
GACCGACGGGCTGAGGTCATTTGGTTCAGTTTCCTCAGCTTACAAATT
GGCCTTGATGCTGAGGATCCCATCAGACTTCACCTCAGCTATTCAGGA
GCCACACGTGCTGAGGAATCAGTCCGATATCTCCTCAGCCGTTACTCA
CTCTTTTATGCTGAGGCGCGCCCAAATATGGTCCTCAGCCCATGGCCT
GAAAAAGTGGCTGAGGGCACCTGGTCAATTTTCCTCAGCTAATCGATT
CACTGCACAGCTGAGGACCGTGTGGGGGCGCTCCTCAGCAAATCACTC
AGCATTTTAGCTGAGGGACGAAAGTGTTCGTGCCTCAGCTGCAATTTA
TTGAGTTTTGCTGAGGTAGCACGCTCTCCAGTCCTCAGCATTGTACGT
CCAATCTGTGCTGAGGTCCATATTCTAGCGAGCCTCAGCATATGGAAT
AAGTTTTGCGCTGAGGCGATATTTGAGTCTTACCTCAGCACCAACATC
ATCAGAGGTGCTGAGGTCTTGAGTCTTGGATTCCTCAGCCAACCAATG
TACTAAATCGCTGAGGTGACAGGGTTTCACTTCCTCAGCGAGATGGTG
CAATAGTCCGCTGAGGGGCTCTTACCAAGACACCTCAGCATGGACAAA
ACTAAAATTGCTGAGGGCTAAAAGCCTAGTATACCTCAGCACGATGGG
GGTACTGGCGCTGAGGGGTTTAGGCAAGCAACCCTCAGCTGCTGAACC
GGTCGCATAGCTGAGGTTTTAAAGTGGAGCTACCTCAGCGAAAGCTGC
AGCAGGGTAGCTGAGGTGGTGCAGAATGGACTCCTCAGCGAGCTGAGC
GGCGAAACTGCTGAGGCGATGGTCGTGCTTAGCCTCAGCACTTATAAA
ATGTCTTCTGCTGAGGGTTTTCAGGAGGCACGCCTCAGCGCAGTTTCA
TATTCAAAAGCTGAGGGTCATCAATACTAGAGCCTCAGCTCTTAAAAA
CATATTATAGCTGAGGTCAGAGATCTCGGGCACCTCAGCTAATATATT
CATGATACTGCTGAGGCGTTAAAACAATAGCTCCTCAGCTGCAAAAAG
AAAGATACAGCTGAGGAGACTTCATAATTTTCCCTCAGCTGACGCCTA
GTAGATAGGGCTGAGGCTGAATTCACGTGACTCCTCACGGATAAAATT
AGTTCGTTTGCTGAGGAGATTCTTGTCTCGCTCCTCAGCCTTCCTCAG
AACCGGATTGCTGAGGCTCTTAGAGTAGAGCTCCTCAGCGCTCGCGAA
TACCGGCAAGCTGAGGACAGCTGAGACGGTAACCTCAGCCGACATCGA
GAATTACGAGCTGAGGAAACATCGTAATTGCTCCTCAGCTTGTCTAGA
GCTTCCTGTGCTGAGGCACCTGGCACGTGATACCTCAGCCGTGCAAAG
GTGGTGTTCGCTGAGGACATTACGACTTGAGCCCTCAGCTACGTTAGC
TTCATCTCGGCTGAGGTGCGGGTACATTCATGCCTCAGCTGCCTATGG
AACGGATTCGCTGAGGTCAACTTCTGTTATCACCTCAGCACTTAGTAG
CCCGATCGCGCTGAGGGATAGACAAAGTCCGACCTCAGCTGTTTCTCA
ACGCAAAAGGCTGAGGCAAGACACAGACATCACCTCAGCGACAAAGCT
AAATGTACTGCTGAGGGCCCAGGACTACGGTACCTCAGCATATAATGT
CTGGAGCATGCTGAGGTTCGGCAGACTGGGACCCTCAGCTCCAGTAAA
CACGCTTACGCTGAGGAGGATAGCAGGATTCACCTCAGCGTTGGGTTT
TTCTATTGAGCTGAGGCATCCTGCGGGAGGCCCCTCAGCGGCTAAGCG
TGCATTGTGGCTGAGGCGTCATAACGCATTCTCCTCAGCCCAGAACGT
TGCAATGAGGCTGAGGTCGGTCGATACACAATCCTCAGCTTTTGTCAT
ATCCTCAAGGCTGAGGATTTGTCCTATCAATGCCTCAGCGAGCTCAAT
TAAGCAACTGCTGAGGGAGTTGGATTAAACTTCCTCAGCTGTCGTATA
TATTACTGTGCTGAGGTGGCCCTATTGGGTAACCTCAGCTTTACTTCG
TGCGTTGCGGCTGAGGACTTACACTCTTTTTTCCTCAGCGACGATGCT
GACGCCGAGGCTGAGGTCGTGAACACTACCTTCCTCAGCCCTCTTCCC
GGTGTGTCGGCTGAGGTAAAAGGGAACATGTCCCTCAGCTTGGTGACG
CGTCCCATAGCTGAGGTTTTCCCAACGCTTCTCCTCAGCCTTGTAGTA
AAGATACCGGCTGAGGGCCTACAGCGTGGGGTCCTCAGCTTTGGTACA
AGATTGGTTGCTGAGGTTTAGAGGTTTGGTACCCTCAGCTACGTAGCA
TGTTCTAATGCTGAGGATCATCATTAGGTGCACCTCAGCTAGACCCTT
AACAGTGGAGCTGAGGTACAGCCAGCTGACATCCTCAGCTAAAAGTCA
TAGGCTACCGCTGAGGGGTTAAATACCGTTAGCCTCAGCGATCAGCTA
TTGTTGCATGCTGAGGTCGGGATATAGTTGGTCCTCAGCGTACTGGAC
TAATCATATGCTGAGGATTTCTTTTTTATATTCCTCAGCGCGGTATGA
AGTCCCTTCGCTGAGGAGGCCACAAGGTTACTCCTCAGCTGCTACTAG
GTTATAGCTGCTGAGGTTTTGTGGGCTATCGACCTCAGCTGACAAGTG
TGAGACGTAGCTGAGGGCCCTGGAGACTGACTCCTCAGCTATGTCGCC
TCCGCTCTTGCTGAGGCTGCGTACTATTCAGCCCTCAGCGATAATCAT
TGTTTATCGGCTGAGGATTAAATCCAAATCATCCTCAGCCAGGCTAAG
CTCCGCTGTGCTGAGGGCTTAAGGCTTTATGACCTCAGCATACGACAG
CTCTGTGTTGCTGAGGAGATGCTTGAATGTCTCCTCAGCATCTGAAGT
TAGAATCTAGCTGAGGTACAAGTTAAAAGAGTCCTCAGCCTCTGTAAT
CAAACTACTGCTGAGGAGGGGTTGCGTCGTATCCTCAGCATAGCTCGG
CGGTCGTCTGCTGAGGGTGTGGCAAAATATAACCTCAGCATGACAGTA
ATATCCATTGCTGAGGATCATGAATTTGATCACCTCAGCAACGCCATT
GGATATCACGCTGAGGTTTTGGAAAGGCGCACCCTCAGCCCGTTGGGT
CGCTCGTTTGCTGAGGGTATTCGTCAACAGTCCCTCAGCATAAATGAC
TCCGCTCCGGCTGAGGACGAGCCGCCATCTCACCTAGCCGAAATACTT
TCTCACGCGGCTGAGGGGATGGTACCAGAAGCCCTCAGCGGTTGAATA
TTCTATCTAGCTGAGGTTGGCGTGACGTTTCGCCTCAGCCTTCGGGCT
TACACCGCCGCTGAGGATATGGTGCCAAAATACCTCAGCGGGTGTGGT
CTCTCGTCAGCTGAGGCATCAAACTTGACCTACCTCAGCTGTACGCAG
GTTAGGCTTGCTGAGGCATAGGATGATCATAGCCTCAGCATTGACATA
TTCGTCTCGGCTGAGGAGTTGGGCAGGATAACCCTCAGCTCATCTAGC
GGTTCGGGAGCTGAGGTATGTATTTAACTCCACCTCAGCGTTAGGTCT
GCAAGACCTGCTGAGGGGGCAATGATAAGCACCCTCAGCTGTAGCGCG
GGCCGCCGAGCTGAGGTAACGCAATATCTGGCCCTCAGCACTTGCAAG
CCTATATAAGCTGAGGGACTAATAGCATATATCCTCAGCTGTCGTTTT
AGTCCGTTTGCTGAGGTTAGCGTCAATAGTATCCTCAGCACCTCGATC
AGAAACAAAGCTGAGGTAGACGTTACGGTCCGCCTCAGCCGTACAAAG
AAACATCAAGCTGAGGTTAACTTTACTGTACGCCTCAGCGTTTTTAGG
TTTATGCTCGCTGAGGATGTTGCATTATGACACCTCAGCTTTCACATC
AATCTCAAAGCTGAGGTAGTGATGATATTATTCCTCAGCAAATAATAT
AGGCCCAACGCTGAGGCATGCATTTTTGGACGCCTCAGCATACCAGCC
ATTCGACACGCTGAGGAATTAAGCCCAAAAATCCTCAGCGATCGTGTT
GGCTGCCGAGCTGAGGGCAGATCATATTTTAGCCTCAGCTTAACCCTG
ACGAGGGGGGCTGAGGGTATGTACATCTGAAGCCTCAGCCTAGGATAA
AATGAATATGCTGAGGGTTAGTCAGTGCCATGCCTCAGCGACCCTAGA
TCCATAGTTGCTGAGGGTAATTGGAAGAATACCCTCAGCCAAAAGGGC
GAGCATGGAGCTGAGGCATTCTAAATAAGTAACCTCAGCGGCCAAGGT
AACCGTGCGGCTGAGGTGGATAACTCTCGGAACCTCAGCATCAAAAAA
GCAGGTGCGGCTGAGGGACCGTCAGGCTACGACCTCAGCAATCCAATC
ACATTCATTGCTGAGGATAGTTAGGAGTCGCCCCTCAGCTATAAAACA
ACGGCTAGGGCTGAGGAGTTAAAGCATTTAAGCCTCAGCATGTGCTCA
TTAAATGCGGCTGAGGGTTTGCCTATGGATTGCCTCAGCACTTGTCGC
GTCAAGTATGCTGAGGGATAGTCAATGTTGCTCCTCAGCCCTTTACAC
ATCTCAACAGCTGAGGATTTAGCATTAATTATCCTCAGCTATTAAATA
CTCGTATTAGCTGAGGCCTCAAAGAATCGTACCCTCAGCATTTTCGAG
AGCTATATTGCTGAGGAACCCGGCGCAACCGTCCTCAGCATGGTAGCC
TCCATCGGAGCTGAGGCTCGGCCTTATAGAGTCCTCAGCATAATATTT
CGACTCGGTGCTGAGGACCACGTCCATTGCCACCTCAGCTGATGTCGC
TATCCGCTCGCTGAGGAAATCAGAAAGCTTTACCTCAGCGTTGGTTAA
AGCCAGATTGCTGAGGCCCTTGGAATAGGTAACCTCAGCGCGTCGTGA
GAACGGGTAGCTGAGGTAGACATATCCTATCCCCTCAGCTTATCAACC
CCAAGGCCAGCTGAGGTGTAAACACGAATACACCTCAGCCTCCTTATT
CTAACGACTGCTGAGGAATTAAAGACCGGGATCCTCAGCGGAGCGAAG
CCCGTCCAAGCTGAGGTGTAACCGGCGTGTCGCCTCAGCCGGATTCTT
AGCACCCACGCTGAGGTGATTGGCAGGTAAACCCTCAGCAACCCTGTT
ACCGTTAATGCTGAGGAGAATCCATGGACGGCCCTCAGCTATCACTAG
TATAACTTCGCTGAGGCGGACTACATCAAAGGCCTCAGCTACTTTCTG
CTAAAAGGGGCTGAGGCATGGGCTACTCTCGCCCTCAGCAACTACTGA
ACCAAGTAGGCTGAGGATTGTTTTTAAATTCTCCTCAGCGGCAGCAAC
AGCAAGCTTGCTGAGGCAGGTTGATTCAGCAACCTCAGCGTGTCCTAC
CTTGAAATCGCTGAGGTAACGAGATAGCCCATCCTCAGCCTATCTCCA
TTTTACGGTGCTGAGGTCTATATTCACTTAGACCTCAGCATCCTACGT
ACCAATTATGCTGAGGCATATCTTGATAATGACCTCAGCCGGGTTAGT
ATATAGTAGGCTGAGGGTCGCATACACCTTTACCTCAGCTCAGTATGT
ACCCACCGTGCTGAGGGCGTCAGACTATTTTACCTCAGCTTGGACCTT
AGGATGGACGCTGAGGGAAAACTTGGTCCGGCCCTCAGCGGTCGTCGA
CAGTAAAGAGCTGAGGTAGGGCGCTCAGAGTTCCTCAGCAGTTACGAT
TCACAACCTGCTGAGGAGGGGTGTACGAGTCACCTCAGCTAACCGTTA
GTTACCTGGGCTGAGGACTATACCCGCGGTTTCCTCAGCCTAATAGTG
GCTATCACCGCTGAGGTCCATACTAGGACCATCCTCAGCTAGTCAGCT
TAAGTATACGCTGAGGGCTTAGTTGCTGTCTACCTCAGCGCAATAGTT
TACACATCTGCTGAGGTGATTTTCACCGTCCGCCTCAGCGATAAGTGG
ACTCAATCAGCTGAGGCAGGTCGATGGGAATCCCTCAGCGCCTTACAG
GTCTGAGGTGCTGAGGGAGTATAAATCCTTTACCTCAGCGATCTTAAA
TGTTTCCACGCTGAGGCTAGTTCGGTAGTTAGCCTCAGCAACTCAACC
AATTATTCAGCTGAGGCACTTTACTAATCCGACCTCAGCACAAAACAG
AGACCAACAGCTGAGGCACTCACGCTCTGCCTCCTCAGCTTTTGGCGT
CTTGATATGGCTGAGGGTAGTAGTTAATTATGCCTCAGCTTGTTTGAA
GTACTAGTAGCTGAGGAATGTGTAATATCGTTCCTCAGCTGTTAGGTT
AACTGGGAAGCTGAGGTTTAGCTAATCTGTAGCCTCAGCGTGAAATGC
GCGACTTCTGCTGAGGGGTGCCTTCGTGACGGCCTCAGCTCTTGCTCT
TTATAATTGGCTGAGGGATAATATTACTCTTTCCTCAGCACGCTGTAC
ACTGGAGGAGCTGAGGCGGATAAAGAGGACGACCTCAGCGACCGCTGG
CAGCTTTCAGCTGAGGCTACCGCCATTTTCAACCTCAGCACAACTCTA
GAAATTTGTGCTGAGGATTCAATAGGTGGGAACCTCAGCTACTACGTA
GGTGTTTGGGCTGAGGATTAAAAAAGCGTTGACCTCAGCTTGAACGGC
GTCTACTGTGCTGAGGGCGCCAGATCTTGAGCCCTCAGCTTAAGACAC
AGGGCTCGTGCTGAGGATCTTCGTGACTGATACCTCAACAGGATGTAC
TCACTCTAAGCTGAGGTGAGATGCTCAGCTGTCCTCAGCTATCATCAC
ATATAATGTGCTGAGGGCTAGACCTATTGTGCCCTCAGCGGTAGTTGG
GATTACATGGCTGAGGCGACGATTCCTGGTATCCTCAGCAACCGTTTA
AGCGGTTGTGCTGAGGTAGGCAAATATCATCTCCTCAGCTGGACCTAC
CGAACGATTGCTGAGGACCTTATTTGGGCTAACCTCAGCTATGTACTA
AAAAGAAGCGCTGAGGCTCTAGGGGGTTGGAGCCTCAGCAAGGCAATC
GAGAGTGCGGCTGAGGGAAAGTTGTGCTGTTGCCTCAGCGACGAATGG
TTATCACAAGCTGAGGTGAATGATTGTATTATCCTCAGCTCAATACTA
GTCTCAATGGCTGAGGGGGCTGGGTAAAAATGCCTCAGCCACGTGATC
CGCGGAGCAGCTGAGGCGCATTAATGGTTAAACCTCAGCTTTATTCAA
GAGTAACTAGCTGAGGCGGCTGATTCTAATTCCCTCAGCATTGATCAC
GTAATCCCCGCTGAGGTAATAGAATTATTTAACCTCAGCCAAGGCTGT
AGGTAAACCGCTGAGGTGTTGTATTCGAGCTACCTCAGCATGTCATTA
GTCCGGAATGCTGAGGATCCGTTCTATTGCGCCCTCAGCCATTTTAAG
AATTTTAGAGCTGAGGAGTAAGTTGATTTGGTCCTCAGCCAATGCCAC
CGATCTACGGCTGAGGCACTTATGACATCATGCCTCAGCTTGAAATTG
AGTTACCATGCTGAGGGCGGATAGCACCCGCACCTCAGCTTCATAATT
CAAATTATGGCTGAGGGGATCCTAGAGTTTCACCTCAGCGTTCCCAAC
GATTCGCACGCTGAGGTTGCTATAGTGCGCACCCTCAGCGCTTTTTCT
CACCCACCGGCTGAGGCACTTAGTGTATTACTCCTCAGCATGGGTTAT
CTTTAGGGAGCTGAGGAGGGTGTGATGCGTTCCCTCAGCTAATAGCTT
TCCCCTTTGGCTGAGGGTGGATGTATACAACGCCTCAGCAGATGGATA
TAATCATGGGCTGAGGACGGGCATTGATCAGACCTCAGCTAGGTGTAT
CTTGAACAAGCTGAGGAGGACTGATACACAACCCTCAGCTCGACGACC
CACAACTCAGCTGAGGACGTTTGTCTCGAAGTCCTCAGCTGGTAAGGG
AACTCATAGGCTGAGGTCTACATTGATACAGCCCTCAGCGTTCGAACT
TCGTTAGTTGCTGAGGTAGTAGTTCTACTATTCCTCAGCTTACATTTT
CAGTCATATGCTGAGGGCGCCATAAACTAAAGCCTCAGCCACACTCCA
TGAATTTAAGCTGAGGGGTCCCTACTCAGAGACCTCAGCCATATCTCT
CGATGTTGAGCTGAGGACTTGTGATATCAGCCCCTCAGCTAGAACATT
ACAATAGTGGCTGAGGCAATGTTATCCATGATCCTCAGCAGGGTCGTA
GACAGTTTAGCTGAGGGACCGAATCGAGAGCCCCTCAGCGTACCGCTT
CAAAAATTAGCTGAGGGATTCGTATCCATGGTCCTCAGCACAATGTCT
ATGTATAGTGCTGAGGTTGTAATAAACATGGTCCTCAGCAATAGTAAC
ACTTGGAGAGCTGAGGCGTGTCAGTTTGAAATCCTCAGCTGTCAGGTG
CTTACACCAGCTGAGGAGAGAACCTAACAATTCCTCAGCGGGCTACTT
ACGTGTATTGCTGAGGTATTGTTTGTAGAGCGCCTCAGCTGATCAAAT
TAAATAAGCGCTGAGGACTTAGATTATCGGGCCTCAGCGCTTTCGAAT
GACACAGGTGCTGAGGAGGACTACTAATAAGGCCTCAGCTCCTCAACG
TCTGACACTGCTGAGGCCTTACCACGTCTAGGCCTCAGCAGTTCCCAT
AACAATATAGCTGAGGCTCTTAATATCTCGGCCCTCAGCCGAGGTTGC
CTAGATCTGGCTGAGGCTATGTAGCTATATTTCCTCAGCGTTTTGTTT
CCTGCTGGGGCTGAGGATCGTAAAGAAATAGACCTCAGCGGTCTATGT
ATTTTACAAGCTGAGGCGATTGGTCTATTGGCCCTCAGCCCAACGAAT
GACTGACATGCTGAGGGTGGGGGTATATTGAACCTCAGCTAATTCAAC
TAGTGCCGTGCTGAGGGAGTAGCGGGCCTACTCCTCAGCAATCCACGC
AGGGAAATAGCTGAGGTACAGATTCGTGTATTCCTCAGCTTATGCCAG
ATTTGTGTAGCTGAGGATTCAGGGAGCTCCGGCCTCAGCCTACCTAGA
AAGGTTCCAGCTGAGGGTGTTCTTATGACCAACCTCAGCATGTAGAAT
TGATCACGTGCTGAGGTTTTGTTGAGGTTTGCCCTCAGCCTTGTATCT
CACGGGAGAGCTGAGGTTGGGTCGATCAGCTACCTCAGCAGCCAGCAA
ATGCACATGGCTGAGGAAATTGATCCCCATGTCCTCAGCAATAAAACA
TCGATCGCTGCTGAGGGTAGTTTTGGATATGTCCTCAGCTTTACGTTA
TGGGGTCCAGCTGAGGGGACTCAATTTATAGTCCTCAGCGTAGGTTAG
CATATGCTCGCTGAGGCGTGGCACGTTTCTGTCCTCAGCTTATGCCCC
CACTAATGTGCTGAGGGCACATTTTCCATAAACCTCAGCATGTGCTTA
AGAACGCAGGCTGAGGTCTTATTCATGCTATCCCTCAGCGTATAAAAA
GAGCTAACCGCTGAGGACAGGTTTGGTTGCTGCCTCAGCTTTATCAAT
TTTAGACCAGCTGAGGTGAAAAGAAGTTCAAACCTCAGCCTGGAATTG
CCCTAGCCCGCTGAGGATGCTCTTAACCACACCCTCAGCTTCTTCGCT
ACCTTAGGAGCTGAGGTGCGCATAAGTCGACACCTCAGCTGAAACCGA
GGAATGCATGCTGAGGAAATTAAGCTTGTTAGCCTCAGCCCAGATGGG
AAGTGGGGTGCTGAGGTATATTTGCCTCTTAACCTCAGCGACAAAACC
AGGATTAGTGCTGAGGTCTTCCACTGAAACCCCCTCAGCGAGACTCAT
CACAGTTCGGCTGAGGTCTTACAGATGATTGACCTCAGCTGCGAGTGT
CAGTTCGTTGCTGAGGCCTGAGAAAGGATGCCCCTCAGCCATGTACGA
TATCGCCATGCTGAGGATGCTCAGTCTTTGGTCCTCAGCAGAGCGAGT
TGAGGGCGCGCTGAGGTCTTGAAATCTCATTGCCTCAGCTGACACGAA
TTGGTATGGGCTGAGGAGCGGCAATCTTTCTACCTCAGCTATTTCCCG
AGAAAGGACGCTGAGGGCTCTAGACTAATACGCCTCAGCCCCGCACAG
ATTTTGTTAGCTGAGGGTCCCAGTGTGGACGACCTCAGCTACCCTACC
CTGGGCATGGCTGAGGCAACGAGTAAAGTGTGCCTCAGCATATTAAAG
CTTCAATGTGCTGAGGATTTGACTGCTCAGGACCTCAGCTGTCCTACA
CTATGATCAGCTGAGGTATTCTTGGGCAAGTTCCTCAGCTGAGAAGTA
AGGTTCCCTGCTGAGGAATGAATAGTTAGGTGCCTCAGCAATCACACT
AAAGTCCTGGCTGAGGAGGATGTGGGTGACTTCCTCAGCATCGTATGG
ATACCCCATGCTGAGGCTACGGAGAATAATCACCTCAGCTGTCTGTCT
CGCAGGCACGCTGAGGCAGGACTATGGCAGAACCTCAGCTGTTGATCA
TAATGTCACGCTGAGGGTGTGACTATAATGATCCTCAGCCGAGATTTT
TAAGGACAGGCTGAGGTTTCCAATTAGGGTTGCCTCAGCCACTCTTTA
AGGGGAACCGCTGAGGCTAGATTGCAAAAAGCCCTCAGCCGATTTGTT
AGCGACATAGCTGAGGATTTCAGGTCCTTGTGCCTCAGCGTCCATCCA
TGCGGTTATGCTGAGGGATTCCACGTACGAATCCTCAGCAAGGTCAAT
GGCACGAATGCTGAGGTATGTTTGAAAGTCGACCTCAGCCGAGCGCCC
CCATTGAATGCTGAGGTCTACGACTACAGTAGCCTCAGCCAAGCAATT
TTCTCAAATGCTGAGGTTTCTATTCAAAATACCCTCAGCCTGTTAGGA
CGACCACAAGCTGAGGAGAACAGCGTTAATTGCCTCAGCTGCCTTCTC
CACAGCATGGCTGAGGCTTGGGGTGTTCTTACCCTCAGCGCACTGATT
AAAAATTAAGCTGAGGTTCTAATGTTTAACCCCCTCAGCGTTACGGCA
CATGAAACAGCTGAGGAATCCTGTTAGTATCACCTCAGCTATACGTGA
AGGTAAAAAGCTGAGGATTGTCATAGGTAAAGCCTCAGCTTTGTTTCG
AGCACTGAAGCTGAGGGTCCGTTGATTACGATCCTCAGCCCTCATAAT
TCGCATAAAGCTGAGGGCAGAAGAAGTGTAAACCTCAGCTTCTGTAGT
GTCCTCTGGGCTGAGGGCCCATGAAACGAATTCCTCAGCCCCCTAATT
CCCCTAATCGCTGAGGAAAGTAATCGAACGACCCTCAGCAAGTGACTA
TTTAATTTGGCTGAGGTCCTACGCGTTTAGTGCCTCAGCTCAGATTAC
TCGCGGCTGGCTGAGGGAGAACTTGTTTACGTCCTCAGCGATCTTGCA
GATCCGCGTGCTGAGGTGGCATGAAAATTAAGCCTCAGCGTTCTGATT
TATCTGGTTGCTGAGGGTACACTGCCATCTTCCCTCAGCGCTGTCCGG
GGCAGAGTTGCTGAGGGTGTGAACGTCTCTTCCCTCAGCGATATGTAT
GTTCGTATCGCTGAGGCAGAGAAGGGAACTTCCCTCAGCGTACTGAAA
GTTAGACTCGCTGAGGACTTACATTTCTTCTACCTCAGCTCGAATTGA
GACTGTGTCGCTGAGGGAATTTAGGAATCTGTCCTCAGCTTAACATAG
CCTTAAAATGCTGAGGTGAACTGGTGTGACTACCTCAGCGGACTGTTG
TTAAAGTAAGCTGAGGGAGTGGCACTAGGCGACCTCAGCTATTCTGAG
TTGATCTCAGCTGAGGCTCCGGGACTGGCTTTCCTCAGCGCGATCATT
CATGAGTCCGCTGAGGTGCTAGATTCGGTTTACCTCAGCACGTTTGTG
CATGAACTTGCTGAGGAGATCTCAAATCTTAACCTCAGCTGAACGCTG
GTTACAAATGCTGAGGGAGAAGGTTCGACGCGCCTCAGCTCCCTGACC
CTAGAGGAAGCTGAGGACACGTGAGATTACCGCCTCAGCACTTTAGCG
TTTCGTTCAGCTGAGGTAGATTGCGATTGAAACCTCAGCCCCACAGAT
GATATACTCGCTGAGGAGGACTTTTGGCTTATCCTCAGCGCATGATAT
CAGTACTGGGCTGAGGTCAAGGGGGATGTGCTCCTCAGCCCCGATAAT
AACTAAATAGCTGAGGTTCTTACTGGAGTAGACCTCAGCTTGAGAAGG
GTTCTCTCTGCTGAGGGGGTCGGGTTAATCGACCTCAGCCATTACTCC
GGTTTCCATGCTGAGGGGACATGATAACTCATCCTCAGCATTGCAAGA
CAGGTGTTCGCTGAGGATTAGACAATGTGATGCCTCAGCATACCACTC
TTGTGTTTCGCTGAGGCTCATAAGCTATTCTACCTCAGCTGTGACCAG
CTACGGTGGGCTGAGGACGAATATCTTGAATTCCTCAGCAGAGTAAGG
CTGGAATGGGCTGAGGAATTGTTAGGTTGCACCCTCAGCCCCTAAATG
AATATAACCGCTGAGGACGTCGGATACCCAACCCTCAGCCCTCTTATA
TATTTCAGCGCTGAGGGGGGTTTCCATGGAAACCTCAGCACTGGAAAT
GGTATAGCGGCTGAGGCAATATTAAGTTTAATCCTCAGCTTACGCTGG
TGGGATGATGCTGAGGTCATTTCAGTTACGCGCCTCAGCAGTTAGCTC
ATGTACTCAGCTGAGGACGTTTTGATCATAAGCCTCAGCAGGTCAAAC
AGATTGAGGGCTGAGGAAAAATCGGTTTCAAGCCTCAGCTTCGTGCCA
ATCAATGCAGCTGAGGTGGCAGTAGATCTGGTCCTCAGCATACTCTTT
TTCGTTACAGCTGAGGGCACCTTCCGCTATGTCCTCAGCAGTAGTTCT
AAAATCTGCGCTGAGGGGGTAGATGGTAGGCCCCTCAGCCCACCAAAT
AGTCCAAACGCTGAGGTTGATGTGCGTAAAGGCCTCAGCGCACCCTTC
ATGTGTTAGGCTGAGGTGTAGAAAGTAACTTTCCTCAGCTCCTAGCCG
TCTACCATAGCTGAGGGCCCTCATCCTTCCTCCCTCAGCAAGCACCGT
TTCTGTCATGCTGAGGAAGTTCTCGGTCCGCCCCTCAGCATATGGTCT
GCGTAATTCGCTGAGGTACTGAAGCTCTATGGCCTCAGCAAATGACTT
GTAGGGGCGGCTGAGGTACGCGCGAATAGAGACCTCAGCAGAAAACAA
CACGCATGTGCTGAGGTGAAAAATTATGGGAGCCTCAGCAGTATCGTG
AGGCCTAGAGCTGAGGCAGTTCATGTACCGCACCTCAGCGTCATACAG
ATGATGGAAGCTGAGGTGGACAGTAGGTAGTTCCTCAGCAGTAATCGA
AAACTTTTTGCTGAGGTGGGTAAACCTCGGTACCTCAGCGAAAACTGA
GAATATGCGGCTGAGGGGATTAACTTAGGAGGCCTCAGCAGCTTTTTA
CACCCGTAGGCTGAGGAATCAAATACACAATACCTCAGCTTTATTGGG
ACATTTAGCGCTGAGGCACATTTGCTGGCAACCCTCAGCATGTCTTTG
GAGGATTGAGCTGAGGTGGGTGGGATTTTCGTCCTCAGCCAGAGAACT
CCCAGCTTCGCTGAGGCACTCCCCAACTTAAGCCTCAGCCTAAGGAGC
AGACATGAGGCTGAGGTCAGGTCGCACCAAGGCCTCAGCATGAAAAAG
TCCAAAAACGCTGAGGAGAACGGAGTGAATAGCCTCAGCTTAAACGGG
GTGAAAACAGCTGAGGATAGTGAGCGGATGCACCTCAGCGCCTGTAAA
ACCAGGCTTGCTGAGGTGTGTCGATTTGACTCCCTCAGCGATATTGCT
GTATTAGTAGCTGAGGCTCCAGTAGATGCACACCTCAGCAGCACGATA
CATTAAATTGCTGAGGCACTAATTCTTGCGCCCCTCAGCTACCGGTGC
TATATACTCGCTGAGGTATTGGGATACGGAACCCTCAGCAGAAAATTG
GAGAATTAAGCTGAGGTTGTAGTCCTTTGATGCCTCAGCTCTTCGCCG
CTAATGTAAGCTGAGGACGTCTGCAATGGGCCCCTCAGCGTCTTACAA
TGGCGGACTGCTGAGGTATCTGAGGATCTCGTCCTCAGCTTTTTTCAT
GAAATTGCTGCTGAGGAATTACAATTCCTAACCCTCAGCTCCGAACTT
TTACGTAGGGCTGAGGCCCTTTTTATGCACTGCCTCAGCATATATCAT
GACCTCAATGCTGAGGCTGAAATGCGGACGGCCCTCAGCGCTTACCGC
CATAGGGGAGCTGAGGACAGTCGATTAATCTCCCTCAGCCTAAGGTCC
ACTACTCGTGCTGAGGTGGCCGTCTAGACAAACCTCAGCTGGGAACAA
CAGTGGGCTGCTGAGGTACGTTTAAGCCTTCACCTCAGCAGTACCTGT
TTATCGTCGGCTGAGGCTGCCAAGCATGCGGTCCTCAGCGATTGAGGG
CGTGTACTGGCTGAGGCTGTCCTTGTTAGACACCTCAGCATTCATAGC
CAACCCAGAGCTGAGGAGCATGTTTGGCCGTACCTCAGCCGACAGAGC
CCATCGACTGCTGAGGTAGACAGTATTATAGACCTCAGCTGGACAACA
TTTTCACTAGCTGAGGTGGATTAATAGTAGGCCCTCAGCTCCGTTCAT
CTCATGCGCGCTGAGGTGTGGTATATGAAGGACCTCAGCACTATTTTT
TGTCCTTCTGCTGAGGGACTGCGAAGTTCTCTCCTCAGCTCGTCACAG
TGTACCAACGCTGAGGTGGGGATATACATTCACCTCAGCTGGTGAGTT
TCAATAGCAGCTGAGGGACAGGCTCAACAACACCTCAGCAGATCACCG
GCGTTAGGAGCTGAGGACTTCATGTCTCTAATCCTCAGCAGCGGGTAT
GGAATGATTGCTGAGGAGAAGATTAACATAATCCTCAGCATGTAGAGT
GTCAGATTCGCTGAGGGTAGCAAAGGTGGTTTCCTCAGCGGTTTGTAA
GTCAGTAGTGCTGAGGGGTCGTCGCATGTTTACCTCAGCTTAGAGTGG
TCTCTATATGCTGAGGCGGGGCAGACTTTTTACCTCAGCTGGAAGTCT
ATAGCACATGCTGAGGTTTGTGGCCCGGTAAACCTCAGCACGTAGAGT
ACGGCGGTCGCTGAGGTTCTGCGTTACACACCCCTCAGCACGATTAAA
CAATTAAGGGCTGAGGACTTGGGGCTAATACACCTCAGCGCTATATCT
CAGCCACGAGCTGAGGGATAATATGATAAATACCTCAGCCTGGGTATT
TCTACACAGGCTGAGGGGGTTCCTGCGAATATCCTCAGCATTAAAATG
CGGGAATTCGCTGAGGACATATGTAGGATACCCCTCAGCAATAAAGTC
CGCAATCCAGCTGAGGCATTAATTTCCATCCCCCTCAGCCTCTGCTCG
TCTCTTTTCGCTGAGGAACGTTGCCCGTCGCTCCTCAGCTGTCACACC
ATCTTAAAAGCTGAGGAGCATTATGACCCCATCCTCAGCAATTTTGAA
CAGAAGCGAGCTGAGGCTAAGTCGTTGGGTAACCTCAGCATCAAAGCC
GCATTCTAAGCTGAGGCTAATCCTAGCGGCGGCCTCAGCCCTTTTTGT
TCACATTTGGCTGAGGCATCAGATACAGTGGACCTCAGCGCGTGTAGT
CAAGATAGGGCTGAGGAATATCTCTCCATATGCCTCAGCAGTATCAAG
CTATGCGGGGCTGAGGTCTGTGATAACTGCTTCCTTAGCTATTCCAAT
TGCGCCGCGGCTGAGGCGAAAAATGTCTCAATCCTCAGCAGTCGATTC
GTGGCGTGGGCTGAGGTCTCCCGGGTTTGTGTCCTCAGCTCTATTTAA
GTCAATCTCGCTGAGGATTCCAATTCAGGAACCCTCAGCCCCCTACTT
CCTGGTCCGGCTGAGGGTCGCTGTTAGTGAGACCTCAGCTCTTGTGAA
TAACCTGTGGCTGAGGTCTTTTTTTGCTGGGGCCTCAGCGCACGGCAA
ATGCTACAAGCTGAGGAGATTCTTGTCTATTGCCTCAGCGATGATCTT
CAATACTCCGCTGAGGCTGATAGTAATCACATCCTCAGCTTATGCACC
ACATTTTCGGCTGAGGTATCCTATGGACTTATCCTCAGCATACTACTA
AAAAAGGCCGCTGAGGATTATGGTAAGAGGACCCTCAGCGAAAGAGTG
GAGTAGAGCGCTGAGGCCTCCACACGAATCAGCCTCAGCGGTGATATG
AACACCGGTGCTGAGGACTTAACGCTACTACCCCTCAGCCTACGTATA
AAGCTAACTGCTGAGGGCCTAAACGTCATGGCCCTCAGCCCTATAGGA
CAAGTTGCGGCTGAGGCGTAACGGAGAAGGGCCCTCAGCATGGTATAT
GGAAGATGCGCTGAGGTAATTAAACCGTTCACCTCAGCTCCTAATAAT
GTACAGGAGGCTGAGGAGTAGATCGACTGATACCTCAGCTGGATTAAA
GGGTGCAATGCTGAGGTCCAGAACTTTGGGGCCCTCAGCTGATAGGTA
CATACAAGTGCTGAGGGGTTCAATACCTAGGTCCTCAGCTTTCTACTC
AAGGTATCAGCTGAGGAAGCAGTTATGAATGACCTCAGCGTTATGTTT
GTCAAGTAGGCTGAGGTTTTCATGCGAGTCAGCCTCAGCTCGGCTGAA
CTTGAGTGGGCTGAGGGTGTATGCTAAAAGAACCTCAGCGATAGATGG
CTGGCTCCGGCTGAGGTTATCAGAATCATGATCCTCAGCGTTGAATAT
ACCATAGTTGCTGAGGTTAGATTCGGGCGTATCCTCAGCGTACACTAA
AGTTCTATTGCTGAGGGTAGGTTTGGGCAGTGCCTCAGCTTACCAAGT
CGAGAGCGGGCTGAGGTATGAACTAAATGATACCTCAGCGAGATAGTT
ATCACCTTGGCTGAGGCACCGCCTGTAGTACACCTCAGCTGGTAGGGA
CTTGTCAGCGCTGAGGAAACAGACTAGCTTAGACTGAGGGAGGTTCTA
AAATGGCTAGCTGAGGTTCTTCGCGTAGCACGCCTCAGCTGCTTCGCA
TCGGTCCTCGCTGAGGCCTGTGTTGTGACGGCCCTCAGCAGTTAAGCA
ACATTTTGGGCTGAGGGATACAATAAAGTTATCCTCAGCGTTACACTT
GCCTCTACTGCTGAGGCGCTAAGACTTCGGGTCCTCAGCTCTCTATGT
CATACAGACGCTGAGGCCTTACTTTTGAAGTACCTCAGCAATTCACGC
CTGAGCTTAGCTGAGGAAGAGAATTATAAGATCCTCAGCCAAGTGATA
GAAGTAGTGGCTGAGGCATACAGCAGTCCAACCCTCAGCATCTTTTAA
ACGTACATGGCTGAGGAGCATATTTAGACGGGCCTCAGCGAGAATTGA
AGCATACGTGCTGAGGCGGGGCGTTATCGCCCCTCAGCAACTTATTAT
CCATTACGCGCTGAGGAACAGGTTCCATATCGCCTCAGCAGGTATAAG
CTACAACTTGCTGAGGTACATACGTTACACAACCTCAGCGTTTAGTCT
ACTCTATCTGCTGAGGTTTGATTGATTTTAGTCCTCAGCGTGCGATCT
GAACTATGGGCTGAGGCCCTGTAACTCCTCGTCCTCAGCGATTATTTC
GCTGGGTAGGCTGAGGATCCCGGACCTTTCATCCTCAGCGTACGATCC
CGCTGGGTTGCTGAGGGCGAGCGATACTAGGCCCTCAGCAATCTAAGG
GGATCAGTAGCTGAGGCACATAATTTTTAGAACCTCAGCGACGTCCGA
AGACGAAATGCTGAGGGATAATTACTGTCTTCCCTCAGCTGTGCGGTC
TTTAATGAAGCTGAGGCGACCCGGTCGCACTCCCTCAGCAACGACCAA
AATACCACTGCTGAGGCACGTGCTAGCTTTACCCTCAGCCGTGCATGT
CTGGGCGTAGCTGAGGAGATAGACTAATAGACCCTCAGCGCTAAAACT
TCTTGCGCGGCTGAGGTGACATAATTTTCAGTCCTCGCGTCTTGCTGT
TAAGAGGCGGCTGAGGTAGGGATTAGATGCTACCTCAGCTAATTATCT
ATCGTTTTAGCTGAGGTAATCACTGGAGTTGACCTCAGCAACATGTGA
TCGATCTGGGCTGAGGGCCCAAAGCTCATGTTCCTCAGCAGTAATAAA
GCCGCCGTAGCTGAGGGCTCAGTAATATCGTACCTCAGCTTATGCAAC
AGGTGGCGAGCTGAGGACAAGGTTGTTTATGCCCTCAGCCATGTTCGC
TGGGTGCTTGCTGAGGAAAAGATGTATGGATTCCTCAGCACCATCCTG
ATTTTCTAGGCTGAGGTTTTGGTAAAAACACACCTCAGCCACGCGGGC
TTGTGCCAAGCTGAGGCCTTAGCTTGCTCAGGCCTCAGCGCCACGGAC
GGTCGCATGGCTGAGGTTGCCCGTAACCATAACCTCAGCAGGCCCCCT
GCACGGATGGCTGAGGTATACTCCCATTGCGTCCTCAGCTCGGTGTCC
AAGATGTTCGCTGAGGAGGCGGAAGGCCATAGCCTCAGCCATCTCGGC
CCCAGCGTGGCTGAGGAGTCTACTATCCTCGCCCTCAGCTAGTATTAT
AGGTGCACCGCTGAGGCCTACAGTATCAACTTCCTCAGCCCTCTAAAG
TTTGGGCGTGCTGAGGAGTACAGTGGTTAAAGCCTCAGCGAACAGCTG
TCTATAAGTGCTGAGGTTACCCGGCTTATTTTCCTCAGCGGAGTTTGG
TGAAAATGCGCTGAGGTATCTTTCGGGTTTGTCCTCAGCATATATCAT
TAGAGTGTGGCTGAGGAGCTTTTCCATTGCCCCCTCAGCGATTTCTAT
CCTCGTTGCGCTGAGGAAGCTACTCCGAAGATCCTCAGCTGGAATAGT
TAATTCCAGGCTGAGGTTGGGTAATAGTTAAGCCTCAGCACGATCGAA
GGACAATAGGCTGAGGATAACAGGGTACATGCCCTCAGCCTAGTGCCC
GTACATGAAGCTGAGGAAGCGTAGACTCCGTTCCTCAGCCATGTCATA
CATAGAATCGCTGAGGGAGGGCGATATAAAAGCCTCAGCGCGTAGATC
GCATAACAAGCTGAGGCATTGGTAAGGTCGGCCCTCAGCTACACGACC
ACGACGCAAGCTGAGGTTCTGGTATGCATACGCCTCAGCGCGTCAAAG
TGAACATTCGCTGAGGGATTTCATTCAATAAGCCTCAGCATTGCGTCC
AGATTTTTTGCTGAGGCTTGTCTCGATTATACCCTCAGCCGCGATAAT
GTACAGCACGCTGAGGCACTACTAGCAGTAGTCCTCAGCTGTTTCAAT
AATTGCTCTGCTGAGGTTCCTACTTGACGAAACCTCAGCAAAAATGCT
GCTTGAGATGCTGAGGCGGAACTCCTTCTTCTCCTCAGCGTGTTTCTT
ATTTGTTGTGCTGAGGAGTATAGGCTAACAGACCTCAGCCGCGCGGAC
ACGGAGGTAGCTGAGGGTTAATAATGGGAAACCCTCAGCAAATCTATC
TAATACACGGCTGAGGCGGATTAGATGTTTCCCCTCAGCAAAACGCTT
TCCTTTGATGCTGAGGTGTGTCCGGTCCCGGACCTCAGCTGTAACCTA
GAATATTGGGCTGAGGTAAGAGGATAGTAACCCCTCAGCGTAACTCTT
TATGCCGCGGCTGAGGGCTACGTTTTTAACCCCCTCAGCAAATTCTAC
CAATTATAAGCTGAGGCCTAAGAAGGTCAGAGCCCCAGCCTTCTATAT
AAGTCAAGGGCTGAGGGTTAATCTCAATGACACCTCAGCTTGAAAGAC
ACTGTGCGCGCTGAGGGATTTGAGATTGGGATCCTCAGCTTAATGTCC
TTTCCTTATGCTGAGGACCGGCCCATCAGTTACCTCAGCATAGACGTC
TTTTTCTGAGCTGAGGGAATACTAACTAGCTGCCTCAGCATGGCACCT
ATATCTGGTGCTGAGGAACGGGCTCCACGAGACCTCAGCTTTGGATGT
CTTGGTAGGGCTGAGGGGTCCACAGGTGATTTCCTCAGCCACCATTCA
GCTGAAACAGCTGAGGGGGTTTGAATCAGCCTCCTCAGCACTACGGGT
TGTACCCACGCTGAGGTCCTACCATGGGCTAACCTCAGCGAACGAATA
AATTAAGTAGCTGAGGTTAATGAAGGTCGCGGCCTCAGCCAGCGCGGC
AAAGTGATCGCTGAGGGGGTTGGTAGCTCGCACCTCAGCATCTGCGAC
ATATGGTACGCTGAGGTATAGTACAGGGAAGCCCTCAGCCTGTACTCT
ATGAGTTTAGCTGAGGTGTCAGCTCTCTACGACCTCAGCATTCGTACC
ATTAAGTAAGCTGAGGAGCTCAGAGAAGGTAGCCTCAGCTTTCGGGGA
CTACATGGCGCTGAGGTGCTCTGATGAAAACACCTCAGCCCACCCAAA
TGGTCTCGTGCTGAGGGTTCGATTTGGCACAACCTCAGCCCACATCAT
GGGTTGCACGCTGAGGTCATATTCAGAAACGTCCTCAGCAACGCGGTA
TACGTATCGGCTGAGGCGCAAAGCCAATAGGACCTCAGCCTAGGTGGT
ATCTATCATGCTGAGGTGAGCGAGACATCAACCCTCAGCAGCCCAGTC
AGGACTAAAGCTGAGGAAGTATTCAATGCCAGCCTCAGCGAGTTTGGT
TGGAAACTCGCTGAGGTTCTCATTATGTAGCGCCTCAGCGCGCTTGAT
ATGTCAGCTGCTGAGGGAGGGACATCTTACGGCCTCAGCATCCATCTA
TCAGACAATGCTGAGGCCTACGGATAGCAGTCCCTCAGCATGTGTTTT
TTTTTTCATGCTGAGGCAATTAATAGACAGATCCTCAGCGAGCTATAC
ATTATAGAAGCTGAGGCCCTTAGCGGTTCGGCCCTCAGCAAAAAAAGT
CAAACCCTGGCTGAGGTGCCAAGAGGTGACTACCTCAGCAGCACTAAC
TCACAACGTGCTGAGGTAATTGAAAAATCATGCCTCAGCGTTTGAACA
TCAGGTTTGGCTGAGGAGTCTAGCAGGTCGGCCCTCAGCACTAATAGT
TAATATCATGCTGAGGGTCGTATAATTAAAATCCTCAGCCTAACCGCT
TTCTTCGTTGCTGAGGTAGTTAGACAGCTTCACCTCAGCGATATAGAA
AATAAACGGGCTGAGGCCTCTATAACAGCCACCCTCAGCTGCGTTATT
AGATGACAGGCTGAGGTTTCTGCTTCAATTTCCCTCACCTCAAACCAT
CTGCGAATGGCTGAGGAACGTAAGCGAAGGTGCCTCAGCGGTTTGTGA
GTGGTCAAAGCTGAGGTAAGGTGGCATATTGCCCTCAGCTATGTTGCT
TATATCTGCGCTGAGGACTTATTATTGTAGCACCTCAGCTGACGGGGG
GGAATTTGGGCTGAGGTTAGAATGTCAGACTTCCTCAGCGTCACAATC
GGTCCTGGTGCTGAGGGAAAGCTGAAGCCTGCCCTCAGCCTTTAGAAG
CGAATTCCAGCTGAGGTTACAGTTATTTATGGCCTCAGCTATTGGCAC
TTTCTTACAGCTGAGGTCGGTCCGACGTAAATCCTCAGCGGCAATGGG
CCGTGTCAAGCTGAGGTAATATGGGTATCCTTCCTCAGCCAAAACGAC
GGTAGTCGGGCTGAGGATAATGTGATATCCGCCCTCAGCAATCAAGAT
CCATGACATGCTGAGGTGGCCTTGGTGTGCAGCCTCAGCATATAACTA
TTCATGGATGCTGAGGGGTACTTTAAACTGATCCTCAGCATTACACTC
AAATCCTTAGCTGAGGACAGTCGTTAATTAAACCTCAGCTAATTTAAT
AATGATCACGCTGAGGACGTAACCCAAATTAGCCTCAGCGCACGACCT
ACTTCCTATGCTGAGGTGTGACTACCTAATATCCTCAGCCCTTAGTAT
GGCCCCAAAGCTGAGGTATTAAGTACTTTACCCCTCAGCGCACGTCAC
TTTATGGACGCTGAGGATATTCCGCAGTAAGTCCTCAGCCCTATGGTG
CTAGGAGAAGCTGAGGCGTGCAGTCGATGGACCCTCAGCAGTACCGTG
GGCGTTAGAGCTGAGGTTGTGAATAGTTGAAACCTCAGCTACTTTAGA
TTTAAAACTGCTGAGGGTAATCTTAAGCTAACCCTCAGCTATACTTTA
TTTGGTTGTGCTGAGGAATTATGGAGTGTGTACCTCAGCATTTATAGT
TAAGTAAAAGCTGAGGCAGACTGATGCAACTCCTCAGCGATTCGACCT
TACCTTTGCGCTGAGGGATCCGATTAAGTAGGCCTCAGCTCTTGTATA
TCGCATTAGGCTGAGGTAAGGCTGTGAGGTCTCCTCAGCTTTTTTAAC
TATTCTCCAGCTGAGGACGCATAAAGCGCCGCCCTCAGCTCCATATCA
GACGATGTCGCTGAGGTATTCTGGGTTATGTTCCTCAGCTGTATCTGG
GCATGGAATGCTGAGGGCTGGTTGCGCAATGGCCTCAGCGATTTGATA
AGGCAAGCTGCTGAGGATTCCCAAGCTAACGACCTCAGCAGATACCTT
AACTTCCGTGCTGAGGAAAGTTGAGCTAACTCCCTCAGCTAGACCAGT
ATTATAGATGCTGAGGGAAGTAATCGCTGTGTCCTCAGCAACGTACGC
ATCCACCTGGCTGAGGGCACTTTTCCAAGACTCCTCAGCACTTACTAG
AGGCTACGCGCTGAGGCATTTTGGTAAGTAAACCTCAGCTAAGGCAAA
TGGACCAATGCTGAGGTTATTATACAGCGAGACCTCAGCTCTGTTCAA
CTTGTCAGCGCTGAGGAAACAGACGCTAACCACGCTGAGGTAAGAATA
ACTTTCAAAGCTGAGGCAAATCATGCGAGACTCCTCAGCCTTCGCTAT
GGACAAGTAGCTGAGGCCAATTTATTTGGGTACCTCAGCATTCTGCTT
CTCTTTATTGCTGAGGATTGGTCCGGTACTGCCCTCAGCATAATTCCC
TGTGAGCACGCTGAGGTACTGCTAAGACTTCCCCTCAGCACGTAAGAT
GGGAGTCCGGCTGAGGTATGGCGCCATTCGGTCCTCAGCTTTAATTTA
CGTCTTCGTGCTGAGGACTAGAAAGCATGGCGCCTCAGCGATCCAAGT
AAGCTGGTAGCTGAGGACGGATTGTTAGGACCCCTCAGCGGTACGATT
TGGAGTAGTGCTGAGGTCACAAAGCACATATACCTCAGCTGGTATGTA
ATTAAAACGGCTGAGGTATGAAAGTAACTTGGCCTCAGCTACCGCATG
CACACGCGAGCTGAGGTATTACGGGCTTTCTGCCTCAGCGTTCTTTAC
AATGAGGATGCTGAGGGCAACACACCGCGTTCCCTCAGCATTTTCTCA
TTATAGATTGCTGAGGTCGCTCTTAACAATCGCCTCAGCAATCTACCT
TCACAACTGGCTGAGGATATGGAATATTTTCTCCTCAGCTAGTTCATA
GGCGTGTAGGCTGAGGTTCGAGTGGGGTTAACCCTCAGCTGCGAATAT
AATCCAATCGCTGAGGGTACCACCACATGTACCCTCAGCACTCAGTAG
GTGTACGGTGCTGAGGAAACTGTAAGCTACGTCCACAGCATAGACTAC
CAAATCCCGGCTGAGGGGGTTGAAATAACTCACCTCAGCTACTAGAAT
GTGTACGCGGCTGAGGATAGATTGATTATTTGCCTCAGCTGACGGCGA
GAATGTGATGCTGAGGATTGTACATGCTCTACCCTCAGCCAGAAGGGC
CAAATCCAAGCTGAGGCGGTGGATAATGCGGCCCTCAGCATAGCGATT
ATATTCTGAGCTGAGGAGTACATCGAAATCACCCTCAGCATACGAGAG
ACATAATTAGCTGAGGCAATTAGCGGCACGTTCCTCAGCCTCAGTCAG
GACTCCAACGCTGAGGGCATAAAAAAATCAGCCCTCAGCATGTGTTGT
GGAGTTTGTGCTGAGGTAAGCGTGAAGATTCACCTCAGCGGGGTCGTG
CGCACACGGGCTGAGGCGTCAATTCGATCTCACCTCAGCCTACTTATT
AGAGTCGGCGCTGAGGCCAATATAGGGCTCTACCTCAGCGTTCCAAAC
GTGCAGGCCGCTGAGGAGTTCCGCTTCTGTCTCCTCAGCTGGGAATGA
AAAGCCCCAGCTGAGGATCATAATTGCAAACTCCTCAGCAAGTCCCAG
GTCATCCCGGCTGAGGATCACTTTTGTCGGAACCTCAGCATGATTGCT
CGCGTGATGGCTGAGGACTATTATATTCAGGTCCTCAGCGTATCTCTA
CAGACACGCGCTGAGGCACATACCTTGGTGTACCTCAGCAAATCCTGC
AGTTTAGTTGCTGAGGGAGTAAGTTCCGCAGACCTCAGCAGATGGGAA
ATAACGATAGCTGAGGCAGAATTCTAAATATTCCTCAGCTATGTAATG
CCGTCAACAGCTGAGGATTTAGTCCTTTTTTACCTCAGCCTTTTCTCT
AGATCTAGAGCTGAGGAGAAGCAATCGACTCACCTCAGCAGATAATAA
TACTTCTCTGCTGAGGTTTATTGTCAGAATTGCCTCAGCTTTTGTTCG
TTGCTATTAGCTGAGGCAGATAATTGATACATCCTCAGCAGGACCGTA
ATCGTTTTAGCTGAGGCACTTCTTTTGAACTTCCTCAGCCATACTCGA
ATTCTTTATGCTGAGGGCTATCTCTTGTGGATCCTCAGCCCCTACTAT
AACCTATGAGCTGAGGTATTGAAACCTCCCTTCTCAGCCATAAACGTT
GGTGGAAAAGCTGAGGAAGCAAGCAGTTTCAACCTCAGCTAGTATATG
AAAATTAAAGCTGAGGTGATGGGGGGGCAGACCCTCAGCGTGTTTCTA
TAATCTTGAGCTGAGGGGTAGATCAGCCTTTCCCTCAGCCAACTTGAT
AACATTTCAGCTGAGGCTCATAGCTCATGGTACCTCAGCGAATGGTAC
GTCGATGCGGCTGAGGAATCACCTTGATCAGGCCTCAGCGAGCGGACG
GTCTCCCATGCTGAGGACGATCTTAGTGATCCCCTCAGCATACGTTTT
TGGTAAAAAGCTGAGGGCGAACGGGACATTCTCCTCAGCTAACCGGTT
GTCGCAAGTGCTGAGGCGCGTTGTCCGTTGCTCCTCAGCCAGGCAGAT
GTTTGAGTTGCTGAGGTATAACAACTTAAACTCCTCAGCTGGATTCGG
ACCACAAGAGCTGAGGTGGCATTCCCACTGTTCCTCAGCTGCGCAGCA
GTAAGAATGGCTGAGGGATGTTCCCTAGAAATCCTCAGCTGACAAAGA
GGCATTCCCGCTGAGGGATTACAACAGTTCTTCCTCAGCTCGGTGTGG
ACGTACACTGCTGAGGAATGTAAGTGAAAAGCCCTCAGCTGAGTGGGT
GTAAGTCACGCTGAGGTTCGAGCTTTTGAGTTCCTCAGCTGATCCTAG
CGCGACAATGCTGAGGCATTGTCTAGTGAAAACCTCAGCAAATGTAGC
ACTAGATGGGCTGAGGGACTTACCTTGTTGGGCCTCAGCCAGCTATGG
AGTCTCGAGGCTGAGGAACTAAGGGACAACATCCTCAGCATTTATGGG
ATTATTGCTGCTGAGGTGTCGTATTACATTGCACCTCAGCTCATGTCT
GAAAGAAAGGCTGAGGGGGTACCTTAATCAGTCCTCAGCTGGATGTTA
AAAACACTAGCTGAGGTATATAGCATGCAGTACCTCAGCATGCACTGA
AAGAGGGATGCTGAGGGTCAGTGAACTGTCAACCTCAGCCTCTCCTTT
TTAGCAGGAGCTGAGGTGCCGTTCGTTTTGGTCCTCAGCAAGCTGCAC
CAGACTTGCGCTGAGGTTGATATAATTTTCTTCCTCAGCTATCAAGTA
TGTTGGCTGGCTGAGGTCAGTACTAAGTGTTCCCTCAGCAGGCCGGGA
TATTCTGCCGCTGAGGCATGATACATAGAAATCCTCAGCGAAGATACT
TCGCACGGAGCTGAGGAATCAAAAACTGCTCCCCTCAGCATCAAGTGG
GATTTAAGCGCTGAGGGCATAATTGTGTCGAACCTCAGCTATTACAAG
AGCTGTATGGCTGAGGCCATTCACTTAACTCACCTCAGCGGAATACCG
TCGTAGACAGCTGAGGGATTACCCGGTTATAACCTCAGCTCTTCTCCA
CGAAGAACTGCTGAGGCCGACTTGAGGCCGGTCCTCAGCAAAATTGGA
ACGCTTCACGCTGAGGATTCAACGTTGGAAGACCTCAGCGTCATCCTA
GTGATAAGCGCTGAGGCAATTGTCGTATTCTACCTCAGCAGCCATACC
TACTTGAAGGCTGAGGGCTAATATCGACTTCTCCTCAGCATTTGACTA
TATGAACGGGCTGAGGTGCAGATGCACACCACCCTCAGCTTTATGCTT
AGAGATTGGGCTGAGGTACAACGAAGATTGTCCTCAGCCTGCATGTAT
TGATAATTTGCTGAGGGTCGTACTAGCCCTCACCTCAGCCCAAATTTA
TTTTCTCTTGCTGAGGTCAGACGCGTGCCAGCCCTCAGCACGATCATA
TGTAGAATAGCTGAGGTATGGTCAGTCGCATCCCTCAGCCACTCAGTT
AGGACATGCGCTGAGGCCCGATTTTTAAAAAACCTCAGCGCAAGGGGC
GAAGACATAGCTGAGGCCCTCGGGACGCGCAACCTCAGCGGTTGAATT
GACGTCATGGCTGAGGGATTTGGTCTTCCAAGCCTCAGCGAGGCGCGA
CCAGATAGTGCTGAGGTCCCGGCTGGGACATCCCTCAGCCCAGCTTCG
GCGCTTTTGGCTGAGGACTCCTAGGGTGAGGTCCTCAGCTAGTGTTCA
GGAGCGATTGCTGAGGACGTTTGTTCATGTACCCTCAGCGTAAACATT
ATATTATGTGCTGAGGCCTATGGTTTCTAGGGCCTCAGCCTACAATAG
CTGCTATAAGCTGAGGTTGCAAGGGGGTTGTCCCTCAGCTTGTTGTGC
TGAGGAAGTGCTGAGGTAATGTTTCTAGTTATCCTCAGCTGAGTAGCA
TTTTACTATGCTGAGGTCCTGAAATATTCACACCTCAGCGCTTTCGGT
GACTACTTTGCTGAGGTTGCATAGTTTGAAGCCCTCAGCTGGAATCCC
TCACTGAAAGCTGAGGCGACTGGAAAATCGAACCTCAGCAACAAGCAG
GGTACCGGTGCTGAGGATCAATGACTAAGCCTCCTCAGCAGTAAACCC
TGGATACGGGCTGAGGTCACGAGGTAACGTATCCTCAGCACCGAACGG
CCTTCAGAGGCTGAGGATGGTTAAACGCCAGGCCTCAGCCTACTTAAC
ATCTTCCATGCTGAGGATTAGAAAGGGATATTCCTCAGCCCACAATTT
TTACCGCAGGCTGAGGTGTAGACAGCTAGATTCCTCAGCCAGCAGCGT
TTTCTGAAAGCTGAGGATCACATTCGGTTAACCCTCAGCAGGAGGCGA
CTGTTCCCCGCTGAGGACATGTCTAGAACTGGCCTCAGCGCGGTCGTG
TAAAGAGTTGCTGAGGTATGAACTTGGAGTTTCCTCAGCTATATCCAA
CATGTTATTGCTGAGGAATATTTGTTTTGCGTCCTCAGCGACCCTTCG
GAGCGTACAGCTGAGGAAATAAGCAGATGATGCCTCAGCGTCCTTTAA
TTATAGCTCGCTGAGGGAAATAATGTGCAGTCCTCAGCGTAATAACTT
TTGCTTTTGGCTGAGGCTTAGCATTATGTATTCCTCAGCAGACATAAC
GCGCATCGCGCTGAGGACCCCATTAAGGACCACCTCAGCGCATATATC
TCTGAAATTGCTGAGGAAAGAACTTTTTTGAACCTCAGCAGTAATTAG
GGTCTTATCGCTGAGGCCAGCTATATTCCATCCCTCAGCACTACCACC
TCGCCAAGTGCTGAGGTGATTCTCCGGTCGCCCCTCAGCTCCTAGCGC
AGCTTTCCGGCTGAGGTCGACCCTCCGCATACCCTCAGCCGATTGATA
ACGAGTGGAGCTGAGGTCCATTTGATATCGGCCCTCAGCAGTGCTTAC
TAAAGCTCGGCTGAGGGCGCCTATTCTCATAACCTCAGCCGTCACATA
GTAATTGAGGCTGAGGTAGTGATACTTGAAAACCTCAGCTCATTCCAT
AGATAACATGCTGAGGTCAGTTTACTAAAATACCTCAGCTAGCTTCCA
GAGGAGTGTGCTGAGGTAAAACAGTGGTATGTCCTCAGCAATAAGGAG
GGTGCCGAAGCTGAGGTATAGTCGAATTGTGGCCTCAGCTCAATGACA
GAGGCTACTGCTGAGGTGACAAGATTTAACAACCTCAGCCCAACTATT
AATGTTCATGCTGAGGAGTTGAGCAAGTTCCGCCTCAGCTGCCAATGG
CATGACACAGCTGAGGTATGTAGAGATTGCAACCTCAGCCTGTTAACT
ACCCTTGTGGCTGAGGATGTGCTCGTATGACTCCTCAGCGAAAATTAT
CTTCATATCGCTGAGGGTTAATTTTATGTTACCCTCAGCTGAAATAAC
GGGGCAGTCGCTGAGGAATCAGGTAGCTACCACCTCAGCGTCAAACCA
ATCGCAACTGCTGAGGGTTCCGCAGATCTCAGCCTCAGCCTAGGTACA
GTTCTCACCGCTGAGGTCATCAATTTAAAATACCTCAGCAATCAGGTG
GTTCAAGGCGCTGAGGTCACTGTGCTCCATTGCCTCAGCGGGATTATA
GGATCCTAAGCTGAGGCAAGATCGAAATCATTCCTCAGCCCCATTGCC
ATAGCATGGGCTGAGGAATGTCCGCTCAAGGACCTCAGCCCGGGTTTT
GTATCTTTGGCTGAGGAAAAACATATTAATTGCCTCAGCCTCTCTACG
ATCTGCGGTGCTGAGGGTTCACCGTCGCTTTACCTCAGCACAAACCTT
TAAGATCGTGCTGAGGAAGCCAAACATGAGTTCCTCAGCATTACACCG
ATATAGCCTGCTGAGGGGGACTGTGAGCTTCTCCTCAGCGTTCCCTAA
CCAGAATTTGCTGAGGTTCTGCATCGTAGTCTCCTCAGCCTCTGTACC
AAATTTTGTGCTGAGGAGGTGCTCCGTTACTACCTCAGCAACTTCAAC
TGCATGAAGGCTGAGGTTCGCCGGTTTTTAAGCCTCAGCAATTTTAAT
AAGAAAGCTGCTGAGGGTTATGCTGATAGGGCCCTCAGCATTCTACGT
GAGGAGAGTGCTGAGGTTTGGTTCAAGTTTACCCTCAGCTCGGGTTCG
TGGTAGCATGCTGAGGGTGATTGCAATGGTGACCTCAGCCAAAATCTG
TGGGCAGAAGCTGAGGAAGTCGCTTTTCATCCCCTCAGCGAGCATAAG
GAATTCTGGGCTGAGGAACCCTGTGTTCAGGCCCTCAGCTGATATCAA
GACCTGTGGGCTGAGGACTGACATAAGTAATCCCTCAGCACGGACCGA
ATAAAATTGGCTGAGGTTAGTCTTGGAACATACCTCAGCATTTTAACG
CGTTGTTCCGCTGAGGTCAAGGGCAGTATCAGCCTCAGCATATCCTTT
TGTCTACACGCTGAGGACTAGCGGTAATTCCGCCTCAGCTACTGACTG
CAGTTTGCCGCTGAGGGTGGAGGTTCCAGCATCCTCAGCATCAAAGCT
AGAATGGCCGCTGAGGCGAGTTCATCCGCCTACCTCAGCAGTTTTTGA
ACGCGTAAAGCTGAGGTGTCCGTTACTCATGCCCTCAGCGATATTCAG
GGTTCCTTCGCTGAGGTCTATAAATGGAAAGACCTCAGCGAGATCTGG
TTAAAGATTGCTGAGGGATGCTATGGTTTTAACCTCAGCTCGTATAAT
TTTATTAGTGCTGAGGGTTACCTGGCGCTTACCCTCAGCCACGCCCTA
TAACGTGTGGCTGAGGGTTTATATTAATGCTACCTCAGCAAGCGGGCC
TACAATTCTGCTGAGGCGTTTTGAGCACGTAACCTCAGCACTTTTATC
GACAGAAGCGCTGAGGCACGTGTACTTATTTTCCTCAGCAATACAGCC
CATCTCTTAGCTGAGGACAGGGAACAGCATTTCCTCAGCTCCCATTGC
GTCTGTGCTGCTGAGGCGCGACTGTCATGTTACCTCAGCCTGGCAGCC
AAGGCTAAAGCTGAGGGGTACATGGGCTTAGCCCTCAGCCACGTAATG
GATAATCTTGCTGAGGATTAGGCCTCCCCCGGCCTCAGCTGACATTTT
[truncated: 81,688 more rows]
