# Supplementary material for: Assembling a True “Olympic Gel” From over 16 000 Combinatorial DNA Rings
Source: Adv Mater. 2026 Mar 6;38(34):e20549. doi: 10.1002/adma.202520549 (PMC13274696; doi:10.1002/adma.202520549)
Supplement: Supplementary file 4 — Supporting File 4: adma72688‐sup‐0004_Data_S5_NGS_analysis.zip. [file ADMA-38-e20549-s001.zip › Data_S2_NGS_analysis/20_transformations/not_gibson_unique.csv]

Subsequence	Count
AAAAAAACCGCTGAGGTGTCTTAAACGTATTAACTCAGCTGGGAATCA	1
AAAAAAACCGCTGAGGTGTCTTAAACGTATTACCTCAGCTGGGAATCA	3
AAAAAAACCGCTGAGGTTTTAATGCATATGCCCCTCAGCAAACAACAG	2
AAAAAACATGCTGAGGCCCAGGTAGGGGACAGCCTCAGCGTATCCACG	1
AAAAAACATGCTGAGGCCCAGGTAGGGGACAGCCTCAGCGTTATAAAA	7
AAAAAACCAGCTGAGGAATATAAGGTAACATGCCTCAGCATCGTTCGA	5
AAAAAACTCGCTGAGGTTCAGTCCGCCAGCGTCCTCAGCCGCATCTGG	6
AAAAAAGCGGCTGAGGTATCATTACAGAGGTCCCTCAGCGACATTTTA	7
AAAAAATAAGCTGAGGAATGACCGAGGGGAGACCTCAGCCAGTAAGCA	1
AAAAAATACGCTGAGGCGGCTAACAAAAGCACCCTCAGCTCGAGTCAG	7
AAAAAATCAGCTGAGGGACCGAGGCTTCAAGCCTCAGCATGCGACGAT	5
AAAAAATGAGCTGAGGAGGTTTTCTAATCTAACCTCAGCATAAATTGT	2
AAAAAATTGGCTGAGGCAATTGACTAGCAGTACCTCAGCCCGTTCCCC	1
AAAAAATTTGCTGAGGATAGTCGTGACAGGTACCTCAGCTCTTGAATG	3
AAAAACAGGGCTGAGGGTGGTGCTACGTAAGGCCTCAGCAAAGGGCTC	11
AAAAACATTGCTGAGGAGCCCCTACAATGTTTCCTCAGCGTTCACTCG	2
AAAAACCCAGCTGAGGTTTGATATAGGTCCAACCTCAGCTTATAGACG	2
AAAAACGGGGCTGAGGAGACACCATTTGTTTCCCTCAGCCGAGCAGCA	4
AAAAACTCCGCTGAGGTGAGGAATGATCTCGACCTCAGCGTTCACTGT	5
AAAAAGAAAGCTGAGGATAGCTTGGTTCTTCCCCTCAGCTAGGGCAGG	5
AAAAAGATAGCTGAGGTCGAATAATCTTGTGACCTCAGCATTAGAAAG	3
AAAAAGATGGCTGAGGTACACACACGCTCCCGCCTCAGCCTGAGCGGT	1
AAAAAGCACGCTGAGGACTACATCGCTTTTTACCTCAGCTGAGTAACA	1
AAAAAGCACGCTGAGGTTCATAGCTCTGGGCACCTCAGCATAAACGTA	3
AAAAAGCATGCTGAGGTAAGTGAATCCGAGCCCCTCAGCCCAACGTCG	3
AAAAAGCTTGCTGAGGAGTCCTGTGATCTTACCCTCAGCCCAATGTCT	2
AAAAAGGCGGCTGAGGGCAGATATTTAAACAGCCTCAGCATAATGGCG	2
AAAAAGTTTGCTGAGGTAGGTCTATTGCCAGACCTCAGCTAGGTTATA	1
AAAAATAACGCTGAGGAAAGATTCCCTTCGCACCTCAGCATTGCAACA	1
AAAAATAAGGCTGAGGTGCTTACGTCTGATGTCCTCAGCGCTCCCCTG	3
AAAAATATGGCTGAGGACGCCTGAAGAACTGTCCTCAGCTCTAAGCGT	1
AAAAATATGGCTGAGGTTTCCTCGAGCTGAACCCTCAGCAAAGCAAAC	2
AAAAATATTGCTGAGGCGTAGAGCTGGACATACCTCAGCTAACCGGTT	3
AAAAATCCAGCTGAGGGAACAAAGTTGGTCCGCCTCAGCTTACAGGAG	1
AAAAATGGAGCTGAGGTTATCCTTAGAGTTCTCCTCAGCAAACTCGAG	1
AAAAATGGAGCTGAGGTTATCCTTAGAGTTCTCCTCAGCAACTCAAAC	1
AAAAATGGTGCTGAGGTTGTCTATATTTTCCTCCTCAGCACGATTATA	4
AAAAATGTTGCTGAGGGTGAATGATCACGGCGCCTCAGCGATGATTTC	1
AAAAATTAGGCTGAGGACTGATGCGATACAGTCCTCAGCGATTAAGTA	1
AAAAATTTAGCTGAGGTTACCCAATTCTTCGACCCAGCTAGACTCTTT	3
AAAACAAGAGCTGAGGATGGAATCCTAACACCCCTCAGCTCGTTATAT	4
AAAACACACGCTGAGGCCACTTGTACAGCGTTCCTCAGCATTATTCCC	1
AAAACACTTGCTGAGGCATCCCAAATTTAAATCCTCAGCTTCTAAACA	4
AAAACAGTAGCTGAGGGGTAGTACAGGGTAAGCCTCAGCTAATTAAAC	3
AAAACATAGGCTGAGGAACGCTTAACGTTTATCCTCAGCTGGGGAACC	2
AAAACATATGCTGAGGATAGTGTAAGACCATGCCTCAGCTAAGGATGC	1
AAAACATGAGCTGAGGGTACATCCTTTATATACCTCAGCGTCTCTAGT	3
AAAACATGTGCTGAGGGGGCTTTGCAACACAGCCTCAGCGAGCATACA	4
AAAACCAAAGCTGAGGGTTGGCTAGTGCATTGCCTCAGCCTTTAAGGC	4
AAAACCGATGCTGAGGAATATACCTATTACGTCCTCAGCTAATAGATC	3
AAAACCTTAGCTGAGGAGCTACGGAGTAAGTACCTCAGGCGGCTACTG	1
AAAACGAACGCTGAGGGGCATGTAAAGCATTACCTCAGCTTCAAAGCA	5
AAAACGAGCGCTGAGGATTCACTACAGTGATCCCTCAGCTATGAAACT	3
AAAACGATCGCTGAGGACTAGGCCTTCATACCCCTCAGCGCTTAATGG	2
AAAACGCCCGCTGAGGACACTCACTTAGAATTCCCCAGCATACCGGCT	1
AAAACGCCCGCTGAGGACACTCACTTAGAATTCCTCAGCATACCGGCT	3
AAAACGGACGCTGAGGCTGAGCAACTGTCTAGCCTCAGCAGAATGTAA	1
AAAACGGCTGCTGAGGTCGCCAGGCCATCGTACCTCAGCAATAGATTT	7
AAAACGTCCGCTGAGGGGGACTCAACTAGTGTCCCTCAGCACTATGTA	1
AAAACGTTCGCTGAGGGATCTCGTTTTCATTTCCTCAGCAGCCAAACT	6
AAAACGTTTGCTGAGGCGCCGTCTTGGCATCTCCTCAGCGTTAGTCTT	3
AAAACTAACGCTGAGGTCCCACAATGCAATGACCTCAGCCCTTTTTTT	1
AAAACTCAAGCTGAGGCGGATTAATCCAGTGCCCTCAGCCACAACTGT	7
AAAACTCAAGCTGAGGCGGATTAATCCAGTGCCCTCAGCCTCAACTGT	1
AAAACTCATGCTGAGGTAGGGAATTTCGCCTACCTCAGCCATATGGAT	2
AAAACTCTAGCTGAGGATGGGAAAAATAAATACCTCAGCTATGAGTAT	4
AAAACTGATGCTGAGGCCCAGGATGAGCAGCGCCTCAGCACGAAACTC	2
AAAACTGTTGCTGAGGGTTTACTATGTCCTCTCCTCAGCTTTACGTAG	5
AAAACTTGAGCTGAGGAGTCATAAAGTCTGTTCCTCAGCCGTATTCAC	3
AAAAGACAAGCTGAGGTTATCGTCTTAGCATCCCTCAGCAAATCTTTC	8
AAAAGAGAAGCTGAGGTACAAAAAAAGAGTGCCCTCAGCTATCTGAAC	3
AAAAGAGGCGCTGAGGTATATCTAAATGTCCACCTCAGCGCTAAATAC	4
AAAAGAGGGGCTGAGGCCCCCGACTGCCTTATCCTCAGCCGATCCATG	3
AAAAGCAAAGCTGAGGATTGCCTTTCGAAAGACCTCAGCTAAATCATA	4
AAAAGCAAGGCTGAGGTGGTAACACAAAACTCCCTCAGCTTTTTCCAG	3
AAAAGCACTGCTGAGGATAAGATCCTATAGTTCCTCAGCTAACAAACC	1
AAAAGCATGGCTGAGGAGGCAAATATGTCCGTCCTCAGCTGGAATTTT	6
AAAAGCATTGCTGAGGTTGTTAATGGCGTTGTCCTCAGCCTATATGGT	2
AAAAGCCCAGCTGAGGTAAGCTTTATTTAGGGCCTCAGCCACGGGAGC	5
AAAAGCCCCGCTGAGGACGATTAATGTACGGACCTCAGCGCGCAGTAG	1
AAAAGCCTCGCTGAGGTGCACCGGTAATCAACCCTCAGCTGCGAATAT	5
AAAAGCGAGGCTGAGGTTCCGCCCCTCGATTGCCTCAGCGGATTACCC	3
AAAAGCGATGCTGAGGTATAGGCCACTGCTACCCTCAGCGGTAACTTC	1
AAAAGCGTTGCTGAGGGACGGGTAAGAAGTCTCCTCAGCTATGTATTA	2
AAAAGCTAGGCTGAGGTATTCATAGAACTGTGCCTCAGCATTCGGAAT	4
AAAAGCTCTGCTGAGGACGTCATCGCCACGTACCTCAGCTGACAGGAT	4
AAAAGCTCTGCTGAGGACGTCATCGCCACGTACCTCAGCTGACAGTAT	1
AAAAGCTCTGCTGAGGGTCTTAGTCCGCTTTCCTCAGCAATTGTAATT	1
AAAAGCTGCGCTGAGGGAGTGGGTTTTATGGTCCTCAGCAGTGGATTA	4
AAAAGGAACGCTGAGGCATCCGACGGGATCGACCTCAGCAGGCCTCGT	3
AAAAGGAACGCTGAGGCATCCGACGGGGTCGACCTCAGCAGGCCTCGT	1
AAAAGGAATGCTGAGGTTGAAATAAAAATTGGCCTCAGCTTAGTAAAT	5
AAAAGGATCGCTGAGGTCCACATGGTGAGGCACCTCAGCGCAAACATG	1
AAAAGGATGGCTGAGGAGATCTAACTTGCAGGCCTCAGCAACTCAGAG	7
AAAAGGATGGCTGAGGCGATCTAACTTGCAGGCCTCAGCAACTCAGAG	1
AAAAGGATGGCTGAGGGTACGTTCAACGTGTACCTCAGCGGCGGTTAC	2
AAAAGGGAGGCTGAGGAATTTGACGACGTTCTCCTCAGCGAGGGTCGA	6
AAAAGGGCGGCTGAGGTTTATAATCACGCGACCCTCAGCTGCTCACCT	3
AAAAGGGTAGCTGAGGTTTCATACTTATTACTCCTCAGCGACAATGTT	3
AAAAGGTCCGCTGAGGAACGCTTTGCAGGGGCCCTCAGCCACGATACC	1
AAAAGGTTGGCTGAGGTACCGTTGGGAAGCATCCTCAGCTTCTTCTCC	1
AAAAGTACAGCTGAGGAATGTTACTATAAAAACCTCAGCGTTTCAGTC	1
AAAAGTAGCGCTGAGGCGGTTAACGAACCAGCCCTCAGCTTCAGAACG	4
AAAAGTCACGCTGAGGATAGGGAGATTTTCATCCTCAGCTACGAATCA	1
AAAAGTCACGCTGAGGATAGGGAGATTTTCATCCTCAGCTACGTGGGA	3
AAAAGTCTTGCTGAGGGATCGTTCTCTATGTACCTCAGCGTGTAACAG	2
AAAAGTGTTGCTGAGGTGTGATTGCCCATACACCTCAGCGCTAATTCA	3
AAAAGTTCCGCTGAGGTGTTTTAAAACTAAGGCCTCAGCTGTACCCAT	8
AAAAGTTGTGCTGAGGCGGTCATCTCAACTTCCCTCAGCGTAGAAACT	1
AAAAGTTTAGCTGAGGGTCATCTAATGTTTATCCTCAGCTCCCATAGC	1
AAAATAAAAGCTGAGGAGAGATGATAGCCGGTCCTCAGCATCTAAGAG	1
AAAATACAAGCTGAGGGAATCAATATCGTGTGCCTCAGCAATGTAAAA	2
AAAATACCCGCTGAGGATCTTGGACTTTACGACCTCAGCGACTATCTT	2
AAAATATACGCTGAGGGTTGTTGAAATTAATCCCTCAGCGGTGCTAGC	2
AAAATATACGCTGAGGTGTTTGAGTTAAATGGCCTCAGCACCTGACTC	2
AAAATATATGCTGAGGCTGTCATAATCGTTATCCTCAGCATATATAAT	1
AAAATATCAGCTGAGGGCGCTGGTGTGTGTATCCTCAGCGAATGGGCG	6
AAAATATCTGCTGAGGTGCCTCCACTGTGGCCCCTCAGCGACCACGTC	7
AAAATATGCGCTGAGGGTGCTGTTCACCATCTCCTCAGCAAATACATG	2
AAAATATTGGCTGAGGTATCCTACGCATATTTCCTCAGCTTCAACATC	2
AAAATCAAGGCTGAGGAATCATTATGTCGCTACCTCAGCATAATAAAT	2
AAAATCAAGGCTGAGGAGTTGAACGTGGGCAGCCTCAGCAGACAAGGG	1
AAAATCAATGCTGAGGTAATCTAATTTCTACTCCTCAGCCCCACTTCA	1
AAAATCAATGCTGAGGTAATCTAATTTCTACTCCTCAGCTACACGTAG	4
AAAATCAGCGCTGAGGGTGAACTATGCTATGACCTCAGCAAACATTGT	1
AAAATCCGTGCTGAGGTGATAATGAATAGAACCCTCAGCTAGGCTTAC	2
AAAATCCTCGCTGAGGCTTGTTGTGATTGGTGCCTCAGCTGGCAATAG	2
AAAATCGCTGCTGAGGTACGCCGGTAGCAAAACCTCAGCATGATGAAT	1
AAAATCGCTGCTGAGGTACGCCGGTAGCAAAACCTCAGCATGATTAAT	4
AAAATCTAAGCTGAGGTGCGCCAGCATAGGAGCCTCAGCATCTCCAAG	1
AAAATCTAAGCTGAGGTTCCGACATTTTCCGCCCTCAGCGAACGTGCA	4
AAAATCTCCGCTGAGGGAGGTTTGCAGTACCCCCTCAGCTAGTTATAC	1
AAAATGATGGCTGAGGCGAATGACTAAGTGATCCTCAGCCGGAGAATA	1
AAAATGCAAGCTGAGGTGGATTTCTGCTTGGTCCTCAGCCAACAACAT	1
AAAATGCAAGCTGAGGTGGATTTGTGCTTGGTCCTCAGCCAACAACAT	1
AAAATGCACGCTGAGGTATTCTCTACTTCATCCTCAGCTTGCATAACT	2
AAAATGGCGGCTGAGGGTACGATTATGATACACCTCAGCTTGTAGGAC	3
AAAATGTAAGCTGAGGGACATGATACGTAAATCCTCAGCCATGGGTTC	3
AAAATGTACGCTGAGGGTTTTACCGACGTATACCTCAGCATGATCCAC	3
AAAATGTCAGCTGAGGCTTAAAGGTGAATAGTCCTCAGCACGTATTTA	3
AAAATGTTGGCTGAGGACCACCTGAGGGGGTTCCTCAGCACTTATGCT	2
AAAATTAAAGCTGAGGCAAGTAACTTAAACTTCCTCAGCTGGATTAGG	2
AAAATTCAAGCTGAGGCCACCACTTGAATACTCCTCAGCCGAGAGAGC	3
AAAATTCACGCTGAGGGTTATGATCATAATTGCCTCAGCAGTGAGGAA	1
AAAATTCATGCTGAGGATGAGAGCTAACAAAACCTCAGCTTATTTCGT	1
AAAATTCCAGCTGAGGAGTCAATTATAGTGGTCCTCAGCGAGATTTGG	2
AAAATTCTCGCTGAGGCAAAGCTATCCTAGGACCTCAGCGAGGACTAT	2
AAAATTCTGGCTGAGGGTGGATATGATATACTCCTCAGCTTGGGGTTT	4
AAAATTGAAGCTGAGGATGTCATCTTGAGCACCCTCAGCCCCTTTACA	2
AAAATTGACGCTGAGGCTGTTATATATTGAGTCCTCAGCAGGCTGGAG	5
AAAATTGATGCTGAGGGAGAGGTGTGTTGTGCCCTCAGCGGCAGGGAA	1
AAAATTGATGCTGAGGTGGTAGACGCAGTTGCCCTCAGCCATAATGCG	1
AAAATTTAGGCTGAGGGCTGGTTAGTTTATTCCCTCAGCTTGTGCACG	1
AAAATTTCCGCTGAGGACTCCGGACCTTTAACCCTCAGCCACTAAAAG	4
AAAATTTGGGCTGAGGCCACGGCTTCGAGAGGCCTCAGCTGTTCAGAA	1
AAAATTTGGGCTGAGGTCAAAGTCTACCAGAGCCTCAGCAGGATTAAT	2
AAAATTTTAGCTGAGGACGAATGTGCTCGCTACCTCAGCGTGGGCAGG	1
AAACAAAAAGCTGAGGACGATCCGCAAGACTCCCTCAGCAGAAGTCCA	1
AAACAAACCGCTGAGGAGAATCAATGAATATTCCTCAGCTCTGTTCGT	1
AAACAAATTGCTGAGGCATTGAAATGTTGCTTCCTCAGCCCATTGTGT	2
AAACAACAAGCTGAGGAATGCCATTCGAGGGTCCTCAGCTCTCTGTAG	3
AAACAAGAGGCTGAGGTTCCATCAATCATGGACCTCAGCGTTCTTTTT	1
AAACAAGCCGCTGAGGGTCTAACATGGTACGACCTCAGCTGATCTAAT	4
AAACAAGGTGCTGAGGGGCACCTCGTTATATTCCTCAGCCTCGTCTTG	1
AAACAAGGTGCTGAGGTTTGCTAAAGAGTGCACCTCAGCTTGATTTTA	2
AAACAAGTAGCTGAGGACTCTGAGAGGTTCAACCTCAGCGGTGCTGCG	2
AAACAAGTAGCTGAGGTAAGTAAATCGTATACCCTCAGCGTGATAGTG	3
AAACAATCAGCTGAGGCAGTTCGATCGTCGCTCCTCAGCCAGGAATGA	1
AAACAATCGGCTGAGGATGGAAGTTGCGAAATCCTCAGCTATGCGAGA	1
AAACAATGCGCTGAGGGACCAAGCTGATTACTCCTCAGCCTTCTTGGA	1
AAACAATTCGCTGAGGGGCTATGTAGGATAAGCCTCAGCATTTTCAAT	1
AAACACAATGCTGAGGTCAATGGACGTCGACTCCTCAGCATATTCTTA	1
AAACACATAGCTGAGGTTTTTGGCAACAAACACCTCAGCGTTTTGAAC	4
AAACACATAGCTGAGGTTTTTGGCAACAGACACCTCAGCGTTTTGAAC	1
AAACACCGGGCTGAGGGTGACGGACAAACATACCTCAGCGTTGTAATC	11
AAACACCGGGCTGAGGTATGCATTATAAGTGACCTCAGCAGTGACCTT	1
AAACACGCGGCTGAGGCCCGTTAACAAGGGGCCCTCAGCGGGGTACCG	5
AAACAGAAGGCTGAGGTATTCTTCTCGCGGTCCCTCAGCGCAAAGACT	4
AAACAGAAGGCTGAGGTGTTCTTCTCGCGGTCCCTCAGCGCAAAGACT	1
AAACAGACCGCTGAGGCGCTGAGGGTAGTGAGCTACCAAACCTCAGCG	2
AAACAGAGCGCTGAGGGGGCTCAAATTAAACTCCTCAGCATATTATTG	2
AAACAGATTGCTGAGGCATATTTTCGTGCGTTCCTCAGCTACATCTAT	2
AAACAGGCTGCTGAGGCATGTGTAGATATGCTCCTCAGCATAAAACCG	6
AAACAGGGGGCTGAGGCTTATGATGAATAGTACCTCAGCGGATGTGTA	1
AAACAGGGTGCTGAGGTAGCATTTAAAACTAGCCTCAGCGTGACAAAC	1
AAACATAGAGCTGAGGGGAATGATGGCTATATCCTCAGCCTTGTTTCT	5
AAACATAGGGCTGAGGAGCGAATTAGGGGTATCCTCAGCGAGAAGTAT	6
AAACATCCGGCTGAGGACAAATGGTTGCACTTCCTCAGCCCTGTAATG	4
AAACATCGCGCTGAGGCGGGAAGGGCAGGAGACCTCAGCTTTACTGCG	7
AAACATGCAGCTGAGGTTTTCCTGTTTGGAACCCTCAGCATTATCATT	3
AAACATGTAGCTGAGGCATTCGTGTTGACCGGCCTCAGCGAACGCATA	5
AAACATTTTGCTGAGGTGGGTATTTGGGCAAACCTCAGCCGGTACACG	1
AAACCAATAGCTGAGGTAAGCTTACAGATTCTCCTCAGCTTCCGGCGT	2
AAACCACTAGCTGAGGTACATAGCAGTTTCGTCCTCAGCAACATAATT	7
AAACCATAAGCTGAGGAGTTAGTTCCAAATACCCTCAGCGCTTAACCA	1
AAACCATAAGCTGAGGAGTTAGTTCCATATACCCTCAGCGCTTAACCA	1
AAACCATACGCTGAGGTTCAATATACACTCGGCCTCAGCTATTATTTA	4
AAACCCAGAGCTGAGGTCGTTATCCTAACCACCCTCAGCGGTAAGAGG	4
AAACCCATTGCTGAGGATACGATTAAATAATTCCTCAGCCGGAAAATT	4
AAACCCCAAGCTGAGGTCTTTATAGTCTTGCACCTCAGCAATCATCAT	1
AAACCCGCAGCTGAGGTACCAATGCGAGCTTTCCTCAGCATAGAACGG	4
AAACCCGGAGCTGAGGGTAGTCCAGATGGCTTCCTCAGCGACCTATCT	1
AAACCCGGCGCTGAGGGTCCCCAAGGGATGCCCCTCAGCAGCTGCACT	7
AAACCGACGGCTGAGGCTCTAGTCGAGATTTACCTCAGCTCCTGAGCG	6
AAACCGCAGGCTGAGGTCATGTGGAGAGCGGTCCTCAGCGTATGCGAT	2
AAACCGGAAGCTGAGGAGTGGTTTGACATTACCCTCAGCGTATATGAG	2
AAACCGGTTGCTGAGGGTTTCTTAAGGTCTAACCTCAGCATACTACTC	5
AAACCGTAAGCTGAGGTCTGAACACATCAAATCCTCAGCAATATGCGG	1
AAACCGTGCGCTGAGGTACATCGTAGGAACGGCCTCAGCCTGGACGAT	2
AAACCTGCAGCTGAGGATAATAAGCCTGAGTGCCTCAGCCCCTATAAT	2
AAACCTGGGGCTGAGGGGCCTTACTAGAGTGACCTCAGCCCTCCGCAC	2
AAACCTTAAGCTGAGGTAAGTATCATTACAACCTCGCTGACGACTTTG	2
AAACCTTACGCTGAGGCAGGGTTAGAGCGGTTCCTCAGCTATCTGTTC	1
AAACGAATCGCTGAGGGGTATATACGGAAGTTCCTCAGCTCCTCGAGA	4
AAACGACTAGCTGAGGGGCCATGTTAACTTTGCCTCAGCTACTATGTA	2
AAACGACTGGCTGAGGGGCCATGTTAACTTTGCCTCAGCTACTATGTA	1
AAACGAGAAGCTGAGGCGTAAGCTTCCGGGCTCCTCAGCGTGGCTACA	3
AAACGAGCTGCTGAGGCATTCATGTACAGGGTCCTCAGCATAAATTGT	4
AAACGATTCGCTGAGGCAATTGTTGCATACCGCCTCAGCCCTTATCCC	10
AAACGATTTGCTGAGGAAGACTATGACACTGTCCTCAGCCACATTATT	4
AAACGCACAGCTGAGGTAGGCCGGGAGGTAAACCTCAGCTTGACAAGA	4
AAACGCAGAGCTGAGGCATTCTTGTTACTGGTCCTCAGCCAACACGAA	1
AAACGCCACGCTGAGGATCTTAGAATTGGCGCCCTCAGCTTATTAGTA	2
AAACGCGATGCTGAGGCTGGCTAACTGGATCACCTCAGCCAGCAACAG	2
AAACGCTGCGCTGAGGCAAAGGTTTCCGGGGACCTCAGCTATATCAAG	3
AAACGGACAGCTGAGGGGGTATATTCCGGTATCCTCAGCAGGTTAATC	1
AAACGGAGGGCTGAGGTAGATACTTAGTCCGACCTCAGCACAGGGTAA	3
AAACGGATCGCTGAGGAGGGAGGTAACGATTTCCTCAGCACCGTCTTG	1
AAACGGCATGCTGAGGAAATCAATATAGCTTACCTCAGCGCGCCTTAG	5
AAACGGCGGGCTGAGGCTCATTGTTACATCCACCTCAGCCGAAAGAAG	2
AAACGGCTTGCTGAGGGGAAAAAATTTAGTCTCCTCAGCAAACGAATG	1
AAACGGCTTGCTGAGGGGAAGAAATTTAGTCTCCTCAGCAAACGAATG	1
AAACGGGAAGCTGAGGTTTGCTGTCGCTATGCCCTCAGCTACGCAGGC	6
AAACGGGATGCTGAGGTTTGCTGTCGCTATGCCCTCAGCTACGCAGGC	1
AAACGGGCCGCTGAGGCTCTATTTATGTGTTTCCTCAGCATGTTCCTC	2
AAACGGGGAGCTGAGGAAACCACGCAGGTGTACCTCAGCAGGATACAC	2
AAACGGTGTGCTGAGGGCGTCCGGCGGTGAAACCTCAGCGAACACTTT	1
AAACGTGACGCTGAGGAATTCATGTTTTTCTTCCTCAGCGTTAACGGT	1
AAACGTGCGGCTGAGGCATTTAGATTGGATTTCCTCAGCTCCGCTAGT	4
AAACGTTTAGCTGAGGTGAGCGTCAAACTCGACCTCAGCAGCGGCCTG	3
AAACTAACAGCTGAGGAATGAGGGGCGTACGGCCTCAGCCTCAACCAT	2
AAACTAAGTGCTGAGGTTTACAAAATTTCGGTCCTCAGCCCATACTAA	2
AAACTAATTGCTGAGGTTCTAGCACTAATGAACCTCAGCTCTGGGTAG	4
AAACTATAGGCTGAGGGTTTACATAGGTCAATCCTCAGCTAATATAGC	1
AAACTATCAGCTGAGGATACGACTTATGATTTCCTCAGCCATATATTC	1
AAACTATCCGCTGAGGGCCTTATCACGGTGGGCCTCAGCCGATCCCAT	3
AAACTCCGAGCTGAGGCCTCGCAGTCAACTCACCTCAGCGAGTTCAAG	1
AAACTCGCGGCTGAGGGCAAGCGATCTGACGGCCTCAGCTCTGCATGA	3
AAACTCGTTGCTGAGGTTGCCATAACCCATTGCCTCAGCCGGCGTGTA	2
AAACTCTCAGCTGAGGAGAATGCAGGAGTGGTCCTCAGCTTTAGCGGA	2
AAACTGAAGGCTGAGGTTTCAATGTCGACAAACCTCAGCTCTCCTCGT	1
AAACTGATGGCTGAGGCCATCGTAAACGCTCGCCTCAGCCCGCTTCAA	3
AAACTGCTAGCTGAGGAGGCGCATACACAACCCCTCAGCTAAGCGGTT	1
AAACTGGGTGCTGAGGCAATTAACATGCCAGTCCTCAGCTTTATTGTA	2
AAACTGGTTGCTGAGGTTCGGTTTATTTGCAACCTCAGCTAATATATA	1
AAACTGGTTGCTGAGGTTCGGTTTATTTGCACCCTCAGCTAATATATA	2
AAACTTAGTGCTGAGGTTATATGTGTGTTAGACCTCAGCGATTTGACA	2
AAACTTCATGCTGAGGTATATTTCACACACGTCCTCAGCTCACTTGTG	2
AAACTTCATGCTGAGGTGTGGGTCGAGGAGCGCCTCAGCGATTTTACA	3
AAACTTCTGGCTGAGGGGGAGTCCGGGCAATCCCTCAGCCAAATCAGG	2
AAACTTTATGCTGAGGGTCTGCATATCGTAGGCCTCAGCTCTAGCCAT	1
AAACTTTGGGCTGAGGACGACAAAACCGATGGCCTCAGCTACTGATTA	1
AAACTTTTGGCTGAGGTATGCCTGCTCGCTACCCTCAGCTTATCTATA	1
AAAGAAAACGCTGAGGATAAAAAATTTAGCGGCCTCAGCGCACATGAT	2
AAAGAAAGCGCTGAGGAAGTTAGTAATGTGCGCCTCAGCAAGCCATTG	4
AAAGAAATTGCTGAGGAGGCAGCATTGTACGCCCTCAGCAACATAACA	2
AAAGAAATTGCTGAGGTGAGATATAATATTTACCTCAGCTTATCAAGC	2
AAAGAACCAGCTGAGGAGAGTACGCTCCACGACCTCAGCATTCTATAT	10
AAAGAACCGGCTGAGGACATTCTGCGAGCAACCCTCAGCCTTGTTAGT	4
AAAGAACGTGCTGAGGGCCCCAAGGGCTTAAGCCTCAGCTTCATACCT	2
AAAGAAGAAGCTGAGGAGTGTGACTCGGGAAACCTCAGCCCAGGACGT	3
AAAGACAAAGCTGAGGTAGGAAGTTAAACCCCCCTCAGCTTAGTTAAA	1
AAAGACAATGCTGAGGAGCGTAAGTGACTTAGCCTCAGCTATTTCACG	3
AAAGACAATGCTGAGGTGCGCACGATGGACGGCCTCAGCGCAGTTCAA	1
AAAGACACAGCTGAGGACCTATGCTCTCACAACCTCAGCTTAATTTGT	2
AAAGACATAGCTGAGGTTACGACTCTAGCATGCCTCAGCAATCTGATA	1
AAAGACATTGCTGAGGCTCATTTTTACGCCAACCTCAGCTGTTACTTA	2
AAAGACCGTGCTGAGGATATATCACATCTATCCCTCAGCTGATCGTTT	6
AAAGACGTAGCTGAGGCTCTAAAGTCTATTAACCTCAGCACAACCGAG	1
AAAGACTGAGCTGAGGTGAGCGGGGGCGATCCCCTCAGCAATGCGCTT	3
AAAGACTTGGCTGAGGGAAATTCGCTTACCGTCCTCAGCACAGATCCA	3
AAAGAGAGCGCTGAGGTACTACTATATTTTGCCCTCAGCCTGCGCCCG	1
AAAGAGATCGCTGAGGCTTCTACTTAGTCTACCCTCAGCTATGTACCG	4
AAAGAGGAAGCTGAGGATAAGTGTCTTGGGATCCTCAGCTGTCGTTCG	4
AAAGAGGTAGCTGAGGCCTATTATGCTTATGGCCTCAGCTTAAAACTG	3
AAAGAGGTCGCTGAGGGAGTTAGGATTTTATTCCTCAGCTTATAATCG	2
AAAGAGGTTGCTGAGGAAAAAAAACCCTCATTCCTCAGCTGAAGCGTG	2
AAAGAGTACGCTGAGGGATGAGATAATGTTATCCTCAGCGATATGAAA	1
AAAGAGTATGCTGAGGTATTGAAAATTCGCAACCTCAGCTGCGAACAC	3
AAAGAGTATGCTGAGGTCAGCCCCTAAAATCTCCTCAGCTTGACATAA	2
AAAGAGTTGGCTGAGGGACGGATAATTCACAGCCTCAGCTACTCAACT	5
AAAGATAACGCTGAGGGCAATCTTTTAGGCTTCCTCAGCATTTTTAAT	1
AAAGATATTGCTGAGGCATTCTCTTTCATCAACCTCAGCATTTGCCAT	2
AAAGATATTGCTGAGGTTTTCCATATGTGTATCCTCAGCATATAGACA	1
AAAGATTCTGCTGAGGTACTCACTTAAGTCGGCCTCAGCGCACACTCC	1
AAAGCAACGGCTGAGGTTCCGTGCTATTAGTTCCTCAGCTACCATTTA	1
AAAGCAAGTGCTGAGGTTTGATATGAACAGAACCTCAGCATTAATATA	4
AAAGCAATCGCTGAGGTTACGGCCGAAATCTGCCTCAGCGATATTACA	1
AAAGCAGCCGCTGAGGGACTTTGTATGGAGGGCCTCAGCTTTTGCCAA	5
AAAGCAGGTGCTGAGGAAATAACGTAGTTGCGCCTCAGCACTGGAGAG	5
AAAGCAGGTGCTGAGGCTGTAGATAGTGTGAACCTCAGCGACTCATAG	7
AAAGCATATGCTGAGGTGATTACCAGAGTAGACCTCAGCTCTTGTCCC	2
AAAGCATGGGCTGAGGAAAATCAAAGTTTCCTCCTCAGCCTAAGAGAA	7
AAAGCCAAAGCTGAGGTGGTTCAGTTGGGTTTCCTCAGCGATGATTCA	2
AAAGCCAAGGCTGAGGGCATGTTACATGACAACCTCAGCGTAAACTTG	1
AAAGCCGAAGCTGAGGCAACGAACCTTTTCAACCTCAGCCAGATCTCT	1
AAAGCCGATGCTGAGGAAAAAATGGGATGTAACCTCAGCTGTTTATAT	1
AAAGCCTCAGCTGAGGTACTAGGTTGTGGTTACCTCAGCGCCATATCT	5
AAAGCGACCGCTGAGGACGATATTTGATAAACCCTCAGCCTTCTTTCA	4
AAAGCGGTAGCTGAGGCAGGCGGACGTGGAACCCTCAGCAAAGTTGAT	2
AAAGCGTATGCTGAGGAAAATGAGCTGACTAACCTCAGCCGACACCTT	3
AAAGCGTTGGCTGAGGATGCTGATTGAGCCTCCCTCAGCTCAATCACA	6
AAAGCTAATGCTGAGGTAGTAATCCCGCATGACCTCAGCCCTCCCCCG	1
AAAGCTAATGCTGAGGTAGTAATCCTGCATGACCTCAGCCCTCCCCCG	2
AAAGCTCTCGCTGAGGTTACGTTACGTCTTCGCCTCAGCACGATATTC	1
AAAGCTGACGCTGAGGCTACATGGAGTATCCACCTCAGCGTTGACGTA	6
AAAGCTGCAGCTGAGGTAACATGCAGCATGATCCTCAGCGACTGGATA	1
AAAGCTGGCGCTGAGGATATTGGTTTTGCTAACCTCAGCATAGTTAAA	1
AAAGCTTAAGCTGAGGTGTGAGACAGAGACATCCTCAGCGTCTAAGAA	3
AAAGCTTCCGCTGAGGCTTACGGCAAAACGTGCCTCAGCCTACAGAGG	5
AAAGCTTGTGCTGAGGATTGGACGCAGAAGTACCTCAGCTCTTCCTAT	3
AAAGCTTTCGCTGAGGTTACGTTACGTCTTCGCCTCAGCACGATATTC	4
AAAGGAAAAGCTGAGGCGTGCATACTTATTCGCCTCAGCGTAACTTGC	1
AAAGGAAGAGCTGAGGTTGCCTCTTGTTACACCCTCAGCTTAGATGAA	4
AAAGGAAGTGCTGAGGCCGACCGAAGAACAAACCTCAGCTTTGGAGTT	2
AAAGGAGGGGCTGAGGTTCCTGGAATGCTACTCCTCAGCATTTATGCA	1
AAAGGATAAGCTGAGGTGCTTAATATCTAATACCTCAGCGGGCGAACA	3
AAAGGATACGCTGAGGCCACTAGGAGCACAACCCTCAGCTCGTTTTCC	4
AAAGGATTCGCTGAGGAAAAAAAAAGGAAAGGCCTCAGCTATAATAAT	1
AAAGGCAACGCTGAGGTAGAATTCGCTAATGACCTCAGCCCATGGTAG	4
AAAGGCCTGGCTGAGGGCATATCTTTGTGATCCCTCAGCACCGCAAGC	4
AAAGGCCTGGCTGAGGGCATATCTTTGTGATCCCTCAGCACTGCAAGC	1
AAAGGCTCAGCTGAGGTGCAGCTAATTCTACCCCTCAGCTGGCTTCAA	4
AAAGGCTCCGCTGAGGGTTCTTGCAGCGTAAGCCTCAGCCGCGAGCTT	3
AAAGGGAATGCTGAGGAGGGATTACCTTACTACCTCAGCTCAACATTC	3
AAAGGGAGCGCTGAGGCCAGAGTTAAATCTTTCCTCAGCTCGCTGAGT	1
AAAGGGAGCGCTGAGGCCAGAGTTACATCTTTCCTCAGCTCGCTGAGT	4
AAAGGGGCCGCTGAGGTTTGTTGTTTATTGCTCCTCAGCGTATACAGA	1
AAAGGGTCAGCTGAGGGGTAGGGAGACGAAGGCCTCAGCGTATATTGG	3
AAAGGTAAGGCTGAGGCACAATGTTGATATAACCTCAGCTTTACATGA	1
AAAGGTAAGGCTGAGGCACAATGTTGATATAACCTCAGCTTTACTTGA	2
AAAGGTAAGGCTGAGGGAGAACGGAGTTATCCCCTCAGCGTGCTTTTA	3
AAAGGTACGGCTGAGGAAGCCATTTAGTGACTCCTCAGCTAAGGTTTC	1
AAAGGTACGGCTGAGGGGAACCTTGATAAAAGCCTCAGCATACGAAAT	1
AAAGGTCAAGCTGAGGTCACATTTTTCCCTTACCTCAGCTCCCTACTT	3
AAAGGTCCGGCTGAGGGGTCGTCTGAGTGGTCCTCAGCCGGTTTCTAT	1
AAAGGTCGTGCTGAGGACCATCTGGTCCCACCCCTCAGCTACGATTTT	1
AAAGGTCTAGCTGAGGCGCTGAGGGTCAATAACCTCAGCTATACTCAG	4
AAAGGTGATGCTGAGGTCGGACTATGTTTGTGCCTCAGCAAAATAGTC	1
AAAGGTTCCGCTGAGGTTAGGATTCTTTGATCCTCAGCCCCTTTCGAT	6
AAAGTAACTGCTGAGGTTATTAGTCTACCGCCCTCAGCACGGTATTAT	1
AAAGTACAGGCTGAGGTATACTAAATACTTTCCCTCAGCTTTACACAA	2
AAAGTACCAGCTGAGGGCCCGAGATAGTTCCACCTCAGCCGTGAGGCC	6
AAAGTACCTGCTGAGGGCACCCCTAATATCCCCCTCAGCAAGACGAAC	2
AAAGTAGCTGCTGAGGTTATTAGTCTACCGCCCTCAGCACGGTATTAT	7
AAAGTAGTCGCTGAGGGCATATGCAAGCGGGCCCTCAGCTATTATCAT	1
AAAGTAGTTGCTGAGGGAATTGTGAATGCTGACCTCAGCCAGGTTCAA	1
AAAGTAGTTGCTGAGGGAATTGTGAATGTTGACCTCAGCCAGGTTCAA	1
AAAGTATATGCTGAGGGCCCGAGACTACAATCCCTCAGCAATAGCATT	1
AAAGTATATGCTGAGGGCCCGAGACTACAATCCCTCAGCCCAGATGGG	5
AAAGTATATGCTGAGGGCCCGAGACTACAATCCCTCAGTCCAGATGGG	1
AAAGTATCTGCTGAGGACCTTATCGGTCTACGCCTCAGCTCAGGGGGC	2
AAAGTATTGGCTGAGGATTGCTATACAATTTACCTCAGCTCTGAGGCA	3
AAAGTCAAAGCTGAGGAGTTAGTTTGGCAACCCCTCAGCTTTTTTGTG	1
AAAGTCAAAGCTGAGGGGAATTTCAGTTACCACCTCAGCTAATATGTC	9
AAAGTCAAAGCTGAGGGGAATTTCAGTTACCACCTCAGCTATTATATA	1
AAAGTCAAAGCTGAGGGTGTCGCAATTATCGGCCTCAGCGTCCTAAAT	3
AAAGTCATAGCTGAGGAGTAATGTTGGTACGGCCTCAGCCCGGGGTGG	5
AAAGTCATCGCTGAGGTGTTTGCAGTCAAGCTCCTCAGCCAGAACAAG	3
AAAGTCATGGCTGAGGTTTATCTGTACCCCGCCCTCAGCCCAGATCAT	4
AAAGTCCTGGCTGAGGTTCTTTTAAGTGTAGCCCTCAGCGCCATGATG	1
AAAGTCCTGGCTGAGGTTCTTTTAAGTTGAGCCCTCAGCGCCATGATG	1
AAAGTCGCGGCTGAGGACACATAGGATACGCACCTCAGCATTGGCAAA	2
AAAGTCGTAGCTGAGGATTAGAAAAACCTAAACCTCAGCGTACAAGAA	3
AAAGTCTATGCTGAGGGTTTGCCAGACTGTGCCCCAGCTGCAGGTATT	6
AAAGTCTGGGCTGAGGAGTTCGTCATTGCATACCTCAGCGTCCTCGCT	6
AAAGTCTTAGCTGAGGATTACATATACGCTAGCCTCAGCAAAAATGTA	6
AAAGTCTTCGCTGAGGTCTCGCTGGATGGGTCCCTCAGCGGGTTAGAT	2
AAAGTGAAGGCTGAGGCATAAAAATACTAGTGCCTCAGCGCTTGGATG	3
AAAGTGAGCGCTGAGGGAGAAATGTTTGATTTCCTCAGCAAGACAAAG	1
AAAGTGAGCGCTGAGGGCCGCATGGAAGTCTTCCTCAGCATAAGTACA	1
AAAGTGCAAGCTGAGGTCCAGTCTCGGGAATACCTCAGCGACCCATGG	1
AAAGTGCGAGCTGAGGGATGGCACCGGGCCTTCCTCAGCTTTTTAAGA	2
AAAGTGGACGCTGAGGGACATCTAAGCGGACTCCTCAGCAAAATTTTT	4
AAAGTGGTTGCTGAGGGGGTAATGACCACGGGCCTCAGCCGCTATTAC	1
AAAGTGGTTGCTGAGGTTTTAACCGTCTGTGCCCTCAGCGGGTTTCGA	1
AAAGTGTACGCTGAGGTACACCTCATTACAAGCCTCAGCATACTTCAT	2
AAAGTGTTAGCTGAGGAGTAATCGTTAAAACACCTCAGCAGAGCTACT	1
AAAGTTAATGCTGAGGCTGTTGAAATGGAAATCCTCAGCCTTCACAAG	4
AAAGTTAGCGCTGAGGAGTTGAAGCTTACATACCTCAGCTAGTCTTGT	3
AAAGTTCAAGCTGAGGCCTTAGTTTTTCGATCCCTCAGCGATGCGCTG	4
AAAGTTCCCGCTGAGGTTTCGAGATAGTCCATCCTCAGCAGTTGAGTC	4
AAAGTTGAGGCTGAGGATCTCCACAATATATGCCTCAGCTGTAACTGG	5
AAAGTTGATGCTGAGGCTAAGTCCTATTATGTCCTCAGCTGAAGTGAT	5
AAAGTTGCCGCTGAGGGCTTGGATTTCTAGGCCCTCAGCTGGCAGTGA	1
AAAGTTGGAGCTGAGGCAATCGACTTGGATTTCCTCAGCGGGGTTACC	1
AAAGTTGTAGCTGAGGGTCTGTGCAGTGCTACCTCAGCGGTGTTTCAT	1
AAAGTTTCCGCTGAGGATGCATCCTATGCCTGCCTCAGCGGAGCAAAG	2
AAAGTTTGCGCTGAGGACTGATAAGACGATCCCCTCAGCATGGTTGAG	2
AAAGTTTGTGCTGAGGGACATCTTTTGACAAACCTCAGCTGATGTCGG	1
AAAGTTTGTGCTGAGGGCCATCTTTTGACAAACCTCAGCTGATGTCGG	8
AAATAAAACGCTGAGGAGCTAACGACTAGTCACCTCAGCAGACTGAAC	1
AAATAAAACGCTGAGGAGCTAACGACTAGTCACCTCAGCTGACGGTCT	2
AAATAAAATGCTGAGGTACATTACTATGTCCCCCTCAGCCACTAAATG	4
AAATAAACAGCTGAGGGGGCAGTGGTTTATTTCCTCAGCTACGAAATG	1
AAATAAATTGCTGAGGTGTATATCCGCACTGACCTCAGCCTGTGGACT	3
AAATAAATTGCTGAGGTGTATATCCGCACTGCCCTCAGCTCTCCCTGT	1
AAATAACACGCTGAGGGTTACTTGTGGTGTTGCCTCAGCAGTTAGGCT	2
AAATAACAGGCTGAGGCACATCTCGAGGATTACCTCAGCCATAATAGA	2
AAATAACGAGCTGAGGGAGTTCCTCACATTCCCCTCAGCTTTACCTCG	2
AAATAACGCGCTGAGGTAAACTTTTAAGGAACCCTCAGCAGAGAATCT	1
AAATAACGCGCTGAGGTGCATGTTTAGTGCGACCTAGCTCGACTTCTT	1
AAATAACGCGCTGAGGTGCATGTTTAGTGCGACCTCAGCTCGACTTCT	3
AAATAAGTCGCTGAGGCCAATAGACTATTCCACCTCAGCTTCTAGGGA	2
AAATAAGTTGCTGAGGATTCTTTACTCTTAGTCCTCAGCGTTTTACCA	1
AAATAATACGCTGAGGAGTGCGGGGTTAATCGCCTCAGCGCGCGCCAA	1
AAATAATACGCTGAGGAGTGCGGGGTTAATCGCCTCAGCGCGCGTCAA	1
AAATAATATGCTGAGGCCTGTGGATAAAAAATCCTCAGCTAAAATGGT	1
AAATAATATGCTGAGGTTCGTCTATACAAGTCCCTCAGCATACTGTGC	1
AAATAATATGCTGAGGTTCGTCTATACAAGTCCCTCAGCATATAAATC	3
AAATAATCCGCTGAGGTGTAAAGGTCTACGTCCCTCAGCCTAACAAAT	3
AAATAATGTGCTGAGGAGTAGTTGACATGCACCCTCAGCGTGATGATG	3
AAATAATGTGCTGAGGAGTAGTTGACATGTACCCTCAGCGTGATGATG	1
AAATAATTCGCTGAGGGATCTTGATATAGTTGCCTCAGCCCAGATACG	1
AAATACACTGCTGAGGTGAGTCCCTAAAGTTGCCTCAGCTGATAGTGT	1
AAATACAGCGCTGAGGATACATAAGCCAGGTACCTCAGCATCGATTTA	2
AAATACAGCGCTGAGGATACATAAGCCAGGTACCTCAGCATCGCTTGG	1
AAATACAGGGCTGAGGGCGATACGGCAGCGACCCTCAGCTAGCTATTA	2
AAATACCGTGCTGAGGAGGCTGATTGGTACGGCCTCAGCATAACCTCT	1
AAATACCGTGCTGAGGAGGCTGATTGGTACGGCCTCAGCATAACCTTT	6
AAATACGGCGCTGAGGAAACGTGTATCTGCAACCTCAGCTAGCTTAAA	2
AAATACGTAGCTGAGGGCAGAACGGCCCAGTACCTCAGCTGCCTACAA	1
AAATACGTGGCTGAGGGCCGTCCAGTTTCCGTCCTCAGCTTTAGTAGA	9
AAATACTTAGCTGAGGGCATGCTGAAGTCCTACCTCAGCGTCTCTTAT	4
AAATAGAAAGCTGAGGGATCATAAGTATATAGCCTCAGCCCCATCTTA	4
AAATAGAACGCTGAGGTAGTTATAGGGTTCAACCTCAGCCACTACGAT	4
AAATAGAAGGCTGAGGTGTGCTGTGGAGTATCCCTCAGCAGCGAGCTC	2
AAATAGAAGGCTGAGGTGTGCTGTGGGGTATCCCTCAGCAGCGAGCTC	1
AAATAGCATGCTGAGGTCGTGAAGTCAACAAACCTCAGCTTTTATCTA	1
AAATAGGACGCTGAGGATTAAGTCTTGACCTTCCTCAGCACGTAGACT	1
AAATAGTATGCTGAGGTTTGGCACATGCGTTTCCTCAGCGTGAGGTCA	2
AAATAGTCCGCTGAGGAAGACAGAGAGCAACTCCTCAGCCAAGTTAAC	3
AAATAGTGGGCTGAGGTTTCGGTCTTGAGCCTCCTCAGCACGAGCCAG	1
AAATAGTGGGCTGAGGTTTCGGTCTTGAGCTTCCTCAGCACGAGCCAG	1
AAATATAAAGCTGAGGTTGAGGTGGAGCGTGGCCTCAGCGTCAGGCAT	3
AAATATACAGCTGAGGCTTGGAGTAAGGGATTCCTCAGCTTAAATTGC	7
AAATATACTGCTGAGGGGCGTTCACTAACACCCCTCAGCCAAATCATA	5
AAATATACTGCTGAGGTCTTTGATTCGGTAGGCCTCAGCGTTATAGAG	4
AAATATAGTGCTGAGGAGTAATCTGCCCATCGCCTCAGCCTAACCAAG	3
AAATATATTGCTGAGGGGCATCTTACCAATGTCCTCAGCGCCTAAATC	7
AAATATCATGCTGAGGTATCAGTTAGATAATCCCTCAGCTTCAAAGCA	1
AAATATCGGGCTGAGGATAATGAAACTAAGTTCCTCAGCCAAGTTCAA	2
AAATATCGGGCTGAGGATAGTGAAACTAAGTTCCTCAGCCAAGTTCAA	1
AAATATCTCGCTGAGGGAAGCTATAATTGTCACCTCAGCATTCGCAGC	1
AAATATGAGGCTGAGGAAACGTTGCGGCCACCCCTCAGCAGCTTACTA	1
AAATATGGAGCTGAGGTAATTCGTGCCGGTTACCTCAGCCTGGCGGAT	3
AAATATGTCGCTGAGGGTACACCACAACCAGACCTCAGCGGACTATAA	1
AAATATTAGGCTGAGGTACATCTTATTGGTATCCTCAGCTCCTATACC	8
AAATATTCCGCTGAGGCTTTCTTCAATAAGCACCTCAGCGTGATCCAT	9
AAATATTGCGCTGAGGTAAATGTGCTACTGACCCTCAGCTTGTAATTG	5
AAATATTGTGCTGAGGACTCGCTTTATTTGGTCCTCAGCAGTATAGGC	4
AAATATTTAGCTGAGGAATCAGTTTTGCCAGTCCTCAGCTTTCGGGGC	1
AAATCAACAGCTGAGGGCCCGGGTTATAGCATCCTCAGCGCTATGACG	2
AAATCAACCGCTGAGGGTATTATCAACAGTCACCTCAGCTGTCTTATT	1
AAATCAATGGCTGAGGGGTCAGGTCAACATGTCCTCAGCATATACTAA	1
AAATCACGTGCTGAGGTTAAGAATAAACAGTGCCTCAGCTAACGTAAA	4
AAATCACTTGCTGAGGAATAGAAATTAATGAGCCTCAGCACGGAGTAG	1
AAATCACTTGCTGAGGAATAGAAATTAATGAGCCTCAGCTCGGAGTAG	2
AAATCACTTGCTGAGGGCCAAGTGAGATCTTCCCTCAGCTGAATGTTG	2
AAATCAGATGCTGAGGATATTCAGCAGGGTGCCCTCAGCTTTGCCGTG	2
AAATCAGGAGCTGAGGCTCCACTAGGCTTACACCTCAGCAAATGACAA	1
AAATCAGGAGCTGAGGTACAACGACCAAATATCCTCAGCGGTAATAAG	1
AAATCAGTCGCTGAGGCTTAAGTACATACTTGCCTCAGCTGTTGGTCA	1
AAATCAGTTGCTGAGGCTTTCTCGACACAAGTCCTCAGCATTTTACGT	4
AAATCATATGCTGAGGAGAAATACACACAGGGCCTCAGCACGCTAACT	2
AAATCATTCGCTGAGGAATCACAATTTAGACTCCTCAGCGTCATCTAC	3
AAATCCAACGCTGAGGTGAATCTTTAACCCGACCTCAGCACTCAAGGG	1
AAATCCATCGCTGAGGTGGCAGTGATGACACGCCTCAGCCGATGAAAA	4
AAATCCATTGCTGAGGCAGTTCTAAAACGAGTCCTCAGCTTATTTAAA	1
AAATCCGAGGCTGAGGTCTATGACGGTGGAGACCTCAGCACATAACGT	1
AAATCCTACGCTGAGGCGGTAAACACTGTAAACCTCAGCAATTAACCG	5
AAATCCTCCGCTGAGGTACATACGCCACTTGCCCTCAGCGTCAAGAGT	1
AAATCCTCGGCTGAGGCGTACAAAGCCTTGCTCCTCAGCCCATAATAT	1
AAATCCTTTGCTGAGGTTTAATTCTCGAACGTCCTCAGCTAAAGTCCT	2
AAATCGCCTGCTGAGGTAAGTGGAGTGTTAAACCTCAGCCTCTCGCGT	2
AAATCGTATGCTGAGGTGCTTCTAATCATCATCCTCAGCTACAAGTTT	3
AAATCGTATGCTGAGGTGCTTCTAATCATCATCCTCAGCTACAGGTTT	1
AAATCGTGTGCTGAGGTAAATTCCCCTGGGCTCCTCAGCTTGAATTCT	1
AAATCGTTGGCTGAGGACTTGGAACTGGTTTGCCTCAGCGAGTGGCGT	9
AAATCGTTGGCTGAGGTGGTCACCGACCGCGACCTCAGCCCGTCCAAT	5
AAATCTAGAGCTGAGGCCTTATGTGACATGGCCCTCAGCACAACTTGG	4
AAATCTAGCGCTGAGGTTGTGTACTCCGCTGACCTCAGCAGGGCTCGA	1
AAATCTAGGGCTGAGGCGTACCCCAATAAATTCCTCAGCCATAATCTG	5
AAATCTATCGCTGAGGATAAGCAAATTTTTTACCTCAGCTTGTATTTT	1
AAATCTCCTGCTGAGGGACATTTCAATCCAAGCCTCAGCCATACAAAG	3
AAATCTCTAGCTGAGGAAGACGATTAAATTTGCCTCAGCCGCGACCTC	1
AAATCTCTAGCTGAGGGAGACGATTAAATTTGCCTCAGCCGCGACCTC	1
AAATCTGCCGCTGAGGGGGTGCTCTAAAATAACCTCAGCGTAGCTTAG	2
AAATCTGGGGCTGAGGAGAGAGTAAGTTATGGCCTCAGCTTAAGTAGT	3
AAATCTTCGGCTGAGGCTCCCTTTTCATATTGCCTCAGCATGAAAACA	1
AAATGAAAAGCTGAGGATTTCATTTTCTTAACCCTCAGCGCTGGTTAC	1
AAATGAAAAGCTGAGGTGCTGCAGCAATGCATCCTCAGCTCATTCAGG	3
AAATGACATGCTGAGGTTATGTGGGGGTGTCGCCTCAGCGGATTATTT	1
AAATGACCTGCTGAGGGGCAGGAAGTTAGAAGCCTCAGCGCTGTCTTT	5
AAATGACGGGCTGAGGTTTACACAGTCTTGGCCCTCAGCACCAACTGT	1
AAATGACGTGCTGAGGAAGGGACCTTAACCTACCTCAGCAAATGCTAA	6
AAATGACTTGCTGAGGTCATCGTGCGATCGTGCCTCAGCATCCAATCA	4
AAATGATATGCTGAGGTTTTAGTAAAAATCGCCCTCAGCTTCATAAAT	3
AAATGATCTGCTGAGGAGATTATGTAGGCAAACCTCAGCAATGTCTGT	4
AAATGATGGGCTGAGGGAGAATCATTAGAGTACCTCAGCGATGAAAAG	1
AAATGATTGGCTGAGGTCGGCTACTCTCTAAACCTCAGCAGTTCCTAT	4
AAATGCAAAGCTGAGGCATAAGTTGGATGGACCCTCAGCACAAGATCC	3
AAATGCAACGCTGAGGAATGAACTGCCTGGCCCCTCAGCATCCCTCTG	5
AAATGCAGAGCTGAGGTTCGCTTGCTGTGTAACCTCAGCGCGAAAGTT	2
AAATGCCAGGCTGAGGGTCCCCTCATGACATACCTCAGCCCATCCATG	3
AAATGCGGAGCTGAGGCAAGTTCATTGGGCTACCTCAGCTATGAGTAT	3
AAATGCTAGGCTGAGGTTGTTAAATGCCTTGACCTCAGCTCACGTTTT	2
AAATGGACGGCTGAGGATTATGTATCAGGAGTCCTCAGCACTTAAGTC	1
AAATGGCATGCTGAGGACGCGCATGTGTAAGGCCTCAGCTGGACCGAG	2
AAATGGCATGCTGAGGTACATTAATAGATGTACCTCAGCTTCACTTAG	2
AAATGGGATGCTGAGGACCTCTAGTATCGTGCCCTCAGCTAGCGATAA	7
AAATGGGTAGCTGAGGAACCATTTAAATATTTCCTCAGCTCTGGAAAA	3
AAATGGTCCGCTGAGGTCGAGGGTATCTATTTCCTCAGCAGGTGATAA	3
AAATGGTTAGCTGAGGAGTGTTTGTCCTTGACCCTCAGCAATACAAAT	1
AAATGTACAGCTGAGGGTTTCATATAAACAGGCCTCAGCTTGGACATT	4
AAATGTAGCGCTGAGGTTAACAACTTGAGGGGCCTCAGCATATCAAAG	4
AAATGTAGGGCTGAGGAGTTGAGACTAGTCCACCTCAGCATGCATTTA	2
AAATGTATAGCTGAGGGCATACAAGGAAGATGCCTCAGCGTCGGGCGA	5
AAATGTCGCGCTGAGGATGAGTACAAAGGAGGCCTCAGCAACCTGGTC	3
AAATGTCGTGCTGAGGTGCTTTATCGGAAATGCCTCAGCATTTCGACC	2
AAATGTCTCGCTGAGGGATTCTCTCGGATCACCCTCAGCGAGGGTTAG	2
AAATGTGGTGCTGAGGGCTACCGGGTCGGCCGCCTCAGCGTATTAGGA	5
AAATGTGGTGCTGAGGGCTACCGGGTCGGCCGTCTCAGCGTATTAGGA	2
AAATGTGTTGCTGAGGACTTTGTATGTATGTGCCTCAGCGTTTCGAAT	3
AAATGTTAAGCTGAGGTGAGTTAGCGGATTCCCCTCAGCGTAGGGGTC	1
AAATGTTCAGCTGAGGGGGGAGGACATAAATCCCTCAGCCTCATCTCC	3
AAATGTTCAGCTGAGGGTATCCATGGTATAACCCTCAGCAATGTGCTG	10
AAATGTTCAGCTGAGGGTATCCATGGTATGACCCTCAGCAATGTGCTG	1
AAATGTTCCGCTGAGGCGCGACATGAGTCATTCCTCAGCGGCATCTAA	1
AAATTAAATGCTGAGGGTTTTGCATAGGTTGAACTCAGCTAACTGATT	1
AAATTAAATGCTGAGGGTTTTGCATAGGTTGACCTCAGCTAAATGATT	1
AAATTAAATGCTGAGGGTTTTGCATAGGTTGACCTCAGCTAACTGATT	4
AAATTAACTGCTGAGGCAGGAAATTGAATTCACCTCAGCAGTAAAGCA	1
AAATTAACTGCTGAGGCAGGAAATTGAATTCACCTCAGCAGTAAGGCA	1
AAATTAATAGCTGAGGAGGTATGTGGGACGGGCCTCAGCGTGAAAGGA	1
AAATTAATTGCTGAGGTTCAAGCTAACTTTGGCCTCAGCCAATTCGGG	1
AAATTACACGCTGAGGCCTAATTAGATACGCACCTCAGCTTTGCATAG	1
AAATTACGTGCTGAGGAGTCCTCCTGTATCACCCTCAGCTGTTAATTG	3
AAATTACGTGCTGAGGAGTCCTCCTGTATCACCCTCAGCTGTTAGTTG	1
AAATTAGGTGCTGAGGGTACGTGTTATTCACCCCTCAGCTTTATCTAT	4
AAATTAGTAGCTGAGGATCCTAGAATATGTCGCCTCAGCCATGTCACT	1
AAATTAGTGGCTGAGGCCATACGAGGGAGCACCCTCAGCGTAGCTTAG	3
AAATTATAAGCTGAGGCCAGGCATCTTACACACCTCAGCACTTGTTTT	3
AAATTATGTGCTGAGGCGATCAGAGTTACCTCCCTCAGCACATCGCTA	4
AAATTATTAGCTGAGGTATCAGATATACTCTACCTCAGCTACCGCTTA	1
AAATTATTTGCTGAGGCGAGACAGGAAATTAACCTCAGCCAATTTCAA	2
AAATTCAACGCTGAGGGAGCTTTTAGTTAGCCCCTCAGCAGTCTCTAG	4
AAATTCACCGCTGAGGTGTACTTGAACCGCAACCTCAGCGTAAAAGTA	4
AAATTCACGGCTGAGGTTGGCTAGGGGTTAGTCCTCAGCTTCAACACA	4
AAATTCAGGGCTGAGGATTAAGTTAGGAACATCCTCAGCTGCACACAG	9
AAATTCAGGGCTGAGGATTAAGTTGGAACATCCGCAGCTGCACACAGT	1
AAATTCAGGGCTGAGGTTTGTAGACGATATGACCTCAGCTTCCTACAG	5
AAATTCAGGGCTGAGGTTTGTAGACGATATGACCTCGGCTTCCTACAG	1
AAATTCATAGCTGAGGCGGGGACCTAAGACAACCTCAGCCTGACCGAC	3
AAATTCATTGCTGAGGATTGTCTCAAGGGCGGCCTCAGCCTCTCAATA	2
AAATTCGATGCTGAGGCAACATGAGGTACCATCCTCAGCTCCAATGTC	2
AAATTCGATGCTGAGGCATCATGAGGTACCATCCTCAGCTCCAATGTC	1
AAATTCGGAGCTGAGGTAATCACTATCATAATCCTCAGCAGGTCCACT	1
AAATTCGGTGCTGAGGTCGCTTCATGGTAAGTCCTCAGCGATTAAAAT	2
AAATTCGTAGCTGAGGGGAGTTAATACCAGGCCCTCAGCGGGAGGAAC	2
AAATTCGTTGCTGAGGACTTGTTATATAATGGCCTCAGCAATGCTATA	2
AAATTCTAAGCTGAGGTGAAACTATAAATCTACCTCAGCTCCCTCATT	4
AAATTCTAGGCTGAGGAAGGACCCTATAGTAACCTCAGCTATCATTCT	1
AAATTCTCAGCTGAGGACTTTTCTAATTTTGTCCTCAGCGTGTCATTA	5
AAATTCTCAGCTGAGGATTTGGAAATCCGGCCCCTCAGCGAATCTCGC	1
AAATTCTTCGCTGAGGCTTTAAAGCTTTTACCCCTCAGCGAAGATTGC	3
AAATTCTTCGCTGAGGTTCGTATGGCTCTAGTCCTCAGCATTTGAAAA	1
AAATTGACGGCTGAGGTGTGGGATACATAATGCCTCAGCGTCAAGCGG	1
AAATTGATGGCTGAGGAGTTTGTAAGTAGAAACCTCAGCAATTCTCAC	11
AAATTGCATGCTGAGGACTAAGAATTTCGATCCTCAGCTGCATCCCAT	3
AAATTGCCCGCTGAGGGCCGCCGATAACCATGCCTCAGCGTACTTATT	1
AAATTGCGCGCTGAGGTAGAACGACTATCAAACCTCAGCGAAATTATT	2
AAATTGGAAGCTGAGGAAGAGGAGTATAGTTTCCTCAGCATCTACATC	1
AAATTGGACGCTGAGGCTAGAGGTTGATGACCCCTCAGCAGTGGAATT	3
AAATTGGACGCTGAGGCTAGAGGTTGATGACCCCTCATCAGTGGAATT	1
AAATTGGACGCTGAGGCTGGAGGTTGATGACCCCTCAGCAGTGGAATT	1
AAATTGGCGGCTGAGGTATAACCTTGATTATACCTCAGCGCTGGTGAT	3
AAATTGGGCGCTGAGGAGGATTAAGGTATGCCCCTCAGCATCACGTTC	2
AAATTGGGCGCTGAGGAGGATTAAGGTATGCCCCTCAGCTAATCCGGA	1
AAATTGGTTGCTGAGGCAGTAGCAGAGAATTTCCTCAGCCGTAGACCA	3
AAATTGTCAGCTGAGGCGCCCGGCACAACTCGCCTCAGCACACACAAC	1
AAATTGTTTGCTGAGGCGTCTGATGCTGCCACCCTCAGCATGATTACA	4
AAATTTAAGGCTGAGGAACCCAATAAGTGGGCCCTCAGCTGTTTATAC	2
AAATTTACTGCTGAGGTCAAAGATTTAAATACCTCAGCATTTCTTTAT	3
AAATTTATGGCTGAGGAGGGTGGGCTTCATTACCTCAGCATGATTATT	2
AAATTTCCTGCTGAGGGGTATGCCTCTATAATCCTCAGCTGTGCATTT	1
AAATTTCTGGCTGAGGGGCGGGAAGCAGGCTCCCTCAGCTCCATACTT	3
AAATTTGAAGCTGAGGACCTTTAAAGTTGACCCCTCAGCTGTGTGGAT	3
AAATTTTGTGCTGAGGATTGTGGACGCGCAATCCTCAGCAAAAGGAGG	1
AAATTTTGTGCTGAGGCATAGGAACATCATCTCTCAGCCGATGTCTTT	7
AAATTTTGTGCTGAGGCTTATTCTAAGGCCCTCCTCAGCCGGGGAACT	3
AAATTTTGTGCTGAGGCTTATTCTAGGGCCCTCCTCATCCGGGGAACT	1
AAATTTTGTGCTGAGGCTTGTTCTAAGGCCCTCCTCAGCCGGGGAACT	1
AAATTTTGTGCTGAGGGAAATTTACAAGCTCACCTCAGCGGTTACTCT	1
AAATTTTTGGCTGAGGGGTGTAGATGAAGCTCCCTCAGCTTATAAAGC	4
AACAAAAACGCTGAGGCTTGTTCCGGATTGAACCTCAGCCCGAAATCA	1
AACAAAAACGCTGAGGTTTGTTCCGGATTGAACCTCAGCCCGAAATCA	6
AACAAAACGGCTGAGGTGTACTAGGCGTACAGCCTCAGCGTCTGCCGA	2
AACAAACAAGCTGAGGACTTTAGGTCGTATTTCCTCAGCTGGGATTAT	16
AACAAATCTGCTGAGGAATTTGATATACCAACCCTCAGCATGCTCTAA	4
AACAAATCTGCTGAGGATATTAAAGCTAGTTCCCTCAGCAATGCGTCT	1
AACAAATTCGCTGAGGTTTCCATATGTGGGCACCTCAGCAATATCTAG	8
AACAAATTTGCTGAGGGGACCGCTTTTAGTCACCTCAGCGTGCATAAC	2
AACAAATTTGCTGAGGTATAGAGAAAACTATACCTCAGCATTTGTGCG	2
AACAACAAGGCTGAGGTACGCGGGAAAAGTGACCTCAGCACAAATTGT	3
AACAACAGTGCTGAGGTGGTTTCTCTTCGTGTCCTCAGCGTGCTCAAT	2
AACAACCTAGCTGAGGCCTCGTATAACGTAGTCCTCAGCATGTCATAT	4
AACAACGTCGCTGAGGAGGGAAATGCCTCTAACCTCAGCGTAATGTTA	3
AACAAGAAGGCTGAGGTACTGCATTACTTATTCCTCAGCCACAGGCTT	1
AACAAGACGGCTGAGGATTCCGCTGAGCCGATCCTCAGCCATATAGAG	3
AACAAGGACGCTGAGGAAGTTAGAATGGTAAACCTCAGCACGTTATCT	5
AACAAGGTGGCTGAGGTTTCAATTCTGGTGTTCCTCAGCTTGCAGATA	4
AACAAGGTTGCTGAGGCGGCAACTGGTTGAATCCTCAGCTTTCGCTGA	2
AACAAGTCAGCTGAGGTATGCTCTCTATGATCCCTCAGCCTGAAATCT	5
AACAAGTGAGCTGAGGAATCGGGCGGTATGTTCCTCAGCATTTAATAT	1
AACAATAGTGCTGAGGACCTTTGCCACTGAACCCTCAGCTTACGAGTG	4
AACAATCCGGCTGAGGTGGAACTGCAATAATTCCTCAGCAATCTCGAC	2
AACAATCGTGCTGAGGGGTAATGGCGGATACTCCTCAGCGGTGGCTAA	1
AACAATGAAGCTGAGGGTCACTTCGTATGCAGCCTCAGCCTTTCCCGT	2
AACAATTATGCTGAGGTTCTACTATTGCTGTCCCTCAGCCCACTTATG	3
AACAATTATGCTGAGGTTCTACTATTGCTGTCCCTCAGCCCTCTTATG	1
AACAATTTTGCTGAGGAATGAATCTTAAGTCGCCTCAGCGAAACAAAC	1
AACAATTTTGCTGAGGTGGACTTCGTAAGAGTCCTCAGCGATAACTAT	4
AACACAAACGCTGAGGGAGAGCGATTGATTGGCCTCAGCGCACGTAGC	1
AACACAATAGCTGAGGACACTGGGGGTTCGATCCTCAGCAATTAAGTC	6
AACACACACGCTGAGGATGTTGGTACGTTCTGCCTCAGCTGTAGGGAC	1
AACACACATGCTGAGGGGCTGATTATATGCAGCCTCAGCAGGAATACC	2
AACACACCCGCTGAGGAAAAATAGGCATGAAACCTCAGCCCTTGCTTA	2
AACACATGTGCTGAGGAGAAATTTCGGTATCACCTCAGCGACCTACAT	4
AACACCACTGCTGAGGCTTAATAAAGGTGGCCCCTCAGCTACCGATTC	3
AACACCTCAGCTGAGGGGGTCAATTGGCGGTTCCTCAGCGCAACGCAG	2
AACACCTCAGCTGAGGGGGTTAATTGGCGGTTCCTCAGCGCAACGCAG	1
AACACCTTAGCTGAGGCACGATACCCACGGGACCTCAGCTATAATATT	4
AACACGATGGCTGAGGACAACCAAGGCTACACCCTCAGCGCCTCTTGC	1
AACACGCCCGCTGAGGTAGTGGATATGGTATGCCTCAGCGTGTACAAT	2
AACACGCTGGCTGAGGTCGTTTGCATCGAGAACCTCAGCAAATACTAT	1
AACACGCTGGCTGAGGTCGTTTGCATCGAGAACCTCAGCATATACTAT	5
AACACGGTAGCTGAGGGTGCTACTACGTTCACCCTCAGCAATTAACCC	6
AACACGTCGGCTGAGGGTCTCTCGCATGCCTGCCTCAGCGTTAATTTA	3
AACACGTTAGCTGAGGCTAGTTAAGGGCTCTGCCTCAGCATTCCCCAC	5
AACACTATAGCTGAGGTTTTTAACTCTTGTCTCCTCAGCTATCCGTTT	1
AACACTCGAGCTGAGGCGATTAAACTATAATCCCTCAGCAACATCGCT	5
AACACTGAAGCTGAGGATGTCAGACTACCTTTCCTCACGTGAAATCAT	6
AACACTGACGCTGAGGAAATATTGCTGAGGTCCCTCAGCTTGTTGTGG	3
AACACTGTCGCTGAGGTATAACTTTCGGTGCGCCTCAGCCCATAAGTG	2
AACACTGTCGCTGAGGTATAACTTTCGGTGCGCCTCAGCCCATAGGTG	1
AACACTTCAGCTGAGGTATTAGGGATAAAGAACCTCAGCGTGACGGAC	3
AACAGAACTGCTGAGGAAGTGGGTATAATCCTCCTCAGCGCAATTTCA	1
AACAGAAGAGCTGAGGATTATATTTAATTCCACCTCAGCACTTCAACA	1
AACAGACACGCTGAGGCGCGTACGTTTATGCGCCTCAGCTTAGATTAA	1
AACAGATATGCTGAGGAACCCTCCACGTTAAACCTCAGCGAGTTGCGC	4
AACAGATTTGCTGAGGGTATCCCATGCCCAAGCCTCAGCGTCCGAGTT	3
AACAGCACTGCTGAGGAGACATTTTGGTGCTCCCTCAGCCTTTAGTTA	1
AACAGCACTGCTGAGGCGACATTTTGGTGCTCCCTCAGCCTTTAGTTA	1
AACAGCCGTGCTGAGGCGTCGTTCGAATCTTTCCTCAGCGCTTTAGAT	3
AACAGCTACGCTGAGGCTGTTGGAATCTGATGCCTCAGCTGTATGGTG	4
AACAGCTCCGCTGAGGAAGTACCTCCTTTTCTCCTCAGCGGTAGCTCG	2
AACAGCTCTGCTGAGGGTGATGATCAGCTTAACCTCAGCAATAGGGTA	1
AACAGGAACGCTGAGGCTTCATTGGAGGAGTTCCTCAGCAGTGTTTAA	1
AACAGGAACGCTGAGGCTTCATTGGAGGAGTTCCTGAGCAGTGTTTAA	1
AACAGGGATGCTGAGGTATGTATTTTAGTTGCCCTCAGCCTAGCAACT	6
AACAGGGGCGCTGAGGTTTAAATAATAATTACCCTCAGCAAATGTTCA	3
AACAGGGGCGCTGAGGTTTAAATAATAATTACTCTCAGCAAATGTTCA	1
AACAGGGGTGCTGAGGTTATGGCGAATTGTAGCCTCAGCCCTAGTACT	3
AACAGGGTGGCTGAGGAAGGCTTGTAGCTCCACCTCAGCTTAGCTCAA	2
AACAGGGTTGCTGAGGACCACGATTGCTGAACCCTCAGCACAAATTAA	2
AACAGTACCGCTGAGGACATGCGATGCACTGGCCTCAGCTGTTCTTGC	6
AACAGTATCGCTGAGGCGCAGTTTACAAATCTCCTCAGCTGTTACCGT	1
AACAGTCTTGCTGAGGGTTGTGTACCCAACTTCCTCAGCAAGCATGAG	5
AACAGTGATGCTGAGGAAGCATACGGAAATCACCTCAGCGTATCTTTG	1
AACAGTGCTGCTGAGGCGTATAGAACGAGATACCTCAGCACCAAAATT	5
AACAGTGGAGCTGAGGGGACCTGTAATTGTGCCCTCAGCCAAACTACC	1
AACAGTGTTGCTGAGGATGAATGGGAAGTATACCTCAGCATATGAGTC	3
AACAGTTATGCTGAGGGTCGAGTGAATTGCTTCCTCAGCTAACTGCAA	1
AACAGTTCAGCTGAGGTTGTCCATATGACTTACCTCAGCAGGAACATA	4
AACAGTTCTGCTGAGGCGCAGTTATTAGGATGCCTTCAGCGTAAATTA	1
AACAGTTCTGCTGAGGCGCAGTTATTAGGATGCCTTCAGCGTAAGTTA	1
AACAGTTGCGCTGAGGCATACATCAATGGGTGCCTCAGCTAAGGAAAG	3
AACATAAACGCTGAGGTTTAGGGTTCTTCGTACCTCAGCGGAAGGGTT	1
AACATAAACGCTGAGGTTTAGGGTTCTTCGTCCCTCAGCGGAAGGGTT	1
AACATAAGGGCTGAGGGACCACTACATTAGGTCCTCAGCTTAGTGAGA	2
AACATAATCGCTGAGGAATTACCAAACTTACTCCTCAGCCGGTTCATT	2
AACATACATGCTGAGGACTTATGTCGAAGAACCCTCAGCGCTCTTTTT	1
AACATACATGCTGAGGACTTATGTCGAAGAACCCTCAGCGTTCTTTTT	4
AACATACGTGCTGAGGCCTAGCCGTGGTAACGCCTCAGCGCATCTACC	10
AACATAGAGGCTGAGGGTTACCCATGTATTCTCCTCAGCTGCAGCGTC	3
AACATAGTTGCTGAGGTCATGCCTCGTCTAATCCTCAGCAAAGCTTGC	1
AACATATACGCTGAGGCAAATCTCTGGTACAACCTCAGCCCAGTTTGA	3
AACATATATGCTGAGGCTTGGGGCTTGTGCTTCCTCAGCGCTAGTCTA	2
AACATATCTGCTGAGGGGCGGCTTATGTTGGCCTCAGCCGCCGTAAAT	3
AACATATGAGCTGAGGAGAAGTGCCCACACTACCTCAGCACATCAGCG	1
AACATATGTGCTGAGGCAGAGTGTTAACGAGACCTCAGCGCCCGTTTA	1
AACATATTAGCTGAGGGGTTCAAGGTTACGTATCCTCAGCTTGTACGC	1
AACATATTAGCTGAGGTCGCGCTGCCCCAGGTCCTCAGCATCACGTTA	1
AACATCAACGCTGAGGATTATTTTAATCCGGTCCTCAGCACGATTCCA	4
AACATCAGAGCTGAGGCAATGTTTACTACTTGCCTCAGCATCAATATT	2
AACATCAGCGCTGAGGGACTTTGAACTGAATTCCTCAGCTTCCCAAAA	3
AACATCATAGCTGAGGAGTGTAGATGGCCGTACCTCAGCGCTAAAATC	2
AACATCGGGGCTGAGGGTTGTGTTACCTCATACCTCAGCTGTATAAAA	3
AACATCTCAGCTGAGGTATTACTCACTAATAACCTCAGCCAGCGAAGA	4
AACATCTTAGCTGAGGTAGTAACGCTGTACTTCCTCAGCTACATGTGG	1
AACATGAATGCTGAGGCGGTAATCGCTATAGGCCTCAGCTTACAATCT	1
AACATGAATGCTGAGGCGGTAATCGCTATAGGCCTCAGCTTGCAATCT	2
AACATGAATGCTGAGGTCGAATATGTGGGTGTCCTCAGCAAAGGCTGT	4
AACATGACTGCTGAGGATTCTCTGCTGGGGTTCCTCAGCGGCCATAAT	1
AACATGATAGCTGAGGCATTTTCAATAAATTACCTAGCTAGGTGTTGT	3
AACATGCATGCTGAGGTCACAATCGATGCTGGCCTCAGCGTAATTTAG	4
AACATGCCTGCTGAGGTACTCAGTTCGAATCACCTCAGCACGAGACTA	3
AACATGCGTGCTGAGGACTTAATCCTAGTATCCCTCAGCGCACGTCTC	3
AACATGCTAGCTGAGGTTCGAAGCTTGTGTTGCCTCAGCTGTGCCTTG	1
AACATGGAGGCTGAGGCAGCTCTCAACTGTTTCCTCAGCGCTTTAATT	8
AACATGGGAGCTGAGGAGTGAGCTAGGGCACTCCTCAGCATAGATACG	1
AACATGGTTGCTGAGGGGCTATGTTTCAGAGGCCTCAGCTGCATTTTG	1
AACATGTGTGCTGAGGCTCAAGAACTTACAGTCCTCAGCCTGCACATA	3
AACATTAAGGCTGAGGAGACCTGTCCAAATCTCCTCAGCTTTGTGACT	3
AACATTACAGCTGAGGAATACAAGCGCAACTTCCTCAGCTTGCCGCTT	2
AACATTACCGCTGAGGATTAATCGGTGAATTTCCTCAGCTGTCGCGTT	2
AACATTAGAGCTGAGGTACCCAAGCGTATCTTCCTCAACATTCGGATT	1
AACATTAGAGCTGAGGTACCCAAGCGTATCTTCCTCAGCATTCGGATT	1
AACATTCAAGCTGAGGCGCAAGTGTTGGTTCTCCTCAGCTGTCAGGGG	8
AACATTCAAGCTGAGGCGCAAGTGTTGGTTCTCTTCAGCTGTCAGGGG	1
AACATTCAGGCTGAGGAGTATAGAGCTGGTGCCCTCAGCGTATGCAGT	4
AACATTCAGGCTGAGGCGTATAGAGCTGGTGCCCTCAGCGTATGCAGT	1
AACATTCGAGCTGAGGTTCATTTGGTAATGGGCCTCAGCTTCCGCAAC	6
AACATTGAGGCTGAGGCAAAGACAAAAATTAACCTCAGCTCTCGTTGT	1
AACATTGTGGCTGAGGTCTATTGGTCGTGAGTCCTCAGCGAAAATGTA	4
AACCAAACCGCTGAGGCTCTCTCAGGGAATGACCTCAGCCTCAGTGGC	3
AACCAAACGGCTGAGGTTATTGTGTTATCACCCCTCAGCGTGTTGATG	2
AACCAAACTGCTGAGGTACACGTGGGGCGCGGCCTCAGCAAAACCCTA	2
AACCAAGACGCTGAGGGAGTGAGTATACACTTCCTCAGCCCGGGGAGA	1
AACCAATCTGCTGAGGTAGCGACCATCACTCTCCTCAGCAGCTGCTGA	2
AACCAATTCGCTGAGGTCATATCTGGTTTTTTCCTCAGCCGGTTGATA	1
AACCACAATGCTGAGGAAGTTTTCACGGGGGACCTCAGCTGCAAATCT	4
AACCACACCGCTGAGGGGTCTCATGTAGATATCCTCAGCGTGACTACG	2
AACCACCATGCTGAGGTTCTAAAATTCTTATTCCTCAGCGTGTCAAAG	6
AACCACCATGCTGAGGTTGGAGTGGTCTACGCCCTCAGCCAAAGGGCG	1
AACCACCGAGCTGAGGGATGGACAAACGATGACCTCAGCTTCATTTGA	6
AACCACGGAGCTGAGGTTTTTTCGCCTAGCTCCCTCAGCAACAACAAC	2
AACCACTAAGCTGAGGTGCCAGGTAATGAACACCTCAGCATGAATCTC	5
AACCACTACGCTGAGGCTATCTCACTCTTAAACCTCAGCGACTCATAC	1
AACCACTACGCTGAGGCTATCTCACTCTTAAACCTCAGCGACTTATAC	3
AACCAGACAGCTGAGGCTTCAAGGGTTAAACTCCTCAGCGGTGGCTCT	1
AACCAGAGAGCTGAGGAGTTATAGGCCGTGTTCCTCAGCTAAACTTCC	3
AACCAGGTAGCTGAGGTAGCACGCGGAAAGATCCTCAGCACATATTAC	3
AACCAGTAAGCTGAGGAGGTTACCGAAATCTCCCTCAGCTAGAATAAG	3
AACCAGTAAGCTGAGGGGTATGCGCACTGATTCCTCAGCACTTATGGC	1
AACCAGTAAGCTGAGGGTTCGTGTAATTTCTGCCTCAGCTTGAAATAT	1
AACCATAACGCTGAGGACGATTTTCTGGGGCTCCTCAGCAGAGGCGCC	4
AACCATAATGCTGAGGTGGAACTTATTTTAAACCTCAGCCTACTATGC	3
AACCATCCCGCTGAGGTTCTTTGCTTACCATGCCTCAGCGTATCAGAA	8
AACCATGCGGCTGAGGATGGACCTGCTGCATACCTCAGCTTAGATCCA	1
AACCATGCGGCTGAGGATGGACCTGCTGCATACCTCAGCTTCATTTTT	4
AACCATTAAGCTGAGGCATAGCAGACTAGGGACCTCAGCGAGCACTCA	3
AACCATTGAGCTGAGGACTTTCATCTGTATGTCCTCAGCATGGGTCTG	9
AACCATTTCGCTGAGGCATCTCATTGGTTGCACCTCAGCTCATTAAGT	5
AACCATTTGGCTGAGGCCATGTTATGTGACTGCCTCAGCTAAGCTTGG	1
AACCCAAAAGCTGAGGTTGCACTTATCTTACACCTCAGCTGATTGTTG	3
AACCCAATGGCTGAGGGCTGCAATGCATAGGCCCTCAGCCGAGTGGCG	1
AACCCACAGGCTGAGGGCCGTTGGACACAGCTCCTCAGCCCATGGGCG	1
AACCCATGCGCTGAGGATCTATTCTTATGTGGCCTCAGCCATGTTTGA	2
AACCCATGCGCTGAGGATCTATTCTTATGTGGCCTCAGCGGATTCAAC	1
AACCCCGATGCTGAGGTGTATTTCTTAAGAAGCCTCAGCTTTATTAGT	6
AACCCCGGGGCTGAGGATTGTCACATGTGATGCCTCAGCGTGACGGAC	2
AACCCCGTCGCTGAGGATGTCAAACAGGTTACCCTCAGCTTACGTAAC	1
AACCCCTATGCTGAGGCGCTAATCCTACGAAGCCTCAGCACGAACGGT	1
AACCCCTTTGCTGAGGCGATCATGATGCCCAACCTCAGCGGGTTATGT	3
AACCCGTATGCTGAGGATAAAAGTATTCCGTACCTCAGCTCGACGTAG	1
AACCCGTATGCTGAGGATAAAAGTATTCTGTACCTCAGCTCGACGTAG	1
AACCCGTCAGCTGAGGATTAGGATTATAGGAACCTCAGCTATGATGGG	1
AACCCGTGAGCTGAGGATTTCTAAGTACGGTTCCTCAGCAATCCATAC	3
AACCCTAATGCTGAGGGAATAATCATAGATCGCCTCAGCCACAAATCT	1
AACCCTAATGCTGAGGGCATAACCATAGATCGCCTCAGCCACAAATCT	1
AACCCTAATGCTGAGGGCATAATCATAGATCGCCTCAACCACAAATCT	1
AACCCTAATGCTGAGGGCATAATCATAGATCGCCTCAGCCACAAATCT	6
AACCCTACAGCTGAGGAAAAAATTAGTGTCGACCTCAGCAATATTCTG	5
AACCCTAGAGCTGAGGAGTTTTGTACAATAGTCCTCAGCTAGTACATT	1
AACCCTAGAGCTGAGGAGTTTTGTACAATAGTCCTCAGCTTGTACATT	1
AACCCTATCGCTGAGGCGCGGCGAAAACGAGACCTCAGCGATACCGTC	4
AACCCTCGCGCTGAGGTTGCCAAACTTGAATTCCTCAGCTATTTACGT	5
AACCCTGAGGCTGAGGTAATAGCTAACCATAACCTCAGCGTAACCGAT	1
AACCCTGATGCTGAGGTATTTATGTAGGCCAACCTCAGCAAGATAGTG	2
AACCCTGTGGCTGAGGTAGTTGTTATGTGTTTCCTCAGCACAGGATAG	3
AACCCTTCTGCTGAGGCTCAGGGTGGACGTTACCTCAGCAAGTTACTA	2
AACCGAATCGCTGAGGACGATCAATTCAGTCTCCTCAGCTATTCTTTC	1
AACCGAATCGCTGAGGTTTTAGATGTCTGGTACCTCAGCGTCATTTTA	3
AACCGACAAGCTGAGGACGATTTGCGTACCTACCTCAGCCAATTCACA	2
AACCGACCGGCTGAGGATATGGTGCCGTAGCGCCTCAGCGGTTTGTCT	3
AACCGACTGGCTGAGGGCATAGTATCATCACGCCTCAGCTCCGAATGG	4
AACCGAGCGGCTGAGGCGAGAGAATTCATCAACCTCAGCGAATGTGTC	1
AACCGAGTAGCTGAGGATATATCGTTAGGCTGCCTCAGCATGAGGCAA	4
AACCGCATAGCTGAGGGGTAAAAGAGGTACTGCCTCAGAACAGTTTAG	1
AACCGCATAGCTGAGGGGTAAAAGAGGTACTGCCTCAGCACAGTTTAG	1
AACCGCATTGCTGAGGAATTCTTGTTAAAGTCCCTCAGCATGATGCAT	2
AACCGCGCAGCTGAGGGTCGGTTCCCAAGAGCCCTCAGCATGGACGGA	4
AACCGCGTTGCTGAGGCGTCTAGGTGGTGTAGCCTCAGCGATACAAAA	2
AACCGCTGAGCTGAGGGTCAACATATATTCGGCCTCAGCTTGAGGAGG	5
AACCGGAGCGCTGAGGAAACGAAAAAACAATACCTCAGCTAAGATGAG	2
AACCGGATTGCTGAGGGTTGCATCTAGAGGCACCTCAGCCTTCTACCG	4
AACCGGCTAGCTGAGGCGGTTAAGTTAAGCGACCTCAGCGTCATATGC	1
AACCGGTCAGCTGAGGTCAAACAATTGTAGCACCTCAGCAGCGAACAG	4
AACCGGTCAGCTGAGGTCAAACAATTGTAGCACCTCAGCGTACGAACT	1
AACCGGTGCGCTGAGGACAAGTGTTTCAAGCCCCTCAGCGAGTCACCC	2
AACCGGTGGGCTGAGGGCGAAGTTCAGATGCGCCTCAGCGCGGCAATA	1
AACCGTCAAGCTGAGGTGATAGACTTTTCCTACCTAGCTCCTATAAAT	3
AACCGTGGTGCTGAGGTAGAAAGAATACTTTACCTCAGCAAGTCCTAT	1
AACCTATATGCTGAGGTTCATAAAAGACTAATCCTCAGCACGGCAAGA	1
AACCTCAAAGCTGAGGTCAACTTGCCTCCTCACCTCAGCTGCAGGCTG	4
AACCTCGAAGCTGAGGTCAACTTGCCTCCTCACCTCAGCTGCAGGCTG	1
AACCTCGTAGCTGAGGGTGTATGTGGCCGGATCCTCAGCCCCATAAGG	2
AACCTCTTCGCTGAGGCCCCCCAGATACTGGACCTCAGCAAGTATACC	2
AACCTGTCGGCTGAGGCAAGATTTATCAAAGGCCTCAGCGAGTAAACG	4
AACCTTCCCGCTGAGGGCTGCAGCATCTGCATCCTCAGCGATTGGAGG	4
AACCTTTTAGCTGAGGTTACGAAAAGTGCACCCCTCAGCTTGGGATAA	2
AACCTTTTTGCTGAGGTACCCGAATCATGTGGCCTCAGCACATTGCTG	1
AACGAAATGGCTGAGGCATATTCTATATTTTGCCTCAGCTCATAAACA	9
AACGAAATGGCTGAGGCCGACGAGTAAGTGAGCCTCAGCTCGCGCGAC	3
AACGAACAGGCTGAGGAGCCGTTGAACGAACGCCTCAGCATTTATAAT	1
AACGAACTTGCTGAGGTGATGCTCCTCATACTCCTCAGCCGAATACCC	4
AACGAAGGCGCTGAGGGACTATGATACACCTGCCTCAGCTTACTATTG	1
AACGAAGTAGCTGAGGAAACTTACTGAGCGGACCTCAGCAAAAAGTTG	6
AACGAAGTCGCTGAGGACATATAGAGGACAATCCTCAGCGCTAGTTTG	2
AACGAATATGCTGAGGTAGTAACCATTGATTACCTCAGCTTTGCTCTA	3
AACGAATTCGCTGAGGTTAACAGGGGGATTTGCCTCAGCATTAGTTGG	4
AACGACATAGCTGAGGCTGTGGCGCGACTATTCCTCAGCTACACCCGT	1
AACGAGAGTGCTGAGGGGGGAACTCTCGGTTTCCTCAGCCCTTGTATG	1
AACGAGCTTGCTGAGGTCCGCAAAGCTACGTCCCTCAGCTCAACGCTT	4
AACGAGGCTGCTGAGGGTACGGAAATTAACTCCCTCAGCGAAGTATTG	3
AACGAGGCTGCTGAGGTTCACATGTTAAGGCACCTCAGCTTCAGCTAC	2
AACGAGGTCGCTGAGGGAACAATTGCATTGTGCCTCAGCACCTATAGT	4
AACGAGTGGGCTGAGGCGGAAAAGTTTTATGACCTCAGCAATTAGATA	1
AACGAGTGTGCTGAGGCCGGATAGTGTTAAGGCCTCAGCTTAATGCTC	3
AACGAGTTCGCTGAGGAAGGTACTCTCTAAGTCCTCAGCCTATACCGT	2
AACGATATCGCTGAGGTATACATCGTACCTGCCCTCGCTACTGTCAGT	2
AACGATATGGCTGAGGCTGTTTTCACAATCATCCTCAGCAGAAATAAA	2
AACGATGACGCTGAGGGTTAATATGTGGATACCCTCAGCTGATACATA	3
AACGATGATGCTGAGGGTCACCTTCTCATTAGCCTCAGCCATTTGTAC	10
AACGATGGTGCTGAGGGTGTAAGTTGATACAACCTCAGCACCGCAGGA	1
AACGCAAGAGCTGAGGGGGTACGACCGTTAGTCCTCAGCATTACCAAT	1
AACGCAAGCGCTGAGGCCGTGGAATGCACGGACCTCAGCTTCACCCTA	2
AACGCAATAGCTGAGGCTGCTTGCAAGTCATACCTCAGCGCGGAGGAG	1
AACGCAATCGCTGAGGACGATATACAAATAAACCTCAGCCCAGCGCGT	2
AACGCAATCGCTGAGGACGATATACAAATAAACCTCAGCCTTTATCGC	1
AACGCACGAGCTGAGGCCATGAAAACTTCTAACCTCAGCCAATTTATG	3
AACGCACTTGCTGAGGACGTTTGGGGGATTAGCCTCAGCCGCTCGAAA	4
AACGCATGCGCTGAGGTATCATCCAATCGATACCTCAGCTTATTTCAG	1
AACGCATGGGCTGAGGACCCGCTTTAGTATCCCCTCAGCGCATCTACA	1
AACGCATTAGCTGAGGGATACCCTATACAATACCTCAGCTAAGATACT	2
AACGCCATCGCTGAGGCGTGCAAGTGCTCAAGCCTCAGCGCGACCATG	5
AACGCCTGAGCTGAGGTGTCGCGTCAGGAATTCCTCAGCGAAAGGTAC	3
AACGCGGAAGCTGAGGCAGGTAAAAGGGTGGTCCTCAGCTCAACGCTA	2
AACGCGGCTGCTGAGGAGTTAGGCTACACCTTCCTCAGCGTTACGCAG	1
AACGCGTCGGCTGAGGTTTTGGACCATGATAACCTCAGCATGCTGACG	4
AACGCGTGGGCTGAGGTAGTAAGACCCCCGATCCTCAGCATGTTTTAG	6
AACGCGTGGGCTGAGGTTATGAGATACATATACCTCAGCCTTCAGGTC	4
AACGCGTGTGCTGAGGTGCACGATACCGATCACCTCAGCGCCAGACAA	2
AACGCGTTTGCTGAGGCAGTAAAGCTGGAAGCCCTCAGCAAACAAGTT	1
AACGCGTTTGCTGAGGCAGTAAAGCTGGAAGCCCTCAGCGTGTCCTCC	1
AACGCGTTTGCTGAGGCAGTAAAGCTGGAAGCCCTCAGCGTGTCCTCT	3
AACGCTAGCGCTGAGGCTCCTGCGGGTCGCGGCCTCAGCATAATGAAG	6
AACGCTGGAGCTGAGGCAGCGAGTGTGGAACGCCTCAGCAACACCACT	5
AACGCTTGGGCTGAGGATCGCTTCTTTAGATCCCTCAGCACGTTCGTT	1
AACGCTTGTGCTGAGGGTTCAGAACCACTGTTCCTCAGCCTCGGGATC	1
AACGGAAAAGCTGAGGAGTTGGACGGCGCCGACCTCAGCCCCCCTCGT	1
AACGGACCAGCTGAGGCCCGGAGGATCTGAACCCTCAGCGTGGGACAA	2
AACGGACTAGCTGAGGTACGTTTCGACGACACCCTCAGCCCTTCAATG	1
AACGGACTAGCTGAGGTACGTTTCGACGACACCCTCAGCTCGCATAAG	1
AACGGAGCTGCTGAGGGCGTGCACGTAAAAGTCCTCAGCTTCTTTGTC	3
AACGGAGCTGCTGAGGGCGTGCACGTAAAAGTCCTCAGCTTTGCAGTA	1
AACGGATAAGCTGAGGGGGCTCCACCTGAATTCCTCAGCAATTAACCA	2
AACGGATATGCTGAGGCGCGACGTCGAATGACCCTCAGCTTTCAATAG	1
AACGGATCGGCTGAGGTAGAAGCGTTCCGCGACCTCAGCCGGTAATTA	2
AACGGATTCGCTGAGGCCTGATTTGTATTATACCTCAGCGCATAAAGC	1
AACGGCCAGGCTGAGGTTAGGTAATGTCATGTCCTCAGCGATGTCCAG	5
AACGGCCTAGCTGAGGGTGAATCAGGGCCATCCTCAGCCAAGGTGCTT	2
AACGGCGATGCTGAGGTAAAGAAACCAGATAACCTCAGCATTAAGACA	1
AACGGCGATGCTGAGGTAAAGAAACCAGATAACCTCAGCTACCAGGGA	4
AACGGCGATGCTGAGGTAAAGAAACCAGTTAACCTCAGCTACCAAGGA	1
AACGGCGGTGCTGAGGCTGGTTTACATATGAACCTCAGCTCGTAAGTC	1
AACGGGAAAGCTGAGGTGCAAGTCCTGGCGAGCCTCAGCGAAGACAGC	8
AACGGGAAAGCTGAGGTGCAAGTCCTGGCGAGCCTCAGCTTAAGCCAT	1
AACGGGCCCGCTGAGGGGACCCTCAACCCGACCCTCAGCAGCGTTTTT	1
AACGGGCCCGCTGAGGGGACCCTCAACCCGATCCTCAGCAGCGTTTTT	1
AACGGGCCCGCTGAGGGGGACCTTCGAGTATTCCTCAGCAACGGGGGA	1
AACGGGCTAGCTGAGGCCGCCAATACTTATTTCCTCAGCTACTGATTG	4
AACGGGCTAGCTGAGGTGTAGGGCCAGATCGTCCTCAGCCCAATTTTG	1
AACGGGGTCGCTGAGGGGTTATGTGGCTACACCCTCAGCACGAGAGAA	2
AACGGGTCCGCTGAGGTGTGCATAATAGTCAGCCTCAGCTCGATTACA	2
AACGGGTCTGCTGAGGCTCTTATAGGGTTGGTCCTCAGCACTTCAACA	4
AACGGGTTGGCTGAGGAAATTCATATTCAAGACCTCAGCTAAAAACCC	1
AACGGTAGAGCTGAGGATAACGAAACATCCTACCTCAGCATAGCGCTG	2
AACGGTCGAGCTGAGGAGCATTAATGCTAACCCCTCAGCCCAGTATTC	1
AACGGTCTTGCTGAGGCTTATTATGCTAGTGACCTCAGCCTATCTCAA	1
AACGGTGGAGCTGAGGGGACCTGTAATTGTGCCCTCAGCCAAACTACC	1
AACGTAAACGCTGAGGTATCTCGACAAACGATCCTCAGCGAGTGATTG	1
AACGTAATGGCTGAGGTCGTGTCCCTGTTAATCCTCAGCTTGGGCCAT	2
AACGTACACGCTGAGGGGGACGGGCAAGCTTCCCTCAGCTTTACTAGC	2
AACGTACCTGCTGAGGATTTCGTGTTATGCATCCTCAGCACGTTTTAA	4
AACGTAGCAGCTGAGGCTCTAACTCAACTGGGTCCTCAGCGAGTAACT	2
AACGTAGGGGCTGAGGGCCCTTACTGGAATCACCTCAGCTCCTCACAA	3
AACGTAGTCGCTGAGGGAAAGTATAAAAGTCGCCTCAGCCTTCAATAG	2
AACGTAGTCGCTGAGGTAAGGTGATTTTGTTACCTCAGCGGAGCTGGG	3
AACGTATATGCTGAGGTCCTGGTAGAAGGCGCCCTCAGCTTTTTGCGT	7
AACGTATTAGCTGAGGCTGAGTCTTTTCTAAGCCAGCAGGTCTACTTG	1
AACGTATTAGCTGAGGCTGAGTCTTTTCTAAGCCTCAGCAGGTCTACT	1
AACGTATTAGCTGAGGCTGAGTCTTTTCTAGCCTCAGCAGGTCTACTT	1
AACGTATTAGCTGAGGTCGCGCTGCCCCAGGTCCTCAGCATCACGTTA	1
AACGTCAATGCTGAGGGGGCTGATACTAGATTCCTCAGCTGTTGCGGC	1
AACGTCAATGCTGAGGTGACCATAACTAAATTCCTCAGCTAAATCGAT	5
AACGTCCTAGCTGAGGGTGTCTTCATCAGATTCCTCAGCTGGTCCAGA	1
AACGTCTATGCTGAGGGATCGGTTGCGCAAATCCTCAGCATAGGTGGC	5
AACGTCTGTGCTGAGGATTACTGTAATTCATTCCTCAGCGCCTATTGA	2
AACGTGGCTGCTGAGGTGTTCTCACCAGCGTTCCTCAGCGGTCAAACA	2
AACGTGGGAGCTGAGGAGCATAACTGACGTTTCCTCAGCTCGCAGAGT	2
AACGTGGTTGCTGAGGTCGACCCAGATTGAGGCCTCAGCTTCTCGACC	2
AACGTGTAAGCTGAGGATTTTTAACTAAAATTCCTCAGCTATGAGTGA	4
AACGTGTCCGCTGAGGTTCAGGGTTCCTCGTCCCTCAGCTAACTACCA	5
AACGTTAAGGCTGAGGTTTACGACATCTGTATCCTCAGCATTTGTTGG	3
AACGTTAGAGCTGAGGCCCCCAATAGTGGCAACCTCAGCTAGGGTATT	1
AACGTTATTGCTGAGGGTGTGTGTTACAGTTCCCTCAGCACTGCGTCC	1
AACGTTCCCGCTGAGGGAGACGCTGAAACACCCCTCAGCCTGGTGTTT	1
AACGTTCGGGCTGAGGCGCACTGTTTTGATGTCCTCAGCACCTCGCGC	7
AACGTTCTGGCTGAGGGAAAAAATTCCGCATTCCTCAGCCATTTGCGT	4
AACGTTGCTGCTGAGGGTTGATGTGCAAATACCCTCAGCGGTTTGTAC	6
AACGTTGGCGCTGAGGCGTGATTAAGTATCGTCCTCAGCAAATCAGTG	4
AACGTTTAAGCTGAGGATAGAAATGGTAAGCCCCTCAGCCTACGCCAG	6
AACGTTTAAGCTGAGGCTAGAAATGGTAAGCCCCTCAGCCTACGCCAG	1
AACTAAACGGCTGAGGGACTTCGTTTCTCTGTCCTCAGCCCAAGAGTT	2
AACTAAACTGCTGAGGTATCGTCAGGAATACCCCTCAGCTACGGCTTA	3
AACTAAATTGCTGAGGTAGTAGTAGGAAAGTACCTCAGCGATTCACGC	4
AACTAACAGGCTGAGGCGATATAAAGATCTGGCCTCAGCGCAGATTAC	4
AACTAACAGGCTGAGGCGATATAAAGATCTGGCCTCAGCGGTAATCCA	1
AACTAACAGGCTGAGGGCGGATAATTCACCTTCCTCAGCCTAAATACA	1
AACTAACAGGCTGAGGTCGTCAATACCATTCCCCTCAGCATACGACTC	2
AACTAAGATGCTGAGGTTGTGCTTTAGATCGGCCTCAGCTACAGGTGC	1
AACTAAGGCGCTGAGGGGATGGTCTAACTTACCCTCAGCGTTCAGGTC	1
AACTAATAAGCTGAGGAACGGGAGTTGATTAGCCTCAGCATAAAGCGA	3
AACTAATCGGCTGAGGAAAGTGCAATAGAAGACCTCAGCTGCACAAGA	3
AACTAATCGGCTGAGGTACTATATTTTAAGAGCCTCAGCGCTCACGTT	1
AACTACCAGGCTGAGGTGTCGTCGAACTATTTCCTCAGCAGGCATCAA	4
AACTACCGCGCTGAGGAAGTACTTGATCGATACCTCAGCGACTCCAAG	1
AACTACGAAGCTGAGGGGCAAGAGATAGATATCCTCAGCGCCATGGGA	4
AACTACGACGCTGAGGGCTAGTGTGTCTCGATCCTCAGCTACTAACGA	7
AACTACGAGGCTGAGGACTTCCATGGGAAAATCCTCAGCGCATAATGA	2
AACTACGGGGCTGAGGGGATGTGTAGTTAAGTCCTCAGCGACGTGCCC	3
AACTACGTAGCTGAGGTAACCTAGGAAATATCCCTCAGCATATACTGA	3
AACTACTGAGCTGAGGTGAGGGGGTGCTCGTACCTCAGCAAGATCCAA	1
AACTACTGAGCTGAGGTGAGGGGGTGCTCGTACCTCAGCAAGATTCAA	5
AACTAGAGTGCTGAGGTGAGTAGTCGCATTAACCTCAGCTCTGTGCGC	1
AACTAGCATGCTGAGGACATGATTCTCGTGTTCCTCAGCGTTGACGAT	1
AACTAGCATGCTGAGGACATGATTCTTGTGTTCCTCAGCGTTGACGAT	4
AACTAGGAAGCTGAGGAAGCGAATGATTGGTGCCTCAGCTTAGTGGCT	7
AACTAGTAAGCTGAGGTATATTTTATAGGGAACCTCAGCGGTCACAAG	2
AACTAGTCAGCTGAGGACGGAATTGACTCATACCTCAGCGAAAACGTC	1
AACTAGTCGGCTGAGGAATCACGAGCATCTCACCTCAGCCGTTTAAAG	6
AACTAGTGCGCTGAGGAGTAATTACCATATTGCCTCAGCCTTGAATCT	3
AACTATACCGCTGAGGGGCTTGGGTTAAATCACCTCAGCGAGACACGC	2
AACTATAGTGCTGAGGAAGATATATATTTTGGCCTCAGCCGCGCAATG	1
AACTATCTGGCTGAGGAGTGTGAATAAGTGAACCTCAGCAGATGCAAT	3
AACTATTAAGCTGAGGTACAACTACTAAAATCCCTCAGCGTTAGACTC	3
AACTATTACGCTGAGGCAGTGGTTAGGTACTTCCTCAGCTTGGGTAAT	4
AACTATTCAGCTGAGGTAAGATTTTCCGCAGTCCTCAGCACGAGTAGA	1
AACTATTTGGCTGAGGAAAAAGCGAAAGAACCCCTCAGCTATGTGTTG	1
AACTATTTGGCTGAGGAAACAGCGAAAGAACCCCTCAGCTATGTGTTG	5
AACTATTTGGCTGAGGAAACAGCGAAAGAACCCCTCGGCTATGTGTTG	1
AACTCAATTGCTGAGGCCGCCCGACAAACGTTCCTCAGCTATAGTTTG	1
AACTCACAAGCTGAGGTAAGGATTGCCAGAAACCTCAGCCTACCTTTC	1
AACTCACAAGCTGAGGTAAGGATTGTCAGAAACCTCAGCCTACCTTTC	4
AACTCACACGCTGAGGCGGTCTACCATTCTATCCTCAGCACATTGCAC	11
AACTCAGACGCTGAGGGAGAATACTGACGACCCCTCAGCAGGTGGGTG	8
AACTCAGACGCTGAGGGATAATACTGACGACCCCTCAGCAGGTGGGTG	1
AACTCATATGCTGAGGTGGACTTCCTATTCGTCCTCAGCATGAGAACA	1
AACTCCTATGCTGAGGGCCCTAGCAGAAAATTCCTCAGCCCAGCATTA	2
AACTCCTGTGCTGAGGATAACCGGATGTATGCCCTCAGCACATAGAAT	6
AACTCGGATGCTGAGGGGGCATCATGCTTCCACCTCAGCATTTGGACC	3
AACTCGGTGGCTGAGGACACGCGATAATGCATCCTCAGCGCTATTCCT	4
AACTCGGTTGCTGAGGAATGGCTAATGCATACCCTCAGCCTGAGATAT	4
AACTCGTAGGCTGAGGTAATTGACACCTGAGGCCTCAGCGTCTTTGCG	3
AACTCGTCCGCTGAGGCCGAGGAAACAGGTGCCCTCAGCTTTTTATAA	1
AACTCGTCTGCTGAGGATAGGTAATACCATAACCTCAGCGCTTAATTA	5
AACTCGTCTGCTGAGGATAGGTAATACCATAACCTCAGCGCTTAGTTA	1
AACTCGTGAGCTGAGGGCTTAATAGGTAGCGACATCAGCCTCAACACG	1
AACTCGTGAGCTGAGGGCTTAATAGGTAGCGACCTCAGCCTCAACACG	8
AACTCGTTCGCTGAGGGCTATGTTCTTGCTTACCTCAGCGCCGTATTA	9
AACTCTAGCGCTGAGGCAGTGCTTCAATAAGACCTCAGCTAGTAAGAT	1
AACTCTCTGGCTGAGGTCCACAGTTGTGGTTCCCTCAGCCCTTGGGTA	2
AACTCTGGGGCTGAGGGCACGGATTGAAGTAACCTCAGCCACACATAA	1
AACTCTGTCGCTGAGGGGTATTTTGATAAGATCCTCAGCATATATGTT	2
AACTCTGTTGCTGAGGGGGGAAAATTTTGCGGCCTCAGCAGAGTCTCT	8
AACTCTTGTGCTGAGGGCTAATGTATCATTTACCTCAGCTATCTTATT	8
AACTCTTTTGCTGAGGAGATTAGGGATTTGCACCTCAGCCGATATACC	5
AACTGAATAGCTGAGGAACAGACGACAAAAGGCCTCAGCGCTCCAGAC	4
AACTGAGGAGCTGAGGAGGAGATAACATTTAACCTCAGCATTACGGTT	5
AACTGATCCGCTGAGGTGGGAGTATAACATCTCCTCAGCCCTTGATCT	2
AACTGATGTGCTGAGGTTTGATCGGATACGTTCCTCAGCTGTAGCCGA	2
AACTGCAATGCTGAGGGCGGGCTGAGCCACGGCCTCAGCATTTCAATC	1
AACTGCAGCGCTGAGGTTAGGGTTCACCAAGGCCTCAGCTTTAGCAAA	3
AACTGGAAGGCTGAGGTAGGACTGTATCTAAGCCTCAGCAATATAGAT	5
AACTGGGCAGCTGAGGTCGTGCAAGGGGTGATCCTCAGCATCCGCTCA	2
AACTGGTGTGCTGAGGCGGATACACGATATGACCTCAGCCTGTTAATT	4
AACTGGTTGGCTGAGGATCGCACCGCTTCATGCCTCAGCCGGCCACTC	4
AACTGTACAGCTGAGGCCGTAGCCTAGCGTCGCCTCAGCACGTACATA	3
AACTGTAGAGCTGAGGGCGTTTGTCAGAACCACCTCAGCAAAACGCAA	7
AACTGTCATGCTGAGGATACCGAGCGCACAAACCTCAGCATGTGCACA	3
AACTGTCTTGCTGAGGATTATCAGGACTTATACCTCAGCCAGTTCCCT	3
AACTGTGATGCTGAGGAAACAGTAGCGCTGAACCTCAGCGATGAGTCG	3
AACTGTGATGCTGAGGGGCCCTGAGCGCCCATCCTCAGCTGGTTTATA	1
AACTGTGTCGCTGAGGCCTTATTAAATTTGGCCCTCAGCACCCATTCC	2
AACTGTGTTGCTGAGGTTCGGAATAAATATATCCTCAGCGTTTATCTA	4
AACTGTTAGGCTGAGGCATTAGCCGATGCAGTCCTCAGCCAATTTTTC	2
AACTGTTATGCTGAGGGTGTGTTGGATACATTCCTCAGCACTTAGTTA	1
AACTGTTCAGCTGAGGCTGTGATAATCCTAAACCTCAGCTCTTTAGGG	4
AACTTACACGCTGAGGCGGAGTAATATATGGACCTCAGCGTGAGATGT	3
AACTTACCAGCTGAGGAGCGAAATATCCTACTCCTCAGCGTGATGATT	2
AACTTACTAGCTGAGGACGCGCTTCGGCTCTACCTCAGCATTTCTAAA	3
AACTTACTTGCTGAGGTCGGACGGAGATGAATCCTCAGCTTTACAGTT	3
AACTTAGAGGCTGAGGCCAGCTTTAGGAGAAGCCTCAGCAGATTGCGT	2
AACTTAGTTGCTGAGGATGCGCTCTACTTGAACCTCAGCAGATGGCTC	1
AACTTAGTTGCTGAGGGACAGTTAACCATCCGCCTCAGCCATCGATAA	2
AACTTATTAGCTGAGGTTGTCTAACACAACCGCCTCAGCATGAGAGAA	5
AACTTATTAGCTGAGGTTGTCTAACACAACCGCCTCAGCGTCAGAGAG	1
AACTTATTTGCTGAGGAAGCCACAACAAGTAACCTCAGCACGAACTTG	4
AACTTCAACGCTGAGGAAGGTATAGCGATTTGCCTCAGCGGATCAATA	3
AACTTCAAGGCTGAGGGCATGATTGTGGGCAACCTCAGCACGAAATGG	1
AACTTCCAAGCTGAGGATCTATAGCATGGTTTCCTCAGCTGGGAGAGA	5
AACTTCCAGGCTGAGGAAAAGATGCGAGAACCCCTCAGCGTTTCACGA	3
AACTTCCGTGCTGAGGAGATTGATATTAAGCCCCTCAGCAGAGGACCT	1
AACTTCCTAGCTGAGGCTAACAATAGTCCAAACCTCAGCATTTATTAG	3
AACTTCCTCGCTGAGGGCTAATAGTTCTCTATCCTCAGCACAGAGTCG	4
AACTTCGAAGCTGAGGGGCAAGAGATAGATATCCTCAGCGCCATGGGA	1
AACTTCGCAGCTGAGGGACTGCTGGAGCCACACCTCAGCCTAGACATA	1
AACTTCGGGGCTGAGGTGTAAGTATCGCGTAGCCTCAGCAGATACGAG	2
AACTTCGGTGCTGAGGGGGGTTTAAGTTCGTGCCTCAGCTTCCCATCA	5
AACTTCGTAGCTGAGGGTTTTTTATTAGATGCCCTCAGCGTAACGGTC	4
AACTTCTATGCTGAGGGCCCTAGCAGAAAATTCCTCAGCCCAGCATTA	1
AACTTCTGCGCTGAGGGTACATCCGAACTGAACCTCAGCCTGGTCTAT	5
AACTTCTGGGCTGAGGTCTCAACAGAAAAATACCTCAGCAATTTGAGC	1
AACTTGCTGGCTGAGGCGCTTCCGTCCCCAACCCTCAGCAGATGCGGG	2
AACTTGTAAGCTGAGGTGGATAGGTCTTCTAGCCTCAGCCATTGCCAC	4
AACTTTAGTGCTGAGGAAATAACAATGGGAAACCTCAGCCGGTATTTA	1
AACTTTATAGCTGAGGATATGATCAGGGGTCGCCTCAGCAGTGGACGA	2
AACTTTATAGCTGAGGATTACAACGTTAGCAACCTCAGCTTTCTACTG	1
AACTTTATAGCTGAGGATTACAGCGTTAGCAACCTCAGCTTTCTACTG	1
AACTTTCAGGCTGAGGTTGCCGTTCAGGTTTTCCTCAGCTGGTTATTG	8
AACTTTCGCGCTGAGGCATACTAGATAAAGTCCCTCAGCGTTGGTCCA	3
AACTTTCGTGCTGAGGGATCGCGCAGTAATATCCTCAGCCTGAAGCTC	4
AACTTTCTGGCTGAGGTTGATAGTACTCCTCACCTCAGCCTGCCGGAA	2
AACTTTGACGCTGAGGAATTGTTCCCGAACTCCCTCAGCATCAGGCCC	1
AACTTTTGTGCTGAGGGCCCAGCGTCCGGGTCCCTCAGCATAGTGTCC	3
AACTTTTTAGCTGAGGACTAATAAGGCGCTTCCCTCAGCTAATGCATT	4
AAGAAAACCGCTGAGGTCAGCGCTGTTCCTTTCCTCAGCCAGGCAACA	5
AAGAAAACGGCTGAGGAGGTTGACGGTGTACACCTCAGCCCCAATGAG	2
AAGAAAAGAGCTGAGGTTTTTTCTCACCTCCCCCTCAGCAACGTGATT	3
AAGAAAAGCGCTGAGGTCTAGTCCTTGGAAACCCTCAGCTTTCTAACT	3
AAGAAAAGCGCTGAGGTCTAGTCCTTGGAAACCCTTAGCTTTCTAACT	1
AAGAAAATAGCTGAGGCGACGAGGGACAATGCCCTCAGCCCCGCGTAG	4
AAGAAAATCGCTGAGGGATGCTCTCTTACCTACCTCAGCTATGTGATT	2
AAGAAAATCGCTGAGGGATGCTCTCTTACCTACCTCAGCTCTACACAT	1
AAGAAACAAGCTGAGGAAAGTGGTCAGTACGACCTCAGCGTCTGATAC	5
AAGAAACATGCTGAGGCAAACGGGGTTCTTTACCTCAGCTTTTAATTG	7
AAGAAACCTGCTGAGGTTCCTTTGTCATCGTGCCTCAGCGGTCTAATG	8
AAGAAACTGGCTGAGGGTCGCCGGCACTGGGTCCTCAGCGACGACTGC	6
AAGAAAGAAGCTGAGGTTCGACCTTAACAACCCCTCAGCATGCTAGGT	1
AAGAAAGCGGCTGAGGGAGATAATTACGTCTTCCTCAGCCCTGTTAAT	1
AAGAAAGCGGCTGAGGGAGATGATTACGTCTTCCTCAGCCCTGTTAAT	1
AAGAAAGTAGCTGAGGTTTGTCGTTAGCTACCCCTCAGCACCTACCTA	5
AAGAAAGTGGCTGAGGGAAATCTAATTGGTTTCCTCAGCCCTGGCAAA	1
AAGAAATTTGCTGAGGTCTTGTGCTGTATTCGCCTCAGCTCGACGATT	3
AAGAACAAAGCTGAGGCTAGGGGTATTGGTCTCCTCAGCGTCGGAATA	1
AAGAACATTGCTGAGGAATGGACCTTTAGTGACCTCAGCGAGGGGCGA	3
AAGAACCGAGCTGAGGTTGATAATTGACAATGCCTCAGCTATAAGTTT	4
AAGAACTTAGCTGAGGCAGCGCTTAAATCTCCCCTCAGCGGTATCTTA	6
AAGAACTTGGCTGAGGGAGGTTTTTACGCTACCCTCAGCTTTTTAGTT	3
AAGAACTTTGCTGAGGCGTATAAATAAATGCGCCTCAGCGGAGCGAAA	5
AAGAAGACGGCTGAGGTTTATTACAGGTGTAGCCTCAGCTTGCGAAGT	2
AAGAAGAGCGCTGAGGCATACTGTCTTTCATTCCTCAGCTGGTCAAAC	3
AAGAAGATCGCTGAGGGACTCACACATTTCAGCCTCAGCTAACTTAGT	1
AAGAAGATGGCTGAGGTTTGTAAAACATATATCCTCAGCGTGGCACCA	2
AAGAAGGCAGCTGAGGCCACCAGAATACGCTGCCTCAGCGTTAGACTC	1
AAGAAGGCTGCTGAGGGACTGAAGTAATTTATCCTCAGCCGAAAGGAA	3
AAGAAGGCTGCTGAGGTAAAGTGCCCAGACGACCTCAGCTGCAGTTGG	3
AAGAAGGTGGCTGAGGTTGTACCTAGTGATTCCCTCAGCACTTCATTT	7
AAGAAGTGGGCTGAGGTGTTAGACATTCAGCGCCTCAGCACAGACATC	2
AAGAAGTGGGCTGAGGTTAGGTGTGAATACACCCTCAGCTTATTGGAA	6
AAGAAGTTTGCTGAGGGGTTTCTCGGATGTTGCCTCAGCGTTGAGATA	4
AAGAATAAGGCTGAGGGTTCGAGGTTTTTTTGCCTCAGCAGTGTGTTT	2
AAGAATAATGCTGAGGTTTGTTATGATACAAACCTCAGCTGAGAGTGG	1
AAGAATAGAGCTGAGGCGGATCAGGCCAAACACCTCAGCGCAGGCTAT	2
AAGAATAGCGCTGAGGAATCTTCACGTAGAGCCCTCAGCCCAAATATT	1
AAGAATATAGCTGAGGGATAACGAAGTTGCTTCCTCAGCAAGGGGGCA	2
AAGAATCGCGCTGAGGTCACTCAAGCTTTGCCCCTCAGCGCCTTATAA	1
AAGAATCTAGCTGAGGCTACAGATCCTTACCACCTCAGCCTATTTAAT	6
AAGAATCTCGCTGAGGCACATGGTACAAAGTTCCTCAGCTGAACAATG	1
AAGAATGATGCTGAGGGTCACTGGGGTGTTCGCCTCAGCCGAACGTAA	3
AAGAATGGGGCTGAGGAAGGTTTTTTCCATCGCCTCAGCTATGGTATA	3
AAGAATGGGGCTGAGGATCGTAACCCCATCACCCTCAGCTTATGTATG	4
AAGAATGGGGCTGAGGTAACTTGCAAGTCATTCCTCAGCGTGTTTATG	4
AAGAATGGTGCTGAGGCTCTTTAAATACCGAACCTCAGCGAGGAATCA	3
AAGAATGTGGCTGAGGTCATCGATAAGCAAATCCTCAGCTTGTTGCAA	1
AAGAATTAAGCTGAGGGCAATGTTAGCCGAGGCCTCAGCAACAGTAAT	2
AAGAATTATGCTGAGGTTTTCCTAATCAGAGGCCTCAGCTGGGTGCTT	4
AAGAATTCGGCTGAGGTGGGCCGTCACGTGAACCTCAGCTCCATTCGT	2
AAGACAATCGCTGAGGAAAGAGCTTAAAGTATCCTCAGCTGCTACAAC	1
AAGACAATGGCTGAGGTTCTACGGAATTCACACCTCAGCGTCGATTAG	9
AAGACACAAGCTGAGGCCCAAGCATTTGGCTCCCTCAGCTTAAACATT	3
AAGACACAAGCTGAGGGGGTTCATAGCTAAGTCCTCAGCGTAAGATAT	3
AAGACAGGTGCTGAGGGCACAATTGCTTCCAACCTCAGCATGGCACCT	3
AAGACAGGTGCTGAGGGCACAATTGCTTCCAACCTCAGCATGGCACTT	1
AAGACATCGGCTGAGGTTCAATCCCTATAATACCTCAGCTACCATGAG	3
AAGACATTTGCTGAGGTCTCTAATAAGTGCCTCCTCAGCGATTGTATT	2
AAGACCACGGCTGAGGTGTCCTGTGGTGTTTTCCTCAGCCGTTAATTA	1
AAGACCATGGCTGAGGCGGATCTCTCAACATGCCTCAGCCCACGTCCG	3
AAGACCCTGGCTGAGGAATGTGCAGGACTAAACCTCAGCTTCTCGGAT	3
AAGACCTCTGCTGAGGAAGAGCCAAAGGCTTTCCTCAGCCCAGTATTG	4
AAGACGACTGCTGAGGTTCAACTGCGAAGAAGCCTCAGCATAGGGCCT	2
AAGACGAGGGCTGAGGTACAACCATTCGATTCCCTCAGCGTCAACTTA	1
AAGACGAGGGCTGAGGTACAACCATTCGATTGCCTCAGCGTCAACTTA	1
AAGACGATGGCTGAGGGTCGAAAGATTTGCCTCCTCAGCGCAGTGTGA	2
AAGACGCAAGCTGAGGTGATATCTCATAAAGACCTCAGCATGGTCGGA	2
AAGACGGTTGCTGAGGAGTAGATTAATACTCACCTCAGCATCCGAGCT	1
AAGACGTCTGCTGAGGTATTAAGAAATGCCTCCCTCAGCGATGAATCA	2
AAGACTAGTGCTGAGGCGAAGGTCCAATAGAACCTCAGCTGCACACCA	4
AAGACTGAGGCTGAGGCAAAGATATTTAGAATCCTCAGCGGTTAAGTA	4
AAGACTTAAGCTGAGGTGTATTAGTCTTGCCTCCTCAGCTTAATCATT	1
AAGACTTGTGCTGAGGCCCCAACCCGCAAACTCCTCAGCTCTGTCCGA	1
AAGAGAACAGCTGAGGTGTGTAGTGGGGATACCCTCAGCAATATCAGA	7
AAGAGAATCGCTGAGGCCTAGTGATTGGCATGCCTCAGCGTGCCGATA	1
AAGAGACAGGCTGAGGAGAGTTTAGGGAGTTACCTCAGCAGTTAGGAC	1
AAGAGACAGGCTGAGGCGCGCGGAAGGAGTTGCCTCAGCATATATAAT	5
AAGAGACAGGCTGAGGTGTACAGTTCTCTTTACCTCAGCCGTGCTCGT	1
AAGAGACTAGCTGAGGACTTTAAGTGCTACTACCTCAGCATCTTAATA	2
AAGAGAGCGGCTGAGGTATAATAGAGGTTCAACCTCAGCATTAGCGAA	1
AAGAGAGGAGCTGAGGATCGATATACCCCTCTCCTCAGCTTATGCAAT	2
AAGAGAGTAGCTGAGGAGGAGCTGTTGAAGAACCTCAGCGTCCTTAGG	2
AAGAGAGTAGCTGAGGCGGAGCTGTTGAAGAACCTCAGCGTCCTTAGG	1
AAGAGATTCGCTGAGGCGAAAGGGCGAATGTGCCTCAGCAATGACGAC	2
AAGAGCATCGCTGAGGTATCCATTTTGAGCGACCTCAGCGGATATAGA	1
AAGAGCCTGGCTGAGGTATTGATATAACGTAACCTCAGCCGCGGAATT	2
AAGAGCGGCGCTGAGGAGATTTGCAATATAATCCTCAGCACGACGAAG	1
AAGAGGAAAGCTGAGGTTTATTCTTATTGCGACCTCAGCGACGGTATA	1
AAGAGGACAGCTGAGGGTTTAACCTCCGTTAACCTCAGCATTTTTGCC	3
AAGAGGAGAGCTGAGGATAATTTTTACTGGATCCTCAGCGACTTGGTC	9
AAGAGGCAAGCTGAGGAGTGCACTTCGTGGTTCCTCAGCAGTTTTTTA	4
AAGAGGCAGGCTGAGGATGCCTCAGACGCGATCCTCAGCCTGTCAGGG	3
AAGAGGCCAGCTGAGGAGTAAGCTTCTCTACCCCTCAGCCTTGCAAGG	3
AAGAGGGTAGCTGAGGAACTCAATGTCAGCACCCTCAGCTTAGTGGCT	3
AAGAGGGTTGCTGAGGGAAGGAAGTTTCATGCCCTCAGCTTATTGGCA	1
AAGAGTAACGCTGAGGTACAAAATTCAGAATACCTCAGCACCCTCTAA	4
AAGAGTAATGCTGAGGCGGGCATGCACCCTTCCCTCAGCGACAATAAT	3
AAGAGTAGTGCTGAGGATCTGTAGTGGAGAAACCTCAGCACCGAATAA	1
AAGAGTCATGCTGAGGAGACGCTCGGCGGCTGCCTCAGCCGCGTGTAC	1
AAGAGTCATGCTGAGGAGGCGCTCGGCGGCTGCCTCAGCCGCGTGTAC	5
AAGAGTCCCGCTGAGGACTGACATAAAGTTCCCCTCAGCTTTTCATGT	3
AAGAGTGAGGCTGAGGACACAATTTACGTGGGCCTCAGCGATATGTTC	7
AAGAGTGAGGCTGAGGTAAGGATACCATGTGTCCTCAGCAGTATATGG	1
AAGAGTTCCGCTGAGGTGTTTTAAAACTAAGGCCTCAGCTGTACCCAT	1
AAGATAATCGCTGAGGGTCCTTAGGCCAATATCCTCAGCCTCATTAAT	4
AAGATACAAGCTGAGGAAGGCGTCCTTTAGGCCCTCCAGCGTACTAGA	1
AAGATACCAGCTGAGGCGCTGTGGATATAAAACCTCAGCTCGTACCCT	1
AAGATACCTGCTGAGGTCAGATCCTAGCGCGCCCTCAGCGGTATTTGC	4
AAGATACTCGCTGAGGAGTGTCCATTATGATCCCTCAGCGCTCCACGA	4
AAGATATACGCTGAGGGACGTCTCACTTAAATCCTCAGCTATCGTTCT	4
AAGATATACGCTGAGGGACGTCTCACTTAAATCCTCAGCTATTAGCCT	1
AAGATATTAGCTGAGGACGCCAATAGCTATGCCCTCAGCATTTTTGAA	2
AAGATCAACGCTGAGGTCAAAAGCGAGGGCATCCTCAGCATGAGTAAG	1
AAGATCAGCGCTGAGGGATTCACTGGGCACTACCTCAGCGGTACCATA	3
AAGATCATCGCTGAGGACTATACAGGTGGTATCCTCAGCAAAATGAAG	3
AAGATCCTTGCTGAGGTAGGTGTCGGACTGATCCTCAGCATGTTTGAG	2
AAGATCGCTGCTGAGGATCGTAATCGGGGGTACCTCAGCGCAACCTTT	3
AAGATCGGCGCTGAGGAATTACGGTAGGCAATCCTCAGCCTTGAATAC	1
AAGATCGGGGCTGAGGAAGGCTCCATATAAAGCCTCAGCATGAGGGGG	1
AAGATCTACGCTGAGGACGATTCCCACATGAACCTCAGCGTAATTGAT	6
AAGATCTAGGCTGAGGATTAAGTGTTCGTACGCCTCAGCGTGGCACAC	3
AAGATCTGAGCTGAGGACGTTTTTTATCATTTCCTCAGCGTATGCATT	1
AAGATCTGGGCTGAGGTTCCCGGATTACTTTGCCTCAGCGATCTCAAC	1
AAGATCTTCGCTGAGGTGGTGATTGAGTCGTGCCTCAGCCGCGAATGG	1
AAGATGCGCGCTGAGGAAGGCTTGACAGTATACCTCAGCAACTTAACT	5
AAGATGGCCGCTGAGGGTTAGCTGCTCGCCATCCTCAGCGTTATGGAA	3
AAGATGGCGGCTGAGGTGGACGTTCCATTATACCTCAGCAATGGTCAC	3
AAGATGGGGGCTGAGGATGTTCAGCTGGGCCCCCTCAGCTTCGAAATA	2
AAGATGTACGCTGAGGTAGATTTTAAGAGTGGCCTCAGCCATTCACAC	1
AAGATGTACGCTGAGGTTTGATTTGAAGTTACCCTCAGCTACGCTTTA	1
AAGATGTAGGCTGAGGCTCAAGTAGTGTTACACCTCAGCGATACTTTA	3
AAGATTACGGCTGAGGTGGAGAGGTTTCACCTCCTCAGCAAGGTTCTA	3
AAGATTAGGGCTGAGGAGCATATTTGATGAGACCCCAGCGTAACTAGT	1
AAGATTAGGGCTGAGGAGCATATTTGATGAGACCTCAGCGTAACTAGT	2
AAGATTAGGGCTGAGGAGCATATTTGATGGGACCTCAGCGTAACTAGT	1
AAGATTCCAGCTGAGGAGCTTGGAAATAACCTCCTCAGCGTAAACTTG	3
AAGATTCCTGCTGAGGGGAGTAAAGTGCGTAGCCTCAGCCATGTATAG	2
AAGATTGAAGCTGAGGTCACTATCGGAGAGCCCCTCAGCGAAGTCAAC	2
AAGATTGAGGCTGAGGGTTAAAACGTCTTCATCCTCAGCTTATACGCT	5
AAGATTGCAGCTGAGGCATATAATGGGACCGACCTCAGCAAAAGACCC	1
AAGATTGCCGCTGAGGGGATGAGTGGCTTTAACCTCAGCTCGTCTCTT	1
AAGATTTAAGCTGAGGATGTTGATACCCCTGTCCTCAGCAGTTAACTG	3
AAGATTTGAGCTGAGGAATAATCTAACGACAGCCTCAGCAACGTCTGA	7
AAGATTTGGGCTGAGGTTGGATTGCTTGCTTACCTCAGCGGTATGCCA	2
AAGATTTGTGCTGAGGCAATAGGGGATTAATGCCTCAGCTACAGCCAC	2
AAGATTTTAGCTGAGGGGTGGATATACTTATTCCTCAGCACAGTATTA	5
AAGATTTTCGCTGAGGAGTCTCAATGGCCACACCTCAGCTTACCAGTG	1
AAGCAAATCGCTGAGGGTGTACTAAATATTGGCCTCAGCAGTCTATTG	3
AAGCAAATTGCTGAGGCATCACTACGGGTTTACCTCAGCTCATAAGAA	5
AAGCAAGAGGCTGAGGTTAAAATCGCCATAGTCCTCAGCCTTGGAGGG	1
AAGCAAGCGGCTGAGGAGAAATATGTGTGTTCCCTCAGCCCGATTGCT	8
AAGCAAGGAGCTGAGGACACTACGCTTGGTCACCTCAGCGTTTCAGCA	2
AAGCAAGGAGCTGAGGATATGCATTTAATATTCCTCAGCTTCGAAGTT	8
AAGCAATACGCTGAGGCTGATACTTAGGTTTACCTCAGCGAGTTCACT	3
AAGCAATCAGCTGAGGAAAGGACAGCGATATTCCTCAGCATTTGCTGT	2
AAGCAATCGGCTGAGGGTGCGGTACAGTTCTCCCTCAGCAACGGCGAA	3
AAGCAATTGGCTGAGGATACTTGCAATATCACCCTCAGCTTGGCAAGT	1
AAGCAATTTGCTGAGGCAAACCGACTCGAATTCCTCAGCCAGGTATCC	4
AAGCACATCGCTGAGGGGGCATCTGGAATTAGCCTCAGCCAGATAATT	6
AAGCACCACGCTGAGGTCTATCGTCGGACAACCCTCAGCCTCTAAGGA	1
AAGCACTCAGCTGAGGTTTCAATTCCCGGAGCCCTCAGCGGGATGCGA	1
AAGCACTCGGCTGAGGACGTCAGGCTGTAGCGCCTCAGCTCTAAATTG	2
AAGCAGAAAGCTGAGGACTGTGCGAAGTGCGACCTCAGCAAAATAAAC	1
AAGCAGGATGCTGAGGGGACTCCAAGAAAATTCCTCAGCCCAGAGATG	2
AAGCAGGGAGCTGAGGAGGATGCCTATGCGAGCCTCAGCATCAAGTGT	3
AAGCAGTAAGCTGAGGGATGATATTAACCTACCTCAGCCTTGTATCTT	1
AAGCAGTGCGCTGAGGCCTCGTCTCTATAAGGCCTCAGCCACAGTCCT	1
AAGCATAAAGCTGAGGGCTAGGAATCAAATTCCCTCAGCTTCTCACAT	4
AAGCATAGAGCTGAGGTCAAGGCGTAAGGTCCCCTCAGCATGACCTTC	2
AAGCATAGGGCTGAGGTTACTTAGATACAATCCCTCAGCACATGAATC	3
AAGCATATGGCTGAGGGGCACTTGCTCCGTAGCCTCAGCGAATTTATT	1
AAGCATATTGCTGAGGCTCGTCAAATGCTGTCCCTCAGCCTTTGAATA	3
AAGCATGCTGCTGAGGACTCGCGCTCGAAACCCCTCAGCCTCACCCTA	1
AAGCATGCTGCTGAGGAGCAATATATTACTGTCCTCAGCTGGCAGCAG	1
AAGCATGCTGCTGAGGTACACGTACTGGTTACCTCAGCGCCTCCAAGT	1
AAGCATTATGCTGAGGGGTTCGAGCCAAATGCCCTCAGCCCTACAGAT	3
AAGCATTTGGCTGAGGTAGTTGACTAGTTTACCCTCAGCTTATGAGTT	4
AAGCCAAGGGCTGAGGGCGCTAGAGTTCCTAGCCTCAGCGCTTTCTGA	7
AAGCCACCTGCTGAGGAGTTATATGTTATCATCCTCAGCAAATAGGTC	3
AAGCCACTGGCTGAGGTGTTGAAGTGAAGCATCCTCAGCATTAAATTA	2
AAGCCAGGGGCTGAGGTCGTTAATGGGACTGTCCTCAGCGAGTAGAAA	4
AAGCCCACAGCTGAGGTACCCGTTTTTCGAATCCTCAGCTGCTTGATC	4
AAGCCCACTGCTGAGGATACGATTTTATAAACCCTCAGCCCATCCCAT	5
AAGCCCAGGGCTGAGGCAAGTGGTTCTGATCTCCTCAGCATTATGGAT	2
AAGCCCTATGCTGAGGTCGGATCAGTTTCACTCCTCAGCCAGTGCGTA	1
AAGCCGCATGCTGAGGCACATTCATTGGCCAGCCTCAGCAGTCGGATG	1
AAGCCGCATGCTGAGGCCCATTCATTGGCCAGCCTCAGCAGTCGGATG	2
AAGCCGCCTGCTGAGGTAGAAGTAATTCTTTGCCTCAGCCTTCCCCAA	3
AAGCCGCTTGCTGAGGCAGACACGACAGCAATCCTCAGCAATTAATTT	4
AAGCCGGGAGCTGAGGGGTTGTCAGGCAATAGCCTCAGCCCTAGGTAT	2
AAGCCGTGAGCTGAGGATATGGTAGGTTATCTCCTCAGCTATGAACTA	3
AAGCCTCTAGCTGAGGGGTATAATCGTAAGTGCCTCAGCTTGTCGGAA	1
AAGCCTTACGCTGAGGGAGAAGTCAAGCCTCACCTCAGCATTTCATAG	2
AAGCCTTATGCTGAGGGTAAAACGTCTATAGTCCTCAGCCGTTTCGTG	1
AAGCGACCAGCTGAGGTTAGGTATTTATTCTCCCTCAGCCTTCAGGCC	1
AAGCGAGCCGCTGAGGAATTGTCTGTTTTAACCCTCAGCATCAGGGTC	2
AAGCGAGCGGCTGAGGGGGTTCATTTTATATTCCTCAGCACGGCCACC	2
AAGCGATCAGCTGAGGTTTGGGCTCACTTTAGCCTCAGCGGACGAAGA	3
AAGCGATCGGCTGAGGGTAAATGTTCGCGGGTCCTCAGCCAGAGGATG	7
AAGCGATGAGCTGAGGTTGTCGACCTTACGCACCTCAGCGTGTAAGCT	1
AAGCGATTGGCTGAGGATACTTGCAATATCACCCTCAGCTTGGCAAGT	2
AAGCGCAGTGCTGAGGATCTTAGAGTATCAAACCTCAGCTGATAATCA	1
AAGCGCCGCGCTGAGGTTTTCGTGAAAGGCGGCCTCAGCTTCATGACG	4
AAGCGCTAAGCTGAGGTCTACCGAGATGCCTGCCTCAGCGAGAAGTAC	1
AAGCGCTTGGCTGAGGTCGTCATGCGGATAGTCCTCAGCGAAGTTTGG	2
AAGCGGCTCGCTGAGGTGGTTTCACCGTTTTTCCTCAGCATTGGCCAA	1
AAGCGGTCTGCTGAGGCCTTTCCTTCGAGCCCCCTCAGCAGAACAGAT	4
AAGCGTACTGCTGAGGAGTACAACGTGTCACGCCTCAGCCGCGCTTGA	1
AAGCGTACTGCTGAGGAGTACAACGTGTCACGCCTCAGCCGTCTTCCC	3
AAGCGTATGGCTGAGGTTGCTAATCTCGTATCCCTCAGCAGAAGTGTT	2
AAGCGTCGAGCTGAGGCAGTATCTATGATTATCCTCAGCAAGCGAACT	2
AAGCGTGTAGCTGAGGAGGAGTTCTTTTATGGCCTCAGCTTAATCACA	1
AAGCGTTCGGCTGAGGGACTGGTCCGTCCTTTCCTCAGCACACTAACT	4
AAGCTAAAAGCTGAGGGGGCCGGTGTAAAACACCTCAGCTGTCGTTGG	2
AAGCTAAAGGCTGAGGTATACAAGACTCAACGCCTCAGCAGTCGTAGA	4
AAGCTAACAGCTGAGGAAACGTGTACATGATGCCTCAGCTATGTTAAT	2
AAGCTAGAAGCTGAGGTAATTGTAAGTCTTTCCCTCAGCAGCTAATTA	3
AAGCTAGATGCTGAGGATGATATGTAACGTTGCCTCAGCTCGGTTTAC	1
AAGCTATATGCTGAGGATGATATTTAACGTTGCCTCAGCTCGGTTTAC	3
AAGCTATGGGCTGAGGTTAGGTTTAGTAATTTCCTCAGCAGATTGCTT	4
AAGCTCAACGCTGAGGATCCAACATTGGTGATCCTCAGCCAACCGAAT	2
AAGCTCATGGCTGAGGGGGTACCATATCGACCCCTCAGCAGACCGCAT	2
AAGCTCGACGCTGAGGAAAAGCATAGTCCTCTCCTCAGCGGTTTCGCA	3
AAGCTCGCAGCTGAGGTTGAATTCAGTGGGGTCCTCAGCTCGTCGACC	2
AAGCTCTATGCTGAGGGGGATATAGCAAGAAGCCTCAGCAAAGTATAT	1
AAGCTGAAGGCTGAGGTTTCAATGTCGACAAACCTCAGCTCTCCTCGT	4
AAGCTGATTGCTGAGGCACTTCCGTGAACCGACCTCAGCAGAATCGGT	3
AAGCTGGTCGCTGAGGTCGTGTTCGAGGGTTGCCTCAGCAATACTAAT	3
AAGCTTAGTGCTGAGGTTTGCTCACACCGGAACCTCAGCGTGTGAAGC	1
AAGCTTAGTGCTGAGGTTTGTTCACACCGGAACCTCAGCGTGTGAAGC	4
AAGCTTATAGCTGAGGTCTTAGTTAATACTTACCTCAGCGTAAGACAA	4
AAGCTTATCGCTGAGGTCACTGTTTTTCACGGCCTCAGCATATATATG	2
AAGCTTATGGCTGAGGCAACGTCTTGACTATACCTCAGCATGCTCGGA	1
AAGCTTATGGCTGAGGCAACGTCTTGACTATACCTCAGCCTGCTCGGA	1
AAGCTTATTGCTGAGGATTTGACGTATTATGCCCTCAGCAATAATGGA	1
AAGCTTCAGGCTGAGGCACGTATCATAAATTCCCTCAGCGGAAGTTGA	1
AAGCTTCGCGCTGAGGTCAACATTTGGTATTTCCTCAGCATGAATGCA	5
AAGCTTCTTGCTGAGGATTACATCTCATTATTCCTCAGCATTATGATC	5
AAGCTTGCCGCTGAGGTTTTAATACTGAGAAACCTCAGCCAGAAGACA	1
AAGCTTGTTGCTGAGGTGAGAAGATAATTGTCCCTCAGCCCCGTCTCC	1
AAGCTTGTTGCTGAGGTGAGAAGATAATTGTCCCTCAGCCCCGTCTTC	7
AAGCTTTAAGCTGAGGTCTGCCTTGGCAGTTTCCTCAGCTGCTTAAAC	4
AAGCTTTTAGCTGAGGAATTTAAGCTAGGGAACCTCAGCACACACACA	2
AAGCTTTTCGCTGAGGTCGCACTTAAGCGCGGCCTCAGCTCATAAATC	2
AAGGAAATTGCTGAGGAGGCACTAGGGTTCTTCCTCAGCATCACCTAT	4
AAGGAAGAGGCTGAGGTATACATATGCATCGCCCTCAGCGTATACTTT	1
AAGGAAGCAGCTGAGGTTTATACAAATTTATACCTCAGCTTCCAAAGA	1
AAGGAATAAGCTGAGGTTGTCTCATGGTACACCCTCAGCTATTTGGTT	2
AAGGAATAGGCTGAGGAGTGGTAGTTTTGAGTCCTCAGCAGTCACTAA	8
AAGGAATCGGCTGAGGCCTTAGGTGAAATACGCCTCAGCATACCTAGG	1
AAGGACATAGCTGAGGAAACTGCTCTGAAGTGCCTCAGCAGGTGCCTA	1
AAGGACATAGCTGAGGATCATGGTCTAAGTCCCCTCAGCAATCATGCT	3
AAGGACATCGCTGAGGGTTATTCACTTTGTACCCTCAGCGACACTCGA	5
AAGGACGGGGCTGAGGTAAGTAATACCTTTATCCTCAGCATAGATTAA	1
AAGGAGAAAGCTGAGGCATGCGATTGACGTGACCTCAGCCAAGACTAG	2
AAGGAGAAAGCTGAGGGTGGGTTATGCAAAAACCTCAGCGTAGATTGT	3
AAGGAGAAAGCTGAGGGTGGGTTATGCAAAACCCTCAGCGTAGATTGT	1
AAGGAGAAGGCTGAGGGGGTACGGGACTGTAACCTCAGCTGCTCCATG	2
AAGGAGACCGCTGAGGCGTGTATTGTTCTTAACCTCAGCTTATTTTAC	2
AAGGAGATAGCTGAGGCTGAAATGCAAAAGAGCCTCAGCGGCAGAGGT	7
AAGGAGATAGCTGAGGCTGAAGTGCAAAAGAGCCTCAGCGGCAGAGGT	1
AAGGAGCCAGCTGAGGATTCAAGTTCGTGGCTCCTCAGCAGTCACATT	4
AAGGAGCCCGCTGAGGATGGAAATTCCAAGCTCCTCAGCTTGAGCTAT	2
AAGGAGCGTGCTGAGGGGTCACTCATAATACCCCTCAGCATTTGCATC	2
AAGGATAGCGCTGAGGTCAACCGCTTGCTGCGCCTCAGCGATGCGAAA	2
AAGGATATAGCTGAGGTATATTGAATACGTCTCCTCAGCCACAGATTA	1
AAGGATATTGCTGAGGAGTCTGGAATCTACACCCTCAGCATACGGCAA	1
AAGGATATTGCTGAGGTTTAACCTCAGTTCTTCCTCAGCACCGAAACA	4
AAGGATCCAGCTGAGGGTCGTTTGTTTATAACCCTCAGCTGGGCAGCT	3
AAGGATGAGGCTGAGGTTCGAGGATCCGTCTTCCTCAGCTAAGGATAA	1
AAGGATGATGCTGAGGAGTGACTCTTACGGCACCTCAGCCGACGGATT	4
AAGGATGCTGCTGAGGGACGTACTCGTTTTGTCCTCAGCAGGCAGATA	2
AAGGATGTAGCTGAGGAGGATTTCCACATGCTCCTCAGCTTCGACATC	1
AAGGATTCCGCTGAGGATCAATCAAACGGCCCTCAGCGTATTTGGTTG	3
AAGGATTGTGCTGAGGGTTATCACAGTCACTTCCTCAGCTATATAAAG	2
AAGGCAACAGCTGAGGATGTGTTTAATGGCACCCTCAGCAATTCTCTT	2
AAGGCAACGGCTGAGGGACCAAAGCAGTGTGCCCTCAGCTAGAGGTAT	1
AAGGCACATGCTGAGGTCACTATCAGTCGTCTCCTCAGCGTCTGCAAA	2
AAGGCAGACGCTGAGGTGGACCAGCAATATTGCCTCAGCGAAACTTTT	7
AAGGCATAGGCTGAGGTCCCACGTCCACTCAGCCTCAGCCGGCGCGTC	1
AAGGCATTAGCTGAGGAGCTACCAATTATTTACCTCAGCCGATGTAAG	2
AAGGCCAAGGCTGAGGCTCAGCCGATTCACATCCTCAGCGGCTGCAGG	2
AAGGCCGCTGCTGAGGCTCATACCTCCTGAACCCTCAGCTAGCGCGCC	1
AAGGCCGCTGCTGAGGCTCATACTTCCTGAACCCTCAGCCAGCGCGCC	1
AAGGCCGCTGCTGAGGCTCATACTTCCTGAACCCTCAGCTAGCGCGCC	6
AAGGCCGTAGCTGAGGCGTTAGAGGATATAAGCCTCAGCCGCACTCAG	5
AAGGCCTATGCTGAGGGAATCAACACTTACGTCCTCAGCTGTCTACAT	1
AAGGCCTGAGCTGAGGAGGTGTTTATGTCAGACCTCAGCTTAAATATT	3
AAGGCCTGAGCTGAGGTAATAGTTGCATAGGGCCTCAGCACGTTCCCG	3
AAGGCCTGGGCTGAGGATTCAAGGCTATAATTCCTCAGCCGAATTACG	3
AAGGCGAGTGCTGAGGCGTTCATTTACAGCGCCTCAGCATGCGAAACT	1
AAGGCGATAGCTGAGGGATTGAAATAAACTGGCCTCAGCTAGGCACTA	2
AAGGCGCGCGCTGAGGAACCAGCCATGCACTACCTCAGCTACAGGCAG	6
AAGGCGCTGGCTGAGGTCATACTGGCCTTAGCCCTCAGCCGCGTCCCC	1
AAGGCGGGGGCTGAGGCCGGTTTACATTTAGTCCTCAGCGACAACGAC	5
AAGGCGGTTGCTGAGGACTAAATCGTGACTATCCTCAGCTGTGATGAA	3
AAGGCGTAGGCTGAGGCAAAATCACTACCTGACCTCAGCCTTGTCATG	5
AAGGCGTTGGCTGAGGGATCACCTAAGAATACCCTCAGCGTATGAATA	2
AAGGCGTTTGCTGAGGTCCTAGAACGAGGGACCCTCAGCTGGTCTGGT	4
AAGGCTAAAGCTGAGGTCGTATTCTTTATAAGCCTCAGCGCAGTCCTG	4
AAGGCTCAGGCTGAGGAGACACGTGGATACTTCCTCAGCAGGTCAGGT	1
AAGGCTCGGGCTGAGGTGGTACGTTCCATCGTCCTCAGCCTTACCGGC	3
AAGGCTCTTGCTGAGGAAATTTTCGGTCAAAACCTCAGCTATTCTCTG	1
AAGGCTGACGCTGAGGGGATCTTAAATTTTAGCCTCAGCCATCCGGAA	10
AAGGCTGTCGCTGAGGAGTCGAAACTTGCAATCCTCAGCTATCTAGTT	1
AAGGGAAAAGCTGAGGATCATTCTACCCGAAACCTCAGCGCTCAACTC	5
AAGGGACGGGCTGAGGTTTGGTCTCTTTAACACCTCAGCTCTAACGAG	2
AAGGGATACGCTGAGGAGTTAATGTTAGACTACCTCAGCAAGTGATGG	1
AAGGGCAAAGCTGAGGCCAAGTTGACGCAATCCTCAGCGTGGGTACGT	1
AAGGGGACAGCTGAGGTTGGTCCGTACGTCCCCCTCAGCGTAGTTCTC	1
AAGGGGACAGCTGAGGTTGGTCCGTACGTCCTCCTCAGCACACTAAAG	1
AAGGGGACAGCTGAGGTTGGTCCGTACGTCCTCCTCAGCACGCTAAAG	11
AAGGGGCGCGCTGAGGAAGCAGGTTAAAGCGTCCTCAGCGGAAATTCT	1
AAGGGGCGCGCTGAGGAAGCAGGTTAAAGCGTCCTCAGCGGAAATTTT	2
AAGGGGCTCGCTGAGGTGCGCGCTTACGGACTCCTCAGCACACCACGC	2
AAGGGGTGGGCTGAGGATCTAGCTAAGATTCCCCTCAGCTATAGATCG	5
AAGGGGTGGGCTGAGGTAAAGAGAGTCAAGTACCTCAGCTTATTTACC	1
AAGGGTAACGCTGAGGACTATATCCGAATTTACCTCAGCAAACGCATT	2
AAGGGTAGTGCTGAGGCTGAATCTATAGGCATCCTCAGCTTAAAATAT	1
AAGGGTCAAGCTGAGGATGCCACGATTAATTTCCTCAGCCTATAGCGT	2
AAGGGTCCGGCTGAGGGAATGGACGCGCCACACCTCAGCAGTTTACAT	3
AAGGGTCCTGCTGAGGGGCACTATAAAGTGGCCCTCAGCTGAGTTCTT	2
AAGGGTCGGGCTGAGGTAACGTAACATTGTGACCTCAGCCCTCTTGTT	7
AAGGGTGTGGCTGAGGATTATACAAGTTGGCACCTCAGCTGATGGGAG	1
AAGGGTTAGGCTGAGGCCAATGTTCGTATTTGCCTCAGCTGTGCCCCG	3
AAGGGTTGCGCTGAGGTTATGAATGAAGCTTGCCTCAGCTTTAACCAA	1
AAGGTAATAGCTGAGGAGCTGCGTAATGAATGCCTCAGCAGACACGGG	2
AAGGTAATAGCTGAGGGCACATAAATGCAAGGCCTCAGCTAGTGTGAG	2
AAGGTAGAAGCTGAGGATTCAGTGACTCTGTCCCTCAGCATCTTATCT	1
AAGGTAGAAGCTGAGGCCCGTATATTAGAGTACCTCAGCATCACAAAT	7
AAGGTAGAGGCTGAGGCGTACAATTGCAGGATCCTCAGCGTTGTTCAA	4
AAGGTAGCGGCTGAGGGCATACAGCTCGGTCCCCTCAGCGAAAATCAT	1
AAGGTAGCTGCTGAGGATACCATTGTGCTCTACCTCAGCGTGAAAACA	2
AAGGTAGTTGCTGAGGTTGGACTAGTTCTCTTCCTCAGCAGGTAAGCA	8
AAGGTATATGCTGAGGGAGCGCGGGCGACACCCCTCAGCGATTATTAA	2
AAGGTATGTGCTGAGGTACGAAAGTTTTTATACCTCAGCTTTAGCATC	2
AAGGTCACAGCTGAGGCCCTAAAAATTAAGGGCCTCAGCTATGTAATA	4
AAGGTCACCGCTGAGGCTAATTGATTGCTATGCCTCAGCATTCGTTAA	2
AAGGTCACTGCTGAGGGTTCTTGGAGAGAAATCCTCAGCGTCCATTGG	2
AAGGTCATCGCTGAGGAAGCTGATTGCATCTGCCTCAGCCGTTCCTCG	1
AAGGTCATGGCTGAGGACACGAGCATGCTAGCCCTCAGCGATGAACCA	2
AAGGTCGGAGCTGAGGTAGTTATTCCCCAACTCCTCAGCGTTTATTGA	1
AAGGTCGGAGCTGAGGTAGTTATTCCCCATCTCCTCAGCGTTTATTGA	2
AAGGTCTCTGCTGAGGCTGGTAACTATCCTGACCTCAGCGTGCAGGAC	1
AAGGTGCCAGCTGAGGCATGATAGGAATTTGTCCTCAGCGTAAAGGTT	3
AAGGTGCGAGCTGAGGTAGTTGCAGCACGGCGCCTCAGCTTCATAGAT	1
AAGGTGGCCGCTGAGGGTAAAGAGTAAAAAGGCCTCAACGACTGCTTT	1
AAGGTGTAGGCTGAGGTTTAGACGTAGAGTTACCTCAGCTAATCGTGA	5
AAGGTGTATGCTGAGGGATTATTAAATTTCATCCTCAGCAGAGACAGT	1
AAGGTGTCGGCTGAGGTTTCTTCGATCAATGGCCTCAGCGGCGAAGGT	2
AAGGTGTGAGCTGAGGCGATGTCGTTATCTACCCTCAGCTCTCCAAGC	9
AAGGTGTTAGCTGAGGACTAGATTATATCTGTCCTCAGCTTTAACTGT	2
AAGGTTAACGCTGAGGCAATAATTTTTCGCTTCCTCAGCTTTTTATAA	1
AAGGTTACAGCTGAGGAACCTCGCTTCATTGTCCTCAGCTTGGCCGTG	1
AAGGTTAGAGCTGAGGTTAAAATTGCATGTTGCCTCAGCTATCTTTAA	2
AAGGTTAGTGCTGAGGAACCGTAGCATTCGTACCTCAGCGGATTAGCA	3
AAGGTTCAAGCTGAGGGGTCCTACACCACGATCCTCAGCATTACGAGC	4
AAGGTTCTTGCTGAGGGCTTATGTCGTTTCAGCCTCAGCGATCCACCT	3
AAGGTTGAAGCTGAGGTATTTCAGTCACGTAGCCTCAGCATGAGTCCT	1
AAGGTTTCCGCTGAGGTACATTAAATTAGCAACCTCAGCTCCATCTTA	4
AAGTAAACAGCTGAGGACGGGGATGTTTTTAGCCTCAGCGCAGCACCC	2
AAGTAAATTGCTGAGGTAGCATAAACGTCTAACCTCAGCTCACGTTCA	1
AAGTAACAGGCTGAGGAGGAGTTAGTGATCGCCTCAGCAATTAACAAT	5
AAGTAAGCAGCTGAGGAACTTACCGGTCAAGACCTCAGCTCAACTGGT	6
AAGTAAGCTGCTGAGGAGGCACCTTACATGTCCCTCAGCTTATAACTG	3
AAGTAATGCGCTGAGGTTGTGGTTGGGTATAGCCTCAGCGTAATTCGA	2
AAGTAATTTGCTGAGGAGCATAGAAGGGACCCCCTCAGCCACGTTGGT	2
AAGTACGACGCTGAGGTAGCGGCAGAACTCTACCTCAGCCACGCAAGG	2
AAGTACGGGGCTGAGGTCAACAGGTATCCTTGCCTCAGCGCCTAACGA	4
AAGTACGTGGCTGAGGCGACACCTCTTACAGACCTCAGCTGTCATACG	2
AAGTACTCTGCTGAGGTTGAGTTAACAGGATTCCTCAGCATTATCTGT	1
AAGTACTGTGCTGAGGTTACAGATACGTCAATCCTCAGCAACACCGAA	3
AAGTACTTCGCTGAGGATGACGGCTTTGCAAACCTCAGCCCCCGAAGA	5
AAGTAGATAGCTGAGGATCATGTGCGTACGTTCCTCAGCCGAAATTAT	8
AAGTAGATCGCTGAGGGACTCGATCACTATGACCTCAGCACAACTGAG	4
AAGTAGATTGCTGAGGGCGGATTAAATCAAGGCCTCAGCTCGGCCTCT	2
AAGTAGATTGCTGAGGGCGGATTAAATCAAGGCCTCCGCTCGGCCTCT	1
AAGTAGCCAGCTGAGGCTTTTTTTTACTATGTCCTCAGCTAACGAGAC	1
AAGTAGGCCGCTGAGGCATATTGAACGAATGCCCTCAGCATGCGTCGT	1
AAGTAGGGAGCTGAGGGATTTTTTATTCCCCACCTCAGCTAGTGTGTA	1
AAGTAGTTCGCTGAGGGTTCATCTCTGTAAATCCTCAGCTACAAAACG	4
AAGTAGTTTGCTGAGGGTTCTTAATTATAAGGCCTCAGCCTGGAGTTA	1
AAGTATAACGCTGAGGAATCATTATTACTCCACCTCAGCTGCTTGGTC	4
AAGTATAACGCTGAGGTAACGGTCACCTGCGGCCTCAGCGTCAGCACG	2
AAGTATAGTGCTGAGGAAGGATATTCAACAAGCCTCAGCTACTTAAAC	1
AAGTATAGTGCTGAGGTTTTACAACGTTTAATCCTCAGCTGCCTGGAC	2
AAGTATCGGGCTGAGGTTGGGTAGTATTTATTCCTCAGCAACTAATTG	2
AAGTATCTTGCTGAGGTGTCATCTTGACTTATCCTCAGCTAATTCGAT	1
AAGTATGCAGCTGAGGTGCGCGGTGAGTGGGCCCTCAGCCTACACCCG	1
AAGTATGCCGCTGAGGTCCCTAACTGATTCAACCTCAGCAAAATAATA	1
AAGTATGCGGCTGAGGACCACCGAAAAAATGACCTCAGCACCGCTTAA	3
AAGTATGCGGCTGAGGCAATACGACACTTGTGCCTCAGCTTTATATTA	2
AAGTATGGCGCTGAGGTCTTACTGCGGCCTGACCTCAGCAAAAAAAAC	2
AAGTATTGCGCTGAGGAGTATGAGTTTTAAAGCCTCAGCACTTTTGTA	1
AAGTATTGCGCTGAGGAGTATGAGTTTTAAAGCCTCAGCATTTTTGTA	1
AAGTCAACTGCTGAGGAAATTTGAGGGGTTGACCTCAGCCTATAAATA	4
AAGTCAACTGCTGAGGGTATTATATGACTTAGCCTCAGCTCTTTATGT	3
AAGTCACCAGCTGAGGGTCGAAGATGTGAAAGCCTCAGCTAGTTATGT	1
AAGTCACGCGCTGAGGTAGTCGATCTGCATTACCTCAGCGTGGTTTAT	4
AAGTCACTCGCTGAGGGTTTCAGTAAACCGAACCTCAGCTCTTATTCA	5
AAGTCACTTGCTGAGGACAGTTAAGAATGAATCCTCAGCTCGAGAGAC	4
AAGTCAGATGCTGAGGATTTTAGTTCAGGCACCCTCAGCATCATTCAA	1
AAGTCAGCCGCTGAGGAACGTTTATAGTACGTCCTCAGCATTAAATTT	2
AAGTCAGGAGCTGAGGATATCCGGTAAATTACCTCAGCTCGAGCGTGT	2
AAGTCATGTGCTGAGGGCAGGAGATTTGGTAACCTCAGCTTGGGAAGG	11
AAGTCATTGGCTGAGGGGAAGTAGCTAAGGTTCCTCAGCTCCGAAAAC	5
AAGTCCACTGCTGAGGGTTTGCGTTTGCTCACCCTCAGCAGGATAGAA	1
AAGTCCATTGCTGAGGATGAAGTTTATATCAGCCTCAGCAAGGACTGT	3
AAGTCCCCGGCTGAGGATCAGTCAATACCAAGCCTCAGCGATTATTTA	1
AAGTCCGCTGCTGAGGTTCCTGCATCACTTGCCCTCAGCAGGAACAAT	6
AAGTCCTCCGCTGAGGTAAATGTTCTTTCTTGCCTCAGCAAGATTCAA	1
AAGTCCTTAGCTGAGGCGTACTCTGAGACGTCCCTCAGAGTGAGTGAT	5
AAGTCCTTCGCTGAGGGGTGTACACCCAAGTGCCTCAGCGGAGGAATT	3
AAGTCGAAGGCTGAGGGGAGGGATGCGGGTATCCTCAGCCATTGGCCT	2
AAGTCGAAGGCTGAGGGGAGGGATGCGGGTATCCTCAGCCCTCTAAAC	1
AAGTCGACGGCTGAGGATTTTACGAAGTGGAGCCTCAGCATGTACGGG	1
AAGTCGCCCGCTGAGGGGCCTGACGAATAGGTCCTCAGCAGTCCAAAC	2
AAGTCGCCGGCTGAGGATTTTACGAAGTGGAGCCTCAGCATGTACGGG	1
AAGTCGGAGGCTGAGGCTAAGAGACGAAGATTCCTCAGCAGCACTCAA	1
AAGTCGTAAGCTGAGGAAAAATTTAAACCTGACCTCAGCTATTAATCC	1
AAGTCGTGCGCTGAGGAATAGCCTCTGAGACCCCTCAGCAAGGTAACA	6
AAGTCGTGGGCTGAGGGAGGTTGGCTGAAGATCCTCAGCGGTACATGG	7
AAGTCTACCGCTGAGGCACGCAAGGCATTAAGCCTCAGCACAAGCCTA	4
AAGTCTACCGCTGAGGCACGCAAGGCATTAAGCCTCAGCACATAATGC	1
AAGTCTAGTGCTGAGGTTCTCTTATGGGCAAGCCTCAGCACTTCGGAC	3
AAGTCTATTGCTGAGGGTGTATCTTTGATTGGCCTCAGCAAGGAACTT	2
AAGTCTCCCGCTGAGGAGCACGCTATCAATACCCTCAGCACATATTTA	1
AAGTCTCGTGCTGAGGAATCATTGTAATATGACCTCGCCTGAAAGTAT	8
AAGTCTGAAGCTGAGGATATCCTCAGTAATGACCTCAGCTTAGCCTTA	1
AAGTCTGACGCTGAGGTAGGTAAAGATTCCATCCTCAGCTACTTCGAT	2
AAGTCTGCCGCTGAGGATTTTAACTGTGCTGACCTCAGCTAAAACTCG	8
AAGTCTGCGGCTGAGGTCTTAATTCTGTAAACCCTCAGCGTGAATAGG	4
AAGTCTGCGGCTGAGGTCTTAGTTCTGTAAACCCTCAGCGTGAATAGG	1
AAGTCTTAAGCTGAGGTACATTCTAAGCGTAGCCTCAGCAGTCACCTC	1
AAGTCTTACGCTGAGGTATAATGCTTACCCCTCCTCAGCATGGGATAC	11
AAGTCTTACGCTGAGGTATAGTGCTTACCCCTCCTCAGCATGGGATAC	1
AAGTCTTGTGCTGAGGTGATTAGACAACCAGCCCTCAGCGACGCATGA	6
AAGTCTTTTGCTGAGGTAAGGCCTTAATAGGTCCTCAGCTAAAGTCTT	1
AAGTGAAGAGCTGAGGATCACTATTGTACACACCTCAGCTATTAATAC	1
AAGTGACCCGCTGAGGTAAATGTGTATATATTCCTCAGCGCGAACTAC	5
AAGTGACTAGCTGAGGGAGTTAATCCGGTATACCTCAGCCAATGAACC	6
AAGTGACTTGCTGAGGACCGATGGTGTGGGGTCCTCAGCAAGTTTCAA	1
AAGTGATCAGCTGAGGCCTTCTCCGAGTGACTCCTCAGCTTTATCTCT	1
AAGTGATTGGCTGAGGATGACTTGGCCTTGCTCCTCAGCAACTTCTGG	5
AAGTGCACAGCTGAGGCTCTATGCTAGGTGAACCTCAGCCTACATAGG	2
AAGTGCCGTGCTGAGGGTGAAAATCAAATATCCCTCAGCCGAGTTACT	6
AAGTGCGGCGCTGAGGTAGCCATTACTTTTTTCCTCAGCATTCCCTGT	4
AAGTGCGTTGCTGAGGCACTGTTAGCCAGCCCCCTCAGCGGAAAGGAG	7
AAGTGCTCAGCTGAGGTATATGATTTTTTTTACCTCAGCCCTGACGCC	2
AAGTGCTCGGCTGAGGAATGGACGTAGTGGCTCCTCAGCAAATTTGAT	9
AAGTGCTTAGCTGAGGGGACTATGGGTTAAGGCCTCAGCATTTGCATG	6
AAGTGGAACGCTGAGGGGCCATCCTAGCAGTGCCTCAGCGAATGACTA	1
AAGTGGACAGCTGAGGCAGCACATAATGGGACCCTCAGCCCTAAAATC	1
AAGTGGCGGGCTGAGGCTACAATGCGGTTTAGCCTCAGCATCTCACGG	5
AAGTGGTACGCTGAGGAACAATCTTATATAGCCCTCAGCGATTGGTTC	2
AAGTGGTGCGCTGAGGCAGCGAAGAAAAATAACCTCAGCAGACGAATT	1
AAGTGTATGGCTGAGGGGGGCTACTCGCCTGGCCTCAGCCGCACAAAC	3
AAGTGTGTTGCTGAGGAATGTCAAATAATCCGCCTCAGCAAACCGTGA	6
AAGTGTTAAGCTGAGGGCAACTCGTACGTTTCCCTCAGCACGCTCAGT	1
AAGTTAAAAGCTGAGGTCTTTCACCGTGGCAACCTCAGCTTATGTTAT	1
AAGTTAAATGCTGAGGAAAATGAGTCGTAAATCCTCAGCAAAAACCTC	6
AAGTTAACGGCTGAGGAATAGTTCCGTGAACCCCTCAGCGTTAGGCAC	2
AAGTTACCGGCTGAGGAATATCTTAGCGTTGCCCTCAGCCACTCCCAG	2
AAGTTAGAAGCTGAGGTGATTGTTCCCTCTGCCCTCAGCAATGTCCGA	1
AAGTTAGTCGCTGAGGCAGCAAGTTGAAAGAGCCTCAGCCCGATCCAA	1
AAGTTATTAGCTGAGGACGACGATGGTAGGATCCTCAGCTGTAGAATT	4
AAGTTCAACGCTGAGGGAGCTTTTAGTTAGCCCCTCAGCAGTCTCTAG	1
AAGTTCAAGGCTGAGGAAGCATTTGCTCAGAACCTCAGCTTGATCCAA	7
AAGTTCAAGGCTGAGGATAGCTTGATACGACACCTCAGCATCATTCAC	1
AAGTTCAATGCTGAGGGCTTTCAAAATTACCTCCTCAGCCGCGCTAAT	12
AAGTTCAATGCTGAGGTAGCTACAAAAGGTCTCCTCAGCGCAAGATGG	1
AAGTTCACAGCTGAGGTTTTAGAGAGTTATACCCTCAGCTTGTGGTCA	1
AAGTTCATAGCTGAGGTTTTAGAGAGTTATACCCTCAGCTTGTGGTCA	3
AAGTTCATCGCTGAGGGCATGGCCGGTTCACGCCTCAGCACTCTTGTA	1
AAGTTCCAAGCTGAGGACGGTAAAACGCGTAACCTCAGCTTATAAACA	1
AAGTTCGCTGCTGAGGCCCGATTAGCAAGTATCCTCAGCCAGGCGACA	2
AAGTTCTAGGCTGAGGTATGATGGAGGGGTTACCTCAGCGTCGAAGAC	4
AAGTTGATAGCTGAGGTTAGCAATTTCGGAACCCTCAGCCAGCATTAA	1
AAGTTGGCCGCTGAGGAACTTGTTTTTGAGTGCCTCAGCGATAATTGC	2
AAGTTGGCCGCTGAGGCTTATTATAGCGATGGCCTCAGCGAAAGTATG	1
AAGTTGGGTGCTGAGGCACTGACGGCCGGTGACCTCAGCTGAGTAACA	3
AAGTTGTCAGCTGAGGCTCCGTTGTGCAGGGTCCTCAGCAAACTAATG	2
AAGTTTCAAGCTGAGGAAATACGCCCTGAATACCTCAGCGGAAATCAT	2
AAGTTTCAGGCTGAGGGATATGATCATAAATGCCTCAGCAGGGCACGA	1
AAGTTTCATGCTGAGGCCGCATGCGATGTTATCCTCAGCCGGCATTTT	1
AAGTTTGAAGCTGAGGATAGTTGTGGCTCCAGCCTCAGCGCCGTAAAT	3
AAGTTTGATGCTGAGGGGGATTGCCAGTAAACCCTCAGCTCAGAAACG	8
AAGTTTTACGCTGAGGGATAGACCCAAAACCGCCTCACTGTCGGTTAT	4
AAGTTTTACGCTGAGGTTTTTAGTTTCAAGGACCTCAGCATCGAGACA	4
AAGTTTTCTGCTGAGGGTTCATTTGATCTGGACCTCAGCGGATATAAA	2
AAGTTTTGCGCTGAGGCTCGTACTAAAGACTGCCTCAGCTTTAACCGA	2
AAGTTTTGCGCTGAGGGGCCGGCGACATTATGCCTCAGCGTCGTCTCG	3
AAGTTTTTTGCTGAGGTAAGCGAAACCAAGCACCTCAGCTGTTGTGTT	1
AATAAAAATGCTGAGGACGTTTCGATGTGCCTCCTCAGCCCATTATAA	6
AATAAAACGGCTGAGGAGTACAGAGGAACTCTCCTCAGCATATTAGTA	2
AATAAAAGGGCTGAGGTCTGTCCATTCTGAAACCTCAGCTATCATATA	1
AATAAAATGGCTGAGGGTTAGACTATAATGCACCTCAGCTACTACCAT	3
AATAAACACGCTGAGGCTATGTCATCGGTCCCCCTCAGCATCCATGAT	1
AATAAACATGCTGAGGGCGCACCAACGTGTAGCTTCAGCTGTTACAAG	1
AATAAACATGCTGAGGGTGCACCAACGTGTAGCCTCAGCTGTTACAAG	4
AATAAACCGGCTGAGGCGTAAAGTGCAAGCTTCCTCAGCTTCCCGTAC	3
AATAAACTAGCTGAGGAGGGGATTGTCCTTTTCCTCAGCGAAATCAAT	2
AATAAAGCGGCTGAGGCTTTGTGTTATATGGGCCTCAGCATAGGGCGT	5
AATAAAGGTGCTGAGGCACGGATATGAAATCTCCTCAGCTCTTTGATT	1
AATAAATATGCTGAGGACTTCATTCAACAGTTCCTCAGCCGCTTTACA	4
AATAAATTAGCTGAGGGTACTAAATATGGACCCCTCAGCTTATTTTAA	1
AATAAATTAGCTGAGGGTACTAAATATGGACCCCTCAGCTTGTTTTAA	4
AATAAATTCGCTGAGGAATGCACCATTAAATGCCTCAGCAACAGCTGG	1
AATAAATTTGCTGAGGACGGGTAAAGTCTGAACCTCAGCTGCTGATAG	1
AATAACACTGCTGAGGCCGAATTAATAAGACCCCTCAGCCGCTTCCGA	1
AATAACAGAGCTGAGGATCCCGTCCTTTCCTACCTCAGCAAAGACTTG	1
AATAACCTTGCTGAGGTCTGCGTCAGGCTGTTCCTCAGCATTTGACTA	2
AATAACGACGCTGAGGGTCGACCATTCGCGTACCTCAGCCAACAAGCG	3
AATAACGCCGCTGAGGGGGCACCGTCTTAATTCCTCAGCCGATTGCTT	4
AATAACTACGCTGAGGGCGCTTGGCAACATCCCCTCAGCGCCGTTTTC	4
AATAACTGCGCTGAGGCCGTCTGTAATGAGTGCCTCAGCTTGTGGAAA	7
AATAAGAAAGCTGAGGTTATCCCTCTTACTTCCCTCAGCAAAAAGAAC	4
AATAAGACAGCTGAGGGCTATATTGTAGTAACCCTCAGCAATATCGCA	2
AATAAGACCGCTGAGGTGTGTACAAATCGGTTCCTAGCTTATCATTCT	2
AATAAGATAGCTGAGGTATCTTAATTAAACTGCCTCAGCTTTTGCTTA	9
AATAAGGGCGCTGAGGATGAAGCAAGCAGTGTCCTCAGCCTGTTAAAC	2
AATAAGGGTGCTGAGGCCTTTGATTGGCAAGGCCTCAGCTCCTGCATG	4
AATAAGGTAGCTGAGGGCCTTGTTCTCTAATTCCTCAGCCTGGGTTGA	1
AATAAGGTCGCTGAGGCCGTTAAGACATTAGACCTCAGCAGGTCGCAA	2
AATAAGGTTGCTGAGGGAAACTTTTGTAACCTCCTCAGCAGGTGCTTG	1
AATAAGTCCGCTGAGGTTTGCGTTCTATTAAACCTCAGCCCATGCTGG	3
AATAATATCGCTGAGGCATGGGCAGATGTATTCCTCAGCTACTTATGT	1
AATAATATTGCTGAGGCTGACGGAGGGCTATCCCTCAGCACCGAGCAT	1
AATAATCACGCTGAGGTACATTCGCTGAAGTGCCTCAGCACAACAAGC	1
AATAATCATGCTGAGGATTCAATAATCTGGACCCTCAGCGAATAATCT	3
AATAATCTTGCTGAGGATGTCCCTTTCTTAGCCCTCAGCGCTCGAATA	2
AATAATGAAGCTGAGGCTCAACGGTTTGTTGGCCTCAGCTGCAGGTAC	1
AATAATGCTGCTGAGGATGTGTTATACGGGGACCTCAGCACAAGCCTA	1
AATAATTTAGCTGAGGGACCCACGGCGCCAATCCTCAGCTATAACTTT	1
AATAATTTAGCTGAGGGATGGAGCAAGCGATTCCTCAGCAGGTATTTA	2
AATAATTTCGCTGAGGATGTAGTGTAAACTCACCTCAGCTCTAGGCCC	1
AATAATTTGGCTGAGGCCTAGTTTAAGCTATTCCTCAGCTGTACCAGT	1
AATACAATAGCTGAGGTGATTTCGTCGGTTATCCTCAGCTCTTATTCA	2
AATACAATCGCTGAGGATCACAAGGCTGTCCACCTCAGCTTACTTATT	2
AATACAATCGCTGAGGGCTATTTTGGGAGTCTCCTCAGCATTGGATTT	5
AATACAATCGCTGAGGGTTTTGGCGTTTTTATCCTCAGCTCGCTTCCA	4
AATACAATTGCTGAGGAAATAGAGGGCCTGCTCCTCAGCAGGCAGGCT	2
AATACAATTGCTGAGGTACAACGCGTAAATTGCCTCAGCGTATCAGCG	1
AATACACATGCTGAGGAATTCCACTTCAAGGACCTCAGCTTTACGAAG	1
AATACAGAAGCTGAGGTAAAAGAATAGGGTAACCTCAGCCACGAAGTT	3
AATACAGACGCTGAGGGCTAGAAGTTTAAAAACCTCAGCACAGTATCC	1
AATACAGCGGCTGAGGAGTTACTATATTCCGTCCTCAGCGCTATCGCG	4
AATACATCGGCTGAGGGAGGGTTAGTTTATATCCTCAGCATTTTATTT	1
AATACATTAGCTGAGGGTTTTGCGTTGTTATCCCTCAGCTCGTATCAC	4
AATACATTCGCTGAGGGCGACTGCGAAGTCTACCTCAGCAATAACCAT	2
AATACATTGGCTGAGGCAGAATTAAGATTGGCCCTCAGCTAGTCACGT	1
AATACATTGGCTGAGGCCCACAGTGTACTCTGCCTCAGCTTATAGCGT	3
AATACCAGCGCTGAGGATAGTTTAGTGAGAATCCTCAGCAAACAAGAA	1
AATACCGTTGCTGAGGTTCTCCTGGATGGCAGCCTCAGCTGTCCCTCA	7
AATACCTGAGCTGAGGGGTCGGAACAGCCTTTCCTCAGCCATTGCCGA	2
AATACGCAAGCTGAGGCGGCAGAACTTAGTTCCCTCAGCTTATTTTTC	1
AATACGGTCGCTGAGGAAGTGCCCCCATAAGTCCTCAGCTATAAATTG	5
AATACTACAGCTGAGGTGAGCCTGAGTGTGTACCTCAGCTAGGCATCC	1
AATACTATAGCTGAGGTCAAGGTTCCCGTCGCCTCAGCTTCGGTAGAT	3
AATACTCACGCTGAGGGGGCACAAATTATCAGCCTCAGCCCGGCGCTA	1
AATACTCCGGCTGAGGCCTACATCTCTATAGACCTCAGCAGAGCTTGA	1
AATACTCCGGCTGAGGCCTACGTCTCTATAGACCTCAGCAGAGCTTGA	5
AATACTCCGGCTGAGGTGCACAATGACAAATTCCTCAGCCTTATCTAA	2
AATACTGGTGCTGAGGAAATTGAAAGGTGGTACCTCAGCCGTGGTACG	1
AATACTGGTGCTGAGGAAATTGAAAGGTGGTACCTCAGCCTCCAACTT	2
AATACTGTTGCTGAGGGTACTAATAACATAAGCCTCAGCGAACTATTT	2
AATACTTCTGCTGAGGGGCTTAGTTCACAACCCCTCAGCTTATTGTAT	1
AATACTTTCGCTGAGGACAACCAGAAGGTGTACCTCAGCATATATTCG	8
AATAGAAACGCTGAGGTATTCTACCCAACTGGCCTCAGCATGTATTCA	3
AATAGAAATGCTGAGGTGATTTTTTTTGGTTCCCTCAGCCCTTCACTA	2
AATAGAAGGGCTGAGGTTAGGTATTTCAAACCCCTCAGCAAGTCAATC	2
AATAGAATCGCTGAGGCACCTTGTGTTAGTTACCTCAGCTTGTTTGGA	1
AATAGAGTTGCTGAGGAGGTTTTGCACAGTCGCCTCAGCTTCTCCAAA	1
AATAGAGTTGCTGAGGGATTATGTGTGAGCTCCCTCAGCAGATTCACT	8
AATAGATAGGCTGAGGTGGTGATTAAAAGCCACCTCAGCGTTCACAAA	4
AATAGATCAGCTGAGGAAGAAGGAATTTTATGCCTCAGCTAAATCCTA	2
AATAGATGTGCTGAGGTATCTATGGTCCGCCACCTCAGCTTCGCCACA	4
AATAGCAGGGCTGAGGATAATAGTAAGTTTTACCTCAGCTGCCAAAAG	4
AATAGCGCGGCTGAGGGGGTTTTATAAATGTCCCTCAGCCTTAGTTAT	3
AATAGCGTCGCTGAGGCAGTATAGCCTTAGACCCTCAGCACGAACAAT	5
AATAGCTACGCTGAGGAAACTCCGCTCACATGCCTCAGCTATACGCGA	3
AATAGCTACGCTGAGGAGGGATTTACGCCATTCCTCAGCTTATTGAAG	3
AATAGCTGGGCTGAGGCTTTGCTAAGAAGCCCCCTCAGCACTTCCATC	2
AATAGCTGGGCTGAGGGAATATGTGAACGATGCCTCAGCCATAAGTTG	2
AATAGGAATGCTGAGGTTTTTTATACTAAGTGCCTCAGCGGGTTAGTT	3
AATAGGACCGCTGAGGCTGGTGAAAGACGCCCCCTCAGCGGTGTCTAC	1
AATAGGCTCGCTGAGGCCTATGGAACTTGGGACCTCAGCTTCAGGCTA	3
AATAGGGATGCTGAGGAGATGATATGTAAGAGCTCAGCTTTAATTTGT	3
AATAGGGGAGCTGAGGAAAAATAACCATATCACCTCAGCCGTACGAGT	2
AATAGGTACGCTGAGGGGCCCTTCTATTTGGCCCTCAGCTATTTCTTA	2
AATAGGTGCGCTGAGGTATTAATCTTGAATCTCCTCAGCTAGCTGTGG	1
AATAGGTTAGCTGAGGATACTTAGTTATGCAGCCTCAGCTGCGTCGCG	4
AATAGTCACGCTGAGGTATCATACTCGACGGACCTCAGCCAAAGTGCT	3
AATAGTCAGGCTGAGGGGGCACGCGCGATGGCCCTCAGCTCCGCTCGC	7
AATAGTCCTGCTGAGGACGTTATTAGGGATGCCCTCAGCTGCAAAGCA	4
AATAGTGAAGCTGAGGATTAGGTTACTTTCGCCCTCAGCTTGACGTTG	1
AATAGTGAAGCTGAGGCCGGTCTAAGGTACCTCCTCAGCGTTCGTTTT	3
AATAGTTTTGCTGAGGAGGATTGTACCTTCTTCCTCAGCTCTATTAAC	3
AATAGTTTTGCTGAGGCTGGGACAGGATAAGACCTCAGCACCGACACT	1
AATATAAAAGCTGAGGCTTAAAAATAAGACGTCTCAGCACGAAATTGT	4
AATATAAAAGCTGAGGCTTAAAAATAAGGCGTCTCAGCACGAAATTGT	1
AATATAACTGCTGAGGGTTTAGCCAAATATGGCCTCAGCGGGAACTTA	2
AATATAATCGCTGAGGTAACTCGATAGCAAAACCTCAGCCGCTAGTTG	3
AATATAATCGCTGAGGTAACTCGATAGCAGAACCTCAGCCGCTAGTTG	1
AATATACGAGCTGAGGCATGCCGTTCACCAGACCTCAGCATAACTAAT	1
AATATACGTGCTGAGGAATAGGTTGGAGTGATCCTCAGCGAAACCCAT	4
AATATACTAGCTGAGGTCTGAGCGAATTTCATCCTCAGCATTCATTCG	6
AATATACTAGCTGAGGTCTGAGCGAATTTCATCCTCAGCGCCATTTTG	1
AATATACTGGCTGAGGACTGTTGATGGCAGCGCCTCAGCACACCCACA	2
AATATAGACGCTGAGGGCCTTATATCCGTTCACCTCAGCTTGGTCAAG	1
AATATAGTCGCTGAGGATGGTACGATTTACAGCCTCAGCAGAACAGTC	1
AATATATAAGCTGAGGTTTCAAATTGGAACCGCCTCAGCTCTAAAAAC	1
AATATATAGGCTGAGGACTCCAAAAGAGCTAGCCTCAGCGAACGGAAA	1
AATATATCCGCTGAGGGTTTGGCTGCACCACGCCTCAGCGCCGACGTT	7
AATATATCCGCTGAGGGTTTGGCTGCACCACGCCTCAGCGGAACCACA	1
AATATATGCGCTGAGGAAATTTAATATGAATACCTCAGCGTTGAATGA	1
AATATATTAGCTGAGGACACTTTAATGCTTAACCTCAGCATCCTAATA	4
AATATATTCGCTGAGGAACTGTGGATAGCTTCCCTCAGCCGGTAGGAA	3
AATATATTCGCTGAGGTACGTTTGCAGCACAGCCTCAGCTAAGGGATA	3
AATATCAAAGCTGAGGGGCGCTAGCAAGCGTGCCTCAGCAACATGTCC	4
AATATCAAGGCTGAGGCAAGTAAGCCTGGATCCCTCAGCGTTAGTAAC	2
AATATCACCGCTGAGGGAAATGACCAGTCGGGCCTCAGCTTATCTCAA	1
AATATCAGCGCTGAGGTTGCCTTAATGAGTTACCTCAGCTTTTTATAA	2
AATATCGAAGCTGAGGGTCGATGAGCACTCCTCCTCAGCCTGCGTAAA	4
AATATCTAGGCTGAGGCGGATATTTATAGAATCCTCAGCACTTACCCG	3
AATATCTATGCTGAGGGGCGCAATAAGATAAGCCTCAGCGAATAATCC	5
AATATCTGTGCTGAGGGCGCGGTTCCGAAGTTCCTCAGCTTGATCCAT	3
AATATGAATGCTGAGGTGGGCGTAACTGGATACCTCAGCTGGAGATCT	5
AATATGAATGCTGAGGTTAGCTTACCGATGGGCCTCAGCTACGTTCTG	3
AATATGAGAGCTGAGGGTCGCGTACGAAAGCTCCTCAGCAGCGCTTAT	3
AATATGAGCGCTGAGGCTATACACAGAGTTGACCTCAGCAACTTTAAA	3
AATATGAGCGCTGAGGCTATACACAGAGTTGACCTCGGCAACTTTAAA	1
AATATGATAGCTGAGGCTCGGCGCCACATCGGCCTCAGCTTTCAGTGT	5
AATATGCAGGCTGAGGTCCAAGATAAGTGAGTCCTCAGCATATAGGAT	5
AATATGCATGCTGAGGGGGGGTCATTGTGATACCTCAGCCATACAATC	1
AATATGCATGCTGAGGGGGGGTCATTGTGATACCTCAGCCATACAATT	3
AATATGGCCGCTGAGGTATAACTGATGTCATTCCTCAGCAGTTAGGCT	1
AATATGGCGGCTGAGGAACTTAGCCAAGCCTTCCTCAGCGACATGGTT	11
AATATGGTGGCTGAGGAATGTTTAGTACGAGCCTCAGCGTAATCCCTT	2
AATATGTACGCTGAGGTCCAGAGGATGGGCAGCCTCAGCCACCTCTAA	5
AATATTAAGGCTGAGGCGAGTATCTTTGGATGCCTCAGCCGAACCGCT	1
AATATTACTGCTGAGGAACTAACACCATGCCACCTCAGCAGCCGTGCA	3
AATATTCAGGCTGAGGCGTGGTTAGGGGCTACCCTCAGCAAACTCCTC	2
AATATTCTCGCTGAGGGGAAAGCATACGGTAACCTCAGCAGGACTAAT	1
AATATTGACGCTGAGGATAGACATAAAATTCTCCTCAGCTGTACACTG	3
AATATTTATGCTGAGGAAGATCGTCTAACGTCCCTCAGCATAGCTTCA	1
AATATTTATGCTGAGGCTGCTGAAGTCCAAAACCTCAGCTCTTTACCT	3
AATATTTGGGCTGAGGAGCGGTGATGTACCGACCTCAGCTTGTGTTCA	1
AATATTTGTGCTGAGGTATCGAATAAGGCGTTCCTCAGCTGACAATCT	4
AATATTTTAGCTGAGGCATTGATCTTCTCCTTCCTCAGCGATGTGAGA	3
AATCAAAGGGCTGAGGATATACGGGCGGCCACCCTCAGCGTGTATTAA	5
AATCAAATAGCTGAGGTATTGGGACAATTGTCCCTCAGCATAGTACAC	2
AATCAAATGGCTGAGGCAATGACAGGTTTACACCTCAGCTGTCACTTA	1
AATCAAATTGCTGAGGTATTACCACCCAGATGCCTCAGCTAACCTGTA	4
AATCAACCTGCTGAGGCCATTTTCATTTTGCACCTCAGCAATGAGACA	7
AATCAACCTGCTGAGGCCATTTTCATTTTGCACCTCAGCAATGAGGCA	1
AATCAACGGGCTGAGGTCCAGACTACTCGAGGCCTCAGCGTCACTTTA	1
AATCAACTCGCTGAGGGAATACTAATGGTCTGCCTCAGCGTGAATATG	3
AATCAAGCAGCTGAGGGTATGTACGTGTCAACCCTCAGCTCTGGTGGA	7
AATCAAGCAGCTGAGGGTATGTACGTGTCAACCCTCAGCTCTGGTGGT	1
AATCAAGCAGCTGAGGGTATGTACGTGTCATCCCTCAGCCCCGTGAGA	1
AATCAAGCGGCTGAGGGGGAAGCTATTCCTCTCCTCAGCATTAAAGCC	4
AATCAAGCTGCTGAGGGGACAGTCGTAACTTGCCTCAGCTACTATTTT	1
AATCAAGGAGCTGAGGGGGAGTCATATTCTCCCTCAGCCGAGTCGAAT	3
AATCAAGTAGCTGAGGGTTTCAAACTATTTTGCCTCAGCTGGTTCGAC	1
AATCAATAAGCTGAGGCGGATTCTAGGGTATTCCTCAGCTTTTTCCGT	5
AATCAATAGGCTGAGGTATTTCCACTTACTCTCCTCAGCATAGCCCTT	3
AATCAATTGGCTGAGGGGGTCAGATTTCAGGGCCTCAGCATGTCGACG	5
AATCACACCGCTGAGGGGAGCACAGTGCCCCACCTCAGCATCATTGAT	1
AATCACAGGGCTGAGGCGCTTTTATAATAGTGCCTCAGCTTAAAATTA	5
AATCACATAGCTGAGGGTTCTCCCTGTAAGAGCCTCAGCCTATGCTCG	3
AATCACGGGGCTGAGGTATAGCATACAGCTGCCCTCAGCTCCAATCAC	2
AATCACGGTGCTGAGGAGACAGTGCGAGTTTACCTCAGCCTTATCCGG	4
AATCACGTCGCTGAGGTTTGATGGTGAATAGACCTCAGCTCGAAGCCG	2
AATCACTAAGCTGAGGACATGGTTTATGGTCACCTCAGCTGATCAGGA	1
AATCACTGAGCTGAGGCGTCTGGTTAATCGAACCTCAGCGTTCAACGT	1
AATCACTGAGCTGAGGCGTCTGGTTCATCGAACCTCAGCGTTCAACGT	7
AATCACTGTGCTGAGGGGAAGTCATTTTTGATCCTCAGCTATAGTCTC	1
AATCACTTAGCTGAGGTAGTCACGCTTTACTGCCTCAGCGTTATATCC	1
AATCAGAGGGCTGAGGTTATCTGTAACATGACCCTCAGCGACAGTTGG	3
AATCAGCCGGCTGAGGGTGATCTGGTAGCAAGCCTCAGCAGATGAATG	1
AATCAGCGCGCTGAGGCCAATGCATCCCTTATCCTCAGCTGACTCAAA	1
AATCAGGCTGCTGAGGATGCTCCTGTCTCGCACCTCAGCAGTTCCGCA	2
AATCAGGGGGCTGAGGTGTTATACAACATGCACCTCAGCCTCACTCAT	2
AATCAGGGTGCTGAGGGCTACAAACACGGTGCCCTCAGCACTGTCGAC	3
AATCAGGTTGCTGAGGACGCGCAGGATGGTAGCCTCAGCCTGGTTCTA	2
AATCAGTAAGCTGAGGAGTACGAACACGGTCCCCTCAGCCATTAAACT	3
AATCAGTCTGCTGAGGCCTGCTTCGCGGTATGCCTCAGCGGTTTGGCA	5
AATCAGTGAGCTGAGGTGTGGGTTTGTTAAATCCTCAGCGATTTCCAA	1
AATCAGTGAGCTGAGGTGTGGGTTTGTTAAATCCTCAGCTCGATCAGA	4
AATCAGTGTGCTGAGGTGACTACGTGCTTCTGCCTCAGCAAAATTCAT	2
AATCAGTTAGCTGAGGAACTGTCGAGGCCTGTCCTCAGCAAACTTATG	1
AATCAGTTGGCTGAGGTGCGATCATATGACCGCCTCAACGCAAAATAG	3
AATCATAACGCTGAGGACGATTTTCTGGGGCTCCTCAGCAGAGGCGCC	1
AATCATACAGCTGAGGGGGTTCGGAACTTAAGCCTCAGCCTCGGATTA	8
AATCATAGCGCTGAGGCTGATAAGTTTGATCCCCTCAGCGGCAAATAG	1
AATCATATGGCTGAGGTAACGAGATAAATTTCCCTCAGCAAGTTACTG	3
AATCATCGGGCTGAGGTACTTTCTGTTAGTATCCTCAGCAATAACAGG	1
AATCATCGGGCTGAGGTACTTTCTGTTAGTATCCTCAGCAGCTTGGTC	7
AATCATGTTGCTGAGGATTATGGTAGCTACTACCTCAGCTGATTCAAG	1
AATCATTACGCTGAGGTGGGCAGAGTGCCAACCCTCAGCCGAGGACGA	1
AATCATTAGGCTGAGGTACTTAACCTCAGCGCCCTCAGCATGTCTGTG	4
AATCCAAAAGCTGAGGTCTTGTTCAAAAGTGTCCTCAGCGCCACTCGA	4
AATCCAAAGGCTGAGGAAGTGTAAATTACGCACCTCAGCGGTTCCCAA	2
AATCCACAAGCTGAGGATTGAGATTCTCATGGCCTCAGCGAGGCTAGA	1
AATCCACATGCTGAGGGTCGTCTACCCCTCTTACCTCAGCTCTCTGAC	2
AATCCACATGCTGAGGTGCATATATATCTAGACCTCAGCACCCGGTCA	1
AATCCACATGCTGAGGTGCATATATATCTAGACCTCAGCAGGACTCAA	9
AATCCACGAGCTGAGGCAAAACGGGAGCTACGCCTCAGCCGCCCCTTT	7
AATCCACTTGCTGAGGCCTGCGGGAAGTACCGCCTCAGCTCTAGCGTA	4
AATCCAGTTGCTGAGGCGGGCAAATAGCTCACCCTCAGCTAAACTTAA	2
AATCCATACGCTGAGGTGTGAACTAGGCGTTACCTCAGCTAGATAGCG	1
AATCCCAAAGCTGAGGACACCTATAACAATAGCCTCAGCAGAGAAAAA	4
AATCCCGCAGCTGAGGGCTACGAAATATCGCACCTCAGCGAGACGCAT	8
AATCCCGGGGCTGAGGTCTTCAAATTAGTCACCCTCAGCTGGCACCTG	1
AATCCCGGGGCTGAGGTCTTCAAATTAGTCATCCTCAGCTGGCACCTG	5
AATCCGCAAGCTGAGGCCCGGAAGAATTATGACCTCAGCTATACTACC	1
AATCCGCCTGCTGAGGTATAAAGATAGCGTTACCTCAGCAAAGTCAGC	1
AATCCGCTAGCTGAGGTACTAGGGCCATTTAGCCTCAGCAGTAACAAG	3
AATCCGGAGGCTGAGGGTTACCTCCTCAGCTTCCTCAGCCCGAGCTGG	6
AATCCGGATGCTGAGGGTTACCTCCTCAGCTTCCTCAGCCCGAGCTGG	1
AATCCTAACGCTGAGGTATCACGTGAACTAAACCTCAGCTGCATTAAC	1
AATCCTACCGCTGAGGTTTTATACTCAACGTGCCTCAGCGCAGATTAG	5
AATCCTCACGCTGAGGACCGGGTGAACTCGGTCCTCAGCCGCCCCAAG	2
AATCCTTGGGCTGAGGGGCGCAATGGGCTATACCTCAGCTCCGGTTCG	4
AATCCTTGTGCTGAGGCGCCAAAAGCTTCTACCCTCAGCTCTTACGCT	1
AATCGAAGTGCTGAGGTAAAATCGTTGCTTTACCTCAGCCTCTGTTAT	2
AATCGACCAGCTGAGGTTTTCCTGACGAATCGCCTCAGCGGTGATATG	3
AATCGACTAGCTGAGGTCTGCGTTCTCAAGCGCCTCAGCCAAGATAAG	2
AATCGAGAGGCTGAGGTATCACCAGGTCCATACCTCAGCTCTTTGCCA	3
AATCGAGTAGCTGAGGGTTTCAAACTATTCTGCCTCAGCTGGTTCGAC	1
AATCGAGTAGCTGAGGGTTTCAAACTATTTTGCCTCAGCTGGTTCGAC	1
AATCGATAGGCTGAGGTACAACACGTGATAATCCTCAGCCCATCAAAC	1
AATCGATAGGCTGAGGTACAACACGTGATAATCCTCAGCCCATCAAAT	8
AATCGATATGCTGAGGATGTAGCTAAAAGTTCCCTCAGCTAATCTGCG	2
AATCGCCAAGCTGAGGTGTACCCCCACGGTCACCTCAGCATTACTAAA	4
AATCGCCTGGCTGAGGTCGGGTCTAGTCGAACCCTCAGCATAACAATC	4
AATCGCTCAGCTGAGGATTAACTTTAGAATTCCTCAGCGAGAATAATT	2
AATCGCTGTGCTGAGGCGATGTGGCATAGTGTCCTCAGCGTTTAATTA	1
AATCGGACCGCTGAGGTTTTATTTCATTAGTCCCTCAGCCAATAATCT	1
AATCGGAGGGCTGAGGTATAAGTCTAAGTACGCCTCAGCCCGAACACC	1
AATCGGATAGCTGAGGTCCTATCCGGCTCCGTCCTCAGCGTAACCGCT	9
AATCGGATAGCTGAGGTCCTATCCGGCTCCGTCCTCAGCTTTTAAATA	1
AATCGGCCTGCTGAGGTTCAGATCCTCATAAGCCTCAGCCTTTACAGT	10
AATCGGCGAGCTGAGGCGATGGGTATATCAAACCTCAGCTAACATTCG	1
AATCGGTACGCTGAGGGGGGAAATTTGCTGCACCTCAGCGAGAAGTGA	4
AATCGGTACGCTGAGGGGGGAAATTTGCTGCACCTCAGCGAGAGGTGA	1
AATCGGTGAGCTGAGGTGATGCTCATCAGGGTCCTCAGCTTATATAGC	1
AATCGTAGTGCTGAGGTGGGTAGTTATATACCCCTCAGCTCTGTAGTT	3
AATCGTATAGCTGAGGTCTCTACTTGGGACCACCTCAGCATCTCGTTC	3
AATCGTATGGCTGAGGGAGGAGCCGTTGCTCGCCTCAGCACCGTCTTG	2
AATCGTGAGGCTGAGGCCTTAAGTAAATAAACCCTCAGCGATCACAAA	2
AATCGTGGTGCTGAGGGGTTTAAGCACATGAGCCTCAGCACTCTTTCG	1
AATCGTGGTGCTGAGGGGTTTAAGCACATGAGCCTCAGCATAGAATTT	1
AATCGTTACGCTGAGGACAATGCCCTTACAGGCCTCAGCACTTTGGCA	7
AATCGTTGCGCTGAGGTAGCTTCCGATATAATCCTCAGCAACTACCCG	2
AATCGTTGTGCTGAGGCCAAACAAGTATGTAACCTCAGCAAGTGAGTG	2
AATCGTTGTGCTGAGGCCAAACAAGTATGTAACCTTAGCAAGTGAGTG	1
AATCGTTTCGCTGAGGCAGATTAACGCGAACGCCTCAGCAGTGAAAAT	3
AATCGTTTCGCTGAGGCAGATTAACGCGAACGCCTCAGCAGTGAGAAT	1
AATCGTTTTGCTGAGGAAATCAGTCAAGTTAACCTCAGCTCCCATTAC	3
AATCTAAAAGCTGAGGTGGACGTTCATAATCTCCTCAGCCGTTCCTCT	1
AATCTAAAAGCTGAGGTGGATGTTCATAATCTCCTCAGCCGTTCCTCT	1
AATCTAACGGCTGAGGACATTTGAGTTTTTAGCCTCAGCCAACTTGTT	2
AATCTAAGCGCTGAGGATTGTTCAGGGCGGTCCTCAGCTTAAGAATAT	11
AATCTAATAGCTGAGGAGTTGTAACGCCGTGCCCTCAGCTGCGGGGAG	2
AATCTAATTGCTGAGGATTTTGGATGCTAGTTCCTCAGCTCAATCATC	7
AATCTAGCAGCTGAGGTTAAGCCTGTGTACTGACCTCAGCTTGGAGTC	10
AATCTAGCGGCTGAGGAGGTAAACAAGTACACCCTCAGCTTTTCAAGC	1
AATCTAGCGGCTGAGGAGGTAAACAGGTACACCCTCAGCTTTTCAAGC	1
AATCTAGTGGCTGAGGCAAATAAAGGATTCGCCCTCAGCGTTATATTA	1
AATCTATACGCTGAGGCACGCTTGTAGTTTGGCCTCAGCGGTGGAGCA	1
AATCTATAGGCTGAGGTATTCTCTACTACCACCCTCAGCCGAATTATG	3
AATCTATCAGCTGAGGATACGACTTATGATTTCCTCAGCCATATATTC	8
AATCTCACAGCTGAGGAATATTTCTTTTATAACCTCAGCATTCCATCG	2
AATCTCAGTGCTGAGGGCCCCTAGACAGGGCACCTCAGCATTTCTTAA	5
AATCTCCAAGCTGAGGCCCTTTAGGATGTATGCCTCAGCTCTTTGCAT	5
AATCTCCAAGCTGAGGTACAACTGTCTGTTTTCCTCAGCGGCAAGAGG	5
AATCTCCCAGCTGAGGGATGGAACTTTCGCGCCCTCAGCCTGTGGCGC	1
AATCTCCCGGCTGAGGTTTTTTATTACGGCTCCCTCAGCTGCGCAACG	3
AATCTCCGAGCTGAGGGATGGAACTTTCGCGCCCTCAGCCTGTGGCGC	11
AATCTCCGGGCTGAGGCCTTGGGCCACCATAACCTCAGCGCGAAGATA	3
AATCTCCTTGCTGAGGAAATACTGCTCTACAACCTCAGCTAAAATGGT	1
AATCTCGGTGCTGAGGGTTTGGTTTTCAAACGCCTCAGCGTTTAAGGG	1
AATCTCTAGGCTGAGGTAAGATCACAACGGATCCTCAGCTGGCGGATG	3
AATCTCTAGGCTGAGGTATACAAATTGCTAATCCTCAGCGGGCAATAG	1
AATCTCTATGCTGAGGAGCTGTGGAGGCCAGTCCTCAGCCATACATAT	1
AATCTCTATGCTGAGGGCTGTGGAGGCCAGTCCTCAGCCATACATATT	1
AATCTCTTGGCTGAGGTATCTATTTCCATGAACCTCAGCATGTAGACT	2
AATCTGAAAGCTGAGGATGTAGCTAACATATGCCTCAGCAACAAAAAG	1
AATCTGAAGGCTGAGGCCAGGGGATCTCGGTTCCTCAGCATAACTATC	2
AATCTGAGTGCTGAGGGCACAATTAGCTTCGCCCTCAGCATTACTCGA	1
AATCTGAGTGCTGAGGTCTGAGACTTAGTGGTCCTCAGCATACGGGTT	2
AATCTGGAGGCTGAGGGTCAGGCCTCGTAGGCCCTCAGCTTTGTTATT	4
AATCTTAAAGCTGAGGCATTGACCTTTCGGCTCCTCAGCTCGCGCATG	3
AATCTTAGTGCTGAGGGTCGGGTAATATTACGCCTCAGCGCAATCACC	7
AATCTTAGTGCTGAGGGTCGGGTAATGTTACGCCTCAGCGCAATCACC	1
AATCTTCCTGCTGAGGTCCGAAGCGCATTGGTCCTCAGCCTGGGGAAT	2
AATCTTCTTGCTGAGGCAAATTTTACTAGCTACCTCAGCGTTGCCTCT	3
AATCTTCTTGCTGAGGCCCTCGCCCTGCGTCCCCTCAGCTGAATATTG	5
AATCTTGCCGCTGAGGGCTACAGTCTTTTGGGCCTCAGCCTTGGGAAT	1
AATCTTTGTGCTGAGGGAGATTACAGGTATTACCTCAGCAGTTCAGAA	3
AATGAAACAGCTGAGGATTTGATCTTTTCTGACCTCAGCATCTTCATA	2
AATGAAACGGCTGAGGACCTGGCACGATGTTTCCTCAGCTTATCTTTT	3
AATGAAAGTGCTGAGGGACACTCAAGGTAGACCCTCAGCGATCCCTCA	10
AATGAACGGGCTGAGGATATATTTTAGGAACTCCTCAGCGAGTAGATG	2
AATGAAGAGGCTGAGGAAGGGAAAGGTGTGGACCTCAGCAGGCTACAT	4
AATGAATAGGCTGAGGGGGGCACGAGTTACCACCTCAGCACAATTATG	1
AATGAATAGGCTGAGGGGGGCACGAGTTACCACCTCAGCATCACGAGT	4
AATGACACAGCTGAGGAATGAGCCTGACGTGGCCTCAGCTTCTCCCCT	6
AATGACACAGCTGAGGTATCTTGATCGTATCGCCTCAGCAGGTTTATA	1
AATGACAGCGCTGAGGCGAAGGACGTCAGTGCCCTCAGCTTAGGTAGG	3
AATGACATAGCTGAGGTATCTTGATCGTATCGCCTCAGCAGGTTTATA	6
AATGACCACGCTGAGGTTTTCAAGAGAGTAATCCTCAGCTCATTCTAG	3
AATGACGACGCTGAGGTCTGGGATGTAAAAGCCCTCAGCTTATTATCA	1
AATGACGGAGCTGAGGTCGTGTTAGTCGTTGGCCTCAGCGCGCACTGG	2
AATGAGATCGCTGAGGTTAGAAAACTAATATACCTCAGCTCATGTATT	4
AATGAGATTGCTGAGGCGAAATGCAGACTTCCCCTCAGCCGATTAAGA	1
AATGAGCCGGCTGAGGCAGCGAGCTGGATGGTCCTCAGCTATGTTGGA	5
AATGAGCTTGCTGAGGTGAACTAATTTGTTGAGCCTCAGCTGCGGTCA	7
AATGAGCTTGCTGAGGTGAACTAATTTGTTGAGCCTCAGCTGCTGTCA	1
AATGAGGATGCTGAGGACCGTGAAATGGAAGACCTCAGCTAAAGCAAG	11
AATGAGGTGGCTGAGGCAACTGACAGTATATCCCTCAGCTGTGAGTCA	2
AATGAGGTTGCTGAGGTACAAGCACCTGGACACCTCAGCAAAAACGAG	1
AATGATAATGCTGAGGTGTGACCCGAAATTGGCCTCAGCTTTAGTACT	4
AATGATAGCGCTGAGGTACACTCCATCAAATCCCTCAGCGGAAGTAAT	1
AATGATATTGCTGAGGAGAATATGACGCTCCACCTCAGCGTCCAAAAT	1
AATGATCTTGCTGAGGCCCAGTACAAATAACGCCTCAGCTTCTGGACA	4
AATGATTCGGCTGAGGCGCAATATGGTCTAAGCCTCAGCCTAGTATCT	7
AATGATTGTGCTGAGGTGATCACTAGGACTAGCCTCAGCTTATTCCAT	1
AATGATTTAGCTGAGGTTGAATGATTTATCTTCCTCAGCCTCTATTGA	2
AATGATTTTGCTGAGGTACAGTTTAGATTCCCCCTCAGCTATTCTGTG	4
AATGCAAAAGCTGAGGAGATTGGATCAGTAGACCTCAGCGACTGTTAC	1
AATGCAAACGCTGAGGTCTACGTGGTATTGTTCCTCAGCTTAATCTCA	1
AATGCAAAGGCTGAGGAGATTGGATCAGTAGACCTCAGCGACTGTTAC	1
AATGCAATGGCTGAGGTAAGCGAAGTTAACCTCCTCAGCATTCAATTT	2
AATGCACAGGCTGAGGGATGTTGCGCCTAGTTCCTCAGCTGTGTAATC	1
AATGCAGTAGCTGAGGATTAAATACCTCCTGCCCTCAGCCCCCAGTAA	1
AATGCAGTTGCTGAGGCACAATTTGAGGATTGCCTCAGCCGAATTGCT	2
AATGCATAAGCTGAGGTAGGGTTAAGGCGCAGCCTCAGCTTTGGGAAA	9
AATGCATAGGCTGAGGTGCTTGTCGTGAGCGCCTCAGCGTGACTATTT	7
AATGCATCCGCTGAGGCAAAGCAATTCGATACCCTCAGCTTAATTGGC	1
AATGCATCTGCTGAGGAAAGCGCATGATAGACCCTCAGCAATATAGTC	10
AATGCCAATGCTGAGGGTAACAAAGGTATTATCCTCAGCACATATCGC	1
AATGCCATTGCTGAGGTCGACCTTTACTAGGGCCTCAGCGAATTTAAC	1
AATGCCCACGCTGAGGCAAATAACTGTGTGGACCTCAGCGTAGCCATC	9
AATGCCCACGCTGAGGCAAGTAACTGTGTGGACCTCAGCGTAGCCATC	1
AATGCCGGTGCTGAGGCCATTCTAAACGGAGGCCTCAGCTTTGACAGG	2
AATGCCTATGCTGAGGGTCGTAAGAAGTCACGCCCCAGCAACCTAGAC	1
AATGCCTATGCTGAGGGTCGTAAGAAGTCACGCCTCAGCAACCTAGAC	7
AATGCCTATGCTGAGGTTAACATCAATAATGCCCTCAGCCGGTACCAG	3
AATGCCTTTGCTGAGGTACTCTCTGATCAGATCCTCAGCACTGCCAAG	2
AATGCGACTGCTGAGGGTTTGCAAGTTCACCCCCTCAGCTCGTGGAAA	3
AATGCGCACGCTGAGGTACATTAGATTAAGCGCCTCAGCCGTATAGTA	1
AATGCGGTAGCTGAGGAGTCGACCAACGTATCCCTCAGCGCGCCAGAA	1
AATGCGTCAGCTGAGGCAGATAATTCTGGATTCCTCAGCTTCGTACAT	2
AATGCGTCAGCTGAGGGTGAAGAATTGGCATCCCTCAGCTGCTGTAGA	5
AATGCGTTTGCTGAGGTACGCTCTGACTCAACCCTCAGCTATTTAGGA	2
AATGCTCATGCTGAGGAGAATAACATTGGAAGCCTCAGCGTTGATCGA	2
AATGCTCATGCTGAGGCACTTATTTGAGATTGCCTCAGCCTGGTCTGG	11
AATGCTCGGGCTGAGGGATTATCTGCAGTCTGCCTCAGCTAGTCATGG	2
AATGCTCTTGCTGAGGACCCAATGGTCAAAATCCTCAGCATTGGATTC	3
AATGCTGCCGCTGAGGGCGGGATTTGTCCCGGCCTCAGCGTAATCAAC	4
AATGCTGTGGCTGAGGCTGTTAAGATTGTTTACCTCAGCAGGTATCAT	1
AATGCTTCCGCTGAGGAGGCCACGTCTAATCGCCTCAGCATTAGTACA	3
AATGGAACTGCTGAGGTCCTGTCACACTTCGCCCTCAGCACACTTGTT	2
AATGGAAGTGCTGAGGCTTTACTCACTTGGAACCTCAGCTTTTCAGTG	3
AATGGACGTGCTGAGGCTCTTTGCACGATTAGCCTCAGCCAACATCCT	2
AATGGACTGGCTGAGGGCAATGCCACAGGTGACCTCAGCAGATAGAAG	2
AATGGACTTGCTGAGGTACTCGAGATCGGGCGCCTCAGCTATCTCGTG	1
AATGGACTTGCTGAGGTACTCGAGATCGGGCGCCTCAGCTGCCTTGCA	1
AATGGATACGCTGAGGATACATTAATTCGCCACCTCGCTTTCGCAGCT	2
AATGGATACGCTGAGGTGGCACCATGGACAAGCCTCAGCTAAAGTAAT	2
AATGGATCTGCTGAGGGCCCCACCCATTGTCTCCTCAGCAAGATCACA	2
AATGGATGAGCTGAGGCGCAATTACACGCCTTCCTCAGCACTCCCGGA	2
AATGGATTCGCTGAGGAGTTTGAATGAGCGCTCCTCAGCTCACCTATG	15
AATGGATTCGCTGAGGAGTTTGAATGAGTGCTCCTCAGCTCACCTATG	1
AATGGCAATGCTGAGGAGGATCCTGCGAATTTCCTCAGCTGATCTATA	1
AATGGCCGCGCTGAGGCTATACAGAACGACGCCCTCAGCTAAGACTCT	2
AATGGCTCAGCTGAGGTCATGGTTTTGTCTATCCTCAGCCGTTCCCCT	3
AATGGGATCGCTGAGGTTCTTGGATGGTAAATCCTCAGCCTGAAATTT	3
AATGGGCACGCTGAGGAAACTGGGTCGTCAAGCCTCAGCTTGTTCATA	1
AATGGGCGGGCTGAGGCTAGCTGGGTAGGTAACCTCAGCTTGACTTGT	1
AATGGGTACGCTGAGGTTCGTATTTGAATTGACCTCAGCATACCAGTA	1
AATGGGTTAGCTGAGGCATTCGGAGAGGTTCCCCTCAGCATTCAGCTG	4
AATGGTAGTGCTGAGGGGTAAAGCTCATTGATCCTCAGCGGTGATTCA	3
AATGGTATGGCTGAGGCAGAAGGCGCGTCTATCCTCAGCCTCAAGTCA	5
AATGGTCCTGCTGAGGTGGGGACTTACCTTAACCTCAGCAAATGCTCT	1
AATGGTCTAGCTGAGGTTAAGAAGAGGATCGCCCTCAGCTAGGTCTGA	1
AATGGTGTCGCTGAGGAGAAGCTAGGGCACTTCCTCAGCTCCGAGCGC	1
AATGGTGTTGCTGAGGCAGCTTACTAACCATTCCTCAGCTGGATACAG	1
AATGGTGTTGCTGAGGCAGCTTACTAGCCACTCCTCAGCTGGATACAG	1
AATGGTGTTGCTGAGGCAGCTTACTAGCCATTCCTCAGCTGGATACAG	7
AATGGTTCAGCTGAGGCTTGATGTGGCGTAAACCTCAGCTCACCACCT	3
AATGGTTGGGCTGAGGGTGTCGAAAAAACGGTCCTCAGCGAACACTTC	1
AATGGTTGGGCTGAGGTTTAATCGGGGGAGTTCCTCAGCTAACACATA	1
AATGTAACTGCTGAGGCGAGTCCTATTGGAGCCCTCAGCTGGTAATTA	1
AATGTAAGGGCTGAGGGTGGAGGTGAGAAAACCCTCAGCTTTTATTTT	1
AATGTAATGGCTGAGGGTCGGTGGTATGTATTCCTCAGCGTAAATTGC	2
AATGTATAGGCTGAGGCCTTTTTTGACGCTAACCTCAGCAATTAAAAG	4
AATGTATGGGCTGAGGACATCTTACGTGTGTTCCTCAGCACACATCTT	5
AATGTCACGGCTGAGGAGAGCGTCATAAGGAACCTCAGCCTCTTCCAT	5
AATGTCACGGCTGAGGAGAGCGTCGTAAGGAACCTCAGCCTCTTCCAT	1
AATGTCATAGCTGAGGTATAGCTTAAGTCGTCCCTCAGCTCTAGCTGT	2
AATGTCATCGCTGAGGGCGATCTGGAAGACATCCTCAGCTAAAAAAGT	1
AATGTCATTGCTGAGGAACAGGTATCATATGACCTAGCTTCAATTTAT	2
AATGTCCAGGCTGAGGACCGGTAGGAGTACTGCCTCAGCGTCAATTGC	1
AATGTCCGTGCTGAGGATTCGTTATGACCATTCCTCAGCGAAATTGAT	2
AATGTCGAAGCTGAGGGCAACACTTCGCTTTCCCTCAGCAAAAAAGGT	4
AATGTCGGGGCTGAGGCGACGAAGCAAAGGCACCTCAGCACCACTATA	1
AATGTCTAGGCTGAGGACACTTCTTTCTTTGACCTCAGCGACGGCAAT	6
AATGTCTAGGCTGAGGTGACCATTGTTACTTACCTCAGCCGATAAATT	2
AATGTCTGTGCTGAGGATTGTGTCCAGCGGCCCCTCAGCAATGCTGTT	1
AATGTGAAAGCTGAGGATACGCCAAAGACCAGCCTCAGCAATAGATTA	6
AATGTGACCGCTGAGGACGCACTCATGAAACACCTCAGCGGGGCATTT	6
AATGTGAGGGCTGAGGCTACCGTAAGATAGTGCCTCAGCTGCTTACAT	4
AATGTGATTGCTGAGGATGACCACTGGTATCACCTCAGCATCAGTACA	5
AATGTGCCGGCTGAGGTCACGGCGGGTCATTACCTCAGCATTGAGAGT	2
AATGTGCTAGCTGAGGAAATTGCAAAATATTTCCTCAGCTACCATTGC	4
AATGTGGCAGCTGAGGCTACTGCAGGCTCATGCCTCAGCTCCTATTGT	4
AATGTGGCCGCTGAGGAATTTGTGCTATTGGTCCTCAGCCCATTAACG	1
AATGTGGGTGCTGAGGTTTAATGTATGGGTGTCCTCAGCACGAGGTAT	2
AATGTGTAAGCTGAGGGTAGGGTAGTGATCGGCCTCAGCCTTGATCGT	5
AATGTGTCAGCTGAGGCACCGTATAACGGCGACCTCAGCGAGATATGG	3
AATGTTAGTGCTGAGGTTGCATCTATACCCGCCCTCAGCATCTATATG	1
AATGTTATCGCTGAGGGCTAAGGGGTGCTACCCCTCAGCGTTGATTAT	3
AATGTTATTGCTGAGGAATCCACATGTTACTCCCTCAGCGCCACAGGC	2
AATGTTATTGCTGAGGCGGGACTAAATAATTTCCTCAGCGCTAACTTA	1
AATGTTATTGCTGAGGTCAACTGTCTCGGGTTCCACAGCGAAGTATAT	1
AATGTTATTGCTGAGGTCAACTGTCTCGGGTTCCTCAGCGAAGTATAT	2
AATGTTCAAGCTGAGGATCGCTTAGTTGAACTCCTCAGCAGGAAGTGA	5
AATGTTCGAGCTGAGGTATCTACGATTTATGACCTCAGCTGGTGCTCG	2
AATGTTCTTGCTGAGGCTTAGCAAGTATTATGCCTCAGCTATGTTGTC	3
AATGTTCTTGCTGAGGTGCGAAGGACGAAAACCCTCAGCGACTTAAAC	2
AATGTTGGTGCTGAGGATAGTTTCGGCAAGCACCTCAGCGATAACTCA	5
AATGTTGTCGCTGAGGTGAATACTAAATGAACCCTCAGCACATGTCGG	1
AATGTTTAGGCTGAGGGTTCCCGGCTACGGGTCCTCAGCGAATATAGT	1
AATGTTTCAGCTGAGGTATACCGTGTAATCCTCCTCAGCATCATATCT	2
[truncated: 24,119 more rows]
