# Supplementary material for: Assembling a True “Olympic Gel” From over 16 000 Combinatorial DNA Rings
Source: Adv Mater. 2026 Mar 6;38(34):e20549. doi: 10.1002/adma.202520549 (PMC13274696; doi:10.1002/adma.202520549)
Supplement: Supplementary file 4 — Supporting File 4: adma72688‐sup‐0004_Data_S5_NGS_analysis.zip. [file ADMA-38-e20549-s001.zip › Data_S2_NGS_analysis/20_transformations/gibson_frequency_matrix.csv]

A	C	G	T
0.29201319185546315	0.20558503011184398	0.21752222540866073	0.28487955262403214
0.2896831086894178	0.205214606634165	0.21777315744192716	0.28732912723449
0.2876039575566389	0.20703087658923622	0.22454832234012045	0.2808168435140044
0.29204903928878695	0.20382850587897908	0.22127425676321574	0.28284819806901823
0.2851663320906223	0.20462909855654335	0.2211189178854794	0.28908565146735493
0.2889542108785011	0.20662460567823343	0.22116671446324443	0.28325446898002105
0.29110505687792754	0.20571647070069782	0.21338782143198548	0.28979065098938916
0.29550234203231046	0.2061824873339069	0.2189322244527292	0.2793829461810534
0.27560701653761593	0.19995698308001147	0.23391645158206673	0.2905195488003059
0.0	0.0	1.0	0.0
0.0	1.0	0.0	0.0
0.0	0.0	0.0	1.0
0.0	0.0	1.0	0.0
1.0	0.0	0.0	0.0
0.0	0.0	1.0	0.0
0.0	0.0	1.0	0.0
0.2790483701366982	0.19748351018067106	0.2276909473281713	0.29577717235445944
0.28259726603575186	0.1917001242711022	0.22924433610553485	0.2964582735876111
0.25943982410859384	0.2024185068349106	0.23439441735971706	0.3037472516967785
0.28327836726890354	0.19665901921422427	0.22778654048370137	0.2922760730331708
0.2795382850587898	0.19345664850396713	0.224249593729089	0.3027554727081541
0.2811872669916834	0.1979017302361151	0.22093968071886053	0.299971322053341
0.2739938820380461	0.19358808909282096	0.21995985087467737	0.3124581779944556
0.28174887678042254	0.1922378357709588	0.2238552719625275	0.30215801548609117
0.2811872669916834	0.1941138514482363	0.22152518879648217	0.3031736927635981
0.28840455023420325	0.1919271580154861	0.22313832329605202	0.29652996845425866
0.28571599273492015	0.19253656438199024	0.22343705190708346	0.29831039097600615
0.2870303986234586	0.19653952776981168	0.21987620686358858	0.2965538667431412
0.2788452346811968	0.19682630723640188	0.22636459229519165	0.2979638657872096
0.28731717809004875	0.19640808718095784	0.2218836631297199	0.29439107159927347
0.29090192142242616	0.19900105152471084	0.22599416881751266	0.28410285823535036
0.2890737023229137	0.20360147213459517	0.2288022177612083	0.27852260778128285
0.0015414396329222829	0.9956505114233821	0.0010276264219481884	0.0017804225217474428
0.00014338973329509606	0.9856610266704904	0.001756524232864927	0.012439059363349584
0.0008842366886530924	0.01727846286205908	0.0002031354555013861	0.9816341649937864
0.01420753274065577	0.9802002676608355	0.0007408469553579964	0.00485135264315075
0.9772368798394035	0.003620590765701176	0.018628716183921232	0.0005138132109740942
0.006177707676130389	0.01720676799541153	0.9761136602619253	0.0005018640665328363
0.0051142338208584265	0.9789456074945034	0.009212790364209923	0.006727368320428257
0.2867555683013096	0.19256046267087276	0.2145468884427875	0.3061370805850301
0.26518736258483894	0.20557308096740273	0.2101854507217283	0.31905410572603
0.28686311060128095	0.20569257241181532	0.2080585030111844	0.29938581397571934
0.294785393365835	0.1997538476245101	0.21123697543255904	0.2942237835770959
0.2885240416786158	0.20140282955740368	0.21003011184399198	0.3000430169199885
0.2891453971895612	0.20732960520026766	0.20662460567823343	0.2969003919319377
0.2970915782429978	0.20471274256763217	0.2052743523563713	0.29292132683299876
0.297378357709588	0.20670824968932225	0.2024304559793519	0.2934829366217379
0.2746630341267565	0.20391214989006787	0.21129672115476533	0.3101280948284103
