# Supplementary material for: Assembling a True “Olympic Gel” From over 16 000 Combinatorial DNA Rings
Source: Adv Mater. 2026 Mar 6;38(34):e20549. doi: 10.1002/adma.202520549 (PMC13274696; doi:10.1002/adma.202520549)
Supplement: Supplementary file 4 — Supporting File 4: adma72688‐sup‐0004_Data_S5_NGS_analysis.zip. [file ADMA-38-e20549-s001.zip › Data_S2_NGS_analysis/20_transformations/not_gibson_frequency_matrix.csv]

A	C	G	T
0.2936317212376089	0.19656462492148885	0.2255250006827057	0.28427865315819656
0.27590868128567136	0.215584805701958	0.22609847347005652	0.2824080395423141
0.28254458068215954	0.21293590758895656	0.2258663535323193	0.2786531581965646
0.2796226002894672	0.20703733034763375	0.22545673011278297	0.28788333925011605
0.2821622654905923	0.20998661896829515	0.22149703705726537	0.2863540784838472
0.28643600316775447	0.21165242087440947	0.2249651820093394	0.2769463939484967
0.28202572435074685	0.21021873890603238	0.21794696742128403	0.2898085693219367
0.2859581091782954	0.2093721838389907	0.2252382642890303	0.2794314426936836
0.2714984024686638	0.2043884322346323	0.23811409377645484	0.28599907152024906
0.0	0.0	1.0	0.0
0.0	1.0	0.0	0.0
0.0	0.0	0.0	1.0
0.0	0.0	1.0	0.0
1.0	0.0	0.0	0.0
0.0	0.0	1.0	0.0
0.0	0.0	1.0	0.0
0.27731505502607934	0.20232666102296623	0.2222070509844616	0.2981512329664928
0.282230536060515	0.19336956224910565	0.2285698681012589	0.2958300335891204
0.25683388404926405	0.20108413665037275	0.24103607416914716	0.30104590513121604
0.2887298943171578	0.19235915781424942	0.22809197411179988	0.29081897375679294
0.2798547202272045	0.20153472241186268	0.22511537726316938	0.29349518009776343
0.28856604494934324	0.19155356508916135	0.22074606078811546	0.29913432917337995
0.2785439252846883	0.18902755400202081	0.2216745405390644	0.3107539801742265
0.2810835904858134	0.19603211447609165	0.22275321554384336	0.3001310794942516
0.28609465031814085	0.18954641033343347	0.22140145825937355	0.3029574810890521
0.2911330183784374	0.18865889292443813	0.21980392692318196	0.30040416177394247
0.2798001037712663	0.19603211447609165	0.22683579562522188	0.2973319861274202
0.2833501734072476	0.1960184603621071	0.2228897566836888	0.2977416095469565
0.27608618476747043	0.1969605942270406	0.22772331303421722	0.29922990797127175
0.2863540784838472	0.1983669679674486	0.21970834812529014	0.29557060542341407
0.2907507031868702	0.19618230972992162	0.2253338430869221	0.2877331439962861
0.2847565471476556	0.20117971544826457	0.22844698107539801	0.28561675632868183
0.0015292607662688769	0.9958628034626833	0.0010923291187634834	0.0015156066522843332
0.0002457740517217838	0.9861683825336574	0.0010513667768098527	0.012534476637810972
0.0007509762691498949	0.017436303558262103	0.00020481170976815313	0.9816079084628199
0.015674922854255986	0.9790955514896639	0.000628089243289003	0.004601436412791174
0.9762281875529097	0.004000655397471258	0.019293263060160028	0.000477893989459024
0.0054070291378792434	0.01822824216936563	0.9758868347032961	0.000477893989459024
0.005092984516234742	0.9788634315519266	0.008752287064092411	0.007291296867746252
0.2875966028564406	0.18872716349436086	0.2164313607689997	0.3072448728801988
0.25930527868046643	0.20415631229689504	0.21064201643955324	0.3258963925830853
0.2869958218411207	0.20479805565416861	0.20232666102296623	0.30587946148174444
0.2916382205958655	0.1977798410661132	0.21318168164067833	0.29740025669734294
0.28747371583057973	0.2038559217892351	0.2127584041071575	0.2959119582730277
0.2870231300690898	0.21412381550561185	0.20896256041945438	0.28989049400584394
0.29819219530844643	0.20061989677489828	0.20531691198558125	0.295870995931074
0.2975914142931265	0.20782926895873727	0.19737021764657692	0.2972090991015593
0.2713345531008493	0.19663289549141155	0.22559327125262843	0.30643928015511074
