# Supplementary material for: Assembling a True “Olympic Gel” From over 16 000 Combinatorial DNA Rings
Source: Adv Mater. 2026 Mar 6;38(34):e20549. doi: 10.1002/adma.202520549 (PMC13274696; doi:10.1002/adma.202520549)
Supplement: Supplementary file 4 — Supporting File 4: adma72688‐sup‐0004_Data_S5_NGS_analysis.zip. [file ADMA-38-e20549-s001.zip › Data_S2_NGS_analysis/20_transformations/gibson_unique.csv]

Subsequence	Count
AAAAAAAAAGCTGAGGGATACGTGATGGTAAGCCTCAGCACGCGAGCG	1
AAAAAAAATGCTGAGGATTCCAAAGGTAATAACCTCAGCTGTGAACTA	1
AAAAAAACAGCTGAGGGCTATCGTTGTGCTCTCCTCAGCACGTGTCTT	1
AAAAAAACAGCTGAGGTCTTAAAATAGAGGGTCCTCAGCTTCAGTACG	1
AAAAAAACGGCTGAGGCCCGTAGCCCAGTTAACCTCAGCAAATCAATG	1
AAAAAAAGAGCTGAGGAATGTTCACTTTGGTCCCTCAGCTCGTGTTTT	1
AAAAAAAGCGCTGAGGAAGAAGTTAAAACTATCCTCAGCTCAATGATC	1
AAAAAAAGGGCTGAGGGATACGATTCCATGGGCCTCAGCAAAATATTA	1
AAAAAAAGTGCTGAGGGCAGGGTCATGCACTTCCTCAGCAGGCAGATT	1
AAAAAAATAGCTGAGGCCTATCTGAAAGCCTTCCTCAGCGGCTCCACA	1
AAAAAAATGGCTGAGGACGTTTTAATTATAATCCTCAGCACCGGTTCT	1
AAAAAACACGCTGAGGAACAGGTATAAAGAAACCTCAGCGCCACACAT	1
AAAAAACACGCTGAGGCATACCCAGCAACAAGCCTCAGCTTTCTAGCA	1
AAAAAACATGCTGAGGGAATAAAATCCTTACACCTCAGCGGCGACTTA	1
AAAAAACATGCTGAGGGACGCTCGCATTGGTACCTCAGCGATACTTGT	1
AAAAAACCAGCTGAGGCGAATCAACCGATCATCCTCAGCAGAAAACAT	1
AAAAAACCCGCTGAGGTGTCAAATATTAATAACCTCAGCATAGTTACT	1
AAAAAACGAGCTGAGGATTTCGAGATGTATAACCTCAGCTTATGTTGC	1
AAAAAACGAGCTGAGGGTAACATTCCCCGATGCCTCAGCACTCTTACT	1
AAAAAACGCGCTGAGGGATTTGCCACGTTAACCCTCAGCACTATATTC	1
AAAAAACTCGCTGAGGTCAGGGCCATGGTAATCCTCAGCTAAGCAAGC	1
AAAAAACTGGCTGAGGCACGACGCGTCACCGCCCTCAGCATGATAGGT	1
AAAAAACTTGCTGAGGCATGATTTTCTTCTACCCTCAGCAGCGCTTCT	1
AAAAAAGAAGCTGAGGGAACAGTTCTGAAGTTCCTCAGCCGGACGATG	1
AAAAAAGATGCTGAGGAATTCTTGGCCCAGGGCCTCAGCCAACCGTTT	1
AAAAAAGCAGCTGAGGATAGGAGGTAGACGACCCTCAGCACTAATCCG	1
AAAAAAGCAGCTGAGGCAACAGATACAAACAACCTCAGCCAAATGTTA	1
AAAAAAGCAGCTGAGGGAATCTCAATGGCCTACCTCAGCTAATCTATA	1
AAAAAAGCGGCTGAGGTCAGCAGTTACTTTAACCTCAGCCATGATCCA	1
AAAAAAGCTGCTGAGGCTGATGGCTCAGTATTCCTCAGCCAACGCATC	1
AAAAAAGGAGCTGAGGGTCTTCGTCTATGTATCCTCAGCCTTTCGGTA	1
AAAAAAGGTGCTGAGGTTTCTGAGTGTACAGCCCTCAGCTTCTCATAT	1
AAAAAAGTTGCTGAGGTCTAATCGATCTTAATCCTCAGCTCACACTAA	1
AAAAAATACGCTGAGGCGGGATTTTACTTGGCCCTCAGCACTCAACGA	1
AAAAAATAGGCTGAGGATCTTTGTTAACGCGCCCTCAGCCAGGTCCAG	1
AAAAAATATGCTGAGGCATGTCATCAAAGTGCCCTCAGCGAACTAGCC	1
AAAAAATCAGCTGAGGATAAATTGCTCCGACACCTCAGCTGATATCCG	1
AAAAAATCCGCTGAGGAGAGGAGTATACACAGCCTCAGCAAATGTTGT	1
AAAAAATCGGCTGAGGGTACCGTATTTGGAGCCCTCAGCCTTCTCTGA	1
AAAAAATCTGCTGAGGCTTACACAGGGTAATCCCTCAGCCAAAAAATC	1
AAAAAATCTGCTGAGGGCTCTGAGGAATTTGACCTCAGCTCGTCCTCA	1
AAAAAATGGGCTGAGGCTCCAGTGTTTTTGGCCCTCAGCGAACAATAT	1
AAAAAATTCGCTGAGGTAAGTTATTAAATAAACCTCAGCAAATGGGCA	2
AAAAAATTGGCTGAGGATGTTCTACTACAAATCCTCAGCAGGACCATG	1
AAAAAATTTGCTGAGGTTTAGTATTTAGTTTACCTCAGCAACTTGTGC	1
AAAAACAAAGCTGAGGTGAAATTCATACAGGACCTCAGCCGTTACCAT	1
AAAAACAAGGCTGAGGTATATACAACAGGCTGCCTCAGCGAACTAGTG	1
AAAAACAAGGCTGAGGTCTGGTTAATAAAACCCCTCAGCCTAGTGAAG	1
AAAAACACAGCTGAGGAGGTTATTCAAGGATACCTCAGCGTCTTTATT	1
AAAAACACAGCTGAGGGAGGCAGGCCTGGAGACCTCAGCTTTCATTAA	1
AAAAACACGGCTGAGGCAATTTCAAAATCATTCCTCAGCTTTATCTCA	1
AAAAACACTGCTGAGGAAAGAACAGGAACGGTCCTCAGCAGGCAGGTT	1
AAAAACACTGCTGAGGAAGAACGGCATGTCGCCCTCAGCTGTTGGTGG	1
AAAAACAGCGCTGAGGGGGTGTCTAGCTTTTGCCTCAGCAGACTTGTA	1
AAAAACAGTGCTGAGGTGGGGGCTCTGCGATTCCTCAGCGATTTCCCA	1
AAAAACATAGCTGAGGATTGATCTGTCGTAATCCTCAGCACGAGCACG	1
AAAAACATAGCTGAGGCGGTAGTAACGGAATCCCTCAGCACATATTTA	1
AAAAACATAGCTGAGGGGCATGGTGAAGTTCGCCTCAGCCTAATCCCT	1
AAAAACATCGCTGAGGCATCTTATTTAACTGACCTCAGCAGTGCACTT	1
AAAAACATCGCTGAGGCCGGTGAAAGTATATTCCTCAGCTAGTGGTTA	1
AAAAACATTGCTGAGGCTATAGTAAGTACTATCCTCAGCGTAAATAAT	1
AAAAACCCAGCTGAGGGTGTTCAAAAGTGAATCCTCAGCTAAGGGAAT	1
AAAAACCTCGCTGAGGAGTTCATTCGAAAACGCCTCAGCTACATAAAC	1
AAAAACGAGGCTGAGGTAGACTTTGTGCTTACCCTCAGCGTAGGTCAC	1
AAAAACGAGGCTGAGGTCTATTATGTGGCAAACCTCAGCAGCCATTTA	1
AAAAACGATGCTGAGGCGACGCTTGATTCATACCTCAGCTAACCAGCG	1
AAAAACGCAGCTGAGGATAGCCTATATTTTAACCTCAGCTCATGCTGA	1
AAAAACGCAGCTGAGGTTTTATCATCTTTAATCCTCAGCACTGGTCTC	1
AAAAACGCGGCTGAGGATAAAGTAATCAACCTCCTCAGCACGTACGAA	1
AAAAACGGAGCTGAGGCTCTCTTTTGACCACACCTCAGCTGTGCACGT	1
AAAAACGGAGCTGAGGGCACGGCTAGCTATTCCCTCAGCGTTTTATGT	1
AAAAACGTTGCTGAGGCGCGCTTATTAGTTTGCCTCAGCTGCGCATCC	1
AAAAACTACGCTGAGGAGCCATTTGGAGATTTCCTCAGCTGTTATGGA	1
AAAAACTACGCTGAGGGGGAATTAAGCATACCCCTCAGCAGAACTGTC	1
AAAAACTAGGCTGAGGACGCGACACATGGGCTCCTCAGCGCTCAAGTG	1
AAAAACTCCGCTGAGGCTATTGGCTTAGTAAACCTCAGCATGCAGGAA	1
AAAAACTCTGCTGAGGCAGTGATTTATTAAGTCCTCAGCGGATCTCAC	1
AAAAACTCTGCTGAGGCCTTTTAAACGAGGCTCCTCAGCGAAAGCGTA	2
AAAAACTCTGCTGAGGGCAATGCTCAGATATTCCTCAGCCACCGACGT	1
AAAAACTGAGCTGAGGGCGTAAGTCAAATGCTCCTCAGCCCGCGGGCT	1
AAAAACTGCGCTGAGGTTGTGTGATTTTGTTTCTCAGCACTAAGGCCT	1
AAAAACTTAGCTGAGGCCCATAACTTGTAGGCCCTCAGCTACAACAAT	1
AAAAACTTTGCTGAGGTAAATGATCCGTCAAACCTCAGCGGAGCAAGG	1
AAAAAGAAAGCTGAGGAGAGTGGAGGCAGCCACCTCAGCTAGATCGTA	1
AAAAAGAAAGCTGAGGGAATATCAAACCGTAGCCTCAGCGGTTAATAG	1
AAAAAGAAAGCTGAGGTACAATATCGGGCGGTCCTCAGCCTCACGGTC	2
AAAAAGAAAGCTGAGGTCATTATTAACTGGTGCCTCAGCGTACTCGTT	1
AAAAAGAATGCTGAGGGAACTTGCCCACGTCTCCTCAGCTCTTCATAT	1
AAAAAGAATGCTGAGGGCAGAATCCGTTGAATCCTCAGCGAGCTTAAA	1
AAAAAGACCGCTGAGGTCTTAGACTATATAACCTCAGCATGGACGCAT	1
AAAAAGACGGCTGAGGTTTGTTCCTGGTTGCACCTCACTGTTGGATCT	1
AAAAAGACTGCTGAGGGGGGAAGATTGGGTAGCCTCAGCTGTTCTAGA	1
AAAAAGAGGGCTGAGGTAAACCCAACGTACCTCCTCAGCCAAATGCCG	1
AAAAAGAGTGCTGAGGGGAGACAGTTAACAGGCCTCAGCCCCAAAGAC	1
AAAAAGATAGCTGAGGACCACTGCATTATTTACCTCAGCTGGTGCCTT	1
AAAAAGATCGCTGAGGGGTGACTACATGGATTTCCTCAGCTCCATTCG	1
AAAAAGATGGCTGAGGTTTCGATGTGATATCTCCTCAGCTGCAATAGG	1
AAAAAGATGGCTGAGGTTTCTACTCGCTATTGCCTCAGCCCCCCTGGG	1
AAAAAGATTGCTGAGGTCGGGTTTTAGTTGGTCCTCAGCTAGAGCATG	1
AAAAAGATTGCTGAGGTTCATCAATTTAATTACCTCAGCTTTACCGTA	1
AAAAAGCAAGCTGAGGAAGTTAATGTATCCGGCCTCAGCCAAAAGGAG	1
AAAAAGCACGCTGAGGTGCGCCGTTCATGAATCCTCAGCTAATTGATC	1
AAAAAGCATGCTGAGGACTTCGATCCGGTTTCCCTCAGCTAATCGATC	1
AAAAAGCCAGCTGAGGTTCCACAGCAAGCTTACCTCAGCGGCGTACAT	1
AAAAAGCCGGCTGAGGATCTTCGGGCGTGACGCCTCAGCCGGTGCCAC	1
AAAAAGCCGGCTGAGGCGGTAATATCAATAATCCTCAGCGTGAATTGA	1
AAAAAGCCTGCTGAGGCATAGTCATCATTCATCCTCAGCAGGCGAGCA	1
AAAAAGCGAGCTGAGGATGTTAGTGAGTCCTGCCTCAGCCACAAGCGG	1
AAAAAGCTTGCTGAGGAGAGAATAACTTTGATCCTCAGCTCACAGTTA	1
AAAAAGGAAGCTGAGGGGGGCTTTGCTATCTCCTCAGCGGCTTCTCGT	1
AAAAAGGATGCTGAGGTACTGCTTTGTGCACGCCTCAGCTTCCTCGCG	1
AAAAAGGCCGCTGAGGATTATGGTAAGAGGACCCTCAGCGAAAGAGTG	1
AAAAAGGCTGCTGAGGTAAGACTTTGGTATACCCTCAGCAATAGGACG	1
AAAAAGGGAGCTGAGGACTTTGAGCACTAATCCCTCAGCCGCGCTGGG	1
AAAAAGGGTGCTGAGGACACGACAAATTGGGTCCTCAGCAGCCAGTGA	1
AAAAAGGTTGCTGAGGAATACGGCTTAGAGATCCTCAGCAAATATGGC	1
AAAAAGGTTGCTGAGGGCATGTGTAGAACTCACCTCAGCTAACGTCAG	1
AAAAAGGTTGCTGAGGGCTAATCCAGACTCGGCCTCAGCCACGTGGGT	1
AAAAAGGTTGCTGAGGGCTGGTGTCTACTCCACCTCAGCTTCAAGGAT	1
AAAAAGTCCGCTGAGGCACTAACCCGGGTAAACCTCAGCCTCTCGGCC	1
AAAAAGTCGGCTGAGGAGAGGTTGCATAGCTTCCTCAGCCGTTAAACA	1
AAAAAGTCTGCTGAGGGAAATACTCTGTAAATCCTCAGCTTTCCTAAT	1
AAAAAGTCTGCTGAGGGGTCGGCAAAAGTTGGCCTCAGCAGACTTATT	1
AAAAAGTGAGCTGAGGCCATAGTAGTCATGACCCTCAGCCATGTGTTG	1
AAAAAGTGAGCTGAGGCTTCACTAGAATGAACCCTCAGCGGGGTAACG	1
AAAAAGTGCGCTGAGGGCCTTAGTGCATTCGGCCTCAGCCCATATCGA	1
AAAAAGTGTGCTGAGGGCTCCACACTGTGTTACCTCAGCAGCAGCGTT	1
AAAAAGTTCGCTGAGGTGAATATACGAGGTAGCCTCAGCTAGTGTGCG	1
AAAAAGTTGGCTGAGGATCTGATTGTTCGTTCCCTCAGCCTATTCTTA	1
AAAAAGTTTGCTGAGGGCAACCTGCTGCACTACCTCAGCTGACTCGTG	1
AAAAAGTTTGCTGAGGTGTCTAGCATTCGGCACCTCAGCGAAACCGAA	1
AAAAATAAAGCTGAGGATGCTGGCTCTTTACCCCTCGCCGGGATATTT	1
AAAAATAACGCTGAGGAGCCGGCCCCTATATGCCTCAGCAATAGGTCT	1
AAAAATAAGGCTGAGGAATGAGAAAAGTATTTCCTCAGCCTGGAAATA	1
AAAAATAAGGCTGAGGCTGTTTTTATGTCACCCCTCAGCATAGCGTGT	1
AAAAATACCGCTGAGGAAAACTTCTTAAACGCCCTCAGCTAATGCCAG	1
AAAAATACCGCTGAGGCTACCCTTTAGTTCAGCCTCAGCAGATCGTAG	1
AAAAATAGAGCTGAGGTCAAACGATCGTTTGGCCTCAGCAGGTTTCAG	1
AAAAATATCGCTGAGGCACTATTCATCTGTTACCTCAGCGTAGACAGC	1
AAAAATATTGCTGAGGGTCTATTAGATCAGTCCCTCAGCTGCTGCTAA	1
AAAAATCAAGCTGAGGCCAAGCTACTCATTTCCCTCAGCATCACGGGT	1
AAAAATCAAGCTGAGGGCGATGAATTGGTACACCTCAGCCCCATCAGG	1
AAAAATCACGCTGAGGCTTACACAGGCATTACCCTCAGCAATTTGCAT	1
AAAAATCACGCTGAGGTGGGCTAAGTAGTGTTCCTCAGCGAGGGTCAT	1
AAAAATCAGGCTGAGGAACTTTCCACGGTTTCCCTCAGCAGATTTCGG	1
AAAAATCATGCTGAGGATGTGCACGTTATCGGCCTCAGCCCTCTCTTG	1
AAAAATCATGCTGAGGTAGTCAGGTTTAATGCCCTCAGCAGTAGTTGC	1
AAAAATCCAGCTGAGGGGCGGCATCTCAGGTACCTCAGCAACCGCAGG	1
AAAAATCCAGCTGAGGTGGACATCTACTGGTACCTCAGCGTTAAAAGT	1
AAAAATCGAGCTGAGGTGGCGGCGGGAAAAAACCTCAGCTGAAAAACT	1
AAAAATCTAGCTGAGGTGTCGGTGAGCTGACACCTCAGCATAGTGTAT	1
AAAAATCTCGCTGAGGAAATACTAAACATAGACCTCAGCGGTGTTACT	1
AAAAATGAAGCTGAGGACGACTTCAAGGCTTACCTCAGCCCTATTATG	1
AAAAATGAAGCTGAGGACTATATCTAGTTGACCCTCAGCGTAAGACAT	1
AAAAATGAAGCTGAGGAGGCAAATATGTTTTACCTCAGCGCGTATTGC	1
AAAAATGCAGCTGAGGGAAGAGCATACATTCTCCTCAGCTTTTCTACT	1
AAAAATGCGGCTGAGGTCGGATAAATGTTGGGCCTCAGCTTTGATCAT	1
AAAAATGCTGCTGAGGCAACCATATTTGTTTGCCTCAGCGTAACAAGC	1
AAAAATGGAGCTGAGGACCAGTAGGAATTTTTCCTCAGCCAAACATGT	1
AAAAATGGAGCTGAGGCGTTGGTCTATGTTCGCCTCAGCCCTTGCCTC	1
AAAAATGGGGCTGAGGTAATACAATTGAAATACCTCAGCGTTCCCTAC	1
AAAAATGGTGCTGAGGAGTGACGGGTCAATCTCCTCAGCTGGTAGAAA	1
AAAAATGGTGCTGAGGATTCTATTGCAATTATCCTCAGCATGGCTTTT	1
AAAAATGGTGCTGAGGATTGTTTGAGAATCCACCTCAGCGGGGCTCAC	3
AAAAATGTAGCTGAGGATTATAGGTTCGCCAGCCTCAGCTTTACATTT	1
AAAAATGTTGCTGAGGCGGATACGGGATGTTTCCTCAGCTGGTGCGAT	1
AAAAATTAAGCTGAGGGCACTTGTTAATCCTTCCTCAGCGCTGTTGGT	1
AAAAATTAAGCTGAGGTACGCAGCAAAGTCTCCCTCAGCAATTATGAA	1
AAAAATTAAGCTGAGGTTCTAATGTTTAACCCCCTCAGCGTTACGGCA	1
AAAAATTAGGCTGAGGGCTTGATGGATTTATACCTCAGCATACGCGTG	1
AAAAATTATGCTGAGGATGATTTGTTCAAGATCCTCAGCGATAATAGA	1
AAAAATTATGCTGAGGGCGCACAAGTAAGCTTCCTCAGCCAATTTGGA	1
AAAAATTATGCTGAGGGCTCTGCTAGCGTCACCCTCAGCGTCCTGACT	1
AAAAATTATGCTGAGGTCGCTACAGTACGCATCCTCAGCTACGCCACG	1
AAAAATTATGCTGAGGTTCTTTTAGGAGAGGTCCTCAGCATAATGCCT	1
AAAAATTCGGCTGAGGCTCATACATGAACAACCCTCAGCATTCCGAGC	1
AAAAATTGCGCTGAGGGATTCTCGTCCAAAGACCTCAGCAGACAAAGT	1
AAAAATTGCGCTGAGGGGTAAAACTTTTAAGTCCTCAGCTTCTGCGTC	1
AAAAATTGCGCTGAGGTGGTTCGGGGTGGCCGCCTCAGCCTTGTGTTA	1
AAAAATTGGGCTGAGGCCGTTACGGCAGTTAACCTCAGCCTTATCAGC	1
AAAAATTGGGCTGAGGTGAAAGCCTTAGTGTACCTCAGCGACAACGCT	1
AAAAATTTAGCTGAGGCCCGAGTACGTCTTGACCTCAGCATATATTAG	1
AAAAATTTAGCTGAGGGATGAGTGAGGAGTTGCCTCAGCGCCACGGGG	1
AAAACAAATGCTGAGGCATTTTATTCTGGTCCCCTCAGCAGTTGTTTT	1
AAAACAACCGCTGAGGTACGAGATCCATATTGCCTCAGCGAAACACAA	1
AAAACAAGCGCTGAGGAGGGAAGCAATAGCGACCTCAGCGTTTACTAT	1
AAAACAAGGGCTGAGGATCTATATGTATATAACCTCAGCTGGCAAAGA	1
AAAACAAGTGCTGAGGTGGATTAGGCCATTCGCCTCAGCACTAGAGGA	1
AAAACAATAGCTGAGGTGTAACCGGCGTGTCCCCTCAGCGGCACCTAG	1
AAAACAATCGCTGAGGTGGACGCTGTGGAACACCTCAGCGTCCAAAAG	1
AAAACAATTGCTGAGGTATTAGAGAGGTTAGGCCTCAGCTTGACCTAA	1
AAAACACACGCTGAGGGATTTTCACATCGCGACCTCAGCCCCTCTACC	1
AAAACACATGCTGAGGCCTCACATACGCATAGCCTCAGCAGGTCGAAC	1
AAAACACCGGCTGAGGATTCTGTGCAATCGACCCTCAGCATCTATTAA	1
AAAACACCGGCTGAGGCCGTTTTGGCATCTCTCCTCAGCCTCGTAGTT	1
AAAACACGGGCTGAGGCCACTAGAAACATGTTCCTCAGCCTCGAGAAA	1
AAAACACGTGCTGAGGAAAGAGAGATTGCACCCCTCAGCCGCGCAACT	1
AAAACACGTGCTGAGGGGAAGGGTCGGCCTACCCTCAGCTGATGTCAC	1
AAAACACTAGCTGAGGTATATAGCATGCAGTACCTCAGCATGCACTGA	1
AAAACAGAAGCTGAGGAATCACGGAGAAGATACCTCAGCTTAGCGCTT	1
AAAACAGAGGCTGAGGTAAACCCATCAAGCCCCCTCAGCATGAAATTT	1
AAAACAGAGGCTGAGGTATTTACATGGAGGTTCCTCAGCCAGCTTGCG	1
AAAACAGATGCTGAGGCAGACTTTCTTTCAAACCTCAGCCCTCTCTGA	2
AAAACAGGAGCTGAGGTGCCGTTAAGCTTATTCCTCAGCTCATGTTTA	1
AAAACAGGTGCTGAGGATTTGTGATCAGCGGTCCTCAGCGTTTGTTCG	1
AAAACAGTAGCTGAGGAACTTTAAGCATGTGACCTCAGCATTACGACT	1
AAAACAGTTGCTGAGGATTAGGTCATTTTTCCCCTCAGCGTAGAACTT	1
AAAACAGTTGCTGAGGCCGGATAAGTGTAGCTCCTCAGCACTATTTTA	1
AAAACATCCGCTGAGGAATGTTAGATGTCTGGCCTCAGCGCCTTGTAT	1
AAAACATCGGCTGAGGCATATAATAAGAGGGACCTCAGCTCACGATAA	1
AAAACATCGGCTGAGGCGTAATTTTTGTATCTCCTCAGCTGTCGTGTT	1
AAAACATCTGCTGAGGGGTACCTAAATGAAGCCCTCAGCATTATAATA	1
AAAACATGGGCTGAGGCTTGCTTTCCTAGCCCCCTCAGCGTCTTAGCG	1
AAAACATGTGCTGAGGAGGCTCGGCTCACGTTCCTCAGCGCGTGCCCT	1
AAAACATTGGCTGAGGCATCAAGGATCAATACCTCAGCCAGTTTTTGT	1
AAAACATTTGCTGAGGATTTAAAAAAAATGTCCCTCAGCAAGTAAGTC	1
AAAACCAAGGCTGAGGCCTGGTTATGACTAGACCTCAGCTTACTCTAT	1
AAAACCAAGGCTGAGGGTCATGACTGCAGGGCCCTCAGCGGTTTAAAC	1
AAAACCAATGCTGAGGGGAAGATCAATGTAGACCTCAGCGCTAAGTGT	1
AAAACCACTGCTGAGGTACACAAAGGCAAACTCCTCAGCGTGCGGGTA	1
AAAACCAGAGCTGAGGAGATTTGTTTTTGGTACCTCAGCATTCATGTT	2
AAAACCAGGGCTGAGGGGCAGTTAAAGACAGACCTCAGCGAAGTATAT	1
AAAACCAGTGCTGAGGTTATTGTTACCGTATACCTCAGCCTTCACAAT	1
AAAACCATAGCTGAGGAATGTGAAATTGACGGCCTCAGCGCACACAGT	1
AAAACCATAGCTGAGGTTCAGTCTGACCGTCACCTCAGCTCTGGCAAT	1
AAAACCCACGCTGAGGCACACGTCAGAGACGACCTCAGCTTGTCAACA	1
AAAACCCAGGCTGAGGAGGTTCTCTTTTGATGCCTCAGCGCGTAATAG	1
AAAACCCAGGCTGAGGCTAGCCAGTTATGAATCCTCAGCCCGACAGCG	1
AAAACCCAGGCTGAGGGGACGCAATGGGAAGTCCTCAGCCACGCTATT	1
AAAACCCCAGCTGAGGATAGCAGGATAGCGCTCCTCAGCCTCCAGTAA	1
AAAACCCCAGCTGAGGTAGATGGATTACCCTTCCTCAGCGTTTCTGCA	2
AAAACCCCCGCTGAGGGCGCAGTCCTTTCATGCCTCAGCTGAGTGGTC	1
AAAACCCCCGCTGAGGGTAATTACGGTCAATCCCTCAGCTACGCAAAG	1
AAAACCCGTGCTGAGGCTAACTTTTTGAGATCCTCAGCGGTTATTGGT	1
AAAACCCTCGCTGAGGAACTAATAAGATCCCTCCTCAGCCGACCATAA	1
AAAACCCTTGCTGAGGTACCTATTCATAACGACCTCAGCATTCTGGCG	1
AAAACCGAGGCTGAGGGAAATACGTATCTATTCCTCAGCACATATAAA	1
AAAACCGATGCTGAGGCATGAATGTTTGATTGCCTCAGCAGGTCTAAT	1
AAAACCGTTGCTGAGGGCACAAAGTTTAGTAGCCTCAGCAAACGCTTT	1
AAAACCTAAGCTGAGGCTTTACCATTTTTTAGCCTCAGCGTTCTTATG	1
AAAACCTAGGCTGAGGCAAAAAGATCAGAAAGCCTCAGCCGGTCAGGA	1
AAAACCTAGGCTGAGGGTAAAACCTATGGTAGCCTCAGCCTTCTCCAC	1
AAAACCTAGGCTGAGGGTTTGTTATACACAAACCTCAGCTACAGAAAT	1
AAAACCTATGCTGAGGGTAAGCTCAACATACTCCTCAGCGACTTAAAA	1
AAAACCTCAGCTGAGGGTCACTGCCTATCAGGCCTCAGCAAAGAAGTT	1
AAAACCTGAGCTGAGGTGTGACAAACGAGCCTCCTCAGCACGTGAAGG	1
AAAACCTTGGCTGAGGTACTAATCATGCCCTTCCTCAGCTCTTTCGTA	1
AAAACCTTTGCTGAGGGAAGGTATAATTAATGCCTCAGCAGTAAAGCC	1
AAAACGACAGCTGAGGCAAGATTCACTGTGTTCCTCAGCGGCGGTCAG	1
AAAACGACCGCTGAGGTAATAATTCAACAATTCCTCAGCTCCTTATGT	1
AAAACGAGAGCTGAGGAGTTTTTAGGGATTTTCCTCAGCTAAAGATAA	1
AAAACGAGAGCTGAGGCAGTAAAGCACTTAATCCTCAGCACTACCTTC	1
AAAACGCAAGCTGAGGTGTTTCGTCTTCTGTACCTCAGCCACCAACCT	1
AAAACGCAGGCTGAGGAACCATGAGTAATAAGCCTCAGCCTACTGCCC	1
AAAACGCATGCTGAGGACTCCCTATTCTAGTCCCTCAGCCCACCTTTT	1
AAAACGCATGCTGAGGGTTTGGCGGACAAAACCCTCAGCGAGAATTTT	1
AAAACGCATGCTGAGGTAAATGTCATCAGAGTCCTCAGCGCCAATTGG	1
AAAACGCTAGCTGAGGTACGTCAATAGTTAGACCTCAGCGACTAGCGG	1
AAAACGCTTGCTGAGGCTACGAGTTACGACGGCCTCAGCGGTAATGCG	1
AAAACGGAAGCTGAGGGGCTTGAAACGCTTTACCTCAGCTAATCATGA	1
AAAACGGACGCTGAGGTCTATTCTACCAGTCACCTCAGCTTGCCAAAC	1
AAAACGGGTGCTGAGGGGGCTTTACTTGAAATCCTCAGCGAGGGCACT	1
AAAACGGTAGCTGAGGAGACCTTTCTCTTTACCCTCAGCCATAATACT	1
AAAACGTATGCTGAGGGAATAAATTTGCTAGTCCTCAGCACTCAGAGA	1
AAAACGTATGCTGAGGGCAAGCTTCCTTCAGCCCTCAGCCGGAACCCC	1
AAAACGTATGCTGAGGTGGTCCAGAGTTACTACCTCAGCCAATACACT	1
AAAACGTCAGCTGAGGAACGTACGTTGGTAATCCTCAGCTTATGTAAT	1
AAAACGTCAGCTGAGGCAGTTTTGTGCCCGCCCCTCAGCCAACAACTA	1
AAAACGTGCGCTGAGGCAATTATTTCTTGGCACCTCAGCGCCCTCACG	1
AAAACGTTTGCTGAGGCTCTAGGGTAACGCTGCCTAGCGAGACATAGT	1
AAAACTAAGGCTGAGGAATTATTGAACTATAGCCTCAGCACATACTAG	1
AAAACTAAGGCTGAGGATTCTTGATAATTACCCCTCAGCTGATCCGCT	1
AAAACTAATGCTGAGGATTCTCCTTTTTATAACCTCAGCTAACTTTAC	1
AAAACTACAGCTGAGGCCGACATAGTAGCTCTCCTCAGCGTGACCATG	1
AAAACTACCGCTGAGGTAAACTTACAATTTGGCCTCAGCGCATGAACA	1
AAAACTAGAGCTGAGGCTGTGGAACCGCCCACCCTCAGCAGTGGCCTT	1
AAAACTAGGGCTGAGGATCTTTAGTCCATTACCCTCAGCTTCATCTGG	1
AAAACTAGTGCTGAGGGGTCATAATAGATCAGACCTCAGCGAGCTATG	1
AAAACTATGGCTGAGGAACTTCCACATCTTCCCCTCAGCTGAGGTGAT	1
AAAACTCAAGCTGAGGTGTATCGTACTTGAAACCTCAGCAGCATATTT	1
AAAACTCAGGCTGAGGCCTTCACGGGTGAGGGCCTCAGCGCACACGAA	1
AAAACTCAGGCTGAGGGCAACTGGGGGGATTTCCTCAGCGGTTCGGGT	1
AAAACTCCAGCTGAGGGCGTCTGTCGTATAGTCCTCAGCTCCGTGCTA	1
AAAACTCGAGCTGAGGACCACATTGAAGCGTCCCTCAGCGGCCAGTTC	1
AAAACTCTAGCTGAGGAAGACCTCGTTCACTTCCTCAGCCTTCACGAA	1
AAAACTCTAGCTGAGGTGCAATATCACAATGGCCTCAGCCTTATAATT	2
AAAACTGACGCTGAGGGAAATGGGGCAGTATACCTCAGCTTAACTCTA	1
AAAACTGTCGCTGAGGAAATCCATCTACTCAACCTCAGCGGTTTAAAT	1
AAAACTGTGGCTGAGGGAAGGTGTTCTAGACACCTCAGCAGATTTAGA	1
AAAACTGTGGCTGAGGTAGTAAATAGCTGATACCTCAGCGGCAACTGG	1
AAAACTTAAGCTGAGGTATTACGATAGGTATCCCTCAGCGTTATGGCA	1
AAAACTTATGCTGAGGATTATCATTCATGACGCCTCAGCTCGAAAACC	1
AAAACTTCAGCTGAGGCAAAACTAAACTACCTCCTCAGCAAATAAATC	1
AAAACTTGAGCTGAGGAATGTAGGATGACAAGCCTCAGCGCTCACTCG	1
AAAACTTGGGCTGAGGGATCAAAGCACGTGTACCTCAGCCAGCCCGGT	1
AAAACTTGTGCTGAGGGTAATTTGGCAGCCATCCTCAGCTATGCACGG	1
AAAACTTTCGCTGAGGACATTCAGAAAAAGAACCTCAGCGAACCATTC	1
AAAAGAAAAGCTGAGGATATATGAGGCTCCCGCCTCAGCCGCACAGGA	1
AAAAGAAAGGCTGAGGATTTTGTATACAAGGGCCTCACTAGAGACACT	1
AAAAGAACCGCTGAGGTAAAGGCTAGTAATTGCCTCAGCTTACAATGA	1
AAAAGAACGGCTGAGGCCCGTAGCCCAGTTAACCTCAGCAAATCAATG	1
AAAAGAACGGCTGAGGGATTTGGGTTATTAAGCCTCAGCTCTCAGATA	1
AAAAGAACGGCTGAGGGCGGTAGTATTCGTATCCTCAGCCTTACATTT	1
AAAAGAACGGCTGAGGTCAAGTTGTCTTAATACCTCAGCTGATGAGTA	1
AAAAGAAGCGCTGAGGCTCTAGGGGGTTGGAGCCTCAGCAAGGCAATC	1
AAAAGAAGGGCTGAGGTTTGATTGCTCAACTGCCTCAGCGAACGGATG	1
AAAAGAAGTGCTGAGGCACATTTTACTTTGGACCTCAGCGTGTACTCC	1
AAAAGAAGTGCTGAGGGACGTTCAGTAGACCCCCTCAGCACGTTAAAC	1
AAAAGAATTGCTGAGGAGTTGATACCGGATCACCTCAGCGATAGGAAC	1
AAAAGACAGGCTGAGGACACGTTTGGGAGAGCCCTCAGCAGTGAATTG	1
AAAAGACAGGCTGAGGCCGGCTGGCTGATCGGCCTCAGCATGTACTCG	1
AAAAGACATGCTGAGGGGTCTTCCACGTTATCCCTCAGCTGTGTACAG	1
AAAAGACCAGCTGAGGTTCCTGTATTTTTATGCCTCAGCTATGTTCTC	1
AAAAGACCGGCTGAGGTATTTGTGATTACTTTCCTCAGCAAAATCCGT	1
AAAAGACCTGCTGAGGAATCGTTAAAATATCGCCCCAGCTTTTATGAC	1
AAAAGACCTGCTGAGGAGATTGGGGCTTTATGCCTCAGCGTATCCAAG	1
AAAAGACGAGCTGAGGATCTGGAAATACCGTGCCTCAGCCTTCGAATG	1
AAAAGACTTGCTGAGGCATGTGGTTGATGTTACCTCAGCGTCCCAGGT	1
AAAAGACTTGCTGAGGGGAACTACCAGTTCGTCCTCAGCTGTTCAGTT	1
AAAAGAGAAGCTGAGGTCAGCCGTTTCATCTGCCTCAGCAGTAACATA	1
AAAAGAGATGCTGAGGCAGGTGGGCTAGTTGTCCTCAGCCCACAATAA	1
AAAAGAGCAGCTGAGGGAGTGACGTTAAAGCCCCTCAGCGTTTATTTA	1
AAAAGAGCCGCTGAGGAGGATAATGGCCGCTCCCTCAGCTTTTTTGAG	1
AAAAGAGCGGCTGAGGCAGAAGGTTAACCAGACCTCAGCATCACCTCC	1
AAAAGAGGCGCTGAGGAAGTACGCGATGTTAGCCTCAGCGGACTGGCT	1
AAAAGAGGGGCTGAGGCTGACGTACTATATTTCCTCAGCGGGATACCC	1
AAAAGAGGTGCTGAGGATGTCAGCCGGTTTCGCCTCAGCGTTAGTTCC	1
AAAAGAGTAGCTGAGGCACGGTTAGGAGCAAACCCAGCCAAGCAGTGT	1
AAAAGATACGCTGAGGGAGCAAGGCATATTATCCTCAGCTAGTTTGAA	1
AAAAGATAGGCTGAGGCGTTGCGAGTTAGTGTCCTCAGCCACAACTCG	1
AAAAGATGCGCTGAGGTGATCACGTTATGCAGCCTCAGCGAAACACGA	1
AAAAGATTCGCTGAGGGCCCCCAGGGATATTACCTCAGCTTTTCGTGG	2
AAAAGATTGGCTGAGGTAAAAGAATAACTCTGCCTCAGCTCACATATT	1
AAAAGATTGGCTGAGGTTAATTAATAAACTTCCCTCAGCCTTTATTAA	1
AAAAGCAACGCTGAGGATCTATTGTTGTTGCACCTCAGCGGGCGCCCC	1
AAAAGCAAGGCTGAGGGCACATAATCTGCCTGCCTCAGCGGAAACTGA	1
AAAAGCACCGCTGAGGTGCCTGGTGTATCGTGCCTCAGCCTCTGGATG	1
AAAAGCACTGCTGAGGCGCAAAAAATCGGGACCCTCAGCTACAAATGT	1
AAAAGCACTGCTGAGGTATTTTGATTTTCAGACCTCAGCGTTGTTTCT	1
AAAAGCATAGCTGAGGATGATGTTGTTAACGACCTCAGCGGTGGTTTG	1
AAAAGCCAAGCTGAGGCGTTTTAGCCCAACGCCCTCAGCGTAGTATTT	2
AAAAGCCCAGCTGAGGTGATAATAGATGTTGGCCTCAGCTATTCATTG	1
AAAAGCCCGGCTGAGGGAATAAACTTGCTACGCCTCAGCGTCAATATG	1
AAAAGCCTAGCTGAGGGCCCATCATTCAAGGGCCTCAGCTAATATTCG	1
AAAAGCGACGCTGAGGTTTTTCGGAGTCGATTCCTCAGCTTTTCTATG	1
AAAAGCGATGCTGAGGCACAAGGCTATTCACGCCTCAGCGTTGCTTTT	1
AAAAGCGCTGCTGAGGAAGATATATCTATTAACCTCAGCATAAACCTA	1
AAAAGCGGTGCTGAGGAGGTGAAACATTCACGCCTCAGCGCGTGTAGC	1
AAAAGCGTTGCTGAGGGCGATCGAAACCTATACCTCAGCAATACTCGA	1
AAAAGCTACGCTGAGGGCATGATATCCGGCGACCTCAGCCTCCCCCAT	1
AAAAGCTATGCTGAGGGCTATAACCACCCGGACCTCAGCAGACCTTCC	2
AAAAGCTATGCTGAGGTGTTCGTGAATTTCGCCCTCAGCTATCTCTCC	1
AAAAGCTCGGCTGAGGTGCTCCGTGTTCATAGCCTCAGCGTTCTGGAC	1
AAAAGCTCTGCTGAGGCGTACGGAAATATCTTCCTCAGCAGTTTACCG	1
AAAAGCTCTGCTGAGGGTCAATACCATAGGATCCTCAGCGAAGCTGTA	1
AAAAGCTGAGCTGAGGGGGGATTAGATAGAACCCTCAGCTGTAAACAT	1
AAAAGCTGCGCTGAGGCTTTTCTTGGTTTGGCCCTCAGCACTTTATTA	1
AAAAGCTTAGCTGAGGAATACAACCACGATGACCTCAGCTCTGAACCT	1
AAAAGGAAAGCTGAGGATACTTAGCAACTTATCCTCAGCCCGAGACGA	1
AAAAGGACAGCTGAGGCGCGATGATTCCGATACCTCAGCTTTCATTTG	1
AAAAGGACAGCTGAGGGGTGTACTCTTGTTAGCCTCAGCACTTGCAGA	1
AAAAGGACCGCTGAGGAGTGTAAGTCCTTACCCCTCAGCCTTGATTCT	1
AAAAGGACTGCTGAGGTCAATAGTTCGCGTATCCTCAGCCTACCTCTC	1
AAAAGGACTGCTGAGGTTTAGAAAACTAGCCACCTCAGCCCCAAATAT	1
AAAAGGAGAGCTGAGGCAATGCAACGCGTTACCCTCAGCACTAGCATT	1
AAAAGGAGAGCTGAGGCCATACCTATTTTTATCCTCAGCCCTGATAAC	1
AAAAGGAGCGCTGAGGAACTCAGCCGTCAGATCCTCAGCGTGGCATAC	1
AAAAGGAGTGCTGAGGCATTCGATGTCATACTCCTCAGCCTTGCCATT	1
AAAAGGCAAGCTGAGGATCCGAATAGTTCCTTCCTCAGCGCAATGAAA	1
AAAAGGCCAGCTGAGGACGAATGTGTTAGCGGCCTCAGCCTTCAAGAA	1
AAAAGGGCAGCTGAGGGATAATGCAGTGTCCACCTCAGCACCAATGTA	1
AAAAGGGGAGCTGAGGGTGGGTAGTTTGAACTCCTCAGCAGAAAGCTG	1
AAAAGGGGTGCTGAGGCATGTGGCCGTTTACCCCTCAGCGTAACATTA	1
AAAAGGGGTGCTGAGGGTGCGGGGGCGTCATGCCTCAGCGACAAGATA	1
AAAAGGTAGGCTGAGGTGGGCACACTACAGGGCCTCAGCGTAATCTAC	1
AAAAGGTCGGCTGAGGTGAGGCGGGAGTTCTTCCTCAGCCCAAACAAG	1
AAAAGGTCTGCTGAGGCGATGTCGATATGAACCCTCAGCTGCATCATA	1
AAAAGGTGCGCTGAGGAAATCAGTTAATATTACCTCAGCAAATTGGGT	1
AAAAGGTGGGCTGAGGATTAGTGTAACACAGGCCTCAGCCCCTTAAAG	1
AAAAGGTTAGCTGAGGATGGTATAGCTAGCCCCCTCAGCATAGGGTAT	1
AAAAGGTTAGCTGAGGATTAATACAAATAAGACCTCAGCAGTTATATG	1
AAAAGGTTAGCTGAGGGGTACGCGTGTCAATCCCTCAGCGAAAGGTAT	1
AAAAGTAAGGCTGAGGATCTACCTGGTACCAGCCTCAGCTAGTTGGAT	1
AAAAGTAATGCTGAGGTTGACCTAGGCTTAGTCCTCAGCCATTTCAAA	1
AAAAGTACCGCTGAGGTGATCGAACATTCCGACCTCAGCTACCACTCT	1
AAAAGTACGGCTGAGGATTACGTGTTGTGATTCCTCAGCCACCTGTAA	1
AAAAGTAGTGCTGAGGACTTCGGATGCCAAAGCCTCAGCGAAGAAGCC	1
AAAAGTATAGCTGAGGGTTAGCACGAACTTATCCTCAGCACGGGGCAC	1
AAAAGTATCGCTGAGGGTCTAGGTTCTACTTACCTCAGCTTTTCAAGA	1
AAAAGTATGGCTGAGGTTTATCTCACAGTTATCCTCAGCGGGTTATGG	1
AAAAGTATTGCTGAGGCCCCAGTTTTACACTCCCTCAGCCTATTATAC	1
AAAAGTATTGCTGAGGCCTGAGGTATATATATCCTCAGCTCTTGCATA	2
AAAAGTCAGGCTGAGGAATATAATACGCTGAACCTCAGCTACATTTAT	1
AAAAGTCCAGCTGAGGGGTCCACGCTTAAGTCCCTCAGCCTTTATGCG	1
AAAAGTCCAGCTGAGGTTTCGGGACCAACGTACCTCAGCTAGTTACTT	1
AAAAGTCCGGCTGAGGAACCACCCATATTCGACCTCAGCAGTTAAGAC	1
AAAAGTCGAGCTGAGGGAGTGGTGTGTTCGTACCTCAGCGAGCGACAT	1
AAAAGTCTAGCTGAGGCCTATCGAAGTTACGGCCTCAGCAGTATCGTA	1
AAAAGTCTCGCTGAGGCAATCCTGGCATCCATCCTCAGCCCGGACGAA	1
AAAAGTCTGGCTGAGGGATATTTGATCTTGCGCCTCAGCTGAATGATC	1
AAAAGTGAGGCTGAGGGTTCGCTGCCGTCTGCCCTCAGCGATTAACGG	1
AAAAGTGCGGCTGAGGTGATTACGTCTCGGTGCCTCAGCTTTGGTGAA	1
AAAAGTGGAGCTGAGGATAAGATCCAAACATTCCTCAGCTTTTTATGT	1
AAAAGTGTGGCTGAGGAAATTCCAGACGAGCTCTCAGCGATAAGTAGT	1
AAAAGTGTGGCTGAGGTCCGGGTAAAACAAGGCCTCAGCTCAGCATCG	1
AAAAGTGTTGCTGAGGGGAAATGGTCCGCGTTCCTCAGCTTAATGGTC	1
AAAAGTTAAGCTGAGGATAACTCCGGACTGATCCTCAGCATTGCTATC	1
AAAAGTTAAGCTGAGGTTAAGCCTAACGCCTGCCTCAGCGTATAATGT	1
AAAAGTTACGCTGAGGAGCTGGAGAATTCTGGCCTCAGCTTTACTGAG	1
AAAAGTTATGCTGAGGGGTTCATTCAGCTTATCCTCAGCAAATTACAT	1
AAAAGTTCTGCTGAGGCAACATTCTCTAACATCCTCAGCAGTCCTTCG	1
AAAAGTTGAGCTGAGGTTTGTGCTAGAAGATTCCTCAGCGCACAAAAC	1
AAAAGTTGCGCTGAGGAAGGGATTTGACCAGTCCTCAGCGAGTGTCAA	1
AAAAGTTGCGCTGAGGATCCCGTGGTACTCAGCCTCAGCCGGTACCTA	1
AAAAGTTGGGCTGAGGTCAGAGGGTCTGACAACCTCAGCTTCATAATC	1
AAAAGTTTAGCTGAGGTTTTCATGTTATGACACCTCAGCAATTATACT	1
AAAAGTTTCGCTGAGGGTGGCCCTTAAGACTTCCTCAGCAACAGTGGT	1
AAAAGTTTTGCTGAGGTAGTTGTTGTGCATTCCCTCAGCTAAAGTGCA	1
AAAATAAACGCTGAGGGTTCATGCGCCTCGAACCTCAGCTTTCAAGTC	1
AAAATAAAGGCTGAGGGGTTTCGAAAAGTCCACCTCAGCGGCGCACCG	1
AAAATAAAGGCTGAGGTAAAAACGATGAATGACCTCAGCAAAACCCAG	1
AAAATAAATGCTGAGGCACAACATACAAGGAACCTCAGCTGTAACCTT	1
AAAATAAATGCTGAGGGCTGGGCAGAACAAGACCTCAGCCGGATGGTC	1
AAAATAAATGCTGAGGGGCAGTTTTGGTCGGCCCTCAGCCCCATTGAA	1
AAAATAACAGCTGAGGAGTACTTTATGATAATCCTCAGCCAGCGAGTT	1
AAAATAACAGCTGAGGTGCTAACCTTTAAACCCCTCAGCGTGAATTGT	1
AAAATAACTGCTGAGGGAGATCTCCGTTGACACCTCAGCCGCTAATAT	1
AAAATAAGTGCTGAGGCGCGGTGAATGGGTAGCCTCAGCACGGCAGTA	1
AAAATAATAGCTGAGGTACAACTGAGCCTCTTCCTCAGCAAGGATTGG	1
AAAATAATAGCTGAGGTATGAGACTCCATCAACCTCAGCATACATATT	1
AAAATAATCGCTGAGGTGTTAGTTCCTGGGATCCTCAGCACATGATCC	1
AAAATAATTGCTGAGGAGGTCAGAATCCTAAGCCTCAGCATTATTATC	1
AAAATAATTGCTGAGGCCTTCATCTACTGTTTCCTCAGCACCTCGCAT	1
AAAATAATTGCTGAGGTTTTAGTGAAACGCTACCTCAGCGGACATTTT	1
AAAATACAGGCTGAGGAAAGAGAACTTCGCTGCCTCAGCGATGAGAAC	1
AAAATACCCGCTGAGGTCTCAGTGCGTTTAAACCTCAGCAACAACATG	1
AAAATACGCGCTGAGGATCATGACAAACTAAACCTCAGCAATGCCTAG	1
AAAATACGCGCTGAGGTGGTCATTCTAGGCCCCCTCAGCTGTGTCTGT	1
AAAATACTAGCTGAGGCCAATGCGTTGCTTATCCTCAGCTGGGTCATT	1
AAAATACTCGCTGAGGATGCATTCATTGGCATCCTCAGCTTGAATATC	1
AAAATACTTGCTGAGGCCTTAGAGGATACTGTCCTCAGCATATTTAAC	1
AAAATAGAAGCTGAGGAGGTATTAGCAAATGACCTCAGCGCGGCTTAT	1
AAAATAGACGCTGAGGATTTATCGCTATATTGCCTCAGCGCGCAGTTC	1
AAAATAGACGCTGAGGTTACTGCATAGATACCCCTCAGCGAATATATG	1
AAAATAGATGCTGAGGTACAGTTCAGGTGCCACCTCAGCTGAGACATA	1
AAAATAGCAGCTGAGGTGTTAAGCGATCTAGACCTCAGCATTAATAAA	1
AAAATAGCGGCTGAGGGCACATGAAGCGGGAGCCTCAGCAGTTTGGCC	1
AAAATAGGGGCTGAGGCGGTATACTGATTGTACCTCAGCTTCTTAATA	1
AAAATAGTAGCTGAGGCGCGCCAGGGTCAATCCCTCAGCCCATAATCC	1
AAAATATAAGCTGAGGGGTCCTGAGCCGCATTCCTCAGCGAAAGAGCT	1
AAAATATAAGCTGAGGTATTACGCTAGCCAGTCCTCAGCCGGTCGAGA	1
AAAATATAAGCTGAGGTCCATACTATGGAATACCTCAGCTCCCTATGG	1
AAAATATAAGCTGAGGTTGAAAGCGGGATCACCCTCAGCAACGTGAGT	1
AAAATATACGCTGAGGCAAACCCGGAACAATGCCTCAGCAATTTGCTT	1
AAAATATATGCTGAGGTGTTAGCCCCCGCAGGCCTCAGCGGGACTCGA	1
AAAATATCCGCTGAGGCAGGAAAAAAGGAGAGCCTCAGCTGCGCTACA	1
AAAATATCCGCTGAGGGAGATGTAAAAGTTTGCCTCAGCCTCTTGCCT	1
AAAATATCGGCTGAGGAAAATCCCTTATCAACCCTCAGCAGCATGGTA	1
AAAATATCGGCTGAGGTATGATCTGCAGAATGCCTCAGCATATTATGT	1
AAAATATGAGCTGAGGGCACAGGAGTCCTATGCCTCAGCAGAGGTAGA	1
AAAATATGCGCTGAGGACGTTAACTGAGTCTTCCTCAGCCATAAAGTT	1
AAAATATTAGCTGAGGCACGATTAAAATGTGTCCTCAGCTTTAACATG	1
AAAATATTAGCTGAGGCTTTCTATATCCCGTGCCTCAGCCTTCAGTCA	1
AAAATATTTGCTGAGGGGGACCAGGCACGTTGCCTCAGCAAACGAGTT	1
AAAATCAACGCTGAGGGGTTTTATCTGATCTCCCTCAGCCTTTGATCA	1
AAAATCAATGCTGAGGCGCTCGAATTACGGTACCTCAGCATCGATACT	1
AAAATCAATGCTGAGGTAGATCCTGGGTGTTCCCTCAGCAGAGACAGC	1
AAAATCAATGCTGAGGTCCTGGATAGGTACCGCCTCAGCCGCGGTTAA	1
AAAATCACTGCTGAGGCGTGGTACGAACGCTGCCTCAGCAAAGATATT	1
AAAATCAGGGCTGAGGTAAATAGATTGGTCATCCTCAGCTATTATATC	1
AAAATCATCGCTGAGGACAATCCTGAGAGACTCCTCAGCCGTAAATGA	1
AAAATCATTGCTGAGGGCTTCTGATCCGCTAACCTCAGCGAATCTATT	1
AAAATCATTGCTGAGGGTTTCGCTTCGTATCGCCTCAGCAGATACCAA	1
AAAATCCAAGCTGAGGGGTCTGGCCCTCAACACCTCAGCTCCTATTCA	1
AAAATCCAAGCTGAGGGTAATTCCGATACGCACCTCAGCCCAGCTGTA	1
AAAATCCAAGCTGAGGTCTGCAATGACTAGTACCTCAGCAATTTTTCC	1
AAAATCCCGGCTGAGGGCAGCGAATTGGCGAGCCTCAGCAGTGTAATA	1
AAAATCCCTGCTGAGGCAGTTTTTACAGGTTCCCTCAGCCTTTATGTT	1
AAAATCCGCGCTGAGGATTGTCTGTATTTAGACCTCAGCACTAGGTCT	1
AAAATCCGCGCTGAGGTAGGATGGTAGGGGTGCCTCAGCTATGGCGCC	1
AAAATCCGTGCTGAGGATGTCAGTCCATAAACCCTCAGCAAGGAGTCA	1
AAAATCCTCGCTGAGGAAGGAGACTACAGTAACCTCAGCCAAAAGGAG	1
AAAATCCTCGCTGAGGGGAATCTTATCTGGGCCCTCAGCTATTAAAAA	1
AAAATCCTCGCTGAGGTACCTTAATTATATTGCCTCAGCTGACATGTA	1
AAAATCGAAGCTGAGGTCAATATTTCGGCTTGCCTCAGCACTCCGGCG	1
AAAATCGGCGCTGAGGTTACTGGAATGGGTTTCCTCAGCAAGAGGCCT	1
AAAATCGTAGCTGAGGCTTCATTAGTTAGGGGCCTCAGCACGGAACGT	1
AAAATCGTCGCTGAGGCTAAGGGGACCTCCCGCCTCAGCAATTTTTCC	1
AAAATCGTCGCTGAGGTCCAATATTATTCGGCCCTCAGCCTAAATCTG	1
AAAATCTATGCTGAGGAGTCTCGGTTTGTTCACCTCAGCGGCATTGGA	1
AAAATCTCGGCTGAGGAACCTCGGGTCAGACACCTCAGCCTCGAAGTT	1
AAAATCTCTGCTGAGGAGATGTCCGACTGCCCCCTCAGCATATTGGGC	1
AAAATCTGAGCTGAGGGAGAGTAGATGCTACACCTCAGCTCCTCCGGC	1
AAAATCTGCGCTGAGGGGGTAGATGGTAGGCCCCTCAGCCCACCAAAT	1
AAAATCTGCGCTGAGGTGATTCGTAATATTTTCCTCAGCTCCTTATCC	1
AAAATCTGTGCTGAGGACGAAATGTAGATAGTCCTCAGCACGTTGGAA	1
AAAATCTTAGCTGAGGAGTTTGCGTCCCTGCGCCTCAGCTTTGAGCTT	1
AAAATCTTAGCTGAGGTATTCTCCGGACCCAGCCTCAGCTGTTGCTTA	1
AAAATCTTTGCTGAGGAAACCGCAAAGACGGGCCTCAGCTGAGACTCA	1
AAAATCTTTGCTGAGGGACCTTAGGTCCATATCCTCAGCGCTTGCGGT	1
AAAATGAACGCTGAGGAGCCTCGAATAAGTGTCCTCAGCAGCAAACCG	1
AAAATGAATGCTGAGGGAATACAACCGAGATGCCTCAGCAGGCATTCT	1
AAAATGACAGCTGAGGTACGGCTGGGCATGGACCTCAGCGGTAATTCT	1
AAAATGACGGCTGAGGTGATATAATAGCTCGTCCTCAGCCACGCAATC	1
AAAATGAGAGCTGAGGTCTGGTAGCTTTTCTTCCTCAGCACAGATTTG	1
AAAATGAGCGCTGAGGCTTCGCTGGGCTTACACCTCAGCAACCTCTTT	1
AAAATGATAGCTGAGGACAGGCGCAATCATTGCCTCAGCTAATTTACG	1
AAAATGATAGCTGAGGAGTAAGATACTCGGCTCCTCAGCTCGCTCCTC	1
AAAATGATTGCTGAGGGCGATCGTCGTAAGCCCCTCAGCCGGCGCTAT	1
AAAATGCAAGCTGAGGACCATCACCGGGAGCACCTCAGCCTTTTTTAA	1
AAAATGCGGGCTGAGGCATTCGTTTAAGACGGCCTCAGCGTGACCAAC	1
AAAATGCTAGCTGAGGGCCATCGGGAAGTGCACCTCAGCCGGAAGTTT	1
AAAATGGAAGCTGAGGCCTTTGACCGACATGGCCTCAGCTACGTCCAA	1
AAAATGGAGGCTGAGGTAGTGGGGTTATAGGCCCTCAGCAATTGAAGT	1
AAAATGGATGCTGAGGAAAGTCTGTTGTCTGCCCTCAGCCCTGTCATC	1
AAAATGGCCGCTGAGGATATCAAAGGTTGGTCCCTCAGCGTGACCGTT	1
AAAATGGCTGCTGAGGGGGGGAGTCGGCTCGGCCTCAGCCAAGCCGAG	1
AAAATGGGCGCTGAGGTGGCTTTTTAGCGGTGCCTCAGCTGTCCTATA	1
AAAATGTAAGCTGAGGATGGGTAAGGACATGCCCTCAGCGTCCAATTG	1
AAAATGTATGCTGAGGGTATATCAATAGTGATCCTCAGCGGACTACCA	1
AAAATGTCGGCTGAGGAGGTATTAAGTTAAAGCCTCAGCATTACACGT	1
AAAATGTCGGCTGAGGTAGTCTGATGACCTTACCTCAGCAAGGCTTTT	2
AAAATGTCTGCTGAGGTTGTCCCTAAAAATACCCTCAGCGGGGGGGGC	1
AAAATGTGTGCTGAGGAGTTTGATTCTCGGATCCTCAGCTTCGGGCCA	1
AAAATGTTTGCTGAGGAGGCAAGCTGTAATTACCTCAGCATAACATCG	1
AAAATTAAAGCTGAGGTGATGGGGGGGCAGACCCTCAGCGTGTTTCTA	1
AAAATTAACGCTGAGGAACAAAATGGGACAACCCTCGCGCCTTACGGT	1
AAAATTAACGCTGAGGGGGAGTATGAACAATGCCTCAGCTTAAGCCAG	1
AAAATTAAGGCTGAGGGATTCAACGCATTCATCCTCAGCCCGGGAACA	1
AAAATTAAGGCTGAGGTAGATGAAACAACATGCCTCAGCTCAGTAAGG	1
AAAATTACAGCTGAGGATTGGGCGCCTATGCACCTCAGCCAGAGCCGG	1
AAAATTACCGCTGAGGTGCAAAGGGGCGGTGACCTCAGCCGTTCAACA	1
AAAATTACTGCTGAGGAACTAGTGTACGCTAGCCTCAGCTTTATACAT	1
AAAATTAGAGCTGAGGGAATACGTTTGCCATACCTCAGCACGTTATCA	1
AAAATTAGGGCTGAGGAATGTGCCGCACCGACCCTCAGCTCAGTGTTG	1
AAAATTATAGCTGAGGCCGCTAGAAATCGAAGCCTCAGCATATTGTCA	1
AAAATTATGGCTGAGGACTATTAGCTGTATAGCTCAGCTAGTCATAGT	1
AAAATTATGGCTGAGGTATCGAAGATACGAGGCCTCAGCGGCGCCTCA	1
AAAATTATGGCTGAGGTTACTCAGAGCCGGCTCCTCAGCGTCCAAATG	1
AAAATTCAAGCTGAGGATAAAAGGAAAAAATTCCTCAGCACATGAAAA	1
AAAATTCCAGCTGAGGGGTAGTCTCACCATAGCCTCAGCCTATACCGT	1
AAAATTCGCGCTGAGGGTGGCACGCGAATTGGCCTCAGCCACAATACC	1
AAAATTCTCGCTGAGGCATCGTTAGTTGATTACTCGCCTTGTCGTTTG	1
AAAATTCTGGCTGAGGATGCTTTGGACCGAACCCTCAGCTTCAGCGGT	2
AAAATTGACGCTGAGGATTTGGTCATATTAATCCTCAGCCGCAATCGG	1
AAAATTGATGCTGAGGATTAAATAATTTAAAGCCTCAGCATCAATTAG	1
AAAATTGCAGCTGAGGACTTAAGTTATTGCGACCTCAGCTGTGCGTTC	1
AAAATTGCAGCTGAGGGACGGTTGGTCAGATTCCTCAGCGGACTGCCA	1
AAAATTGGCGCTGAGGGAGAAAATGTGACTCGCCTCAGCTACCTCGAG	1
AAAATTGGGGCTGAGGATCACATCCTTTTATACCTCAGCAGAATCGGT	1
AAAATTGGGGCTGAGGGTCGCAAGCCTTCGGGCCTCAGCGATTGATAC	1
AAAATTGGGGCTGAGGTTGCAATAAATGGACGCCTCAGCTGACGTTAC	1
AAAATTGGTGCTGAGGAACATGTGAGCGGGTTCCTCAGCTAATAATGA	1
AAAATTGGTGCTGAGGCCCTCACGATTCGTGGCCTCAGCATATGATAT	1
AAAATTGTGGCTGAGGGCCACCAACGTTGAATCCTCAGCAACAAAATC	1
AAAATTGTGGCTGAGGTTAGCCCACAATGATACCTCAGCTTCTGAGCT	1
AAAATTGTTGCTGAGGGCCCCTAACGTTTGAGCCTCAGCGTGCTCTAG	1
AAAATTGTTGCTGAGGTCTGACGTTAATTTCCCCTCAGCAGGTTACAA	1
AAAATTTAGGCTGAGGTACTGTGAAAAAGGCACCTCAGCTTATGGATT	1
AAAATTTATGCTGAGGATTGACTGATGTAGTTCCTCAGCTAGTTTTGG	1
AAAATTTATGCTGAGGGAAGGTTTCGTCAGGACCTCAGCGACCTTCGT	1
AAAATTTCGGCTGAGGGATGAAATATTACTTACCTCAGCTCTACCCTT	1
AAAATTTCGGCTGAGGTGAAGCCGAGCATCTCCCTCAGCTTCTTTGTT	1
AAAATTTGAGCTGAGGTGGTATTCAAACAATGCCTCAGCTGCTGTCCT	1
AAAATTTGCGCTGAGGCATCAAGCGAGAAGCTCCTCAGCTCTTGTTTC	1
AAAATTTGCGCTGAGGTCTTTTATAGAGATTACCTCAGCCCCTGTACG	1
AAAATTTGTGCTGAGGCACGATTAACACGAGTCCTCAGCCCTCCACGT	1
AAAATTTGTGCTGAGGTCAATCGGTTTACGCCCCTCAGCTCAGCTACT	1
AAAATTTGTGCTGAGGTTTCTCTAGAAGGCCACCTCAGCTATAATACT	1
AAAATTTTGGCTGAGGTTTCGCCTAGGAGTGACCTCAGCGCCTTAGGA	1
AAACAAAACGCTGAGGACAGAAGCAATCGCGTCCTCAGCACTAGTTCG	1
AAACAAAAGGCTGAGGATCTGTCACAAAGAAACCTCAGCCTACTTGAG	1
AAACAAAAGGCTGAGGTACTTTCCAAAACACGCCTCAGCCTTTTAAAT	1
AAACAAAATGCTGAGGGTGATTTACGAGTATTCCTCAGCTGTGTCTTC	1
AAACAAACGGCTGAGGTTTCTCTACTCAGTAACCTCAGCACGATTGGA	1
AAACAAACTGCTGAGGTTCAAGTGTATTCGGGCCTCAGCAGCGTATCA	1
AAACAAAGCGCTGAGGTCGGTTGCGCTATACACCTCAGCCCCGAAAAT	1
AAACAAATAGCTGAGGGGATAGGTAATCAGCGCCTCAGCTATGAAAAT	1
AAACAAATAGCTGAGGGGCTCGTTTATCCGGGCCTCAGCTTTGTACTA	1
AAACAAATGGCTGAGGTCTAGTAAGAACGTCTCCTCAGCTTCTCGAAG	1
AAACAACACGCTGAGGACCCACAAATTCGGAGCCTCAGCTCGATCTGG	1
AAACAACAGGCTGAGGCATGTATAAAAATATACCCAGCTGATCTTGGT	1
AAACAACAGGCTGAGGCATGTATAAATATATACCCAGCTGATCTTGGT	1
AAACAACAGGCTGAGGGACAAGCTGGTGCTAGCCTCAGCGAGCGATCA	1
AAACAACCTGCTGAGGGTGTTTCCAAGTAGTTCCTCAGCGGGCATCTG	1
AAACAACGGGCTGAGGTTATATTGACGTGAATCCTCAGCTTTGTACAA	1
AAACAAGACGCTGAGGAAGTCTGATTTCGATACCTCAGCGTTACCAAT	1
AAACAAGACGCTGAGGCTTTCAATTTACCGGTCCCCAGCACCCCATAT	1
AAACAAGCTGCTGAGGCCGGCTTTGAAGGCTCCCTCAGCTGACACTTA	1
AAACAAGCTGCTGAGGGAAATTGAAGCGCAACCCTCAGCAAATTTTCG	1
AAACAAGGCGCTGAGGATTTCAGTGGGACGTTCCTCAGCCTTACCGTG	1
AAACAAGGGGCTGAGGAAAATAATATCTAAGTCCTCAGCATCTTACAT	1
AAACAAGTCGCTGAGGCCTGAGGCTAAGGTCTCCTCAGCGTACTAAAC	1
AAACAAGTCGCTGAGGGAAAACTATAATGGTACCTCAGCAGTCGTTGA	1
AAACAAGTGGCTGAGGCGCATGGTTGGACCCACCTCAGCTATTAGAAA	1
AAACAAGTTGCTGAGGATACCCGGGATCCTAGCCTCAGCTAATTAATA	1
AAACAATAAGCTGAGGTTTAAATTAGTCAGGTCCTCAGCCGTTGTATG	1
AAACAATAGGCTGAGGCTCGTAAATTAATTCACCTCAGCAGAATATGT	1
AAACAATATGCTGAGGAGCGTTTGTATATATTCCTCAGCACCTGAGGA	1
AAACAATCGGCTGAGGCACTGAAGGGTGCCTTCCTCAGCAACTAACCA	1
AAACAATCTGCTGAGGGCTATCCAGATGTACTCCTCAGCGGATACTGA	1
AAACAATTGGCTGAGGTAACAGAGGCTCTCTTCCTCAGCTTACGGATG	1
AAACACACAGCTGAGGACTATCCCAGGCCTAACCTCAGCGAAAAAGGT	1
AAACACACAGCTGAGGTGTATAAGCTCAAAACCCTCAGCTTGTTAACA	1
AAACACACAGCTGAGGTGTGGTAGCAGAGATTCCTCAGCGAACTCTGC	1
AAACACACCGCTGAGGATCCGCACTACTGAGCCCTCAGCCCGTGGTCT	1
AAACACACTGCTGAGGTCAGCCGCATTCGGAACCTCAGCGGTAGGGAC	1
AAACACATAGCTGAGGCTTCACCCTTCTGAGCCCTCAGCTAAGTGGAC	1
AAACACATAGCTGAGGGGTGCTCTATTAGCAGCCTCAGCTGAGTGCGT	1
AAACACCGCGCTGAGGCGCGAACCTAATCCTACCTCAGCGAGCCTTTG	1
AAACACCGCGCTGAGGGGGCACAGCTTGTCAACCTCAGCACGATAACT	1
AAACACCGGGCTGAGGTTTTAGCATCGACTCACCTCAGCATGTTCTAA	1
AAACACGAGGCTGAGGTTCATGAGGGTTCAATCCTCAGCACATAATGA	1
AAACACGATGCTGAGGCCCGGAATAGCGGTATCCTCAGCATGAACTCC	1
AAACACGGCGCTGAGGGCATGGATACGGGTCGCCTCAGCTTTTGGGCG	1
AAACACGTGGCTGAGGCGCGTATAAACTGGACCCTCAGCATAATCGGG	1
AAACACTCCGCTGAGGCTCTGCAGTATTAGAACCTCAGCTAGTCAGGG	1
AAACACTTAGCTGAGGTTCCTAAGTGAAGACACCTCAGCCTTTCTATC	1
AAACACTTCGCTGAGGTCTTTTTGAGCATTAACCTCAGCAAATTGGAA	1
AAACACTTTGCTGAGGTTAGCATCGACTGAAACCTCAGCAATCATAGA	1
AAACAGAATGCTGAGGGTATATTATGGCGTGACCTCAGCTTTCCGGCA	1
AAACAGACGGCTGAGGTGCTGAGGGAGTTCTAGTTTATAACCTCAGCA	1
AAACAGACTGCTGAGGCGCTGAGGGCGTGTAGGACTCTCCCCTCAGCG	1
AAACAGAGGGCTGAGGAGGTGTTGGTCTATGTCCTCAGCCGAAACTCA	1
AAACAGAGTGCTGAGGAAGATGTGGTAAAAGCCCTCAGCCGCGTTGAG	1
AAACAGATAGCTGAGGGGATTTGTTAAGGTAACCTCAGCCTTACGACG	1
AAACAGCAGGCTGAGGGCGGAAGCTGTACTACCCTCAGCCCTCCCCCT	1
AAACAGCAGGCTGAGGGCTCGACAGGCAACGACCTCAGCTAAGATTGG	1
AAACAGCAGGCTGAGGGGTTGTATTGTAACTTCCTCAGCACAAACATG	1
AAACAGCATGCTGAGGTCTTGTAATCTCTACCCCTCAGCAGCTCCAAA	1
AAACAGCTTGCTGAGGTCCCCTTAATCGGGCACCTCAGCATTGCATCA	1
AAACAGCTTGCTGAGGTTGGAACGGCACGGGACCTCAGCTTATTCTGT	1
AAACAGGAAGCTGAGGACTAGGCCCTCACGTTCCTCAGCGGGCGCGCA	1
AAACAGGAAGCTGAGGCAAACATCCAAACTTACCTCAGCGTATGACAT	1
AAACAGGAGGCTGAGGAAGCATTGAAAATTAACCTCAGCTTTGGAACT	1
AAACAGGAGGCTGAGGCGGGTGTTATGGTATCCCTCAGCTAATCGGAT	1
AAACAGGATGCTGAGGAATCGGATCAAAGGGTCCTCAGCGTGTACTAG	1
AAACAGGGAGCTGAGGTGCTAGTAACGCTATGCCTCAGCGCTTCAACC	1
AAACAGGGCGCTGAGGGATAATTACTATATTTCCTCAGCGCGTAAAAG	2
AAACAGGGGGCTGAGGAGGCAATATAGTGGTACCTCAGCCTAGTGGTG	1
AAACAGGTTGCTGAGGGTTGGGAAATATCAAGCCTCAGCCAACCAATG	1
AAACAGTACGCTGAGGCTTGACACCTAAGAAGCCTCAGCCATGTTATT	1
AAACAGTCCGCTGAGGACGAATTAGATTCAATCCTCAGCGCAGGGAAC	1
AAACAGTCGGCTGAGGTTTTTGATTACGGATGCCTCAGCAATAATTGC	1
AAACAGTGGGCTGAGGCCAAAATTCAAGCAACCCTCAGCTGTACGAGA	1
AAACATAACGCTGAGGTTGAGTGATCTAAAAACCTCAGCTGTAAAGCA	1
AAACATAAGGCTGAGGAAGTGAATCAGGTACGCCTCAGCATACGGTTC	1
AAACATAAGGCTGAGGACATTTTATACTAGTTACCTCAGCTTGGCTCG	1
AAACATAAGGCTGAGGGAGAGATAGTTGTCAACCTCAGCCGTAACACC	1
AAACATAAGGCTGAGGTTTATTTTATGTAAAGCCTCAGCGGCTATCCG	1
AAACATAATGCTGAGGGATATTGAATTGTTTGCCTCAGCAGGCGTACC	1
AAACATACCGCTGAGGCCTAGGATGAAGATTTCCTCAGCGAAAGGGAG	1
AAACATACCGCTGAGGGACGAGACGTATATGTCCTCAGCCTCTTTATT	1
AAACATACCGCTGAGGTATCGAGAAACATGACCCTCAGCTACCACACC	1
AAACATACTGCTGAGGGTAATCAGAGTATCGACCTCAGCAAAAATACC	1
AAACATAGAGCTGAGGCTATAATCTGGCTCAGCCTCAGCAGAAACCTT	1
AAACATAGTGCTGAGGCGTGCTAACTGTTATGCCTCAGCTAGATTGTG	1
AAACATAGTGCTGAGGTAGCTTCAATCCGATTCCTCAGCTTGTGATTA	1
AAACATATAGCTGAGGTAAATCACTCGCTACTCCTCAGCTCGTCTAAT	1
AAACATCAAGCTGAGGTTAACTTTACTGTACGCCTCAGCGTTTTTAGG	1
AAACATCACGCTGAGGACACTAGTTTGTAATCCCTCAGCTATAGGTAA	1
AAACATCACGCTGAGGTCTTAGTTAGAAGAGGCCTCAGCTCATGTATA	1
AAACATCAGGCTGAGGGATCAGGTGGCAGAGGCCTCAGCGTGTTAGGA	1
AAACATCAGGCTGAGGGGACAATAAACATGATCCTCAGCACATTGAAA	1
AAACATCCAGCTGAGGTTTGGAATAGGTTGTACCTCAGCGTAATTAGT	1
AAACATCCGGCTGAGGGCAGCTAGTAGAATAACCTCAGCAAAAGCCAC	1
AAACATCCTGCTGAGGCTAGTGTAATGTACCTCCTCAGCTATTCTATA	1
AAACATCTAGCTGAGGACACAATTTCTCTATTCCTCAGCCGCGATTTA	1
AAACATCTTGCTGAGGTAGACCTAGATTATGCCCTCAGCACGGTTGAC	1
AAACATGAAGCTGAGGTTTGAATAAGTTACTACCTCAGCGCAGAAGAA	1
AAACATGACGCTGAGGCGCGAATAAGTATGGGCCTCAGCAAATGCTCG	1
AAACATGACGCTGAGGTCCTGGAGCAGGTATACCTCAGCCTTCGTTGT	1
AAACATGATGCTGAGGTTCAATACGCATAGTACCTCAGCTCGAGTTAG	1
AAACATGCCGCTGAGGTAACCTAGACCCTCAGCCTCAGCATAGTAGCT	1
AAACATGGAGCTGAGGATTCACGTGTTCAGCTCCTCAGCCTTTATTTG	1
AAACATGGAGCTGAGGTTCTTTCCGATCCGAGCCTCAGCTCGTTGGTA	1
AAACATGGCGCTGAGGCCATGTGAACTGGATTCCTCAGCCCAGACTGT	1
AAACATGTGGCTGAGGCCCAATTCGGACCCGGCCTCAGCTCAAATCGG	1
AAACATTAGGCTGAGGCCTCACAGGTTACACCCCTCAGCTTATGTATT	1
AAACATTCAGCTGAGGGGAAGTCCCAGAACAACCTCAGCGATATTTGC	1
AAACATTCAGCTGAGGGGAGGCCCCCTCCCGACCTCAGCTACATCCAA	1
AAACATTGCGCTGAGGCATTGTGACGTTCGATCCTCAGCTTCACAACA	1
AAACATTGGGCTGAGGAGACAGATGGTCGACGCCTCAGCCTGGTTATA	1
AAACATTTAGCTGAGGTGCCACTTGCAATCAACCTCAGCATCTCTATA	1
AAACATTTGGCTGAGGCGGGTACGTATGATATCCTCAGCATACTTTCT	1
AAACCAAAAGCTGAGGATAGCATCGATTTGTACCTCAGCATCTGTTCC	1
AAACCAAAAGCTGAGGTCATACTTGATTTTTGCCTCAGCCTAGAACCT	1
AAACCAAACGCTGAGGCAAGGGAAGGTTCCTGCCTCAGCCGTCTGAGT	1
AAACCAAGCGCTGAGGCGAAAAAGGCAGCCTTCCTCAGCGTTTGAAGA	1
AAACCAAGTGCTGAGGTTTAACCGGGAAGTTACCTCAGCCTGCCATTA	1
AAACCAATCGCTGAGGTGGGGAAATATTCGTACCTCAGCGGGCTTTTG	1
AAACCAATGGCTGAGGAACCGTACTTAATCCACCTCAGCTGACGCACT	1
AAACCAATGGCTGAGGGACAGACTTGACTGTCCCTCAGCTAGTTAGGC	1
AAACCAATTGCTGAGGAGACACATATAAACTTCCTCAGCTGGTTATTT	1
AAACCACAGGCTGAGGAGCCCAGGCTTTACAACCTCAGCAGTTGAACA	1
AAACCACATGCTGAGGATAATCGCTTGCCCTCCCTCAGCGCTAATTCA	1
AAACCACATGCTGAGGTGGCACGTTAAATTAACCTCAGCGTCATGAGA	1
AAACCACCTGCTGAGGTGTGACCTTCTATTGACCTCAGCTACGCACCG	1
AAACCACGCGCTGAGGGATGCAGTGCGATCATCCTCAGCGGGGCGTGC	1
AAACCACGTGCTGAGGTCAAATTTGGCTTTTACTCAGCTTAGACACTT	1
AAACCACTAGCTGAGGTGTGGATTAGATGGCCCCTCAGCGCTCGACAT	1
AAACCAGAAGCTGAGGTTCAATGGTCCAATAGCCTCAGCTCCTTGAAA	1
AAACCAGATGCTGAGGCGGTCTAAGGTTCACGCCTCAGCGTGGTCCGT	1
AAACCAGGAGCTGAGGAAATTCATAATAGTTTCCTCAGCTTTATAGTA	1
AAACCAGGTGCTGAGGCAACGCAAGGCACGACCCTCAGCATTTCAGCA	1
AAACCAGTGGCTGAGGCAAGTTTAGGGAAGGGCCTCAGCCTCGCGCAC	1
AAACCAGTTGCTGAGGATCCAATCGATAAATACCTCAGCTGACTCAAC	1
AAACCATCCGCTGAGGTTACTAATTTATTCTACCTCAGCCTATATGAG	1
AAACCATCGGCTGAGGCGATGACGGCCGCTTCCCTCAGCGTGCGTAAT	1
AAACCATTCGCTGAGGCTACCATTCAAATTAGCCTCAGCCATTGCTTA	1
AAACCCAACGCTGAGGACGGGTTATGGTGAACCCTCAGCAATGTCTTT	1
AAACCCAACGCTGAGGGCCTAAGGTGCCCTTGCCTCAGCGAAGCTTCA	1
AAACCCAATGCTGAGGTTCATTAAAAGGTTCGCCTCAGCAGTGTTTTT	1
AAACCCACGGCTGAGGAAACTATAGTGTTACCCCTCAGCTAAAAAATC	1
AAACCCAGGGCTGAGGCGCTTGAGTTATAAAACCTCAGCTCCGATTGA	1
AAACCCATGGCTGAGGTTTTTCGATAAGGGTGCCTCAGCCTTGAATGA	1
AAACCCATTGCTGAGGGTGAGATCAATTTTTTCCTCAGCTCCAATCGA	1
AAACCCATTGCTGAGGTTCCGCCGGGAATCGACCTCAGCCATGTGTCA	1
AAACCCCAGGCTGAGGAGGACGAATAACGTGTCCTCAGCTCTTGTACT	1
AAACCCCGCGCTGAGGCTTTTTCGCGACTTGACCTCAGCCAGGAGAAT	1
AAACCCCGGGCTGAGGGAATAATGGCACTATCCCTCAGCTAGAGGTCA	1
AAACCCCGTGCTGAGGCGAACATCCTTTGCTCCCTCAGCAAAATCGGA	1
AAACCCCTCGCTGAGGTAATTTGTATGTTTAGCCTCAGCTCAAGACGT	1
AAACCCGATGCTGAGGAATGGTTTCAGTTAGACCTCAGCGGACATAAG	1
AAACCCGCAGCTGAGGTAGACCGTACCCGGAACCTCAGCGTGATATAC	1
AAACCCGCCGCTGAGGAGTAACATTAATAGGGCCTCAGCAAAGTTCGC	1
AAACCCGGCGCTGAGGCCTACTTATGATCTTCCCTCAGCGCGACCCAG	1
AAACCCGGGGCTGAGGATTATGTCATGGAAAGCCTCAGCTTGAGAACA	1
AAACCCTTGGCTGAGGAGCCTATTCCACACATCCTCAGCGGTATTTCT	1
AAACCCTTTGCTGAGGCTGGCGTTATTCTTTGCCTCAGCAGAGCAGAA	1
AAACCCTTTGCTGAGGGGGGAGTGATCACGATCCTCAGCCACTTTTGG	1
AAACCGAGAGCTGAGGTGTTCGTGTCTTTTATCCTCGCTAGTCGGGTT	1
AAACCGATAGCTGAGGTCGAGCTGGAAGCATACCTCAGCAACCGGATG	1
AAACCGATAGCTGAGGTGGTAATTTTTTGGGACCTCAGCTGGTGACCG	1
AAACCGCATGCTGAGGTCAGCGGGCATAAAAGCCTCAGCATGGTCGGT	1
AAACCGCTTGCTGAGGCGTTATTCCATAGCAACCTCAGCTGGATGACC	1
AAACCGGATGCTGAGGCTAACGGGGGATATCACCTCAGCCGTGCGATA	1
AAACCGGATGCTGAGGCTCCACGTTGTGAAACCCTCAGCCCCAAACTA	1
AAACCGGATGCTGAGGGACTAGCAGTTGGGTGCCTCAGCCTCAAAACG	1
AAACCGGCCGCTGAGGAGAGCGCTGACTACAGCCTCAGCGCTTCCCCG	1
AAACCGGTCGCTGAGGCTCTGGCTATCAAACGCCTCAGCGCATTACAC	1
AAACCGTAGGCTGAGGTACTCTACGTTTTTCTCCTCAGCTCGGGAAGA	1
AAACCGTATGCTGAGGGCGCTGCACTCATAGTCCTCAGCTTTTGGTGA	1
AAACCGTATGCTGAGGTCAGCCTATTACGGGTCCTCAGCGCTGTTAAG	1
AAACCGTCGGCTGAGGTGTAATACACACCCTCCCTCAGCATAAAAGCG	1
AAACCGTGAGCTGAGGAATTACAGGTAGTAAGCCTCAGCCGCTAGACC	1
AAACCGTGAGCTGAGGTAGAGGAATAAGAGACCCTCAGCAACGCCATT	1
AAACCGTTAGCTGAGGAACGTTTAGTACGTCTCCTCAGCCTAACGGCT	1
AAACCGTTTGCTGAGGCATATTATTTCTCTTGCCTCAGCATCCTCAGG	1
AAACCTACAGCTGAGGGTATAGACTCTACTTACCTCAGCTCGTACAGC	1
AAACCTACCGCTGAGGTGCGAATTTATCCTGCCCTCAGCGATATGCAA	1
AAACCTACCGCTGAGGTTTAGGGACAATGGTACCTCAGCATCTAGAAC	1
AAACCTACGGCTGAGGTTAAGTGGAGTGCATCCCTCAGCCTCCCAAGC	1
AAACCTACTGCTGAGGAGTGTCTCCAAGCCAGCCTCAGCACATAATCC	1
AAACCTATAGCTGAGGGTGGGTCCTTAGATAACCTCAGCCCATAGTAA	1
AAACCTATCGCTGAGGAAACTTAAATTACTTCCCTCAGCTATAAGTCA	1
AAACCTCACGCTGAGGAAGGTAACTACCTCCGCCTCAGCGCATATGTC	1
AAACCTCACGCTGAGGTCCCCAGAACCCAGTACCTCAGCATTGGAGTT	1
AAACCTCATGCTGAGGGTTTGTTTCGTTTCTTCCTCAGCACTTCTATA	1
AAACCTCCTGCTGAGGAGGAACCGGGAGACTGCCTCAGCACATGCATG	1
AAACCTCGAGCTGAGGTGTCAATATCGTTCTACCTCAGCTAAGCCAGC	1
AAACCTCTAGCTGAGGATGTGGGTCCTTATAGCCTCAGCATTCACAAT	1
AAACCTCTTGCTGAGGCATTCTCGTAAGTCTGCCTCAGCTGCCAGTTC	1
AAACCTCTTGCTGAGGGCATGCACCGTATTAACCTCAGCTAAATAACA	1
AAACCTGATGCTGAGGACAGTTATTCACTCATCCTCAGCATGGAGATT	1
AAACCTGCGGCTGAGGCAGGTGAAATGTAGTTCCTCAGCCCAAGGTCT	1
AAACCTGGTGCTGAGGTCGCGATATGGATATACCTCAGCCATATCCAC	2
AAACCTGTAGCTGAGGCGCCTCATTTGTCTGGCCTCAGCTCGAGTTTT	1
AAACCTGTTGCTGAGGAGGTAAAATATTAGCACCTCAGCTTTGACGCC	1
AAACCTTACGCTGAGGAATATTCTGTCGGTACCCTCAGCCTAGCTAAC	1
AAACCTTACGCTGAGGTCCATCATAAAAGCGGCCTCAGCCTAAAGAAC	1
AAACCTTAGGCTGAGGATATCTTAGTCCTTGACCTCAGCGGTGTTAGC	1
AAACCTTGCGCTGAGGTTATATCGCTGACATGCCTCAGCTTCGATCAT	1
AAACGAAACGCTGAGGCACAGTCACTGAATTCCCTCAGCTTCATAAAT	1
AAACGAAATGCTGAGGATAATTAATAATATGACCTCAGCCTCTATCCA	1
AAACGAAATGCTGAGGCTGAGGTTTAGTTTTTCCTCAGCTCTGATCGA	1
AAACGAACCGCTGAGGCGTATCTACCGATAGGCCTCAGCAGTACACCT	1
AAACGAAGGGCTGAGGGTTGGCAAGGGATCTTCCTCAGCTGGGGAATC	1
AAACGAATCGCTGAGGCTTTAAGTTCCTTCACCCTCAGCTTTCATAGG	1
AAACGACAAGCTGAGGAACGGTGGACGGAATACCTCAGCGTCCTTTTA	1
AAACGACATGCTGAGGATACACTGTGACGGTTCCTCAGCCAGGGAGCC	1
AAACGACCCGCTGAGGGGAGATAATCTGAAATCCTCAGCTAGACAAAG	1
AAACGACCCGCTGAGGTGTACAAGATATCGATCCTCAGCATAACTTTA	1
AAACGACGAGCTGAGGCTTTTATTATCCCTGGCCTCAGCGGTACAGCT	1
AAACGACGAGCTGAGGTCGATTCACTTCCTCACCTCAGCGGTTGGTAT	1
AAACGAGCAGCTGAGGAGATCATTCACCAGACCCTCAGCGACGATTTC	1
AAACGAGCCGCTGAGGGAGAGCAATGTAGAGCCCTCAGCTGCCTAACA	1
AAACGAGCTGCTGAGGGATAGCATCGGCCAACCCTCAGCTTGATATTT	1
AAACGAGTCGCTGAGGTTCTGTAACGAGGTTGCCTCAGCGGGTGGTCC	1
AAACGATAAGCTGAGGCGCGTGCAGCTCAATGCCTCAGCTAAGGTTAT	1
AAACGATATGCTGAGGCTCATTCTCCTATTACCCTCAGCAAAGTCAAA	1
AAACGATCGGCTGAGGGATAAAATCTCTCCTACCTCAGCAAGAGTTAC	1
AAACGCAAAGCTGAGGGATATAAAAGTTACGCCCTCAGCTGGGTCATA	1
AAACGCAACGCTGAGGCCCTTAAGTAATCAGGCCTCAGCCTGGGATCG	1
AAACGCACAGCTGAGGTGTGTATCATGCCCTGCCTCAGCTAATGCAAT	1
AAACGCACTGCTGAGGAACTGCGGCCTGTTAACCTCAGCATAGGCGAT	1
AAACGCACTGCTGAGGACTTGATCCGCGTCGCCCTCAGCATACAAGAA	1
AAACGCAGGGCTGAGGAACAAGGTCGATCTGGCCTCAGCATGAAGATT	1
AAACGCATCGCTGAGGCTCATCATGGAACTTGCCTCAGCTTCGCCCAA	1
AAACGCATCGCTGAGGGTAAGATCTTACCTGTCCTCAGCAAGAACGTT	1
AAACGCCAGGCTGAGGAGATGTTATTAAGAACCCTCAGCACGTGAGTG	1
AAACGCCCAGCTGAGGTGAACGTACCGTATTACCTCAGCTCGTGTTTT	1
AAACGCCTAGCTGAGGTCGAACAAATATTCGCCCTCAGCGCTAGACGA	1
AAACGCCTAGCTGAGGTTCTAAAGTAGGTGCACCTCAGCATCATTTTT	1
AAACGCGAAGCTGAGGAATTTATGCACATATTCCTCAGCTGAGTTTCA	1
AAACGCGATGCTGAGGAATGTTTTGTCCATTTCCTCAGCTCAGAACCC	1
AAACGCGCCGCTGAGGCATCATCCTGTATCCACTCAGCTATGCACGAT	1
AAACGCGTTGCTGAGGGTGAGATTGTTGATGCCCTCAGCTTATACGTT	1
AAACGCTAGGCTGAGGATCATAAGATTGAAGCCCTCAGCCAAAAAACG	1
AAACGCTGTGCTGAGGGCCTGGTTATGACTGGCCTCAGCGCTGTGTGA	1
AAACGCTTTGCTGAGGGGCCTAAAGACTAGACCCTCAGCGGGATTTGA	1
AAACGGAAAGCTGAGGTCTTCTGCCGCCTAAACCTCAGCCACAAGAAT	1
AAACGGACCGCTGAGGTGTTGAGAGCTTGGGCCCTCAGCAAAGTGACA	1
AAACGGACGGCTGAGGAAGGTTGTGCTTCTGGCCTCAGCGTTATGGGG	1
AAACGGACGGCTGAGGCTGAGATTGTCCAAAACCTCAGCGCAGCTTTC	1
AAACGGAGGGCTGAGGGCTAGTGACAGTATAGCCTCAGCATTGGAGCT	1
AAACGGATGGCTGAGGTGGCTTGTTATCGATTCCTCAGCAGCAGAAAA	1
AAACGGCACGCTGAGGTTGCCTTTGGCAATCACCTCAGCGTGATTAAA	1
AAACGGCATGCTGAGGTTGATGGGAAACCGTACCTCAGCAAGCGTTTG	1
AAACGGCCTGCTGAGGAACTAAGACTTCATTGCCTCAGCTTTGATAAA	1
AAACGGCGGGCTGAGGAGCTTTTAAATTTAAACCTCAGCACGACAATC	1
AAACGGCGGGCTGAGGCATCCCTGGGTTAACTCCTCAGCTTTATTACT	1
AAACGGGAGGCTGAGGAGTAACATGCTGATTCCCTCAGCTGTGGAGAA	1
AAACGGGTGGCTGAGGACCATTATTTTGAAATCCTCAGCAAGCTTTTT	1
AAACGGTCTGCTGAGGGATATCACTGCGCATACCTCAGCGGCTTGCTT	1
AAACGGTCTGCTGAGGGTCCGGAGCGACGATACCTCAGCGTTGGAGAG	1
AAACGGTGTGCTGAGGTAACAGGTGGACTAAACCTCAGCCCTTGCATG	1
AAACGTAACGCTGAGGAATAGAGCACATCTTGCCTCAGCATAATGTTA	1
AAACGTAATGCTGAGGAAACCACGTATTTAGCCCTCAGCTAGTTTCCA	1
AAACGTACAGCTGAGGCTTCTATGTTCTTCTCCCTCAGCGGCTAAGGA	1
AAACGTACTGCTGAGGGTTATCACTGTCTGCGCCTCAGCTCAGTTACA	1
AAACGTACTGCTGAGGTCCTGTGAACGATATCCCTCAGCAGATTACTT	1
AAACGTATCGCTGAGGGTACACCCCTATCATGCCTCAGCTTGGCGTGC	1
AAACGTATTGCTGAGGCAAGTTAGTTTCTAGGCCTCAGCATTGAACTT	1
AAACGTCAGGCTGAGGTAAATCATTTCTGCCACCTCAGCCTAATTGCC	1
AAACGTCCGGCTGAGGATTGGTATGTGAATGTCCTCAGCGTTAGCGAT	1
AAACGTCCGGCTGAGGCCCTCGGCGGGTAGTCCCTCAGCAAAGGGAAG	1
AAACGTCCTGCTGAGGAGTATTCATAGCCTTACCTCAGCCGTCTTTCG	1
AAACGTCCTGCTGAGGGCTGTTTTACTGGTGCCCTCAGCAGTGTAGCG	1
AAACGTCGGGCTGAGGAGGCAAAGACAAGCTACCTCAGCAAAAGATCT	1
AAACGTCTCGCTGAGGAGAAAAGGCATAAATACCTCAGCGGCAATCGG	1
AAACGTCTCGCTGAGGCGTGAGGGAGTGCCGCCCTCAGCCATAGCCGG	2
AAACGTGATGCTGAGGATGCACTGGATATGGGCCTCAGCACCACGAGT	1
AAACGTGATGCTGAGGTTTTCTTAAGTTAGTTCCTCAGCCGTTTTTTC	1
AAACGTGGGGCTGAGGTCACAGTGGGATTTTGCCTCAGCGTATATTTT	1
AAACGTGGTGCTGAGGGGTTGATTAACCATAACCTCAGCTCCTTTTAT	1
AAACGTTAGGCTGAGGAACTCTATACATAGAGCCTCAGCGACAGCGCG	1
AAACGTTCAGCTGAGGGGGTAGATGCTTGAATCCTCAGCTATTCAACT	1
AAACGTTCAGCTGAGGTTTAAGCAGCGGGAAGCCTCAGCGGCAAATCA	1
AAACGTTCTGCTGAGGTGATGATCTGGCCCCACCTCAGCTAAAGAAGT	1
AAACGTTGAGCTGAGGTAAAATTGCTGGAGCCCCTCAGCAACTGCTAA	1
AAACGTTGTGCTGAGGCAAGATTAATAAGTGTCCTCAGCGTACGATGA	1
AAACGTTTAGCTGAGGCACGCCATTCAGACAACCTCAGCACACCATAG	1
AAACGTTTCGCTGAGGGATCAATCGGTCATGTCCTCAGCGATATATTA	1
AAACTAAAAGCTGAGGCTTGATCCGCCCGGTGCCTCAGCCTACTCTTA	1
AAACTAAAGGCTGAGGACCTTTCTTGCCACGCCCTCAGCGACATAGGG	1
AAACTAACCGCTGAGGCAGATAATATCCCTATCCTCAGCGTGGAAATT	1
AAACTAACTGCTGAGGTGTAGACACCGTCTACCCTCAGCTTCAAGCAG	1
AAACTAAGCGCTGAGGCTGGGAAGCTCTTTCTCCTCAGCAATTACACG	1
AAACTAAGCGCTGAGGTACAAGCTTTGATGAACCTCAGCGTGGTGAAG	1
AAACTAATAGCTGAGGCTATTATATTAGCTGCCCTCAGCATTTCATTA	2
AAACTAATTGCTGAGGACATAGTTAGATAAGACCTCAGCTAAGATGTT	1
AAACTAATTGCTGAGGCCCAGGGAGCGTTCGCCCTCAACGTACAGACA	1
AAACTACAAGCTGAGGCCATAACTGATATCCTCCTCAGCATGCCTTGA	1
AAACTACACGCTGAGGTTGTTGTCTAATGAGGCCTCAGCTCACAAGAG	1
AAACTACATGCTGAGGAGTGCACAACAGCGAGCCTCAGCGCATTCATA	2
AAACTACATGCTGAGGGTTTGCCGTTATAACCCCTCAGCGTACACTTT	1
AAACTACATGCTGAGGTATAATATGTGTGCTGCCTCAGCAGCAGATTA	1
AAACTACCAGCTGAGGAAGGTATGCAATATCTCCTCAGCTCACAGTAT	1
AAACTACGTGCTGAGGAGCGTTTAATTCTGGACCTCAGCTGCCCGTAA	1
AAACTACTGGCTGAGGGCCGGACTCAAAAGATCCTCAGCTGGATTCAA	1
AAACTAGCAGCTGAGGGTTGGCGTAAGCACTGCCTCAGCGCACGCACG	1
AAACTAGCCGCTGAGGCAAGCCGTATAAGCCCCCTCAGCCTTATAGAA	1
AAACTAGCGGCTGAGGTTCGATCCGCGATGTACCTCAGCAACGTGGAT	1
AAACTAGGCGCTGAGGAGCAACCAGGTATATTCCTCAGCACATGGGAT	1
AAACTAGGTGCTGAGGCGTCTCGGATGGTTGTCCTCAGCGACTACCCG	1
AAACTAGTAGCTGAGGGGTGATATGATTTATACCTCAGCGATCAAAAG	1
AAACTAGTAGCTGAGGGTCTAACGAATCGTATCCTCAGCGTTATAAAA	1
AAACTAGTTGCTGAGGTCGCCGCAATACGTGTCCTCAGCATGATCAAG	1
AAACTATAAGCTGAGGAAGGGCCACGAATCAACCTCAGCAGTCATCTT	1
AAACTATAAGCTGAGGGTGGAACGTCCAATACCTCAGCCTCCGGGAGT	1
AAACTATAGGCTGAGGTTGAACCCGACTACGCCCTCAGCTTTATCCAT	1
AAACTATATGCTGAGGGAGGAGGAATAATTGTCCTCAGCCTACCTTGC	1
AAACTATCAGCTGAGGACAAGCGCTTAGATTGCCTCAGCATTTGAACA	1
AAACTATCAGCTGAGGCTTTAAAGGATTTACACCTCAGCGTTTACCAG	1
AAACTATCGGCTGAGGTATATGAGTTTTAAAACCTCAGCGACTTAGGT	1
AAACTATCTGCTGAGGCTGACGTTTTACGTGTCCTCAGCTCCGAACTC	1
AAACTATGTGCTGAGGAATGATTCAGCACAATCCTCAGCCGGGCATAG	1
AAACTATTAGCTGAGGAATTACTGGATTCTAGCCTCAGCCTTTAAACC	1
AAACTATTTGCTGAGGTGATCTCTTCTGACAACCTCAGCAGGTACCTA	1
AAACTCAAAGCTGAGGTCTTTTGTTACTCGCTCCTCAGCGGTAGGACC	1
AAACTCAGTGCTGAGGCTTTGCAAGCGTTAGGCCTCAGCTTAATTGGG	1
AAACTCATAGCTGAGGTGGTTTCGATACCGTACCTCAGCATTTGAACT	1
AAACTCATCGCTGAGGCGTGAACTTAACCATACCTCAGCTTTTCGATC	1
AAACTCATCGCTGAGGGGTACGTCAGCAGAATCCTCAGCTCGCCGACC	1
AAACTCCAAGCTGAGGGTTCAACATGAAACTGCCTCAGCATCTTTTTT	1
AAACTCCACGCTGAGGTGGCGTACTATCATGCCCTCAGCAGCTTATTC	1
AAACTCCCAGCTGAGGGATTGAGTCAATACACCCTCAGCTTTCAAAAC	1
AAACTCCGGGCTGAGGTGGAGTCATTTCGTAACCTCAGCCCAGTGGGT	1
AAACTCCGTGCTGAGGCCATTACTGTCCCTGCCCTCAGCCTTAGCATT	2
AAACTCCTAGCTGAGGAAAATGTCTTTTTCTTCCTCAGCCATTTAAAT	1
AAACTCCTCGCTGAGGCGTAATCTATAAAGTACCTCAGCCTGAACAAT	1
AAACTCCTGGCTGAGGATTAAGCCTTGGAGAACCTCAGCTACACAATC	1
AAACTCCTGGCTGAGGGTTCTAGTGTATCGCCCCTCAGCATCTACTGA	1
AAACTCCTTGCTGAGGTGTGTAGTACGGTAGCCCTCAGCGGATCGATA	1
AAACTCGAAGCTGAGGTAACCGCATTTTTGAGCCTCAGCGCATAACTT	1
AAACTCGACGCTGAGGTATCACAATGTACGAACCTCAGCGTGTAAGCC	1
AAACTCGCAGCTGAGGGGCACGCACTCTTCCCCCTCAGCAACTCGTCG	1
AAACTCGCCGCTGAGGGATATTTTATGGCCTGCCTCAGCATTACATAT	1
AAACTCGCGGCTGAGGGCTGGATAGAACAGTACCTCAGCCTCAATCCA	1
AAACTCGCGGCTGAGGGTGTTCGCTATGCGAGCCTCAGCGAAACAGCA	1
AAACTCGCTGCTGAGGATCACTTTACCATGCTCCTCAGCCATCCGGGC	1
AAACTCGGGGCTGAGGAGGGGTGTATAGTATACCTCAGCTTCTATTTA	1
AAACTCGGTGCTGAGGCAGCGCCAGGTCGCACCCTCAGCTAGAGCCTC	1
AAACTCTACGCTGAGGGTGCTCCGCGACCAGGCCTCAGCTCGTATTTT	1
AAACTCTAGGCTGAGGCGACACTGTAATAGTGCCTCAGCTTGATTTTT	1
AAACTCTCAGCTGAGGAAATGCGAATTCCACCCCTCAGCGTATTATAT	1
AAACTCTCAGCTGAGGGGGGGCGAATGGGCAGCCTCAGCTGCAGTTTT	1
AAACTCTTTGCTGAGGGTGAGCTATTGTCGAACCTCAGCCACTGAATG	1
AAACTGAAAGCTGAGGATCATAGGTAAGCATTCCTCAGCTCGTTAATT	1
AAACTGACCGCTGAGGATTCTTGACGACGCTGCCTCAGCCCACTAGTG	1
AAACTGACGGCTGAGGAGACTTCAAGATACTTCCTCAGCGAGCCCTTG	1
AAACTGATAGCTGAGGAGTGGTTTAGTGAGCGCCTCAGCACCATGACC	1
AAACTGCACGCTGAGGTATGCAAAACCAAGAACCTCAGCAGATATACC	1
AAACTGCGAGCTGAGGCTAATTAATGTCTTACCCTCAGCCCGTTGTGG	1
AAACTGCTCGCTGAGGAAAATCTCGTCATGTGCCTCAGCAAGTAATAC	1
AAACTGCTCGCTGAGGTGTAGGGGAAACTAGACCTCAGCGCCGGTTCG	1
AAACTGCTTGCTGAGGCCCCCATGGACTGACTCCTCAGCAATAATGGA	1
AAACTGGACGCTGAGGGGCCTTAAAGTCAGTTCCTCAGCTGTCTAGTC	1
AAACTGGATGCTGAGGACTATTGAAGCGTGGTCCTCAGCATTGCCCGC	1
AAACTGGATGCTGAGGCCATTGAGAACGTGTGCCTCAGCCGTTCTGCA	1
AAACTGGATGCTGAGGGAACGTAGATTGGTGCCCTCAGCAGATCTGGG	1
AAACTGGGAGCTGAGGGCACTGACACTATGCGCCTCAGCCTGGATATC	1
AAACTGGGCGCTGAGGTGAGATGACCGTTAATCCTCAGCTTAACGATT	1
AAACTGGTCGCTGAGGCCATGAATCTATCATGCCTCAGCAATTTTGTG	1
AAACTGGTTGCTGAGGATATCCAACATGATATCCTCAGCACGAATCGC	1
AAACTGTAAGCTGAGGATTGAGGGCATTACAACCTCAGCGTGCTGTAG	1
AAACTGTGAGCTGAGGTGGTTTTAACTCGACCCCTCAGCAGCTTTGAA	1
AAACTGTGGGCTGAGGCATTTCTTGAAACTAACCTCAGCTGAGACCTG	1
AAACTGTGTGCTGAGGCGAAGCAGTGCTACATCCTCAGCCGTGAATGC	1
AAACTGTTTGCTGAGGCCTTATACTAAATACCCCTCAGCAAATGTCAC	1
AAACTTAAAGCTGAGGTCGCACTTGATGGGGCCCTCAGCGCTGTTGGT	1
AAACTTAAGGCTGAGGCAATATTAGTTTCGATCCTCAGCAAAACTTGC	1
AAACTTACTGCTGAGGTGATTATACCAACTTGCCTCAACAGATGTTCT	1
AAACTTAGCGCTGAGGGGGGAGAATCATTGGTCCTCAGCAATATCAGC	1
AAACTTAGCGCTGAGGTATGCCTTAGGCGTAACCTCAGCTAAATGGCA	1
AAACTTATCGCTGAGGGGCCATAATAAATATGCCTCAGCAAGCTAAAA	1
AAACTTATGGCTGAGGTTGGGAACGAAAGAAGCCTCAGCGAGGGTATT	1
AAACTTATTGCTGAGGCTGTACACACGGTCATCCTCAGCCGCGACATA	1
AAACTTATTGCTGAGGGATGCCCATGGATCTACCTCAGCTTCAACTGA	1
AAACTTCAGGCTGAGGATCCAAGACAATTGACCCTCAGCTAGGTGCAT	1
AAACTTCCAGCTGAGGGACAAGCGGAAAAACTCCTCAGCTTACAATGC	1
AAACTTCCGGCTGAGGTTAGACTGGTTGCATACCTCAGCAGAAAAGGA	1
AAACTTCGAGCTGAGGGCTAGTGTACTATTATCCTCAGCCCTCTTGAG	1
AAACTTCGAGCTGAGGTACTGGTGTCCAAGTTCCTCAGCTACATCAGG	1
AAACTTCTAGCTGAGGCTCTCATACAATAACACCTCAGCCGGATAACC	1
AAACTTCTTGCTGAGGCTTCTACTGTGCGCAACCTCAGCAAGTACATA	1
AAACTTGAGGCTGAGGAGGTAGCTGTCCGAATCCTCAGCCCTTTGGTG	1
AAACTTGAGGCTGAGGCAAATAACAAATACGACCTCAGCCTTAAGTTT	1
AAACTTGCAGCTGAGGAGTAAAAAACGTAACGCCTCAGCTTAGTCCGC	1
AAACTTGCTGCTGAGGGAGCCTCGTTCAGGTACCTCAGCTAAGCCACA	1
AAACTTGGAGCTGAGGTCGTTCAAAGATGTGTCCTCAGCTATCTAGTT	1
AAACTTGTAGCTGAGGAGCGGAAATCTTTTCATCTCAGCTGCCTCGTG	1
AAACTTGTGGCTGAGGGTTGGAGTGATTTTTCCCTCAGCATAAATCGT	2
AAACTTGTGGCTGAGGTGCATCGTGACACTCCCCTCAGCATGAGTTCG	1
AAACTTGTGGCTGAGGTGGGGCACAGCAAGCCCCTCAGCTATTGTGGG	1
AAACTTGTTGCTGAGGAGATCTATCAGTACTGCCTCAGCGCATAGTAT	1
AAACTTTAAGCTGAGGTGGGGCGTATTGGGTTCCTCAGCCGGGTTAGT	1
AAACTTTATGCTGAGGGACATTAACGTTTTTACCTCAGCGAGTCGCGG	1
AAACTTTGGGCTGAGGTACATGTGTGCGAGTCCCTCAGCTTTTGCTGA	1
AAACTTTGTGCTGAGGATTATTTTTAATTAACCCTCAGCTACGAACAC	1
AAACTTTGTGCTGAGGTGAATGGGGAAGATTCCCTCAGCCAGACTACC	2
AAACTTTTAGCTGAGGAGGTGATCTAATATCGCCTCAGCGTAGTGGAC	1
AAACTTTTCGCTGAGGACCAGGATCAGCCTGGCCTCAGCGTCTCCGAC	2
AAACTTTTTGCTGAGGCATAACTGCGAAAAATCCTCAGCTTATTTATA	1
AAACTTTTTGCTGAGGTGGGTAAACCTCGGTACCTCAGCGAAAACTGA	1
AAAGAAAACGCTGAGGATTGGGTTCTCTGGAGCCTCAGCAGCTTTTTA	1
AAAGAAAATGCTGAGGAAGTGCTGTGTCTTAACCTCAGCGTCATAATA	1
AAAGAAAGAGCTGAGGCCAATTACTCAGTCGACCTCAGCCTCTATAGC	1
AAAGAAAGAGCTGAGGCGAACACTACGGATTCCCTCAGCACCGCAGAC	1
AAAGAAAGGGCTGAGGTCAGGACTAAATTTATCCTCAGCGAATTTAAG	1
AAAGAAATAGCTGAGGCGATCACAGGTACTTGCCTCAGCAATTGGACG	1
AAAGAAATCGCTGAGGTCTGTAATTTTCATGGCCTCAGCATCCAAGCT	1
AAAGAAATGGCTGAGGGTTCATTAGTCGGCTACCTCAGCGGTATCGAC	1
AAAGAAATTGCTGAGGAAAGCATCGTGAGTCCCTCAGCTTCTAAACCT	1
AAAGAACAAGCTGAGGTTAGAGCACAGTTAGTCCTCAGCACCCTTTAA	1
AAAGAACACGCTGAGGGTCACAATAGTACTGACCTCAGCAGCGGAGCT	1
AAAGAACCCGCTGAGGTGGTGGGCACGACAGCCCTCAGCCTCATTTAT	1
AAAGAACTAGCTGAGGCAAGCCAAAATAGAGTCCTCAGCCGTACCTAA	1
AAAGAACTAGCTGAGGTCTATTTATTGCATCTCCTCAGCCTGCCAGAC	1
AAAGAACTGGCTGAGGATCAGCAAATGAAGCACCTCAGCTCAGTTGCG	1
AAAGAACTGGCTGAGGTATTAATCTCACCTAACCTCAGCCGAGTACAA	1
AAAGAACTTGCTGAGGATCCTGCCGTGCTACACCTCAGCATTATAAAA	1
AAAGAAGAAGCTGAGGCTATGCCGGAGACCATCCTCAGCTTTAACAAC	1
AAAGAAGAGGCTGAGGTATGATTGGGCTTGCTCCTCAGCAACTCGACT	1
AAAGAAGATGCTGAGGGTCATTGCGTGAATCTCCTCAGCCATTAGCAC	1
AAAGAAGCTGCTGAGGATGCGGACGTGGATCGCCTCAGCGCCTCTTTG	1
AAAGAAGGAGCTGAGGGAGTGATCTACTTAGACCTCAGCATCGCAGCA	1
AAAGAAGTAGCTGAGGTGAGGGAACTGTAGCGCCTCAGCACCGGTGCG	1
AAAGAATAAGCTGAGGTACTTCAATCGTTAACCCTCAGCCATAATCAC	2
AAAGAATAAGCTGAGGTTCCACCTAGATTTCACCTCAGCTTAACTTCT	1
AAAGAATAGGCTGAGGGTCTAGGGATAGTACACCTCAGCTTAGGAACC	1
AAAGAATCCGCTGAGGGCTCCCGGGTGGATGTCCTCAGCATTTTGCAG	1
AAAGAATCGGCTGAGGAGATTCTGCAAACAGCCCTCAGCTCGATATGA	1
AAAGAATGAGCTGAGGACGTCCGTTTGTTTAACCTCAGCCTCTAGCAA	1
AAAGAATGCGCTGAGGTGTTTTTAATACGTAACCTCAGCGTGCGGATA	1
AAAGAATGTGCTGAGGCCCTGGGAAGGGTCGTCCTCAGCCGTCTAGAG	1
AAAGAATTAGCTGAGGGCAGACACCGAGTATCCCCCAGCAGTTCCCAA	1
AAAGAATTAGCTGAGGTTAGGTCGAGCATTATCCTCAGCTAATACATA	1
AAAGAATTTGCTGAGGATTCGTTTTTTTCTGACCTCAGCGGAACGAAC	1
AAAGAATTTGCTGAGGCAACGTGGGCTCGTAGCCTCAGCTGAAGTGCG	1
AAAGACAAAGCTGAGGTGGGAGGGCCCGGGGTCCTCAGCAATGCATAA	1
AAAGACAATGCTGAGGGCTGCGTAAGGCATCACCTCAGCTATCGGGTT	1
AAAGACAATGCTGAGGTTTGCATGTAAAACTTCCTCAGCCCATGGGTT	1
AAAGACACAGCTGAGGACGTTGATATACATTACCTCAGCGTTAGGGTA	1
AAAGACAGAGCTGAGGAGGGAGCCTTCAGTATCCTCAGCACATCTGAT	1
AAAGACAGAGCTGAGGAGTGTTTCTGTGTTACCCTCAGCTAGCAGTCA	1
AAAGACAGCGCTGAGGAATCCCTTATGCAGGACCTCAGCCAGGTATAT	1
AAAGACAGGGCTGAGGTGCTTTGACGTATTACCCTCAGCGGACCATCC	1
AAAGACAGTGCTGAGGAGGCTGGGAGGTCGCACCCAGCGTCAAACGAT	1
AAAGACATCGCTGAGGGCATCTTAGAGACCGACCTCAGCTTGCCGGTA	1
AAAGACATTGCTGAGGCCTCGCATGGCTGGGACCTCAGCCGGTCAATT	1
AAAGACCAGGCTGAGGAGTTGATTATTTAGGCCCTCAGCTGATAGAGT	1
AAAGACCCGGCTGAGGAGAGCCTCTTGAGGCGCCTCAGCTCTTCCTGG	1
AAAGACCCGGCTGAGGCCAATTTGGGAGGATACCTCAGCCTCATAATA	1
AAAGACCTTGCTGAGGAGGGGGTGTTCGGGCCCCTCAGCGGGCGCGTA	1
AAAGACGAAGCTGAGGGGTTCGCATCGGTAATCCTCAGCAACGCTCGT	1
AAAGACGACGCTGAGGTATATATTAGATTGGGCCTCAGCCCTTATGAA	1
AAAGACGCTGCTGAGGGACAGTATACATGTATCCTCAGCAAATATTTC	1
AAAGACGGGGCTGAGGTCTGAGAGCGGTGCACCCTCAGCAACACGGAG	1
AAAGACTAGGCTGAGGTTTAAACGGTAATTGTCCTCAGCTGAGGTAAT	1
AAAGACTCGGCTGAGGACAGCTGCCTGTCCTACCTCAGCTCACCATTT	1
AAAGACTGAGCTGAGGTAACGCGCAACTCCCACCTCAGCATGACCAAC	1
AAAGACTTGGCTGAGGCGCCGTAATATTGGCGCCTCAGCATACAGCTG	1
AAAGACTTGGCTGAGGCTGTTTGATATTGAATCCTCAGCGTACCTTCA	1
AAAGAGAATGCTGAGGAGGCGGTTAATATTTGCCTCAGCATATTTCAT	1
AAAGAGAATGCTGAGGGTACACCTACACCGAGCCTCAGCCGCCCGTCA	1
AAAGAGACGGCTGAGGGGTATAATTCAATCGGCCTCAGCACTTGGAAA	1
AAAGAGAGGGCTGAGGTGAGGATGCTAGCCTGCCTCAGCGATTCTGGG	1
AAAGAGATCGCTGAGGAATATCTTCTAGTCGACCTCAGCCGCAGATAT	1
AAAGAGCAGGCTGAGGAGAATATGTAGAAGACCCTCAGCAGATGAAAG	1
AAAGAGCGTGCTGAGGGATCAGAAATTGCCTACCTCAGCAATCATGTT	1
AAAGAGGAAGCTGAGGGGAGTGGGGATAAATGCCTCAGCGTTGACAGT	1
AAAGAGGCTGCTGAGGGAAGCTATCAAGCGTACCTCAGCAACTCTCTA	1
AAAGAGGGTGCTGAGGCCACCTAAGGTATGTCCCTCAGCCTCTCAGTT	1
AAAGAGGGTGCTGAGGGCTCATGCTGGTGTTACCTCAGCTCAAAGCAT	2
AAAGAGTAGGCTGAGGGAACAAGTATACCCGGCCTCAGCAACCATAGA	2
AAAGAGTAGGCTGAGGGGGATTGCTTCCAAGGCCTCAGCAGGAAATGT	1
AAAGAGTCCGCTGAGGCCGTAATCCCGGAGTGCCTCAGCGAAAAATCC	1
AAAGAGTGTGCTGAGGGACTCGAAGGCCCGGCCCTCAGCATGACTAAC	1
AAAGATAAAGCTGAGGGACCTGCTGTGCGCTACCTCAGCTTTGATTGT	1
AAAGATAAAGCTGAGGGGAATGTAGATGCTACCCTCAGCAGCACTGTA	1
AAAGATACAGCTGAGGAAGGGGCTTAACTCGGCCTCAGCCTACATTCC	1
AAAGATACAGCTGAGGAGACTTCATAATTTTCCCTCAGCTGACGCCTA	1
AAAGATACCGCTGAGGCCGTTTTTGAAGCGTGCCTCAGCATCACAGTT	1
AAAGATACTGCTGAGGCCCACTTATAGTCTAGCCTCAGCGTGGTTGCT	1
AAAGATAGCGCTGAGGAAATAGTTCAGTGTCACCTCAGCAGCCATCTT	1
AAAGATAGGGCTGAGGGCCACCCGCCTGCTTACCTCAGCCCAAATATA	1
AAAGATATAGCTGAGGGAAAACTACATCCATCCTCAGCAAGCCTACTT	1
AAAGATATGGCTGAGGTATTCATGTTGTAGAGCCTCAGCGAAGCCTAG	1
AAAGATCACGCTGAGGATTATATGTAGTAGATCCTCAGCCAAGCTCAC	1
AAAGATCAGGCTGAGGTAGCAATTGAAACTAGCCTCAGCGTCGAGCAT	1
AAAGATCCAGCTGAGGTCTATCATTCTACTCTCCTCAGCCCGAATAAA	1
AAAGATCGTGCTGAGGAAATCCAAGGGTAGATCCTCAGCGACAGAAAG	1
AAAGATCGTGCTGAGGTGGCGCGTAGAACGTGCCTCAGCTGTTGCCCT	2
AAAGATCTAGCTGAGGAAAACGATAGCTTTACCCTCAGCGGCCTAATC	1
AAAGATCTTGCTGAGGGTCAGATATAATATCGCCTCAGCGAGGTCGTC	1
AAAGATGAAGCTGAGGAAAATGAGCTCCTATACCTCAGCATTACAATG	1
AAAGATGAAGCTGAGGGACTAATGTTCTCCTGCCTCAGCTTTTTCGCG	1
AAAGATGAAGCTGAGGTAATAGTTCCTCGGGGCCTCAGCCTATGTAGC	1
AAAGATGCAGCTGAGGAGACGTGTAGTTACACCTCAGCCAAGACATCT	1
AAAGATGGTGCTGAGGGCTTGGCAAGGTTACACCTCAGCGGAATCATA	1
AAAGATGTAGCTGAGGAATTTCACGTCCTCTGCCTCAGCACCAAGATG	1
AAAGATGTGGCTGAGGTCGATTCCACACAGGACCTCAGCATATCTCAG	1
AAAGATTAAGCTGAGGAATCAAACTAGTTTACCCTCAGCGACGAGTTT	1
AAAGATTACGCTGAGGTCCGTAGATGTCCATCCCTCAGCGCAAATAGT	1
AAAGATTATGCTGAGGAGGGTAATACTTGTATCCTCAGCCGGCGATGT	1
AAAGATTCAGCTGAGGATTTTTAATTAATTACCCTCAGCGTAAGATAG	1
AAAGATTCCGCTGAGGCCCTATCTTACACTCGCCTCAGCAATTCCGAC	1
AAAGATTCCGCTGAGGGGACCAACAAGTGCACCCTCAGCAAAATGACC	1
AAAGATTCTGCTGAGGTAGAGCGGTTTGTTATCCTCAGCAGTCCCAAT	2
AAAGATTGAGCTGAGGAATGTGTTGGAGCGCACCTCAGCCGGTAAGAC	1
AAAGATTGAGCTGAGGTGTCTAGGCTGTATATCCTCAGCGTGAAAAAA	1
AAAGATTGCGCTGAGGGTTCGTCACTACATATCCTCAGCTCCAGCACT	2
AAAGATTGCGCTGAGGTCTACTGAGGGTCGCTCCTCAGCGGATTGTCT	1
AAAGATTGTGCTGAGGAAAGAAAGAAGAACCTCCTCAGCATAAGGCTA	1
AAAGATTTCGCTGAGGGTTAGGCGTTTAAATTCCTCAGCCTTATACCT	1
AAAGATTTGGCTGAGGCGTTAATAGACAGTCTCCTCAGCAGACAGTCC	1
AAAGCAAAAGCTGAGGTTACAACAAATCCAGACCTCAGCCACTTGACG	1
AAAGCAAATGCTGAGGGACTTGGTCTCCGTCACCTCAGCGATGTGGGA	1
AAAGCAACAGCTGAGGCATCAGTTAAGCTCTCCCTCAGCGGTTCAATA	2
AAAGCAACAGCTGAGGTAAATTTGGGCATAAGCCTCAGCAATCTTAAA	1
AAAGCAACCGCTGAGGGCTCACAATTGATGTCCCTCAGCATACTGCGG	1
AAAGCAACTGCTGAGGAAAACCAGCTCGTTTCCCTCAGCTAAACCTGG	1
AAAGCAACTGCTGAGGTCTATCTGTCGCGTTACCTCAGCTAGATCTGT	1
AAAGCAAGCGCTGAGGATTCGAATGTAATCAACCTCAGCACGCTTTTT	1
AAAGCAATTGCTGAGGTTCCTACTCTGCGGTACCTCAGCCTATTGAAA	1
AAAGCACAAGCTGAGGTTGTTTTAGGCGTTAGCCTCAGCATGAATGCG	1
AAAGCACAGGCTGAGGGTCTAGTCTCTAGGTCCCTCAGCAACTCGACT	1
AAAGCACCGGCTGAGGGTATAGACCAATACCGCCTCAGCAAAGATCAG	1
AAAGCACTAGCTGAGGGGTAACTAGTTCAGGGCCTCAGCGGTAATCTA	1
AAAGCACTTGCTGAGGCTAATTAGCCAACTCGCCTCAGCGTTATGTAT	1
AAAGCAGAAGCTGAGGGGAAGTGACTGACCTGCCTCAGCGAATCCGTC	1
AAAGCAGCAGCTGAGGGAAGATTTGAATAATACCTCAGCCTGAATCTA	1
AAAGCAGCCGCTGAGGCGTATCAGATAGCACACCTCAGCACTATTTAA	1
AAAGCAGCGGCTGAGGTAGTGACGGTGTTTCACCTCAGCGCTTCTTTG	1
AAAGCAGGAGCTGAGGAAAACATTCCAAAAGTCCTCAGCTCAAACGTC	1
AAAGCAGTAGCTGAGGACTCCCGGGTTAAATACCTCAGCGCCTAAAGC	1
AAAGCAGTAGCTGAGGACTCTCGTTGGTTAAACCTCAGCTCTCTCGGT	1
AAAGCATAAGCTGAGGCACTGCGGTTTCTGCCCCTCAGCTTCAGGAAG	1
AAAGCATCAGCTGAGGATTAGCTACGAACTCGCCTCAGCATGCTCCAG	1
AAAGCATCTGCTGAGGCCATTGCTTATCCTGCCCTCAGCTTGTTAATT	1
AAAGCATCTGCTGAGGTCGTGGTGGTACATAGCCTCAGCGCCTGAAGA	1
AAAGCATTAGCTGAGGCGCAAGACTAGCTTGGCCTCAGCACTTTTTTG	1
AAAGCATTGGCTGAGGGAAAGGGCCTACGATACCTCAGCACCCGTATG	1
AAAGCCAACGCTGAGGCTTGGATGTTAAAATTCCTCAGCACACTGCAG	1
AAAGCCATCGCTGAGGATCTACGGGTATTAACCCTCAGCCCCGTAATG	1
AAAGCCATGGCTGAGGCCCTTAGAAATACCGCCCTCAGCAGAACAGAG	1
AAAGCCATTGCTGAGGCAGGGTTTTAGTGGGACCTCAGCAGGTGGCGT	1
AAAGCCCAGGCTGAGGAGGCGCGGGCGATGCACCTCAGCTAAATTGTC	1
AAAGCCCCAGCTGAGGATCATAATTGCAAACTCCTCAGCAAGTCCCAG	1
AAAGCCCGCGCTGAGGATACCTGGTTACCGGGCCTCAGCTTTGCGGAT	1
AAAGCCCTAGCTGAGGGGAATAACTATAGCTTCCTCAGCAAATCCTCT	1
AAAGCCGAAGCTGAGGGAATATTAAAGGATGGCCTCAGCTCCGCCACG	1
AAAGCCGGAGCTGAGGCGCGTTGGAGCCCACACCTCAGCTCTTGCCAG	1
AAAGCCGTTGCTGAGGGTCAGGGGCTGCGGAACCTCAGCCTTCACATG	1
AAAGCCTACGCTGAGGGTTGGGCGATTATGTGCCTCAGCAGTACGGTT	1
AAAGCCTCAGCTGAGGCACCGAGCATTTTTCACCTCAGCAGTAAACCT	1
AAAGCCTCTGCTGAGGTAGTTCACGGTAAATACCTCAGCGCCAAGGTG	1
AAAGCCTGTGCTGAGGTATTTCCAGTGCAGACCCTCAGCAATTCATCA	1
AAAGCCTTAGCTGAGGGGATCGGTTATAGGAGCCTCAGCGCTTTGGAC	1
AAAGCCTTAGCTGAGGTAATATCTGACTAGTGCCTCAGCAAAGAGAAA	1
AAAGCGAATGCTGAGGCGATCTGGTGAGACTGCCTCAGCCACAGGCAC	1
AAAGCGAATGCTGAGGTTGTGGTGGGGTCACACCTCAGCAGAGCGACA	1
AAAGCGATAGCTGAGGATAAAGTGTCATCTCCCCTCAGCCAGCTGCGC	1
AAAGCGCAGGCTGAGGCAGTGCACGGATGCGCCCTCAGCTATGTAAAC	1
AAAGCGCATGCTGAGGAACAATTCTAGTGACTCCTCAGCATTTTCAAT	1
AAAGCGCGTGCTGAGGGTCTCACGCGTGTCCGCCTCAGCAGAGTTTAA	1
AAAGCGCTAGCTGAGGTGGTCAATTATGTGGACCTCAGCAACTGGTTT	1
AAAGCGCTGGCTGAGGACAAATATTTCGATTTCCTCAGCACAACCCGT	1
AAAGCGGAGGCTGAGGTTATCAGGTTTTGTAACCTCAGCTCCGCATCA	1
AAAGCGGATGCTGAGGATGTAAATCGCTAATACCTCAGCTCGGCATTC	1
AAAGCGGCTGCTGAGGTGGCTACCCTCACTCTCCTCAGCGCCCGAACC	1
AAAGCGGGAGCTGAGGGGAACTGTAAAACGCTCCTCAGCACCTTATCC	1
AAAGCGGGTGCTGAGGAACGTAAAGTTAAGTTCCTCAGCGCGAGGTAG	1
AAAGCGGTCGCTGAGGGTAGTCTGCAAGTAGACCTCAGCTATGAGAAG	2
AAAGCGGTTGCTGAGGATCATTTACGCTTAGGCCTCAGCCATTGTTGC	1
AAAGCGTAAGCTGAGGGTTGATGCTTCGCCGACCTCAGCAATCTCGCT	1
AAAGCGTAGGCTGAGGAGCTCACTTAGGTTTACCTCAGCATGGTCAAT	1
AAAGCGTCTGCTGAGGAGTGAACGGACATAGGCCTCAGCAGTACGATA	1
AAAGCGTCTGCTGAGGTCGTATCGAATGGACGCCTCAGCTCTTCATAT	1
AAAGCGTGAGCTGAGGATGATATTCTATCGATCCCCAGCGAGGTTATA	1
AAAGCTAAGGCTGAGGGTATAATGGATTTAGTCCTCAGCGTCGTGTGA	1
AAAGCTAAGGCTGAGGTCATCTTTTAAGCTGCCCTCAGCCGTGGTTGG	1
AAAGCTAGTGCTGAGGGCAAAAAGCCATCGTACCTCAGCTAGATCCTT	1
AAAGCTAGTGCTGAGGTATTAAATAATCTGACCCTCAGCAAAAGGCTC	1
AAAGCTATTGCTGAGGTTACTATGTTTCTACACCTCAGCACTAGAGTG	1
AAAGCTATTGCTGAGGTTGTGCGTCGAAAAGACCTCAGCACCATAGTC	1
AAAGCTCCCGCTGAGGCCCCGCGGTTAATAAACCTCAGCGCGATATGC	1
AAAGCTCCGGCTGAGGTATAGCCGCTTCGACACCTCAGCAATCGAATA	1
AAAGCTCGAGCTGAGGGACAGCGCTAAATCCACCTCAGCTAAGGCCCT	1
AAAGCTCGGGCTGAGGTTGCATGACAGAGAAGCCTCAGCATTAGTACT	1
AAAGCTCGTGCTGAGGGTTGGTAAAACGCCTACCTCAGCAATCATTAT	1
AAAGCTCTCGCTGAGGCACCTCGTCTAGTTTGCCTCAGCAAAATAGCC	1
AAAGCTCTCGCTGAGGGATTGGAGACAAGGAGCCTCAGCCGATACGTC	1
AAAGCTGAAGCTGAGGGCAGTGGTATACTAGGCCTCAGCATCCCCCGT	1
AAAGCTGATGCTGAGGGATCCACAAGAGGGTACCTCAGCTTGTGCAAA	1
AAAGCTGCGGCTGAGGCGATGGTAAGAACGAACCTCAGCCGGTTATCA	1
AAAGCTGTGGCTGAGGTCTACGTCGTCTCCCGCCTCAGCGGGTCTGAA	1
AAAGCTTAAGCTGAGGGTAGATTAGATGCGGACCTCAGCTGAGTTTCA	1
AAAGCTTACGCTGAGGAGCTTAGGCAATTTGGCCTCAGCCTTTCGAAT	1
AAAGCTTACGCTGAGGTTCAGCTAAATGTCTCCCTCAGCGTCCGGAGT	1
AAAGCTTCCGCTGAGGCTTAATGACGAATTGACCTCAGCCTTTATACT	1
AAAGCTTCTGCTGAGGCAGTGTAGTTGGGTCTCCTCAGCTAATACATA	1
AAAGCTTGAGCTGAGGCAATCTGACAAAGTCCCCTCAGCTTCTTATGG	1
AAAGCTTGTGCTGAGGGAGAAAGTGGGCTAGACCTCAGCCGTACGGAA	1
AAAGCTTTTGCTGAGGGATTTTTATTTTGACACCTCAGCGATGTTTTA	1
AAAGGAAACGCTGAGGTCCATTACCTCTTGGACCTCAGCGAAGTACAT	1
AAAGGAAAGGCTGAGGCGTGACACATAAGTCGCCTCAGCGACAGTAAC	1
AAAGGAAATGCTGAGGGTGTCAAGTAAGCGAACCTCAGCCTACCGTGT	1
AAAGGAACGGCTGAGGAGATTCATTATATGATCCTCAGCTCTCATGGG	1
AAAGGAATCGCTGAGGGCTATCGTTAGGCCCCCCTCAGCTTCAAGCAC	1
AAAGGACACGCTGAGGTCCAATCCTAGAATCTCCTCAGCTCGCTGATC	1
AAAGGACAGGCTGAGGATAAATCAGCGTTTGACCTCAGCATAGACCCA	1
AAAGGACATGCTGAGGCGGCGATGAGAGCGATCCTCAGCCTGAAATAG	1
AAAGGACCAGCTGAGGGGCCATATGGGTATTACCTCAGCTTGATTACT	1
AAAGGACGTGCTGAGGGGATAGGTTGGTCATGCCTCAGCGTCACAATA	1
AAAGGACTCGCTGAGGCCACTTTTACCCCGGACCTCAGCAAAAATTCC	1
AAAGGACTTGCTGAGGTGCAACGCCTATCTATCCTCAGCAGTGGCAGA	1
AAAGGAGAAGCTGAGGTCGCCCCGAGAGGACCTCAGCTGGAGGCCGTG	1
AAAGGAGACGCTGAGGGCGGGTTTTTGAACTCCCTCAGCATCCAAGTT	1
AAAGGAGCAGCTGAGGACATACGTCACGCCGGCCTCAGCCATAACCAC	1
AAAGGAGCAGCTGAGGGAGTTATAGAAGTTGCCCTCAGCTCCGACTTC	1
AAAGGAGCGGCTGAGGATTATATAAAGAGTTGCCTCAGCCACTTTGTT	1
AAAGGAGTAGCTGAGGGACTTCTTCGCAGAAGCCTCAGCGCACGGATA	1
AAAGGAGTTGCTGAGGATCAGCAAACTATCGTCCTCAGCGTATTTATG	1
AAAGGATATGCTGAGGTGGGGTCACGCAGTCACCTCAGCTACTTAGTG	1
AAAGGATATGCTGAGGTTGACGATATACAATCCCTCAGCGTTTTACCA	1
AAAGGATCAGCTGAGGAAAAGAATGAGAATCGCCTCAGCTTGCGTATC	1
AAAGGATCCGCTGAGGTGGTCCCGACCGACGACCTCAGCAACGTGTAC	1
AAAGGATCTGCTGAGGGTTCTGAGGACAATCGCCTCAGCGGGGGTTTG	1
AAAGGATGAGCTGAGGCATGTAGAACAAGTATCCTCAGCTTATACTTT	1
AAAGGATGGGCTGAGGAAGATGATTGTTTATCCCTCAGCGCATTCGAC	1
AAAGGATTTGCTGAGGTAAGGTGGCTTTTGCTCCTCAGCATCGGTTTG	1
AAAGGCAATGCTGAGGATTTTCACGGACCTATCCTCAGCCGGGCCTAC	1
AAAGGCAATGCTGAGGCGCTCGAACGTCTCTACCTCAGCTTGACTAAT	1
AAAGGCAATGCTGAGGGCGCGACGTCGAGAGACCTCAGCTGCCAATGA	1
AAAGGCAGCGCTGAGGCTAGTATTTAATAATACCTCAGCATATGTCAT	1
AAAGGCATTGCTGAGGGGAGTTCTTCATTGGTCCTCAGCATAATATCC	1
AAAGGCCATGCTGAGGTCGTCCAGAAGGACATCCTCAGCTTTAGTTGT	1
AAAGGCCCAGCTGAGGTAGCATCTTGACTGTGCCTCAGCTACTGGTGT	1
AAAGGCCGGGCTGAGGACTCTTCTAATAACTACCTCAGCTCCGAATTC	1
AAAGGCCGTGCTGAGGATTAATGTATAGGCATCCTCAGCCACCGAAGC	1
AAAGGCGATGCTGAGGTCCCTCTGCTCGACAACCTCAGCAAGGCCTGG	1
AAAGGCGCGGCTGAGGACAAGCATGTTAAAACCCTCAGCGTTCGCTAT	1
AAAGGCGTAGCTGAGGCAGGCAATCTGGTGCACCTCAAGCACACGAGG	1
AAAGGCGTCGCTGAGGCTTACTAAAGTGGATTCCTCAGCCTAATATTA	1
AAAGGCGTGGCTGAGGCGCTTCTATTAGATTTCCTCAGCGTTATTGGA	1
AAAGGCTATGCTGAGGGAGAGTACGAGTTAGACCTCAGCATACAGAAT	1
AAAGGCTATGCTGAGGTATTTAACTTATCTTACCTCAGCTCTGTATAA	1
AAAGGCTCGGCTGAGGCCCTTTTAACCAAAAGCCTCAGCCACTGATGC	1
AAAGGCTCTGCTGAGGCTGATGTGAATGCTTACCTCAGCTTTATTGTA	1
AAAGGCTGGGCTGAGGTGTTCAAAGAGTATCTCCTCAGCCGTACAAAC	1
AAAGGCTTCGCTGAGGGTCAACAAACAAAAGCCCTCAGCATGAGACTC	1
AAAGGGACCGCTGAGGACAAGAATCCATATGACCTCAGCATTGCTCTG	1
AAAGGGACGGCTGAGGTTATGCCAATCCAACACCTCAGCCGTTGAGAA	1
AAAGGGACTGCTGAGGTATTACGCATTCACTTCCTCAGCCCATCATTC	1
AAAGGGATAGCTGAGGTTAGTTAAATATTAAACCTCAGCATAAAGCCT	1
AAAGGGATGGCTGAGGAGTTTTAATGCTACAGCCTCAGCTCACGCTTC	1
AAAGGGATTGCTGAGGAATTACGCCACATTTCCCTCAGCAACTGATGA	1
AAAGGGCAAGCTGAGGGGTCATCTAATTGGAACCTCAGCAAGAGACCT	1
AAAGGGCATGCTGAGGGATGATTAACCACTACCCTCAGCTGCAGCGCA	1
AAAGGGCCGGCTGAGGAGTATCTTCAGGCTAGCCTCAGCATCTATTGC	1
AAAGGGCGGGCTGAGGAAAGCAAATCGTACTGCCTCAGCGCTTCATAG	1
AAAGGGGAAGCTGAGGGAGTTCTTACACAACACCTCAGCGGCAACAGT	1
AAAGGGGAGGCTGAGGAACATAGTAATAGTCTCCTCAGCAATTTCGTG	1
AAAGGGGATGCTGAGGGAGCATCTTAGGATATCCTCAGCGCACTGATA	1
AAAGGGGGAGCTGAGGCACATGGTGCTCTATTCCTCAGCAATGAAACT	1
AAAGGGGTCGCTGAGGGCACGCAAAATTCAGACCTCAGCACATGTAAG	1
AAAGGGGTGGCTGAGGATGAATCGAATTAACGCCTCAGCCGTGTCAAG	1
AAAGGGTAGGCTGAGGCTGGACTTGGGTACGCCCTCAGCGACTCTACG	1
AAAGGGTCCGCTGAGGTTAGCCTTAGAGACTACCTCAGCCGCGAAAGT	1
AAAGGGTCTGCTGAGGGTATCAATTCGGCGTACCTCAGCCATCTTGAT	1
AAAGGGTTTGCTGAGGGTGATTAAGGACTCCACCTCAGCTTAACATAT	1
AAAGGTAAAGCTGAGGCGACACTTAAAAGTCGCCTCAGCACATAGTTT	1
AAAGGTAAGGCTGAGGAAGCCGTTTGTACTTGCCTCAGCAACCCTACA	1
AAAGGTAATGCTGAGGGTCTTCCCTCTCGGTTCCTCAGCGCTCTAAAC	1
AAAGGTAATGCTGAGGTGGTACACGAGACTTGCCTCAGCCCGGAGTAT	1
AAAGGTACAGCTGAGGTTGAAGATACAGTTCACCTCAGCTTTATGCCG	1
AAAGGTACCGCTGAGGACATCGGGTTAATGGACCTCAGCTTTATGACG	1
AAAGGTACCGCTGAGGAGCGATGTCAAACTATCCTCAGCCTACTTTCG	1
AAAGGTACTGCTGAGGGTCTTTTTATTCACTCCCTCAGCTATTAGCCA	1
AAAGGTAGAGCTGAGGAGGGGAGAAAATTGCTCCTCAGCGCACCGTGG	1
AAAGGTAGGGCTGAGGATCAATTAAGGTAAACCCTCAGCCATTATGCC	1
AAAGGTAGGGCTGAGGTATATGCAATGATCATCCTCAGCGCCTGGTTG	1
AAAGGTCACGCTGAGGATTCTCCTGATTGTATCCTCAGCTTGGACATG	1
AAAGGTCAGGCTGAGGACCAATGCTATAACTGCCTCAGCGAGCCGATG	1
AAAGGTGAAGCTGAGGGGTAAGTTGAGGGGCACCTCAGCAACCTCAAT	1
AAAGGTGGCGCTGAGGTGGATTTAGACCACTTCCTCAGCACTCTAGTC	1
AAAGGTGTGGCTGAGGCTCTTGTATGCCATCTCCTCAGCCAACTTGAG	1
AAAGGTGTGGCTGAGGTTGAGACTTCCGCGAGACCTCAGCAATCCAAC	1
AAAGGTGTTGCTGAGGGGGCTTGGAAAAAAGACCTCAGCAGGAACGCG	1
AAAGGTTAAGCTGAGGCTGTAATTTTAAAGACCTCAGCGGTTAGGATT	1
AAAGGTTACGCTGAGGGGCAAATGTATTAAGTCCTCAGCACGAATTAC	1
AAAGGTTAGGCTGAGGTTCATCAAGAGCTCCCCCTCAGCGCGTGGCAA	1
AAAGGTTCAGCTGAGGCACGAATATATGGCTCCCTCAGCAGATATGTA	1
AAAGGTTCTGCTGAGGATCGGGAACGCGATAGCCTCAGCGTCCGCCTG	1
AAAGGTTGTGCTGAGGAACAAGATAACTTGGACCTCAGCAATTTGAGG	1
AAAGGTTTAGCTGAGGAATCAATCGTATGGGTCCTCAGCTTGCCATTA	1
AAAGGTTTTGCTGAGGCGAGTCACGTTAGTGCCCTCAGCTCACCCAAC	1
AAAGTAAAAGCTGAGGCGTAAGTAGTAAATTACCTCAGCTAGTGCTAT	2
AAAGTAAAAGCTGAGGGACGGCCGTGGGAATACCTCAGCTAATAGTAC	1
AAAGTAAAAGCTGAGGTGAGGATTATAATAGTCCTCAGCAATGAACCT	1
AAAGTAACAGCTGAGGAATTAATCATAGACACCCTCAGCGCAAATACC	1
AAAGTAAGAGCTGAGGAGCAGACGCAAGTGTTCCTCAGCGGGAGCTCA	1
AAAGTAAGGGCTGAGGTTTTAGATAATCCAATCCTCAGCAGTTAGTTT	1
AAAGTAAGTGCTGAGGCCTCACATGAGTATGGCCTCAGCCTTGTATAC	1
AAAGTAAGTGCTGAGGTTGTCGGTACCTATGACCTCAGCATCAAACTC	1
AAAGTAATAGCTGAGGCGAAAATCCGGTAAGTCCTCAGCAGCCTTAGA	1
AAAGTAATCGCTGAGGGCCGCGGCGTTGCAAGCCTCAGCAGGTATACG	1
AAAGTAATGGCTGAGGGTTATGAATCCAAGAGCCTCAGCCATGTATCA	1
AAAGTACATGCTGAGGAAGGCTTCCGTGATCACCTCAGCTGCGCATTC	1
AAAGTACATGCTGAGGGATTTCAGAGACTTGTCCTCAGCCTTGGAAGT	1
AAAGTACCCGCTGAGGCACCATAGAAACATTACCTCAGCGCTGCCCCG	1
AAAGTACCGGCTGAGGAGACCTGTATGTCCCACCTCAGCAAGCCTTCA	1
AAAGTACGTGCTGAGGAGTTACTATAGTGGAGCCTCAGCTCGAATACT	1
AAAGTACTCGCTGAGGATGGATACGGTGGTAGCCTCAGCCGCAGAATA	1
AAAGTACTCGCTGAGGATTCATACAGTTTGGACCTCAGCAAAGTTTTA	1
AAAGTACTTGCTGAGGCCCTATTACACCGAGCCCTCAGCTATGATCCC	1
AAAGTACTTGCTGAGGGATTTGATTTCGACGACTCAGCTTCATATAAT	1
AAAGTAGATGCTGAGGTGGGGGTTCTATCTGCCCTCAGCCCGTTACTT	1
AAAGTAGCAGCTGAGGGCTATGGTATGGCCTCCCTCAGCGACATCAAA	1
AAAGTAGCCGCTGAGGAAACTGTTTTAGGGCCCCTCAGCAACCAGAAA	1
AAAGTAGCGGCTGAGGAATTAGAAATCAAGCCCCTCAGCCTCATATAT	1
AAAGTAGCGGCTGAGGCAGAATATCACTCCATCCTCAGCCGAAAACAC	1
AAAGTAGGCGCTGAGGGCGTATTCGTCTGGCGCCTCAGCGACCGAGGC	1
AAAGTAGGGGCTGAGGACTACCTTCGGAGAGTCCTCAGCTGCGTTTGT	1
AAAGTAGGTGCTGAGGTTGACCCCACGCTCAGCCTCAGCGATGGAGGT	1
AAAGTATAAGCTGAGGATAGGACATGTGCAACCCTCAGCTGGGTAATA	1
AAAGTATAAGCTGAGGCGAATTATAATGGGACCCTCAGCGAGTATCTC	1
AAAGTATACGCTGAGGCCTCTTGAAATTTCCTCCTCAGCTACCGCCGA	1
AAAGTATACGCTGAGGTAACAAAGTTTCAGACCCTCAGCCTAACTCGG	1
AAAGTATAGGCTGAGGTAAATTCATCAGCTAACCTCAGCGGAAGAACT	1
AAAGTATATGCTGAGGCTTTTTTTTCATTAAACCTCAGCCTTAAAATA	1
AAAGTATCAGCTGAGGAATGTCGAAGGTTCTTCCTCAGCAGGTCTTGA	1
AAAGTATCAGCTGAGGATAATTGGTGTTCTATCCTCAGCATAAACGTC	1
AAAGTATCGGCTGAGGTTTGCAAGATCAGTATCCTCAGCATTGAAGCC	1
AAAGTATCTGCTGAGGTGTAGGTCGCTCGGGGCCTCAGCTGAATTAGT	1
AAAGTATGCGCTGAGGGGAGGTTAGATAATAGCCTCAGCTGGTGACAA	1
AAAGTATGTGCTGAGGCCACTTGATACGCAACCCTCAGCGAAAACTTC	2
AAAGTATGTGCTGAGGCTACTGATATTTGGAGCCTCAGCTATAATCAA	2
AAAGTATGTGCTGAGGGCGCATAGATTATTCGCCTCAGCGGGCAACTA	1
AAAGTCAAGGCTGAGGATGGTTGTCAGAATCCCCTCAGCTTCAACCCT	1
AAAGTCACTGCTGAGGGCGAACCCTAATGTTGCCTCAGCACAACGGGT	1
AAAGTCACTGCTGAGGTGGTGTTGTCGAATCACCTCAGCGCAGTTAAT	1
AAAGTCAGAGCTGAGGGCCACCTGAGATAATACCTCAGCTGGTGTTGT	1
AAAGTCAGCGCTGAGGCGGTCTTCGGTATTTTCCTCAGCAAAGGACTT	1
AAAGTCATAGCTGAGGAGTAGGAATCTAAAAACCTCAGCTTCTTCGGA	1
AAAGTCATCGCTGAGGGCAAGTAGTACATAAACCTCAGCCAAGATAAA	1
AAAGTCATCGCTGAGGGTCATCGTTCGCTATCCTCAGCAGAGGTACCT	1
AAAGTCATTGCTGAGGTTAGGGGGTTAATTTTCCTCAGCCCTAAACGC	1
AAAGTCCAGGCTGAGGTGGGCAAGGTTAATAGCCTCAGCCATTACACT	1
AAAGTCCCAGCTGAGGAGCTGCAATTAACCATCCTCAGCTGCTAAGCC	1
AAAGTCCGAGCTGAGGCGTACGATCAACCTGACCTCAGCCTTTCGGCA	1
AAAGTCCTGGCTGAGGAGGATGTGGGTGACTTCCTCAGCATCGTATGG	1
AAAGTCGAAGCTGAGGTGTATCACCGGATAATCCTCAGCCAAATGAGA	1
AAAGTCGCAGCTGAGGCTGACACCAAATCACCCCTCAGCTCTAAATCC	1
AAAGTCGCCGCTGAGGATTGATTTAAGAGCTTCCTCAGCTTGGGTTCA	1
AAAGTCGGTGCTGAGGTTAGAAGACGACTAGGCCTCAGCTTTTCTATT	1
AAAGTCGGTGCTGAGGTTGTAGTAAGCGACTACCTCAGCTTCGACTAC	1
AAAGTCGTCGCTGAGGGCTTATCGTTAATTGTCCTCAGCGCTTCTGCA	1
AAAGTCGTTGCTGAGGCTTCGCTTCGTAAAGTCCTCAGCGAAATACCC	1
AAAGTCTAAGCTGAGGCTGAGAGGTTTAAATCCCTCAGCCTTCAGATC	1
AAAGTCTAGGCTGAGGTATGAAATCGTACCTCCCTCAGCAACAGACTT	1
AAAGTCTCAGCTGAGGATTGAATGAATCTGGACCTCAGCCCTGTGGGA	1
AAAGTCTGAGCTGAGGGTTCTACAGCGCTTCTCCTCAGCCCTTAACTC	1
AAAGTCTGCGCTGAGGTTGATTTCATCATACACCTCAGCCGCGGACGC	1
AAAGTCTGGGCTGAGGACTATTGGGGCGCCCTCCTCAGCCGAATGAGG	1
AAAGTCTTGGCTGAGGGCTTCATGCCAGGTGGCCTCAGCCATCACAAT	1
AAAGTGAACGCTGAGGAGTATTTATCTCCGGGCCTCAGCTCCTATAAT	1
AAAGTGAATGCTGAGGCCAGTTGATTATAGATCCTCAGCTGATGGGCT	1
AAAGTGACAGCTGAGGGGAAGGGATATTTTTACCTCAGCTCAGTTCAT	1
AAAGTGACAGCTGAGGTGTCTTAGGGGATGGACCTCAGCCCTCTTAGG	1
AAAGTGACCGCTGAGGTCGTGCGATTAGCCTCCCTCAGTTATTTTCTT	1
AAAGTGAGAGCTGAGGGACGGTTATCTTACCACCTCAGCCGGTTGAAG	1
AAAGTGATCGCTGAGGGGGTTGGTAGCTCGCACCTCAGCATCTGCGAC	1
AAAGTGATGGCTGAGGTAGATAATATAAATAACCTCAGCACCTAATTT	1
AAAGTGATTGCTGAGGTTTCTGGGTTAATTCCCCTCAGCACTCGATGT	1
AAAGTGCAAGCTGAGGGTGGACTTTCTAGAGGCCTCAGCTTAAGTAAT	1
AAAGTGCACGCTGAGGATCTAGTTGGATTGCCCCTCAGCCCCGCACAG	1
AAAGTGCAGGCTGAGGTTTTAGTGAACTATAGCCTCAGCCAATCGTAA	1
AAAGTGCATGCTGAGGTGTCGGCTAGTCGATACCTCAGCAACGAGTGT	1
AAAGTGCTAGCTGAGGATTCGTATGTGTCAATCCTCAGCGATTCTATA	1
AAAGTGCTAGCTGAGGTGGGGCGGATGGAACCCCTCAGCCCTCCAAGC	1
AAAGTGCTGGCTGAGGTGTTCAACAATGTGCGCCTCAGCCCAGTATTA	1
AAAGTGCTTGCTGAGGGTCGTATAGCACTTATCCTCAGCTCGATATCA	1
AAAGTGGAAGCTGAGGGCTCCTTAAGGGGAAACCTCAGCTCAGACTAA	1
AAAGTGGATGCTGAGGGTTTTTTCAATTTTGCCCTCAGCAAAATTCTT	2
AAAGTGGGGGCTGAGGTAAGTTCGATGGATATCCTCAGCGTTTCAAAA	1
AAAGTGGTTGCTGAGGGAATAGATCACTTGCTCCTCAGCATCTTTTTA	1
AAAGTGGTTGCTGAGGGCCTCCTGACTGTCGTCCTCAGCTCTGAGGCT	1
AAAGTGTAAGCTGAGGCATATAATTAGGTCAACCTCAGCTAGTAGCTT	1
AAAGTGTAAGCTGAGGTGATTAACCACACCGTCCTCAGCTTGGGAAAG	1
AAAGTGTCGGCTGAGGGGCATATTATTTGGGGCCTCAGCCATTTTTAA	1
AAAGTGTCGGCTGAGGGTGGACTTTGAACCTTCCTCAGCTTATTGCGT	1
AAAGTGTCTGCTGAGGAGTTAGATGAAGTCACCCTCAGCGACCGTATA	1
AAAGTGTGGGCTGAGGCCAAGTTAAACATGATCCTCAGCGTTAGAGTG	1
AAAGTGTTTGCTGAGGCGAGTCCTACTCCCTCCCTCAGCAAAGGAGCC	1
AAAGTTAAAGCTGAGGAATGGGGTGTCCAATTCCTCAGCTAGCTTATG	1
AAAGTTAAAGCTGAGGGCGGGTACCGGAAGCCCTCAGCGGCCCGACTT	1
AAAGTTAAAGCTGAGGGGCCGTTCACGGTGTACCTCAGCTTATATATA	1
AAAGTTAACGCTGAGGGCCTAGATGAGAGGCTCCTCAGCTCGAGTAGA	1
AAAGTTAACGCTGAGGTTATATAATATGACCACCTCAGCTCACAACCC	1
AAAGTTACCGCTGAGGTCTAGCATCATTAAATCCTCAGCGTACAGTTT	1
AAAGTTACGGCTGAGGTCTGTTCATTAAAGGACCTCAGCAGAGTTAGA	1
AAAGTTACTGCTGAGGATTAGGTCTCGAGCACCCTCAGCGGATCTTCA	1
AAAGTTAGGGCTGAGGCAGAATTCTCCGTGTCCCTCAGCTCTAAAAGG	1
AAAGTTATTGCTGAGGGAAAGTTTTAAAAAGGCCTCAGCCATGTTTGC	1
AAAGTTCACGCTGAGGAGCAATTATTCATTTCCCTCAGCGTAAGAATG	1
AAAGTTCACGCTGAGGTGCTACTTAAAGGGTTCCTAGCATCGAAACGT	1
AAAGTTCCGGCTGAGGGGCTTACCGGACCTTACCTCAGCAAATATTAA	1
AAAGTTCGAGCTGAGGGTGTGTCTGGTCTATACCTCAGCCCTGAGATC	1
AAAGTTCGAGCTGAGGTGTGACTGAGGCTTGTCCTCAACTTGCAGTCA	1
AAAGTTCTAGCTGAGGCCCGCCACGCACCTACCCTCAGCAGCCGAATA	1
AAAGTTCTGGCTGAGGTTTCGTACTATCAAAACCTCAGCTGATCATAC	1
AAAGTTGAAGCTGAGGTGGCGCACAATAACGTCCTCACATAGAAATTT	1
AAAGTTGATGCTGAGGGGTACTTGTGATCTTACCTCAGCGCGGAATCT	1
AAAGTTGCCGCTGAGGACCTCTTAGCACGCAGCCTCAGCTCACCCCTA	1
AAAGTTGTCGCTGAGGTGGCACCGCTTTCTTACCTCAGCGGCTTTAAT	1
AAAGTTTCCGCTGAGGCCGAAAATCGGATGATCCTCAGCAATATTGCC	1
AAAGTTTCCGCTGAGGCGCTCATTTATTTAAGCCTCAGCCCCGGGACA	1
AAAGTTTCGGCTGAGGTGAGGAATCGCCATATCCTCAGCATTTATTAT	1
AAAGTTTTAGCTGAGGAGGTTAACAAGACACGCCTCAGCGTACGGTTT	1
AAAGTTTTCGCTGAGGAAATAACGGCTTCATCCCTCAGCTCGGTGGGG	1
AAAGTTTTGGCTGAGGTAAGTAATAGAATAAACCTCAGCAGGTTGTTG	1
AAAGTTTTTGCTGAGGATCTGGACATAACTTTCCTCAGCACTACACAG	1
AAAGTTTTTGCTGAGGTCAAGCATGTCTCCATCCTCAGCCTAAATTGA	1
AAATAAAAAGCTGAGGGACCGCATGCCTTCGGCCTTAGCTAAGGAGAA	1
AAATAAAACGCTGAGGGAAAGTTGTCTTTGTACCTCAGCGAACATACC	1
AAATAAAACGCTGAGGGTGCACGAGGTCATGCCCTCAGCGGTCTTACT	1
AAATAAAATGCTGAGGAGGCTTCGGTCTCCCGCCTCAGCACCGAAAAA	1
AAATAAAATGCTGAGGGACGCGTGGGATTTCACCTCAGCGATGATCAT	1
AAATAAACGGCTGAGGCCCCTGTTCTAACTGACCTCAGCCCCTTCTTC	1
AAATAAACTGCTGAGGCCTTTCGCAATTTGCACCTCAGCGAGACTTAG	1
AAATAAACTGCTGAGGCTCCTTGGACATCGAGCCTCAGCCTTGGTAAT	1
AAATAAAGAGCTGAGGTTATTGGTTCATAGGTCCTCAGCCTAACCATA	1
AAATAAATTGCTGAGGGCAGGAACGCGGGTGACCTCAGCATGTTATAT	1
AAATAAATTGCTGAGGGTCTGACGCCTCCTCTCCTCAGCGGGTGCAAT	1
AAATAAATTGCTGAGGGTCTGACGCCTTCTCTCCTCAGCGGGTGCAAT	6
AAATAACAAGCTGAGGAACCATGTCAATGCATCCTCAGCCGTCTCCCC	1
AAATAACAAGCTGAGGAGTCGTGTGGCTACTACCTCAGCGAAACGTAT	1
AAATAACACGCTGAGGTGGATATGGGATAGGACCTCAGCAATCAGATC	1
AAATAACAGGCTGAGGTCAATTCTCCAGAGCCCCTCAGCGACCGTCAG	1
AAATAACGGGCTGAGGTGTAGAATAATAGCTTCCTCAGCGCACTAGTA	1
AAATAACTAGCTGAGGAATCGTTGTAGATACTCCTCAGCCCGGACCGG	1
AAATAACTGGCTGAGGCTGTCGGTAGTCCGAACCTCAGCATTATTGCT	1
AAATAACTGGCTGAGGGCCACAGGGGAAGGTTCCTCAGCGGTGAAAAA	1
AAATAACTGGCTGAGGTTCTTAGGATCCTTTACCTCAGCACAAGGATT	1
AAATAAGAAGCTGAGGAGATTCACGCTATCTCCCTCAGCAGGCATCAA	1
AAATAAGACGCTGAGGCCGTAATACCTGATTTCCTCAGCCTACCTAAA	1
AAATAAGACGCTGAGGCTAGCAATGCCCTAACCCTCAGCGTCTTTATT	1
AAATAAGATGCTGAGGTGCTCATTGAAAATCTCCTCAGCACGGAAACG	1
AAATAAGCAGCTGAGGATATTACGCAAGTATACCTCAGCCCTAGATGC	1
AAATAAGCCGCTGAGGTATGCATATCAGGTCACCTCAGCGCTGTTATT	2
AAATAAGCGGCTGAGGCGACCAAATTTCCGTGCCTCAGCTACAATCAC	1
AAATAAGCTGCTGAGGGACGACTCTTAATCTACCTCAGCTGAACTCGG	1
AAATAAGGAGCTGAGGACATTCTTTCCCAGCTCCTCAGCTATTATTTT	1
AAATAAGGAGCTGAGGCACCCATGTCTTATCTCCTCAGCCTGGCTCAC	1
AAATAAGTAGCTGAGGTATTAAACTTGAATTACCTCAGCCTTATCACA	1
AAATAATAAGCTGAGGAATATTAATCTCTTGCCCTCAGCACATTATGG	1
AAATAATAAGCTGAGGGTCTGGCGCTCATATACCTCAGCTTCGCCAGG	1
AAATAATACGCTGAGGCCAGCTTATTTGGATCCCTCAGCGAACGGGAG	1
AAATAATAGGCTGAGGCCTGTAGTCAAGTTAACCTCAGCTTCATTAAC	1
AAATAATAGGCTGAGGTGATTTCAAAGCGAAGCCTCAGCATCCTGCGA	1
AAATAATATGCTGAGGAAAAAAAATCGAATAACCTCAGCTATAGATAT	1
AAATAATCAGCTGAGGTAGGTTAGTCCCGTTGCCTCAGCATCGATGTG	1
AAATAATGGGCTGAGGATTGTAAGTGATTATTCCTCAGCAATCAACTC	1
AAATAATGTGCTGAGGAAGCCATAGAGATACGCCTCAGCAGTATACAT	1
AAATAATTAGCTGAGGCATCTATGTAATAGAACCTCAGCCTTGTATTA	1
AAATAATTAGCTGAGGGACACAAGGAAATTTCCCTCAGCGATTAGCTC	1
AAATAATTCGCTGAGGGACCGGAATTAGTTGGCCTCAGCTTTTTAGTT	1
AAATAATTTGCTGAGGGTATTCTTTTACGATCCCTCAGCCTTACTTTC	1
AAATACAAAGCTGAGGACGGGACAAATATGAGCCTCAGCATAACTACA	1
AAATACAAAGCTGAGGTATTTCCGGGGCTATTCCTCAGCATAACAGGG	1
AAATACAACGCTGAGGATGCGGGGTACCAGGGCCTCAGCTTAACTAAC	1
AAATACAATGCTGAGGAAGAAAATCCCTGTCCCCTCAGCGAAACTTAA	1
AAATACAATGCTGAGGTCGTATAAGTAATAAGCCTCAGCGTTCAAATG	1
AAATACAATGCTGAGGTCGTATAAGTAATAAGCCTCATCGTTCAAATG	1
AAATACACGGCTGAGGTTGAGTTATTATCCTACCTCAGCATTACGAGT	1
AAATACAGAGCTGAGGACTTTACTTTTCAACCCCTCAGCGTCGCGTGA	1
AAATACAGAGCTGAGGGGCCTATGGTTAACGTCCTCAGCCTACAATGA	1
AAATACAGTGCTGAGGAGGTTTACGGCTCATCCCTCAGCCCCTGGATG	1
AAATACATCGCTGAGGAAGGAATCTACCCTATCCTCAGCATTACCGCA	1
AAATACATTGCTGAGGAGGAGTAATGTGATTACCTCAGCTATGTAAGC	1
AAATACATTGCTGAGGCAAGTTCTTAGAAGAACCTCAGCTTCTTTTTT	1
AAATACCACGCTGAGGGCTCGGAGCTAATGCTCCTCAGCTCATACAAG	1
AAATACCAGGCTGAGGGGTATTGAACATCTTGCCTCAGCTAAGGTACA	1
AAATACCATGCTGAGGATTTTAGGCTATACGACCTCAGCCCCGGAACA	1
AAATACCCGGCTGAGGACAGTAATTGACTCGACCTCAGCTGTGCGAAT	1
AAATACCGAGCTGAGGATCACCATCGTCTTTACCTCAGCGCTTGTTTG	1
AAATACCGTGCTGAGGGGGTCAAACTTAGGGACCTCAGCTGTGTGATC	1
AAATACCTAGCTGAGGGGGTCTAAGCTCTTTGCCTCAGCTTATTCGTC	1
AAATACCTGGCTGAGGAAACACCAGCCTGTTTCCTCAGCACGAATAGA	1
AAATACCTTGCTGAGGGCGCAGCGTCAGTATACCTCAGCTTTTGATGG	1
AAATACGAAGCTGAGGAGCATATATGTGACTCCCTCAGCTGTTGATTT	1
AAATACGAGGCTGAGGCCCACTGGGGATTACTCCTCAGCAATTTCGGC	1
AAATACGAGGCTGAGGGGAAAGTTACACGGCGCCTCAGCGAGGCTTGT	1
AAATACGCGGCTGAGGCGTCCGCTGGAATCTCCCTCAGCGTGAGGGCT	1
AAATACGGAGCTGAGGCATCCATCACCGGTGCCCTCAGCCAATATATA	1
AAATACGGCGCTGAGGCCCATTTTTGTCAAGACCTCAGCGATTATACA	1
AAATACGTAGCTGAGGCCTTCGCAGGCGACAGCCTCAGCGATGTGTTG	1
AAATACTAAGCTGAGGCCCACACCTTGGCCTGCCTCAGCCCCTCACAC	1
AAATACTACGCTGAGGTTCGCGATGAGTCCCTCCTCAGCGCCAATTAG	1
AAATACTAGGCTGAGGAAGGCAGGGTATCACACTTCAGCCTTTTTCAA	1
AAATACTAGGCTGAGGCGCATGAAGCTTTGTGCCTCAGCGTTGAAAGG	1
AAATACTATGCTGAGGACTGCACTCTCACGTACCTCAGCGCTCAGTTG	1
AAATACTATGCTGAGGTCGAATAGGTAAAAAACCTCAGCATTTGATGC	1
AAATACTGCGCTGAGGCAAATCAAATCTAAGTCCTCAGCTCAATGTAT	1
AAATACTTAGCTGAGGTGTGACTTATATCAGCCCTCAGCCCTAGGAGT	1
AAATACTTCGCTGAGGTTAGACTGGGCACTGGCCTCAGCTTTAGGAAC	1
AAATACTTGGCTGAGGTTTAAGTATATCACCACCTCAGCTTACTCACC	1
AAATACTTTGCTGAGGAGGTATTTGGCGACTTCCTCAGCCCTGCCCTC	1
AAATAGAACGCTGAGGATCGGAGGCGGTGGATCCTCAGCCATTAGTAC	1
AAATAGAAGGCTGAGGAGATCCTCTGTAGCCCCCTCAGCTACCTCGCA	1
AAATAGAATGCTGAGGGGCCTCGACTGAAAACCCTCAGCAATGTAACC	1
AAATAGACTGCTGAGGTGGAACTTCTTGAGTTCCTCAGCTTATAAACC	1
AAATAGAGTGCTGAGGATAGAACAATCAGCTGCCTCAGCTAACCAATG	1
AAATAGATAGCTGAGGCATTGATTGCAATGTCCCTCAGCTGTTTGTTA	1
AAATAGATTGCTGAGGTAGCGAGTTTACGTCCCCTCAGCGGTAAATAC	1
AAATAGCCAGCTGAGGACAAATAAGGTGCACGCCTCAGCTACAATAAT	1
AAATAGCCGGCTGAGGCGGCAGATATTGTCTACCTCAGCATCCCGGCT	1
AAATAGCGAGCTGAGGGCTGTATCAACCAGCGCCTCAGCTTAGATTTC	1
AAATAGCGCGCTGAGGCTAAAAATTATTGCTCCCTCAGCTTCATCTGT	1
AAATAGCTCGCTGAGGCTGGTGGATCGTTAGCCCTCAGCTAGGAACAG	1
AAATAGCTTGCTGAGGAGTCTTCACCCACCAACCTCAGCCTACGTGCC	1
AAATAGCTTGCTGAGGCAACCGGGCTTACGCTCCTCAGCACCAGACTT	1
AAATAGGAAGCTGAGGCCCCGAGAACGCCATGCCTCAGCACCAAATCA	1
AAATAGGAGGCTGAGGGATAGATCATTTGGCTCCTCAGCTTTATCCAA	1
AAATAGGCCGCTGAGGTATTTCGCTTCAGGGACCTCAGCATACTCTTC	1
AAATAGGGGGCTGAGGGAGGATCTTCAAGTACCCTCAGCAATCGTATC	1
AAATAGGTAGCTGAGGTTTGTTTTTTTAAAGCCCTCAGCGTCCCATCA	1
AAATAGGTGGCTGAGGAGGGCACTACTGACGACCTCAGCACTCGTTCC	1
AAATAGTAAGCTGAGGCATCCTTAGATGCTGACCTCAGCGCCTAATGT	1
AAATAGTCAGCTGAGGTGAGGCGGAGATTCCACCTCAGCTTCCGACCC	1
AAATAGTCGGCTGAGGACCCAGGGTTTGCAATCCTCAGCTTTCTAACA	1
AAATAGTCGGCTGAGGACGACTTTGATTAAATCCTCAGCTACCGCATG	1
AAATAGTGGGCTGAGGATTAAGTACAGTATATCCTCAGCTCAGTACAA	1
AAATAGTGGGCTGAGGCTTGACCATAGATAATCCTCAGCTAGAAAATT	1
AAATAGTGTGCTGAGGAAGGCGTCATCTAGTACCTCAGCGCTTCATTG	1
AAATAGTTCGCTGAGGGTAATCAGGATTCTATCCTCAGCTTAAGCATG	1
AAATAGTTTGCTGAGGCGCAGTTATACACCTGCCTCAGCCCATTAGTC	1
AAATATAAAGCTGAGGCGTTAGCTAAGTAATACCTCAGCTCTTTGAAT	1
AAATATAAAGCTGAGGTAATATGACAGGGGGGCCTCAGCACCAAGGTC	1
AAATATAACGCTGAGGCATTAAAGCCGAAGCTCCTCAGCTTTGTTCAG	1
AAATATAATGCTGAGGGACCGCTGAGAAGATTCCTCAGCTGCCCTCTT	1
AAATATAATGCTGAGGGCTTCAAGCTAGAGTTCCTCAGCCCTTTATCA	1
AAATATACCGCTGAGGATTTTTGACAATGGTTCCTCAGCGTGAGAGTG	1
AAATATACCGCTGAGGGGTATAAGTTTAATCACCTCAGCTTTTACATA	1
AAATATACGGCTGAGGTAAGTAAGGATCATTCCCTCAGCATTGTTTAT	1
AAATATAGGGCTGAGGGCTTACACGTTGGGGTCCTCAGCGTCGGTAAC	1
AAATATAGTGCTGAGGATGCTTACCAATATAGCCTCAGCTTCGCCGCG	2
AAATATAGTGCTGAGGTGCGTGTAAGTAGTCCCTCAGCAGTTTAATAT	1
AAATATATAGCTGAGGTCGCCGTTCAGTAAATCCTCAGCTTATCCAAG	1
AAATATATCGCTGAGGATAAGGATAAGACGCCCCTCAGCTCTATTATT	1
AAATATATCGCTGAGGGTTTCTAGTAGTGGAAGCCTCAGCCTGATAAT	1
AAATATATGGCTGAGGGTGCCACCGCGACGTACCTCAGCATGGAACCA	1
AAATATATTGCTGAGGCCTTGCGTATCAGATGCCTCAGCAGCACAAGT	1
AAATATCAAGCTGAGGTATCAAACTTCGTCGTCCTCAGCTTAAGTGGG	1
AAATATCACGCTGAGGCACAAACTGAGAAACACCTCAGCTTTATCTAA	1
AAATATCAGGCTGAGGTCATCTGTTTTAGACACCTCAGCTATCGGATA	1
AAATATCATGCTGAGGTAGATATATAAAGTGGCCTCAGCACACACACG	1
AAATATCCAGCTGAGGATTTTGGATGGTGCAGCCTCAGCGATCGCGGC	1
AAATATCCAGCTGAGGCAAATAATATTAAGAGCCTCAGCGTATAAGGG	1
AAATATCCAGCTGAGGGGTGGTATTTTCGAACCCTCAGCCTCTGGACA	1
AAATATCCCGCTGAGGCTCTACTGGCAGTACCCCTCAGCAATGTCCGT	1
AAATATCCTGCTGAGGGGTGCACTCTTTAAATCCTCAGCTGGCGTAAA	1
AAATATCCTGCTGAGGTTTAATTCTTTTATCTCCTCAGCAGTCTTCTA	1
AAATATCGTGCTGAGGCAGTTTCAAGGCTGGCCCTCAGCGGGCTCACT	1
AAATATCGTGCTGAGGCATCCAATCTCGATTGCCTCAGCAGCTAACAA	1
AAATATCTCGCTGAGGGTTTTATGTGAGGAACCCTCAGCATCTCTTAA	1
AAATATCTGGCTGAGGCACACAACCATCTTCACCTCAGCTGTAATAAT	1
AAATATGCCGCTGAGGCCCCAGCCTTTTTAGACCTCAGCATTCAACAC	1
AAATATGTAGCTGAGGGCGTTTGCGCAAATGCCCTCAGCTATTTTCAT	1
AAATATTAAGCTGAGGCTGACCGGGACATTCACCTCAGCACCGCCGGT	1
AAATATTAAGCTGAGGGGTAGTTTGTAAAGTACCTCAGCGCGCCGGAG	1
AAATATTAAGCTGAGGTTCGCTCAGGTTAAAGCCTCAGCTTAGCTTCG	1
AAATATTATGCTGAGGCTCGACCTATAGGGATCCTCAGCCCCGTCGCT	1
AAATATTATGCTGAGGGATTTTAAAACCTTTACCTCAGCTAAACCAAG	1
AAATATTCAGCTGAGGGCATGCATCGAATTCACCTCAGCCAGTATGCC	1
AAATATTCCGCTGAGGTGTTGGCTTGCCAATACCTCAGCTGAAAAGCT	1
AAATATTCGGCTGAGGGGTGCAAGATACAATCCTCAGCCAGGATCTTT	1
AAATATTGTGCTGAGGGTTTAAATACAAGTTGCCTCAGCAAACATAAG	1
AAATATTTAGCTGAGGCCAATATAACAAGAAGCCTCAGCCCACGACTG	1
AAATATTTAGCTGAGGTGGATCGGAAAACTCTCCTCAGCTGATCAGTC	1
AAATATTTCGCTGAGGGTGACAACAACAGAGTCCTCACATAAGACCTT	1
AAATATTTGGCTGAGGGCTGGACATTAGGTGACCTCAGCATCGTTAAG	1
AAATCAAATGCTGAGGTATTTTTAATACAGAACCTCAGCATGCGCCTC	1
AAATCAACAGCTGAGGTTAAAACTACGGGCTGCCTCAGCTTGTGAGGA	1
AAATCAACCGCTGAGGCGAGTTGCCTTTTCTTCCTCAGCTATATTGAT	1
AAATCAACTGCTGAGGTTCGGTTGTATAACGACCTCAGCCTTGATACC	1
AAATCAAGAGCTGAGGGGTATCGCTTTCTACACCTCAGCCTAGCCGAG	1
AAATCAAGCGCTGAGGGAACACTCACTATATGCCTCAGCTATAGATCT	1
AAATCAAGCGCTGAGGTTGGAAACTGTTTGTGCCTCAGCACTAACATC	1
AAATCAAGGGCTGAGGTCGTCTAAGCGTTTCGCCTCAGCTCTTCATTA	1
AAATCAAGTGCTGAGGCATAAGCGGGATTGTACCTCAGCCTTCATATC	1
AAATCAATAGCTGAGGAGTACTGTTTATTCCCCCTCAGCAAGCTTCGT	1
AAATCAATGGCTGAGGCATAAATCGGGCAACACCTCAGCGGAAGGATC	1
AAATCAATTGCTGAGGAGACTTCATAATGAAACCTCAGCATACGCTAT	1
AAATCACAGGCTGAGGCAATTTTGATTGTCCGCCTCAGCCGGACACCA	1
AAATCACAGGCTGAGGTGCATCCACGATAGTGCCTCAGCGGTATTATA	1
AAATCACGGGCTGAGGATGTGGTCCGTATGAGCCTCAGCTGGCACTTA	1
AAATCACTAGCTGAGGGTAAAAGCGTTCTGGACCTCAGCAGATGTAAG	1
AAATCAGATGCTGAGGTAAGCGGTATTCTTTACCTCAGCTGCTCAAAC	1
AAATCAGCAGCTGAGGCAGCACAGCTGATTGCCCTCAGCAATTTTTCG	1
AAATCAGGAGCTGAGGTAGTGCAAGCATACAGCCTCAGCCGGTTATCT	1
AAATCAGGGGCTGAGGTGATTAATTTCCATAACCTCAGCTCCAGGACC	1
AAATCAGGGGCTGAGGTTCTACCCGTGTTAAACCTCAGCTCAAGCACA	1
AAATCAGGTGCTGAGGCGGAGACGCTTTACTGCCTCAGCGGTTCCTAA	1
AAATCATAGGCTGAGGATAGACCTTCGCATACCCTCAGCACAAGCGCT	1
AAATCATAGGCTGAGGATTCCAGATAAGAGCCCCTCAGCTCCCGTCGT	1
AAATCATAGGCTGAGGCGCTTTTAAAATTTGTCCTCAGCTGCACGGGG	1
AAATCATCCGCTGAGGGCTTTACTGGCTCATCCCTCAGCGCACCTCCC	1
AAATCATGTGCTGAGGTGCATAGATACGTGTTCCTCAGCCTGTAAATT	1
AAATCATTAGCTGAGGTTTTATCTATGCTCACCCTCAGCATTTATTCA	1
AAATCATTCGCTGAGGAAGAACATTAGTTCGTCCTCAGCGACTGTCCA	1
AAATCATTGGCTGAGGTCACTCGGTCCCAACACCTCAGCCACAGCTTC	1
AAATCCAAGGCTGAGGTACAAATTGAAGATCTCCTCAGCTAAACATCA	1
AAATCCAATGCTGAGGATTTTATTAAGATCTGCCTCAGCACTTGTGCT	1
AAATCCACGGCTGAGGTTTCATTGAAAACTCACCTCAGCTTCCCCAAC	1
AAATCCAGCGCTGAGGCTTGTCATTATTGGTTCCTCAGCTATACGCTG	1
AAATCCATAGCTGAGGCATTATCCCCCCATGACCTCAGCTTTAACTGG	1
AAATCCATTGCTGAGGTTAACTACTGGTGAAACCTCAGCTTACAGGAT	1
AAATCCCATGCTGAGGAACCAAGTACATTAAACCTCAGCTCTTTAGGC	1
AAATCCCATGCTGAGGAACTCTAACCGTGAAACCTCAGCTGGTATTGA	2
AAATCCCATGCTGAGGAGACGGAGTATCTAATCCTCAGCAGCGCGCTT	1
AAATCCCCTGCTGAGGACATAATAGCCCCTATCCTCAGCAGCATTGAG	1
AAATCCCCTGCTGAGGGCTACGTGAGGGGTTGCCTCAGCAATAGCCTA	1
AAATCCCGTGCTGAGGCTAGGAAACTCAACGGCCTCAGCCAATTCTGA	1
AAATCCCTCGCTGAGGCGGGGAGCCATATATACCTCAGCACTCTCACT	1
AAATCCGAGGCTGAGGTGGGCACTGAAACGTACCTCAGCATGGATTCG	1
AAATCCGATGCTGAGGACCTAGTCCGTTTTGACCTCAGCTGTGGTAAA	1
AAATCCGATGCTGAGGTTAGTAGGATCAATAACCTCAGCAGCACGCGT	1
AAATCCGCAGCTGAGGCTCAGTAATATACGTGCCTCAGCCCCTAACTG	1
AAATCCGCCGCTGAGGCGGCGCCATACCCCGCCCTCAGCAACTTCCTT	1
AAATCCGGTGCTGAGGTGAAACTCTAATGCTTCCTCAGCTAAATGGAG	1
AAATCCGTTGCTGAGGGGTAAAAGAGTCGATACCTCAGCGACGGCGCC	1
AAATCCTACGCTGAGGGTAATACATTATGACCCCTCAGCTCGGTATTA	1
AAATCCTATGCTGAGGGTTAGTATTAAAAAATCCTCAGCTCCGACACA	1
AAATCCTATGCTGAGGTTTCCCTGATGGCAGGCCTCAGCAATCACAAC	1
AAATCCTCTGCTGAGGTTAGCCGGAGAGGCATCCTCAGCGTATCACCT	1
AAATCCTGAGCTGAGGCATTTTGAGGTCTCGGCCTCAGCATTATTATC	1
AAATCCTGGGCTGAGGGGCTTCCCTTGCTAGACCTCAGCGGCCGTTAG	1
AAATCCTGTGCTGAGGGGCATTATATAATAATCCTCAGCCCTGAGGTC	1
AAATCCTTAGCTGAGGACAGTCGTTAATTAAACCTCAGCTAATTTAAT	1
AAATCCTTCGCTGAGGACTTTCCCACCAAACTCCTCAGCCTATAATCC	1
AAATCGAATGCTGAGGCATGGAGCAGATCTGACCTCCAGCGTTTGAGG	1
AAATCGACCGCTGAGGATCCTTATGCTACTAGCCTCAGCCCTCACAGG	1
AAATCGAGAGCTGAGGCAGTGCTGTTATGGAACCTCAGCCAACTCCGT	1
AAATCGAGTGCTGAGGCACTCTATGAGATCAGCCTCAGCATTACTCAA	2
AAATCGATCGCTGAGGATGTAATGAATGTTAGCCTCAGCAGACCGTAA	1
AAATCGCGAGCTGAGGATAAAATGGAATGTTTCCTCAGCGTTAGTTAC	1
AAATCGCGTGCTGAGGAGCAGCCAATTTCTAACCTCAGCAAACTGACG	1
AAATCGCTGGCTGAGGCTCTGCGTATGCCCAGCCTCAGCAGATGTTTA	1
AAATCGCTTGCTGAGGTAGATGATGGTGGGGTCCTCAGCTCTACGAAT	1
AAATCGGAAGCTGAGGTACGTTTTTAATTCATCCTCAGCTCCTATCGA	1
AAATCGGCAGCTGAGGTGTCTGTCGAAGCCGACCTCAGCTAGTCCGTG	1
AAATCGGCGGCTGAGGGAATGTTCCGCATATCCCTCAGCTTGGTGTAG	1
AAATCGGGAGCTGAGGCGGTTAGCGTATACGACCTCAGCGGGGTATCA	1
AAATCGGGTGCTGAGGATCAAGGCCAAGATCCCCTCAGCCTGCTTGGG	1
AAATCGGGTGCTGAGGATTCGGCCAGTCCAGTCCTCAGCGAGTTACTG	1
AAATCGGTAGCTGAGGATGCTATAGATTCACGCCTCAGCCTTTTAATT	1
AAATCGTAGGCTGAGGCTCTCTCTATCAAATCCCTCAGCTCATCAGGT	1
AAATCGTGCGCTGAGGTATTCTGTGGAACTTACCTCAGCAAGGTTTCA	1
AAATCGTGTGCTGAGGATTTAGTACAGTCCGTCCTCAGCTAGAGAGAG	1
AAATCGTTAGCTGAGGGGCGAAGCTCCAATATCCTCAGCAGTTGTACT	1
AAATCGTTCGCTGAGGAACGGACGCTCAGCTCCTCAGCTTTATTCAAT	1
AAATCGTTCGCTGAGGTTAGCCATCCAATGGACCTCAGCTCAAGCGCG	1
AAATCGTTTGCTGAGGCACGGTGCCCGACTATCCTCAGCGCTTTAAGC	1
AAATCTAAAGCTGAGGCATATCAACTCGGTAACCTCAGCCTGGCTTGG	1
AAATCTAAAGCTGAGGTCTGAGTCACAAATTGCCTCAGCGCAGAATCA	1
AAATCTAAAGCTGAGGTCTGCTAATTATAATACCTCAGCTTAGATGTG	1
AAATCTAAGGCTGAGGTTCTCTTTGCCTAGGCCCTCAGCATTACCGAC	1
AAATCTAATGCTGAGGACCTATAAGTCTAATGCCTCAGCGACGTGCAT	1
AAATCTAATGCTGAGGAGCAGCACTTGATTTTCCTCAGCAATCTTTAT	1
AAATCTAATGCTGAGGTCTAATTTAAACTGGGCCTCAGCACCAGATGG	1
AAATCTACGGCTGAGGAAAAATGGAGAGTACGCCTCAGCATGACCATG	1
AAATCTACGGCTGAGGATATAGTAACGCCAGACCTCAGCCCAAAAGCC	1
AAATCTATCGCTGAGGGTTTCTCCAATCTTAGCCTCAGCAACAGTTCC	1
AAATCTCAAGCTGAGGACCTTATCTCATTAGTCCTCAGCAATTATTTT	1
AAATCTCACGCTGAGGTAAAATCATGGCTAATCCTCAGCTTAAGTATA	2
AAATCTCAGGCTGAGGGCTTACTTCATATTAACCTCAGCAAGTGATAG	1
AAATCTCCGGCTGAGGCATATGATACTTCTTTCCTCAGCATGAGTATG	1
AAATCTCGCGCTGAGGCACTTATCTAAGCTTACCTCAGCCCGCGGCGG	1
AAATCTCGGGCTGAGGGCAAGTGAACCCCGTCCCTCAGCTGATTCGCG	1
AAATCTCGTGCTGAGGACGGGTTAATATCCCGCCTCAGCATGAGATTA	1
AAATCTCTGGCTGAGGGTACCACTCGGAGAAGCCTCAGCCTGGTTTTT	1
AAATCTGAAGCTGAGGACAAGAGAGTAAATGTCCTCAGCCATTGGTAT	1
AAATCTGAAGCTGAGGGTGCACTAGCCTGCAGCCTCAGCGGCCGACTC	1
AAATCTGAGGCTGAGGCGGATATAGCTCAGGGCCTCAGCGGTGGAGGG	1
AAATCTGATGCTGAGGGCTTTGTGTATATACACCTCAGCGATTTTCAT	1
AAATCTGATGCTGAGGGGTGTTACCTGTGGGGCCTCAGCCGCGACAGT	1
AAATCTGCTGCTGAGGGACGTTCGACCGATTACCTCAGCTCAACCCCG	1
AAATCTGTCGCTGAGGGGATGTATTATGCGGGCCTCAGCGAGCCTAGA	1
AAATCTTCAGCTGAGGGCAGACAGCTACTCGTCCTCAGCGTATTTGTC	1
AAATCTTCTGCTGAGGCTAGCTGAAGACAACTCCTCAGCGAACCAACT	1
AAATCTTGAGCTGAGGAAGCATAAGAATGATGCCTCAGCGCGAATTAC	1
AAATCTTGGGCTGAGGCAGTTTTAACGTTCACCTCAGCTCATCTTTTT	1
AAATCTTGGGCTGAGGCCACTGCGTACGGTTACCTCAGCTCATAACAA	1
AAATCTTGGGCTGAGGTCTTCTGTCTATCCTACCTCAGCGCAAGCACA	1
AAATCTTGGGCTGAGGTGTCGTTATACTAGTCCCTCAGCTATCAACCC	1
AAATCTTTAGCTGAGGCTTTGTATGGCACGCCCCTCAGCTTATAGTTC	1
AAATCTTTCGCTGAGGTTAAAGGATCCTGGATCCTCAGCTCTAAGGAG	1
AAATCTTTTGCTGAGGGTTTGATGTTAGGTACCCTCAGCCTCGTAAGT	1
AAATCTTTTGCTGAGGTCCCTCGAACCATTGCCCTCAGCAGCCTTATT	1
AAATGAAAAGCTGAGGGCTTTTCAAACATATCCCTCAGCTTAGCAACG	1
AAATGAAAAGCTGAGGTAGCTTATACGTAGGCCCTCAGCTATTCCTAC	1
AAATGAAACGCTGAGGACAAGGAAGCCTGGCGCCTCAGCTCGTGCTAT	1
AAATGAAATGCTGAGGAGCCCGCCACGATGGTCCTCAGCTCCAGTTAT	1
AAATGAACGGCTGAGGGATCCGGAATTTTCTCCCTCAGCACCAACACT	1
AAATGAACTGCTGAGGCTAGCTAATTCACTATCCTCAGCTTGAATAGC	1
AAATGAAGTGCTGAGGCTGAAGCTATAAGCAGCCTCAGCGCATGTGGC	1
AAATGAATAGCTGAGGAGGGTAATTTTTCCCACCTCAGCCACATGGGA	1
AAATGAATAGCTGAGGCTTAGAATCAAATAACCCTCAGCCTACCTATT	1
AAATGAATAGCTGAGGTAATCCTTACAGTAGGCCTCAGCGTCGGAGAT	1
AAATGAATAGCTGAGGTGGATTGTTTAGTACACCTCAGCTTTGATGTT	1
AAATGACATGCTGAGGTATGTAACTTAATCCTCCTCAGCAAAGGAGAT	1
AAATGACCGGCTGAGGGCCATACGGTTTTTATCCTCAGCCGCACCAAG	1
AAATGACCTGCTGAGGCCTCGTTACATTAGTACCTCAGCATCAGAATT	1
AAATGAGATGCTGAGGGACTCAGAACCTGCGGCCTCAGCTGCGTAACT	1
AAATGAGATGCTGAGGTAGACATCTAACTAGCCCTCAGCACCTACTGG	1
AAATGAGCCGCTGAGGGGAAAAGCATACTGGGCCTCAGCGGTACCCCT	1
AAATGAGGAGCTGAGGACATAGCTTTAAACGACCTCAGCTTAAACTTG	1
AAATGAGGCGCTGAGGGCAGGCTTAAAACGACCCTCAGCGACAACAAT	1
AAATGAGTGGCTGAGGTTCGTGTGATCGACTTCCTCAGCGTCCAAGAA	1
AAATGAGTGGCTGAGGTTTGTGCTTGGCGCGTCCTCAGCTATAGAACG	1
AAATGAGTTGCTGAGGTATAGCAACTAGTAGACCTCAGCCTAACGAGT	1
AAATGATAGGCTGAGGCGCTTCCACACACGACCCTCAGCTTATTGCCC	1
AAATGATATGCTGAGGAACTAATCAAACAGGGCCTCAGCTGATGAGGA	1
AAATGATATGCTGAGGAAGTATGATGTAGTATCCTCAGCTGAAAGGTT	1
AAATGATATGCTGAGGGGCATCTGTATATAAACCTCAGCATATAGTCC	1
AAATGATATGCTGAGGGTTTGTAGCCAACTCCCTCAGCCCTATCTCAT	1
AAATGATCCGCTGAGGGATGGTAATGGGATTTCTAGCGGCACAGTGTG	1
AAATGATCGGCTGAGGCTGAGCTTCACATGTCCCTCAGCATTATATTG	1
AAATGATGGGCTGAGGAAACATCCTATAGGGACCTCAGCGTCGCTTGT	1
AAATGATGGGCTGAGGCAGACTATAGCTCCAGCCTCAGCAAAAAATAA	1
AAATGATGTGCTGAGGCGCATCCTAGAAGTCACCTCAGCATCGCATCT	1
AAATGATTCGCTGAGGTCCTTAACCCCGGATCCCTCAGCGTTGAGTGC	1
AAATGATTTGCTGAGGAAACGTGTATTATTGCCTCGCTTTCATCAGTG	1
AAATGATTTGCTGAGGAAATAGTAAATCAGGCCCTCAGCACATTTCGT	1
AAATGCAAAGCTGAGGCATGTCCTTTCCGTTGCCTCAGCGGTTAATTG	1
AAATGCAATGCTGAGGTACCCATTTGTGGCCGCCTCAGCGTACTTAGC	1
AAATGCAGAGCTGAGGGTGTTGACCTTAGAAACCTCAGCCGATATTTC	1
AAATGCAGGGCTGAGGTGTGCCACACGCGTACCCTCAGCTGGATGATA	1
AAATGCAGTGCTGAGGACGGGTAATGGATAGGCCTCAGCATGAACCTT	1
AAATGCATAGCTGAGGCGATTCCTCGATAAATCCTCAGCTTTATGGTC	1
AAATGCATAGCTGAGGCTGGTAAAAAGTACATCCTCAGCGCCAATTCC	1
AAATGCATCGCTGAGGAGTTCTGACATGGCTTCCTCAGCCTCGAATGT	1
AAATGCATCGCTGAGGGATGTGTCTGTTCGGCCCTCAGCCATACCCGT	1
AAATGCATTGCTGAGGTATCAAGCTTATGATTCCTCAGCCGATGGTGA	1
AAATGCCCAGCTGAGGTAATTTAATAGTCAAGCCTCAGCTACACACTC	1
AAATGCCCGGCTGAGGAGATGTACATAGATATCCTCAGCCTAGCTAAT	1
AAATGCCGAGCTGAGGAGAGCAACTTACCTATCCTCAGCATCTATTCT	1
AAATGCCGTGCTGAGGTTTTGCTCTTTCCACTCCTCAGCGGGAATAGA	2
AAATGCCTGGCTGAGGAGTAAAATAATTATTCCCTCAGCTAAATGCAG	1
AAATGCGAAGCTGAGGTTAGCCATACCGAAATCCTCAGCTTGAATTCA	1
AAATGCGACGCTGAGGTCTTACTGAGAGGGGTCCTCAGCCAGCTATCC	1
AAATGCGCAGCTGAGGACCCGAAGCCTCATAACCTCAGCCTTGACTAT	1
AAATGCGCGGCTGAGGCTTTGTCATGAAACGTCCTCAGCGTTGATTTA	1
AAATGCGCTGCTGAGGAGTATGCGCAATATAACCTCAGCATGCCCGAC	1
AAATGCGGGGCTGAGGACGGCAAAGTCTAAAACCTCAGCGTAAGCTGA	1
AAATGCGGGGCTGAGGTCCTGTTTATCTAATGCCTCAGCATACGCCCC	1
AAATGCGTGGCTGAGGTCTTCCAACATGTAGCCCTCAGCCTACTTGCA	1
AAATGCTACGCTGAGGAGCGATTAAACACTCCCCTCAGCACGGGTTCA	1
AAATGCTACGCTGAGGGGATTAACGCACTGAACCTCAGCGTAAGAAGA	1
AAATGCTCGGCTGAGGCTCGTAGGACCACAATCCTCAGCATCCCTTGT	1
AAATGCTGAGCTGAGGATTTAAAGAATTAGTCCTCAGCAACATGGGAT	1
AAATGCTGCGCTGAGGATAGTTAGGTTGATTACCTCAGCACGGGCATT	1
AAATGCTTCGCTGAGGGTGAAGTTCTATACAACCTCAGCCTGCTCTAA	1
AAATGCTTGGCTGAGGCACCCACTACTGAGATCCTCAGCGTGAAGTGT	1
AAATGGAAAGCTGAGGCTTATATGATTCTCGACCTCAGCTGTAGTCTT	1
AAATGGAAAGCTGAGGGAGCAAATGTCAATCACCTCAGCTAGGTACTT	1
AAATGGAACGCTGAGGTAGCTAAGAGGCAAAGCCTCAGCATAGTAACG	1
AAATGGAAGGCTGAGGTAGTTTCCTAGTTGTACCTCAGCGTCGCTTAT	1
AAATGGAAGGCTGAGGTATGGCTTTTCTATAGCCTCAGCTTAGTGTGC	1
AAATGGAATGCTGAGGAACAAAATGGGGTAGCCCTCAGCTTAAAACGA	1
AAATGGAGGGCTGAGGAACCTAAATATCGGCTCCTCAGCTATATAACT	1
AAATGGAGGGCTGAGGTAAGACAAAGGGCGGTCCTCAGCTTCGATCGA	1
AAATGGATAGCTGAGGTAGCAGAGATGCAAGCCCTCAGCCTGGTCCCC	1
AAATGGATAGCTGAGGTAGCCTAGCAATTCCTCCTCAGCACCGTGTGG	1
AAATGGATTGCTGAGGGTGTGAGTAGTAAGGTCCTCAGCGTCTCTTTC	1
AAATGGCAAGCTGAGGACAGCTAGAAGATGGGCCTCAGCTCATATGGG	1
AAATGGCATGCTGAGGTTGTGTTATTAAACAGCCTCAGCACCTGTACG	1
AAATGGCCCGCTGAGGACTGGTCGAATTTGACCCTCAGCGTCATATCG	1
AAATGGCCTGCTGAGGTACGGCTAATAACAACCTCAGCTCTATGGGGT	1
AAATGGCCTGCTGAGGTACGTCTAATAACAACCTCAGCTCTATGGGGT	1
AAATGGCGAGCTGAGGTGGGATGTAGCAAGAACCTCAGCTCTGACTTT	1
AAATGGCGGGCTGAGGCAGTTGTTTTGTTTAACCTCAGCCCTGGAAAA	1
AAATGGCGTGCTGAGGTGGTGTCTTTGCATGACCTCAGCATAAATTTA	1
AAATGGCTAGCTGAGGTTCTTCGCGTAGCACGCCTCAGCTGCTTCGCA	1
AAATGGCTCGCTGAGGTATTATTTTAGAGGATCCTCAGCAGGCTCGCG	1
AAATGGGACGCTGAGGCATACCGTAAAAATGTCCTCAGCCTATTAAAA	1
AAATGGGCTGCTGAGGTCTTTACTTGCCGTGCCCTCAGCATAATTGCA	1
AAATGGGGAGCTGAGGAGCAATCCCGATTGTGCCTCAGCTCTGGTTTA	1
AAATGGGGAGCTGAGGTTATTTATTTTGAATACCTCAGCGTACGAACC	1
AAATGGGGCGCTGAGGGAACAAATTAGGGTTCCCTCAGCTTTATGAAT	1
AAATGGGTAGCTGAGGCAGATTTAATTGCGCTCCTCAGCCTGAGAGAC	1
AAATGGGTAGCTGAGGCGGTAGCGGAGTAGATCCTCAGCAGTCTTACA	1
AAATGGGTAGCTGAGGGGTCAGGTGTATTAGGCCTCAGCCAAAAAATA	1
AAATGGGTTGCTGAGGGAGTGTATGATTTAAACCTCAGCATCAATCGT	1
AAATGGTAAGCTGAGGTTTCGGACTCCAGCTGCCTCAGCACATATCTC	1
AAATGGTCAGCTGAGGGCCATTCAGACGCCCACCTCAGCGGACATAAG	1
AAATGGTCCGCTGAGGGTTTAAGGGATAAGGACCTCAGCGGGCACCAT	1
AAATGGTGCGCTGAGGTTCAAGTGCCCTCGTCCCTCAGCGATGGATAA	1
AAATGGTGTGCTGAGGGATTGTAGCCTATAAACCTCAGCGCTTACTGG	2
AAATGGTTCGCTGAGGTAGCAATCTCCAAGATCCTCAGCTGCGCAGAA	1
AAATGGTTCGCTGAGGTGCGTAATTATAAATGCCTCAGCTCCTGAACA	1
AAATGGTTTGCTGAGGGGTTGTCAAGATTGGGCCTCAGCTATTCATGT	1
AAATGGTTTGCTGAGGGTAATAACTTTGTTATCCTCAGCAAGTTATGT	1
AAATGTAACGCTGAGGATTTAACTAATCAATACCTCAGCGTACTTTCT	1
AAATGTAACGCTGAGGTTCACCCTGTGCTAGACCTCAGCTTGTTGCAG	1
AAATGTAAGGCTGAGGTATCTGCGTCGGGCAGCCTCAGCGCCCGTACA	1
AAATGTAATGCTGAGGCGCAAGATTCATTCCTCCTCAGCAGATGCACT	1
AAATGTAATGCTGAGGCGTTACTGCATACTGACCTCAGCAGTTAAGCA	1
AAATGTACCGCTGAGGCAGCCCTGTCCGATAACCTCAGCGGTAAACTT	1
AAATGTACTGCTGAGGGCCCAGGACTACGGTACCTCAGCATATAATGT	1
AAATGTAGAGCTGAGGCTTTAATCTTATACTCCCTCAGCGATACCGTC	1
AAATGTAGTGCTGAGGCATCTAACACAGGGGGCCTCAGCCGATCAATA	1
AAATGTATAGCTGAGGAAAGTAATGCACACTACCTCAGCCCCAAGCCA	1
AAATGTATGGCTGAGGATTAACTTGAGTGCGGCCTCAGCATAAACGAT	1
AAATGTATGGCTGAGGCAACCTCTGGGAAATTCCTCAGCCACGGTCGA	1
AAATGTCATGCTGAGGAGGTGACCTCAATGTACCTCAGCGTCTGTATA	1
AAATGTCCAGCTGAGGATTTATACAAGTCTCTCCTCAGCCGCCGATAG	1
AAATGTCTAGCTGAGGGCTAGCTTTACGATGTCCTCAGCCCCGCCACG	1
AAATGTGCAGCTGAGGGACTCGGGCCGTGTATCCTCAGCATTAGGAGT	1
AAATGTGCCGCTGAGGCCCATGTGTTGCTATTCCTCAGCCAGAATGCA	1
AAATGTGTAGCTGAGGGTGGAACATTCATGTTCCTCAGCAACTCTTCA	1
AAATGTTAGGCTGAGGGAGAATCCGCATGAAGCCTCAGCACATCGTTC	1
AAATGTTAGGCTGAGGGGGTTAGGATGCAATACCTCAGCTCTTCGAAC	1
AAATGTTATGCTGAGGATGACGCACTTTCTATCCTCAGCAGAGGGATA	1
AAATGTTATGCTGAGGCGGGATTATGGCGGAACCTCAGCTTAAATCGC	1
AAATGTTATGCTGAGGCGGGATTATGGCGGAACCTCAGCTTAGATCGC	1
AAATGTTCAGCTGAGGGGGAACGTGTATCATCCCTCAGCATGACATAC	1
AAATGTTCTGCTGAGGTTAATATGAGCTAAGTCCTCAGCCTGTGTTTA	1
AAATGTTTCGCTGAGGAAGACGTCTATGGCATCCTCAGCAGGAATCCT	1
AAATGTTTCGCTGAGGAATAGTGTATTGATTCCCTCAGCTTATAAGTG	1
AAATGTTTGGCTGAGGACCGCTGAATTGAATACCTCAGCCCTACTTCT	1
AAATTAAAAGCTGAGGCATGGTATAATTTGGTCCTCAGCTTACCCAGT	1
AAATTAAAAGCTGAGGGTTACTCATACCATCTCCTCAGCGTTCCTATC	1
AAATTAAACGCTGAGGGGGAAGAAATTCACCGCCTCAGCTATACGCAA	1
AAATTAAAGGCTGAGGTGAAAGATTGAAAACACCTCAGCGATTAGTAG	1
AAATTAAATGCTGAGGTGTAAGGGGTACGAACCCTCAGCGTGCGGCCG	1
AAATTAACAGCTGAGGCTGGGTTCAACGTAATCCTCAGCGAGTGGGAT	1
AAATTAACAGCTGAGGTGTCCAATGTGTCAATCCTCAGCTAACAAGTA	1
AAATTAACGGCTGAGGGACACTTAATTCCGTTCCTCAGCAAAATGACA	1
AAATTAACGGCTGAGGGGTGCTTGGTATGTTACCTCAGCTAGTCCTCG	1
AAATTAACTGCTGAGGAATTGAAGGAAATCAACCTCAGCATTTCACCG	1
AAATTAACTGCTGAGGCTCGCACTCCCAACACCCTCAGCTAACCCACA	1
AAATTAAGGGCTGAGGATTCGTCATGTGCCGTCCTCAGCATACGATAC	1
AAATTAATAGCTGAGGATCTGTAACTCTTTCTCCTCAGCTAGGTTCTT	1
AAATTAATGGCTGAGGCGTTTGGTTACATATACCTCAGCTATTTCTTC	1
AAATTAATTGCTGAGGAGATCACTGGCATTCACCTCAGCAATCTCTAA	1
AAATTAATTGCTGAGGATCTTCTCCCTAGATTCCTCAGCGAGGCTGCA	1
AAATTACACGCTGAGGACACCTCTTGTTAGCTCCTCAGCATGGGTTTT	1
AAATTACAGGCTGAGGAGTAGCTGTTTTTTAACCTCAGCCAAATTCGG	1
AAATTACGAGCTGAGGTTGCGTTCATCCTAACCCTCAGCTTTGGGAGT	1
AAATTACGGGCTGAGGCGGCTATTATACTAATCCTCAGCAACATCGCT	1
AAATTACGTGCTGAGGCCTCGCTTGACTGTCTCCTCAGCCATGATGGA	1
AAATTACGTGCTGAGGTAACTCACTAAGATAACCTCAGCTATTGTAAA	1
AAATTACGTGCTGAGGTGTTTCTTGGTGCACTCCTCAGCATGTGTTGG	1
AAATTACGTGCTGAGGTTAACGCAATTGGAATCCTCAGCCTTAGTGAC	1
AAATTACTCGCTGAGGTGTTGTCTATAGTTCACCTCAGCTAATTCTTG	1
AAATTAGAAGCTGAGGATGACATATCCTTCATCCTCAGCGCTCAAGTT	2
AAATTAGAGGCTGAGGAAACACGGAACAATGACCTCAGCCAAATAACA	1
AAATTAGATGCTGAGGATCAAGGGTCGCATAGCCTCAGCGCGTCGCGT	1
AAATTAGATGCTGAGGATCTTTTAGTTAGTAACCTCAGCTTTAAGTTT	1
AAATTAGCAGCTGAGGCCTTTACTCTTTTTAGCCTCAGCTACGTCTTC	1
AAATTAGCCGCTGAGGGTGATATAGGCCACATCCTCAGCAAACCGCAA	1
AAATTAGGAGCTGAGGCAGAGCTATCCTATGCCCTCAGCTGGCTTCTA	1
AAATTAGGAGCTGAGGTAACGTTCTATTCAAACCTCAGCATTACTAGC	1
AAATTAGGGGCTGAGGCGCCTACCTTTCGATTCCTCAGCCCCGTGCTA	1
AAATTAGTAGCTGAGGCCGTGGTGCCCGACGTCCTCAGCACCCAGCTT	1
AAATTAGTAGCTGAGGGTAATTTCGGACGAGGCCTCAGCAACAACTTT	1
AAATTAGTCGCTGAGGAAGCCGCTTTCTTACACCTCAGCGTGGTGAAG	1
AAATTAGTCGCTGAGGCAATTGTTTCTCTCTACCTCAGCTGAAATGCA	1
AAATTATAAGCTGAGGACGGTATATGGAGTTCCTCAGCACCGATCTTT	1
AAATTATAAGCTGAGGACTTGTGGTCTGGGGGCCTCAGCTATAATCTC	1
AAATTATAAGCTGAGGATCCCTAGATGCTTCTCCTCAGCGCTGTGTGG	1
AAATTATACGCTGAGGCACATGGAACGTTGCCCCTCAGCAGGAATCAC	1
AAATTATACGCTGAGGTAATTGAGCAATATTGCCTCAGCACGCTCGAC	1
AAATTATAGGCTGAGGGGCTCTTTATTATATGCCTCAGCTTGGTTGTC	1
AAATTATCTGCTGAGGCAACGATCCGTTCTCGCCTCAGCATTAAAGTG	1
AAATTATGAGCTGAGGAATCGTTGTTTTTACTCCTCAGCGACCCAAAC	1
AAATTATGAGCTGAGGTAACGCGTTACCACAACCTCAGCCTTCAGTAC	1
AAATTATGCGCTGAGGGTTCTTAAAAATTGTACCTCAGCATATAAACA	1
AAATTATGTGCTGAGGCAAAATTGGTTGTCTCCCTCAGCGATTATACA	1
AAATTATGTGCTGAGGCTCTTGATTAGGACAACCTCAGCCACTACAAA	1
AAATTATGTGCTGAGGCTTGCAAACCTATTTACCTCAGCACGTCCTTG	1
AAATTATTAGCTGAGGAATTTTTCAGTATATACCTCAGCTAATCTTTG	1
AAATTATTAGCTGAGGTCTACATACATATAGCCTCAGCACCAGTAGTT	1
AAATTATTCGCTGAGGATGAGAGGAAAAATTTCCTCAGCTCAATGAAT	1
AAATTATTCGCTGAGGTATATTTTTACAAGAGCCTCAGCAGATTTGAA	1
AAATTATTGGCTGAGGAGCAAGATGGGGACCTCCTCAGCTAGTACACA	1
AAATTATTTGCTGAGGCATAGTGTTAAACCTACCTCAGCGGACAATCA	1
AAATTATTTGCTGAGGTAAGTACGTGCAGGATCCTCAGCTTTAAAAAC	1
AAATTATTTGCTGAGGTTCTTTCCCTATAACCCTCAGCCTAAATTCTT	1
AAATTCAAAGCTGAGGTTATTTTTGGTCTTGGCCTCAGCCTATTTGGT	1
AAATTCAAGGCTGAGGTATATGTTAGGCTATGCCTCAGCATAGACTAT	1
AAATTCAATGCTGAGGGTCTGATCTCGGCGGTCCTCAGCATGAGGAAG	1
AAATTCAATGCTGAGGTATAATTGGCAAGGTACCTCAGCATAAGTTGA	1
AAATTCACAGCTGAGGACCACTGGCATAAAATCCTCAGCGTTTCAAGT	1
AAATTCACAGCTGAGGACGTCTTTGCCGTGACCCTCAGCGAGTCTCGG	1
AAATTCACGGCTGAGGGTGTTCTAATTTGAATCCTCAGCTGAAAGAAC	1
AAATTCAGGGCTGAGGATTGCCGTAATGTCTTCCTCAGCTGACTTGTA	1
AAATTCCAAGCTGAGGCCTTGCTATGCAGTAGCCTCAGCTCGTCTTAG	1
AAATTCCAGGCTGAGGATCAATGCCGACGTATCCTCAGCCATCCCCAA	1
AAATTCCCAGCTGAGGTTGACTTTACACTCCACCTCAGCCAGGTCAGC	1
AAATTCCCGGCTGAGGCATACTCGAGTTCATACCTCAGCGTTCGAATT	1
AAATTCCCTGCTGAGGGCTCATTGTCCTTCCACCTCAGCTTGTTTGTC	1
AAATTCCGAGCTGAGGTTATCAGCCGCGATACCCTCAGCGACTAGGAT	1
AAATTCCGCGCTGAGGAAGAATTCTAAGGCCTCCTCAGCGAAAAGTGT	1
AAATTCCGGGCTGAGGGGGGCTTGACAGATTGCCTCAGCACGCCATAG	1
AAATTCGCAGCTGAGGTCAATTTATTGTTGCGCCTCAGCTGTGAGATG	1
AAATTCTAAGCTGAGGGGGATGTCCCGGGCATCCTCAGCTATTTCTAT	1
AAATTCTACGCTGAGGCCACAAAGGCAGATTACCTCAGCTTCTGTATA	2
AAATTCTACGCTGAGGGCTTATTAAAAGGATGCCTCAGCACAGCCATT	1
AAATTCTATGCTGAGGTAAATTGGTTTCACTGCCTCAGCGGAATATCA	1
AAATTCTCAGCTGAGGTAGCGTAAGGTCAGACCCTCAGCTAGCAAGGA	2
AAATTCTCCGCTGAGGATCTGGATTCTACTTGCCTCAGCAATTTTTGA	1
AAATTCTCTGCTGAGGGCCAGCGACGCTGGGCCCTCAGCTATAGATCT	1
AAATTCTCTGCTGAGGTTACAAGTGAATCCATCCTCAGCTAAAAAGCG	1
AAATTCTTTGCTGAGGCATAGCTCAATGTTGGCCTCAGCGATTATACG	1
AAATTCTTTGCTGAGGTTAATTCGTTTAAGTGCCTCAGCTACCAGTTA	1
AAATTGAAAGCTGAGGCCCGTCACTCAATCCCCCTCAGCAAAGTTAGG	2
AAATTGAATGCTGAGGATACTCATGCCTCAACCCTCAGCAACAGGTAC	1
AAATTGAATGCTGAGGTATTCATTCGGCCTTCCCTCAGCCGCAAAGCT	1
AAATTGAATGCTGAGGTTGAAAAGGTTCTATTCCTCAGCTACGTAGCG	1
AAATTGAATGCTGAGGTTTAGTTGTTAATCTACCTCAGCTGTGAAAAC	1
AAATTGACAGCTGAGGGCCAGACACCTTGCGTCCTCAGCATATTACTC	1
AAATTGACTGCTGAGGACGATCACTGTTATCCCCTCAGCATTAGTTTA	1
AAATTGACTGCTGAGGGTTGTTCTTGAGGGGGCCTCAGCGTGGTGGCC	1
AAATTGAGAGCTGAGGATAGTAGGCAATCGGTCCTCAGCTTGAGGATC	1
AAATTGATTGCTGAGGTGTGTGCATGGATATTCCTCAGCCTTTCATAA	1
AAATTGCAGGCTGAGGGTTGTAGACAGATTAACCTCAGCATGACATTG	1
AAATTGCCAGCTGAGGCTGGACATCCGTGCGCCCTCAGCTTCATTGCA	2
AAATTGCCTGCTGAGGGTATCTTCGATAAATGCCTCAGCCTACTGGGC	1
AAATTGCGAGCTGAGGAGCACGTGCAGGTGATCCTCAGCTTCCTCCTT	1
AAATTGCGCGCTGAGGCGGATGCCATAGGTTGCCTCAGCATTCTTAAA	1
AAATTGGAGGCTGAGGTCAAGGAGGGACATGTCCTCAGCGGTGTAAGC	1
AAATTGGATGCTGAGGCTTGATAACTGAGTTCCCTCAGCAAGGGTGGA	1
AAATTGGCCGCTGAGGTAAACGGCCTATGTTACCTCAGCTTTTAATGG	1
AAATTGGCTGCTGAGGAATTTTAGCTTGGACTCCTCAGCTAGCGTTGT	1
AAATTGGCTGCTGAGGTCAATTCGGTAGTTCTCCTCAGCCGTTGTGTT	1
AAATTGGGAGCTGAGGTCTCGGTAGACCTCCACCTCAGCGACTCAATA	1
AAATTGGGCGCTGAGGATATGATTATCACCCTCCTCAGCATTGACCCC	1
AAATTGGGTGCTGAGGAGGATCACAGGGTCGACCTCAGCATAGCGATC	1
AAATTGGGTGCTGAGGTCTTATTTCGGAGCACCCTCAGCTTTGTTTTC	1
AAATTGGTGGCTGAGGATCTCAACGTTAAGCTCCTCAGCGCATTAGTA	1
AAATTGTAAGCTGAGGGATTTCACTTCAATGACCTCAGCAGCCATCAT	1
AAATTGTAAGCTGAGGGGCTTCTAGCCTTACCCCTCAGCTCGTTCAAC	1
AAATTGTACGCTGAGGTTGACCACCAATCATTCCTCAGCTGAGGAACT	1
AAATTGTATGCTGAGGTGGTTTATGTTATGCGCCTCAGCCTGAAGATA	1
AAATTGTCCGCTGAGGAGCCTGGAATATATTACCTCAGCTACTTGATC	1
AAATTGTCCGCTGAGGGACCAAGTAAACAGATCCTCAGCTATTTTCTG	1
AAATTGTCGGCTGAGGAACCAAGGATACCATCCCTCAGCCTGTCGCTA	1
AAATTGTCGGCTGAGGTACCTGCTATGTTTTACCTCAGCGTGTTAAGT	1
AAATTGTTTGCTGAGGCTCAATGTGGTTGCTTCCTCAGCAAAATATCC	1
AAATTGTTTGCTGAGGTGTCCCCTTATGTTGACCTCAGCTCGTTAGTT	1
AAATTTAACGCTGAGGGGCAACAGGGGAACATCCTCAGCAATGGATGC	1
AAATTTAATGCTGAGGGATTGTTCAGCTAACCCCTCAGCTGTAGACTT	1
AAATTTACTGCTGAGGCTTGGCGGTCCCTAGGCCTCAGCAATAAGGGG	1
AAATTTAGCGCTGAGGCTCGGCGCATTGACGGCCTCAGCCTTATTCTC	1
AAATTTAGGGCTGAGGGCTAACTGACCAGGTCCTCAGCCTCTAAGCTT	1
AAATTTATTGCTGAGGGTCTGCACAAGACGAGCCTCAGCTTGTTCTCA	1
AAATTTATTGCTGAGGTCCAGACTACGCGACACCTCAGCTACATCTGG	1
AAATTTCAAGCTGAGGAACTGTTGTATTTAGCCCTCAGCACATGAACT	1
AAATTTCAGGCTGAGGAAAGACATTGACGTTTCCTCAGCACTGATTTT	1
AAATTTCAGGCTGAGGGTTGAACTCACTCAATCCTCAGCTTTTAAGTG	1
AAATTTCATGCTGAGGATACCTATCTATTATGCCTCAGCTTACATTAT	1
AAATTTCCAGCTGAGGGGATTCCATGAAAAATCCTCAGCGCGAGCTTC	1
AAATTTCCGGCTGAGGGTAGGTTAGTGTGGGACCTCAGCACCGCATAC	1
AAATTTCTAGCTGAGGGGACAATTTCTAAATACCTCAGCGAGACACTT	1
AAATTTCTCGCTGAGGATAGGACGACTAACTACCTCAGCTAACTCGAG	1
AAATTTCTCGCTGAGGGGATGGCAGGATGGGCCTCAGCGTTACAAATT	1
AAATTTCTCGCTGAGGTTCTTCCCAGCTTTAACCTCAGCACTAGACCA	1
AAATTTCTGGCTGAGGGAGGATTCAGATCTATCCTCAGCCGTATGCAT	1
AAATTTCTTGCTGAGGCATTGGGACTATGTGGCCTCAGCACCTCTCAC	1
AAATTTGAAGCTGAGGGTGTCATGATCAAAGACCTCAGCGACCTCCGT	1
AAATTTGACGCTGAGGTAGTTAAGCGTCATGTCCTCAGCCCATCGTGG	1
AAATTTGACGCTGAGGTGGGTCGAAAATATGCCCTCAGCTTATGATGT	1
AAATTTGATGCTGAGGATTAGATCGGCAAGTTCCTCAGCGACGCCACG	1
AAATTTGATGCTGAGGGTGGAGTTTATACTTTCCTCAGCGGTTACCTA	1
AAATTTGCCGCTGAGGCACCAATATATATGCCCCTCAGCACTACAGCA	1
AAATTTGCGGCTGAGGGGACTATAGCATACCGCCTCAGCTTCGCATCA	1
AAATTTGCTGCTGAGGAGTGTGGTTCGTTGTACCTCAGCGGTGAAAAA	1
AAATTTGGAGCTGAGGCTTTATTTCGACACACCCTCAGCACTTCTTTA	1
AAATTTGGGGCTGAGGTATTTTTTCATTGAGCCCTCAGCAAGGAACTT	1
AAATTTGTAGCTGAGGCATATGAGTTCAAAACCCTCAGCAGCGTGGTT	1
AAATTTGTCGCTGAGGGAGGGGATATTTATGGCCTCAGCCTTTGCATG	1
AAATTTGTGGCTGAGGAATGTATGTTAAATTTCCTCAGCGGCGCGCAT	1
AAATTTGTTGCTGAGGCTGAGCGAATTGAAACCCTCAGCAAGAGTACC	1
AAATTTTAAGCTGAGGTTGCATAATGAAATGACCTCAGCATCCACGAA	1
AAATTTTATGCTGAGGAAAATATTACCAGGGACCTCAGCATCTAGTTA	1
AAATTTTCAGCTGAGGATCGTGTCCATATAAGCCTCAGCTTCCAATAT	1
AAATTTTCAGCTGAGGATGCTTTCTAGAGGACCCTCAGCCGATTCTCG	1
AAATTTTCCGCTGAGGAAAGTGTTTTGGAAACCCTCAGCCAGTTATGG	1
AAATTTTCCGCTGAGGGGTGAAGTGCTAACCACCTAGCCTCGTTTTTT	1
AAATTTTGTGCTGAGGAGGTGCTCCGTTACTACCTCAGCAACTTCAAC	2
AAATTTTTAGCTGAGGAATGAAGAGTTTATTACCTCAGCGCCATAAAC	1
AAATTTTTAGCTGAGGAGGGCTCGCTTTTAACCCTCAGCTTTCATACG	1
AAATTTTTAGCTGAGGTCTTAGTAATCGAATTCCTCAGCAATCGTTAA	1
AAATTTTTCGCTGAGGGCCCCACATTTTGGACCCTCAGCAAAGAATGG	1
AAATTTTTTGCTGAGGAATTCGTATATTGCGGCCTCAGCCTCGTCAGA	1
AAATTTTTTGCTGAGGTTCCTAGTGCGAAACACCTCAGCTGCAGATAC	1
AACAAAAACGCTGAGGGACTATTGTGCTGGATCCTCAGCCACGCTTGG	1
AACAAAAATGCTGAGGCTCGCAATCATTGAACCCTCAGCAACTGTTAT	1
AACAAAAATGCTGAGGGATTCCCCACAATGCACCTCAGCCTTTACTTA	1
AACAAAACAGCTGAGGGGCAACAAATTCATAACCTCAGCTTATGTTAT	1
AACAAAACCGCTGAGGGGAGAATTTTAGGTAACCTCAGCGTTTTGGTC	1
AACAAAACGGCTGAGGCTACTTATGACTGCATCCTCAGCTCTCGAGTT	1
AACAAAATGGCTGAGGAAACGTACGAGATGTACCTCAGCACTCTTAAT	1
AACAAAATGGCTGAGGACAGTCATTGTTCTGACCTCAGCGCTTGACCT	1
AACAAAATGGCTGAGGCAGCAGAGTATGTCGTCCTCAGCGTGAATGCT	1
AACAAACACGCTGAGGAGGGTTTAACATGTTACCTCAGCTGAGTAGGA	1
AACAAACACGCTGAGGCAACAAGTCCGCCATTCCTCAGCTTAACTTCG	1
AACAAACACGCTGAGGGTTAATACATTTTCATCCTCAGCTATACAGAT	1
AACAAACAGGCTGAGGTTCTTAATCGTGGATACCTCAGCTCCTCAACA	1
AACAAACCAGCTGAGGGTAAAATCGTGACGTTCCTCAGCGTGAGGATA	1
AACAAACCCGCTGAGGGTTAAACGTAAAACTACCTCAGCAGATATAGT	2
AACAAACCGGCTGAGGCGATCCTAAATTACTTCCTCAGCGCCACATAA	1
AACAAACCGGCTGAGGTCGAATTTGTGTCGAACCTCAGCGTGTTTGCG	1
AACAAACCTGCTGAGGTTTTTACTACATTTTGCCTCAGCGCCCAAGCC	1
AACAAACTCGCTGAGGTTGGAACATTCATAACCCTCAGCTAGCGCATC	1
AACAAACTGGCTGAGGGGACGCAGATCACGACCCTCAGCCGGAGACAG	1
AACAAAGAAGCTGAGGTGTTATATGTAACTAACCTCAGCGAGACTCCA	1
AACAAAGAGGCTGAGGAGGTTGAGAGAAGAGCCCTCAGCTCTGCAACC	1
AACAAAGCCGCTGAGGAATGAGTTAAGTGAACCCTCAGCGTCTAAAGT	1
AACAAAGCGGCTGAGGCTACCCAGTATTTGTCCCTCAGCACACGCTGT	1
AACAAAGCGGCTGAGGGTGTGATATGACTAATCCTAGCAATGTATCAT	1
AACAAAGGGGCTGAGGATTGAGTATCCCTGTACCTCAGCCGGTTTATT	1
[truncated: 79,351 more rows]
