# Supplementary material for: Assembling a True “Olympic Gel” From over 16 000 Combinatorial DNA Rings
Source: Adv Mater. 2026 Mar 6;38(34):e20549. doi: 10.1002/adma.202520549 (PMC13274696; doi:10.1002/adma.202520549)
Supplement: Supplementary file 4 — Supporting File 4: adma72688‐sup‐0004_Data_S5_NGS_analysis.zip. [file ADMA-38-e20549-s001.zip › Data_S2_NGS_analysis/5_transformations/FASTQ_files/Not_gibson_merged.fastq]

@M01607:188:000000000-KTTC9:1:1101:20933:1638 1:N:0:AAGGAGAC+CCGAAGAT
CATCGCTGACGAGTAACCGGATCCCCGATCCGTGGACTTGTCAGCGACTGAGGAAACAGACTTTTCGTACGCTGAGGCTAACCGGTTAATAAACCTCAGCGCACGACGCTGCAGGAAATGCTCACCGTTAAGTCTGATGACGTGAACGGTCGTACCAAGATGTATAAAAACATCGTGGACGGCAACCATCAGATGGAGCCGGGCATGCCAGAATCCTTCAACGTATTGTTGAAAGAGATTCGTTCGCTGGGTATCAACATCGAACTGGAAGACGAGTAATTCTCGCTCAAACAGGTCACTGCTGTCGGGTTAAAACCCGGCAGCGGATTGTGCTAACTCCGACGGGAGCAAATCCGTGAAAGATTTATTAAAGTTTCTGAAAGCGCAGACTAA
+
8-8A-BF7@F;,+B@9CE:+7CCFEG77CFC<F8:,CCF<EE<9C@7@C@8,,,,,C8<,CFGGFF76,C+@F,+,6CE8<FF7:CFGFGFC:FFBEA9A7C;C:,@@@F7>DAECAFE>?FFCFAFFGGFFFGGGFGGBFFGCFF@FCFFEFGGDFDFCFDFEGGFFFCFFGFEGGDEGFFEFFFGGGGFFFGGFDECFFFFEGGGGGGGFFFGGFGGGGGFGGGGFGGGGGFFCGFGGGGGGEGGGGGGFGFGGGGGGGGGGGGGGGGGGGGDFGGGGGGGGGGGGGGGGGGGGGGGG?GGGGGGFGGGGDGGGGGGGGGGGGGGGGGGGGGGGGGGGGGGGGFFGGGGGGGGGGGGGGGGFGGGGGGGFE==;<;GGGGGGGGGGCCCCB
@M01607:188:000000000-KTTC9:1:1101:17048:1657 1:N:0:AAGGAGAC+CCGAAGAT
CATCGCTGACGAGTAACCGGATCCCCGATCCGTGGACTTGTCAGCGACTGAGGAAACAGACTCCTGTTTTGCTGAGGCAGATGCCTACTTATTCCTCAGCGAGTGATTGTGCAGGAAATGCTCACCGTTAAGTCTGATGACGTGAACGGTCGTACCAAGATGTATAAAAACATCGTGGACGGCAACCATCAGATGGAGCCGGGCATGCCAGAATCCTTCAACGTATTGTTGAAAGAGATTCGTTCGCTGGGTATCAACATCGAACTGGAAGACGAGTAATTCTCGCTCAAACAGGTCACTGCTGTCGGGTTAAAACCCGGCAGCGGATTGTGCTAACTCCGACGGGAGCAAATCCGTGAAAGATTTATTAAAGTTTCTGAAAGCGCAGACTAA
+
8-AB-@F@7FC7FF<CE@@:+BCFGG7+CFFDFD77EFF9FEC9F:7FF7<@7,6<F<88CFEEFAF<FF,CF9,,CFE:7FGCFGAFGGGG;G?@A><A:$>5<<FFF?<>GCDCAFF9EF?FEGCFGEDDFGGGFGGCFEGGGFGGGGGGGGGGGGGFDFGGGGGGFGFGGGGGFGEGGGGGGGFFFGGGGGGGGGGGFGFFFGGGGGGGGGGGGGGGGGGGGGGGGGGGEGGGGGGGGGGGGGGGBFGGGGGGGGFGGGGGGGGGGGGGGFFGGGFFGGGGGGGGGGFGGGGGGGGGGGGGGGGFGGGGGGGGGGGGGGGGGGGGGGGGGGGGGGGGGGGGGFFF<GGGGGGGGGGGGGGGGGGGGFECC<GGGGGGGGGGGGGGCCCCC
@M01607:188:000000000-KTTC9:1:1101:10246:1665 1:N:0:AAGGAGAC+CCGAAGAT
CATCGCTGACGAGTAACCGGATCCCCGATCCGTGGACTTGTCAGCGACTGAGGAAACAGACGTAATGTTGGCTGAGGTCAAGAGAGACTCGCACCTCAGCAAAATGTTCTGCAGGAAATGCTCACCGTTAAGTCTGATGACGTGAACGGTCGTACCAAGATGTATAAAAACATCGTGGACGGCAACCATCAGATGGAGCCGGGCATGCCAGAATCCTTCAACGTATTGTTGAAAGAGATTCGTTCGCTGGGTATCAACATCGAACTGGAAGACGAGTAATTCTCGCTCAAACAGGTCACTGCTGTCGGGTTAAAACCCGGCAGCGGATTGTGCTAACTCCGACGGGAGCAAATCCGTGAAAGATTTATTAAAGTTTCTGAAAGCGCAGACTAA
+
8-AC@CFECEE7FGGGFECEDFEFGGGCFGGCGGGGGFGAFFCCFG>CF@E@CCDCF8E8FGG7<F@6C,6EFE8@DGGFGGFGFGGGGGCF@GEEDECGFGGC>GGG?GGGGGGDDGFCFGGFGGGGGGGGGGGGG@GGGGGGGGGGGGGGGGGGGGGGGGGGGGGGGGGGGGGGGGGGGGGGGGGGGGGGGGGGGGFGGGGGGGGGGGGGGGGGGGGGGGGGGGGGGGGGGGGGGFGGFGGGGGGGGGGGGGGGGGGGGGFFFGGGGGGGGFCGGFGGGGGGGGGDGGGGGGGGGGGGGGGGGGGGGGGFDGGGGGGGGGGGGGGGGGGGGGGGGGGGGGGGFGEGGGGGGGGGGGGGGGGGGGGGGGGGFFC,GFGGGGGGGGGGCCCCC
@M01607:188:000000000-KTTC9:1:1101:8966:1681 1:N:0:AAGGAGAC+CCGAAGAT
CATCGCTGACGAGTAACCGGATCCCCGATCCGTGGACTTGTCAGCGACTGAGGAAACAGACGTCACTTGAGCTGAGGGCATGCTTCCGTAACTCCTCAGCTTCATGAATTGCAGGAAATGCTCACCGTTAAGTCTGATGACGTGAACGGTCGTACCAAGATGTATAAAAACATCGTGGACGGCAACCATCAGATGGAGCCGGGCATGCCAGAATCCTTCAACGTATTGTTGAAAGAGATTCGTTCGCTGGGTATCAACATCGAACTGGAAGACGAGTAATTCTCGCCCAAACAGGTCACTGCTGTCGGGTTAAAACCCGGCAGCGGATTGTGCTAACTCCGACGGGAGCAAATCCGTGAAAGATTTATTAAAGTTTCTGAAAGCGCAGACTAA
+
6-8A<CF@7FC,CFA<EFCC+CCCFGC+CFG?FCEDFGG<FC9,@C+@F:@87,,6C<<,C@FC,BF6,,:EF,,,C:FFFGGGGGGGG8:F;C@FFG0=FFG9FE:FF?<C<ECBBFE?DFGCFGDGG>FCGGGGGGGCGGGGGGGGGEGCGGGGGFCCGGGEFFFGFFGCGG<FGDGEGFGFEFFFFGGFGGGGGDGEACGEGGGFF9AGGFFGFGGGFGGGGFGGGGGGGGGGGGGGFGGGGGGGFFGGFGGFFGFGEGFDDGGFGGGGCCGGGGGGEGGGGGGGGGFGGGGGGGGGGGGGGGFGGGGGGGGGGGGFEGGGGGGGGGGGGGGGGGGGGGGGEEFGGGGEGGGGGGGGGGGGGGGGFGGGFF@CGGGGGGGGGGGGCCCCC
@M01607:188:000000000-KTTC9:1:1101:9971:1687 1:N:0:AAGGAGAC+CCGAAGAT
CATCGCTGACGAGTAACCGGATCCCCGATCCGTGGACTTGTCAGCGACTGAGGAAACAGACTCCAACTGGGCTGAGGCGGTAACAGCACGGCACCTCAGCGGAATCTCATGCAGGAAATGCTCACCGTTAAGTCTGATGACGTGAACGGTCGTACCAAGATGTATAAAAACATCGTGGACGGCAACCATCAGATGGAGCCGGGCATGCCAGAATCCTTCAACGTATTGTTGAAAGAGATTCGTTCGCTGGGTATCAACATCGAACTGGAAGACGAGTAATTCTCGCTCAAACAGGTCACTGCTGTCGGGTTAAAACCCGGCAGCGGATTGTGCTAACTCCGACGGGAGCAAATCCGTGAAAGATTTATTAAAGTTTCTGAAAGCGCAGACTAA
+
6-8B-BEE>DE7@F<AFF7B7CB@AFC7FCE,CDD7EFGFFFCEDEDFE7F,<,,EFDF8FGFE8,F66,,CC@@<DFFDGGGEF5FEGFGGGEFEFC@FAAGE@ECF9FCFDFGFBFG:FFFGGGE=FCFEGGGGGFFGFEGFCFFFFFGEEFFCFGGCFCFFFGFGGGGD@?EFGGGGFFGEFFGGGGG>CFGFGGGGEGFFGGGGGGFFFFGGGGGFFFGGGGGGGGGGGFGGGGGGFGGGGGGGDFGGGFGGGGGGEFFGGGGGGGGGGFGGGGFGFGGGGGGGGGGGGGGGGFDCCECGGEFGFGFGGGGCGDGGGGF7GFGGGGGGGGGGGGDGGGGGGFFFGGGGGGGFFGGF9GGGGGGGGGFCFF@CGGGGGGGGGGGFCCCCC
@M01607:188:000000000-KTTC9:1:1101:22636:1708 1:N:0:AAGGAGAC+CCGAAGAT
CATCGCTGACGAGTAACCGGATCCCCGATCCGTGGACTTGTCAGCGACTGAGGAAACAGACGACGTATAAGCTGAGGAGGCAAAAGGCCATCCCCTCAGCTTATAGTAATGCAGGAAATGCTCACCGTTAAGTCTGATGACGTGAACGGTCGTACCAAGATGTATAAAAACATCGTGGACGGCAACCATCAGATGGAGCCGGGCATGCCAGAATCCTTCAACGTATTGTTGAAAGAGATTCGTTCGCTGGGTATCAACATCGAACTGGAAGACGAGTAATTCTCGCTCAAACAGGTCACTGCTGTCGGGTTAAAACCCGGCAGCGGATTGTGCTAACTCCGACGGGAGCAAATCCGTGAAAGATTTATTAAAGTGTCTGAAAGCGCAGACTAA
+
6-AB<FFEDEEEDGGCE<@FGGGFFGGDGGGGGGGEFGGFGFFFFGCCF>,C,,E@F@A@EGDECGD?<<EFGGFEFGGGGGGGFFEGGFGGGGFFFGFGGGGGGGGGG@GGGGGGFGGFGGGGGGGGGGGGGGGGGGGGGGGGGGGGG?G?GGGGGGGGGG?GGGGGGGGGGGGGFGEGGGGGGGGGGGGGGGGGGGGGGGGGGGGGGGF>FGGGFGGGGGGGGGGGGGGGGGGGGGGGGGGGGGGGGGGGGFGGGGGGGGGFGGGGGGGGGGGGGGGGFAGGGFGGGGGGGGGGGGGGGGGGGGGGGGGGDGGGGGGGGGGGGGGGGGGGGGGGGGGGGGGGGDGGGGGGGGGGGGGGGGGGGGGGGGGGGF<AGGGGGGGGGGGGCCCCC
@M01607:188:000000000-KTTC9:1:1101:9512:1735 1:N:0:AAGGAGAG+CCGAAGAT
CATCGCTGACGAGTAACCGGATCCCCGATCCGTGGACTTGTCAGCGACTGAGGAAACAGACCAAATATGGGCTGAGGGAGTGAAACCATTTTGCCTCAGCCACATATCATGCAGGAAATGCTCACCGTTAAGTCTGATGACGTGAACGGTCGTACCAAGATGTATAAAAACATCGTGGACGGCAACCATCAGATGGAGCCGGGCATGCCAGAATCCTTCAACGTATTGTTGAAAGAGATTCGTTCGCTGGGTATCAACATCGAACTGGAAGACGAGTAATTCTCGCTCAAACAGGTCACTGCTGTCGGGTTAAAACCCGGCAGCGGATTGTGCTAACTCCGACGGGAGCAAATCCGTGAAAGATTTATTAAAGTTTCTGAAAGCGCAGACTAA
+
A-ACBFGGGGGDGGEDGGEGGGGGGGGGGGGGGGGGGGGFGGGGGGGGGFG?F8<FGGGGGGG?FGG,<6CFGGFGGGGGGGGFGGGGGGGGGGGGGGGG?G;GGF>FDFGGGGGGGGFFGGGGGGGGGDGGGGGGGGGGGGGGGGGGGGGGGGGGGGGGGGGGGGGGGGGGGGGGGGGGGGGFGGGGGGGGGGGGGGFGFGGGGGGGGGFGGGGGFGGGGGGDGGGGGGGGGGGGGGGGGGGGGGGGGFGGGFGGGGFFGGGFGGGGGGGGGFGGGGGGGGECGGGFGGGFGGGGGGGG>GGGGGGGGGGGEGGGDGGGGGGGGGGGGGGGGGGGGGGGGGGGGGFGGGGGGGGGGGGGGGGGGGGGGGGGGGF<GFGGGGGGGGGGCCCCC
@M01607:188:000000000-KTTC9:1:1101:15576:1772 1:N:0:AAGGAGAC+CCGAAGAT
CATCGCTGACGAGTAACCGGATCCCCGATCCGTGGACTTGTCAGCGACTGAGGAAACAGACAAGGACCCTGCTGAGGCTTCATCATAGTTCGACCTCAGCGCGGCACGATGCAGGAAATGCTCACCGTTAAGTCTGATGACGTGAACGGTCGTACCAAGATGTATAAAAACATCGTGGACGGCAACCATCAGATGGAGCCGGGCATGCCAGAATCCTTCAACGTATTGTTGAAAGAGATTCGTTCGCTGGGTATCAACATCGAACTGGAAGACGAGTAATTCTCGCTCAAACAGGTCACTGCTGTCGGGTTAAAACCCGGCAGCGGATTGTGCTAACTCCGACGGGAGCAAATCCGTGAAAGATTTATTAAAGTTTCTGAAAGCGCAGACTAA
+
8-ACCGGEGGGGGGGGGGGGGGGGGGGGEGGFGFGGGGGEGEC@FGCFGGGFGFFGGGGFGGGGGCG<BFEGGGC=GGGGGGGGGGGGGGGGGGGGGGGGEFGGGEGGGGGGGGGGGGGGGGGGGGGGDCFGGGGGGGGGGG<CGGGGGGGGGGGGGGGDGGGGGGGGGGGGGGGGFGGGEGGGGGGGGGGGGGFFDGGGFEFEGGFGGGGGFGGGGGGGGGGGGGGGGGGGGGGGGGGFGGGGGGGGGFGGFFFGGGFFEGFFFGGGGGGGGGGGGGGGGGGGGGGGGGGGGGGGGGGGGGDGGEFGGGGGGGFCCGFGEGGGGDFCGGGGGGGGGGGGEFEF@FFGGGGGGGGGGGGGGGGGGGGGGGGGGGGGGGGGGGGGGGGGCCCCC
@M01607:188:000000000-KTTC9:1:1101:20592:1795 1:N:0:AAGGAGAC+CCGAAGAT
CATCGCTGACGAGTAACCGGATCCCCGATCCGTGGACTTGTCAGCGACTGAGGAAACAGACTTCGGTTCGGCTGAGGCGAGGTTTCGTTGGTACCTCAGCAGGCTCAGCTGCAGGAAATGCTCACCGTTAAGTCTGATGACGTGAACGGTCGTACCAAGATGTATAAAAACATCGTGGACGGCAACCATCAGATGGAGCCGGGCATGCCAGAATCCTTCAACGTATTGTTGAAAGAGATTCGTTCGCTGGGTATCAACATCGAACTGGAAGACGAGTAATTCTCGCTCAAACAGGTCACTGCTGTCGGGTTAAAACCCGGCAGCGGATTGTGCTAACTCCGACGGGAGCAAATCCGTGAAAGATTTATTAAAGTTTCTGAAAGCGCAGACTAA
+
@ACCCGGGGGGGGGGGGGGGGGGGGGGGGGGGGGGGGGGGGGGGGGGGGGGGGGGGGGGGGGGGGGGGGGGGGGGGGGGGGGGGGGGGGGGGGGGGGGG?GGGGGGGGGGGGGGGGGGGGGGGGGGGGGGGGGGGGGGGGGGGGGGGGGGGGGGGGGGGGGGGGGGGGGGGGGGGGGGGGGGGGGGGGGGGGGGGGGGGGGGGGGGGGGGGGGFGGGGGGGGGGGGGGGGGGGGGGGFFGGGGGGGGGGGGGGGGFGGGGGGGGGGGGGGGGGGGGGGGGGGGGGGGFGGGGGGGGGGGGGGGGGGGGGGGGGGGGGGGGGGGGGGGGGGGGGGGGGGGGGGGGFFFFGGGGGGGGGGGGGGGGGGGGGGFFFC=,<;GGGGGGGGGGCCCCC
@M01607:188:000000000-KTTC9:1:1101:14269:1800 1:N:0:AAGGAGAC+CCGAAGAT
CATCGCTGACGAGTAACCGGATCCCCGATCCGTGGACTTGTCAGCGACTGAGGAAACAGACAACAGTGTCGCTGAGGAAGCACGACACAGCCACCTCAGCTACCGGATTTGCAGGAAATGCTCACCGTTAAGTCTGATGACGTGAACGGTCGTACCAAGATGTATAAAAACATCGTGGACGGCAACCATCAGATGGAGCCGGGCATGCCAGAATCCTTCAACGTATTGTTGAAAGAGATTCGTTCGCTGGGTATCAACATCGAACTGGAAGACGAGTAATTCTCGCTCAAACAGGTCACTGCTGTCGGGTTAAAACCCGGCAGCGGATTGTGCTAACTCCGACGGGAGCAAATCCGTGAAAGATTTATTAAAGTTTCTGAAAGCGCAGACTAA
+
A8ACCGGGGGGGGGGGGGGGGGGGGGGGGGGGGGGGGGGGGGGGGGGGGGGGGGGGGGGGGGGGG@F,EFFGGGGGGGGGGGGGGGGGGGGG@GG@GGG@<GGGGGGG?GG?GGGGGGGGGGGGGGGGGGGGGGGGGGGGGGGGFFFFGGGGGGGGGGGGGGGGGGGGGGGFFGGFCFDGGGGGGGGGGGGGGGDGCFGGFEGGGGGGGGGGGEFFGGGGGGGFEEFGFGGGGDGGGGGFGGGGGGGGFGGGGGGGGGE?EGGGGGGFGFGGGGGFGGGGGGGGGGGGGGGGGGGGGGGG?GGGGGGGGGGGECGGGGGGGGGEGCEGGGGGGGGGGGGGGGGGGGFGGGGGGGGGGGGGGGGGGGGGGGGGGGFGGGGGGGGGGGGGCCCCC
@M01607:188:000000000-KTTC9:1:1101:9335:1801 1:N:0:AAGGAGAC+CCGAAGAT
CATCGCTGACGAGTAACCGGATCCCCGATCCGTGGACTTGTCAGCGACTGAGGAAACAGACGCAACTTGAGCTGAGGTATTATAGGCTCATTTCCTCAGCTTACGTTACTGCAGGAAATGCTCACCGTTAAGTCTGATGACGTGAACGGTCGTACCAAGATGTATAAAAACATCGTGGACGGCAACCATCAGATGGAGCCGGGCATGCCAGAATCCTTCAACGTATTGTTGAAAGAGATTCGTTCGCTGGGTATCAACATCGAACTGGAAGACGAGTAATTCTCGCTCAAACAGGTCACTGCTGTCGGGTTAAAACCCGGCAGCGGATTGTGCTAACTCCGACGGGAGCAAATCCGTGAAAGATTTATTAAAGTTTCTGAAAGCGCAGACTAA
+
A6ACCGGGGGGGGGGGGGGGGGGGGGGGGGGGGGGFGGGFGGGFGGGGGGGFGGGGGGGGGGGEGGGDCFFGGGGGGGGGGGGGGGGGGGGG@GGGGGGGGGGG@GGGG@GGGGGDGGGGGG<EGGGGGDGGGGGGGGGGGGGGGGGGEGGGGGGGGGGGGGGGGGGGGDGGFGEGGGGGGGGEGFGFGGGFFGGFFGGGGGGGGGGGGFFFFFGGFGGGEGGGGGGGGGGGGGGGGGGGFGGGGGGGFFGGGFGGGGGGGFCEGGGGGGGGGGGGGGGGGGGGGGGGGGGGGGGGGGFG?GGGGGGGGGGGGGGGGGGGGGGGGGGGEGGGGGGGGGGGGGGGFGFFGGGGGGGGGGGGGGGGGGGGGGGGFF<<GGGGGGGGGGGGCCCCC
@M01607:188:000000000-KTTC9:1:1101:17737:1806 1:N:0:AAGGAGAC+CCGAAGAT
CATCGCTGACGAGTAACCGGATCCCCGATCCGTGGACTTGTCAGCGACTGAGGAAACAGACCACGACTCCGCTGAGGCAGTTCTCTCCTAGAGCCTCAGCATATTAGCCTGCAGGAAATGCTCACCGTTAAGTCTGATGACGTGAACGGTCGTACCAAGATGTATAAAAACATCGTGGACGGCAACCATCAGATGGAGCCGGGCATGCCAGAATCCTTCAACGTATTGTTGAAAGAGATTCGTTCGCTGGGTATCAACATCGAACTGGAAGACGAGTAATTCTCGCTCAAAAAGGTCACTGCTGTCGGGTTAAAACCCGGCAGCGGATTGTGCTAACTCCGACGGGAGCAAATCCGTGAAAGATTTATTAAAGTTTCTGAAAGCGCAGACTAA
+
@6ACCGGGGGGGFGGGGGGGGGGGGGGGGGGGGGGGGGGGGGGGGGGGGGGGGGGGGGGGGGGGGGG,8CBFGGGGGGGGGGGGGGGGGGGGGGGGGGGGFGGGGGGGGGGGGGGGGGGFGGGGGGGGGGFFGG@GGGGGGGGGGGGGGGGGGGGGGGGGGGGGGGGGGGGGGGGGGGGGGGGGGGGGGGGGGGGGGGGGGGGGGGGGGGGGGGFFGGGFGFGGGGGGGGGGGGFFGGGFGGGGGGGGFFGFFGFFEFFFFFFGFGFFGFFFFFEGFFGFFBFFFFFEGGGGGCGGFC>FGFCC+GGGGGGGGGGGFF@F@ECGGGGFGFE9FFFF7EDFCEB@FC;,,<FC7CFDFF9GGF@EFFC<GEFEC@GGFEECGGECFAGFCCCCC
@M01607:188:000000000-KTTC9:1:1101:17237:1821 1:N:0:AAGGAGAC+CCGAAGAT
CATCGCTGACGAGTAACCGGATCCCCGATCCGTGGACTTGTCAGCGACTGAGGAAACAGACGAGCTTCAGGCTGAGGTAGTTATTTATCATATCCTCAGCATCTGCACCCGCAGGAAATGCTCACCGTTAAGTCTGATGACGTGAACGGTCGTACCAAGATGTATAAAAACATCGTGGACGGCAACCATCAGATGGAGCCGGGCATGCCAGAATCCTTCAACGTATTGTTGAAAGAGATTCGTTCGCTGGGTATCAACATCGAACTGGAAGACGAGTAATTCTCGCTCAAACAGGTCACTGCTGTCGGGTTAAAACCCGGCAGCGGATTGTGCTAACTCCGACGGGAGCAAATCCGTGAAAGATTTATTAAAGTTTCTGAAAGCGCAGACTAA
+
@A@CCGGGCGGFFFEFGFGEEGGGGGGCFGGGGGGGGGGGGGGGGGCFGGGGFCGGGFGGGGGFGGGFDCCFGG?FDGFEEFEFGGGGGGGA>GF<FGGGGGGGG;@@FGGEGEGB>CFGGGEEGCFGG:FG6GGFF@GGGGGGGGGGGGGGGGGGGGGCDFGFFGGFGGFFGGGGGDECBE=CEGGGFFFGFFGGFGGGC:FGGGGGGGGGC:GGAGGGGGG;DFEGGGGFFGGGGFGCFGGGGGGFD:FGFGFGGFCGGGFFF<;FD?>FCCDGGGFFDGGEDFAGGFF<FFAGGGFGEFCF:@,9F8GGGGGGGGFE@EGGFGEEBDGGGGGGGFEEFE+CEEEE9F@CEEFEGGFDFFDFDFFCCFCCC;EF<,GGEGGGGGGGCCCCC
@M01607:188:000000000-KTTC9:1:1101:18808:1851 1:N:0:AAGGAGAC+CCGAAGAT
CATCGCTGACGAGTAACCGGATCCCCGATCCGTGGACTTGTCAGCGACTGAGGAAACAGACGACTGAAGCGCTGAGGAATTTGCATACGAGTCCCTCAGCAATATGTGTTGCAGGAAATGCTCACCGTTAAGTCTGATGACGTGAACGGTCGTACCAAGATGTATAAAAACATCGTGGACGGCAACCATCAGATGGAGCCGGGCATGCCAGAATCCTTCAACGTATTGTTGAAAGAGATTCGTTCGCTGGGTATCAACATCGAACTGGAAGACGAGTAATTCTCGCTCAAACAGGTCACTGCTGTCGGGTTAAAACCCGGCAGCGGATTGTGCTAACTCCGACGGGAGCAAATCCGTGAAAGATTTATTAAAGTTTCTGAAAGCGCAGACTAA
+
BCCCCGGGGGGGGGGGGGGGGGGGGGGGGGGGGGGGGGGGGGGGGGGGGGGGGGGGGGGGGGGGGGG,:CFGGGGGGGGGGGGGGGGGGGGGGGGGGGGGGGGGGGGGGGGGGGGGGGGGGG<GGGGGGGGGGGGGGGGGGGGGGGFGGGGGGGGGGGGGGGGGGGGGGGGGGGGGGGGGGFGGGGGGGGGGGGGGFGGGGGGGGGGGGGGGGGGGGGGGGGGGGGGGGGGGGGGGGGGGFGGGGGGGGGGGGFGGGGGGGGGGGGGGGGGGGGFGGGGGGGGGGGGGGGGGGGGGGGGGGGGGGGGGGGGGEGGGGGGGGGGGGGGGGGGGGGGGGGGGGGGGGGGGFGGGGGGGGGGGGGGGGGGGGFCCC6GGGGGGGGGGGGGGCCCCC
@M01607:188:000000000-KTTC9:1:1101:10304:1853 1:N:0:AAGGAGAC+CCGAAGAT
CATCGCTGACGAGTAACCGGATCCCCGATCCGTGGACTTGTCAGCGACTGAGGAAACAGACTTCGATGAAGCTGAGGAAGAACCATTCGTTGGCCTCAGCACTTATACTTGCAGGAAATGCTCACCGTTAAGTCTGATGACGTGAACGGTCGTACCAAGATGTATAAAAACATCGTGGACGGCAACCATCAGATGGAGCCGGGCATGCCAGAATCCTTCAACGTATTGTTGAAAGAGATTCGTTCGCTGGGTATCAACATCGAACTGGAAGACGAGTAATTCTCGCTCAAACAGGTCACTGCTGTCGGGTTAAAACCCGGCAGCGGATTGTGCTAACTCCGACGGGAGCAAATCCGTGAAAGATTTATTAAAGTTGCTGAAAGCGCAGACTAA
+
AAACCGGGGGG>CFGGGGGGGEGGGGGGGGDGGGGFFFGGGGGGGGGGDFGGGGFGGFFFGGFGGGGFGGGGGGCFGCGGGGGGGGGGGGDGGGGGGGGFGGG:G?FGGGGGGFGFFDFGGGGEGGGGGGGGGGGFEFGGGGEGFGGGEGGGGGFCGGGFGGGGGFFEFGGGFGG@GGGGGGGGGGGGGFGGGGGGGGGGDEGGEGGGGGFGGGGFFGGGFGGFGGGFGGGGGFACFF7CFGGGGGGGGGGGGGGGGGGGF@;@CGGGGFGGFFEGGGFECEFCGGFCGGGGGGGGFF8BA@7FCCEAEFGGGGGGGGFEGGGGGGGFGGGGGGGGEGGEEGDGGFGGGGFFCGGFGGFGGGFGFGGAFGFFFC;,DCGGGGDDGCGGCCCCC
@M01607:188:000000000-KTTC9:1:1101:20686:1862 1:N:0:AAGGAGAC+CCGAAGAT
CATCGCTGACGAGTAACCGGATCCCCGATCCGTGGACTTGTCAGCGACTGAGGAAACAGACCGGCGCTTTGCTGAGGGCTCTGGGTCTTATACCCTCAGCACGTAAAAATGCAGGAAATGCTCACCGTTAAGTCTGATGACGTGAACGGTCGTACCAAGATGTATAAAAACATCGTGGACGGCAACCATCAGATGGAGCCGGGCATGCCAGAATCCTTCAACGTATTGTTGAAAGAGATTCGTTCGCTGGGTATCAACATCGAACTGGAAGACGAGTAATTCTCGCTCAAACAGGTCACTGCTGTCGGGTTAAAACCCGGCAGCGGATTGTGCTAACTCCGACGGGAGCAAATCCGTGAAAGATTTATTAAAGTTTCTGAAAGCGCAGACTAA
+
@C<CCGGGGGGGGGGGFFCDGEGGEGGGGGGGFGDFGGGGGGGGGGGGECGCFGGGGGGGGGGGGGG@8CFGFCGFDEGGGGF=F?EEF<EFFAFFGAF?G?G<FGGGGEBFFGG@?FFFFF@GFGGGGGGGFG9B?AFFGGE@FGGGEEGCFGGCFFFGGGFGGGFGGGGG9BF>E:C>DEDEGG==9CFGGGFGF>BBFCAEECGGFFGGF@CA;;FGFGGG=?GGFCGGGGFFFFGGGGGGGFG<CDGGGGGGGFGGGGGFFGFGGGGGFGEFGGGGEF7EE=FA9FF?F<FGGGGFDC:F7GFFC=C@,7F7EF6+BF7GGFFBEFFCGFCGC:FGFFCD<FC<FFF@F@FGCGGGFGFGGFGEEFGFEC<,<6GFGFGFGFEGCCCC<
@M01607:188:000000000-KTTC9:1:1101:15371:1863 1:N:0:AAGGAGAC+CCGAAGAT
CATCGCTGACGAGTAACCGGATCCCCGATCCGTGGACTTGTCAGCGACTGAGGAAACAGACATCGGATATGCTGAGGTATTTTCTGATTCTTTCCTCAGCTAAATTTCTTGCAGGAAATGCTCACCGTTAAGTCTGATGACGTGAACGGTCGTACCAAGATGTATAAAAACATCGTGGACGGCAACCATCAGATGGAGCCGGGCATGCCAGAATCCTTCAACGTATTGTTGAAAGAGATTCGTTCGCTGGGTATCAACATCGAACTGGAAGACGAGTAATTCTCGCTCAAACAGGTCACTGCTGTCGGGTTAAAACCCGGCAGCGGATTGTGCTAATTCCGACGGGAGCAAATCCGTGAAAGATTTATTAAAGTTTCTGAAAGCGCAGACTAA
+
CCCCCGGGGGGGGGGGGGGGGGGGGGGGGGGGGGGGGGGGGGGGGGGGGGGGGGGGGGGGGGGGGGG,8CFFFGGGGGGGGGGGGGGGGGGGGG@@GGGGGGGGGGGGGGGGGGGGGGGGGGGGGGGGGGGGGGGGGGGGGGGGGGGGGGGGGGGGGGGGGGGGGGGGGGGGGGGGGGGGGGGGGGGFFGGGGGGGGGGGGGGGGGGGGGGGGGGGGGGGGGGGGGGGGGGGGGGGGFGGGGGGGGGGGGGGGFGGGGGGGGGGGGGGGGGGGGGGGGGGGGGGGGGGGGGGGGGGGGGGGGGGGGGGGGGGGGGGGGGGGGGGGGGGGGGGGGGGGGGGGGGGFDFGGGGGGGGGGGGGGGGGGGGGGGGGGFGGGFGGGGGGGGGGCCCCC
@M01607:188:000000000-KTTC9:1:1101:21520:1865 1:N:0:AAGGAGAC+CCGAAGAT
CATCGCTGACGAGTAACCGGATCCCCGATCCGTGGACTTGTCAGCGACTGAGGAAACAGACCGCCGTTTAGCTGAGGGTTCCGAGAATCTGATCCTCAGCAAAGTCGTATGCAGGAAATGCTTACCGTTAAGTCTGATGACGTGAACGGTCGTACCAAGATGTATAAAAACATCGTGGACGGCAACCATCAGATGGAGCCGGGCATGCCAGAATCCTTCAACGTATTGTTGAAAGAGATTCGTTCGCTGGGTATCAACATCGAACTGGAAGACGAGTAATTCTCGCTCAAACAGGTCACTGCTGTCGGGTTAAAACCCGGCAGCGGATTGTGCTAACTCCGACGGGAGCAAATCCGTGAAAGATTTATTAAAGTGGCTGAAAGCGCAGACTAA
+
AABCCGGGGGGGGGGGGGGGGGGGGGGGGGGGGGGGGGGGGGGGGGGGGG,EGGGGGGGGGGGGGGGECFGGGGFGGEGGFGGFGGGGGGGGGGGGGGGGFGGGGGEGGGGGGGGGGGGGGGGGGGGGGGGGGGGGGGGGGGG?FFGGGGGGGG?GGGGGGGGFFGGGGGGGGGGGGGGFGGGGGGGGGGGGGGGGGGGGFGGGFGGGGGGEG?FGGGGGGGGGGGGGGGGGGGGGGGEGFDGGGGGGGGGGGFFFFGFGGFFFFFGFGGGGEFFGGGGEC@EFFFCFGGGGGGGFGGGG?GGGGEFAGGGGGGGGGFC@DGCF8CFGFGGGGGGFGGGGGGGGGFGGGGGGFGGGGGFCGGGFGFGFGGGGFE,,GGGGGGGGGGGGCCCCC
@M01607:188:000000000-KTTC9:1:1101:16242:1899 1:N:0:AAGGAGAC+CCGAAGAT
CATCGCTGACGAGTAACCGGATCCCCGATCCGTGGACTTGTCAGCGACTGAGGAAACAGACTGGTTTGCTGCTGAGGAGAGACGGTCAGTTGGCCTCAGCATCTGCGGTTGCAGGAAATGCTCACCGTTAAGTCTGATGACGTGAACGGTCGTACCAAGATGTATAAAAACATCGTGGACGGCAACCATCAGATGGAGCCGGGCATGCCAGAATCCTTCAACGTATTGTTGAAAGAGATTCGTTCGCTGGGTATCAACATCGAACTGGAAGACGAGTAATTCTCGCTCAAACAGGTCACTGCTGTCGGGTTAAAACCCGGCAGCGGATTGTGCTAACTCCGACGGGAGCAAATCCGTGAAAGATTTATTAAAGTTTCTGAAAGCGCAGACTAA
+
CCCCCGGGGGGGGGGGGFGGGGGGFGGGGGGGGGGGGGGGGGGGGGGGGGFFGGGGGGGGGGGGGGGCFGGGGGGGGGGGGGGGGGGGFGG<FGGFGGGGGGGG@GGGGGGGGGGGGGGGGGGGGGGGGGGGGGGGGGGGFFGGGGGGGGGGGGGGGGGFGGGGDGGGGGGGGGGGGGEGGGGGGGGGGGGGGGGGGGGFFGGDGGGGGGGGGGGGFGGGGGGGGGGGGGGGGGGGGGGGGGGFGFDGGGGGGGFGGGGGGGGGGGGGGGGGFFFGGGGGGGGGGGGGGGGGGGGGGGGG?GEGGFGGGGGGGGGGGGGGGGGGGGGGGGGGGGGGGGGGGFFGGFFGGGGGGGGGGGGGGGGGGGGGGGGGGFCGGGGGGGGGGGGGCCCCC
@M01607:188:000000000-KTTC9:1:1101:18073:1913 1:N:0:AAGGAGAC+CCGAAGAT
CATCGCTGACGAGTAACCGGATCCCCGATCCGTGGACTTGTCAGCGACTGAGGAAACAGACAACTCTCGTGCTGAGGTAACAATGCGAACGATCCTCAGCCAACACTTCTGCAGGAAATGCTCACCGTTAAGTCTGATGACGTGAACGGTCGTACCAAGATGTATAAAAACATCGTGGACGGCAACCATCAGATGGAGCCGGGCATGCCAGAATCCTTCAACGTATTGTTGAAAGAGATTCGTTCGCTGGGTATCAACATCGAACTGGAAGACGAGTAATTCTCGCTCAAACAGGTCACTGCTGTCGGGTTAAAACCCGGCAGCGGATTGTGCTAACTCCGACGGGAGCAAATCCGTGAAAGATTTATTAAAGTTTCTGAAAGCGCAGACTAA
+
CCCCCGGGGGGGEGGGGGGGGGGGGGGGGGGGGGGGGGGGGGGGGGGGGGGGGDFGGGGGGGGGGGGDFGGGGGGGGGGGGGGGGGGGGGGG@GGGGGGGGGGGGGG?GGG???GGGGG?GGGGGGGGGGGGGGGGGGGGGGGGGGGGGGGGGGGGGGGGGGGGGGGGGGGGGGGGGGGGGGGGGGGGGGGGGGGGGGGGGGGGGGGGGGGGGGGGGGGGGGGGGGGGGGGGGGFGGGGGGGGGGGGGGGGGGGGGGGGGGGGGGGGGGGGGGGGGGGGGGGEFGGGGGGGGGGGGGGGGGGGGGGGGGGGGGGGGGGGGGGGEGGGFGGGGGGGGGGGGGGEGGGFGCGGGGGGGGGGGGGGGGGGGGFECC<GFGGGGGGGGGGGGCCCCC
@M01607:188:000000000-KTTC9:1:1101:12406:1916 1:N:0:AAGGAGAC+CCGAAGAT
CATCGCTGACGAGTAACCGGATCCCCGATCCGTGGACTTGTCAGCGACTGAGGAAACAGACAATGCACAGGCTGAGGTTTTAAAATATTTACTCCTCAGCTGGTGTTAATGCAGGAAATGCTCACCGTTAAGTCTGATGACGTGAACGGTCGTACCAAGATGTATAAAAACATCGTGGACGGCAACCATCAGATGGAGCCGGGCATGCCAGAATCCTTCAACGTATTGTTGAAAGAGATTCGTTCGCTGGGTATCAACATCGAACTGGAAGACGAGTAATTCTCGCTCAAACAGGTCACTGCTGTCGGGTTAAAACCCGGCAGCGGATTGTGCTAACTCCGACGGGAGCAAATCCGTGAAAGATTTATTAAAGTTTCTGAAAGCGCAGACTAA
+
CCCCCGGGDGGGGGGGGFGGEFG8FGGFGGGGGGGGGGGFGCGGGGCGGG?FCEFGGGGGGGGGGGGFAEGGGGFEFFEFGGGGGGGGGGGG@GDGGGGGGE>FGGGGGGGGGGGGGGGGGGGCGGGGGEGFGGGGG@GDFGGGGGGGGCGGGGGGGGG?GGGGGGGEEG@DGGEGGGEFGFGGGCGGFFGFGFGGGGGGFGAGGGGGGGFGGFGGGGGGGGG>8FGGGGGGGGGGGGGDFGGGGGGDEFGGFGFFBFEDGGFGGGGGGFFGFFFGFD9FFBCFFBFGGGGGGGGGGGGGGFBFCC,<FGGGEGGGGEFGGFF:@EF<GGGGGGGGEDGGGGEDCEEEEFC@EEFDGGGFCGGGFFGFGGGGFE<FC@FGCGGGGGGGCCCCC
@M01607:188:000000000-KTTC9:1:1101:22447:1917 1:N:0:AAGGAGAC+CCGAAGAT
CATCGCTGACGAGTAACCGGATCCCCGATCCGTGGACTTGTCAGCGACTGAGGAAACAGACCGCTGTTACGCTGAGGTCGCCAAATCATCAAGCCTCAGCGACCACTTATGCAGGAAATGCTCACCGTTAAGTCTGATGACGTGAACGGTCGTACCAAGATGTATAAAAACATCGTGGACGGCAACCATCAGATGGAGCCGGGCATGCCAGAATCCTTCAACGTATTGTTGAAAGAGATTCGTTCGCTGGGTATCAACATCGAACTGGAAGACGAGTAATTCTCGCTCAAACAGGTCACTGCTGTCGGGTTAAAACCCGGCAGCGGATTGTGCTAACTCCGACGGGAGCAAATCCGTGAAAGATTTATTAAAGTGGCTGAAAGCGCAGACTAA
+
CCCCCGGGGGGGGGGGGGGGGGGGGGGGGGGFFGGGGGGGGGGGGGGGGG8FGGFGGGGGGGGGGGGDFFGGGGGGGGGGGGGGGGGGGGGGGGGGGGGFGGGGGG5GGGGGGGGGGGGGGGGGGGGGGGGGGGGGGGGGGGGGGGGGFGEGGGGGGGGGGGGGGGGGGGGGGGGGGGGGGGGGGFGGGGGGGGGGGGGGGGFFFGGGGGGGGFGGGGGGGGG<CFFGGGGGGGGGGFGGGGGGGGGGGGGGGFGFFGGGGGCFGGGGGFFGGGGGFGGGC>GGFFGFGGGGGGGGGGGGGGGGEGCFGEFGEGGGGGGGGGGGGGGGGGGGGGFFGEGGGFGGGFFGFGDGCEGGGGGGGGGGGGGGGGGFE;,,GGGGGGGGGGGGCCCCC
@M01607:188:000000000-KTTC9:1:1101:11330:1921 1:N:0:AAGGAGAC+CCGAAGAT
CATCGCTGACGAGTAACCGGATCCCCGATCCGTGGACTTGTCAGCGACTGAGGAAACAGACAGACTTTTAGCTGAGGGGATGGTCCTGGCCTCCCTCAGCTGTGTTCTGTGCAGGAAATGCTCACCGTTATGTCTGATGACGTGAACGGTCGTACCAAGATGTATAAAAACATCGTGGACGGCAACCATCAGATGGAGCCGGGCATGCCAGAATCCTTCAACGTATTGTTGAAAGAGATTCGTTCGCTGGGTATCAACATCGAACTGGAAGACGAGTAATTCTCGCTCAAACAGGTCACTGCTGTCGGGTTAAAACCCGGCAGCGGATTGTGCTAACTCCGACGGGAGCAAATCCGTGAAAGATTTATTAAAGTTTCTGAAAGCGCAGACTAA
+
CBCCCGGGGGGGGGGGGGGGGGGGGGGGGGGGGGGGGGGGGGGGGGGGGGGGGGGGGGGGGGGGGGGFGGGGGGGGGGGGGGGGGGGFGGGGGGGGGGGGGGGGGGGGG@?GGGGGGGGGGG@GGGGGGGGGGGGGGGGGGGGGGGGGGGGGGGGGGGGGGGGGGGGGGGGGGGGGGGGGGGGGGGGGGGGGGGGGFGGGGGGGGGGGGGGGGGGGCGGGGGGGGGGGGGGGGGGGGGGGGGGGGGGGGFGGGGGGGGGGGGGGGGGGGGGGGGGGGGGGGGGGFFGGGGGGGGFGGGGGGGGGGGGGFGGGGGGGDGGGGGGGGGGGGGGGGGGEGGGGGGGGFGGGGGGGGGFGGGGGGGGGGGGGGGGGFECFEEGGGGGGGGGGCCCCC
@M01607:188:000000000-KTTC9:1:1101:23929:1922 1:N:0:AAGGAGAC+CCGAAGAT
CATCGCTGACGAGTAACCGGATCCCCGATCCGTGGACTTGTCAGCGACTGCGGAAACAGACGGCAAGGCTGCTGAGGTGGAGTTAAAAGTAAGCCTCAGCGTCATGAAATGCAGGAAATGCTCACCGTTAAGTCTGATGACGTGAACGGTCGTACCAAGATGTATAAAAACATCGTGGACGGCAACCATCAGATGGAGCCGGGCATGCCAGAATCCTTCAACGTATTGTTGAAAGAGATTCGTTCGCTGGGTATCAACATCGAACTGGAAGACGAGTAATTCTCGCTCAAACAGGTCACTGCTGTCGGGTTAAAACCCGGCAGCGGATTGTGCTAACTCCGACGGGAGCAAATCCGTGAAAGATTTATTAAAGTGTCTGAAAGCGCAGACTAA
+
BCCCCGGGGGGGGGGGGGGGGGGGGGGGGGGGGGGGGGGGGGGGGGGGDG,BFGGGGGGGGGGGGGGCFGGGGGGGGGGGGFECFGGGGGGG@GGGGGGGGGGGGGGGGGGGGGGGGGGGGGGGGGGEGGGGGGGGGGGGGGGGGGGGGGGGGGGGGGGGGGGFGGGGGGGGGGGGGGGGGGGGGGGGGGGGGGGGGGGGGGGGGGGGGGGGGGGGGGGGGGGCFGGGGGGGGGGGGGGGGGGGGGGGFGGGGFGGGGGGGGGFGGGGGGGGGGGGGGGEDEGF@CE?GGGGGGGGGGFGGGGGGGGGGGGG>GGGGGGGGGGGGGFGGGGGGGGGGGGGGGGGGGGGGGGGGGGGGGGGGGGGGGGGGGGFFC,,GGGGGGGGGGGGCCCCC
@M01607:188:000000000-KTTC9:1:1101:10000:1924 1:N:0:AAGGAGAC+CCGAAGAT
CATCGCTGACGAGTAACCGGATCCCCGATCCGTGGACTTGTCAGCGACTGAGGAAACAGACTCCCCTATCGCTGAGGTACTAACAGAGATAGACCTCAGCGGCTATGACTACAGGAAATGCTCACCGTTAAGTCTGATGACGTGAACGGTCGTACCAAGATGTATAAAAACATCGTGGACGGCAACCATCAGATGGAGCCGGGCATGCCAGAATCCTTCAACGTATTGTTGAAAGAGATTCGTTCGCTGGGTATCAACATCGAACTGGAAGACGAGTAATTCTCGCTCAAACAGGTCACTGCTGTCGGGTTAAAACCCGGCAGCGGATTGTGCTAACTCCGACGGGAGCAAATCCGTGAAAGATTTATTAAAGTTTCTGAAAGCGCAGACTAA
+
@C@CCGGGGGGGGGGGGGGGGGGGGGGGGGGGGGGGGGGGGGGGGGGGGGGGGGGGGGGGGGGGGGG,:CFFFGGGGFGGFGGGGGGGGGGGGGGGGGFGGGGGGGGGG?GGGGGGGGGGGGGGGGGGGGGGGGGGGGGGGGGGGGGGGGGGGGGGGGGGGGGGGGGGGGFGFGFFGGGGGGGGGGGGFFFGGGGGGGGGGGGGGGGGGGFGGGFGGGGFGGG,CGGGGGGGGGFGGGGFFGEFGGGGEFGFFGGFGGFGGGFFFGFFFFEFEGFGGGGGGGGGGFGGGGGGGGGGGGFFFGGGDGGGGGGF@GGGGEGGECCGFGGGGGGGGFFGGGGGGFGF@FDGGGGGGGGGGFGGGGGGGGGGGGGGGFF9GGGGGGGGGGGGCCCCC
@M01607:188:000000000-KTTC9:1:1101:22219:1929 1:N:0:AAGGAGAC+CCGAAGAT
CATCGCTGACGAGTAACCGGATCCCCGATCCGTGGACTTGTCAGCGACTGCGGAAACAGACGAATTACACGCTGAGGGAGTCAACGGTCCCCGCCTCAGCCGAGCGTAGTGCAGGAAATGCTCACCGTTAAGTCTGATGACGTGAACGGTCGTACCAAGATGTATAAAAACATCGTGGACGGCAACCATCAGATGGAGCCGGGCATGCCAGAATCCTTCAACGTATTGTTGAAAGAGATTCGTTCGCTGGGTATCAACATCGAACTGGAAGACGAGTAATTCTCGCTCAAACAGGTCACTGCTGTCGGGTTAAAACCCGGCAGCGGATTGTGCTAACTCCGACGGGAGCAAATCCGTGAAAGATTTATTAAAGTGGCTGAAAGCGCAGACTAA
+
A<C@CFGGGA@@F;FGGGCEEGGGGGGGGCFFFDG@EEFFGGGFFGCFGG8CCFCGGFGGG@@:FFGFCFGGDFGD,CCEFFCFEGEGGGGC>C;=:=<?F@CD@@FGE@CGGFFEGFGGG@@G9DE?GEGF<AFGFDG4FCC><DFGGGEFGGG>C;?C:EGF@@FFGGGGFGEF:C>C<FE@EGGC:GEFFFCG>FBFFEFCFGGGGGGGFFFCGGGGGC@$GFGGGFEGGGGGECABGGCFEFGD8FFGGFGFFFGFDFFFFGGGEFEFGGGGGGGG?@GCFCF8GGGGGGGGEFAA>C@+F>EAFEAGGGGGGF8GGGGGGGGGGGGGGGGGECGFDGFF66<GFEBB+DGFDGGGGGGGGGGGGGGGFC,,GGGGGECF9GGGCCCCC
@M01607:188:000000000-KTTC9:1:1101:7640:1941 1:N:0:AAGGAGAC+CCGAAGAT
CATCGCTGACGAGTAACCGGATCCCCGATCCGTGGACTTGTCAGCGACTGAGGAAACAGACCAGATGCAAGCTGAGGTAAGGATCTGCCAATGCCTCAGCGTTCATTTTTGCAGGAAATGCTCACCGTTAAGTCTGATGACGTGAACGGTCGTACCAAGATGTATAAAAACATCGTGGACGGCAACCATCAGATGGAGCCGGGCATGCCAGAATCCTTCAACGTATTGTTGAAAGAGATTCGTTCGCTGGGTATCAACATCGAACTGGAAGACGAGTAATTCTCGCTCAAACAGGTCACTGCTGTCGGGTTAAAACCCGGCAGCGGATTGTGCTAACTCCGACGGGAGCAAATCCGTGAAAGATTTATTAAAGTTTCTGAAAGCGCAGACTAA
+
CCCCCGGGGGGGGGGGGGGGGGGGGGGGGGGGGGGGGGGGGGGGGGGGGGGGGGGGGGGGGGGGGGG<FGGGGGGGGGGGGGGGGGGGGGGGGGGGGGGGGGGGGGGGGGGGGGGGGGGGGGGGGGGGGGGGGGGGGGGGGG@GGGGGGGGGGGGGGGGGGGGGFGGGGGEGGGGGFFGGGGGGGGGGGGGGGGGGGGGGGGGGGGGGGGGGGFGGGGGGGGGGGGGGGGGGGGGGGGGGGGGGGGGGFGGGGGGGGGGGGGGGGGFGGGGGGGFGGGGGGGGGGGGGGGGGGGGGGGGGGGGGFCGGGGGGGGGGGGGGGGGGGGGGGGGGGGGGGGGGGGGFGGGGFGGGGGGGGGGGGGGGGGGGGGGGGF<FGGGGGGGGGGGGCCCCC
@M01607:188:000000000-KTTC9:1:1101:18423:1950 1:N:0:AAGGAGAC+CCGAAGAT
CATCGCTGACGAGTAACCGGATCCCCGATCCGTGGACTTGTCAGCGACTGAGGAAACAGACTGCAATCAGGCTGAGGCTCTCCGCTTGTCTAACCTCAGCGCTTTGAAGTGCAGGAAATGCTCACCGTTAAGTCTGATGACGTGAACGGTCGTACCAAGATGTATAAAAACATCGTGGACGGCAACCATCAGATGGAGCCGGGCATGCCAGAATCCTTCAACGTATTGTTGAAAGAGATTCGTTCGCTGGGTATCAACATCGAACTGGAAGACGAGTAATTCTCGCTCAAACAGGTCACTGCTGTCGGGTTAAAACCCGGCAGCGGATTGTGCTAACTCCGACGGGAGCAAATCCGTGAAAGATTTATTAAAGTTTCTGAAAGCGCAGACTAA
+
CCCCCGGGGGGGFFGGGGGGGGGGGGGGGGGGGGGDGGGFGGGGGGGGGGGGGGGGGGGGGGGGGGGFGGGGGGGGGGGGGGGGGGGGGGGGGGGGGGGGG?GGG?GGGGGGGGGGGGGGGGGGGGGGGGGGGG?GGGGGGGGGGGGGGGGGGGGGGGGGGGGGGGGGGGGGGGGGGGGGGGGGGGGGGGGGGGGGGGGGEGGGGGGGGGGFGGGGFGGGGGGGGGGGGGGGGGGGGGGGGGGGGGGDFEGFFGGGGGGFGGGGGGGGGGGGGGGGGGGGGGGEGGFGGGGGGGGGDGGGGGGGGGGGGGGGDGGGGGGGGGGGGGGGGGGGGGGEGGGGGGGGGGGFEGFE7GGGGGGGGGGGGGGGGFC==6GGGGGGGGGGGGGGCCCCC
@M01607:188:000000000-KTTC9:1:1101:8379:1951 1:N:0:AAGGAGAC+CCGAAGAT
CATCGCTGACGAGTAACCGGATCCCCGATCCGTGGACTTGTCAGCGACTGCGGAAACAGACTCAGAGACGGCTGAGGTAGTAACACGCAATAGCCTCAGCGCCTTTGGATGCAGGAAATGCTCACCGTTAAGTCTGATGACGTGAACGGTCGTACCAAGATGTATAAAAACATCGTGGACGGCAACCATCAGATGGAGCCGGGCATGCCAGAATCCTTCAACGTATTGTTGAAAGAGATTCGTTCGCTGGGTATCAACATCGAACTGGAAGACGAGTAATTCTCGCTCAAACAGGTCACTGCTGTCGGGTTAAAACCCGGCAGCGGATTGTGCTAACTCCGACGGGAGCAAATCCGTGAAAGATTTATTAAAGTTTCTGAAAGCGCAGACTAA
+
BBACCGGGGGGGGEGGGGGGEGGEGGGGGGGGGGGGGGGGGGGGGGGGGG<CEGGGGGGGGGGGGGG,:BBFFGGGGGGGGFFGGGGGFFDFDGGGGGGGGGGGGGGGGGGGGGFGGGGGGFGGGGGGGGG?GGGGGGGGGGGDFGGGGFGGGGGGGGGGGGGGFGGGGFGGGGGGBFGFGGGGGGGGFGGGGGGGGGGGFFGGGGGGGGGGGGGGGGGGGGGGGGGGGGGGGGGGGGGFGEGGGGGGFDFGFFGFCFFFGFF@FGFFDECGGGGGGDGGEDGGGFGGGGGGGFEGGGEFGGGEGGGGGGGFEGGGGGGGGGF>GGGGGGGGAGGGGEGEDGGGGGGGGGCGCGGGGGGGGGGGGGGGGGGGFFFCE<9GGGGGGGGGCCCCC
@M01607:188:000000000-KTTC9:1:1101:15160:1959 1:N:0:AAGGAGAC+CCGAAGAT
CATCGCTGACGAGTAACCGGATCCCCGATCCGTGGACTTGTCAGCGACTGAGGAAACAGACATGTGTTAGGCTGAGGAAACAACTGGGCCGACCCTCAGCTTTAGTTATTGCAGGAAATGCTCACCGTTAAGTCTGATGACGTGAACGGTCGTACCAAGATGTATAAAAACATCGTGGACGGCAACCATCAGATGAGCCGGGCATGCCAGAATCCTTCTACGTATTGTTGAAAGAGATTCGTTCGCTGGGTATCAACATCGAACTGGAAGACGAGTAATTCTCGCTCAAACAGGTCACTGCTGTCGGGTTAAAACCCGGCAGCGGATTGTGCTAACTCCGACGGGAGCAAATCCGTGAAAGATTTATTAAAGTTTCTGAAAGCGCAGACTAA
+
CCCCCGGGGGGGGGGGGCGGGGGGGGGCGGGGGGGGGGCGGCFEGGEGGEGFFDFGGGGGGGGGFGG<@CFGGGGGGGGGGGFGFFGGGGGGGGGG;@FGGBFDFGGGGGFGGGGGGGGGGGGG>EGGGCGBFFFGGGGFFGFEFGGGGGGG2GFGGGGG?GGGGFGGGGEGGFGGGGG8EDCGGFGGGGGFEEDFFGGGDGGGFGGGGFGCGEGFFGFGGGGGFGGGGG8FEFGGFGGGFGGGFDDDFEGGFGFGFFFEF=FFGGFGFEGEFBCFGGGFCDGGGGGFFF?FEFFGGGFGC:F=FE9EFFGEFFGEGGGCGGGCFFFGCGFFGGEGGGGEFCEE<<CFFGCGGGGGGDGFGGGGGDFGGFGF@CGEFGGGGGFCCCFCCCCC
@M01607:188:000000000-KTTC9:1:1101:22980:1981 1:N:0:AAGGAGAC+CCGAAGAT
CATCGCTGACGAGTAACCGGATCCCCGATCCGTGGACTTGTCAGCGACTGAGGAAACAGACAGACGTCTGGCTGAGGCTCTAGTCAGCGGGGGCCTCAGCGGACGTGAGTGCAGGAAATGCTCACCGTTAAGTCTGATGACGTGAACGGTCGTACCAAGATGTATAAAAACATCGTGGACGGCAACCATCAGATGGAGCCGGGCATGCCAGAATCCTTCAACGTATTGTTGAAAGAGATTCGTTCGCTGGGTATCAACATCGAACTGGAAGACGAGTAATTCTCGCTCAAACAGGTCACTGCTGTCGGGTTAAAACCCGGCAGCGGATTGTGCTAACTCCGACGGGAGCAAATCCGTGAAAGATTTATTAAAGTGTCTGAAAGCGCAGACTAA
+
CCCCCGGGGGGGGGGGGGGGGGGGGGGGGGGGGGGFGGGGGGGGGGGGGG@FGGGGGGGGGGGFGGGCGFGGGGGGGGGGGGGGGGGGGGGGGGGGGGGFGGGGGGGGGGGGGGGGGFGGGGGGGGGGGGGGGGGGGGGGGGGGFGGGGGGGGGGGGGGGGGGGGGFFGDGGGGGGFGGGGGGGGGGGGGGGGGGGGGGGGGGGGGGGGGFFFGGGGGGGGGGGGGGGGGGGGFFGGGGFGGGGGGGGFGGFFGGFGGGGGGGGGGGGGGGGGGGGGGGGGCGGGGGFGGGGGGGGGGGG6FGGGGGGGGGGGGGGGGGGGGGGGFGGGGGGGGGGGGGGGGGGGFGGFGGGGGGGGGGGGGGGGGGGGGGGFE,9GGGGGGGGGGGGCCCCC
@M01607:188:000000000-KTTC9:1:1101:12254:2007 1:N:0:AAGGAGAC+CCGAAGAT
CATCGCTGACGAGTAACCGGATCCCCGATCCGTGGACTTGTCAGCGACTGAGGAAACAGACTGCCAACAGGCTGAGGTCCGTTTTAACCATAACCTCAGCTAAAATAGTTGCAGGAAATGCTCACCGTTAAGTCTGATGACGTGAACGGTCGTACCAAGATGTATAAAAACATCGTGGACGGCAACCATCAGATGGAGCCGGGCATGCCAGAATCCTTCAACGTATTGTTGAAAGAGATTCGTTCGCTGGGTATCAACATCGAACTGGAAGACGAGTAATTCTCGCTCAAACAGGTCACTGCTGTCGGGTTAAAACCCGGCAGCGGATTGTGCTAACTCCGACGGGAGCAAATCCGTGAAAGATTTATTAAAGTTTCTGAAAGCGCAGACTAA
+
CCCCCGGGGGGGGGGGGGGGGGGGGGGGGGGGGGGGGGGGGGGGGGGGGGGGGGGGGGGGGGGGGGGFGGGGGGGGGGGGGGGGGGGGGGGGGGGGGGGGGGGGGGGGGGGGGGGGGGGGGGGGGGGGGGGGGGGGGGGGGGGGGGGGGGGGGGGGGGGGGGGGGGGGGGGGGGGGGGGGGGGGGGGGFGGGGGGGGGGGGGGGGGGGGGGGGGGGFGGGGGGFGGGGGGGGGGGGGGGGGGGGGGGGFFGGGGGGGGGGGGGGGGGGGGGGGGGGGGGGGGGGGFGGGGGGGGGGGGGGGGGGGGGGGGGGGGGGGGGGGGGGGGGGGGGGGGGGGGGGGGGGGGGGGGGGGGGGGGGGGGGGGGGGGGGGGFEFECGGGGGGGGGGCCCCC
@M01607:188:000000000-KTTC9:1:1101:14660:2024 1:N:0:AAGGAGAC+CCGAAGAT
CATCGCTGACGAGTAACCGGATCCCCGATCCGTGGACTTGTCAGCGACTGAGGAAACAGACAAACTTGGCGCTGAGGTTTCGTCGAATGTACTCCTCAGCCTCTAGAGATGCAGGAAATGCTCACCGTTAAGTCTGATGACGTGAACGGTCGTACCAAGATGTATAAAAACATCGTGGACGGCAACCATCAGATGGAGCCGGGCATGCCAGAATCCTTCAACGTATTGTTGAAAGAGATTCGTTCGCTGGGTATCAACATCGAACTGGAAGACGTGTAATTCTCGCTCAAACAGGTCACTGCTGTCGGGTTAAAACCCGGCAGCGGATTGTGCTAACTCCGACGGGAGCAAATCCGTGAAAGATTTATTAAAGTTTCTGAAAGCGCAGACTAA
+
CCCCCGGGGGGGGGGGGGGGGGGGGGGGGGGGGGGGGGGGGGGGGGGGGGGGGGGGGGGGGGGGGGG9EFGGGGGGGGGGGGGGGGGGGGGG@GGGGGGGGGGGGGGGGGGGGGGGGGGGGGGGGGGGGGGGGGGGGGGGGGGGGGGGGGGGGGGGGGGGGGGGGGGGGGGGGGGGGGGGGGGGGGGGGGGGGGGGGGGGGGGGGGGGGGGGGGGGGGGGGGGGGGGGGGGGGGGGGGGGGGGGGGGGFGGGGGGGGGGGGGGGGGGGGGGGGGGGGGGGGGGGGGGGGGGGGGGGGGGGGGGGGGGGGGGGGGGGGGGGGGGGGGGGGGGGGGGGGGGGGFFGGFFGGGGGGGGGGGGGGGGGGGGGGGGGGGGGGGGGGGGGGGGGCCCCC
@M01607:188:000000000-KTTC9:1:1101:17579:2046 1:N:0:AAGGAGAC+CCGAAGAT
CATCGCTGACGAGTAACCGGATCCCCGATCCGTGGATTTGTCAGCGACTGAGGAAACAGACGGCGCGCAAGCTGAGGACCCAAAACAATAAATCCTCAGCTGAAGATTGTGCAGGAAATGCTCACCGTTAAGTCTGATGACGTGAACGGTCGTACCAAGATGTATAAAAACATCGTGGACGGCAACCATCAGATGGAGCCGGGCATGCCAGAATCCTTCAACGTATTGTTGAAAGAGATTCGTTCGCTGGGTATCAACATCGAACTGGAAGACGAGTAATTCTCGCTCAAACAGGTCACTGCTGTCGGGTTAAAACCCGGCAGCGGATTGTGCTAACTCCGACGGGAGCAAATCCGTGAAAGATTTATTAAAGTTTCTGAAAGCGCAGACTAA
+
CCCCCGGGGGGGGGGGGGGGGGGGGGGGGGGGGGGGGGGGGGGGGGGGGGGGGGGGGGGGGGGGGGGEEGGGGGGGGGGGGGGGGGGGGGGG@GGGGGGG?GGGGGG:?@GGGGGGGGGGGGGGGGGGGGGG?GGGGGGGGGGGGGGGGGGGGGGGGGGGGGGGGGGGG@GGGGGGGGGGGGGGGGGGGGGGGGGGGGGGGGGGGGGGGGFGGGGGGGGGGGGGGGGGGGGGGGGGGGGGGGGGGGGGGFGGGGGGGGFGGGGGGGGGGGGGGGGGGGGGGGGGGGGGGGGFGGGGGGGG?GEGCGDGGGFGDGGGGGGGGGFGGFFGGGGGGGGGGGGGGF>GGGFFAGGGCGGGGGGGGGGGGGGGGFECC@GGGGGGGGGGGGGGCCCCC
@M01607:188:000000000-KTTC9:1:1101:17211:2075 1:N:0:AAGGAGAC+CCGAAGAT
CATCGCTGACGAGTAACCGGATCCCCGATCCGTGGACTTGTCAGCGACTGAGGAAACAGACAATGCGGGGGCTGAGGGGTTCTATTACCGATACCTCAGCCACCTGGCTTGCAGGAAATGCTCACCGTTAAGTCTGATGACGTGAACGGTCGTACCAAGATGTATAAAAACATCGTGGACGGCAACCATCAGATGGAGCCGGGCATGCCAGAATCCTTCAACGTATTGTTGAAAGAGATTCGTTCGCTGGGTATCAACATCGAACTGGAAGACGAGTAATTCTCGCTCAAACAGGTCACTGCTGTCGGGTTAAAACCCGGCAGCGGATTGTGCTAACTCCGACGGGAGCAAATCCGTGAAAGATTTATTAAAGTTTCTGAAAGCGCAGACTAA
+
CCCCCGGGGGGGCFFGGGGGGGGGGGGEGGGGGGGDGGGGGGGGGGGGGGGGGGFGGGGGGGGGGGG@CEFGGGFGGGGGGGGGGGGGFEGGGGGGGGGG?GGGGGGGGGGGGGGGGGGGGG.GGGGGGGGGFGGGGGGGGGGEGGGGGFGGGGGGGGGFGG?GGGGCEFCFGGGGGGGGGGGEGGGFGGGGGGGGGGGFFGFEEGFGGFGGFGFGFGFGGGGGF?GGGGFCFEFGGGGGFGFGFDFGDFGGGGGGFFGGGDEFFDFFFFGFGGGGGFFFEGFFFFDGGGGGGF<GGGGG?FCE7GGGDGGGGGGGGGCDGGGGFGGFGGGGGGGGCEGEGF7FF6<A9FCGCGGGGGGGGGGGGGGEFECCC6FFF9GFGGGGGGGGCCCCC
@M01607:188:000000000-KTTC9:1:1101:17774:2090 1:N:0:AAGGAGAC+CCGAAGAT
CATCGCTGACGAGTAACCGGATCCCCGATCCGTGGACTTGTCAGCGACTGAGGAAACAGACTTAACACTAGCTGAGGTCATGGGTAGAGTCGACCTCAGCAAGTGAAAGTGCAGGAAATGCTCACCGTTAAGTCTGATGACGTGAACGGTCGTACCAAGATGTATAAAAACATCGTGGACGGCAACCATCAGATGGAGCCGGGCATGCCAGAATCCTTCAACGTATTGTTGAAAGAGATTCGTTCGCTGGGTATCAACATCGAACTGGAAGACGAGTAATTCTCGCTCAAACAGGTCACTGCTGTCGGGTTAAAACCCGGCAGCGGATTGTGCTAACTCCGACGGGAGCAAATCCGTGAAAGATTTATTAAAGTTTCTGAAAGCGCAGACTAA
+
CCCCCGGGGGGGGFGGGGGGGCGGGGGGGGGGGGGGGGGGGGGGGGGGGGGGGGGGGGGGGGGGGGGCGGGGGGGGGGGGGGGGGGGGGGGGGGGEGGGGGGGFGGGGGGGGGGGGGGGGGGGGGGGFGGGGGGGGGGGGGGGGGGGGGGGGGGGGGGGGGGGGGGGGGGGGGGGGGGGGGGGGGGGGGGGGGGGGGGGGFGFGGGGGGGGGGGGGGGGGGGGGGGGGGGGGGGGGGGGGGGGGGGGGGGGGGFGGGGGFGGGGGGGGGGGGGFFGGGGFGGGGGFDGGGGGGGGGGGGGGGGGGEFEGGGFCGGEDGGGGGGGGGGGGGGGGGGGGGGGGGGGGGFGCGGGGGGGGGGGGGGGGGGFFFCCC6GGGGGGGGGGGGGGCCCCC
@M01607:188:000000000-KTTC9:1:1101:19865:2100 1:N:0:AAGGAGAC+CCGAAGAT
CATCGCTGACGAGTAACCGGATCCCCGATCCGTGGACTTGTCAGCGACTGAGGAAACAGACATCACACTCGCTGAGGTTGTACGTAGACTCCGCCTCAGCGCCAGATGTTGCAGGAAATGCTCACCGTTAAGTCTGATGACGTGAACGGTCGTACCAAGATGTATAAAAACATCGTGGACGGCAACCATCAGATGGAGCCGGGCATGCCAGAATCCTTCAACGTATTGTTGAAAGAGATTCGTTCGCTGGGTATCAACATCGAACTGGAAGACGAGTAATTCTCGCTCAAACAGGTCACTGCTGTCGGGTTAAAACCCGGCAGCGGATTGTGCTAACTCCGACGGGAGCAAATCCGTGAAAGATTTATTAAAGTTTCTGAAAGCGCAGACTAA
+
CCCCCGGGGGGGGGGGGGGGGGGGGGGGGGGGGGGGGGGFGGGGGGGGGGGGGGGGGGGGGGGGG@E,EFGGGGGGGGFGGCE<EFEFGGGG;GGGGGGGGE?GEF@FGGGGGGGGGGGGGGGGGGGGGGGGGGGGGGGGGGGGGGGGGGGGGGGGGGGGGGGGGGGGGGGGGGGGGGGGGGGGGGGGGGGGGGGGGGGGGGGGGGGGGGGGGGGGCFGGGGGGGGGGGGGGGGGGGGGGGGGGGGGGGGGGGGGGGGGGGGGGGGGGGGGGGGGGGGGGGGFGGGGGGGGGGGGGGGGGGGGGGGGGGGGGEGGGGGGGGGGGGGGGGGGGGGGGGGGGGGGGGFFGGGGGGGGGGGGGGGGGGGGGGGGFE==,<;GGGGGGGGGGCCCCC
@M01607:188:000000000-KTTC9:1:1101:8666:2102 1:N:0:AAGGAGAC+CCGAAGAT
CATCGCTGACGAGTAACCGGATCCCCGATCCGTGGACTTGTCAGCGACTGAGGAAACAGACATCTCAGTGGCTGAGGTAGCAAAATTAATAATCCTCAGCCTGACAAAATGCAGGAAATGCTCACCGTTAAGTCTGATGACGTGAACGGTCGTACCAAGATGTATAAAAACATCGTGGACGGCAACCATCAGATGGAGCCGGGCATGCCAGAATCCTTCAACGTATTGTTGAAAGAGATTCGTTCGCTGGGTATCAACATCGAACTGGAAGACGAGTAATTCTCGCTCAAACAGGTCACTGCTGTCGGGTTAAAACCCGGCAGCGGATTGTGCTAACTCCGACGGGAGCAAATCCGTGAAAGATTTATTAAAGTTTCTGAAAGCGCAGACTAA
+
CCCCCGGGDGGGDGGGGGGGGGGFGGGGGGGGGFGFGGGGGGGGGGGGGGGGGFGGGGGGGGGGGGGDFFFGGGFGEGGGGGGGGGGGCFFA?FGGGGGGGGG8DFFFFGGGGGGGGGGGGGGFGCG@FEFGGGGGGGEGGGGE8FGGGFGGGGGGGGGGFGGCFGGGFGGGGGGGFFGGGFGGFGGGGG?GFGGGFFGGFGGGGGFGGFFFGFGGFGGGGGGG>FFGGGGGGFGGGFGGGGGGGGGGGFGGGGGGGGFFGGFFFGGGGGGGGGGGGGGGGGCGGGGGGGGGFFEGGGGGFECGGEFCGGGGGGGGGGGGGGGGGGGGGGGGGGGGGEGGGGGGEFFGGGGFCGGGGGGGGGGGFGGFGGGFE@<,FCGGGGGGGGGGCCCCC
@M01607:188:000000000-KTTC9:1:1101:17227:2120 1:N:0:AAGGAGAC+CCGAAGAT
CATCGCTGACGAGTAACCGGATCCCCGATCCGTGGACTTGTCAGCGACTGAGGAAACAGACCGACCCCCGGCTGAGGAAATTATGGTGCATGGCCTCAGCGGGTAGAGGTGCAGGAAATGCTCACCGTTAAGTCTGATGACGTGAACGGTCGTACCAAGATGTATAAAAACATCGTGGACGGCAACCATCAGATGGAGCCGGGCATGCCAGAATCCTTCAACGTATTGTTGAAAGAGATTCGTTCGCTGGGTATCAACATCGAACTGGAAGACGAGTAATTCTCGCTCAAACAGGTCACTGCTGTCGGGTTAAAACCCGGCAGCGGATTGTGCTAACTCCGACGGGAGCAAATCCGTGAAAGATTTATTAAAGTTTCTGAAAGCGCAGACTAA
+
CCCCCGGGGGGGFGGGGGGGGGGGGGGGGGGGGGGGGGGGGGGGGGGGGGGGGGGGGGGGGGGGGGGDGGGGGGGGGGGGGGGGGGGGGGGGGGGG@GGGGGGGGGGGG@GGGGGGGGGGGGGGGGGGGGGGGGGGGGGGGGGGGGGGGGGGGGGGGGGGGGGGGGGGGGGGGGGGGGGGGGGGGGGGGGGGGGGGGGGGGGGGGGGGGGGGGGGGGGGGGGGGGGGGGGGGGGGGGGGGGGGGGGGGGGGGGGGGGGGFGGFGGGGGGGGGGGGGGGGGGGGGGGGGGGGGGGGGGGGGGGGGGGGGGGGGDGGGGGGGGGGGGGGGGGGGGGGGGGGGGGGGGGFFBGGGGGGGGGGGGGGGGGGGGGECC<GGGGGGGGGGGGGGCCCCC
@M01607:188:000000000-KTTC9:1:1101:16341:2131 1:N:0:AAGGAGAC+CCGAAGAT
CATCGCTGACGAGTAACCGGATCCCCGATCCGTGGACTTGTCAGCGACTGAGGAAACAACCTCCACTCAGCTGAGGCAAAGGAGCCGCTACCCCTCAGCCACCAGACTTGCAGGAAATGCTCACCGTTAAGTCTGATGACGTGAACGGTCGTACCAAGATGTATAAAAACATCGTGGACGGCAACCATCAGATGGAGCCGGGCATGCCAGAATCCTTCAACGTATTGTTGAAAGAGATTCGTTCGCTGGGTATCAACATCGAACTGGAAGACGAGTAATTCTCGCTCAAACAGGTCACTGCTGTCGGGTTAAAACCCGGCAGCGGATTGTGCTAACTCCGACGGGAGCAAATCCGTGAAAGATTTATTAAAGTTTCTGAAAGCGCAGACTAA
+
CCCCCGGGGGGGGGGGGGGGGGGGGGGGGGGGGGGGGGGGGGGGGGGGGGEFFGGGGGGGGGGGGGGEGGGGGGGGGGGGGGGGGGGGGGGGGGGGGGGGGGGGGGGGGGGGGGGGGGGGG@GGGGGGGGGGGGGGGGGGGGGGGGGGGGGGGGGGGGGEFGGGGGGGGGGGGGGGGGGGGGGGGGGGGGGGGGGGGGGGGGGGGGGGGGGGGGGGGGGGGGGGGGGGGGGGGGGGGGGGGGGGGGGGGGGGFGGGGGGGGGGGGGGGGGGGGGGGGGGGGGFDGGGGGGGGGGGGGGGGGGGGGGGGGGGGGGGGGGGGGGGGGGGGGGGGGGGGGGGGFCGGGFE,GGGGGGGGGGGGGGGGGGGGFECC<GGGGGGGGGGGGGGCCCCC
@M01607:188:000000000-KTTC9:1:1101:16524:2140 1:N:0:AAGGAGAC+CCGAAGAT
CATCGCTGACGAGTAACCGGATCCCCGATCCGTGGACTTGTCAGCGACTGAGGAAACAGACGATCGACGTGCTGAGGATGAACTCGGTACTCGCCTCAGCACGATTTTATGCAGGAAATGCTCACCGTTAAGTCTGATGACGTGAACGGTCGTACCAAGATGTATAAAAACATCGTGGACGGCAACCATCAGATGGAGCCGGGCATGCCAGAATCCTTCAACGTATTGTTGAAAGAGATTCGTTCGCTGGGTATCAACATCGAACTGGAAGACGAGTAATTCTCGCTCAAACAGGTCACTGCTGTCGGGTTAAAACCCGGCAGCGGATTGTGCTAACTCCGACGGGAGCAAATCCGTGAAAGATTTATTAAAGTTTCTGAAAGCGCAGACTAA
+
CCCCCGGGGGGGFFGGGGGGGGGGGGGGGGGGGGGGGGGGGGGGGGGGGGGGGGGGGGGGGGGGGGGCCGGGGGGGGGGGGGGGGGGGGGGGGGGGGGGGGGGGGGGGGGGGGGGGGGGGGGGGGGGGGGGGGGGGGGGGGGGGGGGGGGGGGGGGGGGGGGGGGGGGGGGGGGGGGGGGGGGGGGGGGGGGGGGGDGFGFGGGGGGGGGGGGGGGFGGGGGGGGGGGGGGGGGGGGGGGGGGGGGGGGFGGGFGGGGFFGGGGGGGGGGGGGGGGFGGGGGGGGGGGGGGGGGGGGGGGGGGGGGGGGGGGGGGGGGGGGGGGGGGGGGGGGGGGGGGGGGDGGGFFDGGGGGGGGGGGGGGGGGGGGGFCC<GGGGGGGGGGGGGGCCCCC
@M01607:188:000000000-KTTC9:1:1101:14667:2149 1:N:0:AAGGAGAC+CCGAAGAT
CATCGCTGACGAGTAACCGGATCCCCGATCCGTGGACTTGTCAGCGACTGAGGAAACAGACTAACCAGAGGCTGAGGCGTTGTAGGCTAGGGTCCTCAGCGAGGTTCAGTGCAGGAAATGCTCACCGTTAAGTCTGATGACGTGAACGGTCGTACCAAGATGTATAAAAACATCGTGGACGGCAACCATCAGATGGAGCCGGGCATGCCAGAATCCTTCAACGTATTGTTGAAAGAGATTCGTTCGCTGGGTATCAACATCGAACTGGAAGACGAGTAATTCTCGCTCAAACAGGTCACTGCTGTCGGGTTAAAACCCGGCAGCGGATTGTGCTAACTCCGACGGGAGCAAATCCGTGAAAGATTTATTAAAGTTTCTGAAAGCGCAGACTAA
+
CCCCCGGGDFGGGGGGGGGGGGGGDGGGGGGGGGGGGGGGGGGGGGGGGGGGGGGGGGGGGGGGGFGGGGGGGGGGGGGGGGGGGAFFGGGG?G@@?@GGGGGGFGGGG@GGGGGGGGGG?G<GGGGGGGGDGG?GCGGGGGGGGGGGGGGGGGGGGGGGGGGGGGGGGFFGGGGGCGDGGGGGGFFFDEGGGGGGGGFEEEFFGGGGGGGGFGFFGGGGGFGGGGGGGGGGGGFGGFE>FDGFFGGGFDEFGGGGGGGFGFFFGGGGGGGGGGFGGFFFACEGGFGGFGGGGGFGGGFGGGGGGGFGGGGGEGFEGFGGGGGGGGGGGGGGGGGGGGGGEGFGGGGGGGGDGGGGGGGGGGFGGGGGGGFGGFGGGGGGGGGGGGGGCCCCC
@M01607:188:000000000-KTTC9:1:1101:10478:2156 1:N:0:AAGGAGAC+CCGAAGAT
CATCGCTGACGAGTAACCGGATCCCCGATCCGTGGACTTGTCAGCGACTGAGGAAACAGACGGTGCTCATGCTGAGGGGTTACAACGTGACTACCTCAGCGTTCTGATGTGCAGGAAATGCTCACCGTTAAGTCTGATGACGTGAACGGTCGTACCAAGATGTATAAAAACATCGTGGACGGCAACCATCAGATGGAGCCGGGCATGCCAGAATCCTTCAACGTATTGTTGAAAGAGATTCGTTCGCTGGGTATCAACATCGAACTGGAAGACGAGTAATTCTCGCTCAAACAGGTCACTGCTGTCGGGTTAGAACCCGGCAGCGGATTATGCTAACTCCGACGGGAGCAAATCCGTGAAAGATTTATTAAAGTTTCTGAAAGCGCAGACTAA
+
-A@CCEGEGFGEBFGGC@@FGGGG<CFGGGGGGFG7FFGGE9EFGGGGGEFC@@FGDGFGDGDFGGGCCFFGFFFGGGGGGGFDEGGFGGGFGGG5FFGGGGGGGGGGGGGD>E<.EGGFADGGG<EGEEEGGGGGGGGGGGGGDFGGGGGGGFFFFEDGGGFDFGGEFFFGFGGGGDC:CEGGEGGGFFFGFGGEFFGGGGGGGGDAFFF><;AFFFFGGGGGGGGGFCFGGGGGGFGGFGGGGGGGDDGGGFGGDFFFE?FFFEAAGGGGGGGGGGGFC>>6<?FBGGFGGFGGGGFFFFCEDGDGGGGGGGGGGGGGGGGEF<FGGGFFGF?GFCEECGGGGGGGGFFGDGGGGGGGGGFFGGGGGGGEFEC,GFGGGGEF<GFGCCCCC
@M01607:188:000000000-KTTC9:1:1101:17481:2186 1:N:0:AAGGAGAC+CCGAAGAT
CATCGCTGACGAGTAACCGGATCCCCGATCCGTGGACTTGTCAGCGACTGAGGAAACAGACTAGATAATTGCTGGGCGGCTTTGTAAGTGTGCCTCAGCATATATTGTTGCAGGAAATGCTCACCGTTAAGTCTGATGACGTGAACGGTCGTACCAAGATGTATAAAAACATCGTGGACGGCAACCATCAGATGGAGCCGGGCATGCCAGAATCCTTCAACGTATTGTTGAAAGAGATTCGTTCGCTGGGTATCAACATCGAACTGGAAGACGAGTAATTCTCGCTCAAACAGGTCACTGCTGTCGGGTTAAAACCCGGCAGCGGATTGTGCTAACTCCGACGGGAGCAAATCCGTGAAAGATTTATTAAAGTTTCTGAAAGCGCAGACTAA
+
CCCCCGGGGGGGEGGGGGGGGGGGGGGGGGGGGGGGGGGGGGGGGGGGGGGGGGGGGGGGGGGGGGG,<CFFGGGGGGGGGGGGGGGGGGGGGGG,GGGG?GGGGGGGGGGGGGGGGGGGG@GGGGGGGGGGGGGGGGGGGGGGGGGGGGGGGGGGGGGGGGGGGGGGGGGGGGGGGGGGGGGGGGGGGGGGGGGGGGGGGGGGGGGGGGGGGGGGFGGGGGGGGGGGGGGGGGGGGGGGFGGGGGGGGGGGFGGGGGGGGFFGGGGGGGGGGGGGGGGGGGGGGGGGGGGGGGGGGGGGGGGGGGGGGGGEGGGGGGGGGGGGGGGGGGGGGGGGGGGGGGGGGGGGGGGGGGGGGGGGGGGGGGGGFECC<GGGGGGGGGGGGGGCCCCC
@M01607:188:000000000-KTTC9:1:1101:11647:2193 1:N:0:AAGGAGAC+CCGAAGAT
CATCGCTGACGAGTAACCGGATCCCCGATCCGTGGACTTGTCAGCGACTGAGGAAACAGACTTGGTCTCCGCTGAGGAAGTAGGATGTGTTCTCCTCAGCTAGTTAATGTGCAGGAAATGCTCACCGTTAAGTCTGATGACGTGAACGGTCGTACCAAGATGTATAAAAACATCGTGGACGGCAACCATCAGATGGAGCCGGGCATGCCAGAATCCTTCAACGTATTGTTGAAAGAGATTCGTTCGCTGGGTATCAACATCGAACTGGAAGACGAGTAATTCTCGCTCAAACAGGTCACTGCTGTCGGGTTAAAACCCGGCAGCGGATTGTGCTAACTCCGACGGGAGCAAATCCGTGAAAGATTTATTAAAGTTTCTGAAAGCGCAGACTAA
+
CCCCCGGGGGGGGGGGGGGGGGGGGGGGGGGGGGGGGGGGGGGGGGGGGGGGGGGGGGGGGGGGGGGGGGGGGGGGGGGGGGGGGGGGGGGG<G@@GGGGGGGGGGGGGGGGGGGGGGG:GG@GGGGGGG?G4GGGGGGGGGGGGG@GGGGGGGGGGGGGGGGGGGGGGGGGCDGGGGGGGGGGGGGGGGGGGGGG?GGGGGGGGGGGGGGGGGGGFGGGGGGFGGGFFGGGGGFFGGGGFGGGGGGFDGGGGGGGGGGGGDGGGGFGGGGGFEFGGFGFAEFFF<@GGGGGGGGGGGGGGGGGGGGFFGGGGEGGGGGGGGGFCGGGGGGGGGGGGGEGGGFGEFDGFGGGGGGGGGGGGGGGGGGGGGGGGGFFCAGGGGGGGGGGCCCCC
@M01607:188:000000000-KTTC9:1:1101:12939:2200 1:N:0:AAGGAGAC+CCGAAGAT
CATCGCTGACGAGTAACCGGATCCCCGATCCGTGGACTTGTCAGCGACTGAGGAAACAGACAAACGGTCTGCTGAGGAAGTGGACTTTCTGGTCCTCAGCTACTCACACTGCAGGAAATGCTCACCGTTAAGTCTGATGACGTGAACGGTCGTACCAAGATGTATAAAAACATCGTGGACGGCAACCATCAGATGGAGCCGGGCATGCCAGAATCCTTCAACGTATTGTTGAAAGAGATTCGTTCGCTGGGTATCAACATCGAACTGGAAGACGAGTAATTCTCGCTCAAACAGGTCACTGCTGTCGGGTTAAAACCCGGCAGCGGATTGTGCTAACTCCGACGGGAGCAAATCCGTGAAAGATTTATTAAAGTTTCTGAAAGCGCAGACTAA
+
CCCCCGGGGGGGGGGGGGGGGGGGGGGGGGGGGGGGGGGGGGGGGGGGGGGFGGGGGGGGGGGGGGG,8BEFGGGGGGGGGGFGGGGGGGGG;GGFEFGG?G?GGGGGGGGGGGGGGGGGGG@GGGGGGGGGGGGGGGGGGGGGGGGGGGGDGGGGGGGGGFGGDGGGGGGGGGGGGFGGEGGGGGGGGGGGGGGGGGGEEGFEGGGGGGGGFGGGGGGGGGGGGGGGGGGGGGGGGGGGGGGGGGGGGGGGGGGFFFFFFGGFGGGGGGGGGGGFFGGGGGGFFFGGGGGGGGGGGGGG?GFF>7FGFGGGGGGGFFE7GFCGGGGGGGGGGGGGGGGGGGGFEDEF9FEECGGGFGGGGGGGGFGGGGGGFECEEDGGGGEGGGGGCCCCC
@M01607:188:000000000-KTTC9:1:1101:21729:2201 1:N:0:AAGGAGAC+CCGAAGAT
CGTCGCTGACGAGTAACCGGATCCCCGATCCGTGGACTTGTCAGTGACTGAGGAAACAGACATTCCATTTGCTGAGGTGGACATAACTTTTGGCCTCAGCCGAGTTCGCTGCAGGAAATGCTCACCGTTAAGTCTGGTGACGTGAACGGTCGTACCAAGATGTATAAAAACATCGTGGACGGCAACCATCAGATGGAGCCGGGCATGCCAGAATCCTTCAACGTATTGTTGAAAGAGATTCGTTCGCTGGGTATCAACATCGAACTGGAAGACGAGTAATTCTCGCTCAAACAGGTCACTGCTGTCGGGTTAAAACCCGGCAGCGGATTGTGCTAACTCCGACGGGAGCAAATCCGTGAAAGATTTATTAAAGTGTCTGAAAGCGCAGACTAA
+
CCCCCGGGGGGGGGGGGGGGGGGGGGGGGGGGGGGGGGGGGGGGGGGGGG?FGGGGGGGGGGGGGGGCECGGGGGGGGGGGGGGGGGGGGGGGG@GGGGFFGGGFGGGGGGGGGGGGGGGGGGGGGGGGGGGGGGGGGGGGGGGGGGGGGGGGGGGGGGGGGGGGGGGGGGGGGGGGGGGGGGGGGGGGGGGGGGGGGGGGGGGGGGGGGGFFGGGFGGGGGGGGGGGGGGGGGGGGGGGGGGGGGGGGFGGGFGGGGGGGGGGGGGGGGGGGGGGGGGGEFGGGGGFGGGGGGGGGGGGGGGGGGGGGGGGDGGGGGGGGGGGGGGGGGGGGGGGGGGGGGGGGGGGGGGGEGGGFFGGGGGGGGGGGGGGFC,,GGGGGGGGGGGGCCCCC
@M01607:188:000000000-KTTC9:1:1101:22574:2245 1:N:0:AAGGAGAC+CCGAAGAT
CATCGCTGACGAGTAACCGGATCCCCGATCCGTGGACTTGTCAGCGACTGAGGAAACAGACACATACGCTGCTGAGGGATTCCACTCAACTATCCTCAGCCCGGTTTGCTGCAGGAAATGCTCACCGTTAAGTCTGATGACGTGAACGGTCGTACCAAGATGTATAAAAACATCGTGGACGGCAACCATCAGATGGAGCCGGGCATGCCAGAATCCTTCAACGTATTGTTGAAAGAGATTCGTTCGCTGGGTATCAACATCGAACTGGAAGACGAGTAATTCTCGCTCAAACAGGTCACTGCTGTCGGGTTAAAACCCGGCAGCGGATTGTGCTAACTCCGACGGGAGCAAATCCGTGAAAGATTTATTAAAGTGGCTGAAAGCGCAGACTAA
+
CCCCCGGGGGGGGGGGGGGGGGGGGGGGGGGGGGGGGGGGGGGGGGGGGG,EGGGGGGGGGGGGGGGCGGGGGGGGGGGGGGGGGGGGGGGGG@GG@<G@G@GGGGGGGGGGGGGGGGGGG@GGGGGGGGGGGGGGGGGGGGGGGGGGGGGGGFGGGGGDGGGFGGGGGGGGGGGGDGGGGGGGGGGGGGGGFFGGGGGGGGGGGGGGGGFCFGGGFFGGGGGGGGGGGFGGGGGGGGGGFGGGGGGGFFGGGCGGGFGGFGGFFGGGGGGGGGGGFFGGFFDGE@FEGGGGGGGGGFFFGEDGGDGGGGGGGGGGGGGGCGGGGGGGGGGGGGGGGDGGGGGGGGFGFGGFCGGGGGGGGGGGGGGGGGGFF@,<GGGGGGGGGGGGCCCCC
@M01607:188:000000000-KTTC9:1:1101:22382:2256 1:N:0:AAGGAGAC+CCGAAGAT
CATCGCTGACGAGTAACCGGATCCCCGATCCGTGGACTTGTCAGCGACTGAGGAAACAGACATCGTTCTAGCTGAGGATTGCAAACACAAGGTCCTCAGCGTTCAATCCTGCAGGAAATGCTCACCGTTAAGTCTGATGACGTGAACGGTCGTACCAAGATGTATAAAAACATCGTGGACGGCAACCATCAGATGGAGCCGGGCATGCCAGAATCCTTCAACGTATTGTTGAAAGAGATTCGTTCGCTGGGTATCAACATCGAACTGGAAGACGAGTAATTCTCGCTCAAACAGGTCACTGCTGTCGGGTTAAAACCCGGCAGCGGATTGTGCTAACTCCGACGGGAGCAAATCCGTGAAAGATTTATTAAAGTGGCTGAAAGCGCAGACTAA
+
CCCCCGGGGGGGGGGGGFGGGGGGGGGGGGGGGGGGGGGGGGGGGGGGGG8FGGGGGGGGGGGGGGGEGGGGGGGGGGGGGGGGGGGGGGGG@GGGGGGGGGGGGG@GGGGGGGGGGGGGGGGGGGGFGGGGGGGGGGGGGGGGGGGGGGGGGGGGGGGGGGGGGGGGGGGGGGGGFGGGGGGGGGGGGGGGGGGGGGGGGGGGGGGGGGGGGGGGFGGGGGGGGFGGFFGGGGGGGGGGFGGGGGGGGGGGGFGGGGGGGFEFGGGGGFGGGGGGGGGGGFGGGFGGGGGGGGGGGGGGGGGGGGGGGGGGGGGGGGGGGGGGGGGGGGGGGGGGGGGGGGGGGGGGGGGGGGGGGGGGGGGGGGGGGGGGFC,,GGGGGGGGGGGGCCCCC
@M01607:188:000000000-KTTC9:1:1101:10094:2270 1:N:0:AAGGAGAC+CCGAAGAT
CATCGCTGACGAGTAACCGGATCCCCGATCCGTGGACTTGTCAGCGACTGAGGAAACAGACTGTATCGGGGCTGAGGGATGCGATAATTTCCGCCTCAGCGAATTATCTTGCAGGAAATGCTCACCGTTAAGTCTGATGACGTGAACGGTCGTACCAAGATGTATAAAAACATCGTGGACGGCAACCATCAGATGGAGCCGGGCATGCCAGAATCCTTCAACGTATTGTTGAAAGAGATTCGTTCGCTGGGTATCAACATCGAACTGGAAGACGAGTAATTCTCGCTCAAACAGGTCACTGCTGTCGGGTTAAAACCCGGCAGCGGATTGTGCTAACTCCGACGGGAGCAAATCCGTGAAAGATTTATTAAAGTTTCTGAAAGCGCAGACTAA
+
CCCCCGGGGGGGGGGGGGGGGGGGGGGGGGGGGGGGGGGGGGGGGGGGGGGGGGGGGGGGGGGGGGGDFGDGGGGGGGGGGGGGGGGGGGGGGGGDGGGGGGGGGGGGGGGGGGGGGGGGGGGGGGGGGGGGG?GGGGGGGGGGGGGGGGGGGGGGGGGGGGGGGGGGGGGGGGGGGGGGGGGGGGGGCFGGGGGGGGGGGGGGGGGGGGFDGGGGFGGGGGGGGGGGGGGGGGGDGGGGGGGGGGGGGGGGGGFGGGGGGGGGFGFGGFGGGGGGGGFGGGGFGGGGGGGGGGGGGGGG?GGGGGGGGGFFCGGGGGGGGGGGGGGGGGGGGFGGGGGGGGGGGFFGGGGGGGGGGGGGGGGGGGGGGGGGGF99GGGGGGGGGGGGCCCCC
@M01607:188:000000000-KTTC9:1:1101:11306:2306 1:N:0:AAGGAGAC+CCGAAGAT
CATCGCTGACGAGTAACCGGATCCCCGATTCGTGGACTTGTCAGCGACTGAGGAAACAGACACAGTACGCGCTGAGGCTTAATAGCAAATCCTCCTCAGCGGGAAATTGTGCAGGAAATGCTCACCGTTAAGTCTGATGACGTGAACGGTCGTACCAAGATGTATAAAAACATCGTGGACGGCAACCATCAGATGGAGCCGGGCATGCCAGAATCCTTCAACGTATTGTTGAAAGAGATTCGTTCGCTGGGTATCAACATCGAACTGGAAGACGAGTAATTCTCGCTCAAACAGGTCACTGCTGTCGGGTTAAAACCCGGCAGCGGATTGTGCTAACTCCGACGGGAGCAAATCCGTGAAAGATTTATTAAAGTTTCTGAAAGCGCAGACTAA
+
CCCCCGGGGGGGGGGGGGGGGGGGGGGGGGGGGGGGGGGGGGGGGGGGGGGGGGGGGGGGGGGGGGGEGGGGGGGGGGGGGGGGGGGGGGGG<GGGGGGGGGGGGGGGG@GGGGGGGGGGGGGGGGGGGGGGGG?GGGGGGGGGGGGGGGGGGGGGGGGGGGGGGGGGGGGGGGGGGGGGGGGGGGGGGGGGGGGGGGGGGGGGGGGGGGGGGGGGGGGGGGGGGGGGGGGGGGGGGGGGGGGGGGGGGGGGGGGGGGGGGGGGGGGGGGGGGGGGGGGGGGFGGFGGGGGGGGGGGGGGGGGGGGGGGGGGGGGGGGFGGGGGGGGGGGGGGGGGGGGGGGGGGGGGCGGGGGGGGGGGGGGGGGGGGGGGGGFGGFGGGGGGGGGGCCCCC
@M01607:188:000000000-KTTC9:1:1101:13334:2318 1:N:0:AAGGAGAC+CCGAAGAT
CATCGCTGACGAGTAACCGGATCCCCGATCCGTGGACTTGTCAGCGACTGAGGAAACAGACCTGACTCTAGCTGAGGTTGGGGTGGCTTAGACCCTCAGCAAAAATACCTGCAGGAAATGCTCACCGTTAAGTCTGATGACGTGAACGGTCGTACCAAGATGTATAAAAACATCGTGGACGGCAACCATCAGATGGAGCCGGGCATGCCAGAATCCTTCAACGTATTGTTGAAAGAGATTCGTTCGCTGGGTATCAACATCGAACTGGAAGACGAGTAATTCTCGCTCAAACAGGTCACTGCTGTCGGGTTAAAACCCGGCAGCGGATTGTGCTAACTCCGACGGGAGCAAATCCGTGAAAGATTTATTAAAGTTTCTGAAAGCGCAGACTAA
+
CC@CCGFE@FGGEE@@FAGG:B@6EFECFGGGGGGGGGG9FFGFFC@7FF8F<DGGFGGFG<FFFGGCFC<,CF9F@FGFDG@FEDGGFGF9FDFCF<6FEGGDF*GGGEGFGFGGAFFA<E3FGEGEFG2?8BA>GGGGEFGD@FGGGGGCFGGEC?FGCFC<FCGGGD7DFEGGGGGGGDEEGGGGCB>GCFDCEEGGACFEGDFFGFFCGGGG6FGFFDGFA9GGGGGGGGFDGFGGFGGGGFDFFGGGFGFFDFFFGFFFFGFGF<E?GFFFAAFFGGE><AFFFEGDGGGG?FEA0GFGGGGFC?@DCGGGGGFCDE?F<FEFEGGGGGFF7CDGFECF6ECEFFC,CBC6@<FGGFAGFCF@EGGFFC,CCCEFEEGCGEGFBCCCC
@M01607:188:000000000-KTTC9:1:1101:15192:2319 1:N:0:AAGGAGAC+CCGAAGAT
CATCGCTGACGAGTAACCGGATCCCCGATCCGTGGACTTGTCAGCGACTGAGGAAACAGACGGCAAGCAAGCTGAGGAGATTACTCCAGACCACCTCAGCGTACATCGTTGCAGGAAATGCTCACCGTTAAGTCTGATGACGTGAACGGTCGTACCAAGATGTATAAAAACATCGTGGACGGCAACCATCAGATGGAGCCGGGCATGCCAGAATCCTTCAACGTATTGTTGAAAGAGATTCGTTCGCTGGGTATCAACATCGAACTGGAAGACGAGTAATTCTCGCTCAAACAGGTCACTGCTGTCGGGTTAAAACCCGGCAGCGGATTGTGCTAACTCCGACGGGAGCAAATCCGTGAAAGATTTATTAAAGTTTCTGAAAGCGCAGACTAA
+
CCCCCGGGGGGGGGGGGGGGGGGGGGGGGGGGGGGGGGGGGGGGGGGGGGGGGGGGGGGGGGGGGGG@EGGGGGGGGGGGGGGGGGGGGGGG@GG1F@@GGGGGGGGGGGGGGGGGGGGGGG@GGGGGGGGGGGGGGGGGGGGGGGGGGGGGGGGGGGGGGGGGGGGGGGGGGGGGGGGGGGGGGGGGGGGGGGGGGGGGEGGGGGGGGGGGGFGGFGGGGGGGGGGGGGFFFGGGGGGGGGGGGGGGFGGGGGGGGGGGGGFFGGFGGGGGGGGGGGGGGGGGGGGGGGGGGGGGGGGGGGGF@EGGGGGFEGGGGGGGGGGGGGGGGFGGGGGGGGGGGGGGFFEGGGGGGGGGGGGGGGGGGGGGGGDGFDGGGGGGGGGGGGGGCCCCC
@M01607:188:000000000-KTTC9:1:1101:11735:2321 1:N:0:AAGGAGAC+CCGAAGAT
CATCGCTGACGAGTAACCGGATCCCCGATCCGTGGACTTGTCAGCGACTGAGGAAACAGACTAGTATGGAGCTGAGGACCCACACCTCAACCTCCTCAGCTTCTCGGAATGCAGGAAATGCTCACCGTTAAGTCTGATGACGTGAACGGTCGTACCAAGATGTATAAAAACATCGTGGACGGCAACCATCAGATGGAGCCGGGCATGCCAGAATCCTTCAACGTATTGTTGAAAGAGATTCGTTCGCTGGGTATCAACATCGAACTGGAAGACGAGTAATTCTCGCTCAAACAGGTCACTGCTGTCGGGTTAAAACCCGGCAGCGGATTGTGCTAACTCCGACGGGAGCAAATCCGTGAAAGATTTATTAAAGTTTCTGAAAGCGCAGACTAA
+
CCCCCGGGGGGGGGGGGGGGGGGGGGGGGGGGGGGGGGGGGGGGGGGGGGGGGGGGGGGGGGGGGGG9FFGGGGGGGGGGGGGGGGGGGGGG@GGGGFGGGGGGGGGGGGGGGGGGGGGGGGGGGGGGGGGGGGGGGGGGGGGGGGGGGGGGGGGGGGGGGGGGGGGGGGGGGGGGGGGGGGGGGGGGGGGGGGGGGGGGGGGGGGGGGGGGGGGGFGGGGGGGGGGGGGGGGGFGGGGGFGGGGGGGGFGGFGGGGGGGGGGGGGGGGGGGGGGGGGGGGGFGFFGGGGGGGGGGGGGGGGGGGGGGGGGGGGGGGGGGGGGGGGGGGGGGGGGGGGGGGGGGGGGGDGGGGGGGGGGGGGGGGFGGGGGGGGEGFFGGGGGGGGGGCCCCC
@M01607:188:000000000-KTTC9:1:1101:18602:2338 1:N:0:AAGGAGAC+CCGAAGAT
CATCGCTGACGAGTAACCGGATCCCCGATCCGTGGACTTGTCAGCGACTGAGGAAACAGACTCCCAGCTAGCTGAGGTGCGATCGACTTCTCCCCTCAGCAGCATAACATGCAGGAAATGCTCACCGTTAAGTCTGATGACGTGAACGGTCGTACCAAGATGTATAAAAACATCGTGGACGGCAACCATCAGATGGAGCCGGGCATGCCAGAATCCTTCAACGTATTGTTGAAAGAGATTCGTTCGCTGGGTATCAACATCGAACTGGAAGACGAGTAATTCTCGCTCAAACAGGTCACTGCTGTCGGGTTAAAACCCGGCAGCGGATTGTGCTAACTCCGACGGGAGCAAATCCGTGAAAGATTTATTAAAGTTTCTGAAAGCGCAGACTAA
+
CCCCCGGGGGGGFGGGGGGGGGGGGGGGGGGGGGGGGGGGGGGGGGGGGGGGGGGGGGGGGGGGGGG<FGGGGGGGGGGGGGGGGGGGGGGGGGG@GGGGGGGGGGGGGGGGGGGGGGGGGGGGGGGGGGGGGGGGGGGGGGGGGGGGGGGGGGGGGGGGGGGGGGGGGGGGGGGGGGGGGGGGGGGGGGGGGGGGGGGGGGGGGGGGGGGGGGGGGGGGGGGGGGGGGGGGGGGGGGGGGGGGGGGGGGGGGGGGGGGGGGGGGGGGGGGGGGGGGGGGGGGGGGGGGGGGGGGGGGGGGGGGGGGGGGGGGGGGGGGGGGGGGGGGGGGGGGGGGGGGGGGGGGFGCGGGGGGGGGGGGGGGGGGGGFECC<GGGGGGGGGGGGGGCCCCC
@M01607:188:000000000-KTTC9:1:1101:9568:2340 1:N:0:AAGGAGAC+CCGAAGAT
CATCGCTGACGAGTAACCGGATCCCCGATCCGTGGACTTGTCAGCGACTGAGGAAACAGACCTTGTTCTGGCTGAGGGGGTTGACCGCCTAGACCTCAGCGTATCGACTTGCAGGAAATGCTCACCGTTAAGTCTGATGACGTGAACGGTCGTACCAAGATGTATAAAAACATCGTGGACGGCAACCATCAGATGGAGCCGGGCATGCCAGAATCCTTCAACGTATTGTTGAAAGAGATTCGTTCGCTGGGTATCAACATCGAACTGGAAGACGAGTAATTCTCGCTCAAACAGGTCACTGCTGTCGGGTTAAAACCCGGCAGCGGATTGTGCTAACTCCGACGGGAGCAAATCCGTGAAAGATTTATTAAAGTGTCTGAAAGCGCAGACTA
+
CCCCCGGGGGGGEGGGGGGGGGGGFGGGGGGGGGGEGFGGGGGGGGGGGGGEFGGGGGGGGGGGGGGEFGGGGGGGGGGGGGGGGGGGGGG<GGG<GGGGG?GGGGGGGGGGGGGGGGGFGG@GGGGGGGGGGGGGGGGGGGGGDGGGGGFGGEGFFGGGGGGGGGGGGGDGFGGGFCEGFFEEGGGEFGFFFGGFCGCGGECGGFFGFFFFFFFFGGGGGGGGGFGGFGGGGGFFGF?GGGGGGGGGGFFFFFEGGGGFGGEEDFFGF?EFFF9FGGGGGFDGFGGGGGFEEF9A>GDFF+FFCDGFGGGGGGEEEEGEDGGGGGGGGGGGGGGGGGGGEGGGGDGGGGGGGFCFGGFGGGFGFGFFFGGGFC,GGGGGGGGGGGGCCCCC
@M01607:188:000000000-KTTC9:1:1101:10956:2351 1:N:0:AAGGAGAC+CCGAAGAT
CATCGCTGACGAGTAACCGGATCCCCGATCCGTGGACTTGTCAGCGACTGAGGAAACAGACAATCTCTGTGCTGAGGTGGTTCCTGGATCCTGCCTCAGCTGTTGTGCCTGCAGGAAATGCTCACCGTTAAGTCTGATGACGTGAACGGTCGTACCAAGATGTATAAAAACATCGTGGACGGCAACCATCAGATGGAGCCGGGCATGCCAGAATCCTTCAACGTATTGTTGAAAGAGATTCGTTCGCTGGGTATCAACATCGAACTGGAAGACGAGTAATTCTCGCTCAAACAGGTCACTGCTGTCGGGTTAAAACCCGGCAGCGGATTGTGCTAACTCCGACGGGAGCAAATCCGTGAAAGATTTATTAAAGTTTCTGAAAGCGCAGACTAA
+
CC@CCGGF@FGGGGGGGCGGCCE,FGGGDGGGGGGGGGGEG9EEFE:FFFGGGGGGGGGGGGGGGGGCEFFGGGGGGGGGFGFGGFGGG=<FFG.F??6F?CFG?<GGGGG?GGGBFGGGGG7F<EEF<GFFEGFF@GGD<FFCFFGGGFGFGGGGGGGGGGGGFFDFGGFFFGGGGGGEGFFGGGGGFFGGGGGGGGGGFGGGGGFGGFACF;?EFGGFFGGFGGGGGGGGGGBGGGGGGGEGGGGGDFGGGGFGGGGGGGGGGGGGGFGGEGFGGGGGEEGGGFFFCFBFGGEGGGEFEFCF@FCFGGGGGGGGGGGGGEGEDFF@FFGGGGGGE@GGGFFF6CCCFGFFBEF<GGGGGFEFEDEEEGGFFC,,ECGGFFGGGFGGCCCCC
@M01607:188:000000000-KTTC9:1:1101:22009:2351 1:N:0:AAGGAGAC+CCGAAGAT
CATCGCTGACGAGTAACCGGATCCCCGATCCGTGGACTTGTCAGCGACTGAGGAAACAGACGCATGTTATGCTGAGGGACCTAAACTCTTACTCCTCAGCATGTGTAAATGCAGGAAATGCTCACCGTTAAGTCTGATGACGTGAACGGTCGTACCAAGATGTATAAAAACATCGTGGACGGCAACCATCAGATGGAGCCGGGCATGCCAGAATCCTTCAACGTATTGTTGAAAGAGATTCGTTCGCTGGGTATCAACATCGAACTGGAAGACGAGTAATTCTCGCTCAAACAGGTCACTGCTGTCGGGTTAAAACCCGGCAGCGGATTGTGCTAACTCCGACGGGAGCAAATCCGTGAAAGATTTATTAAAGTGGCTGAAAGCGCAGACTAA
+
CCCCCGGGG@GGGGGGGGGGGGGCFGGGGGGGGGGCFGGGGFFGGGGGGG8CFGGGGGGGGGGGGGGDGGFGFGGGGGGGGGGGGGGGGGGG@GG@GGGCGGGGGGGGGGGGGGGCEG@GGGGGGGG@FGGGGGGGGGGGGGG>FGGGGFFGGGGGGGGG?GGGGDGG?GGDFFGGFGGGGDEEGGGGGGGGGGGGGGGGGGDGGGGGGGFGGFGGFGGGGGFGGGGGGGGGGFGGGFGGGGGGFGGGGGGGGFFFGGGGGGFFGGGGGCGGGGGGGGGGGGGGF7FDGGGGGGGGGGGG;GGGGGEFFGGGEGGGGGGGGGGGGGGGGGGGGGGGGGGGGGGGGDGGGGGGGGGGFGGGGGGGGGGGGGGGFC,,GGGGGGGGGGGGCCCCC
@M01607:188:000000000-KTTC9:1:1101:20262:2356 1:N:0:AAGGAGAC+CCGAAGAT
CATCGCTGACGAGTAACCGGATCCCCGATCCGTGGACTTGTCAGCGACTGAGGAAACAGACTGCAGAAATGCTGAGGTCCCCCGCCCTCTGACCCTCAGCTGCATGTCTTGCAGGAAATGCTCACCGTTAAGTCTGATGACGTGAACGGTCGTACCAAGATGTATAAAAACATCGTGGACGGCAACCATCAGATGGAGCCGGGCATGCCAGAATCCTTCAACGTATTGTTGAAAGAGATTCGTTCGCTGGGTATCAACATCGAACTGGAAGACGAGTAATTCTCGCTCAAACAGGTCACTGCTGTCGGGTTAAAACCCGGCAGCGGATTGTGCTAACTCCGACGGGAGCAAATCCGTGAAAGATTTATTAAAGTTTCTGAAAGCGCAGACTAA
+
CCCCCGGGGGGGGGGGGGGGGGGGGGGGGGGGGGGGGGGGGGGGGGGGGGGGGGGGGGGGGGGGGGG,:<CFGGGGGGGGGGGGGGGGGGGGGGGGGGGGGGGGGGFGG@GGGGGGGGGGGGGGGGGGGGGGFGGGGGGGGGGGGGGGGGGGGGGGGGGGFGGGGGGG?GGGGGGGGGGGGGGGGGGGGGGGGGFGGGGGGGGGGGGGGGGGGFFGGGGGGGGGGGGGGGGGGGGGGGGGGGGGGGGGFEGGGGGGGGGGGGGGGGGGGGGGGGFFFDGFGFCFFGGGGGGGGGGGGGGG?GGGGGGGGGGGGGGGGGGGGGGGGGGGGGGGGGGGGGGGGGGGGFDGGGGGGGGGGGGGGGGGGGGGGGGFC;=,<;GGGGGGGGGGCCCCC
@M01607:188:000000000-KTTC9:1:1101:20083:2356 1:N:0:AAGGAGAC+CCGAAGAT
CATCGCTGACGAGTAACCGGATCCCCGATCCGTGGACTTGTCAGCGACTGAGGAAACAGACGACTTGGATGCTGAGGGTTACTGCGTGCTCCACCTCAGCTATGGAGTGTGCAGGAAATGCTCACCGTTAAGTCTGATGACGTGAACGGTCGTACCAAGATGTATAAAAACATCGTGGACGGCAACCATCAGATGGAGCCGGGCATGCCAGAATCCTTCAACGTATTGTTGAAAGAGATTCGTTCGCTGGGTATCAACATCGAACTGGAAGACGAGTAATTCTCGCTCAAACAGGTCACTGCTGTCGGGTTAAAACCCGGCAGCGGATTGTGCTAACTCCGACGGGAGCAAATCCGTGAAAGATTTATTAAAGTTTCTGAAAGCGCAGACTAA
+
CCCCCGGGGGGGGGGGGGGGGGGGGGGGGGGGGGGGGGGGGGGGGGGGGGGGGGGGGGGGGGGGGGG8EFGGGGGGGGGGGGGGGGGGGGGG@GGGGGGGGG@GGGGGGGGGGGGGGGGGGGGGGGGGGGGGGGGGGGGGGGGGGGGGGGGGGGGGGGGGGGGGGGGGGGGGGGGGGGGGGGGGGGGGGGGGGGGGGGGGGGGGGGGGGGGGGGGGGGGGGGGGGGGGGGGGGGGGGFGGGGGGGGGGGFGGGGGGGGGGGGGGGGGGGGGGGGGGGGGGGGGGGGGGGGGGGGGGGGGGGGGGGGGGGGGGFGGGGGGGGGGGGGGGGGGGGGGGGGGGGGGGGFCCGGGGGDGGGGGGGGGGGGGGGGGFE==,<6GGGGGGGGGGCCCCC
@M01607:188:000000000-KTTC9:1:1101:16020:2362 1:N:0:AAGGAGAC+CCGAAGAT
CATCGCTGACGAGTAACCGGATCCCCGATCCGTGGACTTGTCAGCGACTGAGGAAACAGACTATATGCTTGCTGAGGATACTAATTTTGACCGCCTCAGCTCGCGGATATGCAGGAAATGCTCACCGTTAAGTCTGATGACGTGAACGGTCGTACCAAGATGTATAAAAACATCGTGGACGGCAACCATCAGATGGAGCCGGGCATGCCAGAATCCTTCAACGTATTGTTGAAAGAGATTCGTTCGCTGGGTATCAACATCGAACTGGAAGACGAGTAATTCTCGCTCAAACAGGTCACTGCTGTCGGGTTAAAACCCGGCAGCGGATTGTGCTAACTCCGACGGGAGCAAATCCGTGAAAGATTTATTAAAGTTTCTGAAAGCGCAGACTAA
+
CCCCCGGGGGGGGGGGGGGGEGGGGGGGGGGGGGGGGGGGGGGGGGDGGGGGGGGGGGGGGGGGGGGDGGGGGGGGGGFEGGGGGGGGGGGGGGGGGGGGDGGGGGG?GGGGGGGGGGGGGGGGGGGGGGGGGGGGGGGGGGGGGGGGGGGGGGGGGGGGGGGGCFGGGGGGCGGGGGGGGGGGGGFFFGGGGGGGGGGGGGEGGGGGGGGGGGGFFGGGGGEFGGGGGGGGGGFGECGFGGGGGGGGGGGGGGGGGFFGGGGGGGGGGGGGGGGGGGFGEGGGGGGGGGGGGGFGGGGGGGEGEGGGGGGGGGGGGGGGGGGGGGGGGGGGFGGGGGGGGGGGGGGGGGGGGGGGGGGGGFGGGGGGGGGGEC9FGGGGGGGGGGGGCCCCC
@M01607:188:000000000-KTTC9:1:1101:8886:2366 1:N:0:AAGGAGAC+CCGAAGAT
CATCGCTGACGAGTAACCGGATCCCCGATCCGTGGACTTGTCAGCGACTGAGGAAACAGACACAGAACACGCTGAGGCCAGCGCCTGTCCATCCCTCAGCAGATAAACGTGCAGGAAATGCTCACCGTTAAGTCTGATGACGTGAACGGTCGTACCAAGATGTATAAAAACATCGTGGACGGCAACCATCAGATGGAGCCGGGCATGCCAGAATCCTTCAACGTATTGTTGAAAGAGATTCGTTCGCTGGGTATCAACATCGAACTGGAAGACGAGTAATTCTCGCTCAAACAGGTCACTGCTGTCGGGTTAAAACCCGGCAGCGGATTGTGCTAACTCCGACGGGAGCAAATCCGTGAAAGATTTATTAAAGTTGCTGAAAGCGCAGACTAA
+
CCCCCGGGGGGGEFFGGGGGGGGGGGGGGGGGGGGCGGGGGGGGGGGGGGGGGGGGGGGGGGGGGGG@GGGGGGGGGGGGGGGGGGGGGGGGGGG@GGGGGGGGGGGGGGGGGGGGGGGG?F@GGGGGGGG42GGGGGGGGGGGGGGGGGGGGFGGGGGGGGGGGGGGGFFGFGGGGGGGGGGGGGGGGGGGGGGGGGGGGGFGGGGFFGFCGGGGFGGGGFFFGGGGGFFGGGGGGGGFFDFGGGGCDDGFGFGGGGGGGGGGGGGGGGGFCCGGGGGFEGF<GGGFGGGGGGFGGGFGFECGGGGGGGGGGGGGGGFGGGGGGCGGGGGGFGFGGGGGGGGGFGFFGGCGDDGGGGGGFGFGGGGGGFCGFE6,F9GGGGGGGGGGCCCCC
@M01607:188:000000000-KTTC9:1:1101:10910:2374 1:N:0:AAGGAGAC+CCGAAGAT
CATCGCTGACGAGTAACCGGATCCCCGATCCGTGGACTTGTCAGCGACTGAGGAAACAGACGGAATTATGGCTGAGGCTCTTTAACCGTATAACCTCAGCAGTCGGTCCTGCAGGAAATGCTCACCGTTAAGTCTGATGACGTGAACGGTCGTACCAAGATGTATAAAAACATCGTGGACGGCAACCATCAGATGGAGCCGGGCATGCCAGAATCCTTCAACGTATTGTTGAAAGAGATTCGTTCGCTGGGCATCAACATCGAACTGGAAGACGAGTAATTCTCGCTCAAACAGGTCACTGCTGTCGGGTTAAAACCCGGCAGCGGATTGTGCTAACTCCGACGGGAGCAAATCCGTGAAAGATTTATTAAAGTTTCTGAAAGCGCAGACTAA
+
CCCCCGGGGGGGGGGGGGGGGGGGGGGGGGGGGGGGGGGGGGGGGGGGGGGGGGGGGGGGGGGGGGG,<CFGGGGGGGGGGGGGGGGGGGGGGGGG4@GGGGGGGGGGGGGGGGGGGGGGGGGGGGGGGGGGGGGGGGGGGGGGGGGGGGGGGGGGGGGGGGGGGGGGGGGGGGGGGGGGGGGGGGGGGGGGGGGGGGGGGGGGGGGGGGGGGGGGGGGGGGGGGGGGGGGGGGGGGFGGGGGGGGGGFFGFGGGGGGGGGGGFFGGGGGGGGGGGGGGGGGFFGGGGGGGGGGGGGGGGGGGGGGGGGGGGGGGGGGGGGGGGGGFGGGGGGGGGGGGGGGGGGGGGGGGGGGGGGGGGGGGGGGGGGGGGGFDAGGGGGGGGGGGGCCCCC
@M01607:188:000000000-KTTC9:1:1101:18495:2375 1:N:0:AAGGAGAC+CCGAAGAT
CATCGCTGACGAGTAACCGGATCCCCGATCCGTGGACTTGTCAGCGACTGAGGAAACAGACTGCTCATATGCTGAGGCTGCCGGGCGGCCGTTCCTCAGCGGTAAGGATTGCAGGAAATGCTCACCGTTAAGTCTGATGACGTGAACGGTCGTACCAAGATGTATAAAAACATCGTGGACGGCAACCATCAGATGGAGCCGGGCATGCCAGAATCCTTCAACGTATTGTTGAAAGAGATTCGTTCGCTGGGTATCAACATCGAACTGGAAGACGAGTAATTCTCGCTCAAACAGGTCACTGCTGTCGGGTTAAAACCCGGCAGCGGATTGTGCTAACTCCGACGGGAGCAAATCCGTGAAAGATTTATTAAAGTTTCTGAAAGCGCAGACTAA
+
CCCCCGGGGGGGFGGGGGGGGGGGGGGGGGGGGGGGGGGGGGGGGGGGGGGGGGGGGGGGGGGGGGG,<CFFGGGGGGGGGGGGGGGGGGGG@GGGGGGGGGGGGGGGGGGGGGGGGGGGGG5GGGGGGGGGGGGGGGGGGGGGGGGGGGGGGGGGGGGGGGGGGGGGGGGGGGGGGGGGGGGGGGGGGGGGGGGGGGGGGGGGGGGGGGGGGGGGFGGGGGGGGGGGGGGGGGGGGGGGGGGGGGGGGGGGGFGGGGGGGGGGGGGGGGGGGGGGGGGGGGFGGGGGFGGGGGGGGGGGGGGGGGGGGGGGGGGGGGGGGGGGGGGGGGGGGGGGGGGGGGCGGFEF,GGGGGGGGGGGGGGGGGGGGFCCC6GGGGGGGGGGGGGGCCCCC
@M01607:188:000000000-KTTC9:1:1101:11288:2376 1:N:0:AAGGAGAC+CCGAAGAT
CATCGCTGACGAGTAACCGGATCCCCGATCCGTGGACTTGTCAGCGACTGAGGAAACAGACGGAAATCTGGCTGAGGCTGTCAGCTAGAACCTCCTCAGCCAAAGTCTCTGCAGGAAATGCTCACCGTTAAGTCTGATGACGTGAACGGTCGTACCAAGATGTATAAAAACATCGTGGACAGCAACCATCAGATGGAGCCGGGCATGCCAGAATCCTTCAACGTATTGTTGAAAGAGATTCGTTCGCTGGGTATCAACATCGAACTGGAAGACGAGTAATTCTCGCTCAAACAGGTCACTGCTGTCGGGTTAAAACCCGGCAGCGGATTGTGCTAACTCCGACGGGAGCAAATCCGTGAAAGATTTATTAAAGTTTCTGAAAGCGCAGACTAA
+
CCCCCGGGEGGGGGGGGGGGGGGFGGGGGGGGGGGGGGGGGGGGGGEGGGFGGGGGGGGFGGGGGGGFGGGGGGFGGGGGGGGGGGGGGGGG;GGGGGEGGGGGGGGG?GGGGGGGGGGGGGGGGGGGEGGGGGGGGGGGGGFGGGGGGFGGGGGGGGGGGGGGGGGGGGCFGCGGFFCECGGGGGGGGGGGGGGEGGGD>EFEGGGGGFGGGGGFFGGGGGGGGGGGFFGGGGGGGFFFGGGGGGFGGGGGGFFFFFGFGGGGGGGGGFGGDGFGGFF?GGCEF<CFGGGGGGFGGGFG5F>GGGGF<DFE@GGGGGGGEGGGFGGGGGGGGGGGFEGGGFGE@GFGEFFCGGGGGGGGGGGGGFGEFGGFF@9FE@GGGGGGGGGGCCCCC
@M01607:188:000000000-KTTC9:1:1101:13202:2384 1:N:0:AAGGAGAC+CCGAAGAT
CATCGCTGACGAGTAACCGGATCCCCGATCCGTGGACTTGTCAGCGACTGAGGAAACAGACAGTCAATTGGCTGAGGAAGAGTACTTGGCTAACCTCAGCATAAGGAAGTGCAGGAAATGCTCACCGTTAAGTCTGATGACGTGAACGGTCGTACCAAGATGTATAAAAACATCGTGGACGGCAACCATCAGATGGAGCCGGGCATGCCAGAATCCTTCAACGTATTGTTGAAAGAGATTCGTTCGCTGGGTATCAACATCGAACTGGAAGACGGGTAATTCTCGCTCAAACAGGTCACTGCTGTCGGGTTAAAACCCGGCAGCGGATTGTGCTAACTCCGACGGGAGCAAATCCGTGAAAGATTTATTAAAGTTTCTGAAAGCGCAGACTAA
+
CCCCCGGGGGGGGGGGGGGGGGGGGGGGGGGGGGGGGGGGGGGGGGGGGGFGGGGGGGGCFGGGGGG,<CFFGGGGGGGGGGGGGGGEGGGGGGGGGGGGGGGGGGGGGGGGGGGGGGGGGGGGGGGGGGGG?GGGGGGGGGGGGGGGGGGGGGGGGGGGGGGGGGGGGGGGGGGGGGGGGGGDEGGGGGGGGGGGGGGGEGGGGGGGGGGGFGGFGGGGGGGGGGGGGGGGGGGGGGGGGGGGGGGGGFGGFFFFGGGFGGGGGGGGGGGGGGGGFGGFGGDGGGGGGGGGGGGGGGGGGGGGGGGGGGGGGGGGGGGGGGGGGGGGGGGGGGGGGGGGGGFGGGGGEGGGGGGGGGGGGGGGGGGGGGGGFFGGFFGGGGGGGGGGCCCCC
@M01607:188:000000000-KTTC9:1:1101:9460:2384 1:N:0:AAGGAGAC+CCGAAGAT
CATCGCTGACGAGTAACCGGATCCCCGATCCGTGGACTTGTCAGCGACTGAGGAAACAGACCTTTATCCGGCTGAGGATGCGTTGGGGCTACTCCTCAGCTAGCTGTCCTGCAGGAAATGCTCACCGTTAAGTCTGATGACGTGAACGGTCGTACCAAGATGTATAAAAACATCGTGGACGGCAACCATCAGATGGAGCCGGGCATGCCAGAATCCTTCAACGTATTGTTGAAAGAGATTCGTTCGCTGGGTATCAACATCGAACTGGAAGACGAGTAATTCTCGCTCAAACAGGTCACTGCTGTCGGGTTAAAACCCGGCAGCGGATTGTGCTAACTCCGACGGGAGCAAATCCGTGAAAGATTTATTAAAGTTTCTGAAAGCGCAGACTAA
+
CCCCCGGGGGGGFFGGFFGGG@FFGGGGGGGGGGGGGGGGGFGGGGGGGGFFFGGGGGGGGGGGGGG<EFGGGGGGGGGGGGGECFGGGGGG@GGFGGGGGGGGGGGGDAFGGGGGGGGGGGGGFGGGGGGGGGGGGGGGGGGGGGGGGG??GGGDGGGGFGGGFFFGGFDFFGGEGFGGGGGGGGGGGGGGGGGGFGFFFFFEFGGGGFFEFGGGFGGGGFGGGFFGGGGGGGFD>FFGGGGGGGEGEGGFF7FFGGGGGGGGGGGFFFGGGGGGFFGGGGFFGGGGGGGEGGEGGFCGFCCEGGGFFGGGGGGGGGFGGGF@F?GGGGGGGFGGGGGGGGGGFFECEFDFEGGGGGGGGGGGGGFDGGGGFFAEGGGGGGGGGGGGCCCCC
@M01607:188:000000000-KTTC9:1:1101:17697:2391 1:N:0:AAGGAGAC+CCGAAGAT
CATCGCCGACGAGTAACCGGATCCCCGATCCGTGGACTTGTCAGCGACTGAGGAAACAGACTACGTACTAGCTGAGGCAGTGTGTTCTTAGATCCTCAGCTTGACCCCTTGCAGGAAATGCTCACCGTTAAGTCTGATGACGTGAACGGTCGTACCAAGATGTATAAAAACATCGTGGACGGCAACCATCAGATGGAGCCGGGCATGCCAGAATCCTTCAACGTATTGTTGAAAGAGATTCGTTCGCTGGGTATCAACATCGAACTGGAAGACGAGTAATTCTCGCTCAAACAGGTCACTGCTGTCGGGTTAAAACCCGGCAGCGGATTGTGCTAACTCCGACGGGAGCAAATCCGTGAAAGATTTATTAAAGTTTCTGAAAGCGCAGACTAA
+
CCCCCGGGGGGGCGFGGGGGGGGGGGGGGGGGGGGGGGGGGGGGGGGGGGGGGGGGGGGGGGGGGGGFGGGGGGGGGGGGGGGGGGGGGGGGGGGGGGGGGGGG<GGGGGGGGGGGGGGGGG@GGGGGGGGGGGGGGGGGGGGGGGGGGGGGGGGGGGGGGGGGGGGGGGGGGGGGGGGGGGGGGGGGGGGGGGGGGGGGGGGGGGGGGGGGGGGFFGGGGGGGGGGGGGGGGGGGGGGFGGGGGGGGEBGGGGGGGGFGGGGGGGGGGGGGGGGGGGGGGGGGGGGGGGGGGGFGGGGG>GGGGGGGGGGGGGGGGDGGGGGGGGGGGGGGGGGGGGGGGGDGGGFF9GGGGGGGGGGGGGGGGGGGGFCC=6GFGGGGGGGGGGGGCCCCC
@M01607:188:000000000-KTTC9:1:1101:19286:2396 1:N:0:AAGGAGAC+CCGAAGAT
CATCGCTGACGAGTAACCGGATCCCCGATCCGTGGACTTGTCAGCGACTGAGGAAACAGACCGCAATACAGCTGAGGTACAGATATTACCTCGCCTCAGCATCTCCTAATGCAGGAAATGCTCACCGTTAAGTCTGATGACGTGAACGGTCGTACCAAGATGTATAAAAACATCGTGGACGGCAACCATCAGATGGAGCCGGGCATGCCAGAATCCTTCAACGTATTGTTGAAAGAGATTCGTTCGCTGGGTATCAACATCGAACTGGAAGACGAGTAATTCTCGCTCAAACAGGTCACTGCTGTCGGGTTAAAACCCGGCAGCGGATTGTGCTAACTCCGACGGGAGCAAATCCGTGAAAGATTTATTAAAGTTGCTGAAAGCGCAGACTAA
+
CCCCCGGGGGGGGGGGGGGGGGGGGGGGGGGGGGGFGGGGGGGGGGGGGGGGGGGGGGGGGGGGGGG,:CEFGGGGGGGGGGGGGGGGGGGG?G?GGGG?GGG?GGGGGGGGGGGGGGGGGGGGGGGG>GGGGGGGGGGGGGGGGGGGGGGGGGGGGGGGGGGGGGGGGFGGGGGGGGGGGGGGGGGGGGGGGGGGCFGGGGGGGGGGGGGGGGGGGGGGGGGGGFFGGGGGGGGGGGGGGGGGGGGGGGGGGGGGGFGGGGFGGGGGGFGGGGGGGFA4GGGGGGGGGGGGGGGGGGGG?GGGGGGGGGGGGGGGGGGGGGGGGGGGGGGGGGGGGGGDGGGGGECGGGGGGGGGGGGGGGGGGGGGGGGGF==,=@GGGGGGGGGGCCCCC
@M01607:188:000000000-KTTC9:1:1101:16679:2397 1:N:0:AAGGAGAC+CCGAAGAT
CATCGCTGACGAGTAACCGGATCCCCGATCCGTGGACTTGTCAGCGACTGAGGAAACAGACGGAAGGCATGCTGAGGAATTTATTTCTCTCCGCCTCAGCTGTACTCACTGCAGGAAATGCTCACCGTTAAGTCTGATGACGTGAACGGTCGTACCAAGATGTATAAAAACATCGTGGACGGCAACCATCAGATGGAGCCGGGCATGCCAGAATCCTTCAACGTATTGTTGAAAGAGATTCGTTCGCTGGGTATCAACATCGAACTGGAAGACGAGTAATTCTCGCTCAAACAGGTCACTGCTGTCGGGTTAAAACCCGGCAGCGGATTGTGCTAACTCCGACGGGAGCAAATCCGTGAAAGATTTATTAAAGTTTCTGAAAGCGCAGACTAA
+
CCCCCGGGGGGGFGGGGGGGGGGGGGGGGGGGGGGGGGGGGGGGGGGGGGGGGGGGGGGGGGGGGGGCGGGGGGGGGGGGGGGGGGGGGGGG<GGGGGGGGGGGGGGGGGGGGGGGGGGGGGGGGGGGGGGGGGGGGGGGGGGGGGGGGGGGGGGGGGGGGGGGGGGGGGGGGGGGGGGGGGGGGGGGGGGGGGGGGGGGGGGGGGGGGGGGGGGGGGGGGGGGGGGGGGGGGGGGGGGGGGGGGGGGGGGGGGGGGGGGGGGGGGGGGGGGGGGGGGGGGGGGGGGGGGGGGGGGGGGG?GGGGGGGGGGGGGGGGGGGGGGGGGGGGGGGGGGGGGGGGGGGGGFGAGGGGGGGGGGGGGGGGGGFGFCCC6GGGGGGGGGGGGGGCCCCC
@M01607:188:000000000-KTTC9:1:1101:14102:2399 1:N:0:AAGGAGAC+CCGAAGAT
CATCGCTGACGAGTAACCGGATCCCCGATCCGTGGACTTGTCAGCGACTGAGGAAACAGACACGCTCTAAGCTGAGGGAAAGCTGCATACGACCCTCAGCTGTAAAAGCTGCAGGAAATGCTCACCGTTAAGTCTGATGACGTGAACGGTCGTACCAAGATGTATAAAAACATCGTGGACGGCAACCATCAGATGGAGCCGGGCATGCCAGAATCCTTCAACGTATTGTTGAAAGAGATTCGTTCGCTGGGTATCAACATCGAACTGGAAGACGAGTAATTCTCGCTCAAACAGGTCACTGCTGTCGGGTTAAAACCCGGCAGCGGATTGTGCTAACTCCGACGGGAGCAAATCCGTGAAAGATTTATTAAAGTTTCTGAAAGCGCAGACTAA
+
CCCCCGGGDGGGGGGGGFGGGGGFGGGGGGGGGGGEGGGGGCFFGGGGGGFFGGGGGGGGGGGGGEG,:<CFGGFGGGGGGGGGGGFGGGGGG7FGGGFGFFGGGGGGGGGGGGGGGGGGGG?FFGGGE<AEGGGGGGGFGGFGGGGGGEGGEGGGGGFGGGGG<EGGGGGGGGEGGEGGGGGGGGGGGGFGGGGGGGGEGFFGGGFGGGGGGGGGGGGGGGGGGGGGGGGGGGGGGGGGGGGGGGGGGGGGGGGGGGGGGGGGGGGGGGGGGGGGFFFGFEDGGFDFGGGGGGGGGGGG?GGGGGFGGGGGGGGGGGGGGGGGGGGGGGGGGGGGGGGEGFCFF<FGGGGGGGGGGGGGGGGGGGGGGGGGGFFGGGGGGGGGGGGGCCCCC
@M01607:188:000000000-KTTC9:1:1101:9787:2400 1:N:0:AAGGAGAC+CCGAAGAT
CATCGCTGACGAGTAACCGGATCCCCGATCCGTGGACTTGTCAGCGACTGAGGAAACAGACGACGTGAATGCTGAGGGTTTGACAGAAAATGCCCTCAGCAACTAATAGTGCAGGAAATGCTCACCGTTAAGTCTGATGACGTGAACGGTCGTACCAAGATGTATAAAAACATCGTGGACGGCAACCATCAGATGGAGCCGGGCATGCCAGAATCCTTCAACGTATTGTTGAAAGAGATTCGTTCGCTGGGTATCAACATCGAACTGGAAGACGAGTAATTCTCGCTCAAACAGGTCACTGCTGTCGGGTTAAAACCCGGCAGCGGATTGTGCTAACTCCGACGGGAGCAAATCCGTGAAAGATTTATTAAAGTTTCTGAAAGCGCAGACTAA
+
CCCCCGGGGGGGGGGGGGGGGGGGGGGGGGGGGGGGGGGGGGGGGGGGGGGGGGGGGGGGGGGGGGG,:EFGGGGGGGGGGGGGGGGGGGGGGGGGGG@GGGGGGG@GG@GGGGGGGGGGGGGGGGG?GGGGGG6GGGGGGGGGGGGGGGGGGGGGGGGGGGGGGGGGGGGGGGGGGGGGGGGGGGGGGGGGGGGGGGGGGGGGGGGGGGGGGGGGFGGGGGGGGFGGGFGGGGGGGGGGGGGGGGGGGGGGGGGGGGGGGGGGGGGGGGGFGGGGFGGGGGGGGGGGGGGGGGGGGGGGGGGGGGGGGGGGGGGGGGGGGGGGGGGGGGGGGGGGGGGGGGGGGGGGGGGGGGGGGGGGGGGGGGGGGGGGGFE9GFGGGGGGGGGGCCCCC
@M01607:188:000000000-KTTC9:1:1101:9269:2406 1:N:0:AAGGAGAC+CCGAAGAT
CATCGCTGACGAGTAACGGGATCCCCGATCCGTGGACTTGTCAGCGACTGAGGAAACAGACGAATTCGCAGCTGAGGTACTCGGTTCGCCATCCCTCAGCTGATCAAACTGCAGGAAATGCTCACCGTTAAGTCTGATGACGTGAACGGTCGTACCAAGATGTATAAAAACATCGTGGACGGCAACCATCAGATGGAGCCGGGCATGCCAGAATCCTTCAACGTATTGTTGAAAGAGATTCGTTCGCTGGGTATCAACATCGAACTGGAAGACGAGTAATTCTCGCTCAAACAGGTCACTGCTGTCGGGTTAAAACCCGGCAGCGGATTGTGCTAACTCCGACGGGAGCAAATCCGTGAAAGATTTATTAAAGTTTCTGAAAGCGCAGACTAA
+
CCCCCGGGGGGGGGGGGGGGGGGGGGGGGGGGGGGGGGGGGGGGGGGGGGGGGGGGGGGGGGGGGGGFGGGGGGGGGGGGGGGGGGGGG:FGGGGGGGGGGGGFGGGGGGGGGGGGGGGGGGGGGGG4GGGGGGGGGGGGGGGGGGGGGGGGGGGGGGGGGGGGGGGGGGGGGGGGGGGGGGGGGGGGGGGGGGGGGGGGGGGGGGGGGGGGGGGGFGGGGGGGGGGGGGGGGGGGGGGFGEGGGGGGGGGGGGFFFFGGGGGGGGGGGFGGGGGGGGGFGGGFGFGGGGGGGGGGGGGGGGFCDGGGFCGGEGGGGGGGGGGGGGGGGGGGGGGGGGGGGGGGGGGGGGGGGGGGGGGGGGGGGGGFDGGGFFC<GGGGGGGGGGGGCCCCC
@M01607:188:000000000-KTTC9:1:1101:13813:2453 1:N:0:AAGGAGAC+CCGAAGAT
CATCGCTGACGAGTAACCGGATCCCCGATCCGTGGACTTGTCAGCGACTGAGGAAACAGACACAGTTATGGCTGAGGTGCGGTTGCGCATCTCCCTCAGCTGGGATACATGCAGGAAATGCTCACCGTTAAGTCTGATGACGTGAACGGTCGTACCAAGATGTATAAAAACATCGTGGACGGCAACCATCAGATGGAGCCGGGCATGCCAGAATCCTTCAACGTATTGTTGAAAGAGATTCGTTCGCTGGGTATCAACATCGAACTGGAAGACGAGTAATTCTCGCTCAAACAGGTCACTGCTGTCGGGTTAAAACCCGGCAGCGGATTGTGCTAACTCCGACGGGAGCAAATCCGTGAAAGATTTATTAAAGTTTCTGAAAGCGCAGACTAA
+
CCCCCGGGGGGGGGGGGGGGGGGGGGGGGGGGGGGGGGGGGGGGGGGGGGGGGGGGGGGGGGGGGGG,<CFFFGFGGGGGGGGGGGGGGGGGGG?GGGFGGGGGGGG?G@GGGGGGGGGGGG7GGGGGGGGGGGGGGGGGGGGGGGGGGFGGGGGGGGGCFGGGGGGGGGGGGGGGGGGGGGGGGGGGGGGGGGGGGGGGGEFGGGFGGGGGGGGGGGGGGGEGGGGGGGGGGGGGGGGGGGGGGGGGGGGGGFGGGGGGGGGFGGGGGGGGGGGGGGGGGGGGGGGGGGGGGGGGGGGGGGGGGGGGGGGGGGGGGGGGGGGGGGGGGGGGGGGGGGGGGGGGEFEGGGGGGGGGGGGGGGGGGGGGGGGGGFGGGGGGGGGGGGGGCCCCC
@M01607:188:000000000-KTTC9:1:1101:23876:2455 1:N:0:AAGGAGAC+CCGAAGAT
CATCGCTGACGAGTAACCGGATCCCCGATCCGTGGACTTGTCAGCGACTGCGGAAACAGACGAAGGACGCGCTGAGGAAAGGGATGTAAACCTCCTCAGCAGTACGGGATGCAGGAAATGCTCACCGTTAAGTCTGATGACGTGAACGGTCGTACCAAGATGTATAAAAACATCGTGGACGGCAACCATCAGATGGAGCCGGCATGCCAGAATCCTTCAACGTATTGTTGAAAGAGATTCGTTCGCTGGGTATCAACATCGAACTGGAAGACGAGTAATTCTCGCTCAAACAGGTCACTGCTGTCGGGTTAAAACCCGGCAGCGGATTGTGCTAACTCCGACGGGAGCAAATCCGTGAAAGATTTATTAAAGTGTCTGAAAGCGCAGACTAA
+
CCCCCGGGGGGGDFGGGCGGEFGDGGGGGGGGGGGEGFGGGGGGGGEGGG,CEGGGGGGGGGEGGGGA+7FCFFGGGGGGGGGGGGGGGGGF@GGGGGF?GGGGGGG?GGGGFFFGGGGGGGGGGGGGGGGGGGFGFGGGGGGGGGGGGGGGGGGGGGGGGFGGGGGGGGGGE?FGGGGGGGGGGGGGFGGGGGGG>GGGGGFFGGGGFFFFFFFGGGGGGGGGGGFGGGGGGGGGGGGGGGDGGGGGGGGGFGGGGGG>GGFGGGGFFGGGGFGGGGGGGGDGFGGGGGGGGGGGGGFGF:GGGGGGGGFCEFGGGGGGGGGFGGGGGGGGGGGGGGGGGGGGFCFGGGGGGGGGGGGGGGGGGGEGGGFEC,,GGGGGGGGGGGGCCCCC
@M01607:188:000000000-KTTC9:1:1101:14366:2459 1:N:0:AAGGAGAC+CCGAAGAT
CATCGCTGACGAGTAACCGGATCCCCGATCCGTGGACTTGTCAGCGACTGAGGAAACAGACCGTAGTCTCGCTGAGGTATAGACCGTCAGCTTCCTCAGCACACACGTGTGCAGGAAATGCTCACCGTTAAGTCTGATGACGTGAACGGTCGTACCAAGATGTATAAAAACATCGTGGACGGCAACCATCAGATGGAGCCGGGCATGCCAGAATCCTTCAACGTATTGTTGAAAGAGATTCGTTCGCTGGGTATCAACATCGAACTGGAAGACGAGTAATTCTCGCTCAAACAGGTCACTGCTGTCGGGTTAAAACCCGGCAGCGGATTGTGCTAACTCCGACGGGAGCAAATCCGTGAAAGATTTATTAAAGTTTCTGAAAGCGCAGACTAA
+
CCCCCGGGGGGGGGGGGGGGGGGGGGGGGGGGGGGGGGGGGGGGGGGGGGGGGGGGGGGGGGGGGGGAFGGGGGGGGGGGGGGGGGGGGGGG?,GGGGG?G1GGGGGGGGGGGGGGGGGGGG@GGGGGGG@GGGGGGGGGGGGGGGGGGGGGGGGGGGGGGGGGGGGGGGGGGGGGGGGGGGGGGGGGGGGGGGGGGGGGGGGGGGGGGGGGGGGGFGGGGGGGGGGGGGGGGGFGGGGGGGGGGGGGGGGGFGGGGFFFFFGGGGGGGGGGGFFGFFGGGGGGGGGGGGGGGGGGGGGG?GGGGGGGGGGGGGGGGGGGGGGGGGGGGGGGGGGGGGGGGGGGGGGGGGGGGGGGGGGGGGFCGGGGGGGGGFGGGGGGGGGGGGGGCCCCC
@M01607:188:000000000-KTTC9:1:1101:12786:2467 1:N:0:AAGGAGAC+CCGAAGAT
CATCGCTGACGAGTAACCGGATCCCCGATCCGTGGACTTGTCAGCGACTGAGGAAACAGACTCCTTATAAGCTGAGGGCTAGTCACAATCGATCCTCAGCAGCTTATGCTGCAGGAAATGCTCACCGTTAAGTCTGATGACGTGAACGGTCGTACCAAGATGTATAAAAACATCGTGGACGGCAACCATCAGATGGAGCCGGGCATGCCAGAATCCTTCAACGTATTGTTGAAAGAGATTCGTTCGCTGGGTATCAACATCGAACTGGAAGACGAGTAATTCTCGCTCAAACAGGTCACTGCTGTCGGGTTAAAACCCGGCAGCGGATTGTGCTAACTCCGACGGGAGAAAATCCGTGAAAGATTTATTAAAGTTTCTGAAAGCGCAGACTAA
+
CCCCCGGGGFGGGEFGGGGGGGGGFGGGGGGGGFGDDF<FGGCEGGGGGG<FGGGGGGGGGF@FEFFCFAFDFFGGFEFF=F?FGGG9FGGF4;FGGGFGGFGG>9DFGGFGGGGGGGGG>G?GGGGCEGGG?GGGGGGGGGGGGGGGEEFBFGFEGFF8FGFA>GGGGGGGGGGGFCECFEGGEGGDGCEB,9>DD>8CEEF>FGGGGGGDGFFGFGGF@F=2=@CFFFGFGGGGF6GDEEDGDFGGBEFGGFFGFFAGEEFFDFCFD@CEDGCGFBF7GGFCF?AEEFF>BGAGGFFFGF7GECEGGEEC:@F>GFB@CEB:,FGFGFGFGGFGGEGGFCDGGGF@,DFGGGGGGGEF<FFGGGGGGGGGFF9CFDGGGGGGGGFECCCCC
@M01607:188:000000000-KTTC9:1:1101:13302:2488 1:N:0:AAGGAGAC+CCGAAGAT
CATCGCTGACGAGTAACCGGATCCCCGATCCGTGGACTTGTCAGCGACTGAGGAAACAGACTTGCCGAGCGCTGAGGTGAACTATTAGAAATACCTCAGCTACCCGCATTGCAGGAAATGCTCACCGTTAAGTCTGATGACGTGAACGGTCGTACCAAGATGTATAAAAACATCGTGGACGGCAACCATCAGATGGAGCCGGGCATGCCAGAATCCTTCAACGTATTGTTGAAAGAGATTCGTTCGCTGGGTATCAACATCGAACTGGAAGACGAGTAATTCTCGCTCAAACAGGTCACTGCTGTCGGGTTAAAACCCGGCAGCGGATTGTGCTAACTCCGACGGGAGCAAATCCGTGAAAGATTTATTAAAGTTTCTGAAAGCGCAGACTAA
+
CCCCCGGGGGGGGGGGFFFGGGGG?GGGGGGGGGGEGGFGFFGGGGGGGGGCCCCGFGGGGGFFGGG+8@=FGGGGGGGFAFG<GGGGGGGG;GGAFGGFFGGFGE?GGCFFFGGDGGGGGGGFGFGGEGEGGGGGGFFGGGG:BFGGGGGGGGGGFGGGGGGGGGGFGGGGGGGGGGGEFGGDCFGGF@FGCFDGFFGGFEFGGGGGGFGGFGFGGGGGGGFGFGGGGGGFGGFGFFFGGGGGGGGGFFGFCGFGGGGGGE;FGGGGGGGGGGGGGGGFFC>FGDGGGGGGGGGGEGFGFC@GGGGEADGGEFFGGGCGEGGFFECGGGGGGGGGGEGGEGFGGGFGGFFGFGGGGGGGGGFFGGGGGGGGGGFFC@GFGGGGGGFGCCCCC
@M01607:188:000000000-KTTC9:1:1101:21104:2496 1:N:0:AAGGAGAC+CCGAAGAT
CATCGCTGACGAGTAACCGGATCCCCGATCCGTGGACTTGTCAGCGACTGAGGAAACAGACGCATATGTGGCTGAGGTTCTTTTATTATGTGACCTCAGCCCAGTTCCTTGCAGGAAATGCTCACCGTTAAGTCTGATGACGTGAACGGTCGTACCAAGATGTATAAAAACATCGTGGACGGCAACCATCAGATGGAGCCGGGCATGCCAGAATCCTTCAACGTATTGTTGAAAGAGATTCGTTCGCTGGGTATCAACATCGAACTGGAAGACGAGTAATTCTCGCTCAAACAGGTCACTGCTGTCGGGTTAAAACCCGGCAGCGGATTGTGCTAACTCCGACGGGAGCAAATCCGTGAAAGATTTATTAAAGTTGCTGAAAGCGCAGACTAA
+
CCCCCGGGGGGGGGGGGGGGGGGGGGGGGGGGGGGGGGGGGGGGGGGGGGGGGGGGGGGGGGGGGGG9FFGGGGGGGGGGGGGGGGGGGGGG@GGG@GGGGGFGGGGGG@GGGGGGGGGGGG;@GGGGGGGGGGGGGGGGGGGGGGGGGGGGGGGGGGGGGGGGGGGGGGGGGGGGGGGGGGGGGGGGGGGGGGGGGGGGGGGGGGGGGGGGGGGGFGGGGGGGGGGGGGGGGGGGGFGGGGGGGGGGGGGGGFGGGGGGGGGGGGGGGGGGGGFGGGGGGGGGGGGGGGGGGGGGGGGG?GGGGGGGGGGGDGGGGGGGGGGGGGGGGGGGGGGGGGGGGGGGGFFGGGGGGGGGGGGGGGGGGGGGGGGFE==,<6GGGGGGGGGGCCCCC
@M01607:188:000000000-KTTC9:1:1101:13435:2505 1:N:0:AAGGAGAC+CCGAAGAT
CATCGCTGACGAGTAACCGGATCCCCGATCCGTGGACTTGTCAGCGACTGAGGAAACAGACACACGGGACGCTGAGGTCGAACTGCCAGCATTCCTCAGCTTAGAGTGATGCAGGAAATGCTCACCGTTAAGTCTGATGACGTGAACGGTCGTACCAAGATGTATAAAAACATCGTGGACGGCAACCATCAGATGGAGCCGGGCATGCCAGAATCCTTCAACGTATTGTTGAAAGAGATTCGTTCGCTGGGTATCAACATCGAACTGGAAGACGAGTAATTCTCGCTCAAACAGGTCACTGCTGTCGGGTTAAAACCCGGCAGCGGATTGTGCTAACTCCGACGGGAGCAAATCCGTGAAAGATTTATTAAAGTTTCTGAAAGCGCAGACTAA
+
CCCCCGGGGGGGGGGGGGGGGGGGGGGGGGGGGGGGGGGGGGGGGGGGGGGFGGGGGGGGGGGGGGG7BFGGGGGGGGGGGGGGGGGGGGGGGGGGGGGGGGGGGG@GGGGGGGGGGGGGGGGGGGGGGGGGGGGGGGGGGGGGGGGGGGGGGGGGGGGGGGGFGGGGGGGGGGGGGGGGGGGGGGGGGGGGGGGFFGGGGGGGGGGGGGGGGGGGGGGGGGGGGGGGGGGGGGGGGGGGGGGGGGGGFFGGGGGGFGGGGGGGGGGGGGGGGGGGGGGFGFDGFFGGGGGGGGGGGGGGGGEEDGGGGGGGGGGGGGGGGGGGGGGGGGGGGGGGGGGGGGGGGGGGEGGGGGGGGGGGGGGGGGGGGGGGGFFFCEGGGGGGGGGGCCCCC
@M01607:188:000000000-KTTC9:1:1101:22872:2510 1:N:0:AAGGAGAC+CCGAAGAT
CATCGCTGACGAGTAACCGGATCCCCGATCCGTGGACTTGTCAGCGACTGAGGAAACAGACCGGATGCGCGCTGAGGATGGTCTCGAGATTCTCCTCAGCTCAGACTTCTGCAGGAAATGCTCACCGTTAAGTCTGATGACGTGAACGGTCGTACCAAGATGTATAAAAACATCGTGGACGGCAACCATCAGATGGAGCCGGGCATGCCAGAATCCTTTAACGTATTGTTGAAAGAGATTCGTTCGCTGGGTATCAACATCGAACTGGAAGACGAGTAATTCTCGCTCAAACAGGTCACTGCTGTCGGGTTAAAACCCGGCAGCGGATTGTGCTAACTCCGACGGGAGCAAATCCGTGAAAGATTTATTAAAGTGGCTGAAAGCGCAGACTAA
+
CCCCCGGGGGGGGGGGGGGGGGGGGGGGGGGGGGGGGGGGGGGGGGGGGG,EGGGGGGGGGGGGGGGC@GGGGGGGGGGGGGGGGGGGGG<F@GGGGGG2GGGGGGG@GGGGGGGGGGGGGGGGGGGGGGGGGGGGGGGGGGGGGGGGGGGGGGGGGGGGGGGGGGGGGGGGFGGGGGGGGGGGGGGGGGGGGGGGGGGGGGGGGGGGGGGGGFGFFGGGGGGGGGGGGGGGGGGGGGGGGGGGGGGGGGGFGFGGGFGGGGFFGGGGGFGGGGGGGGGGGFGFFFFFGGGGGGGGGGGGGGGGGGGGGGGGGGGGGGGGGGGGGGGGGGGGGGGGGGGGGGGGGGGGFGGGEGGGGGGGGGGGGGGGGGGGFC,9GGGGGGGGGGGGCCCCC
@M01607:188:000000000-KTTC9:1:1101:15818:2511 1:N:0:AAGGAGAC+CCGAAGAT
CATCGCTGACGAGTAACCGGATCCCCGATCCGTGGACTTGTCAGCGACTGAGGAAACAGACCCGTTAATTGCTGAGGATTCACCCACGCTCATCCTCAGCGGGCGAGGGTGCAGGAAATGCTCACCGTTAAGTCTGATGACGTGAACGGTCGTACCAAGATGTATAAAAACATCGTGGACGGCAACCATCAGATGGAGCCGGGCATGCCAGAATCCTTCAACGTATTGTTGAAAGAGATTCGTTCGCTGGGTATCAACATCGGACTGGAAGACGAGTAATTCTCGCTCAAACAGGTCACTGCTGTCGGGTTAAAACCCGGCAGCGGATTGTGCTAACTCCGACGGGAGCAAATCCGTGAAAGATTTATTAAAGTTTCTGAAAGCGCAGACTAA
+
CCCCCGGGGGGGGGGGGGGGGGGGGGGGGGGGGGGGGGGGGGGGGGGGGGGGGGGGGGGGGGGGGGG,<<CFFGGGGGGGGGGGGGGGGGGG;G@GGGGGGGGGG@GGGGGGGGGGGGG?GG;@GGGGGGG??GGGGGGGGGGGGGGGGGGGGGGGGGGGGGGGGGGGGGGGGGGGGGGGGGGGGGGGGGGGGGGGGGGGGGGGGGGGGFGGGGGGGGGGGGGGGGGGGGGGGGGGGGGGGGGGGGGGGGGGFGGGGGGGGGGGGGGGGGGGGGGGGGGGGGGGGGGGGGGGGGGGGGGGGGDGDGGGGGGGGGGGGGGGGGGGGGGGGGGGGGGGGGGGGGGGGFGGGGGGGGGGGGGGGGGGGGGGGGGGGGEGGGGGGGGGGGGGCCCCC
@M01607:188:000000000-KTTC9:1:1101:8725:2512 1:N:0:AAGGAGAC+CCGAAGAT
CATCGCTGACGAGTAACCGGATCCCCGATCCGTGGACTTGTCAGCGACTGAGGAAACAGACCGGGTTGCTGCTGAGGGAGAATACAGCACCCACCTCAGCGGACTCACCTGCAGGAAATGCTCACCGTTAAGTCTGATGACGTGAACGGTCGTACCAAGATGTATAAAAACATCGTGGACGGCAACCATCAGATGGAGCCGGGCATGCCAGAATCCTTCAACGTATTGTTGAAAGAGATTCGTTCGCTGGGTATCAACATCGAACTGGAAGACGAGTAATTCTCGCTCAAACAGGTCACTGCTGTCGGGTTAAAACCCGGCAGCGGATTGTGCTAACTCCGACGGGAGCAAATCCGTGAAAGATTTATTAAAGTTTCTGAAAGCGCAGACTAA
+
CCCCCGGGGGGGFGGGGGGGGGGGGGGGGGGGGGGGGGGGGGGGGGGGEGGGGGGGGGGGGGGGGGG7CFGGGGGGGGGGGGGGGGFGGGGGGDGGGGGG@GGGGGGGGGGGGGGDGGGGGGGGGGGF>GGGGGGGGGGGGGGGGGGGDFGGGGGGGGGGGGGFGGGGGGGGGGGGGEGGGGGGGGGGGGGGGGGGGGGGGGGGGGGGGGGGGGGGGGGGGGGGGGGGGGGGGGGGGFGGGGGGGGGGGFGGGFGGGGGFGGGFGFFGGGGGGGGGGGGGGGGGGGGFGGGGFGGGGGGGGGGGGGGGGGGGDGGGGGGGGGGGGGGGGGGGGGGGGGGGGGGGGGFGGGGGGGGGGGGGGGGGGGGGGGGGFE6,GFGGGGGGGGGGCCCCC
@M01607:188:000000000-KTTC9:1:1101:17022:2535 1:N:0:AAGGAGAC+CCGAAGAT
CATCGCTGACGAGTAACCGGATCCCCGATCCGTGGACTTGTCAGCGACTGAGGAAACAGACTTTATCTGAGCTGAGGGTCCAGGCCATTGAACCCTCAGCTGAAATGTGTGCAGGAAATGCTCACCGTTAAGTCTGATGACGTGAACGGTCGTACCAAGATGTATAAAAACATCGTGGACGGCAACCATCAGATGGAGCCGGGCATGCCAGAATCCTTCAACGTATTGTTGAAAGAGATTCGTTCGCTGGGTATCAACATCGAACTGGAAGACGAGTAATTCTCGCTCAAACAGGTCACTGCTGTCGGGTTAAAACCCGGCAGCGGATTGTGCTAACTCCGACGGGAGCAAATCCGTGAAAGATTTATTAAAGTTTCTGAAAGCGCAGACTAA
+
CCCCCGGGGGGGFGGGGGGGGGGGGGGGGGGGGGGFGGGGGGGGGGGGGGGGGGGGGGGGGGGGGGG,<CFGGGGGGGGGGGGGGGGGGGGGGGG@GGGGGGGGG@G@GGGGGGGGGGGGGG8GGGGGGGG@@G?GGGGGGGGGGGGGGGGGGGGGGGGGGGGGGGGGGGGGGGGGGGGGGGGGGGGGGGGGGGGGGGGGGGGGGGGGGGGGGGGGFGGGGGGGGGGGGGGGGGGGGGGGGGGGGGGGFGGGGGGGGGGGGGGGGGGGGGGGGGGGDGGGGGGGGGGGGGGGGGGGGFGGGGGGGGGGGGGGGGGGGGGGGGGGGGGGGGGGGGGGGGGGGGGGGGFF,GGGEGGGGGGGGGGGGGGGGGFFF@GGGGGGGGGGGGGGCCCCC
@M01607:188:000000000-KTTC9:1:1101:12068:2537 1:N:0:AAGGAGAC+CCGAAGAT
CATCGCTGACGAGTAACCGGATCCCCGATCCGTGGACCTGTCAGCGACTGAGGAAACAGACGGACACAGAGCTGAGGCCTCAAGGTCCGGTTGCCTCAGCTCCCTATACTGCAGGAAATGCTCACCGTTAAGTCTGATGACGTGAACGGTCGTACCAAGATGTATAAAAACATCGTGGACGGCAACCATCAGATGGAGCCGGGCATGCCAGAATCCTTCAACGTATTGTTGAAAGAGATTCGTTCGCTGGGTATCAACATCGAACTGGAAGACGAGTAATTCTCGCTCAAACAGGTCACTGCTGTCGGGTTAAAACCCGGCAGCGGATTGTGCTAACTCCGACGGGAGCAAATCCGTGAAAGATTTATTAAAGTTTCTGAAAGCGCAGACTAA
+
CCCCCGGGGGGGGGGGGGGGGGGGGGGGGGGGGGGGGGGGGGGGGGGGGGGGGGGGGGGGGGGGGGG,::CFGGGGGGGGGGGGGGGGGGGG@GGGGGGG@GGGGGGGGGGGGGGGGGGGGGGGGGGGGGGGGGGGGGGGGGGGGGGGGGGGGGGGGGGGGGGGGGGGGGGGGGGGGGGGGGGGGGGGGGGGGGGGGGGGFGGGGGGGGFGFGGGGFGGGGGGFGGGGGGGGGGGGGGGGGGGFGGGGGGGGFGGGGGGFFGGGGGGGGGGGGGGGGGGFGFBGGFGGGGGGGGGGGGGG?GGGGGGGGGGGGGGGGGGGGGGGGGGGGGGGGGGGGGGGGGGGGGGGFGGGGGGGGGGGGGGGGGGGGGGGFFEFFFGGGGGDGGGGCCCCC
@M01607:188:000000000-KTTC9:1:1101:23589:2539 1:N:0:AAGGAGAC+CCGAAGAT
CATCGCTGACGAGTAACCGGATCCCCGATCCGTGGACTTGTCAGCGACTGCGGAAACAGACCACTCTCTTGCTGAGGATGTGATATTTCCTTCCTCAGCATAAGTTGCTGCAGGAAATGCTCACCGTTAAGTCTGATGACGTGAACGGTCGTACCAAGATGTATAAAAACATCGTGGACGGCAACCATCAGATGGAGCCGGGCATGCCAGAATCCTTCAACGTATTGTTGAAAGAGATTCGTTCGCTGGGTATCAACATCGAACTGGAAGACGAGTAATTCTCGCTCAAACAGGTCACTGCTGTCGGGTTAAAACCCGGCAGCGGATTGTGCTAACTCCGACGGGAGCAAATCCGTGAAAGATTTATTAAAGTGGCTGAAAGCGCAGACTAA
+
CCCCCGGGGGGGGGGGFGGGGGGGGGGGGGGGGGGGGGGGGGGGGGFGGG,CFFGGGGGGGGGGGGGGGGGGGGGGGGGGGGGGGGGGGGG:G??GGGGGGGGGGGGGGGGGGGGGGGGGGGGGGGGGGGEGGGGGGGGGGGGGGGGGGGGGGGGGG?GGGGGGGGGGGGGGGGGGDFFGEGGGGGGFGGGGGGGGGGGGGGGGGGGGGGGFFGFGFGGGGGGGGGGGGGGGGGFGGGGGGGGGGGFDFGGGFGFFGGGFGEFGGGGGGGGGFGGGFGEGGGCF=EFGGGGGGGGGGGGGGGGEGFFGGFGDGGGGGGDGGGDGGGGGGGGGGGGGGGGGGGGGGGGGGGGFGGGGGGGGGFGGGGGGGGGFC,,GGGGGGGGGGGGCCCCC
@M01607:188:000000000-KTTC9:1:1101:7241:2543 1:N:0:AAGGAGAC+CCGAAGAT
CATCGCTGACGAGTAACCGGATCCCCGATCCGTGGACTTGTCAGCGACTGAGGAAACGACATTGTGTCGGCTGAGGTAGTATAGTCGAACATCCTCAGCAAGCATGGTTGCAGGAAATGCTCACCGTTAAGTCTGATGACGTGAACGGTCGTACCAAGATGTATAAAAACATCGTGGACGGCAACCATCAGATGGAGCCGGGCATGCCAGAATCCTTCAACGTATTGTTGAAAGAGATTCGTTCGCTGGGTATCAACATCGAACTGGAAGACGAGTAATTCTCGCTCAAACAGGTCACTGCTGTCGGGTTAAAACCCGGCAGCGGATTGTGCTAACTCCGACGGGAGCAAATCCGTGAAAGATTTATTAAAGTTTCTGAAAGCGCAGACTAA
+
CCCCCGGGGGGGGGGGGGGGGGGGGGGGGGGGGGGGGGGGGGGGGGGGGGCFGGGGGGGGGGGGGGG<6CFGGGGGGGGGGGGGGGGGGGG@GGGGGGGGGGGGGGGGGGGGGGGGGGGGG@GGGGGGGGGGGGGGGGGGGGGGGGGGGGG?GGGGGGGGGGGGGGGGGGGGGGGGGGGGGGGGGGGGGGGGGGGGGGGFGGGGGGGGGGGFGFGGGGGGGGGGGGGFGCGGGGFFGFGGGGGGGGGGGFGGFGGGGGGGGGFGGGGGGGGGGDGFAE=GDGGGFGFGGGGGGGGGGGGGFDGGGGGGGGGDGGGGGGGGGGDGGGGGGGGGGGGGGGGGGGGGGGGGGGGGGGGGGGGGGGGGGGGGGGGFC,GGFGGGGGGGGGGCCCCC
@M01607:188:000000000-KTTC9:1:1101:20005:2543 1:N:0:AAGGAGAC+CCGAAGAT
CATCGCTGACGAGTAACCGGATCCCTGATCCGTGGACTTGTCAGCGACTGAGGAAACAGACAGGCACTAGGCTGAGGAAGTAGTGATATCCTGCCTCAGCTTCTTCAGCTGCAGGAAATGCTCACCGTTAAGTCTGATGACGTGAACGGTCGTACCAAGATGTATAAAAACATCGTGGACGGCAACCATCAGATGGAGCCGGGCATGCCAGAATCCTTCAACGTATTGTTGAAAGAGATTCGTTCGCTGGGTATCAACATCGAACTGGAAGACGAGTAATTCTCGCTCAAACAGGTCACTGCTGTCGGGTTAAAACCCGGCAGCGGATTGTGCTAACTCCGACGGGAGCAAATCCGTGAAAGATTTATTAAAGTTTCTGAAAGCGCAGACTAA
+
CCCCCGGGGGGGGGGGGGGGGGGGGGGGGGGGGGGGGGGGGGGGGGGGGGGGGGGGGGGGGGGGGGGEFFGGGGGGGGGGGGGGGGGGGGGG@GGGGGGGGG?GG?GGGGGGGGGG?GGGGGGGGGGGGGGGGGGGGGGGGGGGGGGGGGGGGGGGGGGGGGGGGGGGG@GGGGGGGGGGGGGGGGGGGGGGGGGGGGGGFEGGGGGGGGGGGGGGGGGGGGGGGGGGGGGGGGGGGGGGGGGGGGGGFGGGFGGGGGGGGFGGGGGGGGGGGGFGGFFFGGGGDFGGGGGGGGGGGGGG?GGGGGGGGGGGGGGGGGGGGGGGGGGGGGGGDGGGGGGGGGGGFFCFGGGGGGGGGGGGGGGGGGGGGGGFC;<,66GGGGGGGGGGCCCCC
@M01607:188:000000000-KTTC9:1:1101:15617:2580 1:N:0:AAGGAGAC+CCGAAGAT
CGTCGCTGACGAGTAACCGGATCCCCGATCCGTGGACTTGTCAGCGACTGAGGAAACAGACGGAATTAGGGCTGAGGTCATACCTTCTAGTCCCCTCAGCTACACCGGGTGCAGGAAATGCTCACCGTTAAGTCTGATGACGTGAACGGTCGTACCAAGATGTATAAAAACATCGTGGACGGCAACCATCAGATGGAGCCGGGCATGCCAGAATCCTTCAACGTATTGTTGAAAGAGATTCGTTCGCTGGGTATCAACATCGAACTGGAAGACGAGTAATTCTCGCTCAAACAGGTCACTGCTGTCGGGTTAAAACCCGGCAGCGGATTGTGCTAACTCCGACGGGAGCAAATCCGTGAAAGATTTATTAAAGTTTCTGAAAGCGCAGACTAA
+
CCCCCGGGGGGGGGGGGGGGGGGGGGGGGGGGGGGGGGGGGGGGGGGGGGGGGGGGGGGGGGGGGGG,:CEGGGGGGGGGGGGGGGGGGGGGGGGGGGGGG;GGGGGGGGGGGGGGGGGGGG@GGGGGGGGGGGGGGGGGGGGGGGGGGGGGGGGGGGGGGGGGGGGGGGGGGGGGGGGGGGGGGGGGGGGGGGGGGGGGGGEGGGGGGGGGGGGFFGGGGGGGGGGGGGGGGGGGGGGGGGGGGGGGGFGGGGGFGGGGGGFGFGGGGGFFFFFGGFCGGFFGGFGGGGGGGGGGGGGFGGEGGGGGGGFFDGGGGDGGGGGCGGGGGGGGGGGGGGGGGFGGGFFGGGGGGDGGGGGGGGGGGGGGGGGGGFGGGGGGGGGGGGGGCCCCC
@M01607:188:000000000-KTTC9:1:1101:15090:2584 1:N:0:AAGGAGAC+CCGAAGAT
CATCGCTGACGAGTAACCGGATCCCCGATCCGTGGACTTGTCAGCGACTGAGGAAACAGACGCAATTCAGGCTGAGGCTACTCCTAGTGAAATCCTCAGCGCCACGTACTGCAGGAAATGCTCACCGTTAAGTCTGATGACGTGAACGGTCGTACCAAGATGTATAAAAACATCGTGGACGGCAACCATCAGATGGAGCCGGGCATGCCAGAATCCTTCAACGTATTGTTGAAAGAGATTCGTTCGCTGGGTATCAACATCGAACTGGAAGACGAGTAATTCTCGCTCAAACAGGTCACTGCTGTCGGGTTAAAACCCGGCAGCGGATTGTGCTAACTCCGACGGGAGCAAATCCGTGAAAGATTTATTAAAGTTTCTGAAAGCGCAGACTAA
+
CCCCCGGGGGGGGGGGGGGGGGGGGGGGGGGGGGGGGGGGGGGGGGGGGGGGGGGGGGGGGGGGGGGCGFGGGGGGGGGGGGGGGGGGGGGG;GGGGGGGGGGGGGGGGGGGGGGGGGGGGGGGGGGGGGGGGG@GG@GGGGGGGGGGGGGGGGGGGGGGGGGGGGGGGGGGGGGFFGGGGGGGGGGGGGGGGGGGGGGGGGGGGGGGGGGFGGGFCGGGGGGFGGGGGGGGGGGGGGGGGGGGGGGGGGGGGFGGGGGGGGGGGGGGGGGGGGGGGGGGGGGGGGGGGGGGGGGGGGGGGGGGGGFGGGGGEGGGGGGGGGGGGGGGGGGGGGGGGGGGGGGGFCECGGGGGGGGGGGGGGGGGGGGGGGGGGGGGGGGGGGGGGGGCCCCC
@M01607:188:000000000-KTTC9:1:1101:13265:2587 1:N:0:AAGGAGAC+CCGAAGAT
CATCGCTGACGAGTAACCGGATCCCCGATCCGTGGACTTGCCAGCGACTGAGGAAACAGACATTGGTTCGGCTGAGGAAAACTGGCATCACGGCCTCAGCATCTACGTGTGCAGGAAATGCTCACCGTTAAGTCTGATGACGTGAACGGTCGTACCAAGATGTATAAAAACATCGTGGACGGCAACCATCAGATGGAGCCGGGCATGCCAGAATCCTTCAACGTATTGTTGAAAGAGATTCGTTCGCTGGGTATCAACATCGAACTGGAAGACGAGTAATTCTCGCTCAAACAGGTCACTGCTGTCGGGTTAAAACCCGGCAGCGGATTGTGCTAACTCCGACGGGAGCAAATCCGTGAAAGATTTATTAAAGTTTCTGAAAGCGCAGACTAA
+
CC@CCFGCCEGGGBCEGGGGC:CCFGD@CGGGGGEGGFC<EEGCC:7@FGCFCFGGGFGCFFFFGGF,<@B@FGDGGCFGGFGGFFCFGGFCE<@?B8>GF:GGGC?BFFGGGGGDF4>CD;CFGGGFCF4E@EEF=GCGFG7BFEGGGFFFGGGEGFGCFGFFFEFGEGFGGFGGGGGGGDGGEGGEFB>DFGGCFDFEEEGEGGFFGFFFFGCGFGGGGGGGGCDC:GGGGGGGGFGFDGEGEGGGGGGFFFFFGGGGGFEFGGGGF?GFC?@FEFGGC>CFF7<GGGFCG>FFFGFGFC:FDEEEFFFFE@GEGGFEGE@DGGGGFFFDCGGGGGGGGGDF<F<A<FB@F@GEDEDGEGCGEFFFFFC<E6,C6@CF@EGEF<FCCCCCC
@M01607:188:000000000-KTTC9:1:1101:22993:2587 1:N:0:AAGGAGAC+CCGAAGAT
CATCGCTGACGAGTAACCGGATCCCCGATCCGTGGACTTGTCAGCGACTGAGGAAACAGACCTGCATCTGGCTGAGGGTGCGCCGGCTTTTAGCCTCAGCCTTGTTGAATGCAGGAAATGCTCACCGTTAAGTCTGATGACGTGAACGGTCGTACCAAGATGTATAAAAACATCGTGGACGGCAACCATCAGATGGAGCCGGGCATGCCAGAATCCTTCAACGTATTGTTGAAAGAGATTCGTTCGCTGGGTATCAACATCGAACTGGAAGACGAGTAATTCTCGCTCAAACAGGTCACTGCTGTCGGGTTAAAACCCGGCAGCGGATTGTGCTAACTCCGACGGGAGCAAATCCGTGAAAGATTTATTAAAGTGGCTGAAAGCGCAGACTAA
+
CCCCCGGGGGGGGGGGGGGGGGGGGGGGGGGGGGGGGGGGGGGGGGGGGG<CFGGGGGGGGGGGGGGDGGGGGGGGGGGGGGGGGGGGGGGG@GGGGGGGGGGG?GGGGGGGGGGGGGGGGGGGGGGGGGGGGGGGGGGGGGGGGGGGGGGGGGGGGGGGGGGGF@GGGGGGGGGGFGGGGGGGGGGGGGFGGGGGGGGGGGGGGGGGGGGCFGGGGGGGGGGGGGGGGGGGGGGGGGGGGGGGGGGGGGGGGGGGGGFFGGFFGGGGGGGGGGGGGFGGGEFBGFGGGGGGGGGGGGGFGGGGGEGGGGGGGGGGGGGGEGGGGGGGGGGGGGGGGGGGGFEGGCGGFGGGGGGGGGGGGGGGGGGGGGGGF<<,GGGGGGGGGGGGCCCCC
@M01607:188:000000000-KTTC9:1:1101:19080:2592 1:N:0:AAGGAGAC+CCGAAGAT
CATCGCTGACGAGTAACCGGATCCCCGATCCGTGGACTTGTCAGCGACTGAGGAAACAGACATCTTACTCGCTGAGGAGTTGTTAATCCAATTCCTCAGCCGCCCTGCATGCAGGAAATGCTCACCGTTAAGTCTGATGACGTGAACGGTCGTACCAAGATGTATAAAAACATCGTGGACGGCAACCATCAGATGGAGCCGGGCATGCCAGAATCCTTCAACGTATTGTTGAAAGAGATTCGTTCGCTGGGTATCAACATCGAACTGGAAGACGAGTAATTCTCGCTCAAACAGGTCACTGCTGTCGGGTTAAAACCCGGCAGCGGATTGTGCTAACTCCGACGGGAGCAAATCCGTGAAAGATTTATTAAAGTTTCTGAAAGCGCAGACTAA
+
CCCCCGGGGGGGGGGGGGGGGGGGGGGGGGGGGGGGGGGGGGGGGGGGGGGGGGGGGGGGGGGGGGGDGGGGGGGGGGGGGGGGGGGGGGGG:GGG@GGGGGGGGGGGGGGGGGGGGGGGGGGGGGGGGGGGGGGGGGGGGGGGGGGGGGGGGGGGGGGGGGGGGGGGGGGGGGGGGDGGGGGGGGGGGGGGGGGGGGGGGGGGGGGGGGGGGGGGGGGGGGGGGGGGGGGGGGGGGGGGGGGGGGGGGFGGGFGGGGGGGGGGFGGGGGGGFGGGGGGFGFFGGGGFGGGGGGGGGGGGGGGGGGGGGGGGGGGGGGGGGGGGGGGGGGGGGGGGGGGGGGGGGFFGGGGGGGGGGGGGGGGGGGGGGGGFE;=6;;GGGGGGGGGGCCCCC
@M01607:188:000000000-KTTC9:1:1101:19978:2597 1:N:0:AAGGAGAC+CCGAAGAT
CATCGCTGACGAGTAACCGGATCCCCGATCCGTGGACTTGTCAGCGACTGAGGAAACAGACGAGCCGTGGGCTGAGGGTAATCAGGTGGAAAGCCTCAGCTATACACAATGCAGGAAATGCTCACCGTTAAGTCTGATGACGTGAACGGTCGTACCAAGATGTATAAAAACATCGTGGACGGCAACCATCAGATGGAGCCGGGCATGCCAGAATCCTTCAACGTATTGTTGAAAGAGATTCGTTCGCTGGGTATCAACATCGAACTGGAAGACGAGTAATTCTCGCTCAAACAGGTCACTGCTGTCGGGTTAAAACCCGGCAGCGGATTGTGCTAACTCCGACGGGAGCAAATCCGTGAAAGATTTATTAAAGTTGCTGAAAGCGCAGACTAA
+
CCCCCGGGGGGGGGGGGGGGGGGGGGGGGGGGGGGGGGGGGGGGGGGGGGGGGGGGGGGGGGGGGGGEEGGGGGGGGGGGGGGGGGGGGGGG@GGGGGGGGGGGGGGGGGGGGGGGGGGGGGGGGGGGGGGGGGGGGGGGGGGGGGGGGGGGGGGGGGGGGGGGGGGGGGGGGGGGGGGGGGGGGGGGGGGGGGGGGFGGGGGGGGGGGGGGGGGGFGGGGGGGGGGGGGGGGGGGGGGGGGGGGGGGGGGGGGGGGGGGGGGGGGGGGGGGGGFGGGGGGGGGGGGGGGGGGGGGGGGGGGGGGGGGGGGGGGGGGGGGGGGGGGGGGGGGGGGGGGGGGGGGFFEGGGGGGGGGGGGGGGGGGGGGGGFFE==,<;GGGGGGGGGGCCCCC
@M01607:188:000000000-KTTC9:1:1101:20707:2599 1:N:0:AAGGAGAC+CCGAAGAT
CATCGCTGACGAGTAACCGGATCCCCGATCCGTGGACTTGTCAGCGACTGAGGAAACAGACAGCATGCGCGCTGAGGTAGTATGGCAAAATGGCCTCAGCGTCAATCCCTGCAGGAAATGCTCACCGTTAAGTCTGATGACGTGAACGGTCGTACCAAGATGTATAAAAACATCGTGGACGGCAACCATCAGATGGAGCCGGGCATGCCAGAATCCTTCAACGTATTGTTGAAAGAGATTCGTTCGCTGGGTATCAACATCGAACTGGAAGACGAGTAATTCTCGCTCAAACAGGTCACTGCTGTCGGGTTAAAACCCGGCAGCGGATTGTGCTAACTCCGACGGGAGCAAATCCGTGAAAGATTTATTAAAGGTGCTGAAAGCGCAGACTAA
+
CCCCCCGEGFEF7FGGF<FEGGGGGGGGGGGGGGGBFGG<FFGGGG@EGECEFFGGGFFGGCFGFFG8+@CFCF:ECFF<FFEFFFEFGEF,52E7GGCECEFCEFGFGGGGGGGGGG?<FGGFGGGGGGD<FCDFGGGGF7F@F6FG:FFCGGGFFFFFGGFGGGGFCFEFFEF>5>C::B>EEFGGFGFGFFDEFEBBFBFCCFFGFCCEGCFFFDGGGFFF=F?9CFFGGGGFA;FFFDGGGGGFFGGFFFFGGGGFGGFFGFCG>GEFC?FFB?GEGEEGFGGGGGFFGGGGGGGFGEEGGGGFGFFF@EGGGGGDEGDGFFEDGFCGEBC,+@EDGGGGGF<GGGFE@CFGCGGFFEEF@<GGGGGF;,=<,,FGGGGF9CGFACB@<
@M01607:188:000000000-KTTC9:1:1101:10262:2617 1:N:0:AAGGAGAC+CCGAAGAT
CATCGCTGACGAGTAACCGGATCCCCGATCCGTGGACTTGTCAGCGACTGAGGAAACAGACTGGAGACAGGCTGAGGTTTCAAAGCTCATTGACCTCAGCCCGACTGCGTGCAGGAAATGCTCACCGTTAAGTCTGATGACGTGAACGGTCGTACCAAGATGTATAAAAACATCGTGGACGGCAACCATCAGATGGAGCCGGGCATGCCAGAATCCTTCAACGTATTGTTGAAAGAGATTCGTTCGCTGGGTATCAACATCGAACTGGAAGACGAGTAATTCTCGCTCAAACAGGTCACTGATGTCGGGTTAAAACCCGGCAGCGGATTGTGCTAACTCCGACGGGAGCAAATCCGTGAGAGATTTATTAAAGTTTCTGAAAGCGCAGACTAA
+
CCCCCGGGGGGGGGGGGGGGGGGGGGGGGGGGGGGGGGGGGGGGGGGGGGGGGGGGGGGGGGGGGGGGFGGGGGGGGGGGGGGGGGGGGGGG@GGGGGGGGGGGGGGGGGGGGGGGGGGGGGGGGGGGGDGGGGGGGGGGGGGGGGGGGGGGGGGGGGGGGGGGGGGGGGGGGGGGGGGGGGGGEGGGGGGGGGGGGFGGGGGDGGGGGGGGGGGGCGFGGGGGGGGGGGGGGGGGGGGGGGGGGGGGFGGGGGGGGGGGGGGGGGGGGGGGGGGGFGF?GGGGGGGFGGGGGGGGGFFFFDFCEGGGGGGGGGEGGGGGGGGGGGGGGGGGGGGGGGGGGGEGGGGGGGGGGGGGGGGGGGGGGGGGGGGGFFC,GFGGGGGGGFFGCCCCC
@M01607:188:000000000-KTTC9:1:1101:16300:2630 1:N:0:AAGGAGAC+CCGAAGAT
CATCGCTGACGAGTAACCGGATCCCCGATCCGTGGACTTGTCAGCGACTGAGGAAACAGACCATCGGGCGGCTGAGGATTGAATTATTACACCCCTCAGCTGCATCTAGTGCAGGAAATGCTCACCGTTAAGTCTGATGACGTGAACGGTCGTACCAAGATGTATAAAAACATCGTGGACGGCAACCATCAGATGGAGCCGGGCATGCCAGAATCCTTCAACGTATTGTTGAAAGAGATTCGTTCGCTGGGTATCAACATCGAACTGGAAGACGAGTAATTCTCGCTCAAACAGGTCACTGCTGTCGGGTTAAAACCCGGCAGCGGATTGTGCTAACTCCGACGGGAGCAAATCCGTGAAAGATTTATTAAAGTTTCTGAAAGCGCAGACTAA
+
CCCCCGGGGGGGGGFFFGGGGGGDGGDGGCFGGGGGGGGGGGGGGGGGGGCFGGGGGGGGGFGGGGGGGGGGGGCDGGGFEFGGGGGGGGGGFGGGDGGGF??GGG<DCGDGGGGGGGGGGG:FGGGGGGGFFEGGGGGGGGGGGGAFFFGGGG:GFFGGGGGGGGGGDFEFCGGGGGGGGGDGGGGGGGGGGGGGGGGGGGGGGGCGFGGGGGGGFGGGGGGGGGGGGGGGGGFFGFFFGGGGGGEGGFGFGGFFFF8GEFFFFFFGGGGFFDFGGGGFFAGFFFAGGGGGGFEFFGGFGC7GGEFF9GF@GF:GGGF7FGGGGGGGGGGGFGGGFBCGEFEEFECGGGGEGEGFCGGFGFFF9GFCAGGEDC<EGFFDGFCGFGGGCCCCC
@M01607:188:000000000-KTTC9:1:1101:7852:2640 1:N:0:AAGGAGAC+CCGAAGAT
CATCGCTGACGAGTAACCGGATCCCCGATCCGTGGACTTGTCAGCGACTGAGGAAACAGACTGTCGATACGCTGAGGGCATACTGCCGGATTTCCTCAGCTGGCGTTTCTGCAGGAAATGCTCACCGTTAAGTCTGATGACGTGAACGGTCGTACCAAGATGTATAAAAACATCGTGGACGGCAACCATCAGATGGAGCCGGGCATGCCAGAATCCTTCAACGTATTGTTGAAAGAGATTCGTTCGCTGGGTATCAACATCGAACTGGAAGACGAGTAATTCTCGCTCAAACGGGTCACTGCTGTCGGGTTAAAACCCGGCAGCGGATTGTGCTAACTCCGACGGGAGCAAATCCGTGAAAGATTTATTAAAGTTTCTGAAAGCGCAGACTAA
+
CCCCCGGGGGGEGGGGGGGGGGGGGGEGFGGGGGGGGGGGGGGGGGGGGGGFGGGGGGGGGGGGGGG,:8CFGEGDGGGGGGGGGGGGGGDGGGGGGGGGGGGGG@GGGGGGGGGGGGGGGG@GGGGGGG?FGGGGGGGGGGGGFFGGGGGGGGGGGGGGGGGFGGGGGGGGGGGFEBCFGGGGGGGGGGGGGGG?=CFGFEGGGGFGGGFFGGGGFGGGGGGGGFGGGGGGGGFGGFFGGGGGGGGGGFGFGFGGFGGGGGGGGGGGGFGGGGGGGGGGGFGEFCGGGGGGGFDE?GGG6FCGGGGGGGGF@GGGGGFDGGGGGGGGGGGFCFGGGGGGGGGGGGGGGGGGGGGGGGGGGGGGGGGGGGGGGF<EGGGGGGGGFGGGCCCCC
@M01607:188:000000000-KTTC9:1:1101:17541:2666 1:N:0:AAGGAGAC+CCGAAGAT
CATCGCTGACGAGTAACCGGATCCCCGATCCGTGGACTTGTCAGCGACTGAGGAAACAGACGGTCGGGAGGCTGAGGGCAAACAGTAGGTGTACCTCAGCTAACCGCCTTGCAGGAAATGCTCACCGTTAAGTCTGATGACGTGAACGGTCGTACCAAGATGTATAAAAACATCGTGGACGGCAACCATCAGATGGAGCCGGGCATGCCAGAATCCTTCAACGTATTGTTGAAAGAGATTCGTTCGCTGGGTATCAACATCGAACTGGAAGACGAGTAATTCTCGCTCAAACAGGTCACTGCTGTCGGGTTAAAACCCGGCAGCGGATTGTGCTAACTCCGACGGGAGCAAATCCGTGAAAGATTTATTAAAGTTTCTGAAAGCGCAGACTAA
+
CCCCCGGGGGGGGGGGGGGGGGGDGGGCGGGGGGGGGGGGGGGCGGEGGGGGGGGGGGGGGGGGGGGCEGGGGGGGGGGGGGGGGGGGGGGGGGGGGGGGGGGGGGGGGGGGGGCGGGGGGGFGGGGGGGGGGGGGGGDGGGGGGGGGGGGGGGGGGGGGGGGGGGGGGGGGGGGGGGGFGGGEGGGGFGEGGCGFGFGGFFFFFFGGGGGGGGGGGGGGGGGGGFFGGGGGGGGGGGGGGGGGGGGGGGFFFGGGGGFFGFGFGGGGGGGGGGGGGGGGGGEGGFGFFFGGGGGGGGFF?GGC=F8GGGGGDGGGGGGGGGFGGGGGGGGGGGGGFGGGGGEGGFDF9GGGGGGGGGGGGGGGGGGFGFFEE@GGGGGGGGGGGFGGCCCCC
@M01607:188:000000000-KTTC9:1:1101:7948:2687 1:N:0:AAGGAGAC+CCGAAGAT
CATCGCTGACGAGTAACCGGATCCCCGATCCGTGGACTTGTCAGCGACTGAGGAAACAGACGCAATGGGTGCTGAGGTTGAGGGAGAGTGGGCCCTCAGCATCTGATTCTGCAGGAAATGCTCACCGTTAAGTCTGATGACGTGAACGGTCGTACCAAGATGTATAAAAACATCGTGGACGGCAACCATCAGATGGAGCCGGGCATGCCAGAATCCTTCAACGTATTGTTGAAAGAGATTCGTTCGCTGGGTATCAACATCGAACTGGAAGACGAGTAATTCTCGCTCAAACAGGTCACTGCTGTCGGGTTAAAACCCGGCAGCGGATTGTGCTAACTCCGACGGGAGCAAATCCGTGAAAGATTTATTAAAGTTTCTGAAAGCGCAGACTAA
+
CCCCCGGGGGGGGGGGGGGGGGGGGGGGGGGGGGGGGGGGGGGGGGGGDGEGGGGGGGGGGGGGGGG@EGGGGGGGGGGGGGGGGGGGGGGGGGGG@@GGGGG:GGGG?GGFGGGGGGGGGGGGGGGGGGG:?GGGGG@GGGGGGGGGGGGEFGGGGGGGGGGGGGGGGGGG?FDFFGGGFGGGGGGGGGGGGGGGGGGGGGGGGGGGGGGGGGGGFGGGFGGGGGGGGGGGGGGGGFFGGGGGGGGGEBGFFC=GGGGFGGFFFGFGGGGGEACGGGGGGFGGFFGGGGGGGGGGFGFFGGGGGDGGFGGGDGGECGGGGF7DGFGGGGGGGGFFDFGGGFGGGGGGGGGGGGGGGFGGGGFGF<GGFGGGFC,EGFGGGGDGGGGGCCCCC
@M01607:188:000000000-KTTC9:1:1101:20828:2694 1:N:0:AAGGAGAC+CCGAAGAT
CATCGCTGACGAGTAACCGGATCCCCGATCCGTGGACTTGTCAGCGACTGAGGAAACAGACTCAATAGTGGCTGAGGAAAAGTGAAAAAAACCCCTCAGCCCGCATTACTGCAGGAAATGCTCACCGTTAAGTCTGATGACGTGAACGGTCGTACCAAGATGTATAAAAACATCGTGGACGGCAACCATCAGATGGAGCCGGGCATGCCAGAATCCTTCAACGTATTGTTGAAAGAGATTCGTTCGCTGGGTATCAACATCGAACTGGAAGACGAGTAATTCTCGCTCAAACAGGTCACTGCTGTCGGGTTAAAACCCGGCAGCGGATTGTGCTAACTCCGACGGGAGCAAATCCGTGAAAGATTTATTAAAGTTGCTGAAAGCGCAGACTAA
+
CCCCCGGGDFGG:FFGGEEGEDFAEGECCGGGFGGGGGGGG<FEDFGGGGFGFGGGGGGGGGGFGGFCGACGGGGGGDGGGGCFGFGGGGGGFDGGDFGGDEGGEEEFGGFG@G?=GGGCC?FGGGGGGGGGGGGGGGGGGGGGGG?GCGGGFGGFGGGFGFGGGGGFG@GGG6FEFGGGDFGCECFGGGGFGGFGGEFEACDCFFFEGFG=FFGGF?FFDDFGGGGGGGGGGGGFGGCCFGGGGGGFGGGFFDGGGGGGGFGFAFFFGFFF>:FGGGECCCCGGGFFDAGGGGGGFFDGGGEDGGGGGGGGDGGGGF?GEGGGGFGGGGGGFGEGGGDGGGGDEFEGGFF::GFGGGGGGGGGFGGGGGEEC;;,<6GGEGECGGGGCCACB
@M01607:188:000000000-KTTC9:1:1101:20645:2712 1:N:0:AAGGAGAC+CCGAAGAT
CATCGCTGACGAGTAACCGGATCCCCGATCCGTGGACTTGTCAGCGACTGAGGAAACAGACTTGGAGGCGGCTGAGGCGTGCGAAGGCATAAGCCTCAGCAGCGAAGGCTGCAGGAAATGCTCACCGTTAAGTCTGATGACGTGAACGGTCGTACCAAGATGTATAAAAACATCGTGGACGGCAACCATCAGATGGAGCCGGGCATGCCAGAATCCTTCAACGTATTGTTGAAAGAGATTCGTTCGCTGGGTATCAACATCGAACTGGAAGACGAGTAATTCTCGCTCAAACAGGTCACTGCTGTCGGGTTAAAACCCGGCAGCGGATTGTGCTAACTCCGACGGGAGCAAATCCGTGAAAGATTTATAAAAGTTTCTGAAAGCGCAGACTAA
+
CCCCCGGGGGGGGGGGGGGGGGGGGGGGGGGGGGGCGGGGGGGGGGGGGGGGGGGGGGGGGGGGGGG7FGGGGGGGGGGGGGGGGGGGGGGGGGGGGGGGGGGGGGGGGGGGGGGGGGFGGG@GGGGGGGGGGGGGGGGGGGGGGGGGGGGGGGGGGGGFGGGGGGGGGGGGGGGGGGGGGGGGGGGGGGGGGGGGDBFGGGGGGGGGGGGGGGGGGGGGGGGGFGGGGGFGGGGGGFGGGGGGGGGGGGGFGGFGGGGGGGGGGGGGGGGGGGGGGGGGGGGGGGGFGGGGGGGGGGGG?GGGGGGFGGGGGGGGGGGGGGGGGGGGGGGGGGGGGGGGGGGGFFEFGGGGGGGGGGGGGGGGGGGGGGGGF==,<@GGGGGGGGGGCCCCC
@M01607:188:000000000-KTTC9:1:1101:21070:2714 1:N:0:AAGGAGAC+CCGAAGAT
CATCGCTGACGAGTAACCGGATCCCCGATCCGTGGACTTGTCAGCGACTGAGGAAACAGACTTTGCGACCGCTGAGGAGGATAGTCTACGTTCCCTCAGCTCTCTAATATGCAGGAAATGCTCACCGTTAAGTCTGATGACGTGAACGGTCGTACCAAGATGTATAAAAACATCGTGGACGGCAACCATCAGATGGAGCCGGGCATGTCAGAATCCTTCAACGTATTGTTGAAAGAGATTCGTTCGCTGGGTATCAACATCGAACTGGAAGACGAGTAATTCTCGCTCAAACAGGTCACTGCTGTCGGGTTAAAACCCGGCAGCGGATTGTGCTAACTCCGACGGGAGCAAATCCGTGAAAGATTTATTAAAGTTGCTGAAAGCGCAGACTAA
+
CCCCCGGGGGGGGGGGGGGGGGGGGGGGGGGGGGGGGGGGGGGGGGGGGGGGGGGGGGGGGGGGGGG+8@FGGGGFGGGGGGGGGGGGGGGGGGGGGGGGGGGGGGGGGGGGGGGGGGGGGGGGGGGGGGGGGGGGGGGGGGGGGGGGGGGGGGGGGGGGGGGGGGGGGGDGGGGGGGGGGGGGGGGGGGGGGGGGGGGGGGGGGGGGGGGGGGGGGGGGGGGGGGGGGGGGGGGGGGGGGGGGGGGGGGGGFGGGGGGGGGGGGGGGGGGGGGGGGGGGGGGGGGGGGGGGFGGGGGGG?CDGGGGGGGGGEGGGGGGGGGGGGGGGGGGGGGGGGGGGGGGGFFFFGGGGGGGGGGGGGGGGGGGGGGGFF;=,<6GGGGGGGGGGCCCCC
@M01607:188:000000000-KTTC9:1:1101:16229:2722 1:N:0:AAGGAGAC+CCGAAGAT
CATCGCTGACGAGTAACCGGATCCCCGATCCGTGGACTTGTCAGCGACTGAGGAAACAGACACCATCCAAGCTGAGGTCAGTGGGTTGTCTACCCTCAGCATGCTGTAGTGCAGGAAATGCTCACCGTTAAGTCTGATGACGTGAACGGTCGTACCAAGATGTATAAAAACATCGTGGACGGCAACCATCAGATGGAGCCGGGCATGCCAGAATCCTTCAACGTATTGTTGAAAGAGATTCGTTCGCTGGGTATCAACATCGAACTGGAAGACGAGTAATTCTCGCTCAAACAGGTCACTGCTGTCGGGTTAAAACCCGGCAGCGGATTGTGCTAACTCCGACGGGAGCAAATCCGTGAAAGATTTATTAAAGTTTCTGAAAGCGCAGACTAA
+
CCCCCGGGGGGGGGGGGFGGCEGEFGGGC+@EFGGEGGGGGGFGEBFFFCDFDGCFGGGGGGG7FFGC<EACGGGGFGGGGGG8CFF4,:CFFF?GGGDGFGEGGGCFGGGGGGGGGGFFFF2BFGCFGGFAEEGGAGFGDCFGGGGG7CFEGGGGGFGGFFGGGFGGFFFGGFEDFGGGGDGGGGGGGGGCGGDFAFGGCCECGGGGGFFGGGGFCGGGGGGGFFGGGDDGFFADGGGFGE>FGGFCGDGFFGGGGFFFEFFGGGGGGGGGEE9GGFGEGGGGGCGGGGGGFGGGGGGG?F@GGFCDGFGFCFFCDEGGEGGGCGGGGGGGFFGGGGGGGGGFECEGGFEGGGGGGDFDGGGGGGGGGFFFCF@FGGGGGGDGGGFGCCCCC
@M01607:188:000000000-KTTC9:1:1101:14760:2729 1:N:0:AAGGAGAC+CCGAAGAT
CATCGCTGACGAGTAACCGGATCCCCGATCCGTGGACTTGTCAGCGACTGAGGAAACAGACTAGAAGGGTGCTGAGGGGTGCAAGGCCTCCAGCCTCAGCGATTGGTGGTGCAGGAAATGCTTACCGTTAAGTCTGATGACGTGAACGGTCGTACCAAGATGTATAAAAACATCGTGGACGGCAACCATCAGATGGAGCCGGGCATGCCAGAATCCTTCAACGTATTGTTGAAAGAGATTCGTTCGCTGGGTATCAACATCGAACTGGAAGACGAGTAATTCTCGCTCAAACAGGTCACTGCTGTCGGGTTAAAACCCGGCAGCGGATTGTGCTAACTCCGACGGGAGCAAATCCGTGAAAGATTTATTAAAGTTTCTGAAAGCGCAGACTAA
+
CCCCCGGGGGGGGGGGGGGGGGGGGGGGGGGGGGGGGGGGGGGGGGGGGGGGGGGGGGGFGGGGFGG8FGGGGGGGGGGGGGGGGGGGGGGGGGGG@@GGGGGGGGGGGGGGGGGGGGGGGGGGGGGGGGGGGGGGGGGGGGGGGGGGGGGGGGGGGGGCGG?GGGGGGGGGGGGGGGGGGGGGGGGGGGGGFGGGGGGGGGGGGGGGGGGGGGGGGGGGGGGGGGGGGGGGGGGFGGGGGGGEGGGGGGGGGGGGGGGGGGGGGGFFGFGGGGGGGGGFFGGGGGGGGGGFGGGGGGFGGGGGGGGGFGGFGGGGGGGGDGGGGGGGGGGGFGGGGGGGGGGGGGGGGGGGGGGGGGGGGGFGGGGGGGGGGGGGGGGGGGGGGGGGCCCCC
@M01607:188:000000000-KTTC9:1:1101:10383:2736 1:N:0:AAGGAGAC+CCGAAGAT
CATCGCTGACGAGTAACCGGATCCCCGATCCGTGGACTTGTCAGCGACTGAGGAAACAGACTCAGTTTGGGCTGAGGCCGCTACGCCAAAATACCTCAGCAGCCATTATTGCAGGAAATGCTCACCGTTAAGTCTGATGACGTGAACGGTCGTACCAAGATGTATAAAAACATCGTGGACGGCAACCATCAGATGGAGCCGGGCATGCCAGAATCCTTCAACGTATTGTTGAAAGAGATTCGTTCGCTGGGTATCAACATCGAACTGGAAGACGAGTAATTCTCGCTCAAACAGGTCACTGCTGTCGGGTTAAAACCCGGCAGCGGATTGTGCTAACTCCGACGGGAGCAAATCCGTGAAAGATTTATTAAAGTTTCTGAAAGCGCAGACTAA
+
CCCCCGGGGGGGFGGGGGGGGGGGGGGGGGGGGGGGGGGGGGGGGGGGGGGGGGGGGGGGGGGGGGGFFGGGGGGGGGGGGGGGGGGGGGGGGGGGGGGGGGGGGGGGGGGGGGGGGGGGGGGGGGGGGGGGGGGGGGGGGGGGGGGGGGGGGGGGGGGGGGGGGGGGGGGGGGGGGFGGGGGGGGGGGGGGGGGGGGGGGGGGGGGGGGGGGGGGGGGGGGGGGGGGGGGGGGGGGGGGGGGGGGGGGGGGGFGGGGGGGGGGGGGGGGGGGGGGGGGGGGGGGGGGGGGGGGGGGGGG?GGGGGGGGGGGGGGGGGGGGGGGGGGGGGGGGGGGGGGGGGGGGGFGGGGGGGGGGGGGGGGGGGGGFGGGGF@EGGGGGGGGGGGGCCCCC
@M01607:188:000000000-KTTC9:1:1101:13417:2750 1:N:0:AAGGAGAC+CCGAAGAT
CATCGCTGACGAGTAACCGGATCCCCGATCCGTGGACTTGTCAGCGACTGAGGCCACCCTTGGACTGCACCTCAGCGCTGAACAATGCAGGAAATGCTCACCGTTAAGTCTGATGACGTGAACGGTCGTACCAAGATGTATAAAAACATCGTGGACGGCAACCATCAGATGGAGCCGGGCATGCCAGAATCCTTCAACGTATTGTTGAAAGAGATTCGTTCGCTGGGTATCAACATCGAACTGGAAGACGAGTAATTCTCGCTCAAACAGGTCACTGCTGTCGGGTTAAAACCCGGCAGCGGATTGTGCTAACTCCGACGGGAGCAAATCCGTGAAAGATTTATTAAAGTTTCTGAAAGCGCAGACTAA
+
C<BCCGGGGGGGGGGGGGGGGGGGGGGGGGGGGFFGGGGEGGGGGGGGGDGC,FGGGGGGGGGGGGGG8G?FFGGGGGGGGG;G??G?GGGGGGGGGGGGGGG6GGGGG>GGGGGGGGGGGGGGGGGEGGGGGGGGGGGGGGGGGG?>FGGG?CEGGGGGGGGGEFGFCFFGCEFGCGCEGGFGGGGGFGGGGGFDGGGGGGGGGGGGGGGGGGGGFGGFGGGGGEFEFGGFGGFGGFGFFGGGGFGGFEEF?FFFFF7FF?GFFGGFGFGGFGGGFFFGGGFFGGGGGGGGGGGGGGFFGGDGGGGFGGGGGGGGGGGGGFFFAGGECEGGFFGGGGFGGGGGGGGGFFEECAGGGGGGGGGGCCCCC
@M01607:188:000000000-KTTC9:1:1101:12454:2751 1:N:0:AAGGAGAC+CCGAAGAT
CATCGCTGACGAGTAACCGGATCCCCGATCCGTGGACTTGTCAGCGACTGAGGAAACAGACAGATTTTTAGCTGAGGGAGGCGCAAGCGGGTTCCTCAGCCGGTTCATATGCAGGAAATGCTCACCGTTAAGTCTGATGACGTGAACGGTCGTACCAAGATGTATAAAAACATCGTGGACGGCAACCATCAGATGGAGCCGGGCATGCCAGAATCCTTCAACGTATTGTTGAAAGAGATTCGTTCGCTGGGTATCAACATCGAACTGGAAGACGAGTAATTCTCGCTCAAACAGGTCACTGCTGTCGGGTTAAAACCCGGCAGCGGATTGTGCTAACTCCGACGGGAGCAAATCCGTGAAAGATTTATTAAAGTTTCTGAAAGCGCAGACTAA
+
CCCCCGGGGGGGGGGGGGGGGGGGGGGGGGGGGGGGGGGGGGGGGGGGGGGGGGGGGGGGGGGGGGGFGGGGGGGGGGGGGGGGGGGGGGGG@GGGGGGGGGGGGGGGGGGGGGGGGGGGGGGGGGGGGGGGGGGGGGGGGGGGGGGGGGGGGGGGGGGGGGGGGGGGGGGGGGGGGGGGGGGGGGGGGGGGFGGGGGGGGGGGGGGGGGGGGGGGGGGGGGGGGGGGGGGGGGGGGGGGGGGGGGGGEGGGGGFFFGGGGGGGGGGGGGGGGGGGGGGFFGGGGFGGGGGGGGGGGGGG;GGGGGGGGGFGDGGGGGGGGGGGGGGGGGGGGGGGGGGGGGEGGGFFCGGGGGGGGGGGGGGGGGGGGGGGFFCFCEGGGGGGGGGGCCCCC
@M01607:188:000000000-KTTC9:1:1101:17689:2752 1:N:0:AAGGAGAC+CCGAAGAT
CATCGCTGACGAGTAACCGGATCCCCGATCCGTGGACTTGTCAGCGACTGAGGAAACAGACTCGATCTACGCTGAGGGAGTGACCTGATGGACCCTCAGCCAAAACCCATGCAGGAAATGCTCACCGTTAAGTCTGATGACGTGAACGGTCGTACCAAGATGTATAAAAACATCGTGGACGGCAACCATCAGATGGAGCCGGGCATGCCAGAATCCTTCAACGTATTGTTGAAAGAGATTCGTTCGCTGGGTATCAACATCGAACTGGAAGACGAGTAATTCTCGCTCAAACAGGTCACTGCTGTCGGGTTAAAACCCGGCAGCGGATTGTGCTAACTCCGACGGGAGCAAATCCGTGAAAGATTTATTAAAGTTTCTGAAAGCGCAGACTAA
+
CCCCCGGGGGGGFGGGGGGGGGGGGGGGGGGGGGGGGGGGGGGGGGGGGGGGGGGGGGGGGGGGGGG,<<CFGGGGGGGGG8FGGGGGGGGGGGGGGGGGGGGGGGGGGGGGGGGGGGGGGGGGGGGGGGGGGGGGGGGGGGGGGGGGGGGGGGGGGGGGGGGGGGGGGGGGGGGGGGGGGGGGGGGGFGGGGGGGFGGGGGGGGGGGGGGEFGGGFGGGGGGGGGGGGGGGGGGGGFFGGGGGGGGGGGGGGGGGGGGGGGGGFGGGGGGGGFAGAGGDGGEEFGGGGGGGGGGGGGGGGGGGGGGGGGGGGGGGGGGGGGGGGGGGGGGGGGGGGDGGGF>GGFEC,FFGGGGGGGGGGGGGGGGGGFECC6GGGGGGGGGDGGGGCCCCC
@M01607:188:000000000-KTTC9:1:1101:20546:2760 1:N:0:AAGGAGAC+CCGAAGAT
CATCGCTGACGAGTAACCGGATCCCCGATCCGTGGACTTGTCAGCGACTGAGGAAACAGACTACGGGTGTGCTGAGGCGTGAAACGTCTTGAACCTCAGCTTTTCGCGTTGCAGGAAATGCTCACCGTTAAGTCTGATGACGTGAACGGTCGTACCAAGATGTATAAAAACATCGTGGACGGCAACCATCAGATGGAGCCGGGCATGCCAGAATCCTTCAACGTATTGTTGAAAGAGATTCGTTCGCTGGGTATCAACATCGAACTGGAAGACGAGTAATTCTCGCTCAAACAGGTCACTGCTGTCGGGTTAAAACCCGGCAGCGGATTGTGCTAACTCCGACGGGAGCAAATCCGTGAAAGATTTATTAAAGTTGCTGAAAGCGCAGACTAA
+
CCCCCGGGGGGGGGGGGGGGGGGGGGGGGGGGGGGGGGGGGGGGGGGGGGGGGGGGGGGGGGGGGGG+8FFGGGGGGGGGGGGGGGGGGGGD:GFEGG?GGGGGGGGGG@@GGGGGGGGGGG@GGGGG>GGGGGGGGGG??GGGGGGGGGGGGGGGGGGGDGGGGGGGCFEFGGGGGGGGGGGGGGGGGFFGGGGG7CGG?CEGFGGGGGGGGGGGFGGGGGGGGGGFGGGGFGFGGGFGGGGGGGGGFGGFFDGGFFFGGEFAGEAFFFCGGGFFFFFFFFGGFGDGGGGGGGGGGGGGF@EGGGGGGFGGCGGGGGGGFGFGGGGGGGGGFGGGDEGGGGGGEFFFGGGGGGGGGGGGGGGGFGGGGGFFC;;666GGGGGGGGGFCCBCC
@M01607:188:000000000-KTTC9:1:1101:18998:2760 1:N:0:AAGGAGAC+CCGAAGAT
CATCGCTGACGAGTAACCGGATCCCCGATCCGTGGACTTGTCAGCGACTGAGGAAACAGACACTCCGTCAGCTGAGGGCTCGGAGCTGTGCGGCCTCAGCTTAAGTGTTTGCAGGAAATGCTCACCGTTAAGTCTGATGACGTGAACGGTCGTACCAAGATGTATAAAAACATCGTGGACGGCAACCATCAGATGGAGCCGGGCATGCCAGAATCCTTCAACGTATTGTTGAAAGAGATTCGTTCGCTGGGTATCAACATCGAACTGGAAGACGAGTAATTCTCGCTCAAACAGGTCACTGCTGTCGGGTTAAAACCCGGCAGCGGATTGTGCTAACTCCGACGGGAGCAAATCCGTGAAAGATTTATTAAAGTTGCTGAAAGCGCAGACTAA
+
CCCCCGGGEGGEFGGGGGGGGGGGGGGGGGGGGGG@AEFGGGGGGGGGGGFECFGGGGGGGGGGGGG,:BCGGFGFGEGGFGC@BFGGG?FGGGG@@@GGGGGGGGGGGGGGGGFEGGGGGG@FGGGGGGGGGGGGGGGGGGGCFGGEFFGGGGGGFEFGGGGFGGGGGGGGGGDGG@CFGGGGGGGGGGGGFGGEFGGGGGGGFGGGGGGGCFGGGGFEFGGGGGGGGGGFGEFGGGGGGGGGGGFGGFGGFGFFFFFFGGCFCGFCGFGGGFEFAFFFFCAGGDEAGGGGGGGGGGFGGGFC7CGFFGGGGGEGEEGGGFF7F8GGGGGGGGGGGGGGGGGGGGEFFFGFCGFGGGGGGGGGGGGGGGEEE,=6;6GGGGGCCFEECCCCC
@M01607:188:000000000-KTTC9:1:1101:16390:2763 1:N:0:AAGGAGAC+CCGAAGAT
CATCGCTGACGAGTAACCGGATCCCCGATCCGTGGACTTGTCAGCGACTGAGGAAACAGACTCTGATCGGGCTGAGGGAGACACCTGTTAAACCCTCAGCGTGTACAAGTGCAGGAAATGCTCACCGTTAAGTCTGATGACGTGAACGGTCGTACCAAGATGTATAAAAACATCGTGGACGGCAACCATCAGATGGAGCCGGGCATGCCAGAATCCTTCAACGTATTGTTGAAAGAGATTCGTTCGCTGGGTATCAACATCGAACTGGAAGACGAGTAATTCTCGCTCAAACAGGTCACTGCTGTCGGGTTAAAACCCGGCAGCGGATTGTGCTAACTCCGACGGGAGCAAATCCGTGAAAGATTTATTAAAGTTTCTGAAAGCGCAGACTAA
+
CCCCCGGGGGGGFFGGGGGGGGGGGGGGGGGGGGGGGGGGGGGGGGGGGGGGGGGGGGGGGGGGGGGC@FGGGGGGGGGGGGGGGGGGGGGGGGGGGGGGGGGGGGGGGGGGGGGGGGGGGGGGGGGGGGGGGGGGGGGGGGGGGGGGGGGGGGGGGGGGGGGGGGGGGCFGGGGGGGGGGGGGGGGGGGGGGGGGGGGGFGGGGGGGGGGFGGGGGGGGGGGGGGGGGGGGGGGGGGGGGGGGGGGGGGGGFGGGGGGGGGGGGGGGGGGGGGGGGGGGGGGGGGGGGGGGGGGGGGGGGGGGGGGGGGGGGGGGGGGGGGGDGGGGGGGGGGGGGGGGGGGGGGGGEGGGEGGGGGGGGGGGGGGGGGFFC<GFGGGGGGGGGGGGCCCCC
@M01607:188:000000000-KTTC9:1:1101:12713:2826 1:N:0:AAGGAGAC+CCGAAGAT
CATCGCTGACGAGTAACCGGATCCCCGATCCGTGGACTTGTCAGCGACTGAGGAAACAGACGCCTGAGTGGCTGAGGTAAGCCTCGTAACTTGCCTCAGCTGTCTACATTGCAGGAAATGCTCACCGTTAAGTCTGATGACGTGAACGGTCGTACCAAGATGTATAAAAACATCGTGGACGGCAACCATCAGATGGAGCCGGGCATGCCAGAATCCTTCAACGTATTGTTGAAAGAGATTCGTTCGCTGGGTATCAACATCGAACTGGAAGACGAGTAATTCTCGCTCAAACAGGTCACTGCTGTCGGGTTAAAACCCGGCAGCGGATTGTGCTAACTCCGACGGGAGCAAATCCGTGAAAGATTTATTAAAGTTTCTGAAAGCGCAGACTAA
+
CCCCCGGGGGGGGGGGGGGGGGGGGGGGGGGGGGGGGGGGGGGGGGGGGGGGGGGGGGGGGGGGGGG?FGGGGGGGGGGGGGGGGGGGGGGGGGGGGGGGGGGGGGGGGGGGGGGGGGGGGGGGGGGGGGGGGGGGGGGGGGGGGGGGGGGGGGGGGGGGGGGGGGGGGGGGGGGGGGGGGGGGGGGGGGGGGGGGGGGGFGGGGGGGGGGGGGGFGGGGGGGGGGGGGGGGGGFGGGGGGGGGGGGGGGGGGGGGGGGGGGGGGGGGGGGGGGGGGGGGGEFGFFGGGGGGGGGGGGGG?GGGGGGGGGGGGGGGGGGGGGGGGGGGGGGGGGGGGGGGGGGGGGGGGGGGGGGGGGGGGGGGGGGGGGGGGGFGFFGGGGGGGGGGCCCCC
@M01607:188:000000000-KTTC9:1:1101:19668:2840 1:N:0:AAGGAGAC+CCGAAGAT
CATCGCTGACGAGTAACCGGATCCCCGATCCGTGGACTTGTCAGCGACTGAGGAAACAGACTGCAGTTCGGCTGAGGTTTGTTGTATAAATAGCCTCAGCTCAACCCGATGCAGGAAATGCTCACCGTTAAGTCTGATGACGTGAACGGTCGTACCAAGATGTATAAAAACATCGTGGACGGCAACCATCAGATGGAGCCGGGCATGCCAGAATCCTTCAACGTATTGTTGAAAGAGATTCGTTCGCTGGGTATCAACATCGAACTGGAAGACGAGTAGTTCTCGCTCAAACAGGTCACTGCTGTCGGGTTAAAACCCGGCAGCGGATTGTGCTAACTCCGACGGGAGCAAATCCGTGAAAGATTTATTAAAGTTGCTGAAAGCGCAGACTAA
+
CCCCCGGGDGGGCFFFGGGEGEGGGGGGGGGGGGGGGGGFEE@FGCDGFCCFFFGGGGGGGGGCFFG,<B@CEGFEFGCFGGGF<FEFECDF?GEGGGCGF?FG@G@GG@?GG?G=FFFGG?;@FG?GG@FGFEGGGGF9FCCBDFGFC=CFGGGGGGGF>GFGCEEFCGGE0F>FCAGGFGEFGGFF>DEFGGGAFEFE5=CFFFFGGGGGGGGGFGGGCCE@FFGFGGGGGGGGFDC@ADDDGD@37>FFGGGGFFFFGFE@EDFFFEGFFFEFDFGECACF?@GFFGGGGDGFF?A<>:C@=7GGFGGGDEF@F@8ECCF@F8CF@E,GFFGEFEFCGGGFEC9GGFDEFFE<GDACCGGGFCFFGGDFFC=,,@EC;GCEF@<<@C@B@
@M01607:188:000000000-KTTC9:1:1101:9715:2867 1:N:0:AAGGAGAC+CCGAAGAT
CATCGCTGACGAGTAACCGGATCCCCGATCCGTGGACTTGTCAGCGACTGAGGAAACAGGCATTTGGAACGCTGAGGTTCACTTATATTTATTCCTCAGCTCCGGAAAATGCAGGAAATGCTCACCGTTAAGTCTGATGACGTGAACGGTCGTACCAAGATGTATAAAAACATCGTGGACGGCAACCATCAGATGGAGCCGGGCATGCCAGAATCCTTCAACGTATTGTTGAAAGAGATTCGTTCGCTGGGTATCAACATCGAACTGGAAGACGAGTAATTCTCGCTCAAACAGGTCACTGCTGTCGGGTTAAAACCCGGCAGCGGATTGTGCTAACTCCGACGGGAGCAAATCCGTGAAAGATTTATTAAAGTTTCTGAAAGCGCAGACTAA
+
CCCCCGGGGGGGGGGGGGGGGGGGGGGGGGGGGGGGGGGGGGGGGGGGGGGGGGGGGGGGGGGGGGG,CFFGGGGGGGGGGGGGGGGGGGGG@GGGGGGGGGGGGGGFGGGGGGGGGGGGGGGGGGGGGGGGGGGGGGGGGGGGGGGGGGGGGGGGGGGGGGGGGGGGGGGGGGGGGGGGGFGGGGGGGGGGGGGGGGGGGGGGGGGGGGGFGGGGGGGGGGGGGGGGGGGGGGGGGGGGGGGGGGGGGGGGGFGGGGGGGGGGGGGGGGGGGGGGGGGGGFEGGGGGGGGGGGGGGGGGGGGGGDGGGGGGGGGGGGGGGGGDGGGGGGGGGGGGGGDEGGGGGFCGGGGGGGGGGGGGGGGGGGGGGGGGGGFFGGGGGGGGGGGGCCCCC
@M01607:188:000000000-KTTC9:1:1101:12159:2881 1:N:0:AAGGAGAC+CCGAAGAT
CATCGCTGACGAGTAACCGGATCCCCGATCCGTGGACTTGTCAGCGACTGAGGAAACAGACAACAGTCAGGCTGAGGCAATGTTACCGTGATGCCTCAGCCGGCCATTTTGCAGGAAATGCTCACCGTTAAGTCTGATGACGTGAACGGTCGTACCAAGATGTATAAAAACATCGTGGACGACAACCATCAGATGGAGCCGGGCATGCCAGAATCCTTCAACGTATTGTTGAAAGAGATTCGTTCGCTGGGTATCAACATCGAACTGGAAGACGAGTAATCCTCGCTCAAACAGGTCACTGCTGTCGGGTTAAAACCCGGCAGCGGATTGTGCTAACTCCGACGGGAGCAAATCCGTGAAAGATTTATTAAAGTTTCTGAAAGCGCAGACTAA
+
CCCCCGGGGGGGGGGGGGGGGGGGGGGGGGGGGGGGGGGGGGGGGGGGGGGGGGGGGGGGGGGGGGGCGGGGGGGGGGGGGGGGGGGGGGGGGGGGGGGGGGGGGGGGGGGGGGGGGGGGGGGGGGGGGGGGGGGGGGGGGGGGGGGGGGGGGGGGGGGGGGGGGGGGGGGGGGGGGGGGGGGGGGGGGGGGGGGGGGGGGGGGGGGGGGGGGGGGFGGGGGGGGGGGGGGGGGGGGGGGGGGGGGGGFGGGGGGGGGGGGGGGFGGGGGGGGGGGGGFFFFFFFFGGGGGGGGGGGGGGGGDGGGGGGGGGGGGGGGCGGGGGGGGGGGGGGGGGGGGGGGFGGGFF@GGGGGGGGGGGGGGGGGGGGGGGFFCFFFGGGGGGGGGGCCCCC
@M01607:188:000000000-KTTC9:1:1101:22518:2884 1:N:0:AAGGAGAC+CCGAAGAT
CATCGCTGACGAGTAACCGGATCCCCGATCCGTGGACTTGTCAGCGACTGAGGAAACAGACTTGGAACATGCTGAGGTTTCATACATTTAGGACCTCAGCTCCTTCTAATGCAGGAAATGCTCACCGTTAAGTCTGATGACGTGAACGGTCGTACCAAGATGTATAAAAACATCGTGGACGGCAACCATCAGATGGAGCCGGGCATGCCAGAATCCTTCAACGTATTGTTGAAAGAGATTCGTTCGCTGGGTATCAACATCGAACTGGAAGACGAGTAATTCTCGCTCAAACAGGTCACTGCTGTCGGGTTAAAACCCGGCAGCGGATTGTGCTAACTCCGACGGGAGCAAATCCGTGAAAGATTTATTAAAGTGGCTGAAAGCGCAGACTAA
+
CCCCCGGGGGGGGGGGGGGGGGGGGGGGGGGGGGGGGGGGGGGGGGGGGG,EFGGGGGGGGGGGGGGFGGGGGGGGGGGGGGGGGGGGGGGG?G?GGGGGGGGGGGGGGGGGGGGGGGGGGGGGGGGGGGGGGGGGGGGGGGGGGGGGGGGGGGGGGGGGGGGGGGGGGGGGGGGGFFGGGGGGGGGGGGGGGGGGGGGGGGGGGGGGGGGGGGGGFGGGGGGGGGGGGGGGGGGGGGGGGGGGGGGGGGGFGGFFGGFGGGFFFGGGGGGGGGGGGGGGGGGFFFGFGGGGGGGGGGGGGGDGGGGGGGGGGGGGGGGGGGGGGGGGGGGGGGGGGGGGGGGGF<GGFGGGFGGGGGGGGGGGGGGGGGGGE6,,GGGGGGGGGGGGCCCCC
@M01607:188:000000000-KTTC9:1:1101:20293:2890 1:N:0:AAGGAGAC+CCGAAGAT
CATCGCTGACGAGTAACCGGATCCCCGATCCGTGGACTTGTCAGCGACTGAGGAAACAGACAATTGAGAGGCTGAGGTGCTGTGACAACTACACCTCAGCGCGGGGGATTGCAGGAAATGCTCACCGTTAAGTCTGATGACGTGAACGGTCGTACCAAGATGTATAAAAACATCGTGGACGGCAACCATCAGATGGAGCCGGGCATGCCAGAATCCTTCAACGTATTGTTGAAAGAGATTCGTTCGCTGGGTATCAACATCGAACTGGAAGACGAGTAATTCTCGCTCAAACAGGTCACTGCTGTCGGGTTAAAACCCGGCAGCGGATTGTGCTAACTCCGACGGGAGCAAATCCGTGAAAGATTTATTAAAGTTGCTGAAAGCGCAGACTAA
+
CCCCCGGGGGGGGGGGGGGGGGGGGGGGGGGGGGGFGGGGGGGGGGEGGG<EFDGGGGGGGGGGGGGFGGGGFFGGGGGGGFGGGGGGGGGG@GGGGGF@GGGGGGGGGGGGGGGGGGGGGGGGGGGGGDFFGGGGGGGGGG8EGGGGGFGGGGGGFGGGGGGGGGGGG@GGGGGGFGGGGGGGGGGGGGGGGGGGFFFGFEFGGGGGGGGGGGGFFGGGGGGGGGGGGGGGGGGGGFFGFGGGGGGFFGFEEFFFFGGFGFFFFGFFGGGGGGGGGFFFFFBFGFGGFGGGGGGGFFFECGGGGGGDGGGGGEFGGGGGGGGGGGGGGGGGGFGGGGGGGFGFEC,9GGGEGGGGGGGGGGFGGGGGGGGFE;=,;6GFGGGGGFGGCCCCC
@M01607:188:000000000-KTTC9:1:1101:22222:2894 1:N:0:AAGGAGAC+CCGAAGAT
CATCGCTGACGAGTAACCGGATCCCCGATCCGTGGACTTGTCAGCGACTGCGGAAACAGACGCAATCTGTGCTGAGGGTAAGCACAGTTTCATCCTCAGCATACGAGCTTGCAGGAAATGCTCACCGTTAAGTCTGATGACGTGAACGGTCGTACCAAGATGTACAAAAACATCGTGGACGGCAACCATCAGATGGAGCCGGGCATGCCAGAATCCTTCAACGTATTGTTGAAAGAGATTCGTTCGCTGGGTATCAACATCGAACTGGAAGACGAGTAATTCTCGCTCAAACAGGTCACTGCTGTCGGGTTAAAACCCGGCAGCGGATTGTGCTAACTCCGACGGGAGCAAATCCGTGAAAGATTTATTAAAGTGGCTGAAAGCGCAGACTAA
+
CCCCCGGGFGGEGGGGGFGFGEGGGGGGGGGGGGGGGGGGGGGGGGGGGG8CEGEGGGGGGGGGGGG,<<CFFGGG7FFGGGGGGGGFGGGG@GGGGGG<BGGGG@GGGGGGGGGGGGGGGGGGGGGGFGGFGGGFGGCGGGGGGGGGGGGGGGGDGGGFGGGGGGGGGGGGGGGGEFGGEEEEGGGGGFFFEGGGGGGGFEGGGGFGGGGGFGGGFGGGGGGGGGGGGGGGGGFGE?GFFGGGG@EGE>GGGFGGGGGFFBFFFGFFGGGGGGGGGFFFCACGFFFFGGGGGGGGGGGG?FDFE@GGGGGGDGGGGGGGGGGDGGGGFGGGGGGGGGGGGFGGFCEFFGGGDGGGGGGGDGFGGGGGGGGGFC,,GGGGGGGGGGGGCCCCC
@M01607:188:000000000-KTTC9:1:1101:9396:2898 1:N:0:AAGGAGAC+CCGAAGAT
CATCGCTGACGAGTAACCGGATCCCCGATCCGTGGACTTGTCAGCGACTGAGGAAACAGACACATGGCGGGCTGAGGCGGGACTCACATTAACCCTCAGCTGGTTAATATGCAGGAAATGCTCACCGTTAAGTCTGATGACGTGAACGGTCGTACCAAGATGTATAAAAACATCGTGGACGGCAACCATCAGATGGAGCCGGGCATGCCAGAATCCTTCAACGTATTGTTGAAAGAGATTCGTTCGCTGGGTATCAACATCGAACTGGAAGACGAGTAATTCTCGCTCAAACAGGTCACTGCTGTCGGGTTAAAACCCGGCAGCGGATTGTGCTAACTCCGACGGGAGCAAATCCGTGAAAGATTTATTAAAGTTTCTGAAAGCGCAGACTAG
+
CCCCCGGGGGGGGGGGGGGGGGGGGGGGGGGGGGGGGGGGGGGGGGGGGGGGGGGGGGGGGGGGGGGGDGGGGGGGGGGGGGGGGGGGGGGGGGGGGGGGGGGGGGGGG@GGGGGGGGGGGGGGGGGGGGGGGGGGGGGGGFGGGGGGGGGGGGGGGGGGGGGGGGGGGGGGGGGGGGGGGFGGGGGGGFGGGGGGGGGGFEFGGGGGGGGGGGGGGGGGGGGGGGGGGGGGGGGGGGGGGGGGGGGGGGGGGFGGGGGGFFFGGGF?FGGGGGGGFGFGGGGGGGGGGGGGGGGGGGGGGGGGEGGDGGGGGGGGGGGGGGGGGGGGGGGGGGGGGGGGGGGGGGCGGGGGGGGGGGGGGGGGGGGGGGGGGFECGGGGGGGGGGGGCCCCC
@M01607:188:000000000-KTTC9:1:1101:24584:2906 1:N:0:AAGGAGAC+CCGAAGAT
CATCGCTGACGAGTAACCGGATCCCCGATCCGTGGACTTGTCAGCGACTGAGGAAACAGACCGCTTTGCAGCTGAGGCCACCAATCTAAGGAGCCTCAGCAGATTTTGATGCAGGAAATGCTCACCGTTAAGTCTGATGACGTGAACGGTCGTACCAAGATGTATAAAAACATCGTGGACGGCAACCATCAGATGGAGCCGGGCATGCCAGAATCCTTCAACGTATTGTTGAAAGAGATTCGTTCGCTGGGTATCAACATCGAACTGGAAGACGAGTAATTCTCGCTCAAACAGGTCACTGCTGTCGGGTTAAAACCCGGCAGCGGATTGTGCTAACTCCGACGGGAGCAAATCCGTGAAAGATTTATTAAAGTGTCTGAAAGCGCAGACTAA
+
CCCCCGGGGGGGGGGGGGGGGGGGGGGGGGGGGGGGGGGGGGGGGG@@@FGGGGGGGGGGGGGGGGG,:CFGGGGGGGGGGGGGGGGGGGGGGGGGGGGGGGGGGGGGGGGGGGGGGGGGGG@GGGGGGGGGGGGGGGGGGGGGGGGGGGGGGGGGGGGGGGGGGGGGGGGGGGGGGFGGGGGGGGGGGGGGGGGGGGGGGGGGGGGGGGGGGGGGFGGGGGGGFFGGGGGGGGGGGGGGFGGGGGGGGGGGGFGGGGGGGGGGGGGGGGGGGGGGGGGFGGGGGGGGGGGGGGGGGGGGGFGGGGGFGGGGGGGGGGGGGGGGGGGGGGGGGGGGGGGGGGGGGGGGGGGGGGGGGGGGGGDGGGGGGGGGFE,GGFGGGGGGGGGGCCCCC
@M01607:188:000000000-KTTC9:1:1101:15998:2911 1:N:0:AAGGAGAC+CCGAAGAT
CATCGCTGACGAGTAACCGGATCCCCGATCCGTGGACTTGTCAGCGACTGAGGAAACAGACAACTGATGGGCTGAGGGTAACCAAAGGAGCGCCCTCAGCCACGCAAATTGCAGGAAATGCTCACCGTTAAGTCTGATGACGTGAACGGTCGTACCAAGATGTATAAAAACATCGTGGACGGCAACCATCAGATGGAGCCGGGCATGCCAGAATCCTTCAACGTATTGTTGAAAGAGATTCGTTCGCTGGGTATCAACATCGAACTGGAAGACGAGTAATTCTCGCTCAAACAGGTCACTGCTGTCGGGTTAAAACCCGGCAGCGGATTGTGCTAACTCCGACGGGAGCAAATCCGTGAAAGATTTATTAAAGTTTCTGAAAGCGCAGACTAA
+
CCCCCGFEGFGGGGGGGEGGGEFCFGGCEGGGGF@GG@CFEEDGDC:BBCAFF@FFFFFEFCFFC@E,6,9@C@EFCFFGFGCFGEGCAFCE:FG;;=7><=:C9;FCFGBA<FF:BAE?A?EFFFG=F:?<@DFGGGF=FGF:F?FGGGGDEB>FGGGEEFGFCEGFFGGGC>CFBCCECACEEBFGBFFB=?EGGFGGFEFECGCFGFGGF:FFFFCFDGGFCCCGGGGGFFFFFFGGEEGGGD8FGGGFE7F@@FAGEE>FGFGGGGGFEGFGFCFEGGGF<A?FGGGGGFFFGGGGGEEF7EGGFGFF7GGEEEE:@@DE?GFFGGGGEGGGF@GGGFCD<9FGFGGGGEFGGFGGGGGGGGGECEDDE;,,EEFFCEGGFEGFCCCCC
@M01607:188:000000000-KTTC9:1:1101:14625:2917 1:N:0:AAGGAGAC+CCGAAGAT
CATCGCTGACGAGTAACCGGATCCCCGATCCGTGGACTTGTCAGCGACTGAGGAAACAGACTACCTTCCAGCTGAGGCCTTCCTTATGGCGTTCCTCAGCCTACCTTTTTGCAGGAAATGCTCACCGTTAAGTCTGATGACGTGAACGGTCGTACCAAGATGTATAAAAACATCGTGGACGGCAACCATCAGATGGAGCCGGGCATGCCAGAATCCTTCAACGTATTGTTGAAAGAGATTCGTTCGCTGGGTATCAACATCGAACTGGAAGACGAGTAATTCTCGCTCAAACAGGTCACTGCTGTCGGGTTAAAACCCGGCAGCGGATTGTGCTAACTCCGACGGGAGCAAATCCGTGAAAGATTTATTAAAGTTTCTGAAAGCGCAGACTAA
+
CCCCCGGGGGGGGGGGGGGGGGGGGGGGGGGGGGDGGGGGGGGGGGGGGGGGGGGGGGGGGGGGGGGCFGGGGGGGGGGGGGGGGGGGGGGGGGGGGGFGGGGGGGGGGGGGGGGGGGGGGGGGGGGGGGGGGGGGGGGGGGGGGGGGGGGGGGGGGGGGGGGGGGGGGGGGGGGGFGGGGGGGGGGGGGGGGGGGGGGGFGGGFGGGGGGGGGGGFGGGGGGGGGGGGGGGGGGGGGGGGGGGGGGGFFGGGFGGGFFGGGGGGGGGGGGGGFFGGFFGGGGGGGGGGGGGGGGGGGGG?GGGDGFAGGGGGGGGGGGGGGGGGGGGGGGGGGGGGGGGGGGGGGGGGGGGGGGGGGGGGGGGGGGGGGGGGGGGGGGGGGGGGGGGCCCCC
@M01607:188:000000000-KTTC9:1:1101:17312:2934 1:N:0:AAGGAGAC+CCGAAGAT
CATCGCTGACGAGTAACCGGATCCCCGATCCGTGGACTTGTCAGCGACTGAGGAAACAGACCCGTTAGAAGCTGAGGAACATAAGTTCATTATCCTCAGCTATACCAATTGCAGGAAATGCTCACCGTTAAGTCTGATGACGTGAACGGTCGTACCAAGATGTATAAAAACATCGTGGACGGCAACCATCAGATGGAGCCGGGCATGCCAGAATCCTTCAACGTATTGTTGAAAGAGATTCGTTCGCTGGGTATCAACATCGAACTGGAAGACGAGTAATTCTCGCTCAAACAGGTCACTGCTGTCGGGTTAAAACCCGGCAGCGGATTGTGCTAACTCCGACGGGAGCAAATCCGTGAAAGATTTATTAAAGTTTCTGAAAGCGCAGACTAA
+
CCCCCGGGGGGGFGGGGGGGGGGGGGGGGGGGGGGGGGGGGGGGGGGGGGGGGGGGGGGGGGGGGGG@FGGGGGGGGGGGGGGGGGGGGGGG@GGGGGGGGGGGGGGGGGGGGGGGGGGGGGGGGGGGGGGGGGGGGGGGGGGGGGGGGGGGGGGGGGGGGGGGGGGGGGGGGGGGGGGGGGGGGGGGGGGGGGGGGGGGGGGGGGGGGGGGGGGGFGGGGGGGGGGGGGGGGGGGGFGGGGGGGGGGGGGGGGGGGGGGGGGFGGGGGGGGGGGGGGGGGGGGGGGGGGGGGGGGGGGGGGGGGGGGGGGGGGGGGGGGGGGGGGGGGGGGGGGGGGGGGGEGGGFF9GGGGGGGGGGGGGGGGGGFGFCCC<GGGGGGGGGGGGGGCCCCC
@M01607:188:000000000-KTTC9:1:1101:19729:2943 1:N:0:AAGGAGAC+CCGAAGAT
CATCGCTGACGAGTAACCGGATCCCCGATCCGTGGACTTGTCAGCGACTGAGGAAACAGACATGTGTTAGGCTGAGGAAACGACTGGGCCGACCCTCAGCTTTAGTTATTGCAGGAAATGCTCACCGTTAAGTCTGATGACGTGAACGGTCGTACCAAGATGTATAAAAACATCGTGGACGGCAACCATCAGATGGAGCCGGGCATGCCAGAATCCTTCAACGTATTGTTGAAAGAGATTCGTTCGCTGGGTATCAACATCGAACTGGAAGACGAGTAATTCTCGCTCAAACAGGTCACTGCTATCGGGTTAAAACCCGGCAGCGGATTGTGCTAACTCCGACGGGAGCAAATCCGTGAAAGATTTATTAAAGTTGCTGAAAGCGCAGACTAA
+
CCCCCGGGGGGGGGGGGGGGGGGGGGGGGGGGGGGGGGGFGGGGGGGGGGGGGGGGGGGGGGGGGGGFAFGGGGGGGGGGG,=FGFGFGGGGGGGFGGGGGGG?GGGG@GGGGGGGGGGGGGGGGGGGGGGGGGG?G@GGGG@GCEGGGGGDFGGGGFGGGG?GGGGGGGGGGGGGGGEGGFEGGGGGGGGGGGGGFGGGGECGGGGGGGGGGGGGFGGGGGGGFFFFFGGGGGGGGFGGFGGGGGGGGGGGGFGFFFFFGFFFFGGGGGEEECFGGGFFGGFGGFFGGGGGGGGGGFAF<GFCGEGGFGGFGGGEFEGGFGCDGGGGGGGGGGFGGGGGGEEFACFGGGFEFGGGGGGGGGGGGGGGGGGFE==,,;GGGGGGGFGGCCCCC
@M01607:188:000000000-KTTC9:1:1101:24306:2945 1:N:0:AAGGAGAC+CCGAAGAT
CATCGCTGACGAGTAACCGGATCCCCGATCTGTGGACTTGTCAGCGACTGAGGAAACAGACTCCGCCTGAGCTGAGGGTACAGGATAAAATGTCCTCAGCAAGGTATCCTGCAGGAAATGCTCACCGTTAAGTCTGATGACGTGAACGGTCGTACCAAGATGTATAAAAACATCGTGGACGGCAACCATCAGATGGAGCCGGGCATGCCAGAATCCTTCAACGTATTGTTGAAAGAGATTCGTTCGCTGGGTATCAACATCGAACTGGAAGACGAGTAATTCTCGCTCAAACAGGTCACTGCTGTCGGGTTAAAACCCGGCAGCGGATTGTGCTAACTCCGACGGGAGCAAATCCGTGAAAGATTTATTAAAGTTTCTGAAAGCGCAGACTAA
+
CCCCCGGGGGGGGGGGGGGGGGGGGGGGGGGGGGGGGGGGGGGGGG@@@FGGGGGGGGGGGGGGGGG,::EFGGGGGGGGGGGGGGGGGGGG@GGGGGGGGGGGGGGGGGGGGGGGGGFGGGGGGGGGGGGGGGGGGGGGGGGGGGGGGGGGGGGGGGGFGGGGGGGGGGGGGGGGGGGGGDGGGGGGGGGGGGGGFGGGGEGGGGGGGFGGGGGGFGGGGGGGGGGGGGGGGGGGGGGGGGGGGGGGFFGGGGGGGGGGFGGGGGGGGGGGGGGGGGGGFGFGGGGGGGGGGGGGGGGGGGGGGGGGGGGGGGGEGGGDGGGGGGGGGGGGGGGGGGGGGGDGGGGGGGGGDGGGGGGGGGGGGGGGGGGGFC,GGGGGGGGGGGGGCCCCC
@M01607:188:000000000-KTTC9:1:1101:11803:2948 1:N:0:AAGGAGAC+CCGAAGAT
CATCGCTGACGAGTAACCGGATCCCCGATCCGTGGACTTGTCAGCGACTGAGGAAACAGACGGCAGTGTGGCTGAGGATGTTTTCCCGCTATGCCTCAGCTACTTCGGCTGCAGGAAATGCTCACCGTTAAGTCTGATGACGTGAACGGTCGTACCAAGATGTATAAAAACATCGTGGACGGCAACCATCAGATGGAGCCGGGCATGCCAGAATCCTTCAACGTATTGTTGAAAGAGATTCGTTCGCTGGGTATCAACATCGAACTGGAAGACGAGTAATTCTCGCTCAAACAGGTCACTGCTGTCGGGTTAAAACCCGGCAGCGGATTGTGCTAACTCCGACGGGAGCAAATCCGTGAAAGATTTATTAAAGTTTCTGAAAGCGCAGACTAA
+
CCCCCGGGGGGGGGGGGGGGGGGGGGGGGGGGGGGGGGGGGGGGGGGGGGGGGGGGGGGGGGGGGGG8FGGGGGGGGGGGGGGGGGGGGGGGFGGGGGGGGGGG;GGGGGG?GGGGGGGGG@.GGGGGGGGG:GGGGGGGGGGGGGGGGGGGGGGGG??GGGGGGGGGGGGGFGGGGGGGGGGGGGGGGGGGGGGGGGGGGGGGGGGGGGFGGGGGFGGGGGGGGGGGGGGGGFAGEFGGFGGFGGED:GGGGGFFFFGGGGFFFGFGGFFGFFFFFFFFFFFDF?GGGGGGGEFGGFGG?GGGGGGGFFGGGGGGGEGGGFDDGGGGGGGGGGGGGGGGGGEF@ACFAGGEEGGGGGGGGGGGGFGGFGGFF@CEECGGEGGGGGGGCCCCC
@M01607:188:000000000-KTTC9:1:1101:7372:2958 1:N:0:AAGGAGAC+CCGAAGAT
CATCGCTGACGAGTAACCGGATCCCCGATCCGTGGACTTGTCAGCGACTGAGGAAACAGACGCCTAAGATGCTGAGGATTATTCGATATTTTTCCTCAGCGTCGCCATTTGCAGGAAATGCTCACCGTTAAGTCTGATGACGTGAACGGTCGTACCAAGATGTATAAAAACATCGTGGACGGCAACCATCAGATGGAGCCGGGCATGCCAGAATCCTTCAACGTATTGTTGAAAGAGATTCGTTCGCTGGGTATCAACATCGAACTGGAAGACGAGTAATTCTCGCTCAAACAGGTCACTGCTGTCGGGTTAAAACCCGGCAGCGGATTGTGCTAACTCCGACGGGAGCAAATCCGTGAAAGATTTATTAAAGTTTCTGAAAGCGCAGACTAA
+
CCCCCGGGGGGGGGGGGGGGGGGGGGGGGGGGGGGGGGGGGGGGGGGGDGEFFGGGGGGGGGGGGGGFGGGGGGGGGGGGGGGGGGGGGGGG@GG@GGGGGGGGGGGGGGGGGGGGGGGGGGGGGCGGGGGGGEFGGGGGGGGGGGGGGGGGGGGGGGGG?ECFGGGGGFFFGGGGCFGGGGGGGGGGGGGGGFGCFGGGGGGGGGDFGG@6FFFGFGGGGGGGGGGGGGGGGGGGGGGGGGGGGGGGFFGFFGGGGGGFGGGGGGGGGFGFCFFGGGGGGGGGGGGGGGGGGGGGGGFGGGGEGDGGGGGFCGGGGGF@GGFGGGGGGGGGGGGFGGGGGGGGGFGGGGGGGGGGGGGGGGGGGGGGGGGFFF,GGGGGGGGGGGGGCCCCC
@M01607:188:000000000-KTTC9:1:1101:19937:2971 1:N:0:AAGGAGAC+CCGAAGAT
CATCGCTGACGAGTAACCGGATCCCCGATCCGTGGACTTGTCAGCGACTGAGGAAACAGACGGTCGTTACGCTGAGGTACCATTGACTATGGACCTCAGCGGACCATCCTGCAGGAAATGCTCACCGTTAAGTCTGATGACGTGAACGGTCGTACCAAGATGTATAAAAACATCGTGGACGGCAACCATCAGATGGAGCCGGGCATGCCAGAATCCTTCAACGTATTGTTGAAAGAGATTCGTTCGCTGGGTATCAACATCGAACTGGAAGACGAGTAATTCTCGCTCAAACAGGTCACTGCTGTCGGGTTAAAACCCGGCAGCGGATTGTGCTAACTCCGACGGGAGCAAATCCGTGAAAGATTTATTAAAGTTTCTGAAAGCGCAGACTAA
+
CCCCCGGGGGGGGGGGGGGGGGGGGGGGGGGGGGGGGGGGGGGGGGGGGGGGGGGGGGGGGGGGGGG,:FBFGGGGGGGGGGGGGGGGGGGG@GGGGGGGGGGGGGGGGGGGGGGGGGGGGG@GGGGGGGGGGGGGGGGGGGGGGGGGGGGGGGGGGGGGGGGGGGGGGGGGGGGGGGGGGGGGGGGGGGGGGGGGGGGGFGGGGGGGGGGGGGGGFGGGGGGGGGGGGGGGGGGGGGGFEDGGGGGGEEGGGFGGGGGGGGGFGGGGGGGFGGGGGGGGGGGGGGGGGGGGGGGGGGGGGGGGGGGGGGGGGGGGGGGGGGGGGGGGGGGGGGGGGGGGGGGGGFDGGGGGGGGGGGGGGGGGGGGGGGGFFC=6;;GGGGGGGGGGCCCCC
@M01607:188:000000000-KTTC9:1:1101:19254:2983 1:N:0:AAGGAGAC+CCGAAGAT
CATCGCTGACGAGTAACCGGATCCCCGATCCGTGGACTTGTCAGCGACTGAGGAAACAGACAATACAGGAGCTGAGGACCTTGCCTGGCGTTCCCTCAGCAAAATAGTTTGCAGGAAATGCTCACCGTTAAGTCTGATGACGTGAACGGTCGTACCAAGATGTATAAAAACATCGTGGACGGCAACCATCAGATGGAGCCGGGCATGCCAGAATCCTTCAACGTATTGTTGAAAGAGATTCGTTCGCTGGGTATCAACATCGAACTGGAAGACGAGTAATTCTCGCTCAAACAGGTCACTGCTGTCGGGTTAAAACCCGGCAGCGGATTGTGCTAACTCCGACGGGAGCAAATCCGTGAAAGATTTATTAAAGTTGCTGAAAGCGCAGACTAA
+
CCCCCGGGEGGGGGGGGGGGGGGGGGGGGGGGGGGEGGGGGGGGGGGGGGGFFEGGGGGGGGGGGGGFGGGGGGGGGGGGGGGGGGGGGGGGGGGG?GGGGGGGGGFGGGGGGGGGGGGGGGGGGGGGGGGGGGGGGGGGGG@GGGGGGGGCGG:GGGGGGGGGGGGGGFGGGGGGGGGGGGGGGGGGGGFGFGGG?FGGEGFEGFGGGGGGGGGGFFGGGGGGGGGGGGFGGGAGGGGGFGFFGGGGFFGFGGGGGGFFCBFFFGFGGGGFGGFFFGGGGF7GGGGGGGGGGGGGGGGGGECDGFCGGFGGDGGGGGGGGGGGGGGGGGGGGGGGGGGGGGGGFCEFFGGGGGGGGGGGGGGGGGGGGGFEF;=,;6GGGGGGGGGGCCCCC
@M01607:188:000000000-KTTC9:1:1101:9977:3004 1:N:0:AAGGAGAC+CCGAAGAT
CATCGCTGACGAGTAACCGGATCCCCGATCCGTGGACTTGTCAGTGACTGAGGAAACAGACGTGTTCCTAGCTGAGGCGCCTATGCGCTTCCTCCTCAGCTCAGATTCATGCAGGAAATGCTCACCGTTAAGTCTGATGACGTAAACGGTCGTACCAAGATGTATAAAAACATCGTGGACGGCAACCATCAGATGGAGCCGGGCATGCCAGAATCCTTCAACGTATTGTTGAAAGAGATTCGTTCGCTGGGTATCAACATCGAACTGGAAGACGAGTAATTCTCGCTCAAACAGGTCACTGCTGTCGGGTTAAAACCCGGCAGCGGATTGTGCTAACTCCGACGGGAGCAAATCCGTGAAAGATTTATTAAAGTTTCTGAAAGCGCAGACTAA
+
CCCCCGGGGGGGFGGGGGGGGGGGGGGGGGGGGGGGGGGGGGGGGGGGGGGGGGGGGGGGGGGGGGGCGGGGGGGGGGGGGGGGGGGGGGGG@GGGGGGGGGGGGGGGGGGGGGGGGGGGGGGGGGGGGGGGGGGGGGGGGGGGGGGGGGGGGFGGGGGGGGGGGGGGGGGGGGFGGGGGGGGGGFGGGGGGGGFGGGFGGGGGGGGGGGGGGGGGFGFFGGGGGGGGGGGGGGGGGGGGGGGGGGGGFGGGGGGGGGGGGGGFGGGGGFGGFFDGGGGFGGGGGGGGGGGGGGGGGGGGGGFFGGGGGFGGGGGGGGGGGGGGGGGGGFGGGGGGGGGGGGGGGFGGGGGGGGGGGGGGGGGGGGGGGGGGFEC,GFGGGGGGGGGGCCCCC
@M01607:188:000000000-KTTC9:1:1101:16198:3014 1:N:0:AAGGAGAC+CCGAAGAT
CATCGCTGACGAGTAACCGGATCCCCGATCCGTGGACTTGTCAGCGACTGAGGAAACAGACGGTGGCCTCGCTGAGGCCTTTTATTGGATAACCCTCAGCTTTAGATCTTGCAGGAAATGCTCACCGTTAAGTCTGATGACGTGAACGGTCGTACCAAGATGTATAAAAACATCGTGGACGGCAACCATCAGATGGAGCCGGGCATGCCAGAATCCTTCAACGTATTGTTGAAAGAGATTCGTTCGCTGGGTATCAACATCGAACTGGAAGACGAGTAATTCTCGCTCAAACAGGTCACTGCTGTCGGGTTAAAACCCGGCAGCGGATTGTGCTAACTCCGACGGGAGCAAATCCGTGAAAGATTTATTAAAGTTTCTGAAAGCGCAGACTAA
+
CCCCCGGGGGGGGGGGGGGGGGGGGGGGGGGGGGGGGGGGGGGGGGGGGGFGGGGGGGGGGGGGGGGFFGGGGGGGGGGGGGGGGGGGGGGGGGGGGGGGGGGGGGGGGGGGGGGGGGGGGGGGGGGGGGGGGGGGGGGGGGGGGGGGGGGGGGGFGGGGGGGGGGGGGGGGGGGGGGGGGGGGGGGGGGGGGGGGGGGGGGGGGGGGGGGGGGGGGGGGGGGGGGGGGGGGGGGGGFGGGGGGGGGGGFGGGFGGGGGGGGGGGGGGGGGGGGFGGGGGGGGGGGGGGGGGGGGGGGGGGGGGGGGGGGGGGGGGGGGGGGGGGGGGGGGGGGGGGGGGGGFGF<FGGGGGGDGGGGGGGGGGGGGGGGGGGGFGGGGGGGGGGGGGCCCCC
@M01607:188:000000000-KTTC9:1:1101:10398:3020 1:N:0:AAGGAGAC+CCGAAGAT
CATCGCTGACGAGTAACCGGATCCCCGATCCGTGGACTTGTCAGCGACTGAGGAAACAGACGATATCAGGGCTGAGGGCGATGTTGTTTACTCCCTCAGCGCCTGTTGGTGCAGGAAATGCTCACCGTTAAGTCTGATGACGTGAACGGTCGTACCAAGATGTATAAAAACATCGTGGACGGCAACCATCAGATGGAGCCGGGCATGCCAGAATCCTTCAACGTATTGTTGAAAGAGATTCGTTCGCTGGGTATCAACATCGAACTGGAAGACGAGTAATTCTCGCTCAAACAGGTCACTGCTGTCGGGTTAAAACCCGGCAGCGGATTGTGCTAACTCCGACGGGAGCAAATCCGTGAAAGATTTATTAAAGTTTCTGAAAGCGCAGACTAA
+
CCCCCGGGGGGGGGGGGGGGGGGGGGGGGGGGGGGGGGGGGGGGGGGGGGGGGGGGGGGGGGGGGGG,<:CFGGGGGGGGGGGGGGGGGGGGGGGGGGGGGGG@GGGGGGGGGGGGGGGGGGGGGGGGGGGGGGGGGGGGGGGGGGGGGGGGGGGGGGGGGGGGGGGGGGGGGGGGGGGGGGGGGGGGGGGGGGGGGGGGGGGGGGGGGGGFGGGGGGGGGGGGFGGGGGGGGGGGGGGGGGGGGGGGGFGFFGFFGGGGGGGGGGGGGGGGGGGGGGGGGGGGGGGGGGGGGGGGGGGGGGGGGGGGGGGGGGGGGGGGGGGDGGGGGGGGGGGGGGGGGGGGGGGGGGGGGGGGGGGGGGGGGGGGGGGGGGECGGGGGGGGGGGGCCCCC
@M01607:188:000000000-KTTC9:1:1101:24156:3021 1:N:0:AAGGAGAC+CCGAAGAT
CATCGCTGACGAGTAACCGGATCCCCGATCCGTGGACTTGTCAGCGACTGAGGAAACAGACACCTAAGCGGCTGAGGGGCTAGTACACATCGACCTCAGCCCCACACTTTGCAGGAAATGCTCACCGTTAAGTCTGATGACGTGAACGGTCGTACCAAGATGTATAAAAACATCGTGGACGGCAACCATCAGATGGAGCCGGGCATGCCAGAATCCTTCAACGTATTGTTGAAAGAGATTCGTTCGCTGGGTATCAACATCGAACTGGAAGACGAGTAATTCTCGCTCAAACAGGTCACTGCTGTCGGGTTAAAACCCGGCAGCGGATTGTGCTAACTCCGACGGGAGCAAATCCGTGAAAGATTTATTAAAGTTTCTGAAAGCGCAGACTAA
+
CCCCCGGGGGGGGGGGGGGGGFGGGGGGGGGGGGGGGGGGGGGGFE788@FGFGGGFGGGGGGGGFGGGGGEGGFGGGGGGGGGGGFFF<?B?FF>FGGGGFGGGGGGGGGFGFGGGGGGGGGFGGGFFGGGGGGGGGGGFGFEFGGGGFGCFGGGGGGGCCCFFGGGGGGFGCGGGGGCGGGGGFFFGFGGGGGGGGFGAECFFGGGGFFFFFFFFFFGGGGGGGGFFGFFGGGGGGGGGEGEFGFGGGGGFDGF8FGGGGFFFGGGGFGFEFFFGFAGGCEFG@GGGGGFGGGGGFCFFFGGGFF<CGGGDGGGGGFDGEFGGFFB8FGGGGGGGGGGGF7GEDEGFGGCFFEEFGGGGGGGGGGFGGGGFC,GGFGGGGGGGFGGCCCCC
@M01607:188:000000000-KTTC9:1:1101:20542:3046 1:N:0:AAGGAGAC+CCGAAGAT
CATCGCTGACGAGTAACCGGATCCCCGATCCGTGGACTTGTCAGCGACTGAGGAAACAACCTCCACTCAGCTGAGGCAAAGGAGCCGCTACCCCTCAGCCACCAGACTTGCAGGAAATGCTCACCGTTAAGTCTGATGACGTGAACGGTCGTACCAAGATGTATAAAAACATCGTGGACGGCAACCATCAGATGGAGCCGGGCATGCCAGAATCCTTCAACGTATTGTTGAAAGAGATTCGTTCGCTGGGTATCAACATCGAACTGGAAGACGAGTAATTCTCGCTCAAACAGGTCACTGCTGTCGGGTTAAAACCCGGCAGCGGATTGTGCTAACTCCGACGGGAGCAAATCCGTGAAAGATTTATTAAAGTTGCTGAAAGCGCAGACTAA
+
CCCCCGGGGGGGGGGGGGGGGGGGGGGGGGGGGGGGGGGGGGGGGGGGGGGGGGGGGGGGGGGGGGGEGGGGGGGGGGGGGGGGGGGGGGGGGG??4GG:6G;G@GG@GGGGGGGGG@GGFGGGGGGGGGGGGGGGGGGGGGGGGGGDGGGEGGGGGGGGGGGGGGFF5GGGGGGGFGGGGGGEGGGGGGGGGGGGGGGGDFGGGGGGGCCFFFGGFGGGGGFGGGGGGFFFGGFGGGGGGGGGGGFGGGGGFGGGFFFGGGGGGGGGGGGGFEEFFGGFCCGFGGGGGGGGGGGGGGGGGGGGGGFDGGGGGGDGEFGGGGEGFGGGGGGGGGFC@GGGGGGGFFGGGGGGGGGGGGGGGGGGGGGFGFFE;=,6;GGGGGGGGGGCCCCC
@M01607:188:000000000-KTTC9:1:1101:20756:3050 1:N:0:AAGGAGAC+CCGAAGAT
CATCGCTGACGAGTAACCGGATCCCCGATCCGTGGACTTGTCAGCGACTGAGGAAACAGACTGTATTTAAGCTGAGGATTCAATTAAGAATAGCCTCAGCGATCAGTCTTGCAGGAAATGCTCACCGTTAAGTCTGATGACGTGAACGGTCGTACCAAGATGTATAAAAACATCGTGGACGGCAACCATCAGATGGAGCCGGGCATGCCAGAATCCTTCAACGTATTGTTGAAAGAGATTCGTTCGCTGGGTATCAACATCGAACTGGAAGACGAGTAATTCTCGCTCAAACAGGTCACTGCTGTCGGGTTAAAACCCGGCAGCGGATTGTGCTAACTCCGACGGGAGCAAATCCGTGAAAGATTTATTAAAGTTTCTGAAAGCGCAGACTAA
+
CCCCCGGGGGGGGGGGGGGGGGGGGGGGGGGGGGGGGGGGGGGGGGGGGGGGGGGGGGGGGGGGGGGFGGGGGGGGGGGGGGGGGGGGGGGG@GGGGGGGGGGGGGGGGGGGGGGGGGGGGGGGGGGGGGGGGGGGGGGGGGGGGGGGGGGGGGGGGGGGGGGGGGGGGGGGGGGGGGGGGGGGGGGGGGGGGGGGGGGGGGGGGGGGGGGGGGGGGGGGGGGGGGGGGGGGGGGGGGGGGGGGGGGGGFGGGGGGGGGGGGGGGGGGGGGGGGFGGGGGGGGGGFGGGGGGGGGGGGGGGGGGGEGGGGGGGGGGGGGGGGGGGGGGGGGGGGGGGGGGGGGGGFCGGGGGGGGGGGGGGGGGGGGGGGGGF;=;6;GGGGGGGGGGCCCCC
@M01607:188:000000000-KTTC9:1:1101:22471:3058 1:N:0:AAGGAGAC+CCGAAGAT
CATCGCTGACGAGTAACCGGATCCCCGATCCGTGGACTTGTCAGCGACGAGGAAACAGACTCAGAAGGCGCTGAGGCCTGTTCTAGAAGAGCCCTCAGCGTGCCCAATTGCAGGAAATGCTCACCGTTAAGTCTGATGACGTGAACGGTCGTACCAAGATGTATAAAAACATCGTGGACGGCAACCATCAGATGGAGCCGGGCATGCCAGAATCCTTCAACGTATTGTTGAAAGAGATTCGTTCGCTGGGTATCAACATCGAACTGGAAGACGAGTAATTCTCGCTCAAACAGGTCACTGCTGTCGGGTTAAAACCCGGCAGCGGATTGTGCTAACTCCGACGGGAGCAAATCCGTGAAAGATTTATTAAAGTGTCTGAAAGCGCAGACTAA
+
CCCCCGGGGGGGGGFFF,@CFFGEFFCGGGGGGGGFGGGGGGGGGGGGGGGGGGGGGGGGFFGGGGGEGGGGGGCGGGGEFEGGGGGGGGGGG6FGEGGGGGGGGGGGFDFFDGEDGGGGGGGGGGGGEGGDGGGGGFGGGFGGGGGGGGGGGGGGGGGGGGGGFFEGGGGGGGFF;FFGGGGGGGGFFGGGG;@-BFGFEGGGGGGGGFFGGGGGGGGGGGGFFDG=FGGGGGGGGFGGGGGGGGGGEFGFFGGGFGGGFCFGGGEFFFFEGGGGEFDECGGGFF?FFEGE:FFGGGDCDECEGF,DGGGGGGGE@8GGGGGFAE8CGFGGGGFGCGGGEGGGFFFEECFCGGGGGFDGFGFGGGGGGGGFC,,GGGGECGGGDDGCCCCC
@M01607:188:000000000-KTTC9:1:1101:8655:3072 1:N:0:AAGGAGAC+CCGAAGAT
CATCGCTGACGAGTAACCGGATCCCCGATCCGTGGACTTGTCAGCGACTGCGGAAACAGACAATCAGGATGCTGAGGAATGCAAGCTGTTCTGCCTCAGCTATAAGATCTGCAGGAAATGCTCACCGTTAAGTCTGATGACGTGAACGGTCGTACCAAGATGTATAAAAACATCGTGGACGGCAACCATCAGATGGAGCCGGGCATGCCAGAATCCTTCAACGTATTGTTGAAAGAGATTCGTTCGCTGGGTATCAACATCGAACTGGAAGACGAGTAATTCTCGCTCAAACAGGTCACTGCTGTCGGGTTAAAACCCGGCAGCGGATTGTGCTAACTCCGACGGGAGCAAATCCGTGAAAGATTTATTAAAGTTTCTGAAAGCGCAGACTAA
+
CCCCCGGGGGGGGGGGGGGGGGGGGGGGGGGGGGGGGGGGGGGFGGGGGG,CEGGGGGGGGGGGGGG?FGGGGGGGGGGGGGGGGGGGGGGGGGGGGGGGGGGGGGGGGGGGGGGGGGG;GGGGGGGGGGGGGGGGGGGGGGGFGGGGGGGGGGGGGGGGGGFGGGGGGGGGGGGGGGGGGGGGGGGGGGGGGGGGGGGGGGFFFGGGGGGGGGGGFGGGGGGGGGGGGGGGGGGGGFGGGGGGGGGGGGGGGFGGGGGGGGFFFGFFGFGFGGGGGGGGGFGGGGGGGGGGGGGGGGGG?GFGGGGGGGGGDGGGGFCGGGGGGGGGGGGGGGGGGGGGGGGGFFFFGGGGGGGGGGGGGGGGGGGGGGGGGF<FGGGGGGGGGGGGCCCCC
@M01607:188:000000000-KTTC9:1:1101:11513:3085 1:N:0:AAGGAGAC+CCGAAGAT
CATCGCTGACGAGTAACCGGATCCCCGATCCGTGGACTTGTCAGCGACTGAGGAAACAGACCGATAGGTAGCTGAGGGATCTCCTTTATAGGTCCTCAGCCTATGATTTTGCAGGAAATGCTCACCGTTAAGTCTGATGACGTGAACGGTCGTACCAAGATGTATAAAAACATCGTGGACGGCAACCATCAGATGGAGCCGGGCATGCCAGAATCCTTCAACGTATTGTTGAAAGAGATTCGTTCGCTGGGTATCAACATCGAACTGGAAGACGAGTAATTCTCGCTCAAACGGGTCACTGCTGTCGGGTTAAAACCCGGCAGCGGATTGTGCTAACTCCGACGGGAGCAAATCCGTGAAAGATTTATTAAAGTTTCTGAAAGCGCAGACTAA
+
CCCCCGGGGGGGGGGGGGGGGGGGGGGGGGGGGGGGGGGGGGGGGGGGGGGGGGGGGGGGGGGGGGG8EFGGGGGGGGGGGGGGGGGGGGGG@GGGGGGGGGGGGGGGGGGGGGGGGGGGG@@GGGGGGGGGGGGGGGGGGGGGGGGGGGGGGGGGGGGGGG?GGGGGGGGGGGGGGGGGGGGGGGGGGGGGGGGGGGGGGGGGGGGGGGGGGGGGFGGGGGGGGGGGGGGGGGFGGGGGGGGGGGGGFGGGGGGGGGGGGGFFGGGGGGGGGGFGGGGFFGDGGFGGGGGGGGGGGGGGGGEGGGGGGGGGGGGGGGGGGGGGGGGGGGGGGGGGGGGGGGGGGFCF9GGGGGGGGGGGGGGGGGGGGGGGGFCFEFGGGGGGGGGGCCCCC
@M01607:188:000000000-KTTC9:1:1101:9595:3089 1:N:0:AAGGAGAC+CCGAAGAT
CATCGCTGACGAGTAACCGGATCCCCGATCCGTGGACTTGTCAGCGACTGAGGAAACAGACAGTAAGTCGGCTGAGGCACGTATTCTAGTAGTCCTCAGCCTTGAAAATTGCAGGAAATGCTCACCGTTAAGTCTGATGACGTAAACGGTCGTACCAAGATGTATAAAAACATCGTGGACGGCAACCATCAGATGGAGCCGGGCATGCCAGAATCCTTCAACGTATTGTTGAAAGAGATTCGTTCGCTGGGTATCAACATCGAACTGGAAGACGAGTAATTCTCGCTCAAACAGGTCACTGCTGTCGGGTTAAAACCCGGCAGCGGATTGTGCTAACTCCGACGGGAGCAAATCCGTGAAAGATTTATTAAAGTTTCTGAAAGCGCAGACTAA
+
CCCCCGGGGGGGEGGGGGGGGGGGGGGGGGGGGGGGGGGGGGGGGGGGEGGGGGGGGFGGGGGFGGG,<8@FGGGGGGGGGGGGGGGGGGGF;GGGGGGGGGGGGGGGGGGGGGGEGFFGGGFGGGGGGGGFGF=GGGGGGGEFFGGGGGGEGGGGGGGGGGGGGGGGGGEGFFEGFGGGGGGFFGGGGFEGFFGGGFFFFCFGGGFGGGGFFFFG=GGGGGGFFEGGFGEFGGGGEGGEEGEFDDCFD@CFFFFGGGGGGGE=GGGGFGGFGFFGGGGGGGGGFGFGGGFGGGFGGGGGFGGGGGGGGGGGGGGGGGGGFFFFFFCGGGGGGGGGGGGGGGGFEEDFGGGGGGGGGGGGGGGGGGGGGGGFFC,,GGGGGGGGGGFGCCCCC
@M01607:188:000000000-KTTC9:1:1101:19073:3100 1:N:0:AAGGAGAC+CCGAAGAT
CATCGCTGACGAGTAACCGGATCCCCGATCCGTGGACTTGTCAGCGACTGAGGAAACAGACGCCCGCTAGGCTGAGGGCTATAATATCGATAGCCTCAGCCGTGGCTGGTGCAGGAAATGCTCACCGTTAAGTCTGATGACGTGAACGGTCGTACCAAGATGTATAAAAACATCGTGGACGGCAACCATCAGATGGAGCCGGGCATGCCAGAATCCTTCAACGTATTGTTGAAAGAGATTCGTTCGCTGGGTATCAACATCGAACTGGAAGACGAGTAATTCTCGCTCAAACAGGTCACTGCTGTCGGGTTAAAACCCGGCAGCGGATTGTGCTAACTCCGACGGGAGCAAATCCGTGAAAGATTTATTAAAGTTTCTGAAAGCGCAGACTAA
+
CCCCCGGGGGGGGGGGGGGGGGGGGGGGGGGGGGGGGGGGGGGGGGGGGGGGGGGGGGGGGGGGGGG+88CFFGGGGGGGGGGGGGGGGGGGGGGGGGGGGGGEEGGGGGGGGGGGGGGGGG&GGGGG>GGGGGGGGGGGGGGGGGGGGGGGGG?GGGGG@GGGGGGGGGGGGGEGGGGGGGGGGGFGGGGGGGGGGGGGGGGGGGGGGGGGGGGGGGGGGGGGGDEGGGGGGGFGGFCFGGGGGGGGGFGFGGGGGGGFGGGGGGGGGGGGGGGGGGGFGEGGGGGGGGGGGGFGGGGGFFEGGGGGGGGF@GGEGGGGFGGGGDGGGGGGGGGGEEEGGGGGGGEFGGGGGGGGGGGGGGGGGGGGGGFFC;<,,;GGGGDDGGGFCCCCC
@M01607:188:000000000-KTTC9:1:1101:6659:3101 1:N:0:AAGGAGAC+CCGAAGAT
CATCGCTGACGAGTAACCGGATCCCCGATCCGTGGACTTGTCAGCGACTGAGGAAACAGACGCCACATTGGCTGAGGTCATCATACCTACGTTCCTCAGCTAACCTACTTGCAGGAAATGCTCACCGTTAAGTCTGATGACGTGAACGGTCGTACCAAGATGTATAAAAACATCGTGGACGGCAACCATCAGATGGAGCCGGGCATGCCAGAATCCTTCAACGTATTGTTGAAAGAGATTCGTTCGCTGGGTATCAACATCGAACTGGAAGACGAGTAATTCTCGCTCAAACAGGTCACTGCTGTCGGGTTAAAACCCGGCAGCGGATTGTGCTAACTCCGACGGGAGCAAATCCGTGAAAGATTTATTAAAGTTTCTGAAAGCGCAGACTAA
+
CCCCCGGGDGGGEGGGGGGGCFGFGGGGGGGGGGEGGGGGGGGFGG7FEG8F@D@GGGGGGFGGFDGAFGFGGGGGGDFGCCFFGGGGGGGG<G;GGGFGGFFFGG@G?GGGGGGEGGG?GGG?FFGGGGFFGGGGGGDEGGFEGGGGGCGGGGGGGGEGDAGFFGGGGGFFGF,@;@GGFGGGGFFGGGGGFGGGGFF@CFFGGGGGGFFGG>F?FCGGGGGGGGGGGFFGGGGGGGGGGGGGGFFGFGGFGFFFFFF@EGGGGGGFF?GGGGFGGFGFFFGFFCFFFDFCGGFGGGGG?GEGGFFFGEAD@GGGGGGDGGGGGGEFFGGGGGGGEEGGGGGFFFEEEDEFFCFGGGGGGGFGGFFCGGFFFF<<GGGCEGGGGGGGCCCCC
@M01607:188:000000000-KTTC9:1:1101:10839:3112 1:N:0:AAGGAGAC+CCGAAGAT
CATCGCTGACGAGTAACCGGATCCCCGATCCGTGGACTTGTCAGCGACTGAGGAAACAGACACGCAATTGGCTGAGGTTTAATGTTTTATAAACCTCAGCTGTATCGGATGCAGGAAATGCTCACCGTTAAGTCTGATGACGTGAACGGTCGTACCAAGATGTATAAAAACATCGTGGACGGCAACCATCAGATGGAGCCGGGCATGCCAGAATCCTTCAACGTATTGTTGAAAGAGATTCGTTCGCTGGGTATCAACATCGAACTGGAAGACGAGTAATTCTCGCTCAAACAGGTCACTGCTGTCGGGTTAAAACCCGGCAGCGGATTGTGCTAACTCCGACGGGAGCAAATCCGTGAAAGATTTATTAAAGTTTCTGAAAGCGCAGACTAA
+
CCCCCGGGGGGGGGGGGGGGGGGFGGGGGGGGGGGGGGGGGGGGGGGGGGGGGGGGGGGGGGGGGGGDGGGGGGGGGGGGFFGGGGGGGGGGGG?G=EFGGGGGGGGGGGGGGFFGGDFGGGFGGGGGGGGGGGGGGEFGGGGDGGGGGGGEGGGGGGGGGGGGGGFGGGFFCFGDFFGGEGGGEGGGGGGFFGGFGGGGFGGGGGFGGGGGFGGGGGGGGGGGGGFFFFFGGGGGGFGGGGGGGFGGGFGGFGGFFGGGGGFFFGFGGGGGGGFGFCGFGGGGFGGGGGGGGGGGGGGG?DGGGGGGGGGGDGGGGGGGGGGGGGGGGGGGGGGGGGGGGGGGGGGGGGFF7GGGGGGGGGGGGGGGGGGGFFC,GGGGGGGGGGGGCCCCC
@M01607:188:000000000-KTTC9:1:1101:10773:3115 1:N:0:AAGGAGAC+CCGAAGAT
CATCGCTGACGAGTAACCGGATCCCCGATCCGTGGACTTGTCAGCGACTGAGGAAACAGACGTACTGGATGCTGAGGTCCACAAGTTGACAGACCTCAGCCAGGGTCATTGCAGGAAATGCTCACCGTTAAGTCTGATGACGTGAACGGTCGTACCAAGATGTATAAAAACATCGTGGACGGCAACCATCGGATGGAGCCGGGCATGCCAGAATCCTTCAACGTATTGTTGAAAGAGATTCGTTCGCTGGGTATCAACATCGAACTGGAAGACGAGTAATTCTCGCTCAAACAGGTCACTGCTGTCGGGTTAAAACCCGGCAGCGGATTGTGCTAACTCCGACGGGAGCAAATCCGTGAAAGATTTATTAAAGTTTCTGAAAGCGCAGACTAA
+
CCCCCGGGGGGGFGGGGGGGGGGGGGGGGGGGGGGGGGGGGGGGGGGGGGGGGGGGGGGGGGGGGGGCGGGGGGGGGGGGGGGGGGGGGGGGGG?GGGGG@GGGGG??GGG;GGGGGGGGGG@GGGGGGGGG?GGGGGGGGGGGGGGGGGGGGGGGGGGGGGGFGGGGGGGGAFCGGGGGGGGGGGGGGGGGGGGGGGGGGGGGGGGGGGFEFGGGFGFGGGGGGGGGGGGGGGFFGGGGGGGFFGGGGGGGGGGGGGGGGGGGGGFGGGGGFGCGGGGGGGFFF:F<GGGGGGGGDGCF3GGGGGFFGGGGGGGGGGGGGGGGGGGGGGGFGGGGGGGGGGGFFFFFGGGGGGGGGGGGGGGGGGGGGGGGGFCCGGGGGDGGGGGGCCCCC
@M01607:188:000000000-KTTC9:1:1101:19256:3132 1:N:0:AAGGAGAC+CCGAAGAT
CATCGCTGACGAGTAACCGGATCCCCGATCCGTGGACTTGTCAGCGACTGAGGAAACAGACCAGCGTCTGGCTGAGGAACTCGGTATAATCACCCTCAGCGTCTACTAGTGCAGGAAATGCTCACCGTTAAGTCTGATGACGTGAACGGTCGTACCAAGATGTATAAAAACATCGTGGACGGCAACCATCAGATGGAGCCGGGCATGCCAGAATCCTTCAACGTATTGTTGAAAGAGATTCGTTCGCTGGGTATCAACATCGAACTGGAAGACGAGTAATTCTCGCTCAAACAGGTCACTGCTGTCGGGTTAAAACCCGGCAGCGGATTGTGCTAACTCCGACGGGAGCAAATCCGTGAAAGATTTATTAAAGTTTCTGAAAGCGCAGACTAA
+
CCCCCGGGGGGGGGGGGGGGGGGGGGGGGGGGGGGGGGGGGGGGGGGGGGGGGGGGGGGGGGGGGGG@FGGGGGGGGGGGGGGGGGGGGGGGGGGGGG@@GG?GGGGGGGGGGGGGGGGGGGGGGGGGGGGGGGGGGGGGGGGGGGGGGGGGGGGGGGGGGGGGGGGGGGGGGGGGGEGGGGGGGGGGGGGGGGGGGGGGGGGGGGGGGGGGGGGGFGGGGGGGGGGGGGGGGGGGGGGGGGGGGGGGFGGGGGFGGGGGGGGGGGGGGGGGGGGGGGFGGGGGGGGGGGGGGGGGGGGFGGGGGGGGGGGGGGGGGGGGGGGGGGGGGGGGGGGGGGGGGGGGGFEGGGGGGGGGGGGGGGGGGGGGGGGFF==,;;GGGGGGGGGGCCCCC
@M01607:188:000000000-KTTC9:1:1101:22023:3132 1:N:0:AAGGAGAC+CCGAAGAT
CATCGCTGACGAGTAACCGGATCCCCGATCCGTGGACTTGTCAGCGACTGAGGAAACAGACAACATCTATGCTGAGGTCCAAAACCTGGATTCCCTCAGCAGTGAGCTATGCAGGAAATGCTCACCGTTAAGTCTGATGACGTGAACGGTCGTACCAAGATGTATAAAAACATCGTGGACGGCAACCATCAGATGGAGCCGGGCATGCCAGAATCCTTCAACGTATTGTTGAAAGAGATTCGTTCGCTGGGTATCAACATCGAACTGGAAGACGAGTAATTCTCGCTCAAACAGGTCACTGCTGTCGGGTTAAAACCCGGCAGCGGATTGTGCTAACTCCGACGGGAGCAAATCCGTGAAAGATTTATTAAAGTGGCTGAAAGCGCAGACTAA
+
CCCCCGGGGGGGGGGGGGGGGGGGGGGGGGGGGGGGGGGGGGGGGGGGGG,EFGGGGGGGGGGGGGG,<CCFAFGGGGGGGGGGGGGGGGGGGGGGGGGGGGGG?GGGGGGGGGGGGGGGGG<GGGGGGGGGGGGGGGGGGGGGGGGGGGGGGGGGGGGGGGGGGGGGGGGGGGGGGGGGGGGGGGGGGGGFGGGGGGGGGGGGGGGGGGGGGGGGFGGGGGGGGGGGGGGGGGGGGGFGGGGGGGGGGGGGFGFFFFFDGFGFGGGGGCGGGGGGGGGGGFGGGFGCGGGGGGGGGGGGGGGGGGGGGGGGEGCGGGFGGGGGGGGGGGGGGGGGGGGGGGGGGGGGFGGGGGGGFGGGGGGGGGGGGGGGFC,9GGGGGGGGGGGGCCCCC
@M01607:188:000000000-KTTC9:1:1101:17836:3133 1:N:0:AAGGAGAC+CCGAAGAT
CATCGCTGACGAGTAACCGGATCCCCGATCCGTGGACTTGTCAGCGACTGAGGAAACAGACGGATCACAGGCTGAGGCTAAGAAGTGGACTTCCTCAGCTATCTATTCTGCGGAAATGCTCACCGTTAAGTCTGATGACGTGAACGGTCGTACCAAGATGTATAAAAACATCGTGGACGGCAACCATCAGATGGAGCCGGGCATGCCAGAATCCTTCAACGTATTGTTGAAAGAGATTCGTTCGCTGGGTATCAACATCGAACTGGAAGACGAGTAATTCTCGCTCAAACAGGTCACTGCTGTCGGGTTAAAACCCGGCAGCGGATTGTGCTAACTCCGACGGGAGCAAATCCGTGAAAGATTTATTAAAGTTTCTGAAAGCGCAGACTAA
+
CCCCCGGGGGGGFFGGGGGGGGGGGGGGGGGGGGGGGGGGGGGGGGGGGGGGGGGGGGGGGGGGGGGFGGGGGGGGGGGGGGGGGGGGGGGGGGGGGGGGGGGGGGGG@GGGGGGGGGGGGGGGGGGGGGGGGGGGGGGGGGGGGGGGGGGGGGGGGGGGGGGGGGGGGGGGGGGGGFGGGGGGGGFGGGGGGDDFFGGGGGGGGFGGGFGGGGGGGGGGGGGGGGGGGGGGGFGGGFGGGGGGGFDGFFGFGGGGGFEGFGGGGGFGGGGGGGGGGGGGGGGGGGGGGGGGGGGGGGGGGGGFDFGGGGGGGGGGGGGGGDGGGGGGGGGGGGGGGGGGGGGGGFAFGGGGGGGGGGGGGGGGGGGFC==<GFGGGGGGGGGGGGCCCCC
@M01607:188:000000000-KTTC9:1:1101:24203:3144 1:N:0:AAGGAGAC+CCGAAGAT
CATCGCTGACGAGTAACCGGATCCCCGATCCGTGGACTTGTCAGCGACTGAGGAAACAGACTCAGTGTTCGCTGAGGCATTACGCCACCAATGCCTCAGCTCCCTTTACTGCAGGAAATGCTCACCGTTAAGTCTGATGACGTGAACGGTCGTACCAAGATGTATAAAAACATCGTGGACGGCAACCATCAGATGGAGCCGGGCATGCCAGAATCCTTCAACGTATTGTTGAAAGAGATTCGTTCGCTGGGTATCAACATCGAACTGGAAGACGAGTAATTCTCGCTCAAACAGGTCACTGCTGTCGGGTTAAAACCCGGCAGCGGATTGTGCTAACTCCGACGGGAGCAAATCCGTGAAAGATTTATTAAAGTTTCTGAAAGCGCAGACTAA
+
CCCCCGGGGGGGGEGGGGGGGGGGGGGGGGGGGGDGGGGGGGGGGG68@@FFGGGGGGGGGGGGGGGEGGGGGGGGGGGGGGGGGGGGGGGGGGGGGGGGGGGGGGGGGGGGGGGGGGGGGGGGGGGGGGGGGGGGGGGGGGGGGGGGGGGGGGGGGGGGGGGGGGGGGGGGGGGGGFEGGGGGGGGGGGGGGGGGGGGGGGGGGGGGGGGGGGGGGGGGGGGGGGGGGGGGGGGGGGGGFGGGGGGGFFGGGGGFEGGGGGFGGGGFGGGGFFFGGGGGFGFGGGGGGGGGGGGGGGGGFGGGGGGGGGGGGGGGGFFDGGGGGGGGGGGGGGFGGGGGGGGGGFCGGGGGGGGGGGGGGGGGGGGGGGGGFF9GFFGGGGGGGGGGCCCCC
@M01607:188:000000000-KTTC9:1:1101:15588:3146 1:N:0:AAGGAGAC+CCGAAGAT
CATCGCTGACGAGTAACCGGATCCCCGATCCGTGGACTTGTCAGCGACTGAGGAAACAGACCAGACAATAGCTGAGGATCACGTTATAAGCTTCCTCAGCCTCGCTTGTTGCAGGAAATGCTCACCGTTAAGTCTGATGACGTGAACGGTCGTACCAAGATGTATAAAAACATCGTGGACGGCAACCATCAGATGGAGCCGGGCATGCCAGAATCCTTCAACGTATTGTTGAAAGAGATTCGTTCGCTGGGTATCAACATCGAACTGGAAGACGAGTAATTCTCGCTCAAACAGGTCACTGCTGTCGGGTTAAAACCCGGCAGCGGATTGTGCTAACTCCGACGGGAGCAAATCCGTGAAAGATTTATTAAAGTTTCTGAAAGCGCAGACTAA
+
CCCCCGGGGGGGGGGGGGGGGGGGGGGGGGGGGGGGGGGGGGGGGGGGGGGGGGGGGGGGGGGGGGG,:CEFGGGGGGGGGGGGGGGGGGGG?G?GGGGG;@GGGGGGGGG?GGGGGGGGGGGGGGGGGGGGGGGGGGGGGGGGGGGGGG?EGGGGGGGGGGGGGGGGGGGGGGGGFGGGGGGGGGGGGGGGGGGGGGGGGGGGGGGGGGGGGFGGGGGGGGGGGGGGGGGGGGGGGGGGGGGGGGGGGGGGGFGGGGGGGGGGGGGGGGGGGGGGGGGGGGGGGGGGGG@GGGGGGGGGGGGGGGGGGGGGGGGGGGGGGGGGGGGGGGGGGGGGGGGGGFGGGEFGGGGGGGGGGGGGGGGGGGGGGGGGGGGGGGGGGGGGGGGGCCCCC
@M01607:188:000000000-KTTC9:1:1101:10144:3146 1:N:0:AAGGAGAC+CCGAAGAT
CATCGCTGACGAGTAACCGGATCCCCGATCCGTGGACTTGTCAGCGACTGAGGAAACAGACGATAATTCAGCTGAGGAGTGCTAACTTATGCCCCTCAGCATCAAGGGTTGCAGGAAATGCTCACCGTTAAGTCTGATGACGTGAACGGTCGTACCAAGATGTATAAAAACATCGTGGACGGCAACCATCAGATGGAGCCGGGCATGCCAGAATCCTTCAACGTATTGTTGAAAGAGATTCGTTCGCTGGGTATCAACATCGAACTGGAAGACGAGTAATTCTCGCTCAAACAGGTCACTGCTGTCGGGTTAAAACCCGGCAGCGGATTGTGCTAACTCCGACGGGAGCAAATCCGTGAAAGATTTATTAAAGTTTCTGAAAGCGCAGACTAA
+
CCCCCGGGGGGGGGGGGGGGGGGGGGGGGGGGGGGGGGGGGGGGGGGGGGGGGGGGGGGGGGGGGGGCFGGGGGGGGGGGGGGGGGGGGGGGGG@GGGGGGGGGGGGGGGGGGGGGGGGGGGGGGGGGGGGGGGGGGGGGGGGGGGGGGGGGGGGGGGGGGGGGFGGGGGGGCFGGGGGGGGGGGGGGGGGGGGGGGGGGGGGGGGGGGGGGGGGGFGGGGGGGGGGGGGGGGGGGGGGGGGGGGGGGGGGFGGGGGGGGGGGGGGGGGFGGGGGGGGGGGGGGGGGGGGGGGGGGGGGGGGGGGGGGGGGGEGGGGEFGGGGGGGGGGGGGGGGDGGGGGGGGFGFGGGGGDGGGGGGGGGFGGGGGGGGGFF<9GFGGGGGGGGGGCCCCC
@M01607:188:000000000-KTTC9:1:1101:9619:3152 1:N:0:AAGGAGAC+CCGAAGAT
CATCGCTGACGAGTAACCGGATCCCCGATCCGTGGACTTGTCAGCGACTGAGGAAACAGACTCTGAACTCGCTGAGGATTTCTTCATAGGTTACCTCAGCCTCGAACTTTGCAGGAAATGCTCACCGTTAAGTCTGATGACGTGAACGGTCGTACCAAGATGTATAAAAACATCGTGGACGGCAACCATCAGATGGAGCCGGGCATGCCAGAATCCTTCAACGTATTGTTGAAAGAGATTCGTTCGCTGGGTATCAACATCGAACTGGAAGACGAGTAATTCTCGCTCAAACAGGTCACTGCTGTCGGGTTAAAACCCGGCAGCGGATTGTGCTAACTCCGACGGGAGCAAATCCGTGAAAGATTTATTAAAGTTTCTGAAAGCGCAGACTAA
+
CCCCCGGGGGGGFGGGGGGGGGGGGGGGGGGGGGGFGGGGGGGGGGGGGGGGGGGGGGGGGGGGGGGGGGGGGGGGGGGGGGGGGGGGGGGGGGGGGGGGGGGGGGGGGGGGGGGGGGGGGGGGGGGGGGGGGGGGGGGGGGGGGGGGCGGGGGGGGGGGGGGGGGGGGGGGGGGGGGGGGGGGGGGGGGGGGGGGGGGGGGGGGGGGGGGGGGGGFGGGGGGGGGGGGGGGGGGGGFGGGGGGGGGGGGGGGGGGGGGGGGGFGGGGGGGGGGGGGGGGGGGGGGGGGGGGGGGGGGGGGGGGGFFGGGGGGGGGGGGGGGFDGGGGGGGGGGGGGGGGGGGGGGFGGGGGGGGGGGGGGGGGGGGGGGGGGFE9GGGGGGGGGGGGCCCCC
@M01607:188:000000000-KTTC9:1:1101:12143:3166 1:N:0:AAGGAGAC+CCGAAGAT
CATCGCTGACGAGTAACCGGATCCCCGATCCGTGGACTTGTCAGCGACTGAGGAAACAGACGGCATGACCGCTGAGGTGCAACCACGATGCCACCTCAGCGAATGCATTTGCAGGAAATGCTCACCGTTAAGTCTGATGACGTGAACGGTCGTACCAAGATGTATAAAAACATCGTGGACGGCAACCATCAGATGGAGCCGGGCATGCCAGAATCCTTCAACGTATTGTTGAAAGAGATTCGTTCGCTGGGTATCAACATCGAACTGGAAGACGAGTAATTCTCGCTCAAACAGGTCACTGCTGTCGGGTTAAAACCCGGCAGCGGATTGTGCTAACTCCGACGGGAGCAAATCCGTGAAAGATTTATTAAAGTTTCTGAAAGCGCAGACTAA
+
CCCCCGGGGGGGGGGGGGGGGGGGGGGGGGGGGGGGGGGGGGGGGGGGGGGGGGGGGGGGGGGGGGG,:CFGGGGGGGGGGGGGGGGGGGGG@GGGGGGGGGGGGGGGGGGGGGGGGGGGGGGGGGGGGGGGGG?GGGGGGGGGGGGGGGGGGGGGGGGGGGGGGGGGGGGGGGGGGGGGGGGGGGGGGGGGGGGGGGGGGGGGGGGGGGGGGGGGGGGGGGGGGGGGGGGGGGGGGGGGGGGGGGGGGGGGGGGGGGGGGGGGGGGGGGGGGGGGGGGGGGFGFFGFGGGGGGGGGGGGGGGGGGGGGGGGGGGGGGGGGGGGGGGGGGGGGGGGGGGGGGGGGGGGFGGGGGGGGGGGGGGGGGGGGGGGGFEEEEGGGGGGGGGGCCCCC
@M01607:188:000000000-KTTC9:1:1101:14653:3168 1:N:0:AAGGAGAC+CCGAAGAT
CATCGCTGACGAGTAACCGGATCCCCGATCCGTGGACTTGTCAGCGACTGAGGAAACAGACTATGTCTAGGCTGAGGACAGTTCACACACTGTCCTCAGCTGCTCGAAATGCAGGAAATGCTCACCGTTAAGTCTGATGACGTGAACGGTCGTACCAAGATGTATAAAAACATCGTGGACGGCAACCATCAGATGGAGCCGGGCATGCCAGAATCCTTCAACGTATTGTTGAAAGAGATTCGTTCGCTGGGTATCAACATCGAACTGGAAGACGAGTAATTCTCGCTCAAACAGGTCACTGCTGTCGGGTTAAAACCCGGCAGCGGATTGTGCTAACTCCGACGGGAGCAAATCCGTGAAAGATTTATTAAAGTTTCTGAAAGCGCAGACTAA
+
CCCCCGGGGGGGGGGGGGGGGGGGGGGGGGGGGGGGGGGGGGGGGGGGGGGGGGGGGGGGGGGGGGGEFGGGGGGGGGGGGGGGGGGGGGGG@GGGGGGGGGGGGGGGGGGGG?GGGGGGGGGGGGGGGGGGGGGGGGGGGGGGGGGGGGGGGGGGGGGGGGGGGGGGGGGGGGGGGGGGGGGGGGGGGGGGGGGGGGGGGGGGGGGGGGGGGGGGGGGGGGGGGGGGGGGGGGGGGFGGGGGGGGGGGFGGGFGGGGGGGGGGGGGGGGGFGGGGGGGGGGGGGGGGGGGGGGGGGGGGGGGGGGGGGGGGDGGGGGGGGGGGGGGGGGGGGGGGGGGGGGGGGGFGGGGGGGGGGGGGGGGGGGGGGGGGGGGGGGGGGGGGGGGGCCCCC
@M01607:188:000000000-KTTC9:1:1101:15739:3176 1:N:0:AAGGAGAC+CCGAAGAT
CATCGCTGACGAGTAACCGGATCCCCGATCCGTGGACTTGTCAGCGACTGAGGAAAAGACCTTTTCTTGGCTGAGGACGGGCATAATAGCCACCTCAGCAACGTAATTTGCAGGAAATGCTCACCGTTAAGTCTGATGACGTGAACGGTCGTACCAAGATGTATAAAAACATCGTGGACGGCAACCATCAGATGGAGCCGGGCATGCCAGAATCCTTCAACGTATTGTTGAAAGAGATTCGTTCGCTGGGTATCAACATCGAACTGGAAGACGAGTAATTCTCGCTCAAACAGGTCACTGCTGTCGGGTTAAAACCCGGCAGCGGATTGTGCTAACTCCGACGGGAGCAAATCCGTGAAAGATTTATTAAAGTTTCTGAAAGCGCAGACTAA
+
CCCCCGGGGGGGGGGGGGGGGGGGGGGGGGGGGGGGGGGGGGGGGGGGGGGGGGGGGGGGGGGGGGGDFFGGGGGGGGGGGGGGGGGGGGG@GGGGGGGGGGGGGGGGGGGGGGG$FGGGGGGGGGGGGGGGGGGGGGGGG@GGGGGGGGGGGGGGGGGGGGGGGGGGGGGGGGGGGGGGGGGGGGGGGGFGGGGGFGGGGGGGGGGGGGGGGGGGGGGFGGGGGGGGGGGGGGGGGGGGGGGGGGGGGGGGFGGGGGGGGGGGGGGGGGGGGGGGGGGGGDGGGGGGGGGGGGGGGGGGGGGGGGGGGGGGGGGGGGGGGGGGGGGGGGGGGGGGGGGGGGGGFFFGGGGGGGGGGGGGGGGGGGGGGGGGFAGGGGGGGGGGGGGCCCCC
@M01607:188:000000000-KTTC9:1:1101:12110:3179 1:N:0:AAGGAGAG+CCGAAGAT
CATCGCTGACGAGTAACCGGATCCCCGATCCGTGGACTTGTCAGCGACTGAGGAAACAGACAATCAATTAGCTGAGGCCCGCGTCACCTAACACCTCAGCGCCCATGGGTGCAGGAAATGCTCACCGTTAAGTCTGATGACGTGAACGGTCGTACCAAGATGTATAAAAACATCGTGGACGGCAACCATCAGATGGAGCCGGGCATGCCAGAATCCTTCAACGTATTGTTGAAAGAGATTCGTTCGCTGGGTATCAACATCGAACTGGAAGACGAGTAATTCTCGCTCAAACAGGTCACTGCTGTCGGGTTAAAACCCGGCAGCGGATTGTGCTAACTCCGACGGGAGCAAATCCGTGAAAGATTTATTAAAGTTTCTGAAAGCGCAGACTAA
+
CCCCCGGGGGGGGGGGGGGGGGGGGGGGGGGGGGGGGGGGGGGGGGGGGGGGGGGGGGGGGGGGGGGFGGGGGGGGGGGGGGGGGGGGGGGG<GGGGGGGGGGGGGGGG@GGGGGGGGGGGG@GGGGGGGGGGGGGGGGGGGGGGGGGGGGGGGGGGGGGGGGGGGGGGGGGGGGGGGGGGGGGGGGGGGGGGGGGGGGGGGGGGGGGGGGGGGGGGGGGGGGGGGGGGGGGGGGGGGGGGGGGGGGGGGGGGFGFGGGGGGGGGGGGGGGGGGGGGGGGGGGGFFGGGGGGGGGGGGGGGGGGGGGGGGGGGGGGGGGGGGGGGGGGGGGGGGGGGGGGGGEGGGGGGGGGGGGGGGGGGGGGGGGGGGGGGGFFFEGGGGGGGGGGCCCCC
@M01607:188:000000000-KTTC9:1:1101:18835:3188 1:N:0:AAGGAGAC+CCGAAGAT
CATCGCTGACGAGTAACCGGATCCCCGATCCGTGGACTTGTCAGCGACTGAGGAAACAGACTAAAAACAAGCTGAGGATCGTTCTTCTACTTACCTCAGCTTAAGCTTATGCAGGAAATGCTCACCGTTAAGTCTGATGACGTGAACGGTCGTACCAAGATGTATAAAAACATCGTGGACGGCAACCATCAGATGGAGCCGGGCATGCCAGAATCCTTCAACGTATTGTTGAAAGAGATTCGTTCGCTGGGTATCAACATCGAACTGGAAGACGAGTAATTCTCGCTCAAACAGGTCACTGCTGTCGGGTTAAAACCCGGCAGCGGATAGTGCTAACTCCGACGGGAGCAAATCCGTGAAAGATTTATTAAAGTTTCTGAAAGCGCAGACTAA
+
CCCCCGGGGGGGGGGGGGGGGGGGGGGGGGGGGGGGGGGGGGGGGGGGGGGGGGGGGGGGGGGGGGGEGGGGGGGGGGGGGGGGGGGGGGGGGGGGGGGGGGGGGGGGGGGGGGGGGGGGGG;GGGGGGGGGGGGGGGGGGGGGGGGGGGGGGGGGGGGGGGGGGGGGGGGGGGGGGGGGGGGGGGGGGGGGGGGGGGGGGGGGGGGGGGGGGGGGGGGGGGGGGGGGGGGGGGGGGGGGGGGGGGGGGGGGFGGGGGFGGGGGGGGGGGGGGGGGGGGGGGGGGGGGGGGGGGGGGGGGGGGGGGGGGGGGGGGGGGGGGGGGGGGGGGGGGGGGGGGGGGGGGFEE9GGGGGGGGGGGGGGGGGGGGFCCC6GGGGGGGGGGGGGGCCCCC
@M01607:188:000000000-KTTC9:1:1101:10520:3194 1:N:0:AAGGAGAC+CCGAAGAT
CATCGCTGACGAGTAACCGGATCCCCGATCCGTGGACTTGTCAGCGACTGAGGAAACAGACTTTTAGACCGCTGAGGGAGTTTACCGCATACCCCTCAGCCTAATATGTTGCAGGAAATGCTCACCGTTAAGTCTGATGACGTGAACGGTCGTACCAAGATGTATAAAAACATCGTGGACGGCAACCATCAGATGGAGCCGGGCATGCCAGAATCCTTCAACGTATTGTTGAAAGAGATTCGTTCGCTGGGTATCAACATCGAACTGGAAGACGAGTAATTCTCGCTCAAACAGGTCACTGCTGTCGGGTTAAAACCCGGCAGCGGATTGTGCTAACTCCGACGGGAGCAAATCCGTGAAAGATTTATTAAAGTTTCTGAAAGCGCAGACTAA
+
CCCCCGGGGGGGFGGGGGGGGGGGGGGGGGGGGGGGGGGGGGGGGGGGGGGGGGGGGGGGGGGGGGG,:CFGGGGGGGGGGGGGGGGGGGGGGGGGGGG/GGGGGGGGGGG?GGGGGGGGGGGGGGGGGGGGGGGGGGGGGGGGGGGGGGGGGGGGGGGGFGFGGGGGGGGGFGGGGGGGGGGGGGGGGGGFFGGGGGGGGGGDGGGGGGGGGGGGGGGGGGGGGGGGGGGGGGGGFGGGGGGGGGFGEDGGGGGGGGGGGGGGGGGGGGGGGGGGGGGGGGGGGGGGGGGGGFGGGGGGGGGGGGGGGGGGGGGGGGGGGGFGGGGGGGGGGGGGGGGGGGGGFFFGGGGGGGGGGGGGGGGGGGGGGGGGGGFDGGGGGGGGGGGGCCCCC
@M01607:188:000000000-KTTC9:1:1101:13958:3201 1:N:0:AAGGAGAC+CCGAAGAT
CATCGCTGACGAGTAACCGGATCCCCGATCCGTGGACTTGTCAGCGACTGAGGAAACAGACTTATACCAAGCTGAGGCAATTCATCCTTACGTCCTCAGCTATAGGGCATGCAGGAAATGCTCACCGTTAAGTCTGATGACGTGAACGGTCGTACCAAGATGTATAAAAACATCGTGGACGGCAACCATCAGATGGAGCCGGGCATGCCAGAATCCTTCAACGTATTGTTGAAAGAGATTCGTTCGCTGGGTATCAACATCGAACTGGAAGACGAGTAATTCTCGCTCAAACAGGTCACTGCTGTCGGGTTAAAACCCGGCAGCGGATTGTGCTAACTCCGACGGGAGCAAATCCGTGAAAGATTTATTAAAGTTTCTGAAAGCGCAGACTAA
+
CCCCCGGGGGGGGGGGGGGGGGGGGGGGGGGGGGGGGGGGGGGGGGGGGGGGGGGGGGGGGGGGGGGCGGGGGGGGGGGGGGGGGGGGGGGG@G@@GGGGGGGGGGGGGGGGGGGGGGGGGGGGGGGGGGGGGGGGGGGGGGGGGGGGGGGGGGGGGGGGGGGGGGGGGGGGGGGGGGGGGGGGGGGGGGGGGGGGGGGGGGGGGGGGGGGGGGGGGGGGGGGGGGGGGGGGGGGGGFGGGGGGGGGGGGGGGGGGGGGGGGGGGGGGGFGGGGGGGGFFGGGGGGGGGGGGGGGGGGGGGGGDGGGGGGGGGGGGGGGGGGGGGGGGGGGGGGGGGGGGGGGGGFGGGGGGGGGGGGGGGGGGGGGGGGGGGGGGGGGGGGGGGGGGCCCCC
@M01607:188:000000000-KTTC9:1:1101:21945:3214 1:N:0:AAGGAGAC+CCGAAGAT
CATCGCTGACGAGTAACCGGATCCCCGATCCGTGGACTTGTCAGCGACTGAGGAAACAGACCGCGATTACGCTGAGGCTCGTGATCGGTACGACCTCAGCGCGAATTTGTGCAGGAAATGCTCACCGTTAAGTCTGATGACGTGAACGGTCGTACCAAGATGTATAAAAACATCGTGGACGGCAACCATCAGATGGAGCCGGGCATGCCAGAATCCTTCAACGTATTGTTGAAAGAGATTCGTTCGCTGGGTATCAACATCGAACTGGAAGACGAGTAATTCTCGCTCAAACAGGTCACTGCTGTCAGGTTAAAACCCGGCAGCGGATTGTGCTAACTCCGACGGGAGCAAATCCGTGAAAGATTTATTAAAGTGGCTGAAAGCGCAGACTAA
+
CCCCC7FCCGFG7BFFGFDEECG8ECCFGG@FFGGGGGGFE9CFDBFEGG,CDFGGGGGC,CFCG7><,CDFGG>=7DE<>FFFGA7?FFGE7CG+>AEEFGC7FFFA<D,6<<BCD=>F.8EDFCG=C:F5:B0D:FGGG:CCFFFFG:FGGFEC;<,>*C7FB;FCDCEF:D>58EE<8:EGC88=<FFE=<;BFGGGCCEEA=<FFF:;@CFGFCEGFF87C8ED::>FCFDGEGE>8>E9GD89@@//GFE;=CD?GFGFFA=FG:>BFGGFGFEB>+EC4CF8AFF@GGFEAE,;?F,E8=,CGDAD@CEF7DE:CF7F@<6@BEF<9GGGGDFCECFCEDFE9GFF7EFCF,C,FFCFFCF9FF<@C6,CC,ED@F@DGAFEC@<CC
@M01607:188:000000000-KTTC9:1:1101:12852:3216 1:N:0:AAGGAGAC+CCGAAGAT
CATCGCTGACGAGTAACCGGATCCCCGATCCGTGGACTTGTCAGCGACTGAGGAAACAGACGGTGTAGTTGCTGAGGAAAAAGATAAGTGGAACCTCAGCACCGACTGGTGCAGGAAATGCTCACCGTTAAGTCTGATGACGTGAACGGTCGTACCAAGATGTATAAAAACATCGTGGACGGCAACCATCAGATGGAGCCGGGCATGCCAGAATCCTTCAACGTATTGTTGAAAGAGATTCGTTCGCTGGGTATCAACATCGAACTGGAAGACGAGTAATTCTCGCTCAAACAGGTCACTGCTGTCGGGTTAAAACCCGGCAGCGGATTGTGCTAACTCCGACGGGAGCAAATCCGTGAAAGATTTATTAAAGTTTCTGAAAGCGCAGACTAA
+
CCCCCGGGGGGGGGGGGGGGGGGGGGGGGGGGGGGGGGGGGGGGGGGGGGGGGGGGGGGGGGGGGGG9FGGGGGGGGGGGGGGGGGGGGGGGGGGGGGGGGGGGGGGGGGGGGGGGGGGGGGGGGGGGGGGGGGGGGGGGGG@GGGGGGGGGGGGGGGGGGGGGGGGGGGGGGGGGGGGGGGGGGGGGGGGGGGGGGGGGGGFGGGGGGGGGGGGGGGGGGGGGGGGGGGGGGGGGGGGGGGGGGGGGFFGFFGGGGGFFGGGGGGGGGGGGGGGGGGFGGFAFF?GGGGGGGGGGGGGGGGGGGGGGGGGGGGGGGGGGGGGGFGGGGGGGGGGGGGGGGGGGGGFF5GGGGGGGGGGGGGGGGGGGGGGGGFCFCCGGGGGGGGGGCCCCC
@M01607:188:000000000-KTTC9:1:1101:17973:3228 1:N:0:AAGGAGAC+CCGAAGAT
CATCGCTGACGAGTAACCGGATCCCCGATCCGTGGACTTGTCAGCGACTGAGGAAACAGACAGGAACTTAGCTGAGGTCTAGCCTGTCTATTACCTCAGCAGTGCGTAATGCAGGAAATGCTCACCGTTAAGTCTGATGACGTGAACGGTCGTACCAAGATGTATAAAAACATCGTGGACGGCAACCATCAGATGGAGCCGGGCATGCCAGAATCCTTCAACGTATTGTTGAAAGAGATTCGTTCGCTGGGTATCAACATCGAACTGGAAGACGAGTAATTCTCGCTCAAACAGGTCACTGCTGTCGGGTTAAAACTCGGCAGCGGATTGTGCTAACTCCGACGGGAGCAAATCCGTGAAAGATTTATTAAAGTTTCTGAAAGCGCAGACTAA
+
CCCCCGGGGGGGGGGGGGGGGGGGGGGGFGGGGGGGGGGGGGGGGGGGGGGGGGGGGGGGGGGGGGG,<CCFGGGGGGGGGGGGGGGGGGGGGGGGGGG?GGGGGG?GGGGGGGGGGGGGGG@GGGGGGGGG?GGGGGGGGGGFGGGGGGGGGGGGGGGGGEFGGGGGGGGGBFGGFGGGGGGGGGGGGGEFGGGGGGGGFFFGFFFFGGGGGGGGGGGGGGGGGGGGFGGGGGGGGGGGGGGGGGGGFFGGGFGGGGGGGGGFGGFGGGGGGGGGGGGGGGGGGGGGGGGGGGGFFG?G?GGGGGGGGGGGGGGGGGGGGGGGGGGGGGGGGGGGGGGGGFCGGGFE,FGGGGGGGGGGGGGGGGGGFFCC=6GGGGGGGGGGGGGGCCCCC
@M01607:188:000000000-KTTC9:1:1101:23087:3241 1:N:0:AAGGAGAC+CCGAAGAT
CATCGCTGACGAGTAACCGGATCCCCGATCCGTGGACTTGTCAGCGACTGCGGAAACAGACACCTCTTTAGCTGAGGTTAGTCAGAGTGTCGCCCTCAGCATAGACAGATGCAGGAAATGCTCACCGTTAAGTCTGATGACGTGAACGGTCGTACCAAGATGTATAAAAACATCGTGGACGGCAACCATCAGATGGAGCCGGGCATGCCAGAATCCTTCAACGTATTGTTGAAAGAGATTCGTTCGCTGGGTATCAACATCGAACTGGAAGACGAGTAATTCTCGCTCAAACAGGTCACTGCTGTCGGGTTAAAACCCGGCAGCGGATTGTGCTAACTCCGACGGGAGCAAATCCGTGAAAGATTTATTAAAGGGTCTGAAAGCGCAGACTA
+
CCCCCGGGGGGGGGGGGGGGGGGGGGGGGGGGGGGGGGGGGGGGGGGGGG8FGGGGGGGGGGGGGGGCFGGGGGGGGGGGGGGGGGGGGGG@GGGG?GG2GGGGGGGGGGGGGGGGGGGGGGGGGGGGGGGGGGGGGGGGGGGGGGGGGGGGGGGGGGGGGGGG@GGGGGGGGGGGEGGGGGGGGGGGGGGGGGGGGGGGGGGGGGGGGGGGGGGGGGGGGGGGGGGGGGGGGGFGGGGGFGGGGGGGGFGFFGGGGGGGGGGGGGGGGFGGGGGGGGGGEGGGGGGGGGGGGGGGGGFBGGGGGGGGGGGGGGGGGGGGGGGGGGGGGGGGGGGGGGGGGGGGGGGGGGGGGGGGGGGGGGGGGGGGGGFFC,<GGGGGGGGGGGGCCCCC
@M01607:188:000000000-KTTC9:1:1101:8956:3252 1:N:0:AAGGAGAC+CCGAAGAT
CATCGCTGACGAGTAACCGGATCCCCGATCCGTGGACTTGTCAGCGACTGAGGAAACAGACGCGTATATTGCTGAGGATAGGCTGTCCGTCGTCCTCAGCAACCTAAGATGCAGGAAATGCTCACCGTTAAGTCTGATGACGTGAACGGTCGTACCAAGATGTATAAAAACATCGTGGACGGCAACCATCAGATGGAGCCGGGCATGCCAGAATCCTTCAACGTATTGTTGAAAGAGATTCGTTCGCTGGGTATCAACATCGAACTGGAAGACGAGTAATTCTCGCTCAAACAGGTCACTGCTGTCGGGTTAAAACCCGGCAGCGGATTGTGCTAACTCCGACGGGAGCAAATCCGTGAAAGATTTATTAAAGTTTCTGAAAGCGCAGACTAA
+
CCCCCGGGGGGGGGGGGGGGGGGGGGGGGGGGGGGFGGGGGGGGGGGGGGGGGGGGGGGGGGGGGGG,<FFGGGGGGGGGGGGGGGGGGGGG@GGGGGGGGGGGGGGGGGGGGGGGGGGGGGGGGGGGGGGGGGGGGGGGGGGGGGGGGGGGGGGGGGGGGGGGGGGGGGGGGGGGGGGGGGGGGGGGGGFGGGGGFFGGGGGGGGGGGGGGGGGGGGGGGGGGGGGGGGGGGGGGGGGFGGGGGGGGGGGGGFGGGGGGGGGGGGGGGGGGGGFGGGGGGGGGGGGGGGGGGGGGGGGFFFCFEF8FGGGGGGGGGGGGGGGGFGGGGGGGGGGGGGGGGFGGGGFGGGGGGGGGGGGGGGGGGGGGGGGGGF<9GGGGGGGGGGGGCCCCC
@M01607:188:000000000-KTTC9:1:1101:20204:3266 1:N:0:AAGGAGAC+CCGAAGAT
CATCGCTGACGAGTAACCGGATCCCCGATCCGTGGACTTGTCAGCGACTGAGGAAACAGACATAAGTGGGGCTGAGGCAGTAGGTTGAGGGGGCCTCAGCTTCGTAAGTTGCAGGAAATGCTCACCGTTAAGTCTGATGACGTGAACGGTCGTACCAAGATGTATAAAAACATCGTGGACGGCAACCATCAGATGGAGCCGGGCATGCCAGAATCCTTCAACGTATTGTTGAAAGAGATTCGTTCGCTGGGTATCAACATTGAACTGGAAGACGAGTAATTCTCGCTCAAACAGGTCACTGCTGTCGGGTTAAAACCCGGCAGCGGATTGTGCTAACTCCGACGGGAGCAAATCCGTGAAAGATTTATTAAAGTTTCTGAAAGCGCAGACTAA
+
CCCCCGGGGGGGGGGGGGGGGGGGGGGGGGGGGGGGGGGGGGGGGGGGGGGGGGGGGGGGGGGGGGG,EFGGGGGGGGGGGGGGGGGGGGGG@GGGGGGGGGGGGGGGGGGGGGGGGGGGGGGGGGGGGGGGGGGGGGGGGGGGGGGGGGGGGGGGGGGGGGGGGGGGGGGGGGGGGGGGGGGGGGGGGGGGGGGGGGGGGGGGGGGGGGGGGGGGGGGGGGGGGGGGGGGGGGGGGGGCGGGGGGGGGEGFGGGGGGGGGGGGGGGGGGGGGGGGGGGGGGGGGGGGGGGGGGF9GGGGGGGGGGGGGGGGGGGGGGGGGGGGGGGGGGGGGGGGGGGGGGGGFEEGGGGGGGGGGGGGGGGGGGGGGGGFFC=6<6GGGGGGGGGGCCCCC
@M01607:188:000000000-KTTC9:1:1101:25253:3269 1:N:0:AAGGAGAC+CCGAAGAT
CATCGCTGACGAGTAACCGGATCCCCGATCCGTGGACTTGTCAGCGACTGAGGAAACAGACCCAGGTTCGGCTGAGGAATGGTTATGATCTTGCCTCAGCTCCTATTAGTGCAGGAAATGCTCACCGTTAAGTCTGATGACGTGAACGGTCGTACCAAGATGTATAAAAACATCGTGGACGGCAACCATCAGATGGAGCCGGGCATGCCAGAATCCTTCAACGTATTGTTGAAAGAGATTCGTTCGCTGGGTATCAACATCGAACTGGAAGACGAGTAATTCTCGCTCAAACAGGTCACTGCTGTCGGGTTAAAACCCGGCAGCGGATTGTGCTAACTCCGACGGGAGCAAATCCGTGAAAGATTTATTAAAGTTTCTGAAAGCGCAGACTAA
+
CCCCCGGGGGGGGGGGGGGGGGGGGGGGGGGGGGGGGGGGGGGGFF688@FFGGGGGGGGGGGGGGGFGGGGGGFGGGGGGGGGGGGGGGGG@GGGGGGGFFGGGGGGGGGGGGGGGGGGGGGGGGGGGGGGGGGGGGGGGGGGGGGGGGGGGGGGGGGEFGGGGGGGGGGGGGGGGGGGGGGGGGGGGGGGGGGGGGGGGGGGGGGGGGGGGGGGGGGGGGGFGGGGGGGGGGFAGGGGGGGGGGFGGGGGGFGGGGGGGGFGGGGGGFGGGGGGGGFGGEDGFGGGGGGGGGGGFGGGGGGGEGGGGGGGGGGGGGGGGGGGGGGGGGGGGGGGGGGGGGGGGGFCGGGGGGGGGGGGGGGGGGGGGGGGGF9GGGGGGGGGGGGGCCCCC
@M01607:188:000000000-KTTC9:1:1101:10062:3274 1:N:0:AAGGAGAC+CCGAAGAT
CATCGCTGACGAGTAACCGGATCCCCGATCCGTGGACTTGTCAGCGACTGAGGAAACAGACTTCGCTCCTGCTGAGGGTAAAAGATGTCAGCACCTCAGCGGGATGTATTGCAGGAAATGCTCACCGTTAAGTCTGATGACGTGAACGGTCGTACCAAGATGTATAAAAACATCGTGGACGGCAACCATCAGATGGAGCCGGGCATGCCAGAATCCTTCAACGTATTGTTGAAAGAGATTCGTTCGCTGGGTATCAACATCGAACTGGAAGACGAGTAATTCTCGCTCAAACAGGTCACTGCTGTCGGGTTAAAACCCGGCAGCGGATTGTGCTAACTCCGACGGGAGCAAATCCGTGAAAGATTTATTAAAGTTTCTGAAAGCGCAGACTAA
+
CCCCCGGGGGGGGGGGGGGGGGGGGGGGGGGGGGGGGGGGGGGGGGGGGGGGGGGGGGGGGGGGGGGFGGGGGGGGGGFGGGGGGGGGGGGGGGGFGGGGGGGGGGGGGGGGGGGGGGGGGGGGGGGGGGGGGGGGGGGGGGEGGGGGGGGGGGGGGGGGGGGGGGGGGGGGDGGGGGGGGGGGGGGGGGGGGGGGGGGGGGGGGGGGGGFGGGFGGGGGGGGGGGGGGGGGGGGGGGGGGGGGGGGFFFGGGGGGGGGGGGGGGGGGGGGGGGFGFFGGGGFFGGGCGGGGGGFGGGGGGGGGEFCGGGGGGGGGGGFGGGGGGGGGGGGGGGGGGGGGGGGGFFAGGGGGGGGGGGGGGGGGGGGGGGGGGGF9GGGGGGGGGGGGCCCCC
@M01607:188:000000000-KTTC9:1:1101:9751:3294 1:N:0:AAGGAGAC+CCGAAGAT
CATCGCTGACGAGTAACCGGATCCCCGATCCGTGGACTTGTCAGCGACTGAGGAAACAGACAGTAGCGCCGCTGAGGTTATTCAAAGTTCCTGCCTCAGCCTATCTGGGTGCAGGAAATGCTCACCGTTAAGTCTGATGACGTGAACGGTCGTACCAAGATGTATAAAAACATCGTGGACGGCAACCATCAGATGGAGCCGGGCATGCCAGAATCCTTCAACGTATTGTTGAAAGAGATTCGTTCGCTGGGTATCAACATCGAACTGGAAGACGAGTAATTCTCGCTCAAACAGGTCACTGCTGTCGGGTTAAAACCCGGCAGCGGATTGTGCTAACTCCGACGGGAGCAAATCCGTGAAAGATTTATTAAAGTTTCTGAAAGCGCAGACTAA
+
CCCCCGGGGGGGGGGGGGGGGGGGGGGGGGGGGGGGGGGGGGGGGGGGGGGGGGGGGGGGGGGGGGGEGGGGGGGGGGGGGGGGGGGGGGGGGGGGGGGGGGGGGGGGGGGGGGGGGGGGGGG@GGGGGGGGGGGGGGGGGGGGGGGGGGGGGGGGGGGGGGGGGGGGGGGGGFGGGBGGGGGGGGGGGGGGGGGGFGGGGGGGGGGGGGGGGGGGGGFGGGGGGGGGGGGGGGGGGGGGGGGGGGGGGGGGGGGGGGGGGGGGGGGGGGGFGGFGGGGGGEFGGGGGGGGGGGFGGGGGFGGGGGGGGGGGGGGGGGGGGGGGGGGGGGGGGGGGGGGGGGGGGGGGGGGGGGGGGGGGGGGGGGGGGGGGGGE@GGGGGGGGGGGGCCCCC
@M01607:188:000000000-KTTC9:1:1101:23905:3296 1:N:0:AAGGAGAC+CCGAAGAT
CATCGCTGACGAGTAACCGGATCCCCGATCCGTGGACTTGTCAGCGACTGCGGAAACAGACCAAATATGCGCTGAGGGGTGTCGTGAGGCCATCCTCAGCATAGGGACATGCAGGAAATGCTCACCGTTAAGTCTGATGACGTGAACGGTCGTACCAAGATGTATAAAAACATCGTGGACGGCAACCATCAGATTGAGCCGGGCATGCCAGAATCCTTCAACGTATTGTTGAAAGAGATTCGTTCGCTGGGTATCAACATCGAACTGGAAGACGAGTAATTCTCGCTCAAACAGGTCACTGCTGTCGGGTTAAAACCCGGCAGCGGATTGTGCTAACTCCGACGGGAGCAAATCCGTGAAAGATTTATTAAAGTGTCTGAAAGCGCAGACTAA
+
CCCCCGGGGGGGGGGFGFGGGGGGGGGGGGGGGGGGGGGGGGGGGGGGGG,FGGGGGGGGGGGGGGGEEGGGGGGGGGGGGGGGGGGGGGGG@GGGG?GGGGGGGGGGGGGGGGGGGGGGGGGGGGGFGGGGGGGGGGGGGGGGGGGGGGGGGGGGGGGGGGGGGGGGGGGGGGGG>FGGGGGGGGGGGGGGGGGGGGGGFGGGGGGGGGFCFFFGGGGGGGGGGGGGGGGGGGGGGGGFGGGGGGGGGGGGGFGGGGGGGGGGGGGGGFGGGGGGGGGGGGGGGGGGGGGGFGGGGGGGGGGGGGGGGGGGGGGGGGGGGGGGGGGGGGGGGGGGGGGGGGGGGFFGGGGGGGGGGGGGGGGGGGGGGGGGFC,,GFGGGGGGGGGGCCCCC
@M01607:188:000000000-KTTC9:1:1101:24732:3320 1:N:0:AAGGAGAC+CCGAAGAT
CATCGCTGACGAGTAACCGGATCCCCGATCCGTGGACTTGTCAGCGACTGAGGAAACAGACTGGTTCGGCGCTGAGGTCACCTTTGCCTCAATCCTCAGCTCGCCTAATTGCAGGAAATGCTCACCGTTAAGTCTGATGACGTGAACGGTCGTACCAAGATGTATAAAAACATCGTGGACGGCAACCATCAGATGGAGCCGGGCATGCCAGAATCCTTCAACGTATTGTTGAAAGAGATTCGTTCGCTGGGTATCAACATCGAACTGGAAGACGAGTAATTCTCGCTCAAACAGGTCACTGCTGTCGGGTTAAAACCCGGCAGCGGATTGTGCTAACTCCGACGGGAGCAAATCCGTGAAAGATTTATTAAAGTTTCTGAAAGCGCAGACTAA
+
CCCCCGGGGGGGGGGGGGGGGGGGGGGGGGGGGGGEGGGGGGGGGG@@@@FFGGGGGGGGGGGGGGG:@FFGGGGGGGGGGGGGGFGGGGGG@GGGGGGGG?GGGGGGGGGGGGGGGGGGGGFGGGGGGGGGGGGGGGGGGGGGGGGGGGGGGFGGGGGGGGGGGCFGGGGGFFFGFFGGGGGGGGFGGGGGGGFGGGGEFEFGGGGGGGGGGGGGFGGGGGFFGGGGGGGGGGFGGFCGGGGGGGGGGGGGGFGGGFGGGGFGGGGGGGGGGGFGGGGGCF>GGGGGGGGGGGGGGGGGGGGGGEFFFGGGCGGGGGGGGGGGGGGGGGGGGGFGGGGGGGDGGE<FGGGDGGGGGGGGGGGGGGGGGGGGGE,GGGGGGGGGGGGFCCCCC
@M01607:188:000000000-KTTC9:1:1101:6957:3321 1:N:0:AAGGAGAC+CCGAAGAT
CATCGCTGACGAGTAACCGGATCCCCGATCCGTGGACTTGTCAGCGACTGAGGAAACAGACTCTGGTGAGGCTAGGTGAGTTTGCGCAGTAGCCTCAGCCAGCCAGCGTGCAGGAAATGCTCACCGTTAAGTCTGATGACGTGAACGGTCGTACCAAGATGTATAAAAACATCGTGGACGGCAACCATCAGATGGAGCCGGGCATGCCAGAATCCTTCAACGTATTGTTGAAAGAGATTCGTTCGCTGGGTATCAACATCGAACTGGAAGACGAGTAATTCTCGCTCAAACAGGTCACTGCTGTCGGGTTAAAACCCGGCAGCGGATTGTGCTAACTCCGACGGGAGCAAATCCGTGAAAGATTTATTAAAGTTTCTGAAAGCGCAGACTAA
+
CCCCCGGGGGGGGGGGGGGGGGGGGGGGGGGGGGGGGGGGGGGGGGGGGGEFGGGGGGGGGGGGGGG8CFGGGGGGGGGGGGGGGGGGGGGGGGGGGGGGGGGGGGGG@G?GGGDGGGGGG@GGGGGGGGGGGGGGGFGGGGGGGFGGGGGGGGGGGGG?GGGGGGGGGGGGGGGGGGFGGGGGFGGGGGGGGGGGGGGEGGGGGGGGGGGFGGGGGGGGFGGGGGGGGGGGGGGGGGFGGGGGGGGGGGGGFGGGGFFGGFGGGGGGGGGGGGGGGGGFFGGFBGGGGGGGGGGGGGGGGGGGGGGGGGGGGGGGGGGGGGGGGGGGGGGGGGGGGGGGGGGGFGGDGGGGGGGGGGGGGGGGGGGFGGGGF9GGFGGGGGDGGGGCCCCC
@M01607:188:000000000-KTTC9:1:1101:10788:3340 1:N:0:AAGGAGAC+CCGAAGAT
CATCGCTGACGAGTAACCGGATCCCCGATCCGTGGACTTGTCAGCGACTGAGGAAACAGACCTTGAAAAAGCTGAGGTGTTCAAATCTCTACCCCTCAGCAATTGATCTTGCAGGAAATGCTCACCGTTAAGTCTGATGACGTGAACGGTCGTACCAAGATGTATAAAAACATCGTGGACGGCAACCATCAGATGGAGCCGGGCATGCCAGAATCCTTCAACGTATTGTTGAAAGAGATTCGTTCGCTGGGTATCAACATCGAACTGGAAGACGAGTAATTCTCGCTCAAACAGGTCACTGCTGTCGGGTTAAAACCCGGCAGCGGATTGTGCTAACTCCGACGGGAGCAAATCCGTGAAAGATTTATTAAAGTTTCTGAAAGCGCAGACTAA
+
CCCCCGGGGGGGGGGGGGGGGGGGGGGGGGGGGGGGGGGGGGGGGGGGGGGGGGGGGGGGGGGGGGG,:CBEFGGGGGGGGGGGGGGGGGGGGGGGGGGGGGGGGGGGGGGGGGGGGGGGGGGGGGGGGGGGGGGGGGGGGGGGGGGGGGGGGGGGGGGGGGGGGGGGGGGGGGGGGGGGGGGGGGGGGGGGGGGGGGGGGGGGGGGGGGGGGGGGGGGGGGGA>DGGGGGGGGFGGGGGGGGGGGGGGGGGGGGGGGGGGGFGGGGGGGGGGGGGGGGGGGGGGGGGGGGGGGGGGGGGGGGGEGGGGGGGGGGGGGGGGGGGGGGGGGGGGGGGGGGGGGGGGFFFGGGGGGGGGGGGGGGGGGGGGGGGGFE@GGGGGGGGGGGGCCCCC
@M01607:188:000000000-KTTC9:1:1101:24585:3341 1:N:0:AAGGAGAC+CCGAAGAT
CATCGCTGACGAGTAACCGGATCCCCGATCCGTGGACTTGTCAGCGACTGAGGAAACAGACCATCCCTGTGCTGAGGGCCTGTTTTCTTGTACCCTCAGCATCAATAGCTGCAGGAAATGCTCACCGTTAAGTCTGATGACGTGAACGGTCGTACCAAGATGTATAAAAACATCGTGGACGGCAACCATCAGATGGAGCCGGGCATGCCAGAATCCTTCAACGTATTGTTGAAAGAGATTCGTTCGCTGGGTATCAACATCGAACTGGAAGACGAGTAATTCTCGCTCAAACAGGTCACTGCTGTCGGGTTAAAACCCGGCAGCGGATTGTGCTAACTCCGACGGGAGCAAATCCGTGAAAGATTTATTAAAGTGTCTGAAAGCGCAGACTAA
+
CCCCCGGGGGGGGGGGGGGGGGGGGGGGGGGGGGGGGGGGGGGGGG@@@CFGGGGGGGGGGGGGGGG,:CEFGGGGGGGGGGGGGGGGGGGGGGGGGGGGGGGGGGGGGGGGGGGGGFFFGGGGGGGGGGGGGGGGGGGGGGGGGDGGGGGGGGGGGGGGGGGGGGGGGGGGGGGGGFGGGGGGGGGGGGGGGGGGGGGGFGGGGGGGGGGFGGGGFGGGGGGGGGGGGGGGGGGGGGGGGGGGGGGGGEGGGFGGGGGGGGFFFGGGGGGGGGGGGGFFGGGGGGGGGGGGGGGGGGGGGGGGGGGGGGGGGGGDGGGGGGGGGGGGGGGGGGGGGGDGGGCGGFFGDGFF@GGGGGGGGGGGGGGGGGGGGF8GGGGGGGGGGGGGCCCCC
@M01607:188:000000000-KTTC9:1:1101:8845:3342 1:N:0:AAGGAGAC+CCGAAGAT
CATCGCTGACGAGTAACCGGATCCCCGATCCGTGGACTTGTCAGCGACTGAGGAACAGACATAGCCTTTGCTGAGGGCGATCGAGTTGTTATCCTCAGCGTGCAGCGTTGCAGGAAATGCTCACCGTTAAGTCTGATGACGTGAACGGTCGTACCAAGATGTATAAAAACATCGTGGACGGCAACCATCAGATGGAGCCGGGCATGCCAGAATCCTTCAACGTATTGTTGAAAGAGATTCGTTCGCTGGGTATCAACATCGAACTGGAAGACGAGTAATTCTCGCTCAAACAGGTCACTGCTGTCGGGTTAAAACCCGGCAGCGGATTGTGCTAACTCCGACGGGAGCAAATCCGTGAAAGATTTATTAAAGTTTCTGAAAGCGCAGACTAA
+
CCCCCGGGGGGGGGGGGGGGGGGGGGGGGGGGGGGGGGGGGGGGGGGGGGGGGGGGGGGGGGGGGGGFGGGGGGGGGGGGGGGGGGGGGGG;GGGGGGGGGGGGGGGGGGGGGGGGGGGGGGGGGGGGGGGGGGGGGGGGGGGGGGGGGGGGGGGGGGGGGGFGGGGGGGGGGGGGGGGGGGGGGGGGGGGGGGGGGGGGGGGGGGGGGGGGGGGGGGGGGGGGGGGGGGGGGGGGGGGGEFGGGGGGFGGGFGGGGGGGGGGGGGGGGGGGGGGGGGFGGGGGGGGGGGGGGGFGGFGGGGGGGGGGGGGEGGGGGGGDGGGGGGGGGGGGGGGGGGGGGGGGGGGGGGGGGGGGGGGGGGGGGGGGGGGGGFEGGGGGGGGGGGGCCCCC
@M01607:188:000000000-KTTC9:1:1101:13000:3343 1:N:0:AAGGAGAC+CCGAAGAT
CATCGCTGACGAGTAACCGGATCCCCGATCCGTGGACTTGTCAGCGACTGAGGAAACAGACCGTCGTCACGCTGAGGAGCTCCCTTCGTGTTCCCTCAACACTATTTAGTGCAGGAAATGCTCACCGTTAAGTCTGATGACGTGAACGGTCGTACCAAGATGTATAAAAACATCGTGGACGGCAACCATCAGATGGAGCCGGGCATGCCAGAATCCTTCAACGTATTGTTGAAAGAGATTCGTTCGCTGGGTATCAACATCGAACTGGAAGACGAGTAATTCTCGCTCAAACAGGTCACTGCTGTCGGGTTAAAACCCGGCAGCGGATTGTGCTAACTCCGACGGGAGCAAATCCGTGAAAGATTTATTAAAGTTTCTGAAAGCGCAGACTAA
+
CCCCCGGGGGGGGGGGGGGGGGGGGGGGGGGGGGGGGGGGGGGGGGGGGGGGGGGGGGGGGGGGGGGFGGEGGGGGFGGGGGFGGGGGGGGGGGG@GGGGGG??GGGGG@GGGGGGGGGG?CGGGGGGGGGGGG?GGGGGGGGGGFGGGEGDGGGGGGGGGEGCFGGGFGEGFCFGGGEGGFEGFFFFFGGGFGGFGDFGGGGGFGFGGGGGFGGCCFGGFGFFFFGGGGGGGGGGGFGFFGGGGGFDFEGGGGFGGGGGGGGGGGGFFGGGGGEGGGGGGFCFGGGGGGGGGGGGGGGGGGGGGGGGGGGGGGGGGGFGGGFGGFGGGGGGFGFFEGGGGGGFFGFFFGGGGGGGFGGGGGGGGGGGGGGGF@,DECGGGGGEGGGGCCCCC
@M01607:188:000000000-KTTC9:1:1101:7344:3344 1:N:0:AAGGAGAC+CCGAAGAT
CATCGCTGACGAGTAACCGGATCCCCGATCCGTGGACTTGTCAGCGACTGAGGAAACAGACTTATGCTAAGCTGAGGTACGCACAAGTGATAACCCTCAGCCACTTGTCCTGCAGGAAATGCTCACCGTTAAGTCTGATGACGTGAACGGTCGTACCAAGATGTATAAAAACATCGTGGACGGCAACCATCAGATGGAGCCGGGCATGCCAGAATCCTTCAACGTATTGTTGAAAGAGATTCGTTCGCTGGGTATCAACATCGAACTGGAAGACGAGTAATTCTCGCTCAAACAGGTCACTGCTGTCGGGTTAAAACCCGGCAGCGGATTGTGCTAACTCCGACGGGAGCAAATCCGTGAAAGATTTATTAAAGTTTCTGAAAGCGCAGACTAA
+
CCCCCGGGGGDGGGGGGGGGGGGGGDCFGGGGFCF7CA@FFEGGGGGGCF,CDGFGGGGFGGGGGFF,<<CFEFFGFCAFFEEGGGGDGGGFGA,CFF<C:GGFEDGFEF@GGGGGGGG??E?FGG?CF<GG;4FFEFFGAFG@GFGFD=6GDEG@FFGGF>CGGDGGGDFEGCFECFGC=:CEEEGGEGGGFD<GGGGGGE8CCEFFEC,<E@FGFGFCFCG=><@EFFFFFGDEGF6E>GGGDGCFBEDADD?FGGGFECEF?GGFFGCFF2:E?F;@A<<FA54FFEFGE?GGGGFB<F@+=7CF?96GF>GGECGFB7FD+8FAFFF<EGGGFF7CEFGFFE@;,,9GC7GFFEFFC;,AGF<FEGGGGFC,@@AGFGEEFGGGFB6,B6
@M01607:188:000000000-KTTC9:1:1101:6771:3350 1:N:0:AAGGAGAC+CCGAAGAT
CATCGCTGACGAGTAACCGGATCCCCGATCCGTGGACTTGTCAGCGACTGAGGAAACAGACACACATAGGGCTGAGGCCAATACTTGGGCTAACCTCAGCGGTAATATTTGCAGGAAATGCTCACCGTTAAGTCTGATGACGTGAACGGTCGTACCAAGATGTATAAAAACATCGTGGACGGCAACCATCAGATGGAGCCGGGCATGCCAGAATCCTTCAACGTATTGTTGAAAGAGATTCGTTCGCTGGGTATCAACATCGAACTGGAAGACGAGTAATTCTCGCTCAAACAGGTCACTGCTGTCGGGTTAAAACCCGGCAGCGGATTGTGCTAACTCCGACGGGAGAAATCCGTGAAAGATTTATTAAAGTTTCTGAAAGCGCAGACTAA
+
CCCCCGGGGGGGGGGGGGGGGGGGGGGGGGGGGGGGGGGGGGGGGGGGDGFFGGGGGGGGGGGGGGG,:CFGGGGGGGGGGGGGGGGGGGGGGGGFGGGGGGGGGGGGGG;GGGGGGGGGGGGGGGGGGGGGGGGGGGGGGGGGGGGGGGGGGGGGGGGGGGGGGGGGGGGGGGGGGGGGGGGGGGGGGGGGGGGGGGGGEGGGGGGGGGGGGGGGGGGGGGGGGGGGGGGGGGFFGGGGGGGGGGGGGFGFFGFFGGGGGGGFGGGGEGGGGGGGGGGGGGGGGGGGGGGGGGFBGGFFGGGGGGGGGGGGCGGGGGGGGGGGGGGGGGGGGGGGGGGGGGGGGGGGGGGGGGGGGGGGGGGGGGGGGGGGF9DGGGGGGGGGGGGCCCCC
@M01607:188:000000000-KTTC9:1:1101:16790:3360 1:N:0:AAGGAGAC+CCGAAGAT
CATCGCTGACGAGTAACCGGATCCCCGATCCGTGGACTTGTCAGCGACTGAGGAAACAGACGGACTACCTGCTGAGGCTCATCCGAAAAGAATCCTCAGCTGAGTTGTATGCAGGAAATGCTCACCGTTAAGTCTGATGACGTGAACGGTCGTACCAAGATGTATAAAAACATCGTGGACGGCAACCATCAGATGGAGCCGGGCATGCCAGAATCCTTCAACGTATTGTTGAAAGAGATTCGTTCGCTGGGTATCAACATCGAACTGGAAGACGAGTAATTCTCGCTCAAACAGGTCACTGCTGTCGGGTTAAAACCCGGCAGCGGATTGTGCTAACTCCGACGGGAGCAAATCCGTGAAAGATTTATTAAAGTTTCTGAAAGCGCAGACTAA
+
CCCCCGGGGGGGFFGGGGGGGGGGGGGGGGGGGGGGGGGGGGGGGGGGGGGGGGGGGGGGGGGGGGGGGGGGGGGGGGGGGGGGGGGGGGGG@GGGGGGGGGGGGGGGGGGGGGGGGGGGGGGGGGGGGGGGGGGGGGGGGGGGGGGGGGGGGGGGGGGGGGGGGGGGGGGGGGGGGGGGGGGGGGGGGGGGGGGGGGGGGGGGGGGGGGGGGGGGGGGGGGGGGGGGGGGGGGGGGFGGGGGGGGGGGGGGGGGGGGGGGGGGGGGGGGGGGGGGGGGGGGGGGGGGGGGGGGGGGGGGGGGGGGGGGGGGEGEGGGGGGGGEGGGGGGGGGGGGGGGGGGDGGGGF9GGGGGGGGGGGGGGGGGGGGFCCC<GGGGGGGGGGGGGGCCCCC
@M01607:188:000000000-KTTC9:1:1101:17040:3362 1:N:0:AAGGAGAC+CCGAAGAT
CATCGCTGACGAGTAACCGGATCCCCGATCCGTGGACTTGTCAGCGACTGAGGAAACAGACGAGCATCAAGCTGAGGAGTTATTATGGTAATACCTCAGCTCACCTACATGCAGGAAATGCTCACCGTTAAGTCTGATGACGTGAACGGTCGTACCAAGATGTATAAAAACATCGTGGACGGCAACCATCAGATGGAGCCGGGCATGCCAGAATCCTTCAACGTATTGTTGAAAGAGATTCGTTCGCTGGGTATCAACATCGAACTGGAAGACGAGTAATTCTCGCTCAAACAGGTCACTGCTGTCGGGTTAAAACCCGGCAGCGGATTGTGCTAACTCCGACGGGAGCAAATCCGTGAAAGATTTATTAAAGTATCTGAAAGCGCAGACTAA
+
CCCCCEFCEEFGGFCEGCGGGEG<FGC:CFGGGG@FGGFCFCF@F@7F:@CFGF86CFG@@@7:F@C,:6EFGGGGC8BCCEFFGG<,CEGG<FG;G8CE;CCE@FFGFGEGF<<FE<E$9@-EGF7B:F<FFGF9<?E<FGFGD?FGC>F7@=F;FGF13CEGFCFDA>BD=>C@?FGCG5EG>><=<7BFG1B6,>+GF>FBFFDE<FFFCFCC@DCCDGGC=GGGA@*GFGDFF=EG18=;EDDD5=D?CD4@FFFCEC99>C@FBE8AC99ACEF=EC>F==9?BGF<EA?F,?<==68@@@,566@C,,86+8,++@C@F<<9,<EE<F@F+:FFC;+66<<,CFB67@FF<CC@669FC,F,EC<66;,@<@FC@@GEGGFE88@@<
@M01607:188:000000000-KTTC9:1:1101:25340:3367 1:N:0:AAGGAGAC+CCGAAGAT
CATCGCTGACGAGTAACCGGATCCCCGATCCGTGGACTTGTCAGCGACTGAGGAAACAGACCTTTTCTCCGCTGAGGATTGTTCAAAACTATACCTCAGCGTTCATTAATGCAGGAAATGCTCACCGTTAAGTCTGATGACGTGAACGGTCGTACCAAGATGTATAAAAACATCGTGGACGGCAACCATCAGATGGAGCCGGGCATGCCAGAATCCTTCAACGTATTGTTGAAAGAGATTCGTTCGCTGGGTATCAACATCGAACTGGAAGACGAGTAATTCTCGCTCAAACAGGTCACTGCTGTCGGGTTAAAACCCGGCAGCGGATTGTGCTAACTCCGACGGGAGCAAATCCGTGAAAGATTTATTAAAGTGTCTGAAAGCGCAGACTAA
+
CCCCCGGGGGGGGGGGGFGGGGGGGGGGGGGGGGGGGFGGGGGGGG@8@CGGGGGGGGGGGGGGGGGFFGGGGGGGGGGGGGGGGGGGGGGG@GGFFGGGGGGGGGGGGGGGGGGGGGGGGGGGGGGGGGFGGG,GGGGGGGGGGGGGGGGGGGGGGGGGGGGGGGGGGGGDFGGGGFGGGGGGGGGGGGGGGGGGGGGGGGGGFDFGGGGFFFGGFGGGGGGGGGGGGGGGGGGGGGGGFGGGGGFFFFGGGFGGGGGGGGFGGGFGGGGGGFCGGGGGEFFGGGGGGGGGGGGGGGGFFEDGGFCGDGFGEGGGGFCGGGGGGGGGGGGGGGGFGDGGGGGGGGGGGGGGFGGGGGGGGGGGGGGGGGGGFE,FGGGGGGGFGGGGCCCCC
@M01607:188:000000000-KTTC9:1:1101:22644:3377 1:N:0:AAGGAGAC+CCGAAGAT
CATCGCTGACGAGTAACCGGATCCCCGATCCGTGGACTTGTCAGCGACTGAGGAAACAGACAACTTTCAAGCTGAGGGTCAAGTCGCCTGGTACCTCAGCGCCAGGATTTGCAGGAAATGCTCACCGTTAAGTCTGATGACGTGAACGGTCGTACCAAGATGTATAAAAACATCGTGGACGGCAACCATCAGATGGAGCCGGGCATGCCAGAATCCTTCAACGTATTGTTGAAAGAGATTCGTTCGCTGGGTATCAACATCGAACTGGAAGACGAGTAATTCTCGCTCAAACAGGTCACTGCTGTCGGGTTAAAACCCGGCAGCGGATTGTGCTAACTCCGACGGGAGCAAATCCGTGAAAGATTTATTAAAGTGGCTGAAAGCGCAGACTAA
+
CCCCCGGGGGGGGGGGGGGGGGGGGGGGGGGGGGGGGGGGGGGGGGGGGG<FGGGGGGGGGGGGGGGFGGGGGGGGGGGGGGGGGGGGGGGGGGG5GGGGGGGGGGG?GGGGGGGGGGGGGGGGGGGGGGGGGG?GGGGGGGGGGGGGGGGGGFGGGGGGGGGGGGGGGGGGGGGGGGGGGGGGGGGGGGGGGGGGGGGGGGGGGGGGGGGGGGGGFGGGGGGGGGGGGGGGGGFGGGGGGGGGGGGGFFGGGGGFGGGGGGGGGGGFGGGGGGGGGGGFFFGDGGFEGGGGGGGGGGGGGGGGGGGGGGGGDGEEGGGGGGGGGGGGGGGGGGGGGGGGGGGGGGGGEGGEFGGGGGGGGFFGGGGGGGGGGF<,GGGGGGGGGGGGCCCCC
@M01607:188:000000000-KTTC9:1:1101:14937:3396 1:N:0:AAGGAGAC+CCGAAGAT
CATCGCTGACGAGTAACCGGATCCCCGATCCGTGGACTTGTCAGCGACTGAGGAAACAGACCTTTTTAATGCTGAGGTCCGACTGTGTGAAGCCCTCAGCCAAGCCAACTGCAGGAAATGCTCACCGTTAAGTCTGATGACGTGAACGGTCGTACCAAGATGTATAAAAACATCGTGGACGGCAACCATCAGATGGAGCCGGGCATGCCAGAATCCTTCAACGTATTGTTGAAAGAGATTCGTTCGCTGGGTATCAACATCGAACTGGAAGACGAGTAATTCTCGCTCAAACAGGTCACTGCTGTCGGGTTAAAACCCGGCAGCGGATTGTGCTAACTCCGACGGGAGCAAATCCGTGAAAGATTTATTAAAGTTTCTGAAAGCGCAGACTAA
+
CCCCCGFFGGGGGEGGFGGGGGGGFGGGGGGGGGGFGGGGFGGGGGGGEEFFFGGGGGGGGGFGGGG,:CEFFGGGGGGGGGGEFGFGFGGGGGFGGFFGFFGGFFGGFFGGGGGGGGGFGGFGGGGGGGFFGGGGFGGGGGGGGGGGG?GGGGGGGGGFEFGFFFG?GGEFFGGGGEGGFGGGGGGGGGGGGGGGGGGGFFFFGGGGFGGGFFFFGGGGGGGCCGGGGGGGGFFGGGGFGEGGGFGGGFGGFFDGGGGGGGGGGGGFGFGGGGGGGGFFCEFGF?GGGGGGGGFGGGGGGGDGGGGFGGGGDGGGGGGDEGFGAGGGGGGFCGGGGGGFFEEFGFFFGFFCGEGFCEGGGGFGGGGFGGGGFEFGGGGFGFCGGGGGCCCCC
@M01607:188:000000000-KTTC9:1:1101:19640:3430 1:N:0:AAGGAGAC+CCGAAGAT
CATCGCTGACGAGTAACCGGATCCCCGATCCGTGGACTTGTCAGCGACTGAGGAAACAGACCTCATGTGGGCTGAGGTTTATATTTATGAATACCTCAGCCATATGATTTGCAGGAAATGCTCACCGTTAAGTCTGATGACGTGAACGGTCGTACCAAGATGTATAAAAACATCGTGGACGGCAACCATCAGATGGAGCCGGGCATGCCAGAATCCTTCAACGTATTGTTGAAAGAGATTCGTTCGCTGGGTATCAACATCGAACTGGAAGACGAGTAATTCTCGCTCAAACAGGTCACTGCTGTCGGGTTAAAACCCGGCAGCGGATTGTGCTAACTCCGACGGGAGCAAATCCGTGAAAGATTTATTAAAGTTGCTGAAAGCGCAGACTAA
+
CCCCCGGGGGGGGGGGGGGGGGGGGGGGGGGGGGGGGGGFGEFFGGEGGFDFFGGGGGGGGGGGGGG,<:BFGFGGGGFFFGGGGGGGGGGG@GGG@=FGGGGGGGGGGGGGGGGGGFGGGGGFGGGGGCGFGGGGGGG@GGGGGGGGGFGGGGGGGGGGGGGGGGGGGGGGFGGGGBEFGGGGGGGGGGFGGGFGGGGGGGGGGGGGGGFGGGGFFFFEGGGGGGGGGGGGGGGGGGFGFGGGGGGGGGGGGGFGGFGGGGGGGGFGGGEGGFFGGGGCCDEGGEFADGGGGGGGGGGGGGDGGDEGGGFGGGGGGGGFGGGDGFDGGGGGGGFECDGGGGGGGFEFGGFEBDGGGGGFGGGGGGGGGGFFF@C;;@GGCGEGGFGDCCCCC
@M01607:188:000000000-KTTC9:1:1101:10368:3431 1:N:0:AAGGAGAC+CCGAAGAT
CATCGCTGACGAGTAACCGGATCCCCGATCCGTGGACTTGTCAGCGACTGAGGAAACAGACCGGATTTAGGCTGAGGCTTATGATCTAAAGCTCCTCAGCGTATAAAGCTGCAGGAAATGCTCACCGTTAAGTCTGATGACGTAAACGGTCGTACCAAGATGTATAAAAACATCGTGGACGGCAACCATCAGATGGAGCCGGGCATGCCAGAATCCTTCAACGTATTGTTGAAAGAGATTCGTTCGCTGGGTATCAACATCGAACTGGAAGACGAGTAATTCTCGCTCAAACAGGTCACTGCTGTCGGGTTAAAACCCGGCAGCGGATTGTGCTAACTCCGACGGGAGCAAATCCGTGAAAGATTTATTAAAGTTTCTGAAAGCGCAGACTAA
+
CCCCCGGGGGGGGGGGGGGGGGGGGGGGGGGGGGGGGGGGGGGGGGGGGGGGGGGGGGGGGGGGGGGFFGGGGGGGGGGGGGGGGGGGGGGG@G@GGGGGGGGGGGGGGGGGGGGGGGGGGG<GGGGGGGGGGGG?GGGGGGGGGGGGGGGGGGGGGGFGGGGGGGGGGGGGGGGGGGGGGGGGGGGGGGGGGGGFCGGGGGGGGGGGGGFGGGGGGGGGGGGGGFGGGGGGGFFGGGGGGGGGGGGGGGGGGGFFFGGGGFFGGGGGGGGGGFFGGGFGGGGGGGGFGGGGGGGGGGGG?GGEGGGGGGGGEGGGGGGGGGGGGGGGGGGGGGGGGGGGGGGGFGFGGGGGFDGGGGGGFGGGGGGGGGGFFC,,GFGGGGGGGFGGCCCCC
@M01607:188:000000000-KTTC9:1:1101:11724:3434 1:N:0:AAGGAGAC+CCGAAGAT
CATCGCTGACGAGTAACCGGATCCCCGATCCGTGGACTTGTCAGCGACTGAGGAAACAGACGAGAGTTGCGCTGAGGTCGCCGGACATGCAGACCTCAGCATATTCTTTTGCAGGAAATGCTCACCGTTAAGTCTGATGACGTGAACGGTCGTACCAAGATGTATAAAAACATCGTGGACGGCAACCATCAGATGGAGCCGGGCATGCCAGAATCCTTCAACGTATTGTTGAAAGAGATTCGTTCGCTGGGTATCAACATCGAACTGGAAGACGAGTAATTCTCGCTCAAACAGGTCACTGCTGTCGGGTTAAAACCCGGCAGCGGATTGTGCTAACTCCGACGGGAGCAAATCCGTGAAAGATTTATTAAAGTTTCTGAAAGCGCAGACTAA
+
CCCCCGGGGGGGGGGGGGGGGGGGGGGGGGGGGGGGGGGGGGGGGGGGGGGGGGGGGGGGGGGFGGGAEFGGGGGGGGGGGGGGGGGGGGGG:?GGGGGGG?GGGGGGGGGGGGGGGGGGGGGGGGGGGGGGGGGGGGGGGGGGGGGGGGGGGGGGGGGGGGGGGGGGGGGGGGGFFGGGGGGFFGGGGGGGGGGGGGGGGGGGGGGGGGGGGGGGGGGGGGGGGGGGGGGGGGGGGGGGGGGGGGGGFGGGGGGGGGGGGGGGGGGGGGGGGGGGGGGGGGGGFCGGFGGGGGGGGGGG?GGGGGGGGGGGGGGGGGGGGGGGGGGGGGGGGGGGGGGGGGGGGGGGCGGGGGGGGGGGGGGGGGGGGGGGGGGFFEGGGGGGGGGGCCCCC
@M01607:188:000000000-KTTC9:1:1101:17307:3440 1:N:0:AAGGAGAC+CCGAAGAT
CATCGCTGACGAGTAACCGGATCCCCGATCCGTGGACTTGTCAGCGACTGAGGAAACAGACGAATGTGAAGCTGAGGTGCGAGCCGTCACGTACCTCAGCTCTTCATTATGCAGGAAATGCTCACCGTTAAGTCTGATGACGTGAACGGTCGTACCAAGATGTATAAAAACATCGTGGACGGCAACCATCAGATGGAGCCGGGCATGCCAGAATCCTTCAACGTATTGTTGAAAGAGATTCGTTCGCTGGGTATCAACATCGAACTGGAAGACGAGTAATTCTCGCTCAAACAGGTCACTGCTGTCGGGTTAAAACCCGGCAGCGGATTGTGCTAACTCCGACGGGAGCAAATCCGTGAAAGATTTATTAAAGTTTCTGAAAGCGCAGACTAA
+
CCCCCGGGGGGGFGGGGGGGGGGGGGGGGGGGGGGGGGGGGGGGGGGGGGGGGGGGGGGGGGGGGGG9CFGGGGGGGGGGGGGGGGGGGGGGGGGGGGGG??GGGGG?GGGGGGGGGGGGGGGGGGGGGGGGGGGGGGGGGGGGGGGGGGGGGGGGGGGGGGGGGGGGGGGGGGGGGGGGGGGGGGFGGGGGGGGGGGGGGGGGGGGGGGGGGGGGGGGGGGGGGGGGGGGGGGGGGGGGGGGGGGGGFGGGGGGGGGGGGGGGGGGGGGGGFGFGGGGGGGGGGGGGGGGGGGGGGGGGGGGGGGGGGGGGGGGGGGGGGGGGGGGGGGGGGGGGGGGGGGEGGGGFCGGGGGGGGGGGGGGGGGGFGFCC=6GGGGGGGGGGGGGGCCCCC
@M01607:188:000000000-KTTC9:1:1101:12682:3445 1:N:0:AAGGAGAC+CCGAAGAT
CATCGCTGACGAGTAACCGGATCCCCGATCCGTGGACTTGTCAGCGACTGAGGAAACAGACCGGAATAAGGCTGAGGGTATTAAGCCTCTTTGCCTCAGCTTTTCTTGATGCAGGAAATGCTCACCGTTAAGTCTGATGACGTGAACGGTCGTACCAAGATGTATAAAAACATCGTGGACGGCAACCATCAGATGGAGCCGGGCATGCCAGAATCCTTCAACGTATTGTTGAAAGAGATTCGTTCGCTGGGTATCAACATCGAACTGGAAGACGAGTAATTCTCGCTCAAACAGGTCACTGCTGTCGGGTTAAAACCCGGCAGCGGACTGTGCTAACTCCGACGGGAGCAAATCCGTGAAAGATTTATTAAAGTTTCTGAAAGCGCAGACTAA
+
CCCCCGGGGGGGGGGGGGGGGGGGGGGGGGGGGGGGGGGGGGGGGGGGGGGGGGGGGGGGGGGGGGG,CEFGGGGGGGFGGGGGGGGGGGGGGGGGG@GGGGGGGGGGGGGGGGGGGGGGGGGGFGGGGGGGGGGGGGGGGGGGGGGGGGGGGGGGGGGGGGGGGGGGGGGGGGGGGFEGGGGGGGGGGGGFGCCGGGGGGGGGGGGGGGGGGGGGGGGGGGGGGFGGGGGGGGGGGGGFGGGGGGGGFFGGGFGGGGGGGGGGGGGGGGGGGGGGGGGGGGFGGCGGGGGGGGGGGGGGGGGGGGGGGGFGEGGGGGGGGGGGGGGGGGGGGGGGGFGGGGGGFGFFFGGDGGGGGGGGGGGGGGGGGGGGGFEFC@GGGGGGGGGGCCCCC
@M01607:188:000000000-KTTC9:1:1101:17565:3453 1:N:0:AAGGAGAC+CCGAAGAT
CATCGCTGACGAGTAACCGGATCCCCGATCCGTGGACTTGTCAGCGACTGAGGAAACAGACTAACCAGAGGCTGAGGCGTTGTAGGCTAGGGTCCTCAGCGAGGTTCAGTGCAGGAAATGCTCACCGTTAAGTCTGATGACGTGAACGGTCGTACCAAGATGTATAAAAACATCGTGGACGGCAACCATCAGATGGAGCCGGGCATGCCAGAATCCTTCAACGTATTGTTGAAAGAGATTCGTTCGCTGGGTATCAACATCGAACTGGAAGACGAGTAATTCTCGCTCAAACAGGTCACTGCTGTCGGGTTAAAACCCGGCAGCGGATTGTGCTAACTCCGACGGGAGCAAATCCGTGAAAGATTTATTAAAGTTTCTGAAAGCGCAGACTAA
+
CCCCCGGGGGGGEFGGGGGGGGGGGGGGGGGGGGGGGGGGGGGGGGGGGGGGGGGGGGGGGGGGGGGFGGGGGGGGGGGGGGGGGGGGGGGG<GGGGGG@GGGGFGGGGGGGGGGGGGGGGGGGGGGGGGGGGGGGGGGGGGGGGGGGEGGGGGGGGGGGGGGGGGGGGGGGGGGGGGGGGGGGGGGGGGGGGGGGGGGGGGGGGGGGGGGGGGGGGGGGGGGGGGGGGGGGGGFGGGGGFGGGGGGGFFGGGGGGFGFGGFFFFGFFGGGGGGGGGGGGFFFGGFGGGGGFFFFGGGGGGGGGEGF9GGGGGGGGGGFGGGGDGFGGGGGGGGGGGGGGGGGGGGFF<FGGGGGGGGGGFFFGGGGGGECCC<GGGGGGGGGDGGGGCCCCC
@M01607:188:000000000-KTTC9:1:1101:9360:3462 1:N:0:AAGGAGAC+CCGAAGAT
CATCGCTGACGAGTAACCGGATCCCCGATCCGTGGACTTGTCAGCGACTGAGGAAACAGACTGAAGGGCCGCTGAGGACGTTCTAAGCTATCACCTCAGCCATTTTAGGTGCAGGAAATGCTCACCGTTAAGTCTGATGACGTGAACGGTCGTACCAAGATGTATAAAAACATCGTGGACGGCAACCATCAGATGGAGCCGGGCATGCCAGAATCCTTCAACGTATTGTTGAAAGAGATTCGTTCGCTGGGTATCAACATCGAACTGGAAGACGAGTAATTCTCGCTCAAACAGGTCACTGCTGTCGGGTTAAAACCCGGCAGCGGATTGTGCTAACTCCGACGGGAGCAAATCCGTGAAAGATTTATTAAAGTTGCTGAAAGCGCAGACTAA
+
CCCCCGGGGGGGGGGGGFGGGDGGGGGGGGGGGGGGGGGGGGGGGGGGGGGGGGGGGGGGGGGGGGGECGGGGGGGGGGGFGFFGGGGGGFG@FFGGGGGGGGCFGFGGGGGG?GGGGFFGGGGGGGFGGFGGGGGGGGGGG@G@GGGGGGGGGGFGGGGGGFGGGGGGGGGGGGGGGGFGGGGGGFGGGGGGFGGGEGECCFGFCCFGFFDGGCCAGGGGGDFFCGGGGGGFGFGGFCFFGFDGFDFEDGGGGGGGGGFGFFGFGCFDGGGGFAFAGFGEFGEGFFGGGGGGGGGFGGGGF@EGF8GGGGDF7GDGEF7@F@C,<FGGGGGGGFGFDGGGCEFEECGFGEFEGGFF9GGGGGGFFGFGGFDFDC9GCGGEGGGGFGDCCCCC
@M01607:188:000000000-KTTC9:1:1101:24349:3462 1:N:0:AAGGAGAC+CCGAAGAT
CATCGCTGACGAGTAACCGGATCCCCGATCCGTGGACTTGTCAGCGACTGAGGAAACAGACGTCGGATTCGCTGAGGTTCAAAATTGTTACTGCCTCAGCTGCAATTTCTGCAGGAAATGCTCACCGTTAAGTCTGATGACGTGAACGGTCGTACCAAGATGTATAAAAACATCGTGGACGGCAACCATCAGATGGAGCCGGGCATGCCAGAATCCTTCAACGTATTGTTGAAAGAGATTCGTTCGCTGGGTATCAACATCGAACTGGAAGACGAGTAATTCTCGCTCAAACAGGTCACTGCTGTCGGGTTAAAACCCGGCAGCGGATTGTGCTAACTCCGACGGGAGCAAATCCGTGAAAGATTTATTAAAGTTTCTGAAAGCGCAGACTAA
+
CCCCCGGGGGGGGGGGGGGGGGGGGGGGGGGGGGGGGGGGGGGGGG@88@FGGGGFGGGGGGGGGGG,8:CGGGGGGCFGGGGGGFGGGFGGGGGGGGGGGGGGGGGG@GGGGGGGGGGGGG#GGGGGGGFACFGGGGGFGGGGGGGGGGGGGGGGGGGGGGGGGGGGGGGGGGGGGGGGDEGGGFFGGGGGGFGGGGGGEGGGGGGGGGGGGGGGFGGGGGGFECFGGFGGGGFFGGFFFGGGGGGGF>GGGGGGFFGFFFFFFFGGGFGGFGGGFGGGAEEGGGGGGGFFBFFGGGGGGEGGDEFAFGGGDF@GGGDEGGFEABFDGFGGGGGFFEEGCF7GEA9FFFF:@EDGGFGGGGFGGGGGGGGGF<,GFFEFFGGGGGGGCCCCC
@M01607:188:000000000-KTTC9:1:1101:5883:3463 1:N:0:AAGGAGAC+CCGAAGAT
CATCGCTGACGAGTAACCGGATCCCCGATCCGTGGACTTGTCAGCGACTGAGGAAACAGACTCCTTAGATGCTGAGGGATTACAGTAAAGGGTCCTCAGCGTTCTGGTGTGCAGGAAATGCTCACCGTTAAGTCTGATGACGTGAACGGTCGTACCAAGATGTATAAAAACATCGTGGACGGCAACCATCAGATGGAGCCGGGCATGCCAGAATCCTTCAACGTATTGTTGAAAGAGATTCGTTCGCTGGGTATCAACATCGAACTGGAAGACGAGTAATTCTCGCTCAAACAGGTCACTGCTGTCGGGTTAAAACCCGGCAGCGGATTGTGCTAACTCCGACGGGAGCAAATCCGTGAAAGATTTATTAAAGTTTCTGAAAGCGCAGACTAA
+
CCCCCGGGGGGFGGGGGGGGGGGGGGGGGGGGGGGGGGGGGGGGGGGGGG@FGGGGGGDGGGGGGGGFGGGGGGGGGGEEFGEGEFFGFFFE@FC;=GDFCBFGGGGGF@:??GGGGGFF:G@GC<CFGF?EFGFGGGGGFGGEGGFGGGEG4GGGGGGGGGGFFGGGFFGGGFE@BFGFGGCGCFGGGGFFEGCGFG>GF=CCGGGGFGGFFGGGGGGGFGGFFFGGGGFDGGGFG;GGGGGGGGEE@GEFFFBFFFFFFGFFFGCGGFEFCGGFFGGFCEGFF<GGFGGGFFFDFFFE?EEGGEED?DGGGGEGGFCEEGGGFGFFF,CEAGGFEGGGGGGDF9GFDFF7CDGGGGGGGGFGGGGGGGGGGFC,GGGGGGGGGGGGCCCCC
@M01607:188:000000000-KTTC9:1:1101:21053:3464 1:N:0:AAGGAGAC+CCGAAGAT
CATCGCTGACGAGTAACCGGATCCCCGATCCGTGGACTTGTCAGCGACTGAGGAAACAGACAGGGTCCTCGCTGAGGATTCCTTTTACGATATCCTCAGCCCTATGTAGTGCAGGAAATGCTCACCGTTAAGTCTGATGACGTGAACGGTCGTACCAAGATGTATAAAAACATCGTGGACGGCAACCATCAGATGGAGCCGGGCATGCCAGAATCCTTCAACGTATTGTTGAAAGAGATTCGTTCGCTGGGTATCAACATCGAACTGGAAGACGAGTAATTCTCGCTCAAACAGGTCACTGCTGTCGGGTTAAAACCCGGCAGCGGATTGTGCTAACTCCGACGGGAGCAAATCCGTGAAAGATTTATTAAAGTTGCTGAAAGCGCAGACTAA
+
CCCCCGGGDGGGGGGGGCGGGGGGGGGGGGGGGGGGGGGGGGGGFFCFGGGGGGGGGGGGGFGGGGGFGGGGGGGGFFFGGGGGGGGGGGGG@GGGGGFGGG?EGGFFFFFGGGGGGGGG?GGFGGGGGGGFGGG?@GGGDG@GGGGGGGGEFGGGGGGGFGGGGGGGG@GEFGGGGGGEFFGGGGGGGGGGGFGGGGGGEGGGFGGGGGGGGFFGGGGGGGGGGFGGGFFFGGFDFFCGFDDGGGGGFDGGGGFFFFFGGGGGGGGFGECFFFBGGEFFGFFFGFGFFGGGGGGGGGGGGGCGECEFAGGGEGFGGGGGGGGGGGCGGGGGGGGGGGEGGE@@<C@GGGGGGEFFGFGGGFDGFDFDGGFFC6=,66GF@FGGGFGGCCCCC
@M01607:188:000000000-KTTC9:1:1101:14921:3472 1:N:0:AAGGAGAC+CCGAAGAT
CATCGCTGACGAGTAACCGGATCCCCGATCCGTGGACTTGTCAGCGACTGAGGAAACAGACACCCACCTAGCTGAGGAGCCACGAGAGCGCAACCTCAGCTGAAAGTATTGCAGGAAATGCTCACCGTTAAGTCTGATGACGTGAACGGTCGTACCAAGATGTATAAAAACATCGTGGACGGCAACCATCAGATGGAGCCGGGCATGCCAGAATCCTTCAACGTATTGTTGAAAGAGATTCGTTCGCTGGGTATCAACATCGAACTGGAAGACGAGTAATTCTCGCTCAAACAGGTCACTGCTGTCGGGTTAAAACCCGGCAGCGGATTGTGCTAACTCCGACGGGAGCAAATCCGTGAAAGATTTATTAAAGTTTCTGAAAGCGCAGACTAA
+
CCCCCGGGEGGGGGGGGGGGGGGGGGGFFGGGGGGGGGGGGGGGGGGGGGGGGGGGGGGGGGGGGGGCGGGGGGGGGGCFGGGEGGGGGGGG?GFEEFFG9>GCGGGGGGGG6GGGGGGGGGGGGGGGGGGGGGGGGGGGGGGGGGGGGGGGGGGGGGGGGGGGGGGGGGGGFGGGGGGGGGGGGGGGDGGGGGGGGGGGFEGGGFGGGGGGGFGFGGGGFGGGGGGGGGGGGGAFGFFGFGGGGGGGFFGGGFFGGGGGGGFGGGGFGGGGFGGGGGGGGGGGCDFDGGGGFD9GGGGGGGGGEFFACGFF@GGGGGGGGGGGGGGGGFGGGGGGGGEEGF@8E<EGGGEGGGFGGGGFGGGGGGGGGGDGGGGGGGGGFCGGGGGGCCCCC
@M01607:188:000000000-KTTC9:1:1101:13270:3479 1:N:0:AAGGAGAC+CCGAAGAT
CATCGCTGACGAGTAACCGGATCCCCGATCCGTGGACTTGTCAGCGACTGAGGAAACAGACACTGGTAATGCTGAGGATTCAGCGCTGTTAAACCTCAGCGTACGTGCATGCAGGAAATGCTCACCGTTAAGTCTGATGACGTGAACGGTCGTACCAAGATGTATAAAAACATCGTGGACGGCAACCATCAGATGGAGCCGGGCATGCCAGAATCCTTCAACGTATTGTTGAAAGAGATTCGTTCGCTGGGTATCAACATCGAACTGGAAGACGAGTAATTCTCGCTCAAACAGGTCACTGCTGTCGGGTTAAAACCCGGCAGCGGATTGTGCTAACTCCGACGGGAGCAAATCCGTGAAAGATTTATTAAAGTTTCTGAAAGCGCAGACTAA
+
CCCCCGGGGGGGGGGGGGGGGGGGGGGGGGGGGGGGGGGGGGEGGEGGGGGGGFGGGGGGGFFGGGG,CFEFGFGGGGFGGGGGGGGEGGGG@GG4GGFGGGGGGGGGGGG?GGGGFGGGGG/GDFGGG<D?FFGGGGGGGGGGGGGGGFFFGGGGGGGG?GGGGGGGGGGFEFGGFGGGGGGGGFGGGGGFFGGGGGGGEEFGGGGGGGFGGFFGFGGFGGGGGGGGGGGEGGGGGGGGFGGGGGGEFCGFFDEFFGGFGGGFGFGGGGGGGGFGGDF87F@F=FCFFFFF?BGGGFGG6GDGGGFEEFGGCGGGGGGGGGGDGGGGGGGGGGFGEGGGGGEFFGFF<FC@EGGGGGGGGGGGGGGGGGGGFFCFCCGGGGGGGGGGCCCCC
@M01607:188:000000000-KTTC9:1:1101:10404:3488 1:N:0:AAGGAGAC+CCGAAGAT
CATCGCTGACGAGTAACCGGATCCCCGATCCGTGGACTTGTCAGCGACTGAGGAAACAGACACGGAGCGAGCTGAGGTTGTGCCGTACGATAGCCTCAGCGTCCCGTATTGCAGGAAATGCTCACCGTTAAGTCTGATGACGTGAACGGTCGTACCAAGATGTATAAAAACATCGTGGACGGCAACCATCAGATGGAGCCGGGCATGCCAGAATCCTTCAACGTATTGTTGAAAGAGATTCGTTCGCTGGGTATCAACATCGAACTGGAAGACGAGTAATTCTCGCTCAAACAGGTCACTGCTGTCGGGTTAAAACCCGGCAGCGGATTGTGCTAACTCCGACGGGAGCAAATCCGTGAAAGATTTATTAAAGTTTCTGAAAGCGCAGACTAA
+
CCCCCGGGGGGGGGGGGGGGGGGGGGGGGGGGGGGGGGGGGGGGGGGGGGGGGGGGGGGGGGGGGGGDGGGGGGGGGGGGGGGGGGGGGGGGGGGGGG@GGGGGGGGGGGGGGGGGGGGG:GGGGGGGGGGG?GGGGGGGGGGGGGGGGGGGGGGGGGGGGGGGGGGGGGGGGGGGGGGGGGGGGGGGGGGGGGGGGGGGGGGGGGGGGFGGGGGGGGGGGGGGGGGGGGGGGGGGGGGGGGGGGGGGGGGGGGGGGGGGGGGGGGGGGGGGGGGGGGGGGGGGGGGGGGGGGGGGGGGGGGGGGGGGGGGGGGGGGGGGGGGGGGGGGGGGGGGGGGGGGGGGGGGGGGGGGGGGGGGGGGGGGGGGGGGGGGFEGGGGGGGGGGGGCCCCC
@M01607:188:000000000-KTTC9:1:1101:13515:3488 1:N:0:AAGGAGAC+CCGAAGAT
CATCGCTGACGAGTAACCGGATCCCCGATCCGTGGACTTGTCAGCGACTGAGGAAACAGACATAAGAGTGGCTGAGGGCAGCGGAAAAAGTATCCTCAGCTTTAACCCCTGCAGGAAATGCTCACCGTTAAGTCTGATGACGTGAACGGTCGTACCAAGATGTATAAAAACATCGTGGACGGCAACCATCAGATGGAGCCGGGCATGCCAGAATCCTTCAACGTATTGTTGAAAGAGATTCGTTCGCTGGGTATCAACATCGAACTGGAAGACGAGTAATTCTCGCTCAAACAGGTCACTGCTGTCGGGTTAAAACCCGGCAGCGGATTGTGCTAACTCCGACGGGAGCAAATCCGTGAAAGATTTATTAAAGTTCCTGAAAGCGCAGACTAA
+
CCCCCGGGGGGGGGGGGGGGGGGGGGGGGGGGGGGGGGGGGGGGGGGGGGGGGGGGGGGGGGGGGGG?FGGGGGGGGGGGGGGGGGGGGGGG@GG@GGGGGG@GGGGGGGGGGGGGGGGGGGGGGGGGGGGGGGGGGGGGGGGGGGGGGGGGGGGGGGGGGGGGGGGGGGGGGGGGGGGGGGGGGGGGGGFFGGGGGGGGEEGGGGGGGGGGGGGGGGGGGGGGGGGGGGGGGGFGGFGFGGGGGGGGFFGGGGGGGGGGGGFFGGGGGFGGGGGGGGGGGFDGFDGGGGGGGGGGGGGGGGGGGGGGGGGGGGGGEDGGGGGGGGGGGGGGGGGGGGGGGGGGGGGGGGGGGGGGGGGGGGGGGGGGGGGGGGFGFFGGGGGGGGGGCCCCC
@M01607:188:000000000-KTTC9:1:1101:17741:3493 1:N:0:AAGGAGAC+CCGAAGAT
CATCGCTGACGAGTAACCGGATCCCCGATCCGTGGACTTGTCAGCGACTGAGGAAACAGACTCAGGACGGGCTGAGGAGTATGCAAGTAAAACCCTCAGCGATGTTGGATGCAGGAAATGCTCACCGTTAAGTCTGATGACGTGAACGGTCGTACCAAGATGTATAAAAACATCGTGGACGGCAACCATCAGATGGAGCCGGGCATGCCAGAATCCTTCAACGTATTGTTGAAAGAGATTCGTTCGCTGGGTATCAACATCGAACTGGAAGACGAGTAATTCTCGCTCAAACAGGTCACTGCTGTCGGGTTAAAACCCGGCAGCGGATTGTGCTAACTCCGACGGGAGCAAATCCGTGAAAGATTTATTAAAGTTTCTGAAAGCGCAGACTAA
+
CCCCCGGGGGGGCFGGGGGGGGGGGGGGGGGGGGGGGGGGGGGGGGGGGGGGGGGGGGGGGGGGGGGCEGGGGGGGGGGGGGGGGGGGGGGGGG4FGGGGGGGGGGGGGGGGGGGGGGGGGGGGGGGGGGGGGGGGGGGGGGGGGGGGGGGGGGGGGGGGGGGGGGGGGGFGGGFEFDGGGGGGGGGGFFFGFGGGGGGGGGGGGGGGGGGGGGGGGGGGGGGGGGGGGGGGGGFGGGGGGGEGGGGGEGF@DGGGGGDFGGFGGGFFGFBGGGGGGGGGGGGGGGGGGGGGGFGGFGGGGGGEGGFGGGGGGGGGEGGGGGGGGGGGGGGGGGGGGGGGGGGGGGGGFGFGFEGGGGGGGGGGGGGGFFCCC6FGGGGGGGGGGGGGCCCCC
@M01607:188:000000000-KTTC9:1:1101:22591:3493 1:N:0:AAGGAGAC+CCGAAGAT
CATCGCTGACGAGTAACCGGATCCCCGATCCGTGGACTTGTCAGCGACTGAGGAAACAGATAATACTGGGCTGAGGTCTGGCTAGTTACGTGCCTCAGCGAATCCGTCTGCAGGAAATGCTCACCGTTAAGTCTGATGACGTGAACGGTCGTACCAAGATGTATAAAAACATCGTGGACGGCAACCATCAGATGGAGCCGGGCATGCCAGAATCCTTCAACGTATTGTTGAAAGAGATTCGTTCGCTGGGTATCAACATCGAACTGGAAGACGAGTAATTCTCGCTCAAACAGGTCACTGCTGTCGGGTTAAAACCCGGCAGCGGATTGTGCTAACTCCGACGGGAGCAAATCCGTGAAAGATTTATTAAAGTGTCTGAAAGCGCAGACTAA
+
CCCCCGGGGGGGGGGGGGGGGGGGGGGGGGGGGGGGGGGGGGGGGGGGGG8FGGGGGGGGGGGGGGG,CFGGGGGGGGGGGGGGGGGGGGG@GGGGG@?GGGGGGGGGGGGGGGGGGGGGGGGGGGGGGGGGGGGGGGGGGGGGGGGGGGGGGGGGGFGGGGGGGFGGGGGGGGGGGGGGGGGGGGGGGGGGGFFGGGGGGGGGGGGGGGFFFFGGGGGGGGGGFFGGGGGGGFGGGGEGGGGGGGGGGGGGFGGGGGGGGFFGGGGGGGGGGGGGGGGGDGGFCGFGGGGGGGGGGGGGGFGGGGGFGGGGECGGGGGGGGGGGGGGGGGGGGGGGGGGGFDF9GGGGEGEGGGFGGGGGGGGGGGGGGGFC,<GGGGGGGGGGGGCCCCC
@M01607:188:000000000-KTTC9:1:1101:18862:3495 1:N:0:AAGGAGAC+CCGAAGAT
CATCGCTGACGAGTAACCGGATCCCCGATCCGTGGACTTGTCAGCGACTGAGGAAACAGACATACGGGCCGCTGAGGAGCTAGTTTCGCACCTCCTCAGCATTCGGCAGTGCAGGAAATGCTCACCGTTAAGTCTGATGACGTGAACGGTCGTACCAAGATGTATAAAAACATCGTGGACGGCAACCATCAGATGGAGCCGGGCATGCCAGAATCCTTCAACGTATTGTTGAAAGAGATTCGTTCGCTGGGTATCAACATCGAACTGGAAGACGAGTAATTCTCGCTCAAACAGGTCACTGCTGTCGGGTTAAAACCCGGCAGCGGATTGTGCTAACTCCGACGGGAGCAAATCCGTGAAAGATTTATTAAAGTTTCTGAAAGCGCAGACTAA
+
CCCCCGGGGGGGFGGGGGGGGGGGGGGGGGGGGGGGGGGGGGGGGGGGGGGGGGGGGGGGGGGGGGG7FGGGGGGGGGGGGGGGGGGGGGGG@GGGGGGGGGGGGGGGGGGGGGGGGGGGGG@@GGGGGGGGGGGGGGGGGGGGGGGGGGGGGGGGGGGGGGGGGGGGGGGGFGGGGGGGGGGGEGGGGGGGGGGGGGGGGGGGGGGGGGGGGGGGGGGGGGGGGGGGGGGGGGGGGGGGGGGGGGGGGGGGFGGGGGGGGGGGGGGGGGGGGGFGGGGGGGGGGGGGGGGGGGGGGGGGGGGGGGGGGGGGGGGGGGGGGGGGGGGGGGGGGGGGGGGGGGFGGGFF<GGGGGGGGGGGGGGGGGGGGGFCC<GGGGGGGGGGGGGGCCCCC
@M01607:188:000000000-KTTC9:1:1101:23300:3509 1:N:0:AAGGAGAC+CCGAAGAT
CATCGCTGACGAGTAACCGGATCCCCGATCCGTGGACTTGTCAGCGACTGCGGAAACAGACTTCTTGGGTGCTGAGGCACTCAATACGATTGGCCTCAGCCTGCTAAATTGCAGGAAATGCTCACCGTTAAGTCTGATGACGTGAACGGTCGTACCAAGATGTATAAAAACATCGTGGACGGCAACCATCAGATGGAGCCGGGCATGCCAGAATCCTTCAACGTATTGTTGGAAGAGATTCGTTCGCTGGGTATCAACATCGAACTGGAAGACGAGTAATTCTCGCTCAAACAGGTCACTGCTGTCGGGTTAAAACCCGGCAGCGGATTGTGCTAACTCCGACGGGAGCAAATCCGTGAAAGATTTATTAAAGTGTCTGAAAGCGCAGACTAA
+
CCCCCGGGGGGGGGGFGGGGGGGGGGGGGGGGGGGGGGGGGGGGGGGGGG8FGGGGGGGDGFGGGGG9EGGGGGGGGGGGFGGGGGGGGGGFGGG@GGGGGGG?GGGGGGGGGGGGGGGGGGGGGGGGGGGGGGGFGG@GGGGEGCGGGGGGGGGGGGGGGGGGGGFGGGGGFDGGGGGEGFGGGGGGGGGFGGGGFGGGFGGGGGGGGGGFGGFGFGGGGGGFGGGGGGGGGGGGGGGGGGGGGGGGEGGGGFGGGGGGGGGGGGGGGGGGGGGGGFGGGGFEGGGGGGGGGGGGGGGGGGGGGGGCGGGGGGGGGGGGGGGGGGGGGGGGGGGGGGGGGGGGGACGFGGGFGGEDGGGGGGGGGGGGGGGFE6,GGGGGGGGGGGGCCCCC
@M01607:188:000000000-KTTC9:1:1101:10886:3519 1:N:0:AAGGAGAC+CCGAAGAT
CATCGCTGACGAGTAACCGGATCCCCGATCCGTGGACTTGTCAGCGACTGAGGAAACAGACGGAACCTATGCTGAGGACCTAAAGACGACCCGCCTCAGCTAAAAGAGTTGCAGGAAATGCTCACCGTTAAGTCTGATGACGTGAACGGTCGTACCAAGATGTATAAAAACATCGTGGACGGCAACCATCAGATGGAGCCGGGCATGCCAGAATCCTTCAACGTATTGTTGAAAGAGATTCGTTCGCTGGGTATCAACATCGAACTGGAAGACGAGTAATTCTCGCTCAAACAGGTCACTGCTGTCGGGTTAAAACCCGGCAGCGGATTGTGCTAACTCCGACGGGAGCAAATCCGTGAAAGATTTATTAAAGTTTCTGAAAGCGCAGACTAA
+
CCCCCGGGGGGGFGGGGGGGGGGGGGGGGGGGGGGGGGGGGGGGGGGGGGGGGGGGGGGGGGGGGGGDFGGGGGGGGGGGGGGGGGGGGGGG@GGGGGGGGGGGGGGGGGGGGGGGGGGGGGGGGGGGGGGGGGGGGGGGGGGGGGGGGGGGGGGGGGGGGGGGGGGGGGGGGGGGGGGGGGGGGGGGGGGGGGGGGGGGFGGGGGGGGGFFGGGGGGGGGGGGGGGGGGGGGGGGGGGGGGGGGGGGFGGGGGGGGGGGGGFGGGGGGGGGGGGGGGGGGGGGGGGGGFFGGGGGGGGGGGGGGGGGGGGGGGGGGGGGGGGCGGGGGGGGGGGGGGGGGGGGGGGGGGGGGGGGGGGGGGGGGGGGGGGGGGF9GGGGGGGGGGGGCCCCC
@M01607:188:000000000-KTTC9:1:1101:9598:3520 1:N:0:AAGGAGAC+CCGAAGAT
CATCGCTGACGAGTAACCGGATCCCCGATCCGTGGACTTGTCAGCGACTGAGGAAACAGACTGCTAATCGGCTGAGGGACATGCATCTAGCCGCCTCAGCTCGCACAATTGCAGGAAATGCTCACCGTTAAGTCTGATGACGTGAACGGTCGTACCAAGATGTATAAAAACATCGTGGACGGCAACCATCAGATGGAGCCGGGCATGCCAGAATCCTTCAACGTATTGTTGAAAGAGATTCGTTCGCTGGGTATCAACATCGAACTGGAAGACGAGTAATTCTCGCTCAAACAGGTCACTGCTGTCGGGTTAAAACCCGGCAGCGGATTGTGCTAACTCCGACGGGAGCAAATCCGTGAAAGATTTATTAAAGTTTCTGAAAGCGCAGACTAA
+
CCCCCGGGGGGGGGGGGGGGGGGGGGGGGGGGGGGGGGGGGGGGGGGGGGGGGGGGGGGGGGGGGGGFGGGGGGGGGGGGGGGGGGGGGGGG6GGGGGGGGGGGGGGG@GGGGGGGGGGGGGGGGGGGGGGGGGGGGGGGGGGGGGGGGGGGGGGGGGGGGGGGGGGGGGGGGGGGGEGGGGGGGGGGFGGGGGGGGGGGGGGGGGGGGGGGGGGGGGGGGGGGGGGGGGGGGGGGGFGFGGGGGGGGGGGGGGGGGGGGGGGGGGFGGGGGGGGGGGGGGGGGGGGGGGGGGGGGGGGGGGGGGGGGGGGGGGGGGGGGGGGGGCGGGGGGGGGGGGGGGGGGGGGGGGGGGGGGGGGGGGGGGGGGGGGGGGECGGGGGGGGGGGGCCCCC
@M01607:188:000000000-KTTC9:1:1101:12151:3524 1:N:0:AAGGAGAC+CCGAAGAT
CATCGCTGACGAGTAACCGGATCCCCGATCCGTGGACTTGTCAGCGACTGAGGAAACAGACACGACTTCCGCTGAGGGCAGTTAGTTTGTATGCCTCAGCATAGACTGCTGCAGGAAATGCTCACCGTTAAGTCTGATGACGTGAACGGTCGTACCAAGATGTATAAAAACATCGTGGACGGCAACCATCAGATGGAGCCGGGCATGCCAAAATCCTTCAACGTATTGTTGAAAGAGATTCGTTCGCTGGGTATCAACATCGAACTGGAAGACGAGTAATTCTCGCTCAAACAGGTCACTGCTGTCGGGTTAAAACCCGGCAGCGGATTGTGCTAACTCCGACGGGAGCAAATCCGTGAAAGATTTATTAAAGTTTCTGAAAGCGCAGACTAA
+
CCCCCGGGGGGGGGGGGGGGGGGGGGGGGGGGGGGGGGGGGGGGGGGGGGGFGGGGGGGGGGGGGGGCFGGGGGGGGGGGGGGGGGGGGGGGGGGGGGGGGGGGGGGGGGGGGGGGGGGGGGGGGGGGGGGGGGGGGGGGGGGGGGGGGGGGGGGGGGGGGGDGGGGGGGGGGGGGGGGGGGGGGGGGGGGGGGGGGGGGGGGGGGGGGG#EGGGGFGGGGGGGGGGGGGGGGGFGGFGGGGGGGGGGDFGGGGFFGGGFFE=EFGFFFFEGGGGGGGGFGGEFE+F@GGGGGGGGGGGGGGGGGGFGGGGGGGGGGGGGGGFGGGGGGGGGGGGGGGGGGGGGGGGF9GDGGGGGGGGGGGGGGGGGGGGFFE@FCCGGGGGGGGGGCCCCC
@M01607:188:000000000-KTTC9:1:1101:14918:3534 1:N:0:AAGGAGAC+CCGAAGAT
CATCGCTGACGAGTAACCGGATCCCCGATCCGTGGACTTGTCAGCGACTGAGGAAACAGACGGGTTGATAGCTGAGGTTTTGGGTATCTATGTCCTCAGCGGCTCCTGCTGCAGGAAATGCTCACCGTTAAGTCTGATGACGTGAACGGTCGTACCAAGATGTATAAAAACATCGTGGACGGCAACCATCAGATGGAGCCGGGCATGCCAGAATCCTTCAACGTATTGTTGAAAGAGATTCGTTCGCTGGGTATCAACATCGAACTGGAAGACGAGTAATTCTCGCTCAAACAGGTCACTGCTGTCGGGTTAAAACCCGGCAGCGGATTGTGCTAACTCCGACGGGAGCAAATCCGTGAAAGATTTATTAAAGTTTCTGAAAGCGCAGACTAA
+
CCCCCGGGGGGGGGGGGGGGGGGGGGGGGGGGGGGGGGGGGGGGGGGGGGGGGGGGGGGGGGGGGGG,<EFGGGGGGGGGGGGGGGGGGGGG@GGGGGGGGGGGGGGGGGGGGGGGGGGGGGGGGGGGGGGGGGGGGGGGGGGGGGGGGGGGGGGGGGGGGGGGGGGGGGGGGGGGGGGGGGGGGGGGGGGGGGGGGGGGGGGGGGGGGGGGGFGFFGGGGGGGGGGGGGGGGGGGGGGGGGGGGGGGGGGGGGGGGGFGGGGGGGGGGGGGGGGGGGGGGEGGGGGGGGGGGGGGGGGGGGGGGGGGGGGGEGGGGGGGGGGGGGGGGGGGGGGGGGGGGFGFECFGGGGGGGGGGGGGGGGGGGGGGGFGGFFGGGGGGGGDGGGGCCCCC
@M01607:188:000000000-KTTC9:1:1101:23535:3535 1:N:0:AAGGAGAC+CCGAAGAT
CATCGCTGACGAGTAACCGGATCCCCGATCCGTGGACTTGTCAGCGACTGCGGAAACAGACGCCCAGCCTGCTGAGGTGGTCCATTTCTCATACCTCAGCATCGGGACCTGCAGGAAATGCTCACCGTTAAGTCTGATGACGTGAACGGTCGTACCAAGATGTATAAAAACATCGTGGACGGCAACCATCAGATGGAGCCGGGCATGCCAGAATCCTTCAACGTATTGTTGAAAGAGATTCGTTCGCTGGGTATCAACATCGAACTGGAAGACGAGTAATTCTCGCTCAAACAGGTCACTGCTGTCGGGTTAAAACCCGGCAGCGGATTGTGCTAACTCCGACGGGAGCAAATCCGTGAAAGATTTATTAAAGTTGCTGAAAGCGCAGACTAA
+
CCCCCGGGGGGGGGGGGGGGGGGGGGGGGGGGGGGFGGGGGGGGGGGGGG,FGGGGGGGGGGGGGGGGGGGGGGGGGGGGGGGGGGGGGGGGGGGGGGGGGGGGGGGGG@GGGGGGGG@GGGGGGGGFGGFGGGGGGGGGGGEGGGGGGFGGGGGGGGGGGGGGGGGGGGGGGGGGFGGFEGGGGGGGGGGGGGGGGGGGGGGGGGGGGGFFGEGGGGGGGGGGGGGGGGGGGGGGEF@>BDGGGGGGFFGGGGGGGGGGGGFGGGGGGFGGGGGGGFGGGFFGFCGGGFGGGFGGGGGG?GGGEGF9GGGGEGGGGGFGGGGGGGGGGGGGGGGGGGGGGGGGGC<FGGGGGGGGGGGGGGGGGGGGGGGGFC,,GGGGGGGGGGGGCCCCC
@M01607:188:000000000-KTTC9:1:1101:9715:3540 1:N:0:AAGGAGAC+CCGAAGAT
CATCGCTGACGAGTAACCGGATCCCCGATCCGTGGACTTGTCAGCGACTGAGGAAACATACTCTAGCGGAGCTGAGGCAGCGTTTATTTCTTGCCTCAGCCAAGGGGTCTGCAGGAAATGCTCACCGTTAAGTCTGATGACGTGAACGGTCGTACCAAGATGTATAAAAACATCGTGGACGGCAACCATCAGATGGAGCCGGGCATGCCAGAATCCTTCAACGTATTGTTGAAAGAGATTCGTTCGCTGGGTATCAACATCGAACTGGAAGACGAGTAATTCTCGCTCAAACAGGTCACTGCTGTCGGGTTAAAACCCGGCAGCGGATTGTGCTAACTCCGACGGGAGCAAATCCGTGAAAGATTTATTAAAGTTGCTGAAAGCGCAGACTAA
+
CCCCCFEFFFGGECFFF9FGGGGGFGGGGGGGGGEEGGGGG9FGGGGGGDCC@FFGFGGGFGGGGGGGGGGFGFGFFGGGGGFEGG9EGFFAE9=9,9FGGFGFGGGGFGGGGCCECGGGAFGGGGGGGGGGFF2EFGGGGGFGFFGGDGGGGFFGGF<DAFGG9F;DFF@EFGB@EFGCFGGEGGGGFGGGFGGFGFGGFEFFFFCFFC6CE?FFGGGGGFEA6GGGFGGGGGGGGGGFGC=CEFFECDCGFFFFGGGGEFFFGFGGGGGGGGGGGFFGECEBDAAGGGG?GGFGGFGG?GECFC,GGFGGF>GGGGFCDGFC@@EGGGGGGGFGGGGECFFGEFFGFGEEDGGGGGGGGGGGGFGDEGGFFEC,F,GGGFCGGGGGCCCCC
@M01607:188:000000000-KTTC9:1:1101:17853:3548 1:N:0:AAGGAGAC+CCGAAGAT
CATCGCTGACGAGTAACCGGATCCCCGATCCGTGGACTTGTCAGCGACTGAGGAAACAGACTTAATCCAAGTGAGGTTGTGGGGTGTTTATACCTCAGCTAAAACGTATGCAGGAAATGCTCACCGTTAAGTCTGATGACGTGAACGGTCGTACCAAGATGTATAAAAACATCGTGGACGGCAACCATCAGATGGAGCCGGGCATGCCAGAATCCTTCAACGTATTGTTGAAAGAGATTCGTTCGCTGGGTATCAACATCGAACTGGAAGACGAGTAATTCTCGCTCAAACAGGTCACTGCTGTCGGGTTAAAACCCGGCAGCGGATTGTGCTAACTCCGACGGGAGCAAATCCGTGAAAGATTTATTAAAGTTTCTGAAAGCGCAGACTAA
+
CCCCCGGGGGGGEFGGGGGGGGGGGGGGGGGGGGGGGGGGGGGGGGGGGGGGGGGGGGGGGGGGGGGFGGGGGGGGGGGGGGGGGGGGGGGGGGGGGGGGGGGGGGGGGGGGGGGGGGGGGGGGGGGGGGG?GGGGGGGGGGGGGGGGGGGGGGGGGGGGGGGGGGGGGGGGGGGGGGGGGGGGGGGGGGGGGGGGGGGGGGGGGGGGGGGGGGGGGGGGGGGGGGGGGGGGGGGGGGGGGGGGGGGGFGGGFGGGGGGGGGGGGGFGGGGGGGGGGGGGGGGGGGGGGGGGGGGGGGGGGGGGGGGGGGGDGGGGGGGGGGGGGGGGGGGGGGGGGGGGGGGGGGGFGGGGGGGGGGGGGGGGGGGGFCCC6GGGGGGGGGGGGGGCCCCC
@M01607:188:000000000-KTTC9:1:1101:8291:3552 1:N:0:AAGGAGAC+CCGAAGAT
CATCGCTGACGAGTAACCGGATCCCCGATCCGTGGACTTGTCAGCGACTGAGGAAACAGACAAGATTAGCGCTGAGGGATCCAACGAAGAGGGCCTCAGCAGACTTGTTTGCAGGAAATGCTCACCGTTAAGTCTGATGACGTGAACGGTCGTACCAAGATGTATAAAAACATCGTGGACGGCAACCATCAGATGGAGCCGGGCATGCCAGAATCCTTCAACGTATTGTTGAAAGAGATTCGTTCGCTGGGTATCAACATCGAACTGGAAGACGAGTAATTCTCGCTCAAACAGGTCACTGCTGTCGGGTTAAAACCCGGCAGCGGATTGTGCTAACTCCGACGGGAGCAAATCCGTGAAAGATTTATTAAAGTTTCTGAAAGCGCAGACTAA
+
CCCCCGGGGFGGGGGGGGGGGGGAAFGGGGGGGGGGGGGGGFFGGGGGGGDFGFGGGGGGGGGGGGG,:CCEGGEGGDEGGGFGGGGGGGFGGFFGGGGFGGG@GGGFGGGGFGGGGGGGGGGGGGGFCFFGGGGGGGGGGGCCGGGGGFGCFFGGGGGGGGGGFBFGGGGGGFGFFFGGGGGGGGGGGGGFFCDEGGGEE@FEGGFGGFGGGFFFFGGGGFGGGGGGGGGGGGFGGFGFGGGGGGFGGGGGFBGGGGGGGF;FGGGGGFFFFB>GGFFGGDGFF8GGGGGGGGFGFGGG?EEGEGFGGGGGCCFGGECGGGGGGGGGGGGGGGFFEGGGGFEGGCFFFFCEDGGGGGGGGGFGGGGEGGGGEE,EF9CGF:DGGGGGCCCCC
@M01607:188:000000000-KTTC9:1:1101:12589:3603 1:N:0:AAGGAGAC+CCGAAGAT
CATCGCTGACGAGTAACCGGATCCCCGATCCGTGGACTTGTCAGCGACTGAGGAAACAGACTTATCATCTGCTGAGGCTGTCTAGGAAGCGCTCCTCAGCTAATTCCAGTGCAGGAAATGCTCACCGTTAAGTCTGATGACGTGAACGGTCGTACCAAGATGTATAAAAACATCGTGGACGGCAACCATCAGATGGAGCCGGGCATGCCAGAATCCTTCAACGTATTGTTGAAAGAGATTCGTTCGCTGGGTATCAACATCGAACTGGAAGACGAGTAATTCTCGCTCAAACAGGTCACTGCTGTCGGGTTAAAACCCGGCAGCGGATTGTGCTAACTCCGACGGGAGCAAATCCGTGAAAGATTTATTAAAGTTTCTGAAAGCGCAGACTA
+
CCCCCGGGGGGGGGGGGGGGGGGGGGGGGGGGGGGGGGGGGGGGGGGGGGGGGGGGGGGGGGGGGGGFGGGGGGGGGGGGGGGGGGGGGGGGG:GG?GGGGGGGGGGGG@GGGG?GGGGGG@GGGGGGGGGGGGGGGGGGGGGGGGGGGGGGGGGGGGGGGGGGGGGGGGGGGGGGGGGGGGGGGGGGGGGGGGGGGGGGGGGGGGGGGGGGGGGGGGGGGGGGGGGGGGGGGGGGGGGGFGGGGGGGFFGFFGGGGGGGGGGFGGGGGGGGGGGGGGGGFFGGGGGGGGGGGGGGGGGFGGGGGGGGGGGGGGGGGGGGGGF7GGGGGGGGGGGGGGGGGGGGGEGGGGGGGGGGGGGGGGGGGFFC-GGGGGFGGGGGGGGGGGGCCCCC
@M01607:188:000000000-KTTC9:1:1101:20662:3612 1:N:0:AAGGAGAC+CCGAAGAT
CATCGCTGACGAGTAACCGGATCCCCGATCCGTGGACTTGTCAGCGACTGAGGAAACAGACTACGTCTGAGCTGAGGTTTCGAGTTAAATGCACCTCAGCGATGAGATCTGCAGGAAATGCTCACCGTTAAGTCTGATGACGTGAACGGTCGTACCAAGATGTATAAAAACATCGTGGACGGCAACCATCAGATGGAGCCGGGCATGCCAGAATCCTTCAACGTATTGTTGAAAGAGATTCGTTCGCTGGGTATCAACATCGAACTGGAAGACGAGTAATTCTCGCTCAAACAGGTCACTGCTGTCGGGTTAAAACCCGGCAGCGGATTGTGCTAACTCCGACGGGAGCAAATCCGTGAAAGATTTATTAAAGTTTCTGAAAGCGCAGACTAA
+
CCCCCGGGGGGGGGGGGGGGGGGGGGGGGGGGGGGFFFGGGGGGGGGGGGGGGGGGGGGGGGGGGGGDDFGGGGGGGGGGGGGGGGGGGGGG@GGGGGGGGGGGGGGGGGGGGGGGGGGGGG6GGGGGGGGGGGGGGGGGG4GGGGGGGGGGGGGGGGGGGGGGGGGGGGGGGGGGGGGGGGGGGGGGGGGGGGGGGGGGDGGGGGGGGGGGGGGGFGGGGGGFFFGGGGGGGGGGGGGGGGGGGGGGFGGGGGGGGGGGGGGGGGGGGGDGGGFFGFGFFFGGFGGFGGFGGFGGGGGGGGGGGEGFGGGGFEGGGGGGGGGGGFGGGGGGGGGGGGGGGGGGGEFDGGGGGGGGGGGGGGGGGGGGGGGGFC=,;@GGGGGDGGGGCCCCC
@M01607:188:000000000-KTTC9:1:1101:9666:3612 1:N:0:AAGGAGAC+CCGAAGAT
CATCGCTGACGAGTAACCGGATCCCCGATCCGTGGACTTGTCAGCGACTGAGGAAACAGACTCGATACAAGCTGAGGAACTTATACAGCGAGGCCTCAGCGTGTTCCCCTGCAGGAAATGCTCACCGTTAAGTCTGATGACGTGAACGGTCGTACCAAGATGTATAAAAACATCGTGGACGGCAACCATCAGATGGAGCCGGGCATGCCAGAATCCTTCAACGTATTGTTGAAAGAGATTCGTTCGCTGGGTATCAACATCGAACTGGAAGACGAGTAATTCTCGCTCAAACAGGTCACTGCTGTCGGGTTAAAACCCGGCAGCGGATTGTGCTAACTCCGACGGGAGCAAATCCGTGAAAGATTTATTAAAGTTTCTGAAAGCGCAGACTAA
+
CCCCCGGGGGGGGGGGGGGGGGGGGGGGGGGGGGGGGGGGGGGGGGGGGGGGGGGGGGGGGGGGGGGDGGGGGGGGGGGGGGGGGGGGGGGGGGGFGGGGGGGGGGGGGGGGGGGGFGGGFGGGGGGGGGGGGGGGGGGGGGGGGGGGGGGGGGGGGGGGGGGGGGGGGGGGGGGGGGGGGGGGGGGGGGGGGGGGGGGGFGGGGGGGGGFGGGGGFGGGGGGGGGGGGGGGGGGGGFGFGGGGGGGGGFGGFGGGGGGGGGGGGGGGGFDFGGGGGFGFDGGFFGGGFFGGGGGGGGGG>GEGGGGGGGFFGGGGGGGGGGGGGGGGGGGGGGGGGEGGGGGGFGFGGGGGGGGGGGGGGGGGGGGGGGGGGGFEGGGGGGGGGGGGCCCCC
@M01607:188:000000000-KTTC9:1:1101:22281:3624 1:N:0:AAGGAGAC+CCGAAGAT
CATCGCTGACGAGTAACCGGATCCCCGATCCGTGGACTTGTCAGCGACTGAGGAAACAGACCACTCCGGCGCTGAGGAGTTTTGTGCAATGATCCTCAGCTTACCAAACTGCAGGAAATGCTCACCGTTAAGTCTGATGACGTGAACGGTCGTACCAAGATGTATAAAAACATCGTGGACGGCAACCATCAGATGGAGCCGGGCATGCCAGAATCCTTCAACGTATTGTTGAAAGAGATTCGTTCGCTGGGTATCAACATCGAACTGGAAGACGAGTAATTCTCGCTCAAACAGGTCACTGCTGTCGGGTTAAAACCCGGCAGCGGATTGTGCTAACTCCGACGGGAGCAAATCCGTGAAAGATTTATTAAAGTGTCTGAAAGCGCAGACTAA
+
CCCCCGGGGGGGGGGGGGGGGGGGGGGGGGGGGGGGGGGGGGGGGGGGGGCFGGGGGGGGGGGGGGG@FGGGGGGGGGGGGGGGGGGGGGGGGGGGGGGFGGGGGGGGG@GGGGGGGGGGGGGGGGGGGGGGGGGGGGGGGGGGGGGGGGGGGGGGGGGGGGFFFGGGGGGGFEFFEFGGGGGGGGGGGGGGGGGGGGGGGGGGGGGGGFFFGFCFGGGGGGGFFFGDGGGGFGGGFGGFGGGGGGGGGGGGGFGGGGGGGGGFGGGGGGGGGGGGGFGGE>GGGFFFGGGGGGGGGGGGGGGGGGGGGGGGEGGGGGGGGGGGGGGGGGGGGGGGEGGGGGGFGEGGFGGGGGGGGGGGGGGGGGGGGGGFF;,,GGGGGGGGGGGGCCCCC
@M01607:188:000000000-KTTC9:1:1101:24353:3625 1:N:0:AAGGAGAC+CCGAAGAT
CATCGCTGACGAGTAACCGGATCCCCGATCCGTGGACTTGTCAGCGACTGAGGAAACAGACAACTTCTGGGCTGAGGATAACGGATAGCGAATCCTCAGCGCAATAGTATGCAGGAAATGCTCACCGTTAAGTCTGATGACGTGAACGGTCGTACCAAGATGTATAAAAACATCGTGGACGGCAACCATCAGATGGAGCCGGGCATGCCAGAATCCTTCAACGTATTGTTGAAAGAGATTCGTTCGCTGGGTATCAACATCGAACTGGAAGACGAGTAATTCTCGCTCAAACAGGTCACTGCTGTCGGGTTAAAACCCGGCAGCGGATTGTGCTAACTCCGACGGGAGCAAATCCGTGAAAGATTTATTAAAGTTTCTGAAAGCGCAGACTAA
+
CCCCCGGG@FGGEGGGGGGGGGGGGGGGGGGGGGGGGGGGGGGGGD688@FEGFGGGGGFGGGDGFGCCCFAFEGGGCGFFGGGGGG<FGGG@GGGGFG?EGFEEGG?GGGGGGGGGGGGG@CGGGG>EGGGGG@GG@GFGGGGGGGGEFFGGGGGGGGGGGGGGGGGCF:EGGEFFFEFGGGDEGGGFGGGGFFA:C:EGDEEEFGGFGGGGCCEFGGGGFC>FFGGGGGGGGFFEFGG@GECF<DFFFGFGFGFEFFFGFFGFFFGGGEGGGDGCGDGFAGFD=CGGGFGGFBAFFDGGGGGGEF9GGGGGGFGGGGGEFB+CGFFGGGGDFDB67@@FE:FC<EFAFFB:FE<GFFGGGGGEFGEAGGGFF9FAGFFGGGEGEFE<CCCC
@M01607:188:000000000-KTTC9:1:1101:14782:3630 1:N:0:AAGGAGAC+CCGAAGAT
CATCGCTGACGAGTAACCGGATCCCCGATCCGTGGACTTGTCAGCGACTGAGGAAACAGACATTAAATGTGCTGAGGCATTGGCGTATGCCATCCTCAGCCATCAGGGCTGCAGGAAATGCTCACCGTTAAGTCTGATGACGTGAACGGTCGTACCAAGATGTATAAAAACATCGTGGACGGCAACCATCAGATGGAGCCGGGCATGCCAGAATCCTTCAACGTATTGTTGAAAGAGATTCGTTCGCTGGGTATCAACATCGAACTGGAAGACGAGTAATTCTCGCTCAAACAGGTCACTGCTGTCGGGTTAAAACCCGGCAGCGGATTGTGCTAACTCCGACGGGAGCAAATCCGTGAAAGATTTATTAAAGTTTCTGAAAGCGCAGACTAA
+
CCCCCGGGGGGGGGGGGGGGGGGGGGGGGGGGGGGGGGGGGGGGGGGGGGGGGGGGGGGGGGGGGGG,<<CFGGGGGGGGGGGGGGGGGGGG<GGGGGGGGGGGGGGGGGGGGGGGGGGGGGGGGGGGGGGGGGGGGGGGGGGGGGGGGGGGGGGGGGGGGGGGGGGGGGGGGGGGGGGGGGGGGGGGGGGGGGGGGGGGGGGGGGGGGGGGGGGGFGGGGGGGGGGGGGGGGGGGGGGGGGGGGGGGGGGGGGGGFFGGGGGGGGGGGGGGGGFGGGGGGGGGGGFGGGGGGGGGGGGGGGGGGGGFGGGGGGGGGGGGGGGGGGGGGGGGGGGGGEGGGGGGGGGGGGGGGGGGGGGGGGGGGGGGGGGGGGGGGGGGGGGGGGGGCCCCC
@M01607:188:000000000-KTTC9:1:1101:13010:3631 1:N:0:AAGGAGAC+CCGAAGAT
CATCGCTGACGAGTAACCGGATCCCCGATCCGTGGACTTGTCAGCGACTGAGGAAACAGACGGGGAGTAAGCTGAGGGCCTCATTTCCTGCAACCTCAGCGGTCACCTTTGCAGGAAATGCTCACCGTTAAGTCTGATGACGTGAACGGTCGTACCAAGATGTATAAAAACATCGTGGACGGCAACCATCAGATGGAGCCGGGCATGCCAGAATCCTTCAACGTATTGTTGAAAGAGATTCGTTCGCTGGGTATCAACATCGAACTGGAAGACGAGTAATTCTCGCTCAAACAGGTCACTGCTGTCGGGTTAAAACCCGGCAGCGGATTGTGCTAACTCCGACGGGAGCAAATCCGTGAAAGATTTATTAAAGTTTCTGAAAGCGCAGACTAA
+
CCCCCGGGGGGGGGGGGGGGGGGGGGGGGGGGGGGGGGGGGGGGGGGGGGGGGGGGGGGGGGGGGGGEGGGGGGGGGGGGGFGGGGGGGGGG@GGFG@FGGGG?GGGGG@GGGGGGGGGGGGGGGGGGGGGGGGGGGGGGGGGGGGGGGGGDGFGGGGGGGGGGGGGGGGGGGGGGGGGGGGGGGGGGGGGFGGGGGFGGGGGGGGGGGGGGGGGGGFGGGGGFFGGGGGGGGGGGGGFFGGGGGGGGGFGGGGGGGGGGGGGGGGGGGGGGGGGGGGGGGFCFFCGGGGGGGGGGGGGGGGGGGGGGGGGGGGGGGGGGGGGGGGGGGGGGFGGGGGGGGGGGGGGGGGGGGGGGGGGGGGGGGGGGGGGGGF@FEEGGGGGGGGGGCCCCC
@M01607:188:000000000-KTTC9:1:1101:14091:3632 1:N:0:AAGGAGAC+CCGAAGAT
CATCGCTGACGAGTAACCGGATCCCCGATCCGTGGACTTGTCAGCGACTGAGGAAACAGACAACATAAGAGCTGAGGTTGTTTGTTGGTAGCCCCTCAGCGTCGGCCAATGCAGGAAATGCTCACCGTTAAGTCTGATGTCGTGAACGGTCGTACCAAGATGTATAAAAACATCGTGGACGGCAACCATCAGATGGAGCCGGGCATGCCAGAATCCTTCAACGTATTGTTGAAAGAGATTCGTTCGCTGGGTATCAACATCGAACTGGAAGACGAGTAATTCTCGCTCAAACAGGTCACTGCTGTCGGGTTAAAACCCGGCAGCGGATTGTGCTAACTCCGACGGGAGCAAATCCGTGAAAGATTTATTAAAGTTTCTGAAAGCGCAGACTAA
+
CCCCCGGGGGGGGGGGGGGGGGGGGGGGGGGGGGGGGGGGGGGGGGGGGCFGGFGGGGGGGGGGGGG,:CEFEGGGGGGGGGGGGGGGGGGGGG?GGGGGGGGGDGGGGGGGGGGGGGGGGG9FFGGGGGGGFGGGGDFGGGGGGFGGGEEGEGGGGGGGGGGGGGGGGGDEGGGGGGGGFGGGGGGGGGGGGGGGGGGGFFFFFFFGGGGFFGGGGGFGGGGFFGGGGGGGGGFGGGFFGGGGGGGGD>DFF4?GGGEF6F;DFFDFGGGGGFFGGGGGEFBGGGGGGFFDGFGFFFGGGGDECGF9GGGGGGFGGGGGFF?GGGFFGGGEAEEFGGGGFFFGFCGFGGGGGEGGGGGGEFAGGGGGGGGEF<FF9GGGGEGGGGGGCCCCC
@M01607:188:000000000-KTTC9:1:1101:22740:3634 1:N:0:AAGGAGAC+CCGAAGAT
CATCGCTGACGAGTAACCGGATCCCCGATCCGTGGACTTGTCAGCGACTGAGGAAACAGACTATATGCTTGCTGAGGATACTAATTTTGACCGCCTCAGCTCGCGGATATGCAGGAAATGCTCACCGTTAAGTCTGATGACGTGAACGGTCGTACCAAGATGTATAAAAACATCGTGGACGGCAACCATCAGATGGAGCCGGGCATGCCAGAATCCTTCAACGTATTGTTGAAAGAGATTCGTTCGCTGGGTATCAACATCGAACTGGAAGACGAGTAATTCTCGCTCAAACAGGTCACTGCTGTCGGGTTAAAACCCGGCAGCGGATTGTGCTAACTCCGACGGGAGCAAATCCGTGAAAGATTTATTAAAGTGTCTGAAAGCGCAGACTAA
+
CCCCCGGGGGGGGGGGGGGGGGGGGGGGGGGGGGGGGGGGGGGGGGGGGGCFGGGGGGGGGGGGGGGFGGGGGGGGGGGGGGGGGGGGGGGG@GGGGGGGG@GGGGGGGGGGGGGGGGGGGGGGGGGGGGGGGGGGGGGGGGGGGGGGGGGGGGGGGGGGGGGGGGGGGGGGGGGGFGGGGGGGGGGGGGGGGGGGGGGGGGGGGGGGGGGGGFFGGGGGGGGGGGGGGGGGGGGGGGGGGGGGGGGGGGGGGGGGGGGGGGFFGGGGGFGGGGGGGGGGGGGGGGGGGGGGGGGGGGGGGGGGGGGGGGGGFGGGGGGGGGGGGGGGGGGGGGGGGGGGGFGFF,CGGGGGGGGGGGGGGGGGGGGGGGGGFC,,GGGGGGGGGGGGCCCCC
@M01607:188:000000000-KTTC9:1:1101:9919:3635 1:N:0:AAGGAGAC+CCGAAGAT
CATCGCTGACGAGTAACCGGATCCCCGATCCGTGGACTTGTCAGCGACTGAGGAAACAGACAAGAACGGCGCTGAGGATATAATAATCGCCGTCCTCAGCATGAAGGTCTGCAGGAAATGCTCACCGTTAAGTCTGATGACGTGAACGGTCGTACCAAGATGTATAAAAACATCGTGGACGGCAACCATCAGATGGAGCCGGGCATGCCAGAATCCTTCAACGTATTGTTGAAAGAGATTCGTTCGCTGGGTATCAACATCGAACTGGAAGACGAGTAATTCTCGCTCAAACAGGTCACTGCTGTCGGGTTAAAACCCGGCAGCGGATTGTGCTAACTCCGACGGGAGCAAATCCGTGAAAGATTTATTAAAGTTTCTGAAAGCGCAGACTAA
+
CCCCCGGGGFFGEFGGGCFGGGGGGGGGGGGGGGGGFGGFGGGGGGDDGGGGGGDFGGGGGGGGGGGEFGGGGGGGGGGGGGF9EFGGGGGGGGGGGGFGGGFFGGFEFFGGGGGGGGFGGF?GGGGGGGGGGDFFGFGFGGGGGFGFGGGEFGGGGGGFGGFGGFGG0GEGCFEGGGGGGFGDEFFECGFFFDFGGFGGGGFGGGGGDFG?FFFAFGFFGGGGGGFEGFFFGCFFD8CGFDDGGGGGGGGGFFFEGGFFFEBFGGFFGFEFGGFFGGF=GGFCFGGGGGGGGGFFFFF>8GCCGGGGGGGGGGGGGGGGGGGFDFGGGFGGGGGGGGGGGGGGEFCAGGGGGGGGGGGGGGGGGGGGGGGGGF9<GGGGGGGGGGGGCCCCC
@M01607:188:000000000-KTTC9:1:1101:13599:3641 1:N:0:AAGGAGAC+CCGAAGAT
CATCGCTGACGAGTAACCGGATCCCCGATCCGTGGACTTGTCAGCGACTGAGGAAACAGACAGCGGTGAGGCTGAGGAGCACCGTGGGCGACACCTCAGCCACCACACCTGCAGGAAATGCTCACCGTTAAGTCTGATGACGTGAACGGTCGTACCAAGATGTATAAAAACATCGTGGACGGCAACCATCAGATGGAGCCGGGCATGCCAGAATCCTTCAACGTATTGTTGAAAGAGATTCGTTCGCTGGGTATCAACATCGAACTGGAAGACGAGTAATTCTCGCTCAAACAGGTCACTGCTGTCGGGCTAAAACCCGGCAGCGGATTGTGCTAACTCCGACGGGAGCAAATCCGTGAAAGATTTATTAAAGTTTCTGAAAGCGCAGACTAA
+
CCCCCGGGGGGGGGGGGGGGGGGGGGGGGGGGGGGGGGGGGGGGGGGGGGGGGGGGGGGGGGGGGGG7FFGGGGGGGGGGGGGGGGGGGGGG@GGGGGGGGGGGGG<GGGGGGGGGGGGGGGGGGGGGGGGGGGGGGGGGGGGGGGGGGGGGGGGGGGGGGGGGGGGGGGGGGGGGGGGGGGGGGGGGGGGGGGGGGFGGGGGGGGGGGGGGGGGGGGGGGGGGGGGGGGGGGGGGGGGGGGGGGGGGGGGGGGGGFGFFFFFGGGGGGGGGGGGGGFFFGGGFF?GGGGFGGGGGGGGGGGGGGGGGFGGGGGGGGEFEGGGGGGFGGGGGGGGGGGGGGGGGGGGGFGGGGGGGGGGGGGGGGGGGGGGGGGFFFEGGGGGGGGGGCCCCC
@M01607:188:000000000-KTTC9:1:1101:22914:3654 1:N:0:AAGGAGAC+CCGAAGAT
CATCGCTGACGAGTAACCGGATCCCCGATCCGTGGACTTGTCAGCGACTGAGGAAACAGACAAGTGCTACGCTGAGGAACATAACTTGCGTAACCTCAGCTGGCGCTAGTGCAGGAAATGCTCACCGTTAAGTCTGATGACGTGAACGGTCGTACCAAGATGTATAAAAACATCGTGGACGGCAACCATCAGATGGAGCCGGGCATGCCAGAATCCTTCAACGTATTGTTGAAAGAGATTCGTTCGCTGGGTATCAACATCGAACTGGAAGACGAGTAATTCTCGCTCAAACAGGTCACTGCTGTCGGGTTAAAACCCGGCAGCGGATTGTGCTAACTCCGACGGGAGCAAATCCGTGAAAGATTTATTAAAGTGTCTGAAAGCGCAGACTAA
+
CCCCCGGGGGGGGGGGGGGGGGGGGGGGGGGGGGGGGGGGGGGGGGGGGG8FGGGGGGGGGGGGGGGEGGGGGGGGGGGGGGGGGGGGGGGGGGGGGGGF@GGGGGGGGGGGGGGGGGGGGG@GGGGFGGGGGGGGGGGGGGGGGGGGGGGGGGGGGGGGGGGGGGGGGGGGGGGGGGGGGGGGGGGGFGGGGGGGGGGGGGGGGGGGGGFEGFGFGGGGGGGCFGGGGGGGGGGGGGGGGGGGGGGGGGGGGFGFGGGGGGGGGGGGGGGGGGGGGGGFE7GGGFFCGGGGGGGGGGGGGGGGGGGGGGGGGGGGGGGGGGGGGGGGGGGGGGGGGGGGGGGGGFGGFGGGGGGGGGGGGGGGGGGGGGGGFC6,GGGGGGGGGGGGCCCCC
@M01607:188:000000000-KTTC9:1:1101:18654:3659 1:N:0:AAGGAGAC+CCGAAGAT
CATCGCTGACGAGTAACCGGATCCCCGATCCGTGGACTTGTCAGCGACTGAGGAAACAGACTGCACATGTGCTGAGGTGGGATGTGGCATGGGCCTCAGCATGTATGCTTGCAGGAAATGCTCACCGTTAAGTCTGATGACGTGAACGGTCGTACCAAGATGTATAAAAACATCGTGGACGGCAACCATCAGATGGAGCCGGGCATGCCAGAATCCTTCAACGTATTGTTGAAAGAGATTCGTTCGCTGGGTATCAACATCGAACTGGAAGACGAGTAATTCTCGCTCAAACAGGTCACTGCTGTCGGGTTAAAACCCGGCAGCGGATTGTGCTAACTCCGACGGGAGCAAATCCGTGAAAGATTTATTAAAGTTTCTGAAAGCGCAGACTAA
+
CCCCCGGGGGGFEFGGGGGGGGGFGGGGGGGGGGGFGGGGGGGGGGGGGGGGGGGGGGGGGGGGGGG,:<CFCFEFGGGGGGGGGGGGGGGGGGGFE@GGG@G?GGGFGG@GGGGEGGGGGG?GGGGFGGFGGGGGGGGGGGGGGGGGGEGGGGGGGGGGGGGGGFFGGGGGGGGGGGGGGGGGGGFGGGGGGFGGGGGGECGGGGGGGGGGGGFGFGGGGGGGGGGGGGGGGGFGGFFGGGGGGGGGFDGGFCGGGFFFDFFFGGGGGGGGGGFGGGGGGGGFGGGGGGGGGGEGGGFGGFFFFF8FGGGGGGGGGGGGGGGGGGGGGGGGGGGGGGGGGG@FGGGF9FFCGFGGFFGFGGGGGGGFFFCCC6FGGGGGGGGGGGGGCCCCC
@M01607:188:000000000-KTTC9:1:1101:13325:3659 1:N:0:AAGGAGAC+CCGAAGAT
CATCGCTGACGAGTAACCGGATCCCCGATCCGTGGACTTGTCAGCGACTGAGGAAACAGACTTTCTACATGCTGAGGCAGGTGTCTAAAGATGCCTCAGCATATGAGAGTGCAGGAAATGCTCACCGTTAAGTCTGATGACGTGAACGGTCGTACCAAGATGTATAAAAACATCGTGGACGGCAACCATCAGATGGAGCCGGGCATGCCAGAATCCTTCAACGTATTGTTGAAAGAGATTCGTTCGCTGGGTATCAACATCGAACTGGAAGACGAGTAATTCTCGCTCAAACAGGTCACTGCTGTCGGGTTAAAACCCGGCAGCGGATTGTGCTAACTCCGACGGGAGCAAATCCGTGAAAGATTTATTAAAGTTTCTGAAAGCGCAGACTAA
+
CCCCCGGDEGGGGGGGGDGGGGGGGGGGGGGGGGGGGGGGFGFEFGGGGGGG7DFGGECE@FGGGGGFGGFCEEE<CFGG>FGG=FFGGGGG>=F:<FFGGFF?GCGGGGGGCFGGGDGG?G8FFGGFGGCFGG?GGGGGGGGGGFGGGGGCFGGGGGCGF?FF<DGGGGCFDFGGACGGGFGGGGCF>FGCGFGFGGGG>>CCFDBGGFFFFCGGFGFGFGGGFGGGGGGFDFFGGFGGGEGEGFDCFFGGGGFFFEFC?FFFFDGGDFEFGGFGFFFFE@EFE/<DGGGEGFFDGFEDF>7GGGGGGGGGGDEGGGGC@E@F@EFFGGFFGGGGGGEEGFCFCFEFB@C7CGGGGGFFFFFGFGFE9GGGFC@CC@GGGGGGGDGGCCCCC
@M01607:188:000000000-KTTC9:1:1101:13237:3660 1:N:0:GAGGAGAC+CCGAAGAT
CATCGCTGACGAGTAACCGGATCCCCGATCCGTGGACTTGTCAGCGACTGAGGAAACAGACATTGTGTGAGCTGAGGATTCGGACAGCAGGATCCTCAGCGTACTTTTGTGCAGGAAATGCTCACCGTTAAGTCTGATGACGTGAACGGTCGTACCAAGATGTATAAAAACATCGTGGACGGCAACCATCAGATGGAGCCGGGCATGCCAGAATCCTTCAACGTATTGTTGAAAGAGATTCGTTCGCTGGGTATCAACATCGAACTGGAAGACGAGTAATTCTCGCTCAAACAGGTCACTGCTGTCGGGTTAAAACCCGGCAGCGGATTGTGCTAACTCCGACGGGAGCAAATCCGTGAAAGATTTATTAAAGTTTCTGAAAGCGCAGACTAA
+
CCCCCGGGGGGGGGGGGGGGGGGGGGGGGGGGGGGGGGGGGGGGGGGGGGGGGGGGGGGGGGGGGGGEEFGGGGGGGGGGGGGGGGGGGGGGGGGGGGGGG@@GGGG:?GGG??GGGGGGGG@GGGGGGGGGGGGGGGGGGGGGGGGGGGGGGGGGGGGGGGGGGGGGGGGGGGGGGGGGGGGGGGGGGGGGGGGGGGGGGGGGFGGGGGGCFFGGGGGGGGGGGFGGGGGGGGGGGFGGGGGGGGGF?GGGGGGGGFGGEEF@GGGGGGGGGGGGGGGFCCGFGEGGGGGGGGGGGGGGGGEGGGGGGGGGCGGGGGGGGGGGGGGGGGGGGGGGGGGGGFEGGFGGDGGGGGGGGGGGGGGGGGGGGGGGGFEFECGGGGGGGGGGCCCCC
@M01607:188:000000000-KTTC9:1:1101:18923:3661 1:N:0:AAGGAGAC+CCGAAGAT
CATCGCTGACGAGTAACCGGATCCCCGATCCGTGGACTTGTCAGCGACTGAGGAAACAGACTCAGTGTTCGCTGAGGCATTACGCCACCAATGCCTCAGCTCCCTTTACTGCAGGAAATGCTCACCGTTAAGTCTGATGACGTGAACGGTCGTACCAAGATGTATAAAAACATCGTGGACGGCAACCATCAGATGGAGCCGGGCATGCCAGAATCCTTCAACGTATTGTTGAAAGAGATTCGTTCGCTGGGTATCAACATCGAACTGGAAGACGAGTAATTCTCGCTCAAACAGGTCACTGCTGTCGGGTTAAAACCCGGCAGCGGATTGTGCTAACTCCGACGGGAGCAAATCCGTGAAAGATTTATTAAAGTTTCTGAAAGCGCAGACTAA
+
CCCCCGGGGGGGGGGGGGGGE@EGGGGGGGGGGGGEEGGGGGGGGGGGGE@FGGGGGGGGGFGEFGEEFGGEGGGGGGGGGGGGGGGGGGGF@GGG?GGGGGG@GGG<FGGGGGGGGG@GGGFGGGGGGGGGGGGGGGGGCFFGGFGGFGGGGGGGGGGGCFGGGFGGGGGGG@FFGFGGGGGGGCGEGGGFGGGGFFFGE=FGGGGGGFFGGGGGFGFGGGGGGGFFGGGGGGFFGFFFGGGGGGGGGGGGGGFFFFFGGGFFGFGGGGGGGGGGGFFFGGFEGFCFGGGFGGFFFGGG2GGGGGFECGGGGGGGGGFGGGDGGGGGGGGGGGGGGGGGGFCEECCCFFGGGGGGFGGGGGGFAGGGGGFFC;<,<6GGGGGGGGGGCCCCC
@M01607:188:000000000-KTTC9:1:1101:6554:3669 1:N:0:AAGGAGAC+CCGAAGAT
CATCGCTGACGAGTAACCGGATCCCCGATCCGTGGACTTGTCAGCGACTGAGGAAACAGACATATACTGTGCTGAGGTTTTCATAGGCTACACCCTCAGCGGATGTCGATGCAGGAAATGCTCACCGTTAAGTCTGATGACGTGAACGGTCGTACCAAGATGTATAAAAACATCGTGGACGGCAACCATCAGATGGAGCCGGGCATGCCAGAATCCTTCAACGTATTGTTGAAAGAGATTCGTTCGCTGGGTATCAACATCGAACTGGAAGACGAGTAATTCTCGCTCAAACAGGTCACTGCTGTCGGGTTAAAACCCGGCAGCGGATTGTGCTAACTCCGACGGGAGCAAATCCGTGAAAGATTTATTAAAGTTTCTGAGAGCGCAGACTAA
+
CCCCCGGGDGGEGGGGGCFGGGGG<EGGGGGGGGGDGGFGG<EGGGGGGG8@CFGGGGGFFCCGGGG,<<CFGGFGGGGGGGGGFFCGGGGGGEFFGG@CFGG@GG@GGCGCFGGDGFGF9<EG@EEGGEDGGGGGGGGGGEGG@FGGGGGGGGG?GGGGGGGGGFG9E<BFGGGFFEEEFFEEEFAAFDFG9FFGFGGGFGGGGGFGGGFC6CGGFFCFGGGFGGGGGGGFGFFGFGGGGGGGGGGGFDGFFGFGFGGGGE>;FEFA?FGGEF;FEDA><@GGF@EGGGFGGF?GFFGG?CBFCC8GGGECEGGGGGGGDEFGGGGGGGGGGGGGGGGEDGEGGGGFGGGGGGFGGGGGGGFGFFFFGGGFFC,,FCGGGGGFCGGGCCCCC
@M01607:188:000000000-KTTC9:1:1101:14273:3672 1:N:0:AAGGAGAC+CCGAAGAT
CATCGCTGACGAGTAACCGGATCCCCGATCCGTGGACTTGTCAGCGACTGAGGAAACAGACCAAATGGCAGCTGAGGGTTTCGATAGGAAGTACCTCAGCAATTAACTGTGCAGGAAATGCTCACCGTTAAGTCTGATGACGTGAACGGTCGTACCAAGATGTATAAAAACATCGTGGACGGCAACCATCAGATGGAGCCGGGCATGCCAGAATCCTTCAACGTATTGTTGAAAGAGATTCGTTCGCTGGGTATCAACATCGAACTGGAAGACGAGTAATTCTCGCTCAAACAGGTCACTGCTGTCGGGTTAAAACCCGGCAGCGGATTGTGCTAACTCCGACGGGAGCAAATCCGTGAAAGATTTATTAAAGTTTCTGAAAGCGCAGACTAA
+
CCCCCGGGGGGGGGGGGGGGGGGGGGGGGGGGGGGGGGGGGGGGGGGGGGGGGGGGGGGGGGGGGGGCFGGGGGGGGGGGGGGGGGGGGGGGGGGGGGGGGGGGGG@@GGGGGGGGGGGGGGGGGGGGGGGG?GGGGGGGGGGGGGGGGGGGGGGGGGGGGGGGGGGGGGGGGGGGGGGGGGGGGGGGGGGGGGGGGGGGGGEGGGGGGGGGGGGFFGGGGGGGGGGGGGGGGGFGGFGGGGGGGGGGGGGGGGGGGGGGGGGGGGGGGGGGGGGGGGGGGGGGGGGGGGGGGGGGFGGG?GGGGGGFFGGGDGGGGGGGGGGGGGGCGGGGGGGGGGGGGGGGGFCGGGGGGGGGGGGGGGGGGGGGGGGGGGGGGGGGGGGGGGGGCCCCC
@M01607:188:000000000-KTTC9:1:1101:6088:3674 1:N:0:AAGGAGAC+CCGAAGAT
CATCGCTGACGAGTAACCGGATCCCCGATCCGTGGACTTGTCAGCGACTGAGGAAACAGACGAATGTGAAGCTGAGGTGCGAGCCGTCACGTACCTCAGCTCTTCATTATGCAGGAAATGCTCACCGTTAAGTCTGATGACGTGAACGGTCGTACCAAGATGTATAAAAACATCGTGGACGGCAACCATCAGATGGAGCCGGGCATGCCAGAATCCTTCAACGTATTGTTGAAAGAGATTCGTTCGCTGGGTATCAACATCGAACTGGAAGACGAGTAATTCTCGCTCAAACAGGTCACTGCTGTCGGGTTAAAACCCGGCAGCGGATTGTGCTAACTCCGACGGGAGCAAATCCGTGAAAGATTTATTAAAGTTTCTGAAAGCGCAGACTAA
+
CCCCCGGGGGGGGGGGGGGGGGGGGGGGGGGGGGGGGGGGGGFGGGGGGG?EFGGGGGGGGGGGGGG,CFFGGGGGGGGGGGGGGGGGGGGGGGG@GGGGGGGGG?GGGGCGGGGGGGGGGGGGGFGGGGGGGGGGGGGG9FGGGGGGGGGGGGGGFGGGGGGGGGGGGGCGGGCGGGGGGGGGGGGGGGGGGGGGGGGGGGGGFGGGGFGGGGGGFGGGGGGGGGGGFGGGGGFCEGGFGGGGGGGGGFGFFFFFGGGGGGFGGGGGGGGFFGFGGGGF>FCFF?GGGGGGGGGGGGGGGGGGFCGFFGGGGGGGGGGGEEGGGGGGGGGF9GGGGGGGGDGGGFFGCGGGGGGGGGGGGGGGGGGGGGGGGFFCGGGGGGGGGGGGCCCCC
@M01607:188:000000000-KTTC9:1:1101:16413:3682 1:N:0:AAGGAGAC+CCGAAGAT
CATCGCTGACGAGTAACCGGATCCCCGATCCGTGGACTTGTCAGCGACTGAGGAAACAGACTCAAATTAAGCTGAGGAATATATGATTAATTACCTCAGCCAATGTATGTGCAGGAAATGCTTACCGTTAAGTCTGATGACGTGAACGGTCGTACCAAGATGTATAAAAACATCGTGGACGGCAACCATCAGATGGAGCCGGGCATGCCAGAATCCTTCAACGTATTGTTGAAAGAGATTCGTTCGCTGGGTATCAACATCGAACTGGAAGACGAGTAATTCTCGCTCAAACAGGTCACTGCTGTCGGGTTAAAACCCGGCAGCGGATTGTGCTAACTCCGACGGGAGCAAATCCGTGAAAGATTTATTAAAGTTTCTGAAAGCGCAGACTAA
+
CCCCCGGGGGGGEFFGGGGGGGGGGGGGGGGGGGGGGGGGGGGGGGGGGGGGGGGGGGGGGGGGGGG,:CEFGFFGGGGGGGGGGGGGGGGG@GGGGGGGGGG??@GGG@GGGGGGGGGGG@GGGGGGGGGFGG?GGGGFGGGGGGGGGGGGGGGGGGGGFGGGGGGGGGGGGGGGGGGGGGGGGGGGGGGGGGGGFGGGGGGGGGGGGGGGGGGGGGGGGGGGGGGGGGGGGGGGGGGGFGGGGGGGGGGGGGGGGGGFGGGFGGGGGGGGGFFFFGGF>GEGGGGGGGGGGGFFFFGGGGGGCGFDGGFGEGEGGGGGGGGGGGGGGGGGGGGGGGGGGGGGGGGGEGF@7GGGGGGGGGGGGGGGGFFCE@GGGGGGGGGGGGFFCCCCC
@M01607:188:000000000-KTTC9:1:1101:21569:3687 1:N:0:AAGGAGAC+CCGAAGAT
CATCGCTGACGAGTAACCGGATCCCCGATCCGTGGACTTGTCAGCGACTGAGGAAACAGACACCATGTTCGCTGAGGTCACGCCGAGCTCCTTCCTCAGCAAAGTGGAGTGCAGGAAATGCTCACCGTTAAGTCTGATGACGTGAACGGTCGTACCAAGATGTATAAAAACATCGTGGACGGCAACCATCAGATGGAGCCGGGCATGCCAGAATCCTTCAACGTATTGTTGAAAGAGATTCGTTCGCTGGGTATCAACATCGAACTGGAAGACGAGTAATTCTCGCTCAAACAGGTCACTGCTGTCGGGTTAAAACCCGGCAGCGGATTGTGCTAACTCCGACGGGAGCAAATCCGTGAAAGATTTATTAAAGTGTCTGAAAGCGCAGACTAA
+
CCCCCGGGGGGGGGGGGGGGGGGGGGGGGGGGGGGGGGGGGGGGGGGGGG<FGGGGGGGGGF,C,EF<F<FGGGGGGE<6,6C,++@+@<?A4FG??GGGG8F,%##9,FGGGGGGGGGGGGGGGGGGGGGGGGGGGGGGGGGGGGGGGGGGGGGGGGGGGGGGGGGGGGGGGGGGFDEGGGGGGGGGGGGGGGGGGGGGGGGGGGGGGGGGGGGGGGGGGGGGGGGGGGGGGGGGGFGGGGGGGGGGFGGGGGGGGGGGGGFFGGGGGGGGFFGGGGGFGFFFFFGFGGGGGGGGGGGG?F:GGGGGGGGGGGGGGGGGGGGGGGGGGGGGGGGGGGGGGGGGGFFGGGGGGGGGGGGGGGGGGGGGGGGGFE,<GGGGGGGGGGGGCCCCC
@M01607:188:000000000-KTTC9:1:1101:8414:3688 1:N:0:AAGGAGAC+CCGAAGAT
CATCGCTGACGAGTAACCGGATCCCCGATCCGTGGACTTGTCAGCGACTGCGGAAACAGACTATGTCTAGGCTGAGGACAGTTCACACACTGTCCTCAGCTGCTCGAAATGCAGGAAATGCTCACCGTTAAGTCTGATGACGTGAACGGTCGTACCAAGATGTATAAAAACATCGTGGACGGCAACCATCAGATGGAGCCGGGCATGCCAGAATCCTTCAACGTATTGTTGAAAGAGATTCGTTCGCTGGGTATCAACATCGAACTGGAAGACGAGTAATTCTCGCTCAAACAGGTCACTGCTGTCGGGTTAAAACCCGGCAGCGGATTGTGCTAACTCCGACGGGAGCAAATCCGTGAAAGATTTATTAAAGTTTCTGAAAGCGCAGACTAA
+
CCCCCGGGGGGGGGGGGGGGGGGGGGGGGGGGGGGGGGGGGGGGGGGGGG<FGGGGGGGGGGGGGGGDFFFGGGGGGGGGGGGGGGGGGGGG;GGGGGGGGGGGGGGGGGGGGGGGGGGGGGGGGGGGGEGGGGGGGGGGGGEFGGGGGGGGGGGGGGGGGGFGGGGGGGGGGGGGEFGGGGGGGGGGGGGGGGGGGGGGGGGFGGGFFGGGGGGGFGGGGGGGGGGGGGGGGGGFFGGGGGGFFDCGCGGGFGFGGGGGGGGGGGGGFGGGDGGGGGGFFFFAE:FFGGGGGGGG?GGG?GGGGGGFGGGGGGFDGGGGGGGDGGGGGGGGGGGGGGGGGGGGGGGF<GGGF:GGGGGGGGGGGGGGGGGGGF<EGGGGGGGGGGGGCCCCC
@M01607:188:000000000-KTTC9:1:1101:14213:3696 1:N:0:AAGGAGAC+CCGAAGAT
CATCGCTGACGAGTAACCGGATCCCCGATCCGTGGACTTGTCAGCGACTGAGGAAACAGACATGTGCTAGGCTGAGGCCTTCGTAGTTTTTAGCCTCAGCTTATAAATATGCAGGAAATGCTCACCGTTAAGTCTGATGACGTGAACGGTCGTACCAAGATGTATAAAAACATCGTGGACGGCAACCATCAGATGGAGCCGGGCATGCCAGAATCCTTCAACGTATTGTTGAAAGAGATTCGTTCGCTGGGTATCAACATCGAACTGGAAGACGAGTAATTCTCGCTCAAACAGGTCACTGCTGTCGGGTTAAAACCCGGCAGCGGATTGTGCTAACTCCGACGGGAGCAAATCCGTGAAAGATTTATTAAAGTTTCTGAAAGCGCAGACTAA
+
CCCCCGGGGGGGGGGGGGGGGGGGGGGGGGGGGGGGGGGGGGGGGGGGGGGGGGGGGGGGGGGGGGGDCFGGGGGGGGGGGGGGGGEGGGGG@GGG?GGGGGGGGGG?GGGGGGGGGGGGGGGGGGGGGGGGGGGGGGGGGGGGGGGGGGGGGGGGGGGGGGGGGGGGGGGGGGGGGGGGGGGGGGGGGGGGGGGG?GGGGGGGGGGGGGGGGGGGGGGGGGGGGFGGGGGGGGGGGFGGGGGGGGGGGGGGGGGGGGGGGGGGGGGGGGGGGGGGGGGGGGGGGGGGGGGGGGGGGGGGGGGGGGGGGGGGGGGGGGGGGGGGGGGGGGGGGGGGGGGGGGGGGGGGGGGGGGGGGGGGGGGGGGGGGGGGGGGGGGGGGGGGGGGGCCCCC
@M01607:188:000000000-KTTC9:1:1101:6156:3697 1:N:0:AAGGAGAC+CCGAAGAT
CATCGCTGACGAGTAACCGGATCCCCGATCCGTGGACTTGTCAGCGACTGAGGAAACAGACGCAGTTTAAGCTGAGGTATCCTAATTTATAACCCTCAGCAACCCAAAATGCAGGAAATGCTCACCGTTAAGTCTGATGACGTGAACGGTCGTACCAAGATGTATAAAACATCGTGGACGGCAACCATCAGATGGAGCCGGGCATGCCAGAATCCTTCAACGTATTGTTGAAAGAGATTCGTTCGCTGGGTATCAACATCGAACTGGAAGACGAGTAATTCTCGCTCAAACAGGTCACTGCTGTCGGGTTAAAACCCGGCAGCGGATTGTGCTAACTCCGACGGGAGCAAATCCGTGAAAGATTTATTAAAGTTTCTGAAAGCGCAGACTAA
+
CCCCBFGGGGGGGGGGGGGDGGGGGGEGGGGFG8CFGGFFGEGFFGDGCF,C@EFGGGGGGGGGGGG<FFFGGGGGGGGGGGGGGGGGGGG@GGGGGFFFFGGGGGGG@GAFGGGGFFGEFGDEFGGGGGGGGGGGDG?FGGGEGFGF@BFCGGGGGFGGGGGGAEAFFGGGGEGFEFGGGEGGGGGFGCCFCCFCFFGFCGEGF>?FGF@CGFFFFGGGGGFGGGGGGGGGGGFE?EFGDGGGGGGGGGGGFGGGGGGGGGFGFGDFDEFGGG@GGGGGGDFFDA?GGGGEFFF??FGGGGEEGCGGGGGGEGGGGFDGGFGGGGGGGGGGGGGGGGGGGGGFCFGGGGGGEGGGGGGGGGFGGGGEGCGFEEGGFGFCGGGGGGGCCCCC
@M01607:188:000000000-KTTC9:1:1101:15674:3699 1:N:0:AAGGAGAC+CCGAAGAT
CATCGCTGACGAGTAACCGGATCCCCGATCCGTGGACTTGTCAGCGACTGAGGAAACAGACGCTGACGTTGCTGAGGAAACTGACCGCAGATCCCTCAGCCATGGAGCTTGCAGGAAATGCTCACCGTTAAGTCTGATGACGTGAACGGTCGTACCAAGATGTATAAAAACATCGTGGACGGCAACCATCAGATGGAGCCGGGCATGCCAGAATCCTTCAACGTATTGTTGAAAGAGATTCGTTCGCTGGGTATCAACATCGAACTGGAAGACGAGTAATTCTCGCTCAAACAGGTCACTGCTGTCGGGTTAAAACCCGGCAGCGGATTGTGCTAACTCCGACGGGAGCAAATCCGTGAAAGATTTATTAAAGTTTCTGAAAGCGCAGACTAA
+
CCCCCGGGGGGGGGGGGGGGGGGGGGGGGGGGGGGGGGGFGGGGGGGGGGGGGGGGGGGGGGGGGGGCFGGGGGGGGGGGGGGGGGGGGGGGGGGGGGGG?GGGGGGGGGGGGGGGGGGGGGGGGGGGGCGGGGGGGGFGGGGGGGGGGGGGGGGGGGGGGGGGGGGGGGGGGGGGGGGGGGGGGGGGGGGGGGGGGGGGAEFGGGGGGGGGGCFGFGGGGGGGGGGGGGGGGGGGGFGGGGGGGFGF?EGGGGGGFCGGGGGGGGGGGGGGGGGGFGGGGEGGGGGGGGGGGGGGGGGG?GGGGEGGGGGGGGGGGGGGGGGGGGGGGGGGGGGGGGGGGGFGF<FCGGGEGGGGGGGGGGFFGGGGGGGGGGGGGGGGGGGGGGGGCCCCC
@M01607:188:000000000-KTTC9:1:1101:9583:3707 1:N:0:AAGGAGAC+CCGAAGAT
CATCGCTGACGAGTAACCGGATCCCCGATCCGTGGACTTGTCAGCGACTGAGGGAACAGACCGAGTTACGGCTGAGGGAATAGAATTACCTAACCTCAGCGTTAGTCCTTGCAGGAAATGCTCACCGTTAAGTCTGATGACGTGAACGGTCGTACCAAGATGTATAAAAACATCGTGGACGGCAACCATCAGATGGAGCCGGGCATGCCAGAATCCTTCAACGTATTGTTGAAAGAGATTCGTTCGCTGGGTATCAACATCGAACTGGAAGACGAGTAATTCTCGCTCAAACAGGTCACTGCTGTCGGGTTAAAACCCGGCAGCGGATTGTGCTAACTCCGACGGGAGCAAATCCGTGAAAGATTTATTAAAGTTTCTGAAAGCGCAGACTAA
+
CCCCCGGGGGGGEGGGFGGGGGGGGGGGGGGGGGGGGGGGGGGGGGGGGGGGGFGGGGGGGGGFGGG,<BCFGGGGGGGGGGEGGGGGGGGGGGGFGGGGGGGDDGGGGGGGGGGGGGGGGDGGGGGGGGGGGGGGGGGGGGGGGGGGGGGFGGGGGGGGGGGGGGGGGGGGGGGGGEEGGGGGGGGFGFGGGGGGFGGGFGFGGGGGGGGGGGGGFGGGGGGGGGGGGGGGGGGFFFGGGGGFGGGGGGGGGGGGGGGFGGFFFGGGGGGGGGGGGGGGDGGGGFFFGGGGGGGGGGGG?GDGGGGGGGGGGGGGGGGGGGGGGGGGGGGGGGGGGGGGGGGGGGGGGGGGGGGGGGGGGGGGGGGGGGGGGF99GFGGGGGGGGGGCCCCC
@M01607:188:000000000-KTTC9:1:1101:7031:3710 1:N:0:AAGGAGAC+CCGAAGAT
CATCGCTGACGAGTAACCGGATCCCCGATCCGTGGACTTGTCAGCGACTGAGGAAACAGACAGGACCTGAGCTGAGGCGCAGAACACCAAACACCTCAGCTCCAACCGGTGCAGGAAATGCTCACCGTTAAGTCTGATGACGTGAACGGTCGTACCAAGATGTATAAAAACATCGTGGACGGCAACCATCAGATGGAGCCGGGCATGCCAGAATCCTTCAACGTATTGTTGAAAGAGATTCGTTCGCTGGGTATCAACATCGAACTGGAAGACGAGTAATTCTCGCTCAAACAGGTCACTGCTGTCGGGTTAAAACCCGGCAGCGGATTGTGCTAACTCCGACGGGAGCAAATCCGTGAAAGATTTATTAAAGTTTCTGAAAGCGCAGACTAG
+
CCCCCGGGGGGGGGGGGGGGGDGGGGGGGGGGGGGGGCGGGGGGGGGG>GDFFGGGGGGGDGGGGGGFEFGGGGGGGGGGGGGGFGGGGGGG@EFFFDG3AFGFGGGGGEGGGGGGAFFGGGGGGGGGGGGGGDFGGGGGGG@FGGGGGCFFFFGGGGGDFGGGGGGGGGGGGGGG>FGGDEGGGGGGGGGFFGGGGGGGFEFFFGGFGGFFGGCCFGGGGGGGGFGGGGGGGGFFE?EFGGGGGGGGFFGFFGFGFGGGFGFFFGFFGGGFGGGGGGGGGGGDGFGGGGGFFDEGGGGGGEFFGGEDGFGFEGGGGGGGGGDCGFCGGGGGGGGGGGGGGGGGGGGGGGGGGGGGGGGGGGGGGGGGGGGFFF<FFFGGGGGGGGGGCCCCC
@M01607:188:000000000-KTTC9:1:1101:11693:3734 1:N:0:AAGGAGAC+CCGAAGAT
CATCGCTGACGAGTAACCGGATCCCCGATCCGTGGACTTGTCAGCGACTGAGGAAACAGACTTTACTTGGGCTGAGGAATATGGCGGTTTTGACCTCAGCATGTCTTTTTGCAGGAAATGCTCACCGTTAAGTCTGATGACGTGAACGGTCGTACCAAGATGTATAAAAACATCGTGGACGGCAACCATCAGATGGAGCCGGGCATGCCAGAATCCTTCAACGTATTGTTGAAAGAGATTCGTTCGCTGGGTATCAACATCGAACTGGAAGACGAGTAATTCTCGCTCAAACAGGTCACTGCTGTCGGGTTAAAACCCGGCAGCGGATTGTGCTAACTCCGACGGGAGCAAATCCGTGAAAGATTTATTAAAGTTTCTGAAAGCGCAGACTAA
+
CCCCCGGGGGGGGGGGGGGGGGGGGGGGGGGGGGGGGGGGGGGGGGGGGGGGGGGGGGGGGGGGGGGCFGGGGGGGGGGGGGGGGGGGGGGGGG?FGGGGGGGGGGGGGGGGGGGGGGGGGGGGGGGGGGGGGGGGGGGGGGGGGGGGGGGGGGGGGGGGGGGGGGGGGGGGGGGGGGGGGFGGGGGGGGGGGGGGGGGGGGGGGGGGGGGGGGGGFGGGGGGGGGGGGGGGGGGGGGGFGGGGGGGGFFGGGGGGGGGGGGGGGGGGGGGGGGGGFGGGGGFFGDGGGGGGGGGGGGGGGGGGGGGGGGGGGGGGGGGGGGGGGGGGGGGGGGGGGGGGGGGGGGGGGGGGGGGGGGGGGGGGGGGGGGGGGFEECEGGGGGGGGGGCCCCC
@M01607:188:000000000-KTTC9:1:1101:17200:3736 1:N:0:AAGGAGAC+CCGAAGAT
CATCGCTGACGAGTAACCGGATCCCCGATCCGTGGACTTGTCAGCGACTGAGGAAACAGACAGAGTTGAGGCTGAGGGTTCTGTTTCTCGGACCCTCAGCTGCGCACCATGCAGGAAATGCTCACCGTTAAGTCTGATGACGTGAACGGTCGTACCAAGATGTATAAAAACATCGTGGACGGCAACCATCAGATGGAGCCGGGCATGCCAGAATCCTTCAACGTATTGTTGAAAGAGATTCGTTCGCTGGGTATCAACATCGAACTGGAAGACGAGTAATTCTCGCTCAAACAGGTCACTGCAGTCGGGTTAAAACCCGGCAGCGGATTGTGCTAACTCCGACGGGAGCAAATCCGTGAAAGATTTATTAAAGTTTCTGAAAGCGCAGACTAA
+
CCCCCGGGGGGGGGGGGGGGGGGGGGGGGGGGGGGGGGGGGGGGGGGGGGGGGGGGGGGGGGGGGGG9CFFGGGGGGGGGGGGGGGGGGGGGGGGG@GGG@GGG?GG?GGGGGGGGGGGGGGGGGGGGGGGGGGGGGGGGGGGGGGFGGGGGGGGGGGGGGGGGGGGGGGGGGGGGGGGGGEDGEGFGGGGGGGGGGGGGGGGGGGGGGGGGFGGGFGGGGGGGGGGGGGGGGGGGGGGGFGGGGGGGGGGGGGGGGGGGGGGGGGGGGGGGGGGGGGGGGGGGGGGGGGGGGGGGGGGG?GGGGGFFGGGGGGGGGGGGGGGGGGGGGGGGGGGGGGGGGGGGGFDFEGGGGGGGGGGGGGGGGGGGGFCCC<GGGGGGGGGGGGGGCCCCC
@M01607:188:000000000-KTTC9:1:1101:18880:3737 1:N:0:AAGGAGAC+CCGAAGAT
CATCGCTGACGAGTAACCGGATCCCCGATCCGTGGACTTGTCAGCGACTGAGGAAACAGACAGGTCAGGAGCTGAGGCCCCGATCCTCTGAGCCCTCAGCTGAGGTCTTTGCAGGAAATGCTCACCGTTAAGTCTGATGACGTGAACGGTCGTACCAAGATGTATAAAAACATCGTGGACGGCAACCATCAGATGGAGCCGGGCATGCCAGAATCCTTCAACGTATTGTTGAAAGAGATTCGTTCGCTGGGTATCAACATCGAACTGGAAGACGAGTAATTCTCGCTCAAACAGGTCACTGCTGTCGGGTTAAAACCCGGCAGCGGATTGTGCTAACTCCGACGGGAGCAAATCCGTGAAAGATTTATTAAAGTTTCTGAAAGCGCAGACTAA
+
CCCCCGGGEGGGGFFGGFGGGGGFGGGEGGGGGGGGGGGGGGGGGGGGGGGGGGGGGGGFGGGGGGGFGDGGGGGFGGGGGGGEGGFGGGGGGGGGGF=FFEDFGGGGGGGGGGGGGFGGGGGFFGGGCFFGGGGGGGFGGGFGGGGGDFGGGGGGGGGGGGGGGGGGGGCGGGGGGGEECGGGGGGGGGGGGGGEGFGEFEFGGGGGGGGGGGFFGGGFGGGFGGGGGGGGGGGGGGGGGGGGGGGGGGGGGFGGGGGGGGFFFGGGGGGGGGEGFFGGGFFGGGGFGFGGGGGGGGGGGGEGGGDFGGGGGGFGDGFGGGGGGGGGGGGGGGGGGFGGGFGGFFAFFGGFEGGGGGGGGGGGGGGGFFCCC<GGGGGGGGGGGGGGCCCCC
@M01607:188:000000000-KTTC9:1:1101:19302:3765 1:N:0:AAGGAGAC+CCGAAGAT
CATCGCTGACGAGTAACCGGATCCCCGATCCGTGGACTTGTCAGCGACTGAGGAAACAGACCTGAAATCGGCTGAGGTATTTGTGATCTTACTCCTCAGCAGGTCGTCTTGCAGGAAATGCTCACCGTTAAGTCTGATGACGTGAACGGTCGTACCAAGATGTATAAAAACATCGTGGACGGCAACCATCAGATGGAGCCGGGCATGCCAGAATCCTTCAACGTATTGTTGAAAGAGATTCGTTCGCTGGGTATCAACATCGAACTGGAAGACGAGTAATTCTCGCTCAAACAGGTCACTGCTGTCGGGTTAAAACCCGGCAGCGGATTGTGCTAACTCCGACGGGAGCAAATCCGTGAAAGATTTATTAAAGTTTCTGAAAGCGCAGACTAA
+
CCCCCGGGGGGGGGGGGGGGGGGGGGGGGGGGGGGGGGGGGGGGGGGGGGGGGGGGGGGGGGGGGGG,:8BFGGGGGGGGGGGGGGGGGGGG@GGGGGGGGGGGGGGGGGGGGGGGGGGGGGGGGGGGGGGGGGGGGGGGGGGGGGGGGGGGGGGGGGGGGGGGGGGGGGGGGGGGGGGGGGGGGGGGGGGGGGGGGGGEFGGGGGGGGGGGGGGGGGGGGGGGGGGGGGGGGGGGGGGGGGGGGGGGGGGGGFGGGGFFGGGGGGGGGGEGGGGGGGGGGGGGGGGGGGGGGGGGGGGGGGGGGGGGGGGGGGGGGGGGGGGGGGGGGGGGGGGGGGGGGGGGGFCDGGGGGGGGGGGGGGGGGGGGGGGGFC=6<6GGGGGGGGGGCCCCC
@M01607:188:000000000-KTTC9:1:1101:20104:3783 1:N:0:AAGGAGAC+CCGAAGAT
CATCGCTGACGAGTAACCGGATCCCCGATCCGTGGACTTGTCAGCGACTGAGGAAACAGACTTCAAGAGCGCTGAGGGCCATAGGTACTAACTCCTCAGCTTCTAAGTGTGCAGGAAATGCTCACCGTTAAGTCTGATGACGTGAACGGTCGTACCAAGATGTATAAAAACATCGTGGACGGCAACCATCAGATGGAGCCGGGCATGCCAGAATCCTTCAACGTATTGTTGAAAGAGATTCGTTCGCTGGGTATCAACATCGAACTGGAAGACGAGTAATTCTCGCTCAAACAGGTCACTGCTGTCGGGTTAAAACCCGGCAGCGGATTGTGCTAACTCCGACGGGAGCAAATCCGTGAAAGATTTATTAAAGTTTCTGAAAGCGCAGACTAA
+
CCCCCGGGGGGGGGGGGGGGGGGGGGGGGGGGGGGGGGGGGGGGGGGGGGGGGGGGGGGGGGGGGGG,CFGGGGGGGGGGGGGGGGGGGGGG<GGGGGGGGGGGGGGGG@GGGGGGGGGGGG@GGGGGGGGGGGGGGGGGGGGGGGGGGGGGGGGGGGGGGGGGGGGGGGGGGGGGGGGGGGGGGGGGGGGGGGGGGGGGGGGGGGGGGFGGGGGGGGGGGGGGGGGGGGGGGGGGGGGGGGGGGGGGGGGGGFGGGGGGGGGGGGGGGGGGGGGGGGGGGGGGGGGGGGGGGGGGGGGGGGGGGGGGGGGGGGGGGGGGGGGGGGGGGGGGGGGGGGGGGGGGGGFGGGGGGGGGGGGGGGGGGGGGGGGFE==,66GGGGGGGGGGCCCCC
@M01607:188:000000000-KTTC9:1:1101:9949:3795 1:N:0:AAGGAGAC+CCGAAGAT
CATCGCTGACGAGTAACCGGATCCCCGATCCGTGGACTTGTCAGCGACTGAGGAAACAGACGGGCGACGGGCTGAGGAAACCTCGTGGGGGAACCTCAGCTCAATTATATGCAGGAAATGCTCACCGTTAAGTCTGATGACGTGAACGGTCGTACCAAGATGTATAAAAACATCGTGGACGGCAACCATCAGATGGAGCCGGGCATGCCAGAATCCTTCAACGTATTGTTGAAAGAGATTCGTTCGCTGGGTATCAACATCGAACTGGAAGACGAGTAATTCTCGCTCAAACAGGTCACTGCTGTCGGGTTAAAACCCGGCAGCGGATTGTGCTAACTCCGACGGGAGCAAATCCGTGAAAGATTTATTAAAGTTTCTGAAAGCGCAGACTAA
+
CCCCCGGGGGGGGGGGGGGGGGGGGGGGGGGGGGGGGGGGGGGGGGGGGGGGGGGGGGGGGGGGGGGCGGGGGGGGGGGGGGGGGGGGGGGGGGGGGGG?G??GGGGGGGGGGGGGGGGGGGGGGGGGGGGGGGGGGGGGGGGGGGFGGGGGGFGGGGGGGGGGGGGGGFGGFGGGGGGGGGGGGGGGGGGFFGGGGGGGGGGGGGGGGGGGGGGGGGGGFGGGGFGGGGGGGGGGGGGGGGGGGGGGGGGGGGGGGGGGGGGGFGGGGGEFGGFGGGGFGGGDGGFFGGGGGGGGGGGGGGGGGF8GGGGGGGGGGDGGGGGDGGGGGGGGGGGGGGGGGGGGGEFGGGGGGGGGGGGGGGGGGGGGGGGGGF@<GGGGGGGGGGGGCCCCC
@M01607:188:000000000-KTTC9:1:1101:6195:3800 1:N:0:AAGGAGAC+CCGAAGAT
CATCGCTGACGAGTAACCGGATCCCCGATCCGTGGACTTGTCAGCGACTGAGGAAACAGACAATGTTGAAGCTGAGGTCACAGTGATACATGCCCTCAGCGAGAGGTAGTGCAGGAAATGCTCACCGTTAAGTCTGATGACGTGAACGGTCGTACCAAGATGTATAAAAACATCGTGGACGGCAACCATCAGATGGAGCCGGGCATGCCAGAATCCTTCAACGTATTGTTGAAAGAGATTCGTTCGCTGGGTATCAACATCGAACTGGAAGACGAGTAATTCTCGCTCAAACAGGTCACTGCTGTCGGGTTAAAACCCGGCAGCGGATTGTGCTAACTCCGACGGGAGCAAATCCGTGAAAGATTTATTAAAGTTTCTGAAAGCGCAGACTAA
+
CCCCCGGGGGGGGGGGGGGEGGGGGGGGGGGGGGGGGGGGGGGGGGGGGG@FGGGGGGGGGFGGGGG9CFFGGGGGGGGGGGGGGGGGGGGGGGGGGGFGGGGGGGGG?GFGGGGGGG@GGGFGGGGGGGGF?DGGGGGGGGGGGFFGGGGGGGGGGGGGFGGGGGGGGGGGGGGGGGGGGGGGGGGGGGGGGGGGGGGGGGGGGGGGGGGGGFGFFGGGGGGGGGGGGGGGGGGGEAGGGGGGGGGGGFGGEFGFFGFFGFGGGGGGGGEGGGGGGGGGGGGGGGGGGGGGGGFFGGGGGGGGGGGGFGGGGGGGGGGGGF7GGGFGGGGGGGGGGGGGGGGGGGFGGGGGGGGGGFFGGGGGGGGGGGGGGGEGGGGGGGGGGGGGCCCCC
@M01607:188:000000000-KTTC9:1:1101:5638:3814 1:N:0:AAGGAGAC+CCGAAGAT
CATCGCTGACGAGTAACCGGATCCCCGATCCGTGGACTTGTCAGCGACTGAGGAAACAGACATCGATATTGCTGAGGTAGAGTTACAGCGCCACCTCAGCTGCACGTGCTGCAGGAAATGCTCACCGTTAAGTCTGATGACGTGAACGGTCGTACCAAGATGTATAAAAACATCGTGGACGGCAACCATCAGATGGAGCCGGGCATGCCAGAATCCTTCAACGTATTGTTGAAAGAGATTCGTTCGCTGGGTATCAACATCGAACTGGAAGACGAGTAATTCTCGCTCAAACAGGTCACTGCTGTCGGGTTAAAACCCGGCAGCGGATTGTGCTAACTCCGACGGGAGCAAATCCGTGAAAGATTTATTAAAGTTTCTGAAAGCGCAGACTAA
+
CCCCCGGGGGGGGGGGGGGGGGGGGGGGGGGGGGGGGGGGGGGGGGGGGG8EFFGGGGGGGGGGGGG,8EEFGGGGGGGGGGGGGGGGGGGGGGG8EFGGGG@GFGGGG<GGGGGGGGGGG@@GFFGGGGGGGGGGGGGGFGGGG@GGGGGGGGGGGGGGFGGGGGGGGGGGGGGGGGGGGGGGFGGGGGGGGFGGGGGGGGGGGGFGGGGGGGGGGGGGGCG?FC.FGEGFGFFFGFEFFGFGGGGGGGGGGGFGFFGGGGFFFGGGGGGGFGFFGGGGECDFF?GGFGGGGGGGGGGGGDGGGGGGGGGGEGGGGGGGGF?GGGGGGGGGGGGGGGGGGGGGGGFGFGGGGGGGGGGGGGGGGGGGGGGGGGGFGGGGGGGGGGGGCCCCC
@M01607:188:000000000-KTTC9:1:1101:12742:3826 1:N:0:AAGGAGAC+CCGAAGAT
CATCGCTGACGAGTAACCGGATCCCCGATCCGTGGACTTGTCAGCGACTGAGGAAACAGACCGGTCATTGGCTGAGGGACATGTAGCTCCCGACCTCAGCGGAGAGACCTGCAGGAAATGCTCACCGTTAAGTCTGATGACGTGAACGGTCGTACCAAGATGTATAAAAACATCGTGGACGGCAACCATCAGATGGAGCCGGGCATGCCAGAATCCTTCAACGTATTGTTGAAAGAGATTCGTTCGCTGGGTATCAACATCGAACTGGAAGACGAGTAATTCTCGCTCAAACAGGTCACTGCTGTCGGGTTAAAACCCGGCAGCGGATTGTGCTAACTCCGACGGGAGCAAATCCGTGAAAGATTTATTAAAGTTTCTGAAAGCGCAGACTAA
+
CCCCCGGGGGGGGGGGGGGGGGGGGGGGGGGGGGGGGGGGGGGGGGGGGGGGGGGGGGGGGGGGGGGFGGGGGGGGGGGGGGGGGGGGGFFG@GGDFGFGGGGEGGGGGGGGGGGGGGGGGGGGGGGGGGGGGGGGGGGGGGGGGGGGGGGDGGGGGGGGGGGGFGGGGGGGGGGGFGGGGCFGGGGGGGGGGGGGGGGGFGGGGGGGGGFGGGGGFGGGGGGFFGGGGGGGGGFFFGGGGGGGGGFGGFGFGCGFFGGGGGGFGGGGGGGGGGGGFGFGFGGFFBGGFGGGGGGGGGGG?GEGGGGGGGGGGGGGGGFGGGGGGGGGGGGGGGGGGGGGGGDGEFEFCGGGGGGGGGGGGGGGGGGGGGGGGGFGFFGGGGGGGGGFCCCCC
@M01607:188:000000000-KTTC9:1:1101:19784:3832 1:N:0:AAGGAGAC+CCGAAGAT
CATCGCTGACGAGTAACCGGATCCCCGATCCGTGGACTTGTCAGCGACTGAGGAAACAGACATTGTGTGAGCTGAGGATTCGGACAGCAGGATCCTCAGCGTACTTTTGTGCAGGAAATGCTCACCGTTAAGTCTGATGACGTGAACGGTCGTACCAAGATGTATAAAAACATCGTGGACGGCAACCATCAGATGGAGCCGGGCATGCCAGAATCCTTCAACGTATTGTTGAAAGAGATTCGTTCGCTGGGTATCAACATCGAACTGGAAGACGAGTAATTCTCGCTCAAACAGGTCACTGCTGTCGGGTTAAAACCCGGCAGCGGATTGTGCTAACTCCGACGGGAGCAAATCCGTGAAAGATTTATTAAAGTTTCTGAAAGCGCAGAATAA
+
CCCCCGGGGGGGGGGGGGGGGGGGGGGGGGGGGGGGGGGGGGGGGGGGGGGGGGGGGGGGGGGGGGGEFGGGGGGGGGGGGGGGGGGGGGGG@GGGGGGGGGGGGGGGGGGGGGGGGGGGGG8GGGGGGGGGGGGGGGGGGGGGGGGGGGGGGGGGGGGGGGGGGGGGGGGGGGGGGGGGGGGGGGGGGGGGGGGGGGGGGGGGGGGGGGGGGGGGFGGGGGGGGGGGGGGGGGFGGGGGGGGGGGGGGGGGGGGGGGGGGGGGGGGGGGGGGGGGGGGFGGGGGGGGGGGGGGGGGGGG?GGGGGGGGGGGGGGGGGGGGGGGGGGGGGGGGGGGGGGGGGGGGFFGGGGGGGGGGGGGGGGGGGGGGGGFF==,<;GGGGGGGGGGCCCCC
@M01607:188:000000000-KTTC9:1:1101:24272:3837 1:N:0:AAGGAGAC+CCGAAGAT
CATCGCTGACGAGTAACCGGATCCCCGATCCGTGGACTTGTCAGCGACTGAGGAAACAGACCAGGGTAAGGCTGAGGGCCCCGTACGCGCTCGCCTCAGCATCCGAGCCTGCAGGAAATGCTCACCGTTAAGTCTGATGACGTGAACGGTCGTACCAAGATGTATAAAAACATCGTGGACGGCAACCATCAGATGGAGCCGGGCATGCCAGAATCCTTCAACGTATTGTTGAAAGAGATTCGTTCGCTGGGTATCAACATCGAACTGGAAGACGAGTAATTCTCGCTCAAACAGGTCACTGCTGTCGGGTTAAAACCCGGCAGCGGATTGTGCTAACTCCGACGGGAGCAAATCCGTGAAAGATTTATTAAAGTGTCTGAAAGCGCAGACTAA
+
CCCCCGGGGGGGGGGGGGGGGGGGGGGGGGGGGGGGGGGGGGGGGG@@8CGGGGGGGGGGGGGGGGG,:CEFGGGGGGGGGGGGGGGGGGGG<GGGGGGGGGGGGGGGGGGGGGGGGGGGGGGGGGGGGGGGGGGGGGGGGGGGGGGGGGGFGGGGGGGGGGGGGGGGGGGGGGGGGGGGGGGGGGGGGGGGGGGGGGFGGGGGGGGGGGGGGFGGGGGGGGFFGGGGGGGGGGGGGGGFFGGGGGGGGGGGGFGGGGGGGGFFGGGGGGGGGGGGGGGGGGGGGGGGGGGGGGGGFGGGGGGGGGGGGGGGGGEGGGGGGGGGGGGGGGGGGGGGGGGGGGGGGGFFGGGGGGGGGGGGGGGFGGGGGGGGFF,GGGGGGGGGGGGGCCCCC
@M01607:188:000000000-KTTC9:1:1101:23626:3839 1:N:0:AAGGAGAC+CCGAAGAT
CATCGCTGACGAGTAACCGGATCCCCGATCCGTGGACTTGTCAGCGACTGCGGAAACAGACCTTTTTAATGCTGAGGTCCGACTGTGTGAAGCCCTCAGCCAAGCCAACTGCAGGAAATGCTCACCGTTAAGTCTGATGACGTGAACGGTCGTACCAAGATGTATAAAAACATCGTGGACGGCAACCATCAGATGGAGCCGGGCATGCCAGAATCCTTCAACGTATTGTTGAAAGAGATTCGTTCGCTGGGTATCAACATCGAACTGGAAGACGAGTAATTCTCGCTCAAACAGGTCACTGCTGTCGGGTTAAAACCCGGCAGCGGATTGTGCTAACTCCGACGGGAGCAAATCCGTGAAAGATTTATTAAAGTGGCTGAAAGCGCAGACTAA
+
CCCCCGGGGGGGGGGGGFGGGGGGGGGGGGGGGGGGGGGGGGGGGGGGGG,CFGGGGGGGGGGGGGG,:CEFFGGGGGGGGGGGGGGGGGGGGGGGGGGGGGGGGGGGGGGGGGGGGGGGGGGGGGGGGGGGGGGGGGGGGGGGGGGGGDGGGGGGGGGGGGGGGGGGGGGGGGGGGGGGGGGGGGGGGGFGGGGGGGGGGGGGGGGGGGGGGFGFGGGGGGGGGGGGGGGGGGGGGGGGFGGGGGGGGGGGGFGGGGGGGGFFGGGGGFGGGGGGGGGGGGGGFCGGGGGGGGGGGGGGGFDGGGGGGGGGGGGGGGGGGGGGGGGGGGGGGGGGGGGGGGGGGGFGGGGGGGGGGGGGGGGGGGGGGGGGFC,,GGGGGGGGGGGGCCCCC
@M01607:188:000000000-KTTC9:1:1101:21137:3840 1:N:0:AAGGAGAC+CCGAAGAT
CATCGCTGACGAGTAACCGGATCCCCGATCCGTGGACTTGTCAGCGACTGAGGAAACAGACCGAAACTAGGCTGAGGGAGCAACAGTTATCGTCCTCACAAGCGGCGATGCAGGAAATGCTCACCGTTAAGTCTGATGACGTGAACGGTCGTACCAAGATGTATAAAAACATCGTGGACGGCAACCATCAGATGGAGCCGGGCATGCCAGAATCCTTCAACGTATTGTTGAAAGAGATTCGTTCGCTGGGTATCAACATCGAACTGGAAGACGAGTAATTCTCGCTCAAACAGGTCACTGCTGTCGGGTTAAAACCCGGCAGCGGATTGTGCTAACTCCGACGGGAGCAAATCCGTGAAAGATTTATTAAAGTTTCTGAAAGCGCAGACTAA
+
CCCCCGGGGGGGGGGGGGGGGGGGGGGGGGGGGGGGGGGGGGGGGGGGGGGGGGGGGGGGGGGGGGG,:CFFGGGGGGGGGGGGGGGGGGG@GGGGGGGGGFGGGGGGGGGGGGGGGGGGGGGGGGGGGGGGGGGGGGGGGGGGGGGGGGGGGGGGGGGGGGGGGGGGGGGGGGGGGGGGGGGGGGGGGGGGGGGGGGGGGGGGGGGGGGGGGGFGGGGGGGGGGGGGGGGGGGGGGGGGGGGGGGGGGGGGFGGGGGGGGGGGGGGGGGGGGGGGGGFGGDGGGGGGGGGGGGGGGGGGGGGGGGGGGGGGGGGGEGGGGGGGGGGGGGGGGGGGGGGGGGGGFFGGGGGGGGGGGGGGGGGGGGGGGFFFC=;<6GGGGGGGGGGCCCCC
@M01607:188:000000000-KTTC9:1:1101:6122:3876 1:N:0:AAGGAGAC+CCGAAGAT
CATCGCTGACGAGTAACCGGATCCCCGATCCGTGGACTTGTCAGCGACTGCGGAAACAGACATCTTACGTGCTGAGGGGGATGGTTTATTTGACCTCAGCCATATCATGTGCAGGAAATGCTCACCGTTAAGTCTGATGACGTGAACGGTCGTACCAAGATGTATAAAAACATCGTGGACGGCAACCATCAGATGGAGCCGGGCATGCCAGAATCCTTCAACGTATTGTTGAAAGAGATTCGTTCGCTGGGTATCAACATCGAACTGGAAGACGAGTAATTCTCGCTCAAACAGGTCACTGCTGTCGGGTTAAAACCCGGCAGCGGATTGTGCTAACTCCGACGGGAGCAAATCCGTGAAAGATTTATTAAAGTGTCTGAAAGCGCAGACTAA
+
CCCCCGGGCGGGGGGGGGGDFGGGGGGGGGGGGGGDGGGGGGGGGGGGGG,FEF7FFCFDFGGGGGCD<FFGGGFFGGGGGGGGGGGFGGGG@GGGGGFGGD?GG?FGGFFGFGGGGGFFGG7GGGDGGDFAFGGGFGDGG?@GD<FFBFGFGFGGCEGGFGGGGGGCFGGGGGFGFEGGGGEGGGGGGGEGFGGF2ACEFFGGGGF?GFFFFFGGFGGGGGGGGGGGGGGGGFGGGGGFGGGGGGFDDFDGGGFGGGGGGGFFCGGGGGGGGFGGGGGGGFEGFCGGGGFFDFFGGGGG4GEFFGF9FGGGEDGGGGGGGGGGGGGGGGGGGGGGGGGDGGGGGGGFFGGGDGGGGGGGGGGGGGGGGGGGFC,FGGGGGGGGGGGGCCCCC
@M01607:188:000000000-KTTC9:1:1101:21306:3882 1:N:0:AAGGAGAC+CCGAAGAT
CATCGCTGACGAGTAACCGGATCCCCGATCCGTGGACTTGTCAGCGACTGAGGAAAAGAAATTTTGCTGCTGAGGCGGTGCCGTAAATATCCCTCAGCCAATACGTATGCAGGAAATGCTCACCGTTAAGTCTGATGACGTGAACGGTCGTACCAAGATGTATAAAAACATCGTGGACGGCAACCATCAGATGGAGCCGGGCATGCCAGAATCCTTCAACGTATTGTTGAAAGAGATTCGTTCGCTGGGTATCAACATCGAACTGGAAGACGAGTAATTCTCGCTCAAACAGGTCACTGCTGTCGGGTTAAAACCCGGCAGCGGATTGTGCTAACTCCGACGGGAGCAAATCCGTGAAAGATTTATTAAAGTTTCTGAAAGCGCAGACTAA
+
CCCCCGGGGGGGGGGGGGGGGGGGGGGGGGGGGGGGGGGGGGGGGGGGGGGGGGGGGGGGGGGGGGG,:CFGGGGGGGGGGGGGGGGGGGGGGGGGGGGGGGGGGGGGGGGGGGGGGGGGGGGGGGGGGGGGGGGGGGGGGGGGGGGGGGGGGGGGGGGGGGGGGGGGGGGGGGGGGGGGGGGGGGGGGGGGGGGGGGGGGGGGGGGGGGGGGGGGFGGGGGGGGGGGGGGGGGGGGFGGGGGGGGGGGGGFGGGGGGGGGGGGGGGGGGGGGGGGFFGFGGGGGGGGGGGGGGGGGGGGGGGGGGGGGGEGGGGGGGGGGGGGGGGGGGGGGGGGGGGGGGGGGGGGGGGGGGGGGFGGGGGGGGGGGFE;=,<6GGGGGGGGGGCCCCC
@M01607:188:000000000-KTTC9:1:1101:20798:3906 1:N:0:AAGGAGAC+CCGAAGAT
CATCGCTGACGAGTAACCGGATCCCCGATCCGTGGACTTGTCAGCGACTGAGGAAACAGACAATGTTGAAGCTGAGGTCACAGTGATACATGCCTCAGCGAGAGGTAGTGCAGGAAATGCTCACCGCTAAGTCTGATGACGTGAACGGTCGTACCAAGATGTATAAAAACATCGTGGACGGCAACCATCAGATGGAGCCGGGCATGCCAGAATCCTTCAACGTATTGTTGAAAGAGATTCGTTCGCTGGGTATCAACATCGAACTGGAAGACGAGTAATTCTCGCTCAAACAGGTCACTGCTGTCGGGTTAAAACCCGGCAGCGGATTGTGCTAACTTCGACGGGAGCAAATCCGTGAAAGATTTATTAAAGTTGCTGAAAGCGCAGACTAA
+
CCCCCGGGGGGGGGGGGGGGGGGGGGGGGGGGGGGEGGGGGGGGGGGGGGGGGGGGGGGGGGGGGGG9FGFGGGGGGGGGGGGGGGGGGGGGGGGGGGGE>GGGGGGGGGGGGGGGG@GGGGGGGGGGGGGGGGGGGFGGGGGGGGGGGGGGG9GGGGGGGGGGGGGGGGGGGGGGGEGGGGGGGGGGGEFGGGGGGGGFGGGGGGFGFGGGGGGGFGGGGG=GFGFFGGGGGGFGGFGGGGGGGGGGGGGGFFFGGGGGGFFGGGGGGGGEGFGFGGGFFCGGGF8GGGFGGGGEGGGGGGFGGGGGGGGGGGGGGGGGEGGGGGGGGGGGGGGGGGGGGGGGFFFFFFGGGGGGGGGGGGGGGGGGGGEC;=66@GGGGGGGGGGCCCCC
@M01607:188:000000000-KTTC9:1:1101:6183:3906 1:N:0:AAGGAGAC+CCGAAGAT
CATCGCTGACGAGTAACCGGATCCCCGATCCGTGGACTTGTCAGCGACTGAGGAAACAGACGACCGGTTAGCTGAGGTTGGAACTTACGATACCCTCAGCTGTTGCACATGCAGGAAATGCTCACCGCTAAGTCTGATGACGTGAACGGTCGTACCAAGATGTATAAAAACATCGTGGACGGCAACCATCAGATGGAGCCGGGCATGCCAGAATCCTTCAACGTATTGTTGAAAGAGATTCGTTCGCTGGGTATCAACATCGAACTGGAAGACGAGTAATTCTCGCTCAAACAGGTCACTGCTGTCGGGTTAAAACCCGGCAGCGGATTGTGCTAACTCCGACGGGAGCAAATCCGTGAAAGATTTATTAAAGTTTCTGAAAGCGCAGACTAA
+
CCCCCGFGGGGEGGGFGGGGGGGCGGEGGGGFGFGEGGGGGGGGFC7F@G,FGCFFFG,FF@FEGG:@CCEFGGGGGGGFFFGGGGGGFGGGGGGE>E<FFGGG9AFG2F=FCGGGGGFEFDFGGGGGCFCDFGFGAFFGDFFCFFF@FCFFGFGEFGGGGGGGFGGFCGFFFEEGCFEGGGGGGFGGGCFGGGGGGFGDCBC>FGGGGGGFGGFGFGGGGGGGFF=@FFGGEDFFGFGGGGGGGGGGFFGFGFFFCGGGGGGFGFFGGGGGGF>EGGGEGDDGGFDGGGGGFGFFGGGG?GGGGE<GFFFFCGEGGGFGGGFDGGEGGGGGGGFEGGGGGGFDGFFGGGGE>EGGGGGGGGGGGGGGGGGGFC9GGGGGGGGGGEGGC@CCC
@M01607:188:000000000-KTTC9:1:1101:9149:3906 1:N:0:AAGGAGAC+CCGAAGAT
CATCGCTGACGAGTAACCGGATCCCCGATCCGTGGACTTGTCAGCGACTGAGGAAACAGACGTACACCGAGCTGAGGTGGGTTCCATGTAATCCCTCAGCGGTAGCATCTGCAGGAAATGCTCACCGTTAAGTCTGATGACGTGAACGGTCGTACCAAGATGTATAAAAACATCGTGGACGGCAACCATCAGATGGAGCCGGGCATGCCAGAATCCTTCAACGTATTGTTGAAAGAGATTCGTTCGCTGGGTATCAACATCGAACTGGAAGACGAGTAATTCTCGCTCAAACAGGTCACTGCTGTCGGGTTAAAACCCGGCAGCGGATTGTGCTAACTCCGACGGGAGCAAATCCGTGAAAGATTTATTAAAGTTTCTGAAAGCGCAGACTAA
+
CCCCCGGGGGGGFGGGGGGGGGGGGGGGGGGGGGGGGGGGGGGGGGGGGGGGGGGGGGGGGGGGGGG8CGGGGGGGGGGFGCGGGGGGGGGGFGGGGGFGGGGCCGGFGGGFGGGGGGGGGGGGGGGGGGGGGGGGGGGGGGGGGDGGGGGGFGGGGGGFGC>FGGGGGGGGGGGGGGGGGGGCCFGGGGGGGGGGGGGGFEGGGGGGGFFGGFGGFGGCGGGGGFGFFFFGGGGGGGGGFD8GGGGGGGGGGGGGGGGGGGGGGGGGGGGGGGGGGGGFGGFCGGGGGGGGGGGGGGGG?GGFGGGGGGGGGGGGGGGEEGGGGGGGGGGGGGGGGGGGGGGGFGEGGGGGGGGGGGGGGGFGGGGGGGGGGFC@GFGGGGGGGGGGCCCCC
@M01607:188:000000000-KTTC9:1:1101:20027:3912 1:N:0:AAGGAGAC+CCGAAGAT
CATCGCTGACGAGTAACCGGATCCCCGATCCGTGGACTTGTCAGCGACTGAGGAAACAGACTGGGTATTGGCTGAGGTGGGAGGGCTGGCCGGCCTCAGCTCACTCAGATGCAGGAAATGCTCACCGTTAAGTCTGATGACGTGAACGGTCGTACCAAGATGTATAAAAACATCGTGGACGGCAACCATCAGATGGAGCCGGGCATGCCAGAATCCTTCAACGTATTGTTGAAAGAGATTCGTTCGCTGGGTATCAACATCGAACTGGAAGACGAGTAATTCTCGCTCAAACAGGTCACTGCTGTCGGGTTAAAACCCGGCAGCGGATTGTGCTAACTCCGACGGGAGCAAATCCGTGAAAGATTTATTAAAGTTTCTGAAAGCGCAGACTAA
+
CCCCCGGGGGGGGGGGGGGGGGGGGGGGGGGGGGGGGGGGGGGGGGGGGGGGGGGGGGGFGGGGGGG,<CFFGGEFGGGGGGGGGGGGGGGGGGGGGGGGFGGGGGGGGGGGGGGGGGGGGGGGGGGGGGGGGGGGGGGGGGGGGGGGGGGGGGGGGGGGGGGGGGGGGGGGGGGGGGGGGGGGGGGGGGGGGGGGGGGGGGFGGGGGGGGGGGGGGGGGGGGGGGGGGGGGGGGGGFGGFGGGGGGGGGGGGGGGGGGGGGGFGGGGGGGGGGGGGGGGGGGFGGGFGGGGGGGGGGGGGGGGGDFCFGGGGGGGE@GGGGGGFGGGGGGGGGGGGGGGGGGGGFEGGGEGGGGGGGGGGGGGGGGGGGFFC;=,<6GGGGGGGGGGCCCCC
@M01607:188:000000000-KTTC9:1:1101:14517:3915 1:N:0:AAGGAGAC+CCGAAGAT
CATCGCTGACGAGTAACCGGATCCCCGATCCGTGGACTTGTCAGCGACTGAGGAAACAGACGGGGCTAGCGCTGAGGAAGCCAACAATTTCAGCCTCAGCCGGATGGAATGCAGGAAATGCTCACCGTTAAGTCTGATGACGTGAACGGTCGTACCAAGATGTATAAAAACATCGTGGACGGCAACCATCAGATGGAGCCGGGCATGCCAGAATCCTTCAACGTATTGTTGAAAGAGATTCGTTCGCTGGGTATCAACATCGAACTGGAAGACGAGTAATTCTCGCTCAAACAGGTCACTGCTGTCGGGTTAAAACCCGGCAGCGGATTGTGCTAACTCCGACGGGAGCAAATCCGTGAAAGATTTATTAAAGTTTCTGAAAGCGCAGACTAA
+
CCCCCGGGGGGGGGGGGGGGGGGGGGGFEGGGGGGEFGGGGGGGGGEGGGGGGGGGGGGGGGGGGGG,::CCFGDFGGGGGGGGGGGGGGGGGG?GGGGGGGGGGGGGGGGGGGGGGGGGG@GFGGGGGGGGGGGGGGGGGGFGGGGGGG?GGGGGGGGGGG?GGGGGGGGGGGGGGGGGGGGGGGGGGGGGGGGGGGGGGGGGGFDFGGGFGGFFGGGGGGEEFGGGFFFGGGGGGF>FGGGGGGGGFDGGFGFGGGGGGGFFFGGFGGGGGGGGGGGFFFFGGGGGGGGGGGFFGGGG6GGGGGCGGGGGGGF7GGGDGGGGGGFGGGGGGGGGGGDCGGGGFFFGGGGDGCGGGGGGGGGGGGGGGGGGGGGGFGGGGGGGGGGGCCCCC
@M01607:188:000000000-KTTC9:1:1101:19852:3931 1:N:0:AAGGAGAC+CCGAAGAT
CATCGCTGACGAGTAACCGGATCCCCGATCCGTGGACTTGTCAGCGACTGAGGAAACAGACGATGACTTGGCTGAGGGTTGGATAGCTGAACGCCTCAGCGACGGCTCTTGCAGGAAATGCTCACCGTTAAGTCTGATGACGTGAACGGTCGTACCAAGATGTATAAAAACATCGTGGACGGCAACCATCAGATGGAGCCGGGCATGCCAGAATCCTTCAACGTATTGTTGAAAGAGATTCGTTCGCTGGGTATCAACATCGAACTGGAAGACGAGTAATTCTCGCTCAAACAGGTCACTGCTGTCGGGTTAAAACCCGGCAGCGGATTGTGCTAACTCCGACGGGAGCAAATCCGTGAAAGATTTATTAAAGTTTCTGAAAGCGCAGACTAA
+
CCCCCGGGGGGGGGGGGGGGGGGGGGGGGGGGGGGGGGGGGGGGGGGGGGGGGGGGGGGGGGGGGGG,<:CFGGGGGGGGGGGGGGGGGGGG@GGGGGGGGGGGGGGGGGGGGGGGGGGGGGGGGGGGGGGGGGGGGGGGGGGGGGGGGGGGGGGGFGGGGGGGGGGGGGGGGGGGGGGGGGGGGGGGGGGGGGGGGGGGFGGGGGGGGGGGGGGGGGGGGGGGGGGGGGGGGGGGGGGGGGGGGGGGGGGGGFGGGGGGGGGGGGGGGGGGGGGGGGGGGGGGGGGGGGGGGGGGGGGGGGGGGGGGGGGGGGGGGGGGGGGDGGGGGGGGGGGGGGGGGGGGGGFGGGGGGGGGGGGGGGGGGGGGGGGFF==,<;GGGGGGGGGGCCCCC
@M01607:188:000000000-KTTC9:1:1101:24567:3945 1:N:0:AAGGAGAC+CCGAAGAT
CATCGCTGACGAGTAACCGGATCCCCGATCCGTGGACTTGTCAGCGACTGAGGAAACAGACAATGTATTCGCTGAGGCCCACCTCGTGAAGCACCTCAGCTGTCCGTCTTGCAGGAAATGCTCACCGTTAAGTCTGATGACGTGAACGGTCGTACCAAGATGTATAAAAACATCGTGGACGGCAACCATCAGATGGAGCCGGGCATGCCAGAATCCTTCAACGTATTGTTGAAAGAGATTCGTTCGCTGGGTATCAACATCGAACTGGAAGACGAGTAATTCTCGCTCAAACAGGTCACTGCTGTCGGGTTAAAACCCGGCAGCGGATTGTGCTAACTCCGACGGGAGCAAATCCGTGAAAGATTTATTAAAGTTTCTGAAAGCGCAGACTAA
+
CCCCCGGGGGGGGGGGGGGGGGGGGGGGGGGGGGGGGGGGGGGGGG@@@@FGGGGGGGGGGGGGGGGFGGGGGGGGGGGGGGGGGGGGGGGG@GG@GGGG<GGGGGGGGGGGGGGGGGGGGGGGGGGGGGGGGGGGGGGGGGGGGGGGGGGGGGGGGGGGGGGGGGGGGGGGGGGGGGGGGGGGGGGGGGGGGGGGGGGGGGGGGGGGGFGGGGGGGGGGGGGGGGGGGGGGGGGGGGGGGGGGGGGGFFGGGGGGGGGGGGGGGGGGGGGGGGGGGGGFGFCGGGGGGGGGGGGGGGGGGGGGGGGGFGFGGGGGGGGGGGGGGGGGGGGGGGGGGGGGGFCGGGGGEGGGGGGGGGGGGGGGGGGGGGGGFF,GGGGGGGGGGGGGCCCCC
@M01607:188:000000000-KTTC9:1:1101:17075:3946 1:N:0:AAGGAGAC+CCGAAGAT
CATCGCTGACGAGTAACCGGATCCCCGATCCGTGGACTTGTCAGCGACTGAGGAAACAGACGTCCCTTTAGCTGAGGTATCAGAGTTGTGATGCCTCAGCTCAGCCACTTGCAGGAAATGCTCACCGTTAAGTCTGATGACGTGAACGGTCGTACCAAGATGTATAAAAACATCGTGGACGGCAACCATCAGATGGAGCCGGGCATGCCAGAATCCTTCAACGTATTGTTGAAAGAGATTCGTTCGCTGGGTATCAACATCGAACTGGAAGACGAGTAATTCTCGCTCAAACAGGTCACTGCTGTCGGGTTAAAACCCGGCAGCGGATTGTGCTAACTCCGACGGGAGCAAATCCGTGAAAGATTTATTAAAGTTTCTGAAAGCGCAGACTAA
+
CCCCCGGGGGGGGGGGGGGGGGGGGGGGGGGGGGGGGGGGGGGGGGGGGGGGGGGGGGGGGGGGGGGFGGGGGGGGGGGGGGGGGGGGGGGGGGGGGG?GGGGGGGGGGGGGGGGGGGGFGGGGGGGGGGGGGGGGGGGGGGGGGGGGGGGGGGGGGGGGGGGGGGGGGGGGGGGGGGGGGGGGGGGGGGGGGGGGGGGGGGGGGGGGGGGGGGGGGGGGGGGGGGGGGGGGGGGGGGGGFGGGGGGGGGGGGGGGGGGFGGGGGGGGGGGGGGGGGGGGGGFFGGGGGGGGGGGGGGGGGGGGGGGGGGGGGGGGGGGGGGGDGGGGGGGGGGGGGGGGGGGGGGGGGGGGGGGGGGGGGGGGGGGFFFC=C6FGGGGGGGGDGGGGCCCCC
@M01607:188:000000000-KTTC9:1:1101:24641:3949 1:N:0:AAGGAGAC+CCGAAGAT
CATCGCTGACGAGTAACCGGATCCCCGATCCGTGGACTTGTCAGCGACTGAGGAAACAGACAAGCCGACGGCTGAGGTAGGCTCGAATGCAGCCCTCAGCTTTCAGCTTTGCAGGAAATGCTCACCGTTAAGTCTGATGACGTGAACGGTCGTACCAAGATGTATAAAAACATCGTGGACGGCAACCATCAGATGGAGCCGGGCATGCCAGAATCCTTCAACGTATTGTTGAAAGAGATTCGTTCGCTGGGTATCAACATCGAACTGGAAGACGAGTAATTCTCGCTCAAACAGGTCACTGCTGTCGGGTTAAAACCCGGCAGCGGATTGTGCTAACTCCGACGGGAGCAAATCCGTGAAAGATTTATTAAAGTGTCTGAAAGCGCAGACTAA
+
CCCCCGGGGGGGGGGGGG@FEGGGFGGGGGGGGGGCGGGGGGGGGG@@@@FCFFGGGGGGGGGGGGD+88@FGGGGGGGFCFGG@FGGGGGGGGGGGGGGGGGGDFGGGGGDFFFEGGGGFG@GGGGGGGGG?GGGGGGG?FFBFFGGGGGEGFGGGGGFGGGGGFGGGGGGGGGFGFCGGFGGGGGFFGFFFGD@CFGGFGGGFGGGFFFFGGGGFGGGGGGGGGGGGGGGGGGGGGGGGGGGGFFGFEGGGGGGGGGFGFGGGGGGGGGGGGFGFGGGGEDGGGFFFGGGGGFGGGGG4GGGGGGGGGGGGGGGGGGGGGFGFGGGGGGGGGGGF>GGGGFGGGFGGGGGCCGGGGGGGGGGGGGGGGGFFC8GFFGGGGGDFGGGCCCCC
@M01607:188:000000000-KTTC9:1:1101:5933:3960 1:N:0:AAGGAGAC+CCGAAGAT
CATCGCTGACGAGTAACCGGATCCCCGATCCGTGGACTTGTCAGCGACTGAGGAAACAGACGTATATTACGCTGAGGCGGCTCAGCAAATAAGCCTCAGCTTGCCTGGTTGCAGGAACTGCTCACCGTTAAGTCTGATGACGTGAACGGTCGTACCAAGATGTATAAAAACATCGTGGACGGCAACCATCAGATGGAGCCGGGCATGCCAGAATCCTTCAACGTATTGTTGAAAGAGATTCGTTCGCTGGGTATCAACATCGAACTGGAAGACGAGTAATTCTCGCTCAAACAGGTCACTGCTGTCGGGTTAAAACCCTGCAGCGGATTGTGCTAACTCCGACGGGAGCAAATCCGTGAAAGATTTATTAAAGTTTCTGAAAGCGCAGACTAA
+
CCCCCGGGDFGGGEFFGAF77FGCGGGGGGGGGGGGGGGCGGGGGDCGGG,FGGGGGGGGGGGCFGFFDGGDEGGGGGGGGGGGGGGFBFG9FG?.CEEGG?G:GGGGGGGGFGGGE*EFG@GGGGGGGDFFGGGGAF9E9:FCF7@DDFGDBFGGD<C7FFGCFGFDCCFGGDGGG::EGA>CGGGGFGFFGGFF?FGGFEGCEEFGGGFFFGFGGGGFAFDCGGGGFD=FFE=CFFDECGDGGGGGDDGGFGFFD?FE@49BGFFGFFE==EFAFFCCB7CCGFGGGGGGGGGGGF=F$>GGGGGGGGEF7CF7FE,GFGGGGFFF<FGGGGGGC@GCFFDGEFEF<EFFC7GFGGGGGGGGGGGGGGGGFE,,GFGGGGGGGEGGCCCCC
@M01607:188:000000000-KTTC9:1:1101:22746:3975 1:N:0:AAGGAGAC+CCGAAGAT
CATCGCTGACGAGTAACCGGATCCCCGATCCGTGGACTTGTCAGCGACTGAGGAAACAGACGCTCACTCAGCTGAGGGGCCCTTTTGTTTAGACCTCAGCCTAGCTCCGTGCAGGAAATGCTCACCGTTAAGTCTGATGACGTGAACGGTCGTACCAAGATGTATAAAAACATCGTGGACGGCAACCATCAGATGGAGCCGGGCATGCCAGAATCCTTCAACGTATTGTTGAAAGAGATTCGTTCGCTGGGTATCAACATCGAACTGGAAGACGAGTAATTCTCGCTCAAACAGGTCACTGCTGTCGGGTTAAAACCCGGCAGCGGATTGTGCTAACTCCGACGGGAGCAAATCCGTGAAAGATTTATTAAAGTGGCTGAAAGCGCAGACTAA
+
CCCCCGGGGGGGGGGGGGGGGGGGGGGGGGGGGGGGGGGGGGGGGGGGGG,EFGGGGGGGGGGGGGGDFGGGGGGGGGGGGGGGGGGGGGGGGGGGGGGGGGGGGGGGGGGGGGGGGGGGGGGGGGGGGGFGGGGGGGGGGGGGGGGGGGGGGGGDGGGGGGGFGGGGGGGGGGGGGGDGGGGGGGGGGGGGGGGGGGGGAEGGGGGGGGGGGFGFFGGGGGGGGGGGGGFGFGGFGGGGGGGGGGGGGFGGGGGGGGGGFFFFGGFGGGGGGGGGGGGGGCCFFFFFGFGGGGGGFGGG?FEGGGGGGGGGGGGGGGGGCGGGGGGGFGGGGGGGGGGGGGGGGGGFDFGGFDGGGGGGGGGGGGGGGGGGFC6,GGGGGGGGGGGGCCCCC
@M01607:188:000000000-KTTC9:1:1101:7222:3975 1:N:0:AAGGAGAC+CCGAAGAT
CATCGCTGACGAGTAACCGGATCCCCGATCCGTGGACTTGTCAGCGACTGAGGAAACAGACCCGTCATACGCTGAGGAATAAACGGATTTTAGCCTCAGCAGGTGTTAATGCAGGAAATGCTCACCGTTAAGTCTGATGACGTGAACGGTCGTACCAAGATGTATAAAAACATCGTGGACGGCAACCATCAGATGGAGCCGGGCATGCCAGAATCCTTCAACGTATTGTTGAAAGAGATTCGTTCGCTGGGTATCAACATCGAACTGGAAGACGAGTAATTCTCGCTCAAACAGGTCACTGCTGTCAGGTTAAAACCCGGCAGCGGATTGTGCTAACTCCGACGGGAGCAAATCCGTGAAAGATTTATTAAAGTTTCTGAAAGCGCAGACTAA
+
CCCCCGGGGGGGGGGGGGGGGGGGGGGGGGGGGGGGGGGGGGGGGGGGGG<FGGGGGGGGGGGGGGGDEFGGGGGGGGGGGGGGGGGGGGGGGGGGGGGGGG??GGGGGGGGGGGGGGGGGGGGGGGGGGGGGGGGGGGGGGGGGGGGGGGGGGGGGGGGGGGGGGGGGGGGGGGGEEGGGGGGGGGGGGGGGGGGFGGGGGGGGGGGGFFEFGGGGGGGGGGGGGGGGGGGGGGGGGGFGGGGGFGGFGGGGFGF?FGGEGFGGGGGGGGGGGGGGGGGCFGEF?GGGGGGGGGG?GGGGGGGF?GGGGGGGGGGDGFGGGGGGGGGGGGGGGGGGGGGGGGGGFGGGGGGGGGGGGGGGGGGGGGGGGGGGF9FGGGGGGGGGGGGCCCCC
@M01607:188:000000000-KTTC9:1:1101:23322:3977 1:N:0:AAGGAGAC+CCGAAGAT
CATCGCGACGAGTAACCGGATCCCCGATCCGTGGACTTGTCAGCGACTGAGGAAACAGACCGAAGCAGTGCTGAGGGTTATCTTTTCTCTGCCCTCAGCCCGTGCACTTGCAGGAAATGCTCACCGTTAAGTCTGATGACGTGAACGGTCGTACCAAGATGTATAAAAACATCGTGGACGGCAACCATCAGATGGAGCCGGGCATGCCAGAATCCTTCAACGTATTGTTGAAAGAGATTCGTTCGCTGGGTATCAACATCGAACTGGAAGACGAGTAATTCTCGCTCAAACAGGTCACTGCTGTCGGGTTAAAACCCGGCAGCGGATTGTGCTAACTCCGACGGGAGCAAATCCGTGAAAGATTTATTAAAGTTGCTGAAAGCGCAGACTAA
+
CCCCCGGGGGGGGGGGGGGGGGGGGGGGGGGGGGGGGGGGGGGGGGGGGGGGGGGGGGGGGGGGGGGGGGGGGGGGGGGGGGGGGGGGGGGGG?GGGGGGG?GGGGGGGGGGGGGGGGGGGGGGGGGGGGDGGGGGGGGGGGDGGGGGGGGGGGGGGGGGGGGGGGGGGGGGGGGFGGGGFGGGGGGGGGGGGGGGGGGGGGGGGFGGGGFGGGGGFGGGGGGFGGGGGGGGGGFGGGGGGGGGGGGGFGGGFGGGGGGGGGFGGGGGGGGGGGGGGGGEBFEGGGGGGGGGGGGGGFGGGEGFCGGGGGGGGGGGGGGGGGGGGGGGGGGGGGGGGGGGGGGGGCGCGGGGGGGCGGGGGFFGGGGGGGGFC,,GGGGGGGGGGGGCCCCC
@M01607:188:000000000-KTTC9:1:1101:17459:3977 1:N:0:AAGGAGAC+CCGAAGAT
CATCGCTGACGAGTAACCGGATCCCCGATCCGTGGACTTGTCAGCGACTGAGGAAACAGACCGGAGGCACGCTGAGGATATGGCCAAAGTTGTCCTCAGCGCCTGACCTTGCAGGAAATGCTCACCGTTAAGTCTGATGACGTGAACGGTCGTACCAAGATGTATAAAAACATCGTGGACGGCAACCATCAGATGGAGCCGGGCATGCCAGAATCCTTCAACGTATTGTTGAAAGAGATTCGTTCGCTGGGTATCAACATCGAACTGGAAGACGAGTAATTCTCGCTCAAACAGGTCACTGCTGTCGGGTTAAAACCCGGCAGCGGATTGTGCTAACTCCGACGGGAGCAAATCCGTGAAAGATTTATTAAAGTTTCTGAAAGCGCAGACTAA
+
CCCCCGGGGGGGFGGGGGGGGGGGGGGGGGGGGGGGGGGGGGGGGGGGGGGGGGGGGGGGGGGGGGGCFGGGGGGGGGGGGGGGGGGGGGGG@GGGGGGGGGGGGGGGGGGGGGGGGGGGGGGGGGGGGGGGGGGGGGGGGGGGGGGGGGGGGGGGGGGGGGGGGGGGGGGGGGGGGGGGGGGGGGGGGGGGGGGGGGGGGGGGGGGGGGGGGGGGGGGGGGGGGGGGGGGGGGGGGGGGGGGGGGGGGGGGGGGGGGGGGGFFFGGGGGGGGGGGGGGGGGGGGGGGGGGGGGGGGGGGGGGGGGGGGGGGGGGGGGGGGGGGGGGGGGGGGGGGGGGGGGDGGGFF9GGGGGGGGGGGGGGGGGGGGFCCC<GGGGGGGGGGGGGGCCCCC
@M01607:188:000000000-KTTC9:1:1101:24106:3985 1:N:0:AAGGAGAC+CCTAAGAT
CATCGCTGACGAGTAACCGGATCCCCGATCCGTGGACTTGTCAGCGACTGAGGAAAAGACGGTGCTTTGGCTGAGGTGAACGTTATTGCTGTCCTCAGCTGCCTAATTTGCAGGAAATGCTCACCGTTAAGTCTGATGACGTGAACGGTCGTACCAAGATGTATAAAAACATCGTGGACGGCAACCATCAGATGGAGCCGGGCATGCCAGAATCCTTCAACGTATTGTTGAAAGAGATTCGTTCGCTGGGTATCAACATCGAACTGGAAGACGAGTAATTCTCGCTCAAACAGGTCACTGCTGTCGGGTTAAAACCCGGCAGCGGATTGTGCTAACTCCGACGGGAGCAAATCCGTGAAAGATTTATTAAAGTTTCTGAAAGCGCAGACTAA
+
CCCCCGGGGGGGGGGGGGGGGGGGGGGGGGGGGGGGGGGGGGGGGG@@@CFGGGGGGGGGGGGGGGGGFGGGGGGGGGGGGGGGGGGGGGGGGG??GG:GGG?GGG?GGGGGGGGGGGGGGGGGGGGGGGGGGGGGGGGGGGGGGGGG@GGGGGGAFGGGGGFFGGGGGGFGGGGFGGGGGGGGGGGGGGGGGGGGGGGGFFGFGGGGGGGGFGGGFGGGGGGGGGGGGGGGGGGGGGGGGGGGGGGGGGGGFGGGGGGGGCGGGGGGGGGGGGGGGGGGGGGGGGGGGGGGGGGGGGGGGGGGGGGGGGGGGGGGGGGGGGGGGGGGGGGGGGGGGGGGGEGGGGGGGGGEGGGGGGGGGGGGGGGGGGGFF,GGGGGGGGGGGGGCCCCC
@M01607:188:000000000-KTTC9:1:1101:13066:3986 1:N:0:AAGGAGAC+CCGAAGAT
CATCGCTGACGAGTAACCGGATCCCCGATCCGTGGACTTGTCAGCGACTGAGGAAACAGACCTCTGATCAGCTGAGGCAAAACGTCCTGTCTCCCTCAGCTAATGTTCATGCAGGAAATGCTCACCGTTAAGTCTGATGACGTGAACGGTCGTACCAAGATGTATAAAAACATCGTGGACGGCAACCATCAGATGGAGCCGGGCATGCCAGAATCCTTCAACGTATTGTTGAAAGAGATTCGTTCGCTGGGTATCAACATCGAACTGGAAGACGAGTAATTCTCGCTCAAACAGGTCACTGCTGTCGGGTTAAAACCCGGCAGCGGATTGAGCTAACTCCGACGGGAGCAAATCCGTGAAAGATTTATTAAAGTTTCTGAAAGCGCAGACTAA
+
CCCCCGGGGGGGGGGGGGGGGGGGGGGGGGGGGGGGGGGGGGGGGGGGGGGGGGGGGGGGGGGGGGGDFGEGGGGGGGGGGGGGGGGGGGGGGGGGGGGGGGG??GGGG@GGGGGGGGFFGG<GGGGGGGGGGGGGGGGGGGGGGGGGGGGGGGGGGGGGGGGGGGGGGGGGGGGGGGGGGGGGGGGGGGGGGGGGGGGGEGGGGGGGGGGGGGGGFGGGGGGGGGGGGGGGGGGGGGGGGGGGGGGGGGGGGGGGGGGGGGFFFGGGGGGGGGGGGGGFDFCGF7GGGGGGGGFF?GGG?GCGGGGGGGGGGGGGDGGGGGGGGGGFGGGGFGGGGGGGGGGGGGGGFGGEEGGGGGGGGGGGGGGGGGGGGF@FEEGGGGGGGGGGCCCCC
@M01607:188:000000000-KTTC9:1:1101:23790:4002 1:N:0:AAGGAGAC+CCGAAGAT
CATCGCTGACGAGTAACCGGATCCCCGATCCGTGGACTTGTCAGCGACTGCGGAAACAGACTGGGTTCATGCTGAGGTTATAGTCCACGGACTCCTCAGCCGATTCAGATGCAGGAAATGCTCACCGTTAAGTCTGATGACGTGAACGGTCGTACCAAGATGTATAAAAACATCGTGGACGGCAACCATCAGATGGAGCCGGGCATGCCAGAATCCTTCAACGTATTGTTGAAAGAGATTCGTTCGCTGGGTATCAACATCGAACTGGAAGACGAGTAATTCTCGCTCAAACAGGTCACTGCTGTCGGGTTAAAACCCGGCAGCGGATTGTGCTAACTCCGACGGGAGCAAATCCGTGAAAGATTTATTAAAGTTTCTGAAAGCGCAGACTAA
+
CCCCCGGGGGGGGGGGGGGGGGGGGGGGGGGGGGGGGGGGGGGGGGGGGG,CGGGGGGGGGGGGGGG<EFGGGGGGGGGGGGGFGGGGGGGG@G@GGGGGGGGGGGGGG@GGGGGGGGGGGFFFGGGGGGGGGGGGGGFGGGGGGGGGEGGGGGGGGGGGGFGGGGGGGGGGGGGGGGGGGGGGGGGGGGGGGGGGGGGGGGGGGGGGGGGGGGGFFGGGGGGGGGGGGGGGDGGGGFGGFGGGGGGGGGGFFGGGGGGGGGGGGGGGGFGGFFFB2FGFFFGGFFDDGGGGGFFGGGGGGGGGGGGGGGGGGGGGGGGGGGGGGGGGGGGGGGGGGGGGGGGGGFAGFGGGGGGGGGGGGGGGGGGGGGGGFE,,GGGGGGGGGGGGCCCCC
@M01607:188:000000000-KTTC9:1:1101:19007:4009 1:N:0:AAGGAGAC+CCGAAGAT
CATCGCTGACGAGTAACCGGATCCCCGATCCGTGGACTTGTCAGCGACTGAGGAAACAGACGTACTGGATGCTGAGGTCCACAAGTTGACAGACCTCAGCCAGGGTCATTGCAGGAAATGCTCACCGTTAAGTCTGATGACGTGAACGGTCGTACCAAGATGTATAAAAACATCGTGGACGGCAACCATCAGATGGAGCCGGGCATGCCAGAATCCTTCAACGTATTGTTGAAAGAGATTCGTTCGCTGGGTATCAACATCGAACTGGAAGACGAGTAATTCTCGCTCAAACAGGTCACTGCTGTCGGGTTAAAACCCGGCAGCGGATTGTGCTAACTCCGACGGGAGCAAATCCGTGAAAGATTTATTAAAGTTGCTGAAAGCGCAGACTAA
+
CCCCCGGGGGGGGGGGGGGGGGGGGGGGGGGGGGGEGGGGGFGGGGGGGGGFFEGGGGGGGGGGGGG@FGGGGGGGGGGGGGGGGGGGGGGG@GGGG@GGGGGGGFGGGGGGGG?GGGG@?FGGGFGGGGGGGGGGGGGGGDFGGGGGGGGGGGFGFFGCGGGGGGGGGGGGGGFGGCGGGGGGGGFFGGGGGGGGGGGGDGGGGGGGGGGGGGGFGGGGGGGGGGGGGGGGGGGGGFFGEGGGGGGGFDGGGFGFFFFFGGGFGG?GGGGFFGGGGFFFFGGGGGFGGGGGGGGGGGGG?GGEGGFGGGGGGGGGGEGGGGGGGGFGGGGGGGGGGEGCGGGGGFFFGGGEEDGGGGGGGGGGGGGGGGFFE;=,<6GGGGGGGGGGCCCCC
@M01607:188:000000000-KTTC9:1:1101:18390:4013 1:N:0:AAGGAGAC+CCGAAGAT
CATCGCTGACGAGTAACCGGATCCCCGATCCGTGGACTTGTCAGCGACTGAGGAAACAGACTTAATATTGGCTGAGGGATGATAGTAGAGAAGCCTCAGCCGTACTAGTTGCAGGAAATGCTCACCGTTAAGTCTGATGACGTGAACGGTCGTACCAAGATGTATAAAAACATCGTGGACGGCAACCATCAGATGGAGCCGGGCATGCCAGAATCCTTCAACGTATTGTTGAAAGAGATTCGTTCGCTGGGTATCAACATCGAACTGGAAGACGAGTAATTCTCGCTCAAACAGGTCACTGCTGTCGGGTTAAAACCCGGCAGCGGATTGTGCTAACTCCGACGGGAGCAAATCCGTGAAAGATTTATTAAAGTTTCTGAAAGCGCAGACTAA
+
CCCCCGGGGGGGGGGGGGGGGGGGGGGGGGGGGGGGGGGGGGGGGGGGGGGGGGGGGGGGGGGGGGG,<EFFGGFGGGGGGGGGGGGGGGGGGGGGGGGGGGGGGGGGGGGGGGGGGGGGGGGG@GGGGGGGGGGGGGGGGGGGGGGGGGGGGGGGGGGGGGGGGGGGGGGGGGGGGGGGGGGGGGGGGGGGGGGGGGGGGGGGGGGGGGGGGGGGGGGGGGGGGGGGGGGGGGFGGGGFGGGGGGGGGGGGGFGGGGGGGGGGGGGGGGGGGGGGGGGFGGGGGGGGGGGGGGGGGGGG?GGGGGGGGGGGGGGGGGGGGGGGGGGGGGGGGGGGGGGGGGEGGGGGCGGGGGGGGGGGGGGGGGGGGFCCC6CGGGGGGGGGGGGGCCCCC
@M01607:188:000000000-KTTC9:1:1101:7910:4013 1:N:0:AAGGAGAC+CCGAAGAT
CATCGCTGACGAGTAACCGGATCCCCGATCCGTGGACTTGTCAGCGACTGAGGAAACAGACGGATTACTTGCTGAGGTACTCCCTCAGGCAGCCCTCAACCTACAGCGTTGCAGGAAATGCTCACCGTTAAGTCTGATGACGTGAACGGTCGTACCAAGATGTATAAAAACATCGTGGACGGCAACCATCAGATGGAGCCGGGCATGCCAGAATCCTTCAACGTATTGTTGAAAGAGATTCGTTCGCTGGGTATCAACATCGAACTGGAAGACGAGTAATTCTCGCTCAAACAGGTCACTGCTGTCGGGTTAAAACCCGGCAGCGGATTGTGCTAACTCCGACGGGAGCAAATCCGTGAAAGATTTATTAAAGTGTCTGAAAGCGCAGACTAA
+
CCCCCGGGFGGGGGGGGGEGGGGGGGGGGGGGGGGGGGGGGGGGGGGGGGGGGGGGGGGGGGGGGGF<FGGGGGGGGGGGGGGGGGGFGGGEGGGGGGCGGG@GGGGGGGGGGGGGGGGGGGGGGGGGGG@G?GGGGGGFGGGGFGGGGGGGGGGGFFGGGG?FDEFGGGGGGGGGGEGGGGGGGGGGGGGGCGFBFFGGGGGGGGGGGGGGGFGGFGGGFGGGGGGGFEGFGGFGFFGGFGGGGFGGGFGGFFFFGGFFGGFGGGGDFFGGGGFGGGFDEAGGGGGGGFFGFEGGGGGGGCGEGGGGGGGGEGGGECGFGGGGGGGGGGGGFGGGGGGGGGGGGFGGGGEGGGGGGGGGGGGGGGGGGGGEFE,FGGGGGGGGGGGGCCCCC
@M01607:188:000000000-KTTC9:1:1101:20017:4029 1:N:0:AAGGAGAC+CCGAAGAT
CATCGCTGACGAGTAACCGGATCCCCGATCCGTGGACTTGTCAGCGACTGAGGAAACAGACCGTGGAGGGGCTGAGGTTTACTTATCAGGTAACCTCAGCGGGATGCCCTGCAGGAAATGCTCACCGTTAAGTCTGATGACGTGAACGGTCGTACCAAGATGTATAAAAACATCGTGGACGGCAACCATCAGATGGAGCCGGGCATGCCAGAATCCTTCAACGTATTGTTGAAAGAGATTCGTTCGCTGGGTATCAACATCGAACTGGAAGACGAGTAATTCTCGCTCAAACAGGTCACTGCTGTCGGGTTAAAACCCGGCAGCGGATTGTGCTAACTCCGACGGGAGCAAATCCGTGAAAGATTTATTAAAGTTTCTGAAAGCGCAGACTAA
+
CCCCCGGGGGGGGGGGGGGGGGGGGGGGGGGGGGGGGGGGGGGGGGGGGGGGGGGGGGGGGGGGGGG@FGGGGGGGGGGGGGGGGGGGGGGG@GGG@GFGGGGG@GGGGGGGGGGGGG@GGGGGGGGGGGGGGGGGGGGGGGGGGGGGGGGGGGGGGGGGGGGGGGGGGGGGGGGGGGGGGGGGGGGGGGGGGGGGGGGGFGGGGGGGGGGGGGGGGGGGGGGGGGGGGGGGGGGGGGGGGGGGGGGGGGGGGGGGGGGGGGGGGGGGGGGGGGGGGGGGGGFFGGGGGGGGGGGGGGGGGGGGGGGGGGGGGGGGGGGGGGGGGGGGGGGGGGGGGGGGGGGGGGGGGGGGGGGGGGGGGGGGGGGGGGGFFC=,<;GGGGGGGGGGCCCCC
@M01607:188:000000000-KTTC9:1:1101:16700:4034 1:N:0:AAGGAGAC+CCGAAGAT
CATCGCTGACGAGTAACCGGATCCCCGATCCGTGGACTTGTCAGCGACTGAGGAAACAGACATTAAAAGGGCTGAGGCATTGGCGTATGCCATCCTCAGCCATCAGGGCTGCAGGAAATGCTCACCGTTAAGTCTGATGACGTGAACGGTCGTACCAAGATGTATAAAAACATCGTGGACGGCAACCATCAGATGGAGCCGGGCATGCCAGAATCCTTCAACGTATTGTTGAAAGAGATTCGTTCGCTGGGTATCAACATCGAACTGGAAGACGAGTAATTCTCGCTCAAACAGGTCACTGCTGTCGGGTTAAAACCCGGCAGCGGATTGTGCTAACTCCGACGGGAGCAAATCCGTGAAAGATTTATTAAAGTTTCTGAAAGCGCAGACTAA
+
CCCCCGGGGGGGFGGGGGGGGGGGGGGGGGGGGGGFGGGGGGGGGGDGGGGGGGGGGGGGGGGGGGG,<8BFGGCFGGGGGGGGGGGGGGGG@GGGGGGGGGGGGFGGGGGGGGGGGGGGGG@GGGGGGGGGGGGGGGGGGGGGGGGGGGGGGGGGGGGGGGGGGGGGGGGGGGGGGGGGGGGEGGGGGGGGGGGGGGGGGGGGGGGGGGGGGGGGFGGGGGGGGGGGGGGGGGFGGGGGGEGGGGDDFGGFFGGGGGGGGGGFFGGGGGGGGGGGGFGGGGGGGGGGGGGGGGGFFGGG?GGGGGFGGGGGGGGGGGGGGGGGGGGGGGGGGGGGGGGGGGDGGGFFDGGGGGGGGGGGGGGGGGGGGFFCC<FFGGGGGGGGGGGGCCCCC
@M01607:188:000000000-KTTC9:1:1101:20360:4038 1:N:0:AAGGAGAC+CCGAAGAT
CATCGCTGACGAGTAACCGGATCCCCGATCCGTGGACTTGTCAGCGACTGAGGAAACAGACATATGGGTTGCTGAGGTATTGGAATGCTCGTCCCTCAGCAAAACACTTTGCAGGAAATGCTCACCGTTAAGTCTGATGACGTGAACGGTCGTACCAAGATGTATAAAAACATCGTGGACGGCAACCATCAGATGGAGCCGGGCATGCCAGAATCCTTCAACGTATTGTTGAAAGAGATTCGTTCGCTGGGTATCAACATCGAACTGGAAGACGAGTAATTCTCGCTCAAACAGGTCACTGCTGTCGGGTTAAAACCCGGCAGCGGATTGTGCTAACTCCGACGGGAGCAAATCCGTGAAAGATTTATTAAAGTTGCTGAAAGCGCAGACTAA
+
CCCCCGGGGGGGGGGGGGGGGGGGGGGGGGGGGGGGGGGGGGGGGGGGGGGGGGGGGGGGGGGGGGG,CFGGGGGGGGGGGGGGGGGGGGGGGGGGGGGGGGGGGGGGGGGGGGGGGGGGGGGGGGGGGGGGGGGGGGGGGGGGGGGGGGGGGGGEGGGGGGGGGGGGGGGGGGGGGGGGGGGGGGGGGGGGGGGGGGGGGGGGGGGGGGGGFGGGFGGGGGGGGGGGGGGGGGGGGGGGGGGGGGGGGGGFGGGGGGGGGGGGGGGGGGGGGGGGGGGGGFGGGFGGGGGGGGGGGGGGGGGEEGGGGGGGGGGGGGFGGGGGGGGGGGGGGGGGGGGGGGGGGGFGGGGGGGGGGGGGGGGGGGGGGGGFF;=,;;GGGGGGGGGGCCCCC
@M01607:188:000000000-KTTC9:1:1101:17580:4041 1:N:0:AAGGAGAC+CCGAAGAT
CATCGCTGACGAGTAACCGGATCCCCGATCCGTGGACTTGTCAGCGACTGAGGAAACAGACGTCTAGCCAGCTGAGGTTACATAGGCATCTTACCTCAGCATGGCTTAATGCAGGAAATGCTCACCGTTAAGTCTGATGACGTGAACGGTCGTACCAAGATGTATAAAAACATCGTGGACGGCAACCATCAGATGGAGCCGGGCATGCCAGAATCCTTCAACGTATTGTTGAAAGAGATTCGTTCGCTGGGTATCAACATTGAACTGGAAGACGAGTAATTCTCGCTCAAACAGGTCACTGCTGTCGGGTTAAAACCCGGCAGCGGATTGTGCTAACTCCGACGGGAGCAAATCCGTGAAAGATTTATTAAAGTTTCTGAAAGCGCAGACTAA
+
CCCCCGGGGGGGGGGGGGGGGGGGGGGGGGGGGGGGGGGGGGGGGGGGGGGGGGGGGGGGGGGGGGGDFGGGGGGGGGGGGGGGGGGGGGGGGGGGGGGGGGGGGGGGGGGGGGGGGGGGGGGGGGGGGGGGGGGGGGGGGGGGGGGGGGGGGGGGGGGGGGGGGGGGGGGGFGGGGGGGGGGGGGGGGDFGGGGGGGGGGGGGGGGGGGGGGGGGFGGGGGGGGGGGGGGGGGGGGGGGGGGGGGGGGGGGGGGGGGFFGGGGGGGGGGGFBGFGGGFFAGGGGGGGGGGGGGFGGGGGGEGGGGGGFFGGGGGGGGGGGGGGGGGGGGGGGGGGGGGGGGGGGGFGFGGEGGGGGGGGGGGGGGGGGFCCC6GGGGGGGGGGGGGGCCCCC
@M01607:188:000000000-KTTC9:1:1101:24372:4044 1:N:0:AAGGAGAC+CCGAAGAT
CATCGCTAACGAGTAACCGGATCCCCGATCCGTGGACTTGTCAGCGACTGAGGAAACAGACGTAAGTAATGCTGAGGCAGGGAGCTTTGGATTCCTCAGCGCAGACTTTTGCAGGAAATGCTCACCGTTAAGTCTGATGACGTGAACGGTCGTACCAAGATGTATAAAAACATCGTGGACGGCAACCATCAGATGGAGCCGGGCATGCCAGAATCCTTCAACGTATTGTTGAAAGAGATTCGTTCGCTGGGTATCAACATCGAACTGGAAGACGAGTAATTCTCGCTCAAACAGGTCACTGCTGTCGGGTTAAAACCCGGCAGCGGATTGTGCTAACTCCGACGGGAGCAAATCCGTGAAAGATTTATTAAAGTTTCTGAAAGCGCAGACTAA
+
CCCCCGGGGGGGGGGGGGGGGGGGGGGGGGGGGGGGGGGGGGGFGG7888FFGGGGGGGGGGGGGGG,<CCFGGGGGGGGGGGGGGGGGGGG<GGGG@GGGGGGGGGGGG?GGGGGGGGGGGGGGGGGGGGGGGGGGGGGGGGGGGGGGGGGGGGDGGGGGGGGGGGGGGGGGGGGGFGGGGGGGGGGGGGGGGGGGGGGGGGGGGGGGGGGGGGGGGGGGGGGGFFGGGGGGGGGGGGFGGGGGGGGGGGGGGGGGGGGGGFGGGGGGGGGGGGGGGGGGGGGGGGGGGGGGGGGCGGGGGGGGGGGGGGGGGGGGGGGGGGGGGGGGGGGGGGGGGGGGGGGGGGGGGGGDGGGGGGGGGGGGGGGGGGGFF<GGGGGGGGGGGGGCCCCC
@M01607:188:000000000-KTTC9:1:1101:22651:4064 1:N:0:AAGGAGAC+CCGAAGAT
CATCGCTGACGAGTAACCGGATCCCCGATCCGTGGACTTGTCAGCGACTGAGGAAACAGACTCAACGTACGCTGAGGGTTCTGAGCCCGGATACCTCAGCTTGAGTCCGTGCAGGAAATGCTCACCGTTAAGTCTGATGACGTGAACGGTCGTACCAAGATGTATAAAAACATCGTGGACGGCAACCATCAGATGGAGCCGGGCATGCCAGAATCCTTCAACGTATTGTTGAAAGAGATTCGTTCGCTGGGTATCAACATCGAACTGGAAGACGAGTAATTCTCGCTCAAACAGGTCACTGCTGTCGGGTTAAAACCCGGCAGCGGATTGTGCTAACTCCGACGGGAGCAAATCCGTGAAAGATTTATTAAAGTTGCTGAAAGCGCAGACTAA
+
CCCCCGGGGGGGGGGGGGGGGGGGGGGGGGGGGGGGGGGGGGGGGGGGGG8FGGGGGGGGGGGGGGGEFGGGGGGGGGGGGGGGGGGGGGGG@G?GGGGGGGGGGGGGGGGGGGGGGGGGGGGGGGGGGGGGGGGGGGGGGGGGGGGGGGGGGGGGGGGGGGGGGFGGGGGGGGGGGGGGGGGGGGGGGGGGGGGGGGGGGGGGGGGGGGFFGGGGGGGGGGGGGGGGGGGGGGGGGFGGGEGGGGGGFFGGGGGGFGGGGGGGGGGGGFGGGGGGGGFFGGGGF?GGGGGGGGFFGGGGGGGGGGGGGGGGGGGGGGGGGGGGGGGGGGGGGGGGGGGGGGGGGCGGFGGGGGGGGGGGGGGGGGGGGGGGFC,,GGGGGGGGGGGGCCCCC
@M01607:188:000000000-KTTC9:1:1101:17613:4069 1:N:0:AAGGAGAC+CCGAAGAT
CATCGCTGACGAGTAACCGGATCCCCGATCCGTGGACTTGTCAGCGACTGAGGAAACAGACTTTTTATCGGCTGAGGGATTGTAGATACATTACCTCAGCACTGTTCTGTGCAGGAAATGCTCACCGTTAAGTCTGATGACGTGAACGGTCGTACCAAGATGTATAAAAGCATCGTGGACGGCAACCATCAGATGGAGCCGGGCATGCCAGAATCCTTCAACGTATTGTTGAAAGAGATTCGTTCGCTGGGTATCAACATCGAACTGGAAGACGAGTAATTCTCGCTCAAACAGGTCACTGCTGTCGGGTTAAAACCCGGCAGCGGATTGTGCTAACTCCGACGGGAGCAAATCCGTGAAAGATTTATTAAAGTTTCTGAAAGCGCAGACTAA
+
CCCCCGGGGGGGFGGGGGGGGGGGGGGGGGGGGGGGGGGGGGGGGGGGGGGGGGGGGGGGGGGGGGGFFGGGGGGGGGGGGGGGGGGGGGGG@GGGGGGGGGGGGGGGGGGGGGGGGGGGGGGGGGGGGGGGGGGGGGGGGGGGGGGGGGGGGGGGGGGGGGGGGGGGGGGGGGFFGGGGGGGGGGGGGGGGGGGGGGGGGGGGGGGGGGGGGGGGGGGGGGGGGGGGGGGGGGGGGGGGGGGGGGGGGFGGGGGGGGGGGGGGGGGFGGGGGGGGGGGGGGGGGGGGGGGGGGGGGGGGGGGGGGGGGGGGGGGGGGGGGGGGGGGGGGGGGGGGGGGGGGGGGGGGFGGGGGGGGGGGGGGGGGGGFFC==6GGGGGGGGGGGGGGCCCCC
@M01607:188:000000000-KTTC9:1:1101:21430:4076 1:N:0:AAGGAGAC+CCGAAGAT
CATCGCTGACGAGTAACCGGATCCCCGATCCGTGGACTTGTCAGCGACTGAGGAAACAGACGATATCTGGGCTGAGGGCGATGTTGTTTACTCCCTCAGCGCCTGTTGGTGCAGGAAATGCTCACCGTTAAGTCTGATGACGTGAACGGTCGTACCAAGATGTATAAAAACATCGTGGACGGCAACCATCAGATGGAGCCGGGCATGCCAGAATCCTTCAACGTATTGTTGAAAGAGATTCGTTCGCTGGGTATCAACATCGAACTGGAAGACGAGTAATTCTCGCTCAAACAGGTCACTGCTGTCGGGTTAAAACCCGGCAGCGGATTGTGCTAACTCCGACGGGAGCAAATCCGTGAAAGATTTATTAAAGTTTCTGAAAGCGCAGACTAA
+
CCCCCGGGGGGGGGGGGGGGGGGGGGGGGGGGGGGGGGGGGGGGGGGGGGGGGGGGGGGGGGGGGGG,<:CFGGGGGGGGGGGGGGGGGGGGGGGGGGGGGGGGGG@GGGGGGGGGGGGGGGGGGGGGGGGGGGGGGGGGGGGGGGGGGGGGGGGGGGGGGGGGGGGGGGGGGGGGGGGGGGGFGGGGGGGGGGGGGGGGGGGGGGGGGGGGGGGGGGGGGGGGGGGGGGGGGGGGGGGGGGGGGGGGGGGGGGGGGGGGGGGGGGGGGGGGGGGGGGGGGGGGGGGGGGGGGGGGGGGGGGGGGGGGGGGGGGGGGGGGGGGDGGGGGGGGGGGGGGGGGGGGGGFGGGGGGGGGGGGGGGGGGGGGGGGFE==,6;GGGGGGGGGGCCCCC
@M01607:188:000000000-KTTC9:1:1101:8735:4085 1:N:0:AAGGAGAC+CCGAAGAT
CATCGCTGACGAGTAACCGGATCCCCGATCCGTGGACTTGTCAGCGACTGAGGAAACAGACGTCTACTGAGCTGAGGCGTTATGCTTTTAATCCTCAGCGCCGAATGTTGCAGGAAATGCTCACCGTTAAGTCTGATGACGTGAACGGTCGTACCAAGATGTATAAAAACATCGTGGACGGCAACCATCAGATGGAGCCGGGCATGCCAGAATCCTTCAACGTATTGTTGAAAGAGATTCGTTCGCTGGGTATCAACATCGAACTGGAAGACGAGTAATTCTCGCTCAAACAGGTCACTGCTGTCGGGTTAAAACCCGGCAGCGGATTGTGCTAACTCCGACGGGAGCAAATCCGTGAAAGATTTATTAAAGTTTCTGAAAGCGCAGACTAA
+
CCCCCGGGGGGGGGGGGGGGGGGGGGGGGGGGGGGGGGGGGGGGGGGGGGGGGGGGGGGGGGGGGGG,:<CFFGGGGGGGGGGGGGGGGGG@GGGGGGGGGGGEGGGGGGGGGGGGGGGGGGGGGGGGGGDGGGGCFFGGGGGGGGGGGGGGGGGGGGGFGGGGGGGGGGGGFGGGGGGGGGGGGGGGGGGGGGGGGGGGGGGGGGGGFFGGGGGGGGGGGGGGFGGGGGGGGGGGGGGGGGGGGGGGGGGGFGGGGGGGGGGGGGGGGGGGGGGGGGGGGGGGGGGGGGGGGGGGGGGGGGGGGGGGGGGGGGGGGGGGGGGGGGGGGGGGGGGGGGGGGGGGGGGGGGGGGGGGGGGGGGGGGGGGGGGGFEFGGGGGGGGGGGGCCCCC
@M01607:188:000000000-KTTC9:1:1101:18328:4095 1:N:0:AAGGAGAC+CCGAAGAT
CATCGCTGACGAGTAACCGGATCCCCGATCCGTGGACTTGTCAGCGACTGAGGAAACAGACGGCGTATTTGCTGAGGTCACCAGACTTATTCGCCTCAGCAGTTATTCGTGCAGGAAATGCTCACCGTTAAGTCTGATGACGTGAATGGTCGTACCAAGATGTATAAAAACATCGTGGACGGCAACCATCAGATGGAGCCGGGCATGCCAGAATCCTTCAACGTATTGTTGAAAGAGATTCGTTCGCTGGGTATCAACATCGAACTGGAAGACGAGTAATTCTCGCTCAAACAGGTCACTGCTGTCGGGTTAAAACCCGGCAGCGGATTGTGCTAACTCCGACGGGAGCAAATCCGTGAAAGATTTATTAAAGTTTCTGAAAGCGCAGACTAA
+
CCCCCGGGGGGGGGGGGGGGGGGGGGGGGGGGGGGGGGGGGGGGGGGGGGGGGGGGGGGGGGGGGGGEFGGGGGGGGGGGGGGGGGGGGGGGGGGGGGGGGGGGGGGGGGGGGGGGGGGG4GGGGGGGGGGGGGGGGGGGGGGGGGGGGGGGGGGGGGGGGGGGGGGGGGGGGGGGGGGGGGGGGGGGGGGGGGGGGGGGGGGGGGGGGGGGGGGGGGGGGGGGGGGGGGGGGGGGGGGGFGGGGGGGFFGGGGGGGGGGGGFFGGGGGGGGGGGGGGFF>GFEGGGGGGGGGGGGGGGG?GGGGGGGGGGGGGGGGGGGGGGGGGGGGGGGGGGGGGGGGGEGGGFF<GGGGGGGGGGGGGGGGGGGGFECC<GGGGGGGGGGGGGGCCCCC
@M01607:188:000000000-KTTC9:1:1101:20960:4099 1:N:0:AAGGAGAC+CCGAAGAT
CATCGCTGACGAGTAACCGGATCCCCGATCCGTGGACTTGTCAGCGACTGAGGAAACAGACTGCCAACCCGCTGAGGTTTTAAGTTGGTGCGGCCTCAGCACCTGTGTTTGCAGGAAATGCTCACCGTTAAGTCTGATGACGTGAACGGTCGTACCAAGATGTATAAAAACATCGTGGACGGCAACCATCAGATGGAGCCGGGCATGCCAGAATCCTTCAACGTATTGTTGAAAGAGATTCGTTCGCTGGGTATCAACATCGAACTGGAAGACGAGTAATTCTCGCTCAAACAGGTCACTGCTGTCGGGTTAAAACCCGGCAGCGGATTGTGCTAACTCCGACGGGAGCAAATCCGTGAAAGATTTATTAAAGTTGCTGAAAGCGCAGACTAA
+
CCCCCGGGGGGGGGGGGGGGGGGGGGGGGGGGGGGGGGGFGGGGGGGGGGGGGGGGGGGGGGGGGGGGGGGGGGGGGGGGGGGGGGGGGEFG@GGGGGGGG?GGGGGGGGGGGGGGGGGGGGGGGGGGGGGGGGGGGGGGGGGGGGGGGGGGGGGGGGGGGGGGGGGGGGGGGGGGGGGGGGGGGGGGGGGGGGGGGGGGFEGGGGGGGGGGGGGGGGGGGGGGGGGGGGGGGGGGGGGGGGGGGGGGGGGGGGGGGGGGGGGGGGGGGGGGGGGGGGGGGGGGGGGFGGGGGGGGGGGGGGGGGGGGGGGGGGGGGGGGGGGGGGGGGGGGGGGGGGGGGGGGGGFGGGGGGGGGGGGGGGGGGGGGGGGFF==,<;GGGGGGGGGGCCCCC
@M01607:188:000000000-KTTC9:1:1101:21891:4100 1:N:0:AAGGAGAC+CCGAAGAT
CATCGCTGACGAGTAACCGGATCCCCGATCCGTGGACTTGTCAGCGACTGAGGAAACAGACTCAGCCTTGGCTGAGGAATACAATAAAAGCCGCCTCAGCTGAGGCACGTGCAGGAAATGCTCACCGTTAAGTCTGATGACGTGAACGGTCGTACCAAGATGTATAAAAACATCGTGGACGGCAACCATCAGATGGAGCCGGGCATGCCAGAATCCTTCAACGTATTGTTGAAAGAGATTCGTTCGCTGGGTATCAACATCGAACTGGAAGACGAGTAATTCTCGCTCAAACAGGCCACTGCTGTCGGGTTAAAACCCGGCAGCGGATTGTGCTAACTCCGACGGGAGCAAATCCGTGAAAGATTTATTAAAGTGGCTGAAAGCGCAGACTAA
+
CCCCCGGGGGGGGGGGGGGGGGGGGGGGGGGGGGGGGGGGGGGGGGGGGG,EFGGGGGGGGGGGGGG,::EFGGGGGGGGGGGGGGGGGGGGGGGGGGGGGGGGG@GGGGGGGGGGGGGGGGGGGGGGGGGGGGGGGGGGGGGGGGGGGGGGGGGGGGGGGGGGGGGGGGGGGGGGDFGGGGGGFGGGGGGGGGGGGGGGEGGGGGGGGGFFFFGGGGGGGGGCDFFGGGGGGGGGGGGGGGGGGGGGGFGGGGGGFDGGGGGFGGGGGGGGGGGGGGGDGFFFBFEFGGGGGGGGGGGG?GGGGGGGGGGGGGGGGGGGGGGGGGGGGGGGGGGGGGGGGGDGGEGGGGGGGGGGGGGGGGGGGGGGGGGGFFC,GGGGGGGDGGGGCCCCC
@M01607:188:000000000-KTTC9:1:1101:21398:4118 1:N:0:AAGGAGAC+CCGAAGAT
CATCGCTGACGAGTAACCGGATCCCCGATCCGTGGACTTGTCAGCGACTGAGGAAACAGACTGTCTAGAAGCTGAGGAGTATGTAACTGTTTTCCTCAGCATTTCTCTGTGCAGGAAATGCTCACCGTTAAGTCTGATGACGTGAACGGTCGTACCAAGATGTATAAAAACATCGTGGACGGCAACCATCAGATGGAGCCGGGCATGCCAGAATCCTTCAACGTATTGTTGAAAGAGATTCGTTCGCTGGGTATCAACATCGAACTGGAAGACGAGTAATTCTCGCTCAAACAGGTCACTGCTGTCGGGTTAAAACCCGGCAGCGGATTGTGCTAACTCCGACGGGAGCAAATCCGTGAAAGATTTATTAAAGTTGCTGAAAGCGCAGACTAA
+
CCCCCGGGGGGGGGGGGGGGGGGGGGGGGGGGGGGGGGGFGGGGGGGGGGGGGGGGGGGGGGGGGGGGGGGGGGGGGGGGGGGGGGGGGGGG<GGGGGGGGGGGGGGGGGGGGGGGGGGGGGGGGGGGGGGGGGGGGGGGGGGGGGGGGGGGGGGGGGGGGGGGGGGGGGGGGGGGGGGGGGGGGGGGGGGGGGGGGGGGGGGGGGGGGGFFFFGGGGGGGGGGGGGGGGGGGGGGGGGGGGGGGGGGGFGGGGGGGGGGGGGGGGGGGGGGGGGGGGGGGGGGGGGGGGGGGGGGGGGGGGGGGGGGGGGGGGGGGGGGGGGGGGGGGGGGGGGGGGGGGGGGGFEGGGGGGGGGGGGGGGGGGGGGGGGFE=;,;6GGGGGGGGGGCCCCC
@M01607:188:000000000-KTTC9:1:1101:23062:4133 1:N:0:AAGGAGAC+CCGAAGAT
CATCGCTGACGAGTAACCGGATCCCCGATCCGTGGACTTGTCAGCGACTGAGGAAACAGACTGAAGCAAAGCTGAGGCTAAGCTTTATGGCGCCCTCAGCCGACGCAACTGCAGGAAATGCTCACCGTTAAGTCTGATGACGTGAACGGTCGTACCAAGATGTATAAAAACATCGTGGACGGCAACCATCAGATGGAGCCGGGCATGCCAGAATCCTTCAACGTATTGTTGAAAGAGATTCGTTCGCTGGGTATCAACATCGAACTGGAAGACGAGTAATTCTCGCTCAAACAGGTCACTGCTGTCGGGTTAAAACCCGGCAGCGGATTGTGCTAACTCCGACGGAAGCAAATCCGTGAAAGATTTATTAAAGTGTCTGAAAGCGCAGACTAA
+
CCCCCGGGGGGGGGGGGGGGGGGGGGGGGGGGGGGGGGGGGGGGGGGGGG<FFGGGGGGGGGGGGGG,:CCFFGGGGGGGGGGGGGGGGGGGGGGGGGGGGGGGGGGG?GGGGGGGGGGGGGGGGGGGGGGGGGGGGGGGGGGGGGGGGGGGGGGGGGGGGGGGGGGGGGGGGGGGFGGGGGGGGGGGGGGGGGGGGGGGGGGGGGGGGGGGGG=GFGGGGGGGGGGGGGGGGGGGGGGGGGGGGGGGGGGGGFGGGGGGFGFGGGGGGGGGGGGGGGGGGGGGFCGCGGGGGGGGGGGG:GGGGGGGGFFGEGGGGGGGGGGGGGGGGGGGGGGGGGGGFDFGGGGFEGGGGGGGGGGGGGGGGGGGGGGGEE,CGGGGGGGGGGGGCCCCC
@M01607:188:000000000-KTTC9:1:1101:16930:4137 1:N:0:AAGGAGAC+CCGAAGAT
CATCGCTGACGAGTAACCGGATCCCCGATCCGTGGACTTGTCAGCGACTGAGGAAACAGACAGGGTGTGGGCTGAGGTTAGATTAAGTAGTAGCCTCAGCTCAAAACGTTGCAGGAAATGCTCACCGTTAAGTCTGATGACGTGAACGGTCGTACCAAGATGTATAAAAACATCGTGGACGGCAACCATCAGATGGAGCCGGGCATGCCAGAATCCTTCAACGTATTGTTGAAAGAGATTCATTCGCTGGGTATCAACATCGAACTGGAAGACGAGTAATTCTCGCTCAAACAGGTCACTGCTGTCGGGTTAAAACCCGGCAGCGGATTGTGCTAACTCCGACGGGAGCAAATCCGTGAAAGATTTATTAAAGTTTCTGAAAGCGCAGACTAA
+
CCCCCGGGGGGGGGGGGGGCGGGGGGGGGGGGGGGGGGGGGGGGGGGGGGGGGGGGGGGGGGGGGGGCFFGGGGGGGGGGGGGGGGGGGGGGGGGGGGGGGGGGGGGGGGGGGGGGGGGGGGGGGGGGGGGGGGGGGGGGGGGGGGGGGGGGGGGGGGGGGGGGGGGGGGGGGGGGGGGGGGGFFGGGGGGGGGGGGGGGGGGGGGGGGGGGGGGGFGGGGGGGGGGGGGGGGGFGGGGGGGGGGGGGGGGGGFGGGGGFFGGFGGGGGGGGGGGGFGGGGGGGGGFGGGGGGGGGGGGG;GGGGGGGGGGGGGGGGGGGGGGGGGGGGGGGGGGGGGGGGG@GGGFF,GGGGGGGGGGGGGGGGGGGGFCCC6GGGGGGGGGEGGGGCCCCC
@M01607:188:000000000-KTTC9:1:1101:11939:4138 1:N:0:AAGGAGAC+CCGAAGAT
CATCGCTGACGAGTAACCGGATCCCCGATCCGTGGACTTGTCAGCGACTGAGGAAACAGACTATGGAGGGGCTGAGGATTAGACATAAGTCTTCCTCAGCGGAGTTATGTGCAGGAAATGCTCACCGTTAAGTCTGATGACGTGAACGGTCGTACCAAGATGTATAAAAACATCGTGGACGGCAACCATCAGATGGAGCCGGGCATGCCAGAATCCTTCAACGTATTGTTGAAAGAGATTCGTTCGCTGGGTATCAACATCGAACTGGAAGACGAGTAATTCTCGCTCAAACAGGTCACTGCTGTCGGGTTAAAACCCGGCAGCGGATTGTGCTAACTCCGACGGGAGCAAATCCGTGAAAGATTTATTAAAGTTTCTGAAAGCGCAGACTAA
+
CCCCCGGGGGGGGGGGGGGGGGGGGGGGGGGGGGGGGGGFGGGGGGGGGGGGGGGGGGGGGGGGGGG8:EGGGGGGGGGGGGGGGGGGGGGG@GGGGGGGGGGGGGGG?<GGGGGGGGGGGGGGGGGGGGGGGGGGGGGGGGGGDGGGGGGGGGGGGGGGGGGCGFFGFGGGGGGGGGGGGGGGGGGFGGFFFGGGFGGGFEGGGFFGGGGGGGGGGGGGGGGGGGGGGGGGGGFFGGGFGGGGGGGGEFGGGGGGGGGFGGGFGGGGGGGGGGGGGGGGFF@FE?GGGGGGGGGGGGGG?GGGGGGGGGGGGGGGGFFGGGFGGGGGGGGGGGGGGGGGGGGGGGGGGGGEGGGGGGGGGGGGGGGGGGGGGFFFFEGGGGGGGGGGCCCCC
@M01607:188:000000000-KTTC9:1:1101:6299:4142 1:N:0:AAGGAGAC+CCGAAGAT
CATCGCTGACGAGTAACCGGATCCCCGATCCGTGGACTTGTCAGCGACTGAGGAAACAGACTTCTGCTTTGCTGAGGGTCGTATTTCATAGCGCCTCAGCGACCAAGCATGCAGGAAATGCTCACCGTTAAGTCTGATGACGTGAACGGTCGTACCAAGATGTATAAAAACATCGTGGACGGCAACCATCAGATGGAGCCGGGCATGCCAGAATCCTTCAACGTATTGTTGAAAGAGATTCGTTCGCTGGGTATCAACATCGAACTGGAAGACGAGTAATTCTCGCTCAAACAGGTCACTGCTGTCGGGTTAAAACCCGGCAGCGGATTGTGCTAACTCCGACGGGAGCAAATCCGTGAAAGATTTATTAAAGTTTCTGAAAGCGCAGACTAA
+
CCCCCGGGGGGEGGGGGGGGGGGGGGGGEGGGGGGEGGGGGGGGGGGGGGCFFGGGGGGGGGGGGGGCFGFGGGGGGGGGGGGGGGGGGFGGGG?@>GGGGGGGGGGGGGGGGGGGGGGFGGGGGGG8FGGGGGGGGGGGGGGGF@GGGGGG@GGEFGGGGGGGGGGGGGGGGGGGGEEEGG>GFFGFGGGGDFGGGGGGEEAEGFGGGGGGFFGGFGGGGGGGFFGGGGGGFGFGGFGGGEGGGGDGGGGGGFGGGGGGGGEFDGGFGGGGGGFGFGFBCEGGDD9EGGGGGGGGEFEC?GGGGGGDGGED,DFGGGGGGGGGGGGGGGGGGGGGGGGGGGGGGAFGGGGGGGGGGGGGGGGGGGGGGFGGGF9EGGGGGGGGGGGFCCCCC
@M01607:188:000000000-KTTC9:1:1101:11122:4166 1:N:0:AAGGAGAC+CCGAAGAT
CATCGCTGACGAGTAACCGGATCCCCGATCCGTGGACTTGTCAGCGACTGAGGAAACAGACCCAGACGATGCTGAGGCGTAAGCTTCATGACCCTCAGCGTCAAACATTGCAGGAAATGCTCACCGTTAAGTCTGATGACGTGAACGGTCGTACCAAGATGTATAAAAACATCGTGGACGGCAACCATCAGATGGAGCCGGGCATGCCAGAATCCTTCAACGTATTGTTGAAAGAGATTCGTTCGCTGGGTATCGACATCGAACTGGAAGACGAGTAATTCTCGCTCAAACAGGTCACTGCTGTCGGGTTAAAACCCGGCAGCGGATTGTGCTAACTCCGACGGGAGCAAATCCGTGAAAGATTTATTAAAGTTTCTGAAAGCGCAGACTAA
+
CCCCCGGGGGGGGGGGGGGGGGGGGGGGGGGGGGGGGGGGGGGGGGGGGGGGGGGGGGGGGGGGGGGGGGGGGGGGGGGGGGGGGGGGGGGGGGG@GGGGGGGGG?G@GGGGGGGGGGGGGGGGGGGGGGGGGGGGGGGGGGGGGGGGGGGGGGGGGGGGGGG@GGGGGGGGGGGGEEGGGGGGGGGGGGGGGFGGEFGGEFEGGGGGGFGFEGGGGGGDGECGEFGCGGGGGFFGFGFGGGGGGGGGGGGGFGGGGGGGGGGGGGGGGEGGGGGGGFFDGGGGCFFGGGGGGGGGGGFGGGGGGGGGGGGEGGGGGGGGGGGGGGGGGGGGGGGGGGGGGGGGGFGGGGGGGGGGGGGFGGGGGGGGGFFFC,9ECGGGGGGGGGGCCCCC
@M01607:188:000000000-KTTC9:1:1101:16790:4177 1:N:0:AAGGAGAC+CCGAAGAT
CATCGCTGACGAGTAACCGGATCCCCGATCCGTGGACTTGTCAGCGACTGAGGAAACAGACTCTAATTGCGCTGAGGAAGGAGAATCGTCGGCCCTCAGCCGTGTGGTATGCAGGAAATGCTCACCGTTAAGTCTGATGACGTGAACGGTCGTACCAAGATGTATAAAAACATCGTGGACGGCAACCATCAGATGGAGCCGGGCATGCCAGAATCCTTCAACGTATTGTTGAAAGAGATTCGTTCGCTGGGTATCAACATCGAACTGGAAGACGAGTAATTCTCGCTCAAACAGGTCACTGCTGTCGGGTTAAAACCCGGCAGCGGATTGTGCTAACTCCGACGGGAGCAAATCCGTGAAAGATTTATTAAAGTTTCTGAAAGCGCAGACTAA
+
CCCCCGGGGGGGGGGGGGGGGGGGGGGGGGGGGGGGGGGGGGGGGGGGGGGGGGGGGGGGGGGGGGGGFGGGGGGGGGGGGGGGGGGGGGGGGGGGGGGGGGGGGGGGGGGGGGGGGGGGGGGGGGGGGGGGGGGGGGGGGGGGGGGGGGGGGGGGGGGGGGGGGGGGGGGGGGGGGGGGGGGGGGGGGGGGGGGGGGGGFFGGGGGGGGGGGGGGGGGGGGGGGGGGGGGGGGGGGGGGGGGGGGGGFGGGGGGGGGFFGGGGGGGGGGGGGGGGGGGGGGGGGGGGGGGGGGGGGGGGGGGGGGGGGGGGGGGGGGGGGGGGGGGGGGGGGGGGGGGGGGGGGGGGCGGGGGGGGGGGGGGGGGGGGFCCC<GGGGGGGGGGGGGGCCCCC
@M01607:188:000000000-KTTC9:1:1101:21497:4179 1:N:0:AAGGAGAC+CCGAAGAT
CATCGCTGACGAGTAACCGGATCCCCGATCCGTGGACTTGTCAGCGACTGAGGAAACAGACGAAGGACGCGCTGAGGAAAGGGATGTAAACCTCCTCAGCAGTACGGGATGCAGGAAATGCTCACCGTTAAGTCTGATGACGTGAACGGTCGTACCAAGATGTATAAAAACATCGTGGACGGCAACCATCAGATGGAGCCGGGCATGCCAGAATCCTTCAACGTATTGTTGAAAGAGATTCGTTCGCTGGGTATCAACATCGAACTGGAAGACGAGGAATTCTCGCTCAAACAGGTCACTGCTGTCGGGTTAAAACCCGGCAGCGGATTGTGCTAACTCCGACGGGAGCAAATCCGTGAAAGATTTATTAAAGGAGCTGAAAGCGCAGACTAA
+
-B-CCGGGEFGG7@EGGEFGGEEEFGE7BGGGGC7FGGGGD9EFAC:@@F,CD@E@6CE<FEC:B@,6@::C:=+:DFD4<,CEFCAF?FE??0=<??8EFE?<F@F?CCB??=4=?EEGGF<F8FFF=FGA:?CEFFGGC=FGGGGGGBCCFC<FG;<FA;@37@9ECCCCCCGFFEE88>:ACFGE:BFCC?FGCFC:88A>FGGGFCFCCG:?==2CFFFGGFGFGGDFC=E:8CE>>EB>CD+9FFGFFG=?@?@EC;CFGFFF@,8A?494#@BF@+F@A<B?FFC=<?CAAE.:B48++7A5<8FF7B6@F@,CC:B7FFGGFF<A<FAGGCDGGFFFC9C@,B@C+@<ACFFC<F99GFD<EEEEC,,C@C;@@@E@F<GFCBCCB
@M01607:188:000000000-KTTC9:1:1101:13164:4184 1:N:0:AAGGAGGC+CCGAAGAT
CATCGCTGACGAGTAACCGGATCCCCGACCCGTGGACTTGTCAGCGACTGAGGAAACAGACACCGTCCTAGCTGAGGATTCTGTTCACACTTGCCTCAGCGCCAAATACTGCAGGAAATGCTCACCGTTAAGTCTGATGACGTGAACGGTCGTACCAAGATGTATAAAAACATCGTGGACGGCAACCATCAGATGGAGCCGGGCATGCCAGAATCCTTCAACGTATTGTTGAAAGAGATTCGTTCGCTGGGTATCAACATCGAACTGGAAGACGAGTAATTCTCGCTCAAACAGGTCACTGCTGTCGGGTTAAAACCCGGCAGCGGATTGTGCTAACTCCGACGGGAGCAAATCCGTGAAAGATTTATTAAAGTTTCTGAAAGCGCAGACTAA
+
CCCCCGGGGGGGGGGGGGGGGGGGGGGGCGGGGGGGGGGEGGGGGGGGGGGGGGGGGGGGGGGGGGGGGGFGGGGGGGGGGGGGGGGGGGGGGGGGGGGGGGGGGGGGGGFGGGGGGGGGGG8GGGGGGGGGGGGGGGGGGGGFGGGGGGGGGGGGGGGGGGGGGGGGGGGGGGGGGGGGGGGGEGGGGGGGGGGGGGGGGGGGGGFFGGGGGGGGGGGGGGGGGGGGGGGGGGFGGGGFGGGGGGGGGGGGGGGGGDFFGGGGGGGGGGGGGGGGGGGGGEFGFDGGGGGGGGGGGGGGGCFGGGGGGGGGGGGGGGGGFGGGGGGGGGGGGGGGGGGGGGEGFGFGDGGGGGGGGGGGGGGGGGGGGGGGFF@FFFGGGGGGGGGGCCCCC
@M01607:188:000000000-KTTC9:1:1101:25104:4186 1:N:0:AAGGAGAC+CCGAAGAT
CATCGCTGACGAGTAACCGGATCCCCGATCCGTGGACTTGTCAGCGACTGAGGAAACAGACACCTGATGTGCTGAGGGCGCTTTGTTTCATGACCTCAGCAAATAGTCATGCAGGAAATGCTCACCGTTAAGTCTGATGACGTGAACGGTCGTACCAAGATGTATAAAAACATCGTGGACGGCAACCATCAGATGGAGCCGGGCATGCCAGAATCCTTCAACGTATTGTTGAAAGAGATTCGTTCGCTGGGTATCAACATCGAACTGGAAGACGAGTAATTCTCGCTCAAACAGGTCACTGCTGTCGGGTTAAAACCCGGCAGCGGATTGTGCTAACTCCGACGGGAGCAAATCCGTGAAAGATTTATTAAAGTTTCTGAAAGCGCAGACTAA
+
CCCCCGGGGGGGGGGGGGGGGGGGGGGGGGGGGGGGGGGGGGGGGG@@@@FFGGGGGGGGGGGGGGGFGGGGGGGGGGGGGGGGGGGGGGGG@GGGGGGGGGGGGGGGGGGGGGGGGGGGGCEGGGGGGGGGGGGGGGGGGGGGGGGGEGGGGGGGGGGGGGGGGGGGGGGGGGDFGGEGGGGGGGGGGGGGFGGGGGGGGEGGGGGGGGGGGGGGGGGGGGGGGGGGGGGGGGGGGGGGGGGGGGGGFGGGGFGGGGGGGGFGGGGFGGGGGGGGGGFFFGGGGGGGGGGGGGGGGGGGGGGGGCF9GFGGGGGGGGFGGGGGGGGGGGGGGGGGGGDGGGEFCGEFGGGGGGGGGGGGGGGGGGGGGGGGFE,GGGGGGGGGGGGGCCCCC
@M01607:188:000000000-KTTC9:1:1101:7485:4197 1:N:0:AAGGAGAC+CCGAAGAT
CATCGCTGACGAGTAACCGGATCCCCGATCCGTGGACTTGTCAGCGACTGAGGAAACAGACAATCGACCGGCTGAGGTGTAAAGTCCCTAAGTCCTCAGCGCGACGTTGTGCAGGAAATGCTCACCGTTAAGTCTGATGACGTGAACGGTCGTACCAAGATGTATAAAAACATCGTGGACGGCAACCATCAGATGGAGCCGGGCATGCCAGAATCCTTCAACGTATTGTTGAAAGAGATTCGTTCGCTGGGTATCAACATCGAACTGGAAGACGAGTAATTCTCGCTCAAACAGGTCACTGCTGTCGGGTTAAAACCCGGCAGCGGATTGTGCTAACTCCGACGGGAGCGAATCCGTGAAAGATTTATTAAAGTTTCTGAAAGCGCAGACTAA
+
CCCCCGGGGGGGGGGGGGGGGGGGGGGGGGGGGGGGGGGGGGGGGGGGGGAFGGGGGGGGGGGGGGGBFGGGGGGGGGGGGGGGGGGGGGGG@GG@GGGGGGGGGGGGGGGGGGGGGGGGGGGGGGGGGGGGGGGGGGGGGGGGGGGGGGGGGGGGGGGGEFGGGGGGGGGGGGGGGGGGGGGGGGGGGGGGGGGGGGGGGGGGGGGGGGGGGGGFGGGGGGGGGGGGGGGGGGGGGGGGGGGGGGGGGGGGGGGGGGFFGGGFFGGGGGGGGFGGGGGGGGGGFDGGGGGGGGGGGGGGGGGGGGGGGGGGEGGGGGGGEGGGGGGGGGGGGGGGGGGGGGGGGGFDDGGGGGGGGGGGGGGGGGGGGGGGFF,GGGGGGGGGGGGGCCCCC
@M01607:188:000000000-KTTC9:1:1101:6588:4199 1:N:0:AAGGAGAC+CCGAAGAT
CATCGCTGACGAGTAACCGGATCCCCGATCCGTGGACTTGTCAGCGACTGAGGAAACAGACCGTACGAATCTGAGGAGATCCTGATGTCCCTCCTCAGCTTTCGTGCTTGCAGGAAATGCTCACCGTTAAGTCTGATGACGTGAACGGTCGTACCAAGATGTATAAAAACATCGTGGACGGCAACCATCAGATGGAGCCGGGCATGCCAGAATCCTTCAACGTATTGTTGAAAGAGATTCGTTCGCTGGGTATCAACATCGAACTGGAAGACGAGTAATTCTCGCTCAAACAGGTCACTGCTGTCGGGTTAAAACCCGGCAGCGGATTGTGCTAACTCCGACGGGAGCAAATCCGTGAAAGATTTATTAAAGTTTCTGAAAGCGCAGACTAA
+
CCCCCGGGGGGGGGGGGGGGGGGGGGGGGGGGGGGGGGGGGGGGGGGGGGGGGGGGGGGGGGGGGGG,CFGGGGGGGGGGGGGGGGGGGGG;<GFGGGGGGGGGGGGGGGGGGGGGGGGGGGGGGGGGGGGGGGGGGGGGGGGGGGGGGGGGGGGGGGFGGGGGGGGGGGGGGGGGGGGGGGGGGGGFGGGGGGGGGGGGGGGGGGGGGGGGGGGGFGGGGGGGGGGGGGGGGGFGGGGGGGGGGGGGGGGGFGGGGGFFFGGGGGGGGGGFFFGGGGGGGGEF<FGGFFGGGGGFGGGGGGGGGGGGGGGGGCGGGDGGGGDGGGGGGGGGGGGGGGGGGGGGGGGGGGGGGGGGGGGGGGGGGGGGGGGGF<EGGGGGGGGGGFGCCCCC
@M01607:188:000000000-KTTC9:1:1101:6911:4203 1:N:0:AAGGAGAC+CCGAAGAT
CATCGCTGACGAGTAACCGGATCCCCGATCCGTGGACTTGTCAGCGACTGAGGAAACAGACCTTCCGTATGCTGAGGGCAGACTAAGGGCGAGCCTCAGCATGGATGAGTGCAGGAAATGCTCACCGTTAAGTCTGATGACGTGAACGGTCGTACCAAGATGTATAAAAACATCGTGGACGGCAACCATCAGATGGAGCCGGGCATGCCAGAATCCTTCAACGTATTGTTGAAAGAGATTCGTTCGCTGGGTATCAACATCGAACTGGAAGACGAGTAATTCTCGCTCAAACAGGTCACTGCTGTCGGGTTAAAACCCGGCAGCGGATTGTGCTAACTCCGACGGGAGCAAATCCGTGAAAGATTTATTAAAGTTTCTGAAAGCGCAGACTAA
+
CCCCCGGGGGGGGGGGGGGGGGGGGGGGGGGGGGGGGGGGGGGGGGGGGGGGGGGGGGGGGGGGGGGFGGGGGGGGGGGGGGGGGGGGGGGGGGGGGGGGGGGGGGGGGGGGGGGGGGGGGGGGGGGGGGGGGGGGGGGGGGGGGGGGGGGGGGGGGGGGGGGGGGGGGGGGGFGGGGGGGGGGGGGGGGGGGGGGGGGGGGGGGGFGGGGGGGGGFGGGGGGGGGGGGGGGGGGFGFGFGGGGGGGGFGGFFGGGGGGGGGGFGGFGGGGGGGGGGGGGGGGGF:FCGGGGGFGGFEGGGGGGDGGGGGGGGGGGGGGGGGGGGGGGGGGGGGGGGGGGGGGGGGFGGGGGGGGGGGGGGGGGGGGGGGGGGGEGGGGGGGGGGGGGCCCCC
@M01607:188:000000000-KTTC9:1:1101:22738:4213 1:N:0:AAGGAGAC+CCGAAGAT
CATCGCTGACGAGTAACCGGATCCCCGATCCGTGGACTTGTCAGCGACTGAGGAAACAGACAATTAGCGAGCTGAGGAGTGAGGACGTAGCTCCCTCAGCAGGCAGGGTTGCAGGAAATGCTCACCGTTAAGTCTGATGACGTGAACGGTCGTACCAAGATGTATAAAAACATCGTGGACGGCAACCATCAGATGGAGCCGGGCATGCCAGAATCCTTCAACGTATTGTTGAAAGAGATTCGTTCGCTGGGTATCAACATCGAACTGGAAGACGAGTAATTCTCGCTCAAACAGGTCACTGCTGTCGGGTTAAAACCCGGCAGCGGATTGTGCTAACTCCGACGGGAGCAAATCCGTGAAAGATTTATTAAAGTGTCTGAAAGCGCAGACTAA
+
CCCCCGGGGGGGGGGGGGGGGGGGGGGGGGGGGGGGGGGGGGGGGGGGGGCFGGGGGGGGGGGGGGGDEGGGGGGGGGGGGGGGGGGGGGGGGGGGGGG?GGG@GGGGG@GGGGGGGGGGGGGGGGGFGGGGGGGGGGGGGGGGGGGGGGGGGGGGGGGGGGGGGGGGGGGGGGGGFGGGGGGGGGGGGGFGGGGGGGGGGGGGGGGGGGGFGGGGGGGGGGGGGGGGGGGGGGGGEGGFGGGGGGGGGGGGGGGGGGGGGGGGGGGGGFGGGGGGGGGGGFGGFFGFGGGGGGGGFGGGGGGGGEGGGGGGGGGGGGGGDGGGGGGGGGGGGGGGGGGGGGGGGFGGDGGGGGGGGGGGGGGGGGGGGGGGFF,,GGGGGGGGGGGGCCCCC
@M01607:188:000000000-KTTC9:1:1101:11847:4217 1:N:0:AAGGAGAC+CCGAAGAT
CATCGCTGACGAGTAACCGGATCCCCGATCCGTGGACTTGTCAGCGACTGAGGAAACAGACTGCGTGGTGGCTGAGGAAAAAGACGGGTTAAACCTCAGCCCCGTCAAATGCAGGAAATGCTCACCGTTAAGTCTGATGACGTGAACGGTCGTACCAAGATGTATAAAAACATCGTGGACGGCAACCATCAGATGGAGCCGGGCATGCCAGAATCCTTCAACGTATTGTTGAAAGAGATTCGTTCGCTGGGTATCAACATCGAACTGGAAGACGAGTAATTCTCGCTCAAACAGGTCACTGCTGTCGGGTTAAAACCCGGCAGCGGATTGTGCTAACTCCGACGGGAGCAAATCCGTGAAAGATTTATTAAAGTTTCTGAAAGCGCAGACTAA
+
CCCCCGGGGGGGGGGGGGGGGGGGGGGGGGGGGGGGGGGGGGGGGGDGGGGGGGGGGGGFGGGGGGF7FFGGGGGGGGGGGGGGGFGGGGGG@GGGGGG@GGGG?GGGGGGGGGGGGGGGGG@GGGGGGGGGGGFGGGGGGGGGGG@GGGGGGGGGGGGGGGGFGGFGGGGGGGGGFEEGGGGGGGGGGGGFGGGFGGGGG8FEGGFGGGGGFGGGCGGGGGGGGGEA<GGGGGGGGGGFEEGGGGGFGFFCFGFGGGGGGGGGFGGGGGGGCGGGGGGGGFFFABCDGGGGGGGGFGGGGGGGGGGGGGFGGGGGGGGGGGGGGGGGGGGFAFGGGGGGGGGGGGFFEGGGGGGGGGGGGGGGFGGGGGGGFFCFEEGGGGGGGGGGCCCCC
@M01607:188:000000000-KTTC9:1:1101:10809:4223 1:N:0:AAGGAGAC+CCGAAGAT
CATCGCTGACGAGTAACCGGATCCCCGATCCGTGGACTTGTCAGCGACTGAGGAAACAGACGGGGATGGGGCTGAGGCTGAGGGACAATTAATCCTCAGCAGATAGAAGTGCAGGAAATGCTCACCGTTAAGTCTGATGACGTGAACGGTCGTACCAAGATGTATAAAAACATCGTGGACGGCAACCATCAGATGGAGCCGGGCGTGCCAGAATCCTTCAACGTATTGTTGAAAGAGATTCGTTCGCTGGGTATCAACATCGAACTGGAAGACGAGTAATTCTCGCTCAAACAGGTCACTGCTGTCGGGTTAAAACCCGGCAGCGGATTGTGCTAACTCCGACGGGAGCAAATCCGTGAAAGATTTATTAAAGTTGCTGAAAGCGCAGACTAA
+
CCCCCDFGCEGGGGGGGDEGGGGGFGGCFGGGGGGEGGGGGFGGGGGGGEGFFFGGFFFGGGGGGDG:DFEGGGGGFGGGGG?:CGFGGGGG@GGGGGGGFGFFFGGFGGGFGGGEGFFF;3GGGFGGGGGGGG?GGGGGGGGFFFGGGGGGGGGGGGGGGGG9FFFDGFFGGGGGG:CGGDGGGGG>FFFG@FGCEGGGDGFCFECFFGGFF6FGGGGGGGGGGGGGGFF>EC?GFFGGFGCGGGCFF:GGGFECFFFFGGDEFFFFC@CAGGGGGGFGGGEFBFFFFFFE9FDFFF?FF@CGF=<GFFGF:CEGGGGC@BCEFEAGGGGGGGGGGGGFCF7FDECGGFCGEDGGGGGGGGGGFAGGCGFCE<;,C@FFEGGGGGGGCCBCC
@M01607:188:000000000-KTTC9:1:1101:19714:4224 1:N:0:AAGGAGAC+CCGAAGAT
CATCGCTGACGAGTAACCGGATCCCCGATCCGTGGACTTGTCAGCGACTGAGGAAACAGAATGAATTTGGCTGAGGGCTGCGCGCGGATTAACCTCAGCGATATAATATGCAGGAAATGCTCACCGTTAAGTCTGATGACGTGAACGGTCGTACCAAGATGTATAAAAACATCGTGGACGGCAACCATCAGATGGAGCCGGGCATGCCAGAATCCTTCAACGTATTGTTGAAAGAGATTCGTTCGCTGGGTATCAACATCGAACTGGAAGACGAGTAATTCTCGCTCAAACAGGTCACTGCTGTCGGGTTAAAACCCGGCAGCGGATTGTGCTAACTCCGACGGGAGCAAATCCGTGAAAGATTTATTAAAGTTGCTGAAAGCGCAGACTAA
+
CCCCCGGGGGGGGGGGGGGGGGGGGGGGGGGGGGGGGGGGGGGGGGGGGGGGGGGGGGGGGGGGGGG,<CFGGGGGGGGGGGGGGGGGGGG@GGGGGGGGGGGGGGGGGGGGGGGGGGG?GGGGGGGGGGGGGGGGGGGGGGGGGGGGGGGGGGGGGGGGGGGGGGGGGGGGGGGGGGGGGGGGGGGGGGGGGGGGGGGGGGGGGGGGGGGGGGGGGGGGGGGGGGGGGGGGGGGGGGGGGGGGGGGGGGGGFGGGGGGGGGFFFGGGGGGGGGGGGGGGGEFGGGGGGGGGGGGGGGGGGGGGGFGGGGGGGGGGGGGGGGGGGGGGGGGGGGGGGGGGGGGFFEGGFGGGGGGGGGGGGGGGGGGGGGFC==,;6GGGGGGGGGGCCCCC
@M01607:188:000000000-KTTC9:1:1101:18822:4229 1:N:0:AAGGAGAC+CCGAAGAT
CATCGCTGACGAGTAACCGGATCCCCGATCCGTGGACTTGTCAGCGACTGAGGAAACAGACCGCTGTCCAGCTGAGGACATATTAACGTTGTTCCTCAGCTGACGCAAATGCAGGAAATGCTCACCGTTAAGTCTGATGACGTGAACGGTCGTACCAAGATGTATAAAAACATCGTGGACGGCAACCATCAGATGGAGCCGGGCATGCCAGAATCCTTCAACGTATTGTTGAAAGAGATTCGTTCGCTGGGTATCAACATCGAACTGGAAGACGAGTAATTCTCGCTCAAACAGGTCACTGCTGTCGGGTTAAAACCCGGCAGCGGATTGTGCTAACTCCGACGGGAGCAAATCCGTGAAAGATTTATTAAAGTTTCTGAAAGCGCAGACTAA
+
CCCCCGGGGGGGFGGGGGGGGGGGGGGGGGGGGGGGGGGGGGGGGGGGGGGGGGGGGGGGGGGGGGGGGGGGGGGGGGGGGGGGGGGGGGGG<G<GGGGGGGGGG?GGGGGGGGGGGGGGGG@GGGGGGGGGGGGGGGGGGGGGGGGGGGGGGGGGGGGGGGGGGGGGGGGGGGGGGGGGGGGECFFGGGGGGGGGGGGGGGGGGGGGGGGGGGFFFGGGGGGGGGGGGGGGGGFGGGGGGGGGGGGGGGGGGGGGGGGGGGGGGGGGGGGGGGGGGGGGGGGFGGGGGGGGGGGGGGGGFGGGGGGGGGGGGGGGGGGGGGGEGGFGGGGGGGGGGGGGGGDGGGFF9GGGGGGGGGGGGGGGGGGGGFCC=6FFGGGGGGGGGGGGCCCCC
@M01607:188:000000000-KTTC9:1:1101:25542:4242 1:N:0:AAGGAGAC+CCGAAGAT
CATCGCTGACGAGTAACCGGATCCCCGATCCGTGGACTTGTCAGCGACTGAGGAAACAGACAAAATCGTTGCTGAGGTCTGAGTCATTTAAAACCTCAGCCTCCGTAATTGCAGGAAATGCTCACCGTTAAGTCTGATGACGTGAACGGTCGTACCAAGATGTATAAAAACATCGTGGACGGCAACCATCAGATGGAGCCGGGCATGCCAGAATCCTTCAACGTATTGTTGAAAGAGATTCGTTCGCTGGGTATCAACATCGAACTGGAAGACGAGTAATTCTCGCTCAAACAGGTCACTGCTGTCGGGTTAAAACCCGGCAGCGGATTGTGCTAACTCCGACGGGAGCAAATACGTGAAAGATTTATTAAAGTGTCTGAAAGCGCAGACTAA
+
CCCCCGGGCFGG@FGGGFGGGGGGGGDGGGGGGGGGGGGGGFGGF:688@FFDDFGGGGGGFGGGGG@EFFEGGGGCFGGGGCCCEG?FDEF@DFGGFFGF=FCFGGGGGFGGGGGGGGFGG@FDFEEB48EFFBDEFEDDGCFFFGGGGGEFGGGGGGGFGGGGGDBFFBEDGGGGBEGFFEGGFGGFGGFFCDFGGGG;>CEGFGGGGFEGGGCFDGGGGGGGFGGGGGGGGFGFFFFFGGFGGGD@?GFGFDGGGGGGFFFFDFFFFFFEE=BFFFFGCGFF?:?<GGCGGFFEEGGGGFFCCFCFGGGEFCEEEF@B@DCCGFECCGGGGFF+:CCFE@F<<AE9FF;6,CCEC9FCGFFC6@ECGFEFC,FE<GFEEE7GEFCAAAA<
@M01607:188:000000000-KTTC9:1:1101:15122:4246 1:N:0:AAGGAGAC+CCGAAGAT
CATCGCTGACGAGTAACCGGATCCCCGATCCGTGGACTTGTCAGCGACTGAGGGAACAGACATGATTCAAGCTGAGGAAATGTACACTGCAACCCTCAGCCGGAAGCTATGCAGGAAATGCTCACCGTTAAGTCTGATGACGTGAACGGTCGTACCAAGATGTATAAAAACATCGTGGACGGCAACCATCAGATGGAGCCGGGCATGCCAGAATCCTTCAACGTATTGTTGAAAGAGATTCGTTCGCTGGGTATCAACATCGAACTGGAAGACGAGTAATTCTCGCTCAAACAGGTCACTGCTGTCGGGTTAAAACCCGGCAGCGGATTGTGCTAACTCCGACGGGAGCAAATCCGTGAAAGATTTATTAAAGTTTCTGAAAGCGCAGACTAA
+
CCCCCGGGGGGGGGGGGGGGGGGGGGGGGGGGGGGGGGGGGGGGGGGGGGGGGGGGGGGGGGGGGGGFGGGGGGGGGGGGGGGGGGGGGGGGGG?GGGGGGGGGGGGGGGGGGGGGGGGGGGGGGGGGGGGGGGGGGGGGGGGGGGGGGGGGGGGGGGGGGGGGGGGGGGGGGGGGGGGGGGGGGGGGGGGGGGGGGGGGGGGGGGGGGGGGGGGGFGGGGGGGGGGGGGGGGGGGGGGGGGGGGGGGGGGGGGGGGGGGGGGGGGGGGGGGGGFGGGGGGGGGGGGGGGGGGGGGGGGGGGGGGGGGGGGGGGGGGGGGGGGGGGGGGGGGGGGGGGGGGGGGGFGGGGGGGGGGGGGGGGGGGGGGGGGGGGGGGGGGGGGGGGGGCCCCC
@M01607:188:000000000-KTTC9:1:1101:25047:4249 1:N:0:AAGGAGAC+CCGAAGAT
CATCGCTGACGAGTAACCGGATCCCCGATCCGTGGACTTGTCAGCGACTGAGGAAACAGACGTGCATTATGCTGAGGGTTTTGGACTCAGTTACCTCAGCTAAGGCCTATGCAGGAAATGCTCACCGTTAAGTCTGATGACGTGAACGGTCGTACCAAGATGTATAAAAACATCGTGGACGGCAACCATCAGATGGAGCCGGGCATGCCAGAATCCTTCAACGTATTGTTGAAAGAGATTCGTTCGCTGGGTATCAACATCGAACTGGAAGACGAGTAATTCTCGCTCAAACAGGTCACTGCTGTCGGGTTAAAACCCGGCAGCGGATTGTGCTAACTCCGACGGGAGCAAATCCGTGAAAGATTTATTAAAGTTTCTGAAAGCACAGACTAA
+
CCCCCGGGGGGGGGGGGGGGGGGGGGGGGGGGGGGGGGGGGGGGGG@@@FGGGGGGGGGGGGGGGGGFGGGGGGGGGGGGGGGGGGGGGGGG@GGGGGGGGGGGGGGGGGGGGGGGGGGGGGGGGGGGGGGGGGGGGGGGGGGGGGGGGGGGGGGGGGGGGGGGGFGGGGGGGGGGGGGGGGGGGGGGGGGGGGGGGGGGGGGGGGGGGGGGGGGGGGGGGGGGGGGGGGGGGGGGGGGGGGGGGGGGGGGGGGGGGGGGGGGFGGGGGGGGGGGGGGGGGGGGGGGGGGGGGGGGGGGG?GGGGGGGGGGGGGGGGGGGGGGGGGGGGGGGGGGGGGGGGGGGGGGGGGGGGGGGGGGGGGGGGGGGGGGGGF,GGGGGGGGFGGGGCCCCC
@M01607:188:000000000-KTTC9:1:1101:7566:4279 1:N:0:AAGGAGAC+CCGAAGAT
CATCGCTGACGAGTAACCGGATCCCCGATCCGTGGACTTGTCAGCGACTGAGGAAACAGACAGCGAGGCAGCTGAGGACCAATCCAGTAAGTTCCTCAGCCGAACCACCTGCAGGAAATGCTCACCGTTAAGTCTGATGACGTGAACGGTCGTACCAAGATGTATAAAAACATCGTGGACGGCAACCATCAGATGGAGCCGGGCATGCCAGAATCCTTCAACGTATTGTTGAAAGAGATTCGTTCGCTGGGTATCAACATCGAACTGGAAGACGAGTAATTCTCGCTCAAACAGGTCACTGCTGTCGGGTTAAAACCCGGCAGCGGATTGTGCTAACTCCGACGGGAGCAAATCCGTGAAAGATTTATTAAAGTTTCTGAAAGCGCAGACTAA
+
CCCCCGGGGGGGGGGGGGGGGGGFGGGGGGGGGGGGGGGGGGGGGGGGGGGGGGGGGGGGGGGGGGG7CFGGGGGGGGGGGGGGGGGGGGGG@GGGGGGGGGGGGGGGGGGGGGGGGGGGGGGGGGGGGGGGGGGGGGGGGGGGGGGGGFGGGGGGGGGGGGGGGGGGGGGGFFGGGGGGGGGGGGFFGGGGGGGGGGGGGGGGGGGGGGGGGGGGGGGGGGGGGGGGGGGGGGFGGFGGGGGGGGGGGGGFFCFFFGGGGFFFFFGGGGGGGEGGGGGGGGDGFDGGGGGGGGGGGGGGFEGGGGGGGGFC,GGGGGGGGGGGGGGGGGGGGGGEGGGGGGGFGFFGGGGGGGGGGGGGGGGGGGGGGGGGGGEGGGGGGGGGGGGGCCCCC
@M01607:188:000000000-KTTC9:1:1101:25312:4291 1:N:0:AAGGAGAC+CCGAAGAT
CATCGCTGACGAGTAACCGGATCCCCGATCCGTGGACTTGTCAGCGACTGAGGAAACAGACTACTAACCGGCTGAGGCTTGGTCTAGGAGTCCCCTCAGCACCAACTCGTGCAGGAAATGCTCACCGTTAAGTCTGATGACGTGAACGGTCGTACCAGGATGTATAAAAACATCGTGGACGGCAACCATCAGATGGAGCCGGGCATGCCAGAATCCTTCAACGTATTGTTGAAAGAGATTCGTTCGCTGGGTATCAACATCGAACTGGAAGACGAGTAATTCTCGCTCAAACAGGTCACTGCTGTCGGGTTAAAACCCGGCAGCGGATTGTGCTAACTCCGACGGGAGCAAATCCGTGAAAGATTTATTAAAGTTTCTGAAAGCGCAGACTAA
+
CCCCCGGGGGGGGGGGGGGGGGGGGGGGGGGGGGGGGGGGGGGGGG@@@FGGGGGGGGGGGGGGGGG<FGGGGGGGGGGGGGGGGGGGGGGGGG?G?@GGGGGGGGGGG7GGGGGGGGGGGG8GGGGGGGGGGGGGGGGGGGGGGGGGGGGGGGGGGGGGGGGGGGGGGGGGGGGGGGGGGGGGGGGGGGGGGGGGGGGGGGGGGGGGGGGGGGGGGGGGGGGGGGGGGGGGGGGGGGGGGGGGGGGGFDGGGGGGGGGGGGGGGGFGGGGGGGFGGGGGGGGGGGGFGGGGGGGGFGGG;GGGGGGGFGGGGGGGGGCDGGGGGGGGGGGGGGGGGGGGGGGGGFFGGGGGDGGGGGGGGGGGGGGGGGGGGF,GGGGGGGGGGGGGCCCCC
@M01607:188:000000000-KTTC9:1:1101:17578:4296 1:N:0:AAGGAGAC+CCGAAGAT
CATCGCTGACGAGTAACCGGATCCCCGATCCGTGGACTTGTCAGCGACTGAGGAAACAGACTCGGGTAGTGCTGAGGGGCCCTTGTTAGAGGTCCTCAGCTACAAACAGTGCAGGAAATGCTCACCGTTAAGTCTGATGACGTGAACGGTCGTACCAAGATGTATAAAAACATCGTGGACGGCAACCATCAGATGGAGCCGGGCATGCCAGAATCCTTCAACGTATTGTTGAAAGAGATTCGTTCGCTGGGTATCAACATCGAACTGGAAGACGAGTAATTCTCGCTCAAACAGGTCACTGCTGTCGGGTTAAAACCCGGCAGCGGATTGTGCTAACTCCGACGGGAGCAGATCCGTGAAAGATTTATTAAAGTTTCTGAAAGCGAAGACTAA
+
CCCCCGGGGGGGFFGGGGGGGGGGGGGGGGGGGGGGGGGGGGGGGGGGGGGGGGGGGGGGGGGGGGG+8CEFGGGGGGGGGGGGGGGGGGGG@GGGGGGGGGGGGGGGGGGGGGGGGGGGGGGGGGGGGGGGGG@GGGGGGGGGGGGGGGGGGGGGGGGGGGGGGGGGGGGGGGGGG7CGGGGGGGGGGGGGGGGGGGGGFGGGGGGGGGGGGGGGFGGGGGGGGGGGGGGGGGGGGFFGGGGGGGGGGFGGGFGGFGGGGFFFGGFGGGGGGFGGGGFGGGGGGGGFGGGGGGGGGGGGGGFFEEFGGGGFGGGGGGGGGGGGGGGGGGGGGGGGGGGGGGGGFFFGEGGGGGGGGGGGGGGGGGGFFFCCC<GGGGGFGGGGGGGGCCCCC
@M01607:188:000000000-KTTC9:1:1101:16674:4296 1:N:0:AAGGAGAC+CCGAAGAT
CATCGCTGACGAGTAACCGGATCCCCGATCCGTGGACTTGTCAGCGACTGAGGAAACAGACTGAGTATACGCTGAGGCCTTCTAAGTCTGAGGCCTCAGCGTCCTCGGATGCAGGAAATGCTCACCGTTAAGTCTGATGACGTGAACGGTCGTACCAAGATGTATAAAAACATCGTGGACGGCAACCATCAGATGGAGCCGGGCATGCCAGAATCCTTCAACGTATTGTTGAAAGAGATTCGTTCGCTGGGTATCAACATCGAACTGGAAGACGAGTAATTCTCGCTCAAACAGGTCACTGCTGTCGGGTTAAAACCCGGCAGCGGATTGTGCTAACTCCGACGGGAGCAAATCCGTGAAAGATTTATTAAAGTTTCTGAAAGCGCAGACTAA
+
CCCCCGGGGGGGFGGGGGGGGGGGGGGGGGGGGGGGGGGGGGGGGGGGGGGGGGGGGGGGGGGGGGG,<CCFGGGGGGGGGGGGGGGGGGGGGGGGGGGGGGGGGGGGGGGGGGGGGGGGGGGGGGGGGGGGGGGGGGGGGGGGGGGGGGGGGGGGGGGGGGGGGGGGGGGGGGGGGGGGGGGGGGGGGGGGGGGGGGGGGGGGGGGGGGGGGGGGGGGGGGGGGGGGGGGGGGGGGGGGGGFGGGGGGGGGGGGGGGGGGGGGGGGGGGGGGGGGFFGGGGGGGGGGGGGGGGGGGGGG?GGGGGGGGGGGGGGGGGGGGGGGGGGGGGGGFGGGGGGGGGGGGGFFAGGGGGGGGGGGGGGGGGGGGFCCC6GGGGGGGGGGGGGGCCCCC
@M01607:188:000000000-KTTC9:1:1101:19193:4299 1:N:0:AAGGAGAC+CCGAAGAT
CATCGCTGACGAGTAACCGGATCCCCGATCCGTGGACTTGTCAGCGACTGAGGAAACAGACATATCGTTTGCTGAGGCTCAGGATCGATTGTGCCTCAGCTCTTGGGCATGCAGGAAATGCTCACCGTTAAGTCTGATGACGTGAACGGTCGTACCAAGATGTATAAAAACATCGTGGACGGCAACCATCAGATGGAGCCGGGCATGCCAGAATCCTTCAACGTATTGTTGAAAGAGATTCGTTCGCTGGGTATCAACATCGAACTGGAAGACGAGTAATTCTCGCTCAAACAGGTCACTGCTGTCGGGTTAAAACCCGGCAGCGGATTGTGCTAACTCCGACGGGAGCAAATCCGTGAAAGATTTATTAAAGTTGCTGAAAGCGCAGACTAA
+
CCCCCGGGGGGGGGGGGFEGGGGGGGGGGGGGGGGEGFGGGFGGGGGGGDFFG8FGFGFGGGGGGGGCFFGGGGGGGGGGGGGFGGGGGGGG@GGGGGGGGGGGCEFFGFG?F?FGGGFGFGGGGGGGGGGGGGGGGGGGGGF5AFG@GGFFGDGGG>FGGGGGCGGGGGEGGCEFBECEGGGECGGFFFFEGGGGGCGGGGGGGGDGGGFGFAFFFGGFGGGGGGGECGGGGGFFE?EGADGGGGDFEGGGFDAFFFFFFE@GGGGGGFF5GFGGFFFFFBFGGFCGFFAFEACFFFFFFF=DFBGGGGGGGGGGGGFFF:?GDGFGGGGGGGDGGFGEEFCCF@<FEFFEC>GGGGGGGGGGGFFGEFC@E;;,<6GGGGGGGGGGCCCCC
@M01607:188:000000000-KTTC9:1:1101:16743:4306 1:N:0:AAGGAGAC+CCGAAGAT
CATCGCTGACGAGTAACCGGATCCCCGATCCGTGGACTTGTCAGCGACTGAGGAAACAGACGATTATTTAGCTGAGGTTTTATTTTACCTCGACCTCAGCTCTTAGGGATGCAGGAAATGCTCACCGTTAAGTCTGATGACGTGAACGGTCGTACCAAGATGTATAAAAACATCGTGGACGGCAACCATCAGATGGAGCCGGGCATGCCAGAATCCTTCAACGTATTGTTGAAAGAGATTCGTTCGCTGGGTATCAACATCGAACTGGAAGACGAGTAATTCTCGCTCAAACAGGTCACTGCTGTCGGGTTAAAACCCGGCAGCGGATTGTGCTAACTCCGACGGGAGCAAATCCGTGAAAGATTTATTAAAGTTTCTGAAAGCGCAGACTAA
+
CCCCCGGGGGGGFGGGGGGGGGGGGGGGGGGGGGGGGGGGGGGGGGGGGGGGGGGGGGGGGGGGGGGFGGGGGGGGGGGGGGGGGGGGGGGGGGGGGGGGGGGGGGGGGGGGGGGGGGGGGGGGGGGGGGGGGGGGGGGGGGGGGGGGGGGGGGGGGGGGGGGGGGGGGGGDFGGGGGGGGGGGGGGGGGGGGGGGGGGGGGGGGGGGGGGGGGGGGGGGGGGGGGGGGGGGGGGGGGGGGGGGGGGGGGGGGGGGGGGGGGGGGGGGGGGGGGGGGGGGGGGGGGGGGGGGGGGGGGGGGGGGGGGGGGGGGGGGGGGGGGGGGGGGGGGGGGGGGGGGGGEGGGGGCGGGGGGGGGGGGGGGGGGGGGFEC<FGGGGGGGGGGGGGCCCCC
@M01607:188:000000000-KTTC9:1:1101:13225:4309 1:N:0:AAGGAGAC+CCGAAGTT
CATCGCTGACGAGTAACCGGATCCCCGATCCGTGGACTTGTCAGCGACTGAGGAAACAGACAAAGCACGGCTGAGGTCTTATAGGCCCTGTTCCTCAGCGCACAGTCATGCAGGAAATGCTCACCGTTAAGTCTGATGGCGTGAACGGTCGTACCAAGATGTATAAAAACATCGTGGACGGCAACCATCAGATGGAGCCGGGCATGCCAGAATCCTTCAACGTATTGTTGAAAGAGATTCGTTCGCTGGGTATCAACATCGAACTGGAAGACGAGTAATTCTCGCTCAAACAGGTCACTGCTGTCGGGTTAAAACCCGGCAGCGGATTGTGCTAACTCCGACGGGAGCAAATCCGTGAAAGATTTATTAAAGTTTCTGAAAGCGCAGACTAA
+
CCCCCGGGGGGGGGGGGGGGGGGGGGGGGGGGGGGGGGGGGGGGGGGGGGGGFGGGGGGGGGGGGGGFCFGGGGGGGGGGGGGFGGGGGFG?G?G0GGGG?G?GGGGGGGGGGGGGGGGGFGFGG?GGGGGGGGGGG@GGGGGGGGGGGGGGGGGGGGGGGGGGGGGGGGGGGGGFGGGEGGGGGGGGGGGGGGGGGGGFGGGGGGGGGFFFFGGFGGGGGGGGGGGGGGGGGGGGGGGGGGFGGGGGGGGGFFGFGGFFFEFGGGGGGGGGGGGGFFFFDBGFFGCGGGGGGGGGGFGGGGGGGGGGGGGGGFGGGGGGGGGGGGGGGGGGGGGGGGGGFCGGGGGCGGGGGGGGGGGGGGGGGGGGGGGGGEGFFGGGGGGGGGGCCCCC
@M01607:188:000000000-KTTC9:1:1101:23565:4316 1:N:0:AAGGAGAC+CCGAAGAT
CATCGCTGACGAGTAACCGGATCCCCGATCCGTGGACTTGTCAGCGACTGAGGAAACAGACAGCTTGGTTGCTGAGGTTCGTGTGATATTTTTCCTCAGCATCTGATGGTGCAGGAAATGCTCACCGTTAAGTCTGATGACGTGAACGGTCGTACCAAGATGTATAAAAACATCGTGGACGGCAACCATCAGATGGAGCCGGGCATGCCAGAATCCTTCAACGTATTGTTGAAAGAGATTCGTTCGCTGGGTATCAACATCGAACTGGAAGACGAGTAATTCTCGCTCAAACAGGTCACTGCTGTCGGGTTAAAACCCGGCAGCGGATTGTGCTAACTCCGACGGGAGCAAATCCGTGAAAGATTTATTAAAGTGGCTGAAAGCGCAGACTAA
+
CCCCCGGGGGGGGGGFGFGGGGG@FGGGGGGGGGGGGGGGGGGGFGDGGG,CFFFGGGGGGFGGGGFDFGGGGGDFGGGGGGGGGGFFDFGG@?F;FG@FGGG@GGGGG6GAFEGEFEGGGGGGGFGFFG@FGGGGGGGGGGGGGGGGGCFBFGGGGGGGGGGGGGGG;GDGGGGGCECFDGGGGGGGGG9ACCFCGGGFFBFGFDBFFFG@CFFFGGG6CGFFEGDCG><CGFFF881AFGGGFDDF8GGFF?E@FFGGEGE?GFDF@FCFDF@GFE@B2GF@GFDFBFCG?GGGFE<G3F@F:CFFADGGCF@FEC?GFB@@FGCGGFFGFFGCEGGGGFEGFE<EAGF@CECFAFEFGFCFDFDEGGGFFC,<@<GFECGEGFFFCCCCC
@M01607:188:000000000-KTTC9:1:1101:19890:4317 1:N:0:AAGGAGAC+CCGAAGAT
CATCGCTGACGAGTAACCGGATCCCCGATCCGTGGACTTGTCAGCGACTGAGGAAACAGACTGTCAACCTGCTGAGGGTGTTCTACATGCTGACCTCAGCTTAGTTTTTTGCAGGAAATGCTCACCGTTAAGTCTGATGACGTGAACGGTCGTACCAAGATGTATAAAAACATCGTGGACGGCAACCATCAGATGGAGCCGGGCATGCCAGAATCCTTCAACGTATTGTTGAAAGAGATTCGTTCGCTGGGTATCAACATCGAACTGGAAGACGAGTAATTCTCGCTCAAACAGGTCACTGCTGTCGGGTTAAAACCCGGCAGCGGATTGTGCTAACTCCGACGGGAGCAAATCCGTGAAAGATTTATTAAAGTTTCTGAAAGCGCAGACTAA
+
CCCCCGGGGGGGGGGGGGGGGGGGGGGGGGGGGGGGGGGGGGGGGGGGGGGGGGGGGGGGGGGGGGGFGGGGGGGGGGGGGGGGGGGGGGGG@GGGGGGGGGGGGGGGGGGGGGGGGGGGGGGGGGGGGGGGGGGGGGGGGGGGGGGGGGGGGGGGGGGGGGGGGGGGGGGGGGGGGEGGGGGGGGGGGGGGGGGGGGGGGGGGGGGGGGGGGGGGFGGGGGGGGGGGGGGGGGGGGGGGFGGGGGGGFFGFGGFFGGGGGGGGGGGGGGGGGFGGGFFGEGGGGGGDGGGGGGGGGGGGGGGGGGGGGGGGGGGGGGGGGGGGGGGGGGGGGGGGGGGGGGGGGGFGGGGGGGGGGGGGGGGGGGGGGGGGFC<,<;GGGGGGGGGGCCCCC
@M01607:188:000000000-KTTC9:1:1101:9122:4320 1:N:0:AAGGAGAC+CCGAAGAT
CATCGCTGACGAGTAACCGGATCCCCGATCCGTGGACTTGTCAGCGACTGAGGAAACAGACTCCGAACTCGCTGAGGTACGCACATTCAATAACCTCAGCAAAATGCGTTGCAGGAAATGCTCACCGTTAAGTCTGATGACGTGAACGGTCGTACCAAGATGTATAAAAACATCGTGGACGGCAACCATCAGATGGAGCCGGGCATGCCAGAATCCTTCAACGTATTGTTGAAAGAGATTCGTTCGCTGGGTATCAACATCGAACTGGAAGACGAGTAATTCTCGCTCAAACAGGTCACTGCTGTCGGGTTAAAACCCGGCAGCGGATTGTGCTAACTCCGACGGGAGCAAATCCGTGAAAGATTTATTAAAGTTTCTGAAAGCGCAGACTAA
+
CCCCCGGGGGGGGGGGGGGGGGGGGGGGGGGGGGGGGGGGGGGGGGGGGGGGGGGGGGGGGGGGGGGCFGGGGGGGGGGGGGGGGGGGGGGGGGGGGGGGGGGFGGGGGGGGGGGGGGGGGGGGGGGGGGGGGGGGGGGGGGGGGFGGGGGGGGGGGGGGGGGGGGGGGGGGGGGGGGGGGGGGGGGGGGGFGGGGGGGGGGGGGGGGGGGGGGGGGGGGGGGGGFGGGGGGGGFFGGGGGGGGGGGGFDGGGGGGGGGGGGGGGGGGGFGGGGGGGFFFFGGGGGGGGGGGGGGGGGGDFGGGGGGGGGGGGGGGGGGGGGGGGGGGGGGGGGGGGGGGGGGGGFFGGGGGGGGGGGGGGGGGGGGGGGFGFFC,GFGGGGGGGGGGCCCCC
@M01607:188:000000000-KTTC9:1:1101:13668:4342 1:N:0:AAGGAGAC+CCGAAGAT
CATCGCTGACGAGTAACCGGATCCCCGATCCGTGGACTTGTCAGCGACTGAGGAAACAGACTCGAGAGTGGCTGAGGGGATACTGACCTTGGACCTCAGCTCGATCACATGCAGGAAATGCTCACCGTTAAGTCTGATGACGTGAACGGTCGTACCAAGATGTATAAAAACATCGTGGACGGCAACCATCAGATGGAGCCGGGCATGCCAGAATCCTTCAACGTATTGTTGAAAGAGATTCGTTCGCTGGGTATCAACATCGAACTGGAAGACGAGTAATTCTCGCTCAAACAGGTCACTGCTGTCGGGTTAAAACCCGGCAGCGGATTGTGCTAACTCCGACGGGAGCAAATCCGTGAAAGATTTATTAAAGTTTCTGAAAGCGCAGACTAA
+
CCCCCGGGGGGGGGGGGGGGGGGGGGGGGGGGGGGGGGGGGGGGGGGGGGGGGGGGGGGGGGGGGGGCGGGGGGGGGGGGGGGGGGGGGGGGGGG@<GGGGGGGGGGGGGGGGGGGGGGGGGGGGGGGGGGGGGGGGGGGGGGGGGGGGGGGGGGGGGGGGGGGGGGGGGGGGGGGGGGGGGGGGGGGGGGGGGGGGGGGFGGGGGGGGGGGGGGGGGGFGGGGGGGGGGGGGGGGGGGFGGGGGGGGGGGGGFGGGGGGGGGGGGGGGGGGGGGGGGGGGGGGGFGGGGGGGGGGGGGGGGGGGGGGGGGGGGGGGGGGGGGGGGGGGGGGGGGGGGGGGGGGGGGGGGGGGGGGGGGGGGGGGGGGGGGGGGFGFFGGGGGGGGGGCCCCC
@M01607:188:000000000-KTTC9:1:1101:7555:4350 1:N:0:AAGGAGAC+CCGAAGAT
CATCGCTGACGAGTAACCGGATCCCCGATCCGTGGACTTGTCAGCGACTGAGGAAACAGACGACATTACAGCTGAGGAAATATGCTGAGAATACCTCAGCAGCCCCAAATGCAGGAAATGCTCACCGTTAAGTCTGATGACGTGAACGGTCGTACCAAGATGTATAAAAACATCGTGGACGGCAACCATCAGATGGAGCCGGGCATGCCAGAATCCTTCAACGTATTGTTGAAAGAGATTCGTTCGCTGGGTATCAACATCGAACTGGAAGACGAGTAATTCTCGCTCAAACAGGTCACTGCTGTCGGGTTAAAACCCGGCAGCGGATTGTGCTAACTCCGACGGGAGCAAATCCGTGAAAGATTTATTAAAGTTTCTGAAAGCGCAGACTAA
+
CCCCCGGGGGGGGGGGGGGGGGGGGGGGGGGGGGGGGGGGGGGGGGGGGGFGGGGGGGGGGGGGGGG,:CFGGGGGGGGGGGGGGGGGGGGGGGGGGGGGG@GGGGGGGG4GGGGGGGGGGGGGGGGGGGGGGGGGGGGGGGGGGGGGGGGGGGGGGGGGGGGGGGGGGGGGGGGGFFGGGGGGGGGGGGGGG>GGGGGGGGGGGGGGGGGGGGGGGGGGGGGGGGGGGGGGGGGGGFGGGGGGGGGGGFGGGGGGGGGGGGGFGGGGGGGGGGGGGGGFEFGGGEGGGGGGGGGGGGGGGGGGGDGGGGGGCGGGGGGGGGGGGGGGGGGGGGGGGGGGGGGGGGGGGGGGGGGGGGGGGGGGGGGGGGGGGFDGGGGGGGGGGGGGCCCCC
@M01607:188:000000000-KTTC9:1:1101:10277:4355 1:N:0:AAGGAGAC+CCGAAGAT
CATCGCTGACGAGTAACCGGATCCCCGATCCGTGGACTTGTCAGCGACTGAGGAAACAGACCTCAAATCCGCTGAGGATTAGTTTTTTGACACCCTCAGCGGTCAAGGATGCAGGAAATGCTCACCGTTAAGTCTGATGACGTGAACGGTCGTACCAAGATGTATAAAAACATCGTGGACGGCAACCATCAGATGGAGCCGGGCATGCCAGAATCCTTCAACGTATTGTTGAAAGAGATTCGTTCGCTGGGTATCAACATCGAACTGGAAGACGAGTAATTCTCGCTCAAACAGGTCACTGCTGTCGGGTTAAAACCCGGCAGCGGATTGTGCTAACTCCGACGGGAGCAAATCCGTGAAAGATTTATTAAAGTTTCTGAAAGCGCAGACTAA
+
CCCCCGGGGGGGGGGGGGGGGGGGGGGGGGGGGGGFGGGGGGGGGGGGGGGGGGGGGGGGGGGGGGGEEFGGGGGGGGGGGGGGGGGGGGGGGGGGGGGGGGGGGGGGGGGGGGGGGGGGGGGGGGGGGGGGGGGGGGGGGGGGGGGGGGGGGGGGGGGGGGGGGGGGGGFGGGGGGGGGGGGFFGGGGGGGGGGGGGGGGGGGGGGGGGGGGGGGGGGGGGGGGGGGGGGGGGGGGGGGGGGGGGGGGGGGGGGGGGGGGGFFGFGGGGGGGGFGGGGGGGGGGGGGGGGGGGGGGGGG?GGGGF8GFGGGGGGGGGGGGGGGGGGGGGGGGGGGGGGEGGGFGGFGGGGGGGGGGGGGGGGGGGGGGGGGGGGCGGGGGGGGGGGGCCCCC
@M01607:188:000000000-KTTC9:1:1101:16586:4363 1:N:0:AAGGAGAC+CCGAAGAT
CATCGCTGACGAGTAACCGGATCCCCGATCCGTGGACTTGTCAGCGACTGAGGAAACAGACCGAATAATGGCTGAGGCGGTAGTATCCTAAGGCCTCAGCAAAGGCAGATGCAGGAAATGCTCACCGTTAAGTCTGATGACGTGAACGGTCGTACCAAGATGTATAAAAACATCGTGGACGGCAACCATCAGATGGAGCCGGGCATGCCAGAATCCTTCAACGTATTGTTGAAAGAGATTCGTTCGCTGGGTATCAACATCGAACTGGAAGACGAGTAATTCTCGCTCAAACAGGTCACTGCTGTCGGGTTAAAACCCGGCAGCGGATTGTGCTAACTCCGACGGAAGCAAATCCGTGAAAGATTTATTAAAGTTTCTGAAAGCGCAGACTAA
+
CCCCCGGGGGGGFGGGGGGGGGGGGGGGGGGGGGGGGGGGGGGGGGGGGGGGGGGGGGGGGGGGGGG,<CFFGGGGGGGGGGGGGGGGGGGGGGGGGGGGGGGGGGGGGGGGGGGGGGGGGGGGGGGGGGGGGGGGGGGGGGGGGGGGGGGGGGGGGGGGGGGGGGGGGGGGFGGGGGGGGGGGGGGGGGGGGGGGGGGGGGGGGGGGGGGGGGGGGGGGGGGGGGGGGGGGGGGGGGGGGGGGGGGGGFGGGFGGGGGGGGGFGGGGGGGGGGGGGGGGGGGGGGGGGGGGGGGGGGGG:GGGGGGGGGGGDGGGGGGGGGGGGGGGGGGGGGGGGGGGGGEGGGGFAGGGGGGGGGGGGGGGGGGGGFCCC<GFGGGGGGGGGGGGCCCCC
@M01607:188:000000000-KTTC9:1:1101:15665:4366 1:N:0:AAGGAGAC+CCGAAGAT
CATCGCTGACGAGTAACCGGATCCCCGATCCGTGGACTTGTCAGCGACTGAGGAAACAGACAACTGTCGTGCTGAGGGCTAATCGGCACGGTCCCTCAGCGAATGGAGGTGCAGGAAATGCTCACCGTTAAGTCTGATGACGTGAACGGTCGTACCAAGATGTATAAAAACATCGTGGACGGCAACCATCAGATGGAGCCGGGCATGCCAGAATCCTTCAACGTATTGTTGAAAGAGATTCGTTCGCTGGGTATCAACATCGAACTGGAAGACGAGTAATTCTCGCTCAAACAGGTCACTGCTGTCGGGTTAAAACCCGGCAGCGGATTGTGCTAACTCCGACGGGAGCAAATCCGTGAAAGATTTATTAAAGTTTCTGAAAGCGCAGACTAA
+
CCCCCGGGGGGGGGGGGGGGGGGGGGGGGGGGGGGGGGGGGGGGGGGGGGGGGGGGGGGGGGGGGGG<CFGGGGGGGGGGGGGGGGGGGGGGGGGGGGGGGGGGGGGGGGGGGGGGGGGGGGGGGGGGGGGGGGGGGGGGGGGGGGGGGGGGGGGGGGGGGGGGGGGGGGGGGGGGGGGGGGGGGGGGGGGGGGGGGGGGGGGGGGGGGGGGGGGGGGGGGGGGGGGGGGGGGGGGGGGGGGGGGGGGGGGGGGGGGGGGGGGFGGGGGGGGFGCGGGGGGGGGGGGGGGGGGGGGGGGG?GGGGGGGGGGGGGGGGGGGGGGGGGGGGGGGGGGGGGGGGGGGGFFFGGGGGGGGGGGGGGGGGGGGGGGFGGGGGGGGGGGGGGGGCCCCC
@M01607:188:000000000-KTTC9:1:1101:18683:4374 1:N:0:AAGGAGAC+CTGAAGAT
CATCGCTGACGAGTAACCGGATCCCCGATCCGTGGACTTGTCAGCGACTGAGGAAACAGACTTCTAACCGGCTGAGGGGAAAAGAGGTTAAGGCCTCAGCACGCATTCGTGCAGGAAATGCTCACCGTTAAGTCTGATGACGTGAACGGTCGTACCAAGATGTATAAAAACATCGTGGACGGCAACCATCAGATGGAGCCGGGCATGCCAGAATCCTTCAACGTATTGTTGAAAGAGATTCGTTCGCTGGGTATCAACATCGAACTGGAAGACGAGTAATTCTCGCTCAAACAGGTCACTGCTGTCGGGTTAAAACCCGGCAGCGGATTGTGCTAACTCCGACGGGAGCAAATCCGTGAAAGATTTATTAAAGTTTCTGAAAGCGCAGACTAA
+
CCCCCGGGGGGGGFGGGGGGGGGGGGGEGGGGGGGGGGGGGGGGGGGGGGGGGGGGGGGGGGGGGGGCFGGGGGGGGGGGDFGGGGGGGGGG@GGGGGGGGGGGGGGGG@GGGGGGGGGGGGGFGGGGGGGGGGGGGGGGGGGGGGGGGGGGGGGGGGGGGGGGGGGGGGGGCFGGGCEGGGGGGGGGGGGGGGGDFGGGGDFEGGGGGGGGGGGFFGGGGGGGGGGGGGGGGGGGGGGGGGFGGGGGGFGGGFFGFGGGGGFGGGGGGGGGGFEGGGGGGEGGGGGGGGFFGGGGGGGGFGFFGEGFGGGGGGGGGGGGGGGDGGGGGGGGGGGGGGGGGGGGGGDF9GGGGGGGGGGGGGGGGGGGFFCCC<GGGGGGGGGGGGGGCCCCC
@M01607:188:000000000-KTTC9:1:1101:21833:4376 1:N:0:AAGGAGAC+CCGAAGAT
CATCGCTGACGAGTAACCGGATCCCCGATCCGTGGACTTGTCAGCGACTGAGGAAACAGACCCTCATATGGCTGAGGGGGATCCCGTGAGTGTCCTCAGCCTCTTGGGTTGCAGGAAATGCTCACCGTTAAGTCTGATGACGTGAACGGTCGTACCAAGATGTATAAAAACATCGTGGACGGCAACCATCAGATGGAGCCGGGCATGCCAGAATCCTTCAACGTATTGTTGAAAGAGATTCGTTCGCTGGGTATCAACATCGAACTGGAAGACGAGTAATTCTCGCTCAAACAGGTCACTGCTGTCGGGTTAAAACCCGGCAGCGGATTGTGCTAACTCCGACGGGAGCAAATCCGTGAAAGATTTATTAAAGTGTCTGAAAGCGCAGACTAA
+
CCCCCGGGGGGGGGGGGGGGGGGGGGGGGGGGGGGGGGGGGGGGGGGGGG<FGGGGGGGGGGGGGGG,<CFGGGGGGGGGGGGGGGGGGGGG@GGGGGGGGGGGGGGGGGGGGGGGGGGGGGGGGGGGGGGGGGGGGGGGGGGGGGGGGGGGGGGGGGGGGGGGGGGGGGGGGGGGGGGGGGGGGGGGGGGGGGGGGGGGGGGGGGGGGGGGGGGGGGGGGGGGGGGGGGGGGGGGGGGGGGGGGGGGGGGGGGGGGGGGGGGGGGGGGGGGGGGGGGFFFAFFGFGFGGGGGGGGGGGGGGGGGGGGGGGGGGGGGGGGGGGGGGGGGGGGFGGGGGGGGGGGGGGGGGGGEGGGGGGGGGGGGGGGGGGGFC,,GGGGGGGGGGGGCCCCC
@M01607:188:000000000-KTTC9:1:1101:12808:4401 1:N:0:AAGGAGAC+CCGAAGAT
CATCGCTGACGAGTAACCGGATCCCCGATCCGTGGACTTGTCAGCGACTGAGGAAACAGACGAGTCGACCGCTGAGGTCTTTCTAGCCGCCTACCTCAGTAGTTCAGGGTGCAGGAAATGCTCACCGTTAAGTCTGATGACGTGAACGGTCGTACCAAGATGTATAAAAACATCGTGGACGGCAACCATCAGATGGAGCCGGGCATGCCAGAATCCTTCAACGTATTGTTGAAAGAGATTCGTTCGCTGGGTATCAACATCGAACTGGAAGACGAGTAATTCTCGCTCAAACAGGTCACTGCTGTCGGGTTAAAACCCGGCAGCGGATTGTGCTAACTCCGACGGGAGCAAATCCGTGAAAGATTTATTAAAGTTTCTGAAAGCGCAGACTAA
+
CCCCCGGGGGGGGGGGGGGGEGGGGGGGGGGGGGGGGGGFGGGGGGGGGGGGFGGGGGGGGGGGGGG,8@@CFEGGGGGGGGGGGGGGGGGGG@G>GGGGGGGGGGGGGGGGGGGGGGGGGGGGGGGGGGGFGGGGGGGGGGGGG@GGGGGGGGGGGGGGGGGGGGGGGGGGGFGGG?EGGGGGGGGGFFGGFGGGGGGGGDEGE>9EGGGGFGGCFGGGGGGGGGGGGGGGGGGGGFGGGGGGGGC>BGGGGFGGGGGGGFFFGGGGGGGFFFFEFGGGGEGEF7GGGGGGGGGGGGGGGGFGEGGGGGGGGGGGGGGFCGGGGGGGGGGGGGGGGGDGGGGGGGFFFGGGGGGGGGGGGGGGGGGGGGFGFEFFCCGGGGGGGFGGCCCCC
@M01607:188:000000000-KTTC9:1:1101:11575:4422 1:N:0:AAGGAGAC+CCGAAGAT
CATCGCTGACGAGTAACCGGATCCCCGATCCGTGGACTTGTCAGCGACTGAGGAAACAGACATCCTACGCGCTGAGGCTGGTACTTTGTAGATCCTCAGCTGGAGACGTTGCAGGAAATGCTCACCGTTAAGTCTGATGACGTGAACGGTCGTACCAAGATGTATAAAAACATCGTGGACGGCAACCATCAGATGGAGCCGGGCATGCCAGAATCCTTCAACGTATTGTTGAAAGAGATTCGTTCGCTGGGTATCAACATCGAACTGGAAGACGAGTAATTCTCGCTCAAACAGGTCACTGCTGTCGGGTTAAAACCCGGCAGCGGATTGTGCTAACTCCGACGGGAGCAAATCCGTGAAAGATTTATTAAAGTTTCTGAAAGCGCAGACTAA
+
CCCCCGGGGGGGGGGGGGGGGGGGGGGGGGGGGGGGGGGGGGGGGGGGGGGGGGGGGGGGGGGGGGGDCGGGGGGGGGGGGGGGGGGGGGGGGGGGGGGGGGGGGGGGGGGGGGGGGGGGGGGGGGGGGGGGGGGGGGGFGGGGGGGGGGGGGGGGGGGGGGGGGGGGGGGGGGGGGGGGGGGGGGGGGGGGGGFGGGGGGGGGGGGGGGGGGGGGFGGGGGGGGGGGGGGGGGGGGFGGGGGGGGGGGGGGGGGGGGGGGGGGGGGGGGGGGGGGGGGGGGFFGCGGFFGFGGGFGGGGGGGGGGGGGGGGGGGGGGGGGGGGGGGGGGGGGGGGGEDGGGGGGGGFAGGGGGGGGGGGGGGGGGGGGGGGGFCEC@GGGGGGGGGGCCCCC
@M01607:188:000000000-KTTC9:1:1101:7834:4428 1:N:0:AAGGAGAC+CCGAAGAT
CATCGCTGACGAGTAACCGGATCCCCGATCCGTGGACTTGTCAGCGACTGAGGAAACAGACTGGTATAGCGCTGAGGTAACCGATACCATATACCTCAGCTAGCTAAAATGCAGGAAATGCTCACCGTTAAGTTTGATGACGTGAACGGTCGTACCAAGATGTATAAAAACATCGTGGACGGCAACCATCAGATGGAGCCGGGCATGCCAGAATCCTTCAACGTATTGTTGAAAGAGATTCGTTCGCTGGGTATCAACATCGAACTGGAAGACGAGTAATTCTCGCTCAAACAGGTCACTGCTGTCGGGTTAAAACCCGGCAGCGGATTGTGCTAACTCCGACGGGAGCAAATCCGTGAAAGATTTATTAAAGTTTCTGAAAGCGCAGACTAA
+
CCCCCGGGGGGGGGGGGGGGGGGGGGGGGGGGGGGGGGGGGGGGGGGGGGGGGGGGGGGGGGGGGGG,<CFGGGGGGGGGGGGGGGGGGGGGGGGG?GGGGGGGGGGGGGGGGGGGGGGGGGGGGGGGGGGGGGGGGGGGGGGGGGGGGGGGGGGGGGGGGGGGGGGGGGGGGGGGGGGGGGGGGGGGGGGGGGGGGGGGGGGGGGGGGGGGGGGGGGGGGGGGGGGGGGGGGGGGGGGGGGGGGGGGGGGGGGGGGGGGGGGGGGGGGGGGGGGGGGGGGGGGGGGGGGGGGGGGGGGGGGGGGGGGGGGGGGGGGGGGGGGGGGGGGGGGGGGGGGGGGGGGGGGGGGGGGGGGGGGGGGGGGGGGGGGGGFAGGGGGGGGGGGGGCCCCC
@M01607:188:000000000-KTTC9:1:1101:16386:4434 1:N:0:AAGGAGAC+CCGAAGAT
CATCGCTGACGAGTAACCGGATCCCCGATCCGTGGACTTGTCAGCGACTGAGGAAACAGACATGTGCGCCGCTGAGGGGTTATCAGAGTCACACCTCAGCGTAGTGGTTTGCAGGAAATGCTCACCGTTAAGTCTGATGACGTGAACGGTCGTACCAAGATGTATAAAAACATCGTGGACGGCAACCATCAGATGGAGCCGGGCATGCCAGAATCCTTCAACGTATTGTTGAAAGAGATTCGTTCGCTGGGTATCAACATCGAACTGGAAGACGAGTAATTCTCGCTCAAACAGGTCACTGCTGTCGGGTTAAAACCCGGCAGCGGATTGTGCTAACTCCGACGGGAGCAAATCCGTGAAAGATTTATTAAAGTTTCTGAAAGCGCAGACTAA
+
CCCCCGGGGGGGFGGGGGGGGGGGGGGGGGGGGGGGGGGGGGGGGGGGGGGGGGGGGGGGGGGGGGGCFEGGGGGGGGGGGGGGGGGGGGGG@GGGGGGGG@GGGGGGGGGGGGGGGGGGGGGGGGGGGGGGGGGGGGGGGGGGGGGGGGGGGGGGGGGGGGGGGGGGGGGGGGFFGGGGGGGGGGGGGGGGGGGGGGGGGGGGGGGGGGGGGGGGFGGGGGGGGGGGGGGGGGGGGGGGGGGGGGGDGFGGGFGGGGGGGGGGGGGGGGGGGGGGGGGGGGGGGGFGGGGGGGGGGGGGGGGGGGGGGGFFDGGGGGGGGGGGGFGGGGGGGGGGGGGGGGGGGGFGFGGGGGGGGGGGGGGGGGGGFFC=C6GGGGGGGGGGGGGGCCCCC
@M01607:188:000000000-KTTC9:1:1101:11267:4440 1:N:0:AAGGAGAC+CCGAAGAT
CATCGCTGACGAGTAACCGGATCCCCGATCCGTGGACTTGTCAGCGACTGAGGAAACAGACTCGCCTCGTGCTGAGGCCTTTCGAACAAGGCACCTCAGCCGATACCTTTGCAGGAAATGCTCACCGTTAAGTCTGATGACGTGAACGGTCGTACCAAGATGTATAAAAACATCGTGGACGGCAACCATCAGATGGAGCCGGGCATGCCAGAATCCTTCAACGTATTGTTGAAAGAGATTCGTTCGCTGGGTATCAACATCGAACTGGAAGACGAGTAATTCTCGCTCAAACAGGTCACTGCTGTCGGGTTAAAACCCGGCAGCGGATTGTGCTAACTCCGACGGGAGCAAATCCGTGAAAGATTTATTAAAGTTTCTGAAAGCGCAGACTAA
+
CCCCCGGGGGGGG;FGGGGGGGGGGGGGGGGGGGGGGGGGGGGGGGGGGGGGGGGGGGGGGGGGGGGEFGGGGGGGGGGGGGGGGGGGGGGG<GGGGGGGGGGGGGGGGGGGGGGGGGGGGGGGGGGGGGGGGGGGGGGGGGGGGGGGGGGGGGGGGGGGGGGGGGGGGGGGGGGGGGGGGGGGGGGGGGGGGGGGGGGGGGGGGGGGGGGGGGGGFGGGGGGGGGGGGGGGGGGGGGGGGGGGGGGGGGGGGGGGGGGGGGGGGGGGGGGGGGGGGGGGGGFFFFGGFFFGGGGGGGGGGGGGGGGGGGGGGGGGGGGGGGGGGGGGGGGGGGGGGGGGGGGGGGGGGGGGGGGGGGGGGGGGGGGGGGGGGGFFFCGGGGGGGGGGCCCCC
@M01607:188:000000000-KTTC9:1:1101:25410:4451 1:N:0:AAGGAGAC+CCGAAGAT
CATCGCTGACGAGTAACCGGATCCCCGATCCGTGGACTTGTCAGCGACTGAGGAAACAGACAATGTATTCGCTGAGGCCCACCTCGTGAAGCACCTCAGCTGTCCGTCTTGCAGGAAATGCTCACCGTTAAGTCTGATGACGTGAACGGTCGTACCAAGATGTATAAAAACATCGTGGACGGCAACCATCAGATGGAGCCGGGCATGCCAGAATCCTTCAACGTATTGTTGAAAGAGATTCGTTCGCTGGGTATCAACATCGAACTGGAAGACGAGTAATTCTCGCTCAAACAGGTCACTGCTGTCGGGTTAAAACCCGGCAGCGGATTGTGCTAACTCCGACGGGAGCAAATCCGTGAAAGATTTATTAAAGTTTCTGAAAGCGCAGGCTAA
+
CCCCCGGGGGGGGGGGGGGGGGGGGGGGGGGGGGGGGGGGGGGGGG688@FGGGGGGGGGGGGGGGGGGGGGGGGGGGGGGGGGGGGGGGGG8GGGG@GG@GGGGGGGGGGGGGGGGGGGGGGGGGGGGGGGGGGGGGGGGGGGGGGGGGGGGGGGGGGGGGGGGGGGGGGGGGGGGGGGGGGGGGGGGGGGGGGGGGGGGGGGGGGGGGGGGGGGGGGGGGGGGGGGGGGGGGGGGGGGGGGGGGGGGFGGGGGGGFFGGGGGGGGGGGGGGGGGGGGGGGGGGGGGGGGGGGGGGGGGGGGGGGGGGGGGGGGGGGGGGGGGGGGGGGGGGGGGGGGGGFCGGGGGGGGGGGGGGGGGGGGGGGGGGGGGGE,GGGGGGGGGGGGGCCCCC
@M01607:188:000000000-KTTC9:1:1101:11483:4452 1:N:0:AAGGAGAC+CCGAAGAT
CATCGCTGACGAGTAACCGGATCCCCGATCCGTGGACTTGTCAGCGACTGAGGAAACAGACCAGCAGCAGGCTGAGGAAGTGTTTAACGTGAGCCTCAGCTACCTTTTATGCAGGAAATGCTCACCGTTAAGTCTGATGACGTGAACGGTCGTACCAAGATGTATAAAAACATCGTGGACGGCAACCATCAGATGGAGCCGGGCATGCCAGAATCCTTCAACGTATTGTTGAAAGAGATTCGTTCGCTGGGTATCAACATCGAACTGGAAGACGAGTAATTCTCGCTCAAACAGGTCACTGCTGTCGGGTTAAAACCCGGCAGCGGATTGTGCTAACTCCGACGGGAGCAAATCCGTGAAAGATTTATTAAAGTTTCTGAAAGCGCAGACTAA
+
CCCCCGGGGGGGGGGGGGGGGGGGGGGGGGGGGGGGGGGGGGGGGGGGGGGGFGGGGGGGGGGFGGGFGGGGGGFGGGGGGFFGGGGGGGGGGGGGGGGGGGGGGGGGGGGGGGGGGGGGGG@GGGGFGGGGGGGGGGGDGGGGGGGGGGGGGGGGGGGGGGGGGGGGGGEGGGGGGGGGGGGGGGGGGGGGGFGGGGGGGGGGGGGGGGGGGGGGGGGGGGGGGGGGGGGGGGGGGGGGGGGGGGED@FGGFGFFFGFFFFFFGGFGGGGGGGGGGGGGDGGGGFGGGGGGGGGGGGGGGGGGEEGGGGGGDGGGGGFGGGGGGGDGGGGGGGGGFFDGGGGGFGFE9GGGFDFGGGGFGGFGGGGGGGGDFCCE<CGGGGGGGGGGCCCCC
@M01607:188:000000000-KTTC9:1:1101:11650:4453 1:N:0:AAGGAGAC+CCGAAGAT
CATCGCTGACGAGTAACCGGATCCCCGATCCGTGGACTTGTCAGCGACTGAGGAAACAGACGGATAGGGCGCTGAGGACTGAACGTTGGTAATCCTCAGCTTACGTGTCTGCAGGAAATGCTCACCGTTAAGTCTGATGACGTGAACGGTCGTACCAAGATGTATAAAAACATCGTGGACGGCAACCATCAGATGGAGCCGGGCATGCCAGAATCCTTCAACGTATTGTTGAAAGAGATTCGTTCGCTGGGTATCAACATCGAACTGGAAGACGAGTAATTCTCGCTCAAACAGGTCACTGCTGTCGGGTTAAAACCCGGCAGCGGATTGTGCTAACTCCGACGGGAGCAAATCCGTGAAAGATTTATTAAAGTTTCTGAAAGCGCAGACTAA
+
CCCCCGGGGGGGGGGGGGGGGGGGGGGGGGGGGGGGGGGGGGGGGGGGGGGGGGGGGGGGGGGGGGG8FGGGGGGGGFGGGGGGGGGGGGGG@GGGGGG@G@GGGGGGGGGGGGGGGGGGGGGGGGGGGGGGGGGGGGGGGGGGGGGGGEGGGGGGGGGGGGFGGGGGGGGGGGFGGGGGGGGGGGGGGGFGGGGGGGGGGGGGGGGGGGGGGGGGGGGGGGGGGGGGGGGGGGGGGGGGGGGGGGGGFGGGGGGGGGGGGGGFGGGGGGGGGGGGGGGGGGDGFFGGGGGGGGGGGGGG?GGGGGFGGGGGGGGGGGGGGGFGGGGGGGGGGGGGGGGGGGGGGGFGGGGGGGGGGGGGGGGGGGGGGGGGGFCFEEGGGGGGGGGGCCCCC
@M01607:188:000000000-KTTC9:1:1101:14750:4455 1:N:0:AAGGAGAC+CCGAAGAT
CATCGCTGACGAGTAACCGGATCCCCGATCCGTGGACTTGTCAGCGACTGAGGAAACAGACTACCTTTAAGCTGAGGTTAGAGCTGAAGAAGCCCTCAGCTGATGAGTTTGCAGGAAATGCTCACCGTTAAGTCTGATGACGTGAACGGTCGTACCAAGATGTATAAAAACATCGTGGACGGCAACCATCAGATGGAGCCGGGCATGCCAGAATCCTTCAACGTATTGTTGAAAGAGATTCGTTCGCTGGGTATCAACATCGAACTGGAAGACGAGTAATTCTCGCTCAAACAGGTCACTGCTGTCGGGTTAAAACCCGGCAGCGGATTGTGCTAACTCCGACGGGAGCAAATCCGTGAAAGATTTATTAAAGTTTCTGAAAGCGCAGACTAA
+
CCCCCGGGGGGGGGGGGGGGGGGGGGGGGGGGGGGGGGGGGGGGGGGGGGGGGGGGGGGGGGGGGGGFGGGGGGGGGGGGGGGGGGGGGGGGGGGGGGGGGGG?GGGGGGGGGGGGGGGGGGGGGGGGGGGGGGGGGGGGGG@GGGGGGGGGGGGGGGGGGGGGGGGGGGGGGGGGGGGGGGGGGGGGGGGGGGGGGGGGGGGGGGGGGGGGGGGGGGGGGGGGGGGGGGFGGGGGGGGGGGGGGGGGGGGGGGGGGGFFGGGGGGGGGGGGGGFGGGGGGGGGGGGGGGGGGGGGFGGGGGGGGGGGGGGGGGGGGGGGGGGGGGGGGGGGGGGGGGGGGGGGGFFGGGGGGGGGGGGGGGGGGGGGGGGGGGGGGGGGGGGGGGGGCCCCC
@M01607:188:000000000-KTTC9:1:1101:15323:4464 1:N:0:AAGGAGAC+CCGAAGAT
CATCGCTGACGAGTAACCGGATCCCCGATCCGTGGACTTGTCAGCGACTGAGGAACAGACACAGCACGAGCTGAGGTATGAGTTGACACAAGCCTCAGCAACTATGCTTGCAGGAAATGCTCACCGTTAAGTCTGATGACGTGAACGGTCGTACCAAGATGTATAAAAACATCGTGGACGGCAACCATCAGATGGAGCCGGGCATGCCAGAATCCTTCAACGTATTGTTGAAAGAGATTCGTTCGCTGGGTATCAACATCGAACTGGAAGACGAGTAATTCTCGCTCAAACAGGTCACTGCTGTCGGGTTAAAACCCGGCAGCGGATTGTGCTAACTCCGACGGGAGCAAATCCGTGAAAGATTTATTAAAGTTTCTGAAAGCGCAGACTAA
+
CCCCCGGGGGGGGGGGGGGGGGGGGGGGGGGGGGGGGGGGGGGGGGGGGGGGGGGGGGGGGGGGGGGGGGGGGGGGGGGGGGGGGGGGGGGG?GGGGGGGG4GGGGGGGGGGGGGGGGGGGGGGGGGGGGGGGGGGGGGGGGGGGGGGGGGGGGGGGGGGGGGGGGGGGGGGGGGGGGGGGGGGGGGGGGGGGGGGGGGGGGGGGGGGGGGGGGGGGGGGGGGGGGGGGGGGGGFGGGGGGGGGGGGGGGGGFGGGGGGGGGGGGGGGGGGGGGGGFGGGGGGGGGGGGGGGGGGGGGGGGGGDGGGGGGGGGGGGGGGGGGGGDGGGGGGGGGGGGGGGGGFEFGGGGGGGGGGGGGGGGFGGGGGGGGGGFFGGGGGGGGGGGGGCCCCC
@M01607:188:000000000-KTTC9:1:1101:11824:4465 1:N:0:AAGGAGAC+CCGAAGAT
CATCGCTGACGAGTAACCGGATCCCCGATCCGTGGACTTGTCAGCGACTGAGGAAACAGACTTCCACTGCGCTGAGGGGTTGTTTGCGCGACTCCTCAGCATAATCAGCTGCAGGAAATGCTCACCGTTAAGTCTGATGACGTGAACGGTCGTACCAAGATGTATAAAAACATCGTGGACGGCAACCATCAGATGGAGCCGGGCATGCCAGAATCCTTCAACGTATTGTTGAAAGAGATTCGTTCGCTGGGTATCAACATCGAACTGGAAGACGAGTAATTCTCGCTCAAACAGGTCACTGCTGTCGGGTTAAAACCCGGCAGCGGATTGTGCTAACTCCGACGGGAGCAAATCCGTGAAAGATTTATTAAAGTTTCTGAAAGCGCAGACTAA
+
CCCCCEGGEFGGGGECGEGGDBCEFGEGGGGGGF@FGFFDFDEEAF@FEGCFCDFEFGGGGGGFFGFC:CF:FEEFFEDCCEEFEGGGDGGD;EGF@>DFBEEEFGD<G@FGFGG7EFFFGF5FFE@FC0=?D<?FG=AFDCFFECEG9>FG@FG7FA<FFF@6@DFGGGG8FGEGF@>EFFCGGGCGFCCFGFGG?>CBCE8BFCACGFFFGFF?FFGGGGGEEEFGGFC?GGGGGGFFF@FDEEDEDGGGF@?F?GGGEEF?CDFFFF>GGGEFGF?C<C:<8A?BFFGGGGGGGGFGGF=GGGFEE?CC:FCFFF@FCFCFDECFEC9EAFFFE@EFF,FD@@AF<FB@7FAEGEFF<F9FECFEEE,@C6,C6@CF;CF:F<FF8<C@@
@M01607:188:000000000-KTTC9:1:1101:23538:4475 1:N:0:AAGGAGAC+CCGAAGAT
CATCGCTGACGAGTAACCGGATCCCCGATCCGTGGACTTGTCAGCGACTGCGGAAACAGACACACCCAAGGCTGAGGATGAAATTTACGGCCCCCTCAGCTGGTCATATTGCAGGAAATGCTCACCGTTAAGTCTGATGACGTGAACGGTCGTACCAAGATGTATAAAAACATCGTGGACGGCAACCATCAGATGGAGCCGGGCATGCCAGAATCCTTCAACGTATTGTTGAAAGAGATTCGTTCGCTGGGTATCAACATCGAACTGGAAGACGAGTAATTCTCGCTCAAACAGGTCACTGCTGTCGGGTTAAAACCCGGCAGCGGATTGTGCTAACTCCGACGGGAGCAAATCCGTGAAAGATTTATTAAAGTGGCTGAAAGCGCAGACTAA
+
CCCCCGGGGGGGGGGGGGGGGGGGGGGGGGGGGGGGGGGGGGGGGGGGGG8FGGGGGGGGGGGGGGG,::CFFGGGGGGGGGGGGGGGGGGGGGGGGGGGGGGGGGGGGGGGGGG?GG??GGGGGGGGGGGGGGGGGGGGGGGGGGGGGGGGGGGGGGGG?GGGGGGGGGGGGGGGFGGGGGGGGGGGGGGGGGGGGGGGGGGGGGGGGGGGGGGGGGGGGGGGGGGGGGGGGGFGGFGGFGGGGFGGGGGGGGGGGGGGGGFFGGGFFGGGGGGGGGGFFFAAFDGGGGGGGGGGGGGGGGGGGGGFGGGGGGGGGGGGGGGEDFAGGGGGGGGGGGGGGGGGGGFGFGGGGGGGFGGGGGGGGGGGGGGGFC,,GGGGGGGGGGGGCCCCC
@M01607:188:000000000-KTTC9:1:1101:5507:4477 1:N:0:AAGGAGAC+CCGAAGAT
CATCGCTGACGAGTAACCGGATCCCCGATCCGTGGACTTGTCAGCGACTGAGGAAACAGACCCAGCACATGCTGAGGAGCGCACTTCCATGGTCCTCAGCCTTTCAGAGTGCAGGAAATGCTCACCGTTAAGTCTGATGACGTGAACGGTCGTACCAAGATGTATAAAAACATCGTGGACGGCAACCATCAGATGGAGCCGGGCATGCCAGAATCCTTCAACGTATTGTTGAAAGAGATTCGTTCGCTGGGTATCAACATCGAACTGGAAGACGAGTAATTCTCGCTCAAACAGGTCACTGCTGTCGGGTTAAAACCCGGCAGCGGATTGTGCTAACTCCGACGGGAGCAAATCCGTGAAAGATTTATTAAAGTTTCTGAAAGCGCAGACTAA
+
CCCCCGGGGGGCGGGGGGGGGGGGGGGGGGGGGGGGGGGEGGGGGGGGGG<FGGGGGGGGGGGGGGGFGGGGGGGGGGGGGGGGGGGGGGGG@GG@GGGGGGGGGGGGGGGFGGGGGGGGGG@GGGGGGGGGGGGGGGGGGGGGGGGGGGGCGGGGGGGGGGGGGGFGGGEGGGGGGGGGGGGGGGGGGGGGGGFFGFGGFGGGGGGGGGGEFGGGGGGGGGGGGGFGGGGGGGGGGGGGFGGGGGGGFFGFFGFFGGGGGGGGGGGGGGGGGFFGGGFC@CF@F7GGGGGGGGGGGGGE;DGGGGGGGGGGGGGDGGGGGGGGGGGGGGGGGGGGGGGGFEGGFFFE9GGGGGGGGGGGGGGGGGGGCGGGGF9GGGGGGGGGGGGGCCCCC
@M01607:188:000000000-KTTC9:1:1101:23678:4477 1:N:0:AAGGAGAC+CCGAAGAT
CATCGCTGACGAGTAACCGGATCCCCGATCCGTGGACTTGTCAGCGACTGCGGAAACAGACCGTCTTCACGCTGAGGCGTAGCGTATTAGTGACCTCAGCTTCTGGCAATGCAGGAAATGCTCACCGTTAAGTCTGATGACGTGAACGGTCGTACCAAGATGTATAAAAACATCGTGGACGGCAACCATCAGATGGAGCCGGGCATGCCAGAATCCTTCAACGTATTGTTGAAAGAGATTCGTTCGCTGGGTATCAACATCGAACTGGAAGACGAGTAATTCTCGCTCAAACAGGTCACTGCTGTCGGGTTAAAACCCGGCAGCGGATTGTGCTAACTCCGACGGGAGCAAATCCGTGAAAGATTTATTAAAGTTGCTGAAAGCGCAGACTAA
+
CCCCCGGGGGGGGGGGGGGGGGGGGGGGGGGGGGGGGGGGGGGGGGGGGG,CGGGGGGGGGGGGGGGEFGGGGGGGGGGGGGGGGGGGGGGGGGGGGGGGGGGGGGGGGGGGGGGGGGGGGGGGGGGGGGGGGGGGGGGGGGGGGGGGGGGGGGGGGGGGGGGGGGGGGGGGGGGGGGGGGGGGGGGGGGGGGGGGGGGGGGGGGGGGGGGGGGGGGGGGGGGGGGGGGGGGGGGGGGGFGGGGGGGGFFGGGFGGGGGGGGFFGGGGGGGGGGGGGGGGGGGGGGGGGGGGGGGGGGGGGGGGGGGGGGGGDGGGGGGGGGGGGGGGGGGGGGGGGGGGGGGGGFDGGGGGGGGGGGGGGGGGGGGGGGGGFC,,GGGGGGGGGGGGCCCCC
@M01607:188:000000000-KTTC9:1:1101:23418:4483 1:N:0:AAGGAGAC+CCGAAGAT
CATCGCTGACGAGTAACCGGATCCCCGATCCGTGGACTTGTCAGCGACTGCGGAAACAGACACTGTCCATGCTGAGGCAACGGATTCTAGTAGCCTCAGCAAAGGCTGGTGCAGGAAATGCTCACCGTTAAGTCTGATGACGTGAACGGTCGTACCAAGATGTATAAAAACATCGTGGACGGCAACCATCAGATGGAGCCGGGCATGCCAGAATCCTTCAACGTATTGTTGAAAGAGATTCGTTCGCTGGGTATCAACATCGAACTGGAAGACGAGTAATTCTCGCTCAAACAGGTCACTGCTGTCGGGTTAAAACCCGGCAGCGGATTGTGCTAACTCCGACGGGAGCAAATCCGTGAAAGATTTATTAAAGTGTCTGAAAGCGCAGACTAA
+
CCCCCGGGGGGGGGGGGGGGGGGGGGGGGGGGGGGGGGGGGGGGGGGGGG8FGGGGGGGGGGGGGGGGGGGGGGGGGGGGGGGGGGGGGGGGGGGG?GGGGGGGGG<GGGGGGGGGGGGG?GGGGGGGGGGGGGGGGGGGGGGGGGGGGGGGGGGGGGGGGGGGGGGGGGGGGGGGFFGGGGGGGGGGGGGGGGGGGGGGGGGGGGGGGGGGGGFGFGGGGGGGGGGGGGGGGGGGGGGGGGGGGGGGGGGGGFGGGGGGGGGFGGGFGGGGGGGGGGGGGGGFGGGGGGGGFGGGGGFGGGGGGGGGGGGGCGGDEFFGEECGGGGGGGGGGGGGGGGGGGGGGGGGGGGGGGGGGGGGGGGGGGGGGGGGFF,9GGGGGGGGGGGGCCCCC
@M01607:188:000000000-KTTC9:1:1101:22977:4495 1:N:0:AAGGAGAC+CCGAAGAT
CATCGCTGACGAGTAACCGGATCCCCGATCCGTGGACTTGTCAGCGACTGAGGAAACAGACCTCCTACTCGCTGGGTTTAAATTATATTAACCCTCAGCCTGAGCGGCTGCAGGAAATGCTCACCGTTAAGTCTGATGACGTGAACGGTCGTACCAAGATGTATAAAAACATCGTGGACGGCAACCATCAGATGGAGCCGGGCATGCCAGAATCCTTCAACGTATTGTTGAAAGAGATTCGTTCGCTGGGTATCAACATCGAACTGGAAGACGAGTAATTCTCGCTCAAACAGGTCACTGCTGTCGGGTTAAAACCCGGCAGCGGATTGTGCTAACTCCGACGGGAGCAAATCCGTGAAAGATTTATTAAAGTGTCTGAAAGCGCAGACTAA
+
CCCCCGGGGGGGGGGGGGGGGGGGGGGGGGGGGGGFGGGGGGGGGGGGGGEFGGGGGGGGGGGGGGGGGGGGGGGGGGGGGGGGGGGGGGGGGGGGGGGGGG@GGGGGGGGGGGGGGGGGGGGGGGGGGGGGGGGGGGGGGGGGGGGGGGGGGGGGGGGGGGGGGGGGGGGGGGGGGGGGGGGGGGGGGGGGGGGGGGGGGGGGGGGGGGGGGGGGGGGGGGGGGGGGGGGGGGGGGGFGGGGGGGGGFGGGFGGGGGGGGGFGGGGGGGGGGGGGGGFFFGGGGFFGGGGGGGGGGGGGGGGGGGGGGGGGGGGGGGGGGGGGGCGGGGGGGGGGGGGGGGGGFFGGGGGGGGGGGGGGGGGGGGGGGGGFC,,GGGGGGGGGGGGCCCCC
@M01607:188:000000000-KTTC9:1:1101:16432:4498 1:N:0:AAGGAGAC+CCGAAGAT
CATCGCTGACGAGTAACCGGATCCCCGATCCGTGGACTTGTCAGCGACTGAGGAAACAGACCATCTCATAGCTGAGGATTGGAGTTGCCCGGCCCTCAGCTTAATGTTATGCAGGAAATGCTCACCGTTAAGTCTGATGACGTGAACGGTCGTACCAAGATGTATAAAAACATCGTGGACGGCAACCATCAGATGGAGCCGGGCATGCCAGAATCCTTCAACGTATTGTTGAAAGAGATTCGTTCGCTGGGTATCAACATCGAACTGGAAGACGAGTAATTCTCGCTCAAACAGGTCACTGCTGTCGGGTTAAAACCCGGCAGCGGATTGTGCTAACTCCGACGGGAGCAAATCCGTGAAAGATTTATTAAAGTTTCTGAAAGCGCAGACTAA
+
CCCCCGGGGGGGBFGGGGGGGGGGGGGGGGGGGGGGGGGGGGGGGGGGGGGGGGGGGGGGGGGGGGG,<CFGGGGGGGGGGGGGGGGGGGEDFGGGGGGGGGGGGGGFGGGGGGGGGGGGGGGGGGGGGGGGGGGGGGFGGGGGGGGGGGGGGGGGFGGGGGGGGGGGGGGGGGGGGEGGGGGGGGGGGGGGGGGGGGGGGGGGGGGGGGGGGGGGGGGGGGGGGGGGGGGGGGGGGGGGGGGGEFGGFDGGGGGGGGGFFF=FFGGGGGGGGGGGFFGGGGGGGCGGGGGGGGCGGGGDGGGEFC8FAGGGGGGGGGFGGDGGGGGGGGGGGGFGGEGGGGGGGGFF9EDGGGGGGGGGGGFGGGGFEC===,DGGGGGGGGGGGGGCCCCC
@M01607:188:000000000-KTTC9:1:1101:7804:4507 1:N:0:AAGGAGAC+CCGAAGAT
CATCGCTGACGAGTAACCGGATCCCCGATCCGTGGACTTGTCAGCGACTGAGGAAACAGACAACTCACGAGCTGAGGTCTGTCTTATCAAAAACCTCAGCTCGGACACCTGCAGGAAATGCTCACCGTTAAGTCTGATGACGTGAACGGTCGTACCAAGATGTATAAAAACATCGTGGACGGCAACCATCAGATGGAGCCGGGCATGCCAGAATCCTTCAACGTATTGTTGAAAGAGATTCGTTCGCTGGGTATCAACATCGAACTGGAAGACGAGTAATTCTCGCTCAAACAGGTCACTGCTGTCGGGTTAAAACCCGGCAGCGGATTGTGCTAACTCCGACGGGAGCAAATCCGTGAAAGATTTATTAAAGTTTCTGAAAGCGCAGACTAA
+
CCCCCGGGGGGGGGGGGGGGGGGGGGGGGGGGGGGGGGGGGGGCFGDGGGFFDGGGGGGGGGGGGGGFFGGGGGEFFFGGGGGGFGGGGGGGGGG0FGGGGGG:GGGGGG@G?:GGGGGGG@GGGGEFCGG?GGGGGGGGGEGGGGGGG8GGEFG<@FGGGGGDFFGGGGEGGGGGCCGGEFGGGGFG@FFDFG;BFGGGGEEBGGGGGGCGFFGGGGGGGFGFGFCAEFGGGFGGGFGFFDCGEGGGFGGDB7=CFGGGEFE?GGFFFCGFGFEFFFFF<FGGGGF<FFAGGFCGGGGGGGFGEGGGGGFF,GFCDEGGGFGG@FGGGGGGGFGGGGGGGGGGGFEF@B,EGDGGGFGGGGGGFGGGGGGDFF@CGGGGGGGDGEGGCCCCC
@M01607:188:000000000-KTTC9:1:1101:8258:4512 1:N:0:AAGGAGAC+CCGAAGAT
CATCGCTGACGAGTAACCGGATCCCCGATCCGTGGACTTGTCAGCGACTGAGGAAACAGACCTCAAACAGGCTGAGGGTCGAGATGGTACCGACCTCAGCCTCACTACGTGCAGGAAATGCTCACCGTTAAGTCTGATGACGTGAGCGGTCGTACCAAGATGTATAAAAACATCGTGGACGGCAACCATCAGATGGAGCCGGGCATGCCAGAATCCTTCAACGTATTGTTGAAAGAGATTCGTTCGCTGGGTATCAACATCGAACTGGAAGACGAGTAATTCTCGCTCAAACAGGTCACTGCTGTCGGGTTAAAACCCGGCAGCGGATTGTGCTAACTCCGACGGGAGCAAATCCATGAAAGATTTATTAAAGTTTCTGAAAGCGCAGACTAA
+
CCCCCGGGGGGGGGGGGGGGGGGGGGGGEGGGGGGGGGGGGGGGGGGGGGGGGGGGGGGGGGGGGGG<FFGGGGGGGGGGGGGGGGGGGGGG@GGGGGGGGGGGG?GG?FGGGGGGGGGGGFGGGGGGGGGGGGGGGGGGGG<GGGGGGGGGGGGGGGGGGGGGGGGGGGGGGGG@FFGGGGGGGGGGGGGGGGGGGGGGGGGGGGGGGGGGGFGGGGGGGGGGGGGGGGGGGGGGGFFFFGGFGGGGGGGFFCGGGGGGGGGGGGGGGGGGGEAGFCGGGEGGGGGFGGGGGGGGGGGGGGGGGGGGCGGGGGFGGGGGGGGGGGGGGGGGGGGGGGGGGGGGGECFGFGGGGGFGGGGGGGGGGGGGGGGGFCGGGGGGGGGGGGGCCCCC
@M01607:188:000000000-KTTC9:1:1101:7687:4517 1:N:0:AAGGAGAC+CCGAAGAT
CATCGCTGACGAGTAACCGGATCCCCGATCCGTGGACTTGTCAGCGACTGAGGAAACAGACACTAAATAAGCTGAGGAGGGATTCTAATTTGGCCTCAGCAACACACCGTACAGGAAATGCTCACCGTTAAGTCTGATGACGTGAACGGTCGTACCAAGATGTATAAAAACATCGTGGACGGCAACCATCAGATGGAGCCGGGCATGCCAGAATCCTTCAACGTATTGTTGAAAGAGATTCGTTCGCTGGGTATCAACATCGAACTGGAAGACGAGTAATTCTCGCTCAAACAGGTCACTGCTGTCGGGTTAAAACCCGGCAGCGGATTGTGCTAACTCCGACGGGAGCAAATCCGTGAAAGATTTATTAAAGTTTCTGAAAGCGCAGACTAA
+
CCCCCGGGG?FFGGGGGDGGGGG8CFGGFGGGGGEGGGGGEEFACC@F@G@CFCFFGGGGGEFGDEGCFFFGGDFGGFDGGGG<FFFGGCEGF<<FCGG<FGGG@GE=>BE@CGGGGGGFF:<FDF=B?6=?FFDFGGGGGGGGGGGGC=FECFG=FFG??FGG@DGG?FGGGFEGC7GEGFGGGGFGFFGGFFFFGFG7B@ABECFFGFGGGFFCCFFGFGGGGFGGGFGGGGFCFFG>CEDECDGGDFGFFFFDFGD?>E:FF?AFCEB@88>GFF=CC@CFECFFGGGFCE<GGFGGFCGEGECAC=<C,@:@B@67@GECGFEFGED9FFD@FGCF@EF<C@ECDF@@CEFFF<FECF<GGGF9CFGGFC,9CFGFF@CFCGGGCCCCC
@M01607:188:000000000-KTTC9:1:1101:16161:4519 1:N:0:AAGGAGAC+CCGAAGAT
CATCGCTGACGAGTAACCGGATCCCCGATCCGTGGACTTGTCAGCGACTAGGAAACAGACCTTCTTTAGGCTGAGGTCAGGATCACCCGTCTCCTCAGCCGGAGATCGTGCAGGAAATGCTCACCGTTAAGTCTGATGACGTGAACGGTCGTACCAAGATGTATAAAAACATCGTGGACGGCAACCATCAGATGGAGCCGGGCATGCCAGAATCCTTCAACGTATTGTTGAAAGAGATTCGTTCGCTGGGTATCAACATCGAACTGGAAGACGAGTAATTCTCGCTCAAACAGGTCACTGCTGTCGGGTTAAAACCCGGCAGCGGATTGTGCTAACTCCGACGGGAGCAAATCCGTGAAAGATTTATTAAAGTTTCTGAAAGCGCAGACTAA
+
CCCCCGGGGGGGGGGGGGGGGGGGGGGGGGGGGGGGGGGGGGGGGGGGGGGGGGGGGGGGGGGGGGG,:CFFGGGGGGGGGGGGGGGGGGG<GGGGGGGGGGGGGGGGGGGGGGGGGGGGGGGGGGGGGGGGGGGGGGGGGGGGGGGGGGGGGGGGGGGGGGGGGGGGGGGGGGGGGGGGGGGGGGGGGGGGGGGGGGGGGGGGGGGGGGGGGGGGGGGGGGGFGGGGGGGGGGGGGGGGGGGGGGGGGGGGFGGGGGGGGGGGGGGGGGGGGFGGFGGGGFGGGGGGGGGFGGGGGGGGGGGGGGGGGGGDGGGGGGGGGGGGGGGGGGGGGGGGGGGGGGGGFGGGGGGGGGGGGGGGGGGGGGGGGGGGGFGGGGGGGGGGGGGCCCCC
@M01607:188:000000000-KTTC9:1:1101:20165:4538 1:N:0:AAGGAGAC+CCGAAGAT
CATCGCTGACGAGTAACCGGATCCCCGATCCGTGGACTTGTCAGCGACTGAGGAAACAGACTCGCCTGTGGCTGAGGTACTCGTTTAGTGTCCCCTCAGCTAGGACCTGTGCAGGAAATGCTCACCGTTAAGTCTGATGACGTGAACGGTCGTACCAAGATGTATAAAAACATCGTGGACGGCAACCATCAGATGGAGCCGGGCATGCCAGAATCCTTCAACGTATTGTTGAAAGAGATTCGTTCGCTGGGTATCAACATCGAACTGGAAGACGAGTAATTCTCGCTCAAACAGGTCACTGCTGTCGGGTTAAAACCCGGCAGCGGATTGTGCTAACTCCGACGGGAGCAAATCCGTGAAAGATTTATTAAAGTTTCTGAAAGCGCAGACTAA
+
CCCCCGGGGGGGGGGGGGGGGGGGGGGGGGGGGGGGGGGGGGGGGGGGGGGGGGGGGGGGGGGGGGG7FFGGGGGGGGGGGGGGGGGGGGGGGGGGGGGGGGGGGGGGGGGGGGGGGGGGGG8GGGGGGGGGGGGGGGGGGGGGGGGGGGGGGGGGGGGGGGGGGGGGGGGGGGGGGGGGGGGGGGGGGGGGGGGGGGGGGGGGGGGGGGGGGGGGGGGGGGGGGGGGGGGGGGGGGGGGGGGGGGGGGGGGGGGGGGGGGGGGGGGGGGGGGGGGGGF=GGGGGGGGGGGGGGGGGGGGGGGGGGGGGGGGGGGGGGGGGGGGGGGGGGGGGGGGGGGGGGGGGGFGGGGGDGGGGGGGGGGGGGGGGGGFC;=,66GGGGGGGGGGCCCCC
@M01607:188:000000000-KTTC9:1:1101:12229:4542 1:N:0:AAGGAGAC+CCGAAGAT
CATCGCTGACGAGTAACCGGATCCCCGATCCGTGGACTTGTCAGCGACTGAGGAAACAGACTGCGATTCGGCTGAGGAACATTACAGCCTGCGCCTCAGCCTGAATTCATGCAGGAAATGCTCACCGTTAAGTCTGATGACGTGAACGGTCGTACCAAGATGTATAAAAACATCGTGGACGGCAACCATCAGATGGAGCCGGGCATGCCAGAATCCTTCAACGTATTGTTGAAAGAGATTCGTTCGCTGGGTATCAACATCGAACTGGAAGACGAGTAATTCTCGCTCAAACAGGTCACTGCTGTCGGGTTAAAACCCGGCAGCGGATTGTGCTAACTCCGACGGGAGCAAATCCGTGAAAGATTTATTAAAGTTTCTGAAAGCGCAGACTAA
+
CCCCCGGGGGGGGGGGGGGGGGGGGGGGGGGGGGGEGGGGGGGGGGG:EGFFGGGGGGFGGGGGEGG,<8C@CFGGGGGGGFGGGGGGGGGG>GE7?@<FFD?DEFGGGG?GGGGGGFGDGF@GGFEGGEFGE;GGFGGGGGGGGGGGE?FGGGGGGGGGDFFEFGGGGGFF>FFGGCDCGFEFGGGGGGGGFGGFFFFGGGFEGGGGGGFFFFFCCGFGGGGGGGGGGGGGGGFGGGGFGGGGGGGGGGGGGFGFGGGGGGGGGGGGGGGGGGGGGGGGFGDGF7GFGGGGGGGGGGGGGGDGGGGGFGGGGGGGGGFGGGGGGGGGGGGGFGGGGGGGGGGGGGFFAGGGGGGGGGGGGGGGGGGGGGGGFE@F@EGGGGGGGGGGCCCCC
@M01607:188:000000000-KTTC9:1:1101:20769:4553 1:N:0:AAGGAGAC+CCGAAGAT
CATCGCTGACGAGTAACCGGATCCCCGATCCGTGGACTTGTCAGCGACTGAGGAAACAGACCTTCGATTTGCTGAGGTAGCTGTGCCCTAGTACCTCAGCTTACTATTTTGCAGGAAATGCTCACCGTTAAGTCTGATGACGTGAACGGTCGTACCAAGATGTATAAAAACATCGTGGACGGCAACCATCAGATGGAGCCGGGCATGCCAGAATCCTTCAACGTATTGTTGAAAGAGATTCGTTCGCTGGGTATCAACATCGAACTGGAAGACGAGTAATTCTCGCTCAAACAGGTCACTGCTGTCGGGTTAAAACCCGGCAGCGGATTGTGCTAACTCCGACGGGAGCAAATCCGTGAAAGATTTATTAAAGTTTCTGAAAGCGCAGACTAA
+
CCCCCGGGGGGGGGGGGGGGGGGGGGGGGGGGGGGGGGGGGGGGGGGGGGGGGGGGGGGGGGGGGGG,<CFFGGGGGGGGGGGGGGGGGGGGGGGGGGGGGGGGGGGGGGGGGGGGGGGGGG@GGGGGGGGGGGGGGGGGGGGGGGGGGGGGGGGGGGGGGGGGGGGGGGGGGGGGGEGGGGGGGGGGGGGGGGGGGFGGGGGGGGGGGGGGGGGGGGGGGGGGGGGGGGGGGGGGGGGFGGGGGGGGFFGGGGGGGGGGGGGFGGGGGGGGGGGGGGGGGFFGGGFBGGGGGGGGGGGGGGGGGGGGGGGGEGGDGGGGGGGGGGGGGGGGGGGGGGGGGGGGGFAFGGGGGGGGGGGGGGGGGGGGGGGFFC<,<;GGGGGGGGGGCCCCC
@M01607:188:000000000-KTTC9:1:1101:26098:4554 1:N:0:AAGGAGAC+CCGAAGAT
CATCGCTGACGAGTAACCGGATCCCCGATCCGTGGACTTGTCAGCGACTGAGGAAACAGACCTTATGTATGCTGAGGCATGAAATGGATACAACCTCAGCTCCATACAATGCAGGAAATGCTCACCGTTAAGTCTGATGACGTGAACGGTCGTACCAAGATGTATAAAAACATCGTGGACGGCAACCATCAGATGGAGCCGGGCATGCCAGAATCCTTCAACGTATTGTTGAAAGAGATTCGTTCGCTGGGTATCAACATCGAACTGGAAGACGAGTAATTCTCGCTCAAACAGGTCACTGCTGTCGGGTTAAAACCCGGCAGCGGATTGTGCTAACTCCGACGGGAGCAAATCCGTGAAAGATTTATTAAAGTTTCTGAAAGCGCAGACTAA
+
CCCCCGGGGGGGDGGGGGGGGGGGGGGGGGGGGGGGGGGGGGGGGG688@FGGGGGGGGFGGGGGGGFFGGGGGGGGGGGGGGGGFGGGGGGGGGEGGGGFGGGGGGGGFG?FGGGGGGGG@GGGFEFEGGGGGGFFGGGGGGGGGGGGEGGGGGGGGGGFGGGGGGGGGGGGGGGGBEG>GGGGEFEGGGGGGGGGFGGEEGGGGGGGGFFGGGGFGGGGGGGFGGGGFGGGGGGGGGGFGGGGGGE>DCFFGGFGFFFEFFFFFFFGFFFGFEGFCFFGFEC?GE@GGF?GGGGGFFC?EGFEDGFFFEGEEFE@EGCFC=C8GDFFEFC,FEB+BF:FF7F<FCE,GCB+:CGGGGGGGGGFFE@CGFGFC,GCFGGGFF7FAFEC8CCC
@M01607:188:000000000-KTTC9:1:1101:22701:4556 1:N:0:AAGGAGAC+CCGAAGAT
CATCGCTGACGAGTAACCGGATCCCCGATCCGTGGACTTGTCAGCGACTGAGGAAACAGACTAATTGTCAGCTGAGGCATCTATTTGGCCTTGCCTCAGCACGGGAATTTGCAGGAAATGCTCACCGTTAAGTCTGATGACGTGAACGGTCGTACCAAGATGTATAAAAACATCGTGGACGGCAACCATCAGATGGAGCCGGGCATGCCAGAATCCTTCAACGTATTGTTGAAAGAGATTCGTTCGCTGGGTATCAACATCGAACTGGAAGACGAGTAATTCTCGCTCAAACAGGTCACTGCTGTCGGGTTAAAACCCGGCAGCGGATTGTGCTAACTCCGACGGGAGCAAATCCGTGAAAGATTTATTAAAGTGGCTGAAAGCGCAGACTAA
+
CCCCCGGGGGGGGGGGGGGGGGGGGGGGGGGGGGGGGGGGGGGGGGGGGG8FGGGGGGGGGGGGGGGFGGGGGGGGGGGGGGGGGGGGGGGGGGGGGGGGGGGGGGGGGGGGGGGGGGGGGGGGGGGGGGGGGGGGGGGGGGGGGGGGGGGGGGGGGGGGGGGGGGGGGGGGGGGGGGGGGGGGGGGGGGGGGGGGGGGGGGGGGFGGGGGGGFGGFGGGGGGGGGGFGGGGGGGGGGFFGGGGGGGGGGGGGFGGGGGGGGGFGGGFFFFGGGGGGFFFFEGDGGGGGGGGGGGGGGGG?GGGGGGGGGGFDGGGGGGGGGGGGGGGGGGGGGGGGGGGGFGGGFFGGGGGGGGGGGGGGGGGGGGGGGGGFC,,GGGGGGGGGGGGCCCCC
@M01607:188:000000000-KTTC9:1:1101:7961:4565 1:N:0:AAGGAGAC+CCGAAGAT
CATCGCTGACGAGTAACCGGATCCCCGATCCGTGGACTTGTCAGCGACTGAGGAAACAGACTGTGTTAACGCTGAGGTGAGACAGTTCTTGATCCTCAGCGAGTTGAAGTGCAGGAAATGCTCACCGTTAAGTCTGATGACGTGAACGGTCGTACCAAGATGTATAAAAACATCGTGGACGGCAACCATCAGATGGAGCCGGGCATGCCAGAATCCTTCAACGTATTGTTGAAAGAGATTCGTTCGCTGGGTATCAACATCGAACTGGAAGACGAGTAATTCTCGCTCAAACAGGTCACTGCTGTCGGGTTAAAACCCGGCAGCGGATTGTGCTAACTCCGACGGGAGCAAATCCGTGAAAGATTTATTAAAGTTTCTGAAAGCGCAGACTAA
+
CCCCCGGGGGGGGGGGGGGGGGGGGGGGGGGGGGGGGGGGGGGGGGGGGGCFGGGGGGGGGGGGGGG,CCFGGGGGGGGGGGGGGGGGGGGG??GGGGGGGGGGGGGGGGGGGGGGGGGGGGGGGGGGGGGGGGGGGGGGGGGGGGGGGGGGGGGGGGGGGGGFGGGGGGGGGGGGGGGFGGGGGGGGGGGGGGGGGGGGGGGGGGGGGGGGFGGGGGGGGGGGGGGGGGGGGGGGGGGGGGGGGGGGGGGFFGGGGGGGGGGGGGGGGGGGGFGGFAGFGEGGF?GFGGGGGGGGGGFGGGFGGGGGGGGGGGGGGGGGGGGDGGGGGGGGGGGGGGGGGGGGGGGGGGF>GGGGGGGGGFGGGGGGGGGGGF9GGGGGGGGGGGGGCCCCC
@M01607:188:000000000-KTTC9:1:1101:8554:4566 1:N:0:AAGGAGAC+CCGAAGAT
CATCGCTGACGAGTAACCGGATCCCCGATCCGTGGACTTGTCAGCGACTGCGGAAACAGACTAATCGCCAGCTGAGGTCACAAAATAAATGGACCTCAGTTGTTGTGATGCAGGAAATGCTCACCGTTAAGTCTGATGACGTGAACGGTCGTACCAAGATGTATAAAAACATCGTGGACGGCAACCATCAGATGGAGCCGGGCATGCCAGAATCCTTCAACGTATTGTTGAAAGAGATTCGTTCGCTGGGTATCAACATCGAACTGGAAGACGAGTAATTCTCGCTCAAACAGGTCACTGCTGTCGGGTTAAAACCCGGCAGCGGATTGTGCTAACTCCGACGGGAGCAAATCCGTGAAAGATTTATTAAAGTTTCTGAAAGCGCAGACTAA
+
CCCCCGGGGGGGGGGGGGGGGGGGGGGGGGGGGGGGGGGGGGFGGGGGGG,BCGGGGGGGGGGGGGG@FGGGGGGGGGGGGGGGGGGGGGGG@GG?GGGGGGGGGGGGGGGGGGGFFGGGGGGGGGGGGGG?GGGGGGGGGGGGGGGGGGGGGGGGGGG???FGGGGGGGGGGGGGD>GFGGFGGGGGDGGGFGG?GGGGGGGFFGGGGGGGGG8FFGGGGGGGGGGFGGGGGGFGGGGFFGEGGGGGGGGFFGFFGFGGGGGGGGGGGGGGFFGCGGGF>GFE:GGGGGFGFCFFGGEFBEFGGGGGGGGFEGEEFA>EGD7GGGGGFGGGGGGGGGGGGGGEFEF<FCGDDGGGGGGGGGGGGFFGGFGGGFEGGGGGGGGGGGGCCCCC
@M01607:188:000000000-KTTC9:1:1101:8833:4589 1:N:0:AAGGAGAC+CCGAAGAT
CATCGCTGACGAGTAACCGGATCCCCGATCCGTGGACTTGTCAGCGACTGAGGAAACAGACATTTGCGGCGCTGAGGAACTGCCGAACTTATTCCTCAGCCAAAAAATTTGCAGGAAATGCTCACCGTTAAGTCTGATGACGTGAACGGTCGTACCAAGATGTATAAAAACATCGTGGACGGCAACCATCAGATGGAGCCGGGCATGCCAGAATCCTTCAACGTATTGTTGAAAGAGATTCGTTCGCTGGGTATCAACATCGAACTGGAAGACGAGTAATTCTCGCTCAAACAGGTCACTGCTGTCGGGTTAAAACCCGGCAGCGGATTGTGCTAACTCCGACGGGAGCAAATCCGTGAAAGATTTATTAAAGTTTCTGAAAGCGCAGACTAA
+
CCCCCGGGGGGGGGGGGGGGGGGGGGGGGGGGGGGGGGGGGGGGGGGGGGGGGGGGGGGGGGGGGFGCFGGGGGGGGGGGGGGGGGGGGGGG@GGGGGGGGGGGGGGGGGGGGGGGGGGGGGGGGGGGGGGGGGGGGGGGGGGGGGGGGGGGGGGGGGGGGGGGGGGGGGGGGGGGGDGGGGGGGGGGGGGGGGGGGGGGGGGGGGGGGGGGGGGGGGGGGGGGGGGGGGGGGGGGGGGGGGGGGGGGGGGGGFFFGGGFGGGGGGGGGGGGGGGGGGGGGGGGGGGGGGGGGGGGGGGGGDGGGGGFGGGGGGGGGGGGGGGDGGGGGGGGGGGGGGGGGGGGGGEGGGGGGGGGGGGGGGGGGGGGGGGGGEF<GGGGGGGGGGGGCCCCC
@M01607:188:000000000-KTTC9:1:1101:24748:4600 1:N:0:AAGGAGAC+CCGAAGAT
CATCGCTGACGAGTAACCGGATCCCCGATCCGTGGACTTGTCAGCGACTGAGGAAACAGACGGAATTAGGGCTGAGGTCATACCTTCTAGTCCCCTCAGCTACACCGGGTGCAGGAAATGCTCACCGTTAAGTCTGATGACGTGAACGGTCGTACCAAGATGTATAAAAACATCGTGGACGGCAACCATCAGATGGAGCCGGGCATGCCAGAATCCTTCAACGTATTGTTGAAAGAGATTCGTTCGCTGGGTATCAACATCGAACTGGAAGACGAGTAATTCTCGCTCAAACAGGTCACTGCTGTCGGGTTAAAACCCGGCAGCGGATTGTGCTAACTCCGACGGGAGCAAATCCGTGAAAGATTTATTAAAGTTTCTGAAAGCGCAGACTAA
+
CCCCCGGGGGGGGGGGGGGGGGGGGGGGGGGGGGGGGGGGGGGGGG@@CFGGGGGGGGGGGGGGGGG,:CEFGGGGGGGGGGGGGGGGGGGGGGGG4@GG@GGGGGGGGGGGGGGGGGGGGGGGGGGGGGGGGGGGGGGGGGGGGGGGGGGGGGGGGGGGGGGGGGGGGGGGGGGGGGGGGGGGGGGGCGGGGGGGGGGGGGGGGGGGGGGGGGGGGGGGGGGFGGGGGGGGGGGGGGGGGGCGGGGGGFGGGGGGGGGGGGFFGGGGGGGGGGGGGGGGGGGDGGGGGGGGGGGF?GGGGGGGGGGGGGGGEGGGGGGGGGGGGGGGGGGGGGGGGGGGGGGGGGGGGGGGEDGGGGGGGGGGGGGGGGGGGF,GGGGGGGGDGGGGCCCCC
@M01607:188:000000000-KTTC9:1:1101:12386:4609 1:N:0:AAGGAGAC+CCGAAGAT
CATCGCTGACGAGTAACCGGATCCCCGATCCGTGGACTTGTCAGCGACTGAGGAAACAGACATCAGCTATGCTGAGGTACTATTTATCAGGTTCCTCAGCCTCGAGGGGTGCAGGAAATGCTCACCGTTAAGTCTGATGACGTGAACGGTCGTACCAAGATGTATAAAAACATCGTGGACGGCAACCATCAGATGGAGCCGGGCATGCCAGAATCCTTCAACGTATTGTTGAAAGAGATTCGTTCGCTGGGTATCAACATCGAACTGGAAGACGAGTAATTCTCGCTCAAACAGGTCACTGCTGTCGGGTTAAAACCCGGCAGCGGATTGTGCTAACTCCGACGGGAGCAAATCCGTGAAAGATTTATTAAAGTTTCTGAAAGCGCAGACTAA
+
CCCCCGGGGGGGGGGGGGGGGGGGGGGGGGGGGGGGGGGGGGGGGGGGGGGGGGGGGGGGGGGGGGGEFGGGGGGGGGGGGGGGGGGGGGGG@GG@GGGGGGGGGGGGGGGGGGGGGGGGGG@GGGGGGGGGGGGGGGGGGGGGGGGGGGGGGGGGGGGGGGGGGGGGGGGGGGGGGGGGGGGGGGGGGGGGGGGGGGGGGGGGGGGGGGGGGGGGGGGGGGGGGGGGGGGGGGGGGGGGGGGGGGGGGFGGGGGGGGGGGGGGGGGGGGGGGFGGGGGGGFFFEFGGGGGGGGGGGGGGGGGGGGGGGGGGGGGGGGGGGGGGGGGGGGGGGGGGGGGGGGGGGGFGEGGGGGGGGGGGGGGGGGGGGGGGGGFFFEGGGGGGGGGGCCCCC
@M01607:188:000000000-KTTC9:1:1101:6740:4613 1:N:0:AAGGAGAC+CCGAAGAT
CATCGCTGACGAGTAACCGGATCCCCGATCCGTGGACTTGTCAGCGACTGAGGAAACAGACTGCGCCCAAGCTGAGGGCTTAACTTGCATCTTCCTCAGCATTGTCGTGTGCAGGAAATGCTCACCGTTAAGTCTGATGACGTGAACGGTCGTACCAAGATGTATAAAAACATCGTGGACGGCAACCATCAGATGGAGCCGGGCATGCCAGAATCCTTCAACGTATTGTTGAAAGAGATTCGTTCGCTGGGTATCAACATCGAACTGGAAGACGAGTAATTCTCGCTCAAACAGGTCACTGCTGTCGGGTTAAAACCCGGCAGCGGATTGTGCTAACTCCGACGGGAGCAAATCCGTGAAAGATTTATTAAAGTTTCTGAAAGCGCAGACTAA
+
CCCCCGGGGGGGGGGGGGGGGGGGGGGGGGGGGGGGGGGGGGGGGGGGGGCFGGGGGGGGGGGGGGGDGGGGGGGGGGGGGGGGGGGGGGGGGGGGG?GGGGG@5GGGGGGGGGGGGGGGGGGGGGGGGGGGGGGGGGGGGGGGGGGGGEGGGGGGGGGGGGGGFGGGGGGGGGGGGDGGGGGGGGGGGGGGGGGGGGGGGGGGGGGGDGFGGGGGFGGGGGGGGGGGGGGGGGFDCGDFGGGGGGGGGFGGFBGGGGGGGGGGGGGGGGGGGGGGGFFB7GGGGFGGGFGGGGGGGGGGGGGGGGGGGGGGE7GGGGFGGGGDGGGGGGGGGGGGGEFDGGGGGGGGGGGGGGGGGGGGGGGGGGGGGGGGGF9GGGGGGGGGGGGGCCCCC
@M01607:188:000000000-KTTC9:1:1101:9158:4614 1:N:0:AAGGAGAC+CCGAAGAT
CATCGCTGATGAGTAACCGGATCCCCGATCCGTGGACTTGTCAGCGACTGAGGAAACAGACGTAGAAACCGCTGAGGCGCCGAGAAGAATGATCCTCAGCACTTCATGCTGCAGGAAATGCTCACCGTTAAGTCTGATGACGTGAACGGTCGTACCAAGATGTATAAAAACATCGTGGACGGCAACCATCAGATGGAGCCGGGCATGCCAGAATCCTTCAACGTATTGTTGAAAGAGATTCGTTCGCTGGGTATCAACATCGAACTGGAAGACGAGTAATTCTCGCTCAAACAGGTCACTGCTGTCGGGTTAAAACCCGGCAGCGGATTGTGCTAACTCCGACGGGAGCAAATCCGTGAAAGATTTATTAAAGTTTCTGAAAGCGCAGACTAA
+
CCCCCGGGGGGGGGGGGGGGGGGGGGGGGGGGGGGGGGGGGGGGGGGGGGGGGGGGGGGGGGGGGGG,::CFGGGGGGGGGGGGGGGGGGGG@GGGGGGGGGGGGGGGGGGGGGGGGGGGGGGGGGGGGGGGGGGGGGGGGGGGGGGGGGGGGGGGGGGGGGGGGGGGGGGGGGGGGGGGGGGGGGGGGGGGGGGGGGGGGGGGGGGGGGGGGGGGGGGGGGGGGGGGGGGGGGGGGGGGGGGGGGGGGFGGGGGGGGGGGGGFGGGGGGGGGGGGGGGGGGGGGGGGGGGGGGGGGGGGGGGGGEFGGGGGGGGGGGGGGGGGGGGGGGGGGGGGGDGGGGGGGGFGGGGGGEGGGGGGGGGGGGGGGGGGGFCCGGGGGGGGGGGGCCCCC
@M01607:188:000000000-KTTC9:1:1101:8521:4617 1:N:0:AAGGAGAC+CCGAAGAT
CATCGCTGACGAGTAACCGGATCCCCGATCCGTGGACTTGTCAGCGACTGCGGAAACAGACATCGTGGGTGCTGAGGGTCGCAGAAAATAAACCCTCAGCAGGCGTTTGTGCAGGAAATGCTCACCGTTAAGTCTGATGACGTGAACGGTCGTACCAAGATGTATAAAAACATCGTGGACGGCAACCATCAGATGGAGCCGGGCATGCCAGAATCCTTCAACGTATTGTTGAAAGAGATTCGTTCGCTGGGTATCAACATCGAACTGGAAGACGAGTAATTCTCGCTCAAACAGGTCACTGCTGTCGGGTTAAAACCCGGCAGCGGATTGTGCTAACTCCGACGGGAGCAAATCCGTGAAAGATTTATTAAAGTTTCTGAAAGCGCAGACTAA
+
CCCCCED@@FGG7@CFGFGGEGGCGGDGGGGGGGGGGGFDGGFGGC:::CAFDFGGGGGGGGGGGGG7@CEFEF,FCGFGGGEEFGEGGF?FFFF9F?@F@@<@C=7FFC@>CF?GGEFF?GGGFE?C=F@9CFGFFDC<=F>:AFFFE:FCB;FFGGGF@FGFCEGF;:7CGC5G%DE:>8CEEGGG>FF=<<B:B8FGGGGGG9FFFCF=G>FFDFFGDFGFEFGFED<FGEFGED90>C8CEDCG@GGGGGC=DCGGGGEFFFGGFFCA:?9EE@7C,+==52FCEEFFBFFF?GGGFF7C@=9,ECGF7FGGGF@GDECF8E68GFGGGGGGF@CCFFEEEFCF<FBGG>GFGFECGFFFFECC@GGGFE,AFFFGDFFC9DEE@@CBA
@M01607:188:000000000-KTTC9:1:1101:6426:4624 1:N:0:AAGGAGAC+CCGAAGAT
CATGCTGACGAGTAACCGGATCCCCGATCCGTGGACTTGTCAGCGACTGAGGAAACAGACACTTGAATAGCTGAGGTGCCTGCTTTGCCTTACCTCAGCTCTGTAGCCTGCAGGAAATGCTCACCGTTAAGTCTGATGACGTGAACGGTCGTACCAAGATGTATAAAAACATCGTGGACGGCAACCATCAGATGGAGCCGGGCATGCCAGAATCCTTCAACGTATTGTTGAAAGAGATTCGTTCGCTGGGTATCAACATCGAACTGGAAGACGAGTAATTCTCGATCAAACAGGTCACTGCTGTCGGGTTAAAACCCGGCAGCGGATTGTGCTAACTCCGACGGGAGCAAATCCGTGAAAGATTTATTAAAGTTTCTGAAAGCGCAGACTAA
+
CCCCCCEFGE;F@FGFGFE@F@EEGGDGGEGGGGCFC,CFGGCFGG@@FG8DEFFGGGGGGGGGDAC,9:CE<FC7FFEEGFGGGGEFD9,FEGG?GFGFGCE?EEE<EGGCFG7EFGFE?EFGGGGGGGGGF?FEGGFFEGGF<FGGGCEGGGGGGGFFBF?FFGGDFGGDG>B2>EFED:CGGGCFCFGGCGGGGFC3:FFFGCFGFEGGF?<CFFFFGD8@==<2EDDFGGGFGDEFFFGGCDGG>BGFDAE@AGGGGDGFGGFFGFGCFGFF=FEFA@C?%<<F<F@CEEEFE5FA4+GGFCGF=EFGGFCCFEDGF@@,9,FA<@66EFGFEC@@AEDF@<EFGGGGEGFCGFFFEGGFE9FEF<FC6,AAAF@;FE@GFC<8@,CA
@M01607:188:000000000-KTTC9:1:1101:24414:4625 1:N:0:AAGGAGAC+CCGAAGAT
CATCGCTGACGAGTAACCGGATCCCCGATCCGTGGACTTGTCAGCGACTGAGGAAACAGACAGACTGGGAGCTGAGGAGGTTCTTCGAAAAAACCTCAGCAATTGACATTGCAGGAAATGCTCACCGTTAAGTCTGATGACGTGAACGGTCGTACCAAGATGTATAAAAACATCGTGGACGGCAACCATCAGATGGAGCCGGGCATGCCAGAATCCTTCAACGTATTGTTGAAAGAGATTCGTTCGCTGGGTATCAACATCGAACTGGAAGACGAGTAATTCTCGCTCAAACAGGTCACTGCTGTCGGGTTAAAACCCGGCAGCGGATTGTGCTAACTCCGACGGGAGCAAATCCGTGAAAGATTTATTAAAGTTTCTGAAAGCGCAGACTAA
+
CCCCCGGGGGGGGGGGFGGGGGGGGFEGGGGGGGG7FEFGGGGGGG@888CEFGGGGGGGGGFDFGG<CC@@EGGFFFGFCFGGGGGGGGEG@GGGGGGGGGGGGFGGGFFFGGGGGGGGGGGGGGGGGGGFGGGGGGGDFGEGDFDG=GGGGGGEGGG?EFGGGGGGGGGGGGG@C@>BFAEGCFGCFGGGGGGFGFGEFCFEGFGGFC@FGGGGFGGGGGGGE=EF1FD:GGGFE;>>CGEGGGFGFGGFFGGGGGGGGGFGGGGGGGGGFFEDFEGEECCGGFFGGFFFFFFGFGGG?@DGGGGGGGGGGGGGGGGGCF7F8GGGGGGGGGFFGFDGFFGGGGFGGGGGGGGGEDGGGGGGGGGGGGGGFC,GGGGGGGDGGGGGCCCCC
@M01607:188:000000000-KTTC9:1:1101:8663:4640 1:N:0:AAGGAGAC+CCGAAGAT
CATCGCTGACGAGTAACCGGATCCCCGATCCGTGGACTTGTCAGCGACTGAGGAAACAGACTCCATGCAGGCTGAGGAAAATCACGTACGTGTCCTCAGCTTATGAATTTGCAGGAAATGCTCACCGTTAAGTCTGATGACGTGAACGGTCGTACCAAGATGTATAAAAACATCGTGGACGGCAACCATCAGATGGAGCCGGGCATGCCAGAATCCTTCAACGTATTGTTGAAAGAGATTCGTTCGCTGGGTATCAACATCGAACTGGAAGACGAGTAATTCTCGCTCAAACAGGTCACTGCTGTCGGGTTAAAACCCGGCAGCGGATTGTGCTAACTCCGACGGGAGCAAATCCGTGAAAGATTTATTAAAGTTTCTGAAAGCGCAGACTAA
+
CCCCCGGGGGGGGGGGGGGGGGGGGGGGGGGGGGGGGGGGGGGGGGGGGGGGGGGGGGGGGGGGGGG@FGGGGGGGGGGGGGGGGGGGGGGG@GGG?GGGGGGGGGGGGGGG@GGGGGGGGG@GGGGGGGGGGGGGGGGGGGGGGGGGGGGGGGGGGGGGGGGGGGGGGGGGGGGGGGGGGGGGGGGGGGGGGGGGGGGGGGGGGGGGGGGGGFGGFGGGGGGGGGGGGGGGGGGGGGGGGGGGGGGGGFGGGGGGGGGGGGGGGGGGGGGGGGGGGGGGGGGGGGGGGGGGGGGGGGGGGGGGGGGGGGGGGGGGGGGGGGGGGGGGGGGGGGGGGGGGGGGGGGGGGGGGGGGGGGGGGGGFGGGGGGGGFFECGGGGGGGGGGGGCCCCC
@M01607:188:000000000-KTTC9:1:1101:24543:4642 1:N:0:AAGGAGAC+CCGAAGAT
CATCGCTGACGAGTAACCGGATCCCCGATCCGTGGACTTGTCAGCGACTGAGGAAACAGACATTACTGGGGCTGAGGAAACATAACTTGAGCACCTCAGCCTCATTATGTGCAGGAAATGCTCACCGTTAAGTCTGATGACGTGAACGGTCGTACCAAGATGTATAAAAACATCGTGGACGGCAACCATCAGATGGAGCCGGGCATGCCAGAATCCTTCAACGTATTGTTGAAAGAGATTCGTTCGCTGGGTATCAACATCGAACTGGAAGACGAGTAATTCTCGCTCAAACAGGTCACTGCTGTCGGGTTAAAACCCGGCAGCGGATTGTGCTAACTCCGACGGGAGCAAATCCGTGAAAGATTTATTAAAGTTTCTGAAAGCGCAGACTAA
+
CCCCCGGGGGGGGGGGGGGGGGGGGGGGGGGGGGGFGGGGGGGGGG@8@FGGGGGGGGGGGGGGGGG9:CFGGGGGGGGGGGGGGGGGGGGGGGGGGGGGGGGGGGGGGGGGGGGGGGGGGGGGGGGGGGGGGGGGGGGGGGGGGGGGGGGGGGGGGGGGGGGGGGGGGGGGGGGGGFGGGGGGGGGGGGGGGGGGGGGGGGGGGGGGGFGGGGGGFGGGGGGGGGGGGGGGGGGGGGGGGGGGGGGGFFGGGGGGGGGGGGGGGGGGGGFFGGGGGGGGGGGGGGGGGGGGGGGGGGGGGGGGGGGGGGGGGGGGGGGGGGGGGGGGGGGGGGGGGGGGGGGGGFFGGGGGGGGGGGGGGGGGGGGGGGGGFF,GGGGGGGGGGGGGCCCCC
@M01607:188:000000000-KTTC9:1:1101:19837:4646 1:N:0:AAGGAGAC+CCGAAGAT
CATCGCTGACGAGTAACCGGATCCCCGATCCGTGGACTTGTCAGCGACTGAGGAAACAGACTTCCCGCTGGCTGAGGATCAGTGCATGGATTGCCTCAGCCCGCCAGGATGCAGGAAATGCTCACCGTTAAGTCTGATGACGTGAACGGTCGTACCAAGATGTATAAAAACATCGTGGACGGCAACCATCAGATGGAGCCGGGCATGCCAGAATCCTTCAACGTATTGTTGAAAGAGATTCGTTCGCTGGGTATCAACATCGAACTGGAAGACGAGTAATTCTCGCTCAAACAGGTCACTGCTGTCGGGTTAAAACCCGGCAGCGGATTGTGCTAACTCCGACGGGAGCAAATCCGTGAAAGATTTATTAAAGTTGCTGAAAGCGCAGACTAA
+
CCCCCEED:@FGCFFGGFGGGCFFGGGGGGGFGGDGGGGEEAFGGE7@FG8FCCGFGGGGGE<FDE@+FGGGGGGFFGEFFGECEGEGGGGGG:F6CE=FGGGGCCGG??GFGG?G@FGGCFFDGEFEFGGF@?FEF@GGFGGGDFGFGFFFFGGCADEFEGGF;DGFGFCCGDGGGFEFCEGGEGGF>DAEGGGEFFDCB8EDFFGGGFF=CCF<CCFCC?EFC?EFCFGDFEFGGFEFFGGDCGFE:@DDFCFFGFGGGFFGGGGFF@DFFGFGGEACGCEEF:GFFEF?EGFGGGGGFECF@>@FEEDCGFGEGF@7GEEC@FACGGGGGGGGGDGFF@@C<<6ADF:GEEGEDC<CFGFGFAF@EFECC6;6;6DFCFGEF<FEBCCCC
@M01607:188:000000000-KTTC9:1:1101:16281:4656 1:N:0:AAGGAGAC+CCGAAGAT
CATCGCTGACGAGTAACCGGATCCCCGATCCGTGGACTTGTCAGCGACTGAGGAAACAGACCTACAACAAGCTGAGGTTATAAGGTCTGGTACCCTCAGCAACTCAGTCTGCAGGAAATGCTCACCGTTAAGTCTGATGACGTGAACGGTCGTACCAAGATGTATAAAAACATCGTGGACGGCAACCATCAGATGGAGCCGGGCATGCCAGAATCCTTCAACGTATTGTTGAAAGAGATTCGTTCGCTGGGTATCAACATCGAACTGGAAGACGAGTAATTCTCGCTCAAACAGGTCACTGCTGTCGGGTTAAAACCCGGCAGCGGATTGTGCTAACTCCGACGGGAGCAAATCCGTGAAAGATTTATTAAAGTTTCTGAAAGCGCAGACTAA
+
CCCCCGGGGGGGGGGGGGGGGGGGGGGGGGGGGGGGGFGGGGGGGGGGGGEFFGGGGGGGGGGGGGGCFGGGGGGGGEFGGGGGGGGGGGGGGGGFGGG?GGGGGGG:?@GGGGGGGGGGGGGGGGGGGGGGGGGGGGGGGGGGGGGGGGGGGFGGGGGGGGGGFGGGGGGGGGGGGGGGGGGGGGGGGGGGGGGGGGGGGGGDGGGGGGGGGGGGGGGGGGGGGGGGGGGGGEFGGFGGFGGGGGGGGGGGGFFGGGGGGGCFFGGFFGGGGEFGGCFGGGDGGGGGGG@GGGGGGGGGGGCFEFDGGGGFCGGGGGGDGGGGGGGGGGGGGGGGGGGGGFFGGGFFGGGGGGGGGGGGGGGGGGGGGGGEFF9GGGGGGGGGGGGGCCCCC
@M01607:188:000000000-KTTC9:1:1101:21804:4665 1:N:0:AAGGAGAC+CCGAAGAT
CATCGCTGACGAGTAACCGGATCCCCGATCCGTGGACTTGTCAGCGACTGAGGAAACAGACTCGAGCTAGCTGAGGGTGTCGTCTGGAATACCCTCAGCTAGTAGCTGTGCAGGAAATGCTCACCGTTAAGTCTGATGACGTGAACGGTCGTACCAAGATGTATAAAAACATCGTGGACGGCAACCATCAGATGGAGCCGGGCATGCCAGAATCCTTCAACGTATTGTTGAAAGAGATTCGTTCGCTGGGTATCAACATCGAACTGGAAGACGAGTAATTCTCGCTCAAACAGGTCACTGCTGTCGGGTTAAAACCCGGCAGCGGATTGTGCTAACTCCGACGGGAGCAAATCCGTGAAAGATTTATTAAAGTGTCTGAAAGCGCAGACTAA
+
CCCCCGGGGGGGGGGGGGGGGGGGGGGGGGGGGGGGGGGGGGGGGGGGGGCFGGGGGGGGGGGGGGG+::CFGGGGGGGGGGGGGGGGGGGGGGGGGG?GGGGGGGGGGGGGGGGGGGGGGGGGGGGGGGGGGGGGGGGGGGGGGGGGGGGGGGGGGGGGGGGGGGGGGGGGGGGGGGGGGGGGGGGGGGGGGGGF>DEFGGGGGGGGGGGFFGGGGGGGGGGGGGGGGGGGGGGGGGGGGGGDGGGGGGGGFGGGGGGGGFFGGGGGGGGGGGGGGGGFBFFFFFEGGGGGGGGFGGGGGFGGGGGGGGGGGGGGGGGGGGGGGGGGGGGGGGGGGGGGGGGGGFGGGGGGGGGGGGGGGGGGGGGGGGGFE;,GGGGGGGGGGGGCCCCC
@M01607:188:000000000-KTTC9:1:1101:14642:4666 1:N:0:AAGGAGAC+CCGAAGAT
CATCGCTGACGAGTAACCGGATCCCCGATCCGTGGACTTGTCAGCGACTGAGGAAACAGACCTTTTGATAGCTGAGGGACGATTTACAATCCCCCTCAGCTAATCCGAATGCAGGAAATGCTCACCGTTAAGTCTGATGACGTGAACGGTCGTACCAAGATGTATAAAAACATCGTGGACGGCAACCATCAGATGGAGCCGGGCATGCCAGAATCCTTCAACGTATTGTTGAAAGAGATTCGTTCGCTGGGTATCAACATCGAACTGGAAGACGAGTAATTCTCGCTCAAACAGGTCACTGCTGTCGGGTTAAAACCCGGCAGCGGATTGTGCTAACTCCGACGGGAGCAAATCCGTGAAAGATTTATTAAAGTTTCTGAAAGCGCAGACTAA
+
CCCCCGGGGGGGGGGGGGGGGGGGGGGGGGGGGGGGGGGGGGGGGGGGGGGGGGGGGGGGGGGGGGG,CFGFFGGGGGGGGGGGGGGGGGGGGG@GG@GG:GGGGFFGGGGGGGGGGGGGGGGGAFGGGGGGGFDGFFFGGGEGGGGGGGGGGGGEGGGGG9,@@E=FGGEGGGGGGGGGGGGGEFGGGEGFGGGGFFGGGGFGGFGGGGGGGGGGGGGGGGGGGGGGFGGGGGGGGGGFGEGGGGGGGFGGGFGGGGFGGGEFGGGGGGGGGFGGGGGGEFAGGGGGGGGGGGGGGGGGFF7GGGGGGGFF>GGGGGGGGGGGFGGGGFFGGGGGGGGDGGGGFGGGGGGGGGGFGGGGGGGGGGGGGGGFGGGGGGGGGGGGGGGGCCCCC
@M01607:188:000000000-KTTC9:1:1101:22433:4673 1:N:0:AAGGAGAC+CCGAAGAT
CATCGCTGACGAGTAACCGGATCCCCGATCCGTGGACTTGTCAGCGACTGAGGAAACAGACAAATAAGAAGCTGAGGTCATAGTATTTAGTCACCTCAGCAGGGTCTACTGCAGGAAATGCTACCGTTAAGTCTGATGACGTGAACGGTCGTACCAAGATGTATAAAAACATCGTGGACGGCAACCATCAGATGGAGCCGGGCATGCCAGAATCCTTCAACGTATTGTTGAAAGAGATTCGTTCGCTGGGTATCAACATCGAACTGGAAGACGAGTAATTCTCGCTCAAACAGGTCACTGCTGTCGGGTTAAAACCCGGCAGCGGATTGTGCTAACTCCGACGGGAGCAAATCCGTGAAAGATTTATTAAAGTGTCTGAAAGCGCAGACTAA
+
CCCCCGGGGGGGGGGGGGGGGGGGGGGGGGGGGGGGGGGGGGGGGGGGGG8FGGGGGGGGGGGGGGGFGGGGGGGGGGGGGGGGGGGGGGGGGGGGGGGGGGGGGGGGG@GGGGGGGGGGGGGGGGGGGGGGGGGGGGGGGGGGGGGGGGGGGGGGGGGGGGGGGGGGGGGGGGGGGGGGGGGGGFGGGGGGGGGGGGGGGGGGGGGGGGGGGGGGGGGGGGGGGGGGGGGGGGGGGGGGGGGGGGGGGGGGFGGGGGGGGGFFGGGGGGGGGGGGFGGGCGGGGGGGGGGGGGGGGGGGGGGGGGGGGGGGGGGGGGGGGGGGGGGGGGGGGGGGGGGGGGGGGGGGGGGGGGGGGGGGGGGGGGGGGGGFF,CGGGGGGGGGGGGCCCCC
@M01607:188:000000000-KTTC9:1:1101:26035:4680 1:N:0:AAGGAGAC+CCGAAGAT
CATCGCTGACGAGTAACCGGATCCCCGATCCGTGGACTTGTCAGCGACTGAGGAAACAGACGTCTCTCTAGCTGAGGTATAGGTGTGCGATAACCTCAGCTTCATTCTTTGCAGGAAATGCTCACCGTTAAGTCTGATGACGTGAACGGTCGTACCAAGATGTATAAAAACATCGTGGACGGCAACCATCAGATGGAGCCGGGCATGCCAGAATCCTTCAACGTATTGTTGAAAGAGATTCGTTCGCTGGGTATCAACATCGAACTGGAAGACGAGTAATTCTCGCTCAAACAGGTCACTGCTGTCGGGTTAAAACCCGGCAGCGGATTGTGCTAACTCCGACGGGAGCAAATCCGTGAAAGATTTATTAAAGTTTCTGAAAGCGCAGACTAA
+
CCCCCGGGGGGGGGGGGGGGGGGGGGGGGGGGGGGGGGGGGGGGGG@88@FGGGGGGGGGGGGGGGG,EFGGGGGGGGGGGGGGGGGGGGGG@FGGGGGGGGGGGGGGGGGGGGGGGGGGGG@GGGGGGGGGGGGGGGGGGGGGGGGGGEGGGFGGGGGGGGGGGGGGGGFGGGGGGGGGGGGGGGGGFGGGGGGGGGGGGGGGGGGGGGGGGFFGFGGGGGGGGGGGFGGFGFGGGFGGGGGGGGGGFGGGGFGGGGGGGFFFFFGGGGGGGGGGGGGGGGGGGGGGGGGGGGGGGGGGGGGGGGFFFFGGECGGGGGGGGGGGGGGGGGGGGGGGGGGGGGGGEEGGGGGGGGGGGGGGGGGGGGGGGGGGE<GGGGGGGGGGGGGCCCCC
@M01607:188:000000000-KTTC9:1:1101:9701:4695 1:N:0:AAGGAGAC+CCGAAGAT
CATCGCTGACGAGTAACCGGATCCCCGATCCGTGGACTTGTCAGCGACTGAGGAAACAGACGCTAAGAGCGCTGAGGAATGGGTCGAATAACACCTCAGCTAACAACAATGCAGGAAATGCTCACCGTTAAGTCTGATGACGTGAACGGTCGTACCAAGATGTATAAAAACATCGTGGACGGCAACCATCAGATGGAGCCGGGCATGCCAGAATCCTTCAACGTATTGTTGAAAGAGATTCGTTCGCTGGGTATCAACATCGAACTGGAAGACGAGTAATTCTCGCTCAAACAGGTCACTGCTGTCGGGTTAAAACCCGGCAGCGGATTGTGCTAACTCCGACGGGAGCAAATCCGTGAAAGATTTATTAAAGTTTCTGAAAGCGCAGACTAA
+
CCCCCGGGGGGGGGGGGGGGGGGGGGGGGGGGGGGGGGGGGGGGGGGGGGGGGGGGGGGGGGGGGGG,:EFGGGGGGGGGGGGGGGFFFGGG@GGGGGGGGGGGGGGGGGGGGGGGGGGGGG?GGGGGGGGGGGGGGGGGGGGGGGGGGGGGGGGGGGGGGGGGGGGGGGGGGGGGGGGGGGGGGGGGGGGGFGGGGGGGGGGGGGGGGGGGGGGGGGGGGGGGGGGGGGGGGGGGGGGGGGGGGGGGFFGGGGGGGGFGGGGGGGGGGGGGGGFGGGFFGGGGGGGGGGGGGGGGGGGGGGGGGGGGGGGGEGGGGGGGGGGGGGGGGGGGGGGGGGGGGGGGGGGGGGGGGGGGGGGGGGGGGGGGGGGGGGF<GGGGGGGGGGGGCCCCC
@M01607:188:000000000-KTTC9:1:1101:23298:4711 1:N:0:AAGGAGAC+CCGAAGAT
CATCGCTGACGAGTAACCGGATCCCCGATCCGTGGACTTGTCAGCGACTGCGGAAACAGACATCGTTCTAGCTGAGGATTGCAAACACAAGGTCCTCAGCGTTCAATCCTGCAGGAAATGCTCACCGTTAAGTCTGATGACGTGAACGGTCGTACCAAGATGTATAAAAACATCGTGGACGGCAACCATCAGATGGAGCCGGGCATGCCAGAATCCTTCAACGTATTGTTGAAAGAGATTCGTTCGCTGGGTATCAACATCGAACTGGAAGACGAGTAATTCTCGCTCAAACAGGTCACTGCTGTCGGGTTAAAACCCGGCAGCGGATTGTGCTAACTCCGACGGGAGCAAATCCGTGAAAGATTTATTAAAGTAGCTGAAAGCGCAGACTAA
+
CCCCCGGGEGGG7CFGGFGGGGGDGGGCCGGGGGGGGGG<FFGGGGDGGGFFEFGGGGGGGEGGGFGEFGFGGGGGCFFCFGGGGGGGGGCC:?GG@GD@GCFGGG@GFFFG?GGGFGGGGG8GGGGFFFFDFGFGGGGGCGGGGGGGGGGFGGGGGGGFGGGGGGGGGGGGGGGGBCEFDCEFGFGGGGFGGGGGGGGGAFFGFGFGGGGGFGFGFGGGGGGCGGGGGGGGGGFGGFGGGGGGGEGE?GGFD9DBDGGGEEFFFFGGGEEGEFCFAGFGFFFBEEGEEDGGFGDGBF:G?GFGEEEFGGFFEGGGGGGEFFDGECEGGGGGGGGGEGGGGF>GEGFGFGFE@@EEFGGFGGGGGCFCFGDFFC,<ADGGEGGGGFFFA<CCC
@M01607:188:000000000-KTTC9:1:1101:25516:4729 1:N:0:AAGGAGAC+CCGAAGAT
CATCGCTGACGAGTAACCGGATCCCCGATCCGTGGACTTGTCAGCGACTGAGGAAACAGACTCCCTAGCAGCTGAGGGCGAACAAGTTACACTCCTCAGCATGAACGCGTGCAGGAAATGCTCACCGTTAAGTCTGATGACGTGAACGGTCGTACCAAGATGTATAAAAACATCGTGGACGGCAACCATCAGATGGAGCCGGGCATGCCAGAATCCTTCAACGTATTGTTGAAAGAGATTCGTTCGCTGGGTATCAACATCGAACTGGAAGACGAGTAATTCTCGCTCAAACAGGTCACTGCTGTCGGGTTAAAACCCGGCAGCGGATTGTGCTAACTCCGACGGGAGCAAATCCGTGAAAGATTTATTAAAGTTTCTGAAAGCGCAGACTAA
+
CCCCC@FGGGGDFGGFGCGGCE@<FGGGGGGGGGDCGGFGGDFGFG78@@FDFGGGCFFCFGEGFGCEFGFCFGGGGGGGGEFEGGGGEFGG;FG???GGGGGGGGGD?G@FGGGEAEFGGGAFFGGG:FGGGGGGGGGGGGCFGFGGGGGCFGGGGGG>CDC@FFFCEFBFF>CGGGGGGGGGEFFGF?FGGGFFCGGGF:FDFGFFCEFGDGGGFGGGGGGFGGGGGGGCGGFFEFGFGGGGGFFC8@FGGFGGFGGGGF<FFGGFEF#GEGFGGGGE@A5B8A<GGGGFGEFFFG?G?GGGGGGEGGFGCGGCGDGGFF@GGGGGGGGGGGFFEGGGGFFFCFF9EGFCECE<@ACGGGEGGFGFGGGGGF9GGGGGCDGDGFGFBCCCC
@M01607:188:000000000-KTTC9:1:1101:20635:4745 1:N:0:AAGGAGAC+CCGAAGAT
CATCGCTGACGAGTAACCGGATCCCCGATCCGTGGACTTGTCAGCGACTGAGGAAACAGACCGTAGTTTAGCTGAGGGCTAGGTAGACTTGGTCCTCAGCCTTAGGATCTGCAGGAAATGCTCACCGTTAAGTCTGATGACGTGAACGGTCGTACCAAGATGTATAAAAACATCGTGGACGGCAACCATCAGATGGAGCCGGGCATGCCAGAATCCTTCAACGTATTGTTGAAAGAGATTCGTTCGCTGGGTATCAACATCGAACTGGAAGACGAGTAATTCTCGCTCAAACAGGTCACTGCTGTCGGGTTAAAACCCGGCAGCGGATTGTGCTAACTCCGACGGGAGCAAATCCGTGAAAGATTTATTAAAGTTGCTGAAAGCGCAGACTAA
+
CCCCCGGGGGGGGGGGGGGGGGGGGGGGGGGGGGGGGGGGGGGGGGGGGGGGGGGGGGGGGGGGGGGFGGGGGGGGGGGGGGGGGGGGGGGG;GGGGGGGGGGGGGGGGGGG7GGGGGGGGGGGGGGGGGGGGGGGGGGGG?GGGGGGGGGGGGGGGGGGGGGGGFGGGGGGGGGGGGGGGGGGGGGGGGGGGGGGGGGGGGGGGGGGGGGGGGGGFGGGGGGGGGGGGGGGGGFGGGGGGGGGGGGGFFGGGGGGGGGGGGGGGGGGGGGGGGGGGGGFGGGGGGGGGGGGGGGGGGGGGGGGGGGGGGGGGGGGGGGGGGGGGGGGGGGGGGGGGGGGGGGGGFFGGGGGGGGGGGGGGGGGGGGGGGFFE==,66GGGGGGGGGGCCCCC
@M01607:188:000000000-KTTC9:1:1101:18574:4754 1:N:0:AAGGAGAC+CCGAAGAT
CATCGCTGACGAGTAACCGGATCCCCGATCCGCGGACTTGTCAGCGACTGAGGAAACAGACTCGTTTCTCGCTGAGGCCGATCGATTCAATATCCTCAGCCAAGGCAGGTGCAGGAAATGCTCACCGTTAAGTCTGATGACGTGAACGGTCGTACCAAGATGTATAAAAACATCGTGGACGGCAACCATCAGATGGAGCCGGGCATGCCAGAATCCTTCAACGTATTGTTGAAAGAGATTCGTTCGCTGGGTATCAACATCGAACTGGAAGACGAGTAATTCTCGCTCAAACAGGTCACTGCTGTCGGGTTAAAACCCGGCAGCGGATTGTGCTAACTCCGACGGGAGCAAATCCGTGAAAGATTTATTAAAGTTTCTGAAAGCGCAGACTAA
+
CCCCCGGGGGGGFFGGGGGGGGGGGGGGGGGG,FGGGGGGGGGGGGGGGGGGGGGGGGGGGGGGGGGDGGGGGGGGGGGGGGGGGGGGGGGG;G@@GGGGGGGGGGGGGGGGGGGGGGGGGGGGGGGGGGGGGGGGGGGGGGGGGGGGGGGGEGGGGGGGGGGGGGGGGGGGGGGGGGEGGGGGGGGGGGGGGGGGGGGGGGGGGGGGGGGGGGGGGGGGGGGGGGGGGGGGGGGGGGGGGGGGGGGGGFGGGDFFFFFGGGGGGGGGGGGGGGGGGGFGDGGGGGGGGGGGGGGGGGGG?GDGGGGGGGGGGGGGGGGGGGGGGGGGGE<GGGGGGGGGGGEGGFFGDGGGDGGGGGGGGGGGGGGGFFC==6GGGFGGGGGGGGGGCCCCC
@M01607:188:000000000-KTTC9:1:1101:20668:4763 1:N:0:AAGGAGAC+CCGAAGAT
CATCGCTGACGAGTAACCGGATCCCCGATCCGTGGACTTGTCAGCGACTGAGGAAACAGACAATAGTAATGCTGAGGAGAGTATAAACCAAATCCTCAGCAATCGATGATGCAGGAAATGCTCACCGTTAAGTCTGATGACGTGAACGGTCGTACCAAGATGTATAAAAACATCGTGGACGGCAACCATCAGATGGAGCCGGGCATGCCAGAATCCTTCAACGTATTGTTGAAAGAGATTCGTTCGCTGGGTATCAACATCGAACTGGAAGACGAGTAATTCTCGCTCAAACAGGTCACTGCTGTCGGGTTAAAACCCGGCAGCGGATTGTGCTAACTCCGACGGGAGCAAATCCGTGAAAGATTTATTAAAGTTGCTGAAAGCGCAGACTAA
+
CCCCCGGGGGGGGGGGGGGGGGGGGGGGGGGGGGGGGGGFGGGGGGGGGGGGGGGGGGGGGGGGGGG,<EFGGGGGGGGGGGGGGGGGGGGG@GGG??GGGGGGGGGGG8GGGGGGGGGGGGGGGGGGGGGGGGGGGGGGGGGGGGGGGGGGGGGGGGGGGGGGGGGGGFFGGGGGGGGGGGGGGGGGGGGGGGGGGGGGGGFGGGGGGGFGFGGGFGGGGGGGGGGGGGGGGGFGGFGGGGGGGGGGGGGGGGGGGGGGGGFGGGGGGGGGGGGGGFFFFFFFGGGGGGGGGGGGFGGGGGGGGGGGGGGGGGGGGGGDEGGDGGGGGGGGGGGGGGGGGGGGFECCGGGGGGGGGGGGGGGGGGGGGGGFE==,;;GGGGGGGGGGCCCCC
@M01607:188:000000000-KTTC9:1:1101:8052:4770 1:N:0:AAGGAGAC+CCGAAGAT
CATCGCTGACGAGTAACCGGATCCCCGATCCGTGGACTTGTCAGCGACTGAGGAAACAGACTCTGGAAAAGCTGAGGAAGATTACACCTTGAGCCTCAGCCATCACATCTGCAGGAAATGCTCACCGTTAAGTCTGATGACGTGAACGGTCGTACCAAGATGTATAAAAACATCGTGGACGGCAACCATCAGATGGAGCCGGGCATGCCAGAATCCTTCAACGTATTGTTGAAAGAGATTCGTTCGCTGGGTATCAACATCGAACTGGAAGACGAGTAATTCTCGCTCAAACAGGTCACTGCTGTCGGGTTAAAACCCGGCAGCGGATTGTGCTAACTCCGACGGGAGCAAATCCGTGAAAGATTTATTAAAGTTTCTGAAAGCGCAGACTAA
+
CCCCCGGGGGGGGGGFFEFCFGGGFGGGGGGFFGGGGGGGFGFFFGGGGC<FFGGFGGGFGGGGGGG,:CC8FEFCGGFCFEGGGGGGGDGG?FG6EGDFDGGDGGGG?CBFEEFEAAFFGC>EG?FFGEGC?EGFAFFGGG:7FFGFC=FC=DGGGGGGGGFEGCFFGGEGGGDC4CEGGGEEEFFGGGGFGGGG:FEECEGGGF6CFFFGFFFCBGGGGGGGGGGGGGGGGFDAGGGGFGGGGDCFGGGGGGFGGGGGGFGGGGGGFFGGGFACFFGFE@FFE6E?FCGFGBFGFFCGGGFEFGFFFGGGDGGGGGFGGGGEGGGGGGGFGGFGGCECCF@FGFGGGDGGECGD9GGFGGFAGGGGGGFEEGDGGGGGGGCGGGGGCCCCC
@M01607:188:000000000-KTTC9:1:1101:8610:4774 1:N:0:AAGGAGAC+CCGAAGAT
CATCGCTGACGAGTAACCGGATCCCCGATCCGTGGACTTGTCAGCGACTGAGGAAACAGACCCATGCGGGCTGAGGCATAGCCATTGAAACGCCTCAGCATGTGAAACTGCAGGAAATGCTCACCGTTAAGTCTGATGACGTGAACGGTCGTACCAAGATGTATAAAAGCATCGTGGACGGCAACCATCAGATGGAGCCGGGCATGCCAGAATCCTTCAACGTATTGTTGAAAGAGATTCGTTCGCTGGGTATCAACATCGAACTGGAAGACGAGTAATTCTCGCTCAAACAGGTCACTGCTGTCGGGTTAAAACCCGGCAGCGGATTGTGCTAACTCCGACGGGAGCAAATCCGTGAAAGATTTATTAAAGTTTCTGAAAGCGCAGACTAA
+
CCCCCGGGGGGGGGGGGGGGGGGGGGGGGGGGGGGGGGGGGGGGGGGGGG,CFGGGGGGGGGGGGGGGGGGGGGGGGGGGGGGGGGGGGGGGGGGGGGGGGGGGGGGGCGGGGGGGGGGGFGGGGGGGGGGFGGGGGGGGGGGGGGGGGGGGGGGGGGGGGGGFFGGG9FGGGGGGGGGGGGGGGGGFGGGGGGFGEGG@FFCEGGGGGGGGGFGGFGGGGGGFGGGGGGGGGGGGGGGGFGGGGGGGFGGGFGGGGGFGGGFGGGGGGGGGFFGGGGGGAGGF?GGGGGGGGGGGGGGGGGGGGGGGGGGEGGGGGGGGGGGGGFEFAGGGGGEGGGGGGGGGFFDDGGGGGGGGGGGGGGGGGGGGGGGGFDFGGGGGGGGGGGGCCCCC
@M01607:188:000000000-KTTC9:1:1101:11933:4780 1:N:0:AAGGAGAC+CCGAAGAT
CATCGCTGACGAGTAACCGGATCCCCGATCCGTGGACTTGTCAGCGACTGAGGAAACAGACGTGTCGCAAGCTGAGGACGCTTACTAAGTTTACCTCAGCCGTATTGAATGCAGGAAATGCTCACCGTTAAGTCTGATGACGTGAACGGTCGTACCAAGATGTATAAAAACATCGTGGACGGCAACCATCAGATGGAGCCGGGCATGCCAGAATCCTTCAACGTATTGTTGAAAGAGATTCGTTCGCTGGGTATCAACATCGAACTGGAAGACGAGTAATTCTCGCTCAAACAGGTCACTGCTGTCGGGTTAAAACCCGGCAGCGGATTGTGCTAACTCCGACGGGAGCAAATCCGTGAAAGATTTATTAAAGTTTCTGAAAGCGCAGACTAA
+
CCCCCGGGGGGGGGGGGGGGGGGGGGGGGGGGGGGGGGGGGGGGGGGGGGGGGGGGGGGGGGGGGGGFGGGGGGGGGGGGGGGGGGGGGGGG@GGGGGGGGGGGGGGGGGGGGGGGGGGGGGGGGGGGGGGGGGGGGGGGGGGGGGGGGGGGGGGGGGGGGGGGGGGGGGGGGGGGGGGGGGGGGGGGGGGGGGGGGGGGGGGGGGGGGGGGGGGGFGGGGGGGGGGGGGGGGGGGGGGGGGGGGGGGGGGGGGGGGGGGGGGGGGGGGGGGFGFGGGGGGFFFGFGGGGGGGFGGGGGGGGGGGGGGGGGFCGGGGGGGGGGDGGGGGGGGGGGGGGGGGGGGGGGGEGGGGGGGGGGGGGGGGGGGGGGGGGFGFEGGGGGGGGGGCCCCC
@M01607:188:000000000-KTTC9:1:1101:7611:4782 1:N:0:AAGGAGAC+CCGAAGAT
CATCGCTGACGAGTAACCGGATCCCCGATCCGTGGACTTGTCAGCGACTGAGGAAACAGACTTTATGAGCGCTGAGGCCACTGCTAGACACTGCCTCAGCATCTGAGGATGCAGGAAATGCTCACCGTTAAGTCTGATGACGTGAACGGTCGTACCAAGATGTATAAAAACATCGTGGACGGCAACCATCAGATGGAGCCGGGCATGCCAGAATCCTTCAACGTATTGTTGAAAGAGATTCGTTCGCTGGGTATCAACATCGAACTGGAAGACGAGTAATTCTCGCTCAAACAGGTCACTGCTGTCGGGTTAAAACCCGGCAGCGGATTGTGCTAACTCCGACGGGAGCAAATCCGTGAAAGATTTATTAAAGTTTCTGAAAGCGCAGACTAA
+
CCCCCGGGGGGGGGGGGCFGGGGGGGGGGGGGGGGGGGGGGFFGGGGGGGFGGFGGGGGGGGGGGGG,9CFGGGGFFGGGGGGGGGGGGFGFGGG@?GG?G>?GGGG?GGGGGGGGGGGGGGGGGGGCEG@GGGGGGGGGGGGEGGGGGGGGGGGGGGGGGGGG?DEGGGGGGGEGFGGGGGGGGGGGGGGGFGGGFFGGGGGGGGGFGGGGGGGGGGGGGGGGGGGGGGGGGGGGGFGGGGGGGGGGGGGFFGGGGFGGEEFGGGGGGFGGEGFGGFFGGGGGGGGGGGGGGFGGGGFGFEGFCGCFFGGGEF:GGGGGFCGGFDGGGGGGGGGGGGGGGGGGGGGGGGGGGGGGGGGGGGFGGGGGGGGGFECEFGFGGGGGGGGGCCCCC
@M01607:188:000000000-KTTC9:1:1101:12363:4790 1:N:0:AAGGAGAC+CCGAAGAT
CATCGCTGACGAGTAACCGGATCCCCGATCCGTGGACTTGTCAGCGACTGAGGAAACAGACCGCCCAAGTGCTGAGGGCAGATCAGGCGTATGCCTCAGCTTACTCAGTTGTAGGAAATGCTCACCGTTAAGTCTGATGACGTGAACGGTCGTACCAAGATGTATAAAAACATCGTGGACGGCAACCATCAGATGGAGCCGGGCATGCCAGAATCCTTCAACGTATTGTTGAAAGAGATTCGTTCGCTGGGTATCAACATCGAACTGGAAGACGAGTAATTCTCGCTCAAACAGGTCACTGCTGTCGGGTTAAAACCCGGCAGCGGATTGTGCTAACTCCGACGGGAGCAGATCCGTGAAAGATTTATTAAAGTTTCTGAAAGCGCAGACTAA
+
CCCCCGGGGGGGGGGGGGGGGGGGGGGGGGGGGGGGGGGGGGGGGGGGGGGGGGGGGGGGGGGGGGG,:CFFFGGGGGGGGG9FGGGGGGGGGGGGGGGGGGGGEGGGGGGGGGGGGGGGGGGGGGGGGGGGGGGGGGGGGGGGGGGGGGGGGGGGGGGGGGGGGGGGGGGGGGGGGGGGGGGFGGGGCGGGGGGGGGGGDGGGGGGGGGGFGGFGFGGGGGGGGGGGGGGGGGGGGGGGGGGGGGGGGGGGGGGFGGFGGGFFGGGFGGDGGGFGGFFFFGFFFBGGGGGGGGGGGGGGGF>GGGGGGGGGGGGGGGFGGGGGFGFGGGGGEGGGEGGGGGGGGGFGFGGGGGGGGGFGGGGGGGGGGGGGGGFFEEGGGGGGGGGGCCCCC
@M01607:188:000000000-KTTC9:1:1101:20427:4799 1:N:0:AAGGAGAC+CCGAAGAT
CATCGCTGACGAGTAACCGGATCCCCGATCCGTGGACTTGTCAGCGACTGAGGAAACAGACATTATGCCCGCTGAGGTGGTGAGTATGCAGTACCTCAGCACTGAGACATGCAGGAAATGCTCACCGTTAAGTCTGATGACGTGAACGGTCGTACCAAGATGTATAAAAACATCGTGGACGGCAACCATCAGATGGAGCCGGGCATGCCAGAATCCTTCAACGTATTGTTGAAAGAGATTCGTTCGCTGGGTATCAACATCGAACTGGAAGACGAGTAATTCTCGCTCAAACAGGTCACTGCTGTCGGGTTAAAACCCGGTAGCGGATTGTGCTAACTCCGACGGGAGCAAATCCGTGAAAGATTTATTAAAGTTGCTGAAAGCGCAGACTAA
+
CCCCCGGGGGGGGGGGGGGGGGGGGGGGGGGGGGGGGGGGGGGGGGGGGGGGGGGGGGGGGGGGFGGFFGGGGGGGGGGGEGGGGGGGGGGGGGGF?GGGG:G??GGGG@FGGGGGGGGGGG?GGGGGDGGGGGG?GGGDGFEGGGGGGGGGGGGGGGGGGGGGGFG?GGGGFFGGGGGGGGGGGGGGGGGGGGGGGGGGGGDGGGGGGGGGGFGGGGGGGGGFGFFFGGGGGGGGGFCFGGGGGGGGFGGGGFGFGFFGGGGGGGGGGGGFGGGGGGGGE@CEGGFFAGGFGGGGGGGGDGGGGGFFCGGGGGGGGGGGCGGGGGGGGGGGGGGGGGGGGGGGFEFFGGGGGGGGGGGGGGGGGGGGGGFFC==,,6GGGGGGGGGGCCCCC
@M01607:188:000000000-KTTC9:1:1101:20259:4800 1:N:0:AAGGAGAC+CCGAAGAT
CATCGCTGACGAGTAACCGGATCCCCGATCCGTGGACTTGTCAGCGACTGAGGAAACAGACAGGCGGGCGGCTGAGGACAAGCGAGCCGTTGTCCTCAGCATGTGTACTTGCAGGAAATGCTCACCGTTAAGTCTGATGACGTGAACGGTCGTACCAAGATGTATAAAAACATCGTGGACGGCAACCATCAGATGGAGCCGGGCATGCCAGAATCCTTCAACGTATTGTTGAAAGAGATTCGTTCGCTGGGTATCAACATCGAACTGGAAGACGAGTAATTCTCGCTCAAACAGGTCACTGCTGTCGGGTTAAAACCCGGCAGCGGATTGTGCTAACTCCGACGGGAGCAAATCCGTGAAAGATTTATTAAAGTTTCTGAAAGCGCAGACTAA
+
CCCCCGGGGGGGGGGGGGGGGGGGGGGGGGGGGGGGGGGGGGGGGGGGGGGGGGGGGGGGGGGGGGGCFFGGGGGGGGGGGGGFGGGGGGGG@FGGGG?GGGGGGGGGGGGGGGGGGGGGGGFGGGGGGGGG;CGFGGGGGGFGGGGGGGGGGGGGGGGGGGGFFFGGGGFGGFGFGGGGGGGGGGGGGGFGGGGGGGGGCGFGGGGGGGGGGFGGFGGCFGFFGFGGGGGGGGFGGGGFGGGGGGGGGGGGGFGGGGGGGGGGFGGGGGGGFGGGGGGGGGGGGGGGGGGGGGGGGGGG?GGGGGGGGGGGGGGGGGGGGGGGGGGGGGGGGGGGGGGGGGFFF@CCGGGGGGGGGGGGGGGGGGGGGGGFF==,<6GGGGGGGGGGCCCCC
@M01607:188:000000000-KTTC9:1:1101:13478:4804 1:N:0:AAGGAGAC+CCGAAGAT
CATCGCTGACGAGTAACCGGATCCCCGATCCGTGGACTTGTCAGCGACTGAGGAAACAGACGATATAGCTGCTGAGGTCAACGAGCCGGTACTCCTCAGCGGGGCAGGGTGCAGGAAATGCTCACCGTTAAGTCTGATGACGTGAACGGTCGTACCAAGATGTATAAAAACATCGTGGACGGCAACCATCAGATGGAGCCGGGCATGCCAGAATCCTTCAACGTATTGTTGAAAGAGATTCGTTCGCTGGGTATCAACATCGAACTGGAAGACGAGTAATTCTCGCTCAAACAGGTCACTGCTGTCGGGTTAAAACCCGGCGGCGGATTGTGCTAACTCCGACGGGAGCAAATCCGTGAAAGATTTATTAAAGTTTCTGAAAGCGCAGACTAA
+
CCCCCGGGGGGGGGGGGGGGGGGGGGGGGGGGGGGGGGGGGFFGGGGGGGGFFFGGGGGGGGGGGGGFGGGGGGGGGGGGGGGGGGGGGGGG@GGGGGGGGGGGGFEGGGGGGGGGGGGGGGGGGGGGGGGGGGGGGGGGGGGGGFGGGGGGGGGEFGGGGGGFGGGGGGGGGGGGGGGGGGGGGGGGGGGGGGGGGGGGEEGGGGGGGGGGGAFCCGGGFFGGGGGGFFGGGGFGGFGFFGGGGDGGEGGGFCFGGGGGGGGGGGGGGGGFGGFGGGGFEF7EF<GFGGGFGGGGGGGGFC:GGFF9GGGGGGGGGGGGGGGGGGEGGGGGGGGGGDGGGFGFFEADCGGGGGGGGGGGGGGGGGGGGGFEGFEFCEGGGGGGGGGGCCCCC
@M01607:188:000000000-KTTC9:1:1101:10432:4811 1:N:0:AAGGAGAC+CCGAAGAT
CATCGCTGACGAGTAACCGGATCCCCGATCCGTGGACTTGTCAGCGACTGAGGAAACAGACAGGGATGCGGCTGAGGGGTAAAATTCCTTGAGCCTCAGCCTGACTACGTGCAGGAAATGCTCACCGTTAAGTCTGATGACGTGAACGGTCGTACCAAGATGTATAAAAACATCGTGGACGGCAACCATCAGATGGAGCCGGGCATGCCAGAATCCTTCAACGTATTGTTGAAAGAGATTCGTTCGCTGGGTATCAACATCGAACTGGAAGACGAGTAATTCTCGCTCAAACAGGTCACTGCTGTCGGGTTAAAACCCGGCAGCGGATTGTGCTAACTCCGACGGGAGCAAATCCGTGAAAGATTTATTAAAGTTTCTGAAAGCGCAGACTAA
+
CCCCCGGGGGGGGGGGGGGGGGGGGGGGGGGGGGGGGGGGGGGGGGGGGGGGGGGGGGGGGGGGGGG7FGGGGGGGGGGFGGGGGGGGGGGGGGGGGGGGGGGG?GGGGGGGGGGGGGGGGG<GGGGGGGGGGGGGGGGGGGGGGGGGGGGGGGGGGGGGFGGGGGGGGGGGAFGGGDGGGGGGGGGGGGGGGGGDCGGGGGGGGGGGGGCCFFGFFGFGGFGFGGGGGGGGGGCGGGGGFGGGGGGGGGGFGFFFGGGGGGGGGGGGGGGGGGFGGGGGGGGGGGGGGGGGGGFFDGGGGGGGGGGGGGGGGGGGEGGGGGGGGGGGGGGGGGGGGGGGGGGGGGGGGGGGGGGGGGGGGGGGGGGGGGGGGGFCGGGGGGGGGGGGCCCCC
@M01607:188:000000000-KTTC9:1:1101:19208:4816 1:N:0:AAGGAGAC+CCGAAGAT
CATCGCTGACGAGTAACCGGATCCCCGATCCGTGGACTTGTCAGCGACTGAGGAAACAGACTGCATACGCGCTGAGGCCTGGGCCCGTAGGCGCCTCAGCTGTAGAGGTTGCAGGAAATGCTCACCGTTAAGTCTGATGACGTGAACGGTCGTACCAAGATGTATAAAAACATCGTGGACGGCAACCATCAGATGGAGCCGGGCATGCCAGAATCCTTCAACGTATTGTTGAAAGAGATTCGTTCGCTGGGTATCAACATCGAACTGGAAGACGAGTAATTCTCGCTCAAACAGGTCACTGCTGTCGGGTTAAAACCCGGCAGCGGATTGTGCTAACTCCGACGGGAGCAAATCCGTGAAAGATTTATTAAAGTTTCTGAAAGCGCAGACTAA
+
CCCCCGGGGGGGGGGGGGGGGGGGGGGGGGGGGGGGGGGGGGGGGGGGGGGGGGGGGGGGGGGGGGGFFGGGGGGGGGGGGGGGGGGGGFFG@GGGGGGGGGG@GGGGGGGGGGGGGGGGGGGGGGGGGGGGGGGGGGGGGGGGGGGGGGGFGGGGGGGGGGGGGGGGGGGGGGGGGGGGGGGGGGGGGGFGGGGGGGGGGGGGGGGGGGGGGGGGFGGGGGGFGGGGGGGGGGGGGGGGGGGGGGGGFFGGGGGGGGGGGGGGGGGGGGGGGGGGGFGGDGGGGGGGGGGGGGGGGGGGGGGGGGGGGGGGGGGGGGGGGGGGGGGGGGGGGGGGGGGGGGGGGFFGGGGGGGGGGGGGGGGGGGGGGGGFF==,<;GGGGGGGGGGCCCCC
@M01607:188:000000000-KTTC9:1:1101:4939:4818 1:N:0:AAGGAGAC+CCGAAGAT
CATCGCTGACGAGTAACCGGATCCCCGATCCGTGGACTTGTCAGCGACTGAGGAAACAGACATCTCCGAGGCTGAGGGTTTTCGGAACTTAATCCTCAGCTAGTGATTGTGCAGGAAATGCTCACCGTTAAGTCTGATGACGTGAACGGTCGTACCAAGATGTATAAAAACATCGTGGACGGCAACCATCAGATGGAGCCGGGCATGCCAGAATCCTTCAACGTATTGTTGAAAGAGATTCGTTCGCTGGGTATCAACATCGAACTGGAAGACGAGTAATTCTCGCTCAAACAGGTCACTGCTGTCGGGTTAAAACCCGGCAGCGGATTGTGCTAACTCCGACGGGAGCAAATCCGTGAAAGATTTATTAAAGTTTCTGAAAGCGCAGACTAA
+
CCCCCGGGEFGGGFGGGFGGGGGFGGGGGGGGGGGGGGGGGGFFEFED7F@FGFGGGGGGFEDGEGGGFGDGFFFGGGGCFFGGGGGGGGFF:GFGGGGGFFE8FEGGG@GGFFGGGFFDGGFEGEFEFGGGGGGGGGGGAFGFGGGGGEGG@FG:FFDF:FFFGFGFFF>FGGGGGDGGFGGGGGFEFFGGFGGFFFFGFFFFGGGGGCECFEGGAGGGGGGGGD6CGGGGGGGGGGGFEEDECDDD8DFFFFFFFFFFGFFFFGGGGFCAEECGFAFEBFCDFCD?BGGGGGGGGFGGFDGEEGGGGGGGGGGGGF8GGEDF@FGGGGGFAFDGF@GGGGGFFECGFGGGGGGGCGGFGGGGEFEEAGGFFCC,FGFF>FGGFCGGCCCCC
@M01607:188:000000000-KTTC9:1:1101:17060:4849 1:N:0:AAGGAGAC+CCGAAGAT
CATCGCTGACGAGTAACCGGATCCCCGATCCGTGGACTTGTCAGCGACTGAGGAAAAGACCGCTTGACGGCTGAGGCCCATACCCGCTATAACCTCAGCACAAACACCTGCAGGAAATGCTCACCGTTAAGTCTGATGACGTGAACGGTCGTACCAAGATGTATAAAAACATCGTGGACGACAACCATCAGATGGAGCCGGGCATGCCAGAATCCTTCAACGTATTGTTGAAAGAGATTCGTTCGCTGGGTATCAACATCGAACTGGAAGACGAGTAATTCTCGCTCAAACAGGTCACTGCTGTCGGGTTAAAACCCGGCAGCGGATTGTGCTAACTCCGACGGGAGCAAATCCGTGAAAGATTTATTAAAGTTTCTGAAAGCGCAGACTAA
+
CCCCCGGGGGGGFGGGGGGGGGGGGGGGGGGGGGGGGGGGGGGGGGGGGGGGGGGGGGGGGGGGGGGFCEGGGGGGGGGGGGGGGGGGGGGGGGGGGGGGGGGG?GGGGGGGGGGGFGGGGGGGGGGGGGG?GGGGGGGGGGGGGGGGGGGGGGGGGGGGGGGGGGGGGGGGGGGGGGGGGGGGGGGGGGGGGGGGGGGGGGGGGGGGGGGGGFFGGGGGGGGGGGGGGGGGGGFGGGGGFGGGGGGGFGGGFGGGGGGGGGGGGGGGGGGGGGGGGGGGGGGGGFGGGGGGGGGGGGGGGGGGGGGGGGGGGGGGGFGEGGGGGGGGGGGGGGGGGGGGGGGGDFFAGGGGGGGGGGGGGGGGGGGGFFCC@GGGGGGGGGGGGGGCCCCC
@M01607:188:000000000-KTTC9:1:1101:25212:4850 1:N:0:AAGGAGAC+CCGAAGAT
CATCGCTGACGAGTAACCGGATCCCCGATCCGTGGACTTGTCAGCGACTGAGGAAACAGACAATCGACTTGCTGAGGTCCCTTCATTATTTTGCCTAGCCTTCTTTACTGCAGGAAATGCTCACCGTTAAGTCTGATGACGTGAACGGTCGTACCAAGATGTATAAAAACATCGTGGACGGCAACCATCAGATGGAGCCGGGCATGCCAGAATCCTTCAACGTATTGTTGAAAGAGATTCGTTCGCTGGGTATCAACATCGAACTGGAAGACGAGTAATTCTCGCTCAAACAGGTCACTGCTGTCGGGTTAAAACCCGGCAGCGGATTGTGCTAACTCCGACGGGAGCAAATCCGTGAAAGATTTATTAAAGTTTCTGAAAGCGCAGACTAA
+
CCCCCGGGGGGGGGGGGGGGGGGGGGGGGGGGGGGGGGGGGGGGGG788@FGGGGGGGGGGGGGGGG7FGFGGGGGGGGGGGGGGGGGGGGGGGGGGG@GGGGGGGGGGGGGGGGGGGG:GGGGGGGGGGGGGGGGGGGGGGGGGGGGGGGGGGGGGGGGGGGGGGGGGGGGGGGFEEGGGGGGGGGGGGGGGGGGGGGGGGGGGGGGGGGGGGGGGGGGGGGGGGGGGGGGGGGGGFGGGGGGGGGGGGGGFGGGGGGGGFGGGGGGGGGGGGGGGGGGGGGGGGGGGGGGGGGGGGGGGGGGGGGGGGGGGGGGGGGGGFGGGGGGGGGGGGGGGGGGGGGGGFGGGGGGGGGGGGGGGGGGGGGGGGGGFAGGGGGGGGGGGGGCCCCC
@M01607:188:000000000-KTTC9:1:1101:16619:4854 1:N:0:AAGGAGAC+CCGAAGAT
CATCGCTGACGAGTAACCGGATCCCCGATCCGTGGACTTGTCAGCGACTGAGGAAACAGACAATGACTAAGCTGAGGGGAACAAGAAGAGAGCCCTCAGCTCTGCACATTGCAGGAAATGCTCACCGTTAAGTCTGATGACGTGAACGGTCGTACCAAGATGTATAAAAACATCGTGGACGGCAACCATCAGATGGAGCCGGGCATGCCAGAATCCTTCAACGTATTGTTGAAAGAGATTCGTTCGCTGGGTATCAACATCGAACTGGAAGACGAGTAATTCTCGCTCAAACAGGTCACTGCTGTCGGGTTAAAACCCGGCAGCGGATTGTGCTAACTCCGACGGGAGCAAATCCGTGAAAGATTTATTAAAGTTTCTGAAAGCGCAGACTAA
+
CCCCCGGGGGGGFGGGGGGGGGGGGGGGGGGGGGGGGGGGGGGGGGGGGGGGGGGGGGGGGGGGGGG,<:CFGGGGGGGGGGGGGGGGGGGGGGGGGGGGGGGGGG6GGGGGGGGGGGGGGGGGGGGGGGGGGGGGGGGGGGGGGGGGGGGGGGGGGGGGGGGGGGGGGGGGGGGGGGGGGGGGGGGGGGGGGGGGGGGGFGGGGGGGGGGGGGGGFGGGGGGGGGGGGGGGGGGGGGGGGGGGGGGGGGGGGGGGGGGGGGGGGGGGGGGGGGGGGGGGGGGGGGGGGGGGGGGGGGGGGGGGGGGGGGGGGGGEGGGGGGGGGGGGGGGGGGGGGGGGGGGGGGGGCGGGFGGGGGGGGGGGGGGGGFFCC<GFGGGGGGGGGGGGCCCCC
@M01607:188:000000000-KTTC9:1:1101:12276:4864 1:N:0:AAGGAGAC+CCGAAGAT
CATCGCTGACGAGTAACCGGATCCCCGATCCGTGGACTTGTCAGCGACTGAGGAAACAGACTACGTCTCGGCTGAGGATCGTGTGAAGAACTGCCTCAGCGAGGCACTTTGCAGGAAATGCTCACCGTTAAGTCTGATGACGTGAACGGTCGTACCAAGATGTATAAAAACATCGTGGACGGCAACCATCAGATGGAGCCGGGCATGCCAGAATCCTTCAACGTATTGTTGAAAGAGATTCGTTCGCTGGGTATCAACATCGAACTGGAAGACGAGTAATTCTCGCTCAAACAGGTCACTGCTGTCGGGTTAAAACCCGGCAGCGGATTGTGCTAACTCCGACGGGAGCAAATCCGTGAAAGATTTATTAAAGTTTCTGAAAGCGCAGACTAA
+
CCCCCGGGGGGGGGGGGGGGGGGGGGGGGGGGGGGGGGGGGGGGGGGGGGGGGGGGGGGGGGGGGGG,:CFGGGGGGGGGGGGGGGGGGGGGGGGFGGGGGGGGGGGGGGGGGGGGGGGGGGGGGGGGGGGGGGGGGGGGGGGGGGGGGGGGGGGGGGGGGGGGGGGGGGGGGGGGGGGGGGGGGGGGGGFFGGGGGGGGGGGGGGGGGGGGGGGGGGGGGGGGGGGGGGGGGGGGGFGGGGGGGGGGGFGGGGGGGGGFGGGFGGGFGGGGGGGGGGGGFGFGFFGGGGGGGGGGFGGGGGGGGGGGGGGGGGGGGGGGGGGGGGGGGGGGGGGGGGGGGGGGGGGGFGGGGGGGGGGGGGGGGGGGGGGGGEEFFEGGGGGGGGGGCCCCC
@M01607:188:000000000-KTTC9:1:1101:11602:4869 1:N:0:AAGGAGAC+CCGAAGAT
CATCGCTGACGAGTAACCGGATCCCCGATCCGTGGACTTGTCAGCGACTGAGGAAACAGACCTTAGGCTTGCTGAGGAAGATTTTTATTGAACCCTCAGCTGCTCGGCTTGCAGGAAATGCTCACCGTTAAGTCTGATGACGTGAACGGTCGTACCAAGATGTATAAAAACATCGTGGACGGCAACCATCAGATGGAGCCGGGCATGCCAGAATCCTTTAACGTATTGTTGAAAGAGATTCGTTCGCTGGGTATCAACATCGAACTGGAAGACGAGTAATTCTCGCTCAAACAGGTCACTGCTGTCGGGTTAAAACCCGGCAGCGGATTGTGCTAACTCCGACGGGAGCAAATCCGTGAAAGATTTATTAAAGTTTCTGAAAGCGCAGACTAA
+
CCCCCGGGGGGGGGGGGGGGGGGGGGGGGGGGGGGGGGGFGGGGGGGGGGGGGGGGGGGGGGGGGGGDFGGGGGFGFGGGGFGGGGGGGGGGGGGGFFGGGGGGGGG?GGGGGGGGGGGGGG@GGGGGGGEFGGGGGGGGGGGEGGGGGCFGGFGGGGGFGGGGGGGGGGGGGGGGGGGFDFEGGGGG9GGFFFGGGFEGFEFGGGGGGGGGGGGGFGGGGGGGGGGGGGGGGGGGGGGGGGGGGGGGFGGGGFGGGGGGGGGFGGGGGGGGGGGGGGGGFFDF=:GFFAEGGGGGGGGG?GGGGGGGGGGGGGGGGGGGGGGGGGGGGGGGGGGGGGGGGGFFEFDCDGGGGGGGGGGGGGGGGDGGGGGGGFFFFEGGGGGGGGGGCCCCC
@M01607:188:000000000-KTTC9:1:1101:5205:4869 1:N:0:AAGGAGAC+CCGAAGAT
CATCGCTGACGAGTAACCGGATCCCCGATCCGTGGACTTGTCAGCGACTGAGGAAACAGACCGGTCATTAGCTGAGGACCTTAGATGAGCACACCTCAGCGGGTGAAGTTGCAGGAAATGCTCACCGTTAAGTCTGATGACGTGAACGGTCGTACCAAGATGTATAAAAACATCGTGGACGGCAACCATCAGATGGAGCCGGGCATGCCAGAATCCTTCAACGTATTGTTGAAAGAGATTCGTTCGCTGGGTATCAACATCGAACTGGAAGACGAGTAATTCTCGCTCAAACAGGTCACTGCTGTCGGGTTAAAACCCGGCAGCGGATTGTGCTAGCTCCGACGGGAGCAAATCCGTGAAAGATTTATTAAAGTTTCTGAAAGCGCAGACTAA
+
CCCCCGGGGGGGGGGGGGGGGGGGGGGGGGGGGGGGGGGGGGGGGGGGGGGGGGGGGGGGGGGGGGGFFGGGGGGGGGGGGGGGGGGGGGGGGG<@GGGGGGG?GGGGGGG?GGGGGGGGGGGGGGGGGGGGGGFGGGGGGGGGGGGGGGGGGGGGGGGGGGFGGGGGGGGGGGGGGGGGDFGGEGFGFGGGGGDGGGGGGGGGGGGGGGGGGGGFGGGGGFGGFEGGAGGGGGEAEFEEFGGGGGDFDAGGGGEEFFGGGGFFFGGGGGGF>GGGGGGGE@><EFGFAGGGGGGGDGGGFDGGFDGGFFGGEGGGGGGGGGGGGGFFGGGGGGGGGGGDGGGGGGGGGGGGGGGGGGGGGGGGGGGGGGGGGGGFGGGGGGGGGGGGCCCCC
@M01607:188:000000000-KTTC9:1:1101:8140:4871 1:N:0:AAGGAGAC+CCGAAGAT
CATCGCTGACGAGTAACCGGATCCCCGATCCGTGGACTTGTCAGCGACTGAGAAACAGACTGACATTTAGCTGAGGCTTATGAAGCAGTATACCTCAGTATAGCGAATTGCAGGAAATGCTCACCGTTAAGTCTGATGACGTGAACGGTCGTACCAAGATGTATAAAAACATCGTGGACGGCAACCATCAGATGGAGCCGGGCATGCCAGAATCCTTCAACGTATTGTTGAAAGAGATTCGTTCGCTGGGTATCAACATCGAACTGGAAGACGAGTAATTCTCGCTCAAACAGGTCACTGCTGTCGGGTTAAAACCCGGCAGCGGATTGTGCTAACTCCGACGGGAGCAAATCCGTGAAAGATTTATTAAAGTTTCTGAAAGCGCAGACTAA
+
CCCCCGGGGGGGGGGGGGGGGGGGGGGGGGGGGGGGGGGGGGGGGGGGGGGGFGGGGGGGGGGGGGGFFGGGGGGGGGGGGGGGGGGGGGGGGGGGGGGGGG@GGGGGGGGGGGGGGGGGGGG@GGGGGGGGGGGGGGGGG@GGGGGDGGGGGGGGGGGGGGGGGGGGGGGGGGGGCFGFGGGGGGGGGGGGGGFGFFGGFGGGGGGGGGGGFFFGGGGGGGGGGGGGGGGGGGGGGGGGFGGGGGGGGGGGFGGGGGGGGGFGGGGGGGGGGGGGGGGFCGEFBGFGGGGGGGGGGGGGGGGGGFGGGGGGGGGGGGGGGGGGGGGGGGGGGGGGGGGGGGGGEFGGGGGGGGGGGGGGGGGGGGGGGGGGGEGGGGGGGGGGGGGCCCCC
@M01607:188:000000000-KTTC9:1:1101:5473:4878 1:N:0:AAGGAGAC+CCGAAGAT
CATCGCTGACGAGTAACCGGATCCCCGATCCGTGGACTTGTCAGCGACTGAGGAAACAGACTGGGCTAATGCTGAGGCAATTACAACCATACCCCTCAGCTTCTATGAATGCAGGAAATGCTCACCGTTAAGTCTGATGACGTGAACGGTCGTACCAAGATGTATAAAAACATCGTGGACGGCAACCATCAGATGGAGCCGGGCATGCCAGAATCCTTCAACGTATTGTTGAAAGAGATTCGTTCGCTGGGTATCAACATCGAACTGGAAGACGAGTAATTCTCGCTCAAACAGGTCACTGCTGTCGGGTTAAAACCCGGCAGCGGATTGTGCTAACTCCGACGGGAGCAAATCCGTGAAAGATTTATTAAAGTTTCTGAAAGCGCAGACTAA
+
CCCCCGGGGGGGGGGGGGGEGGGGGGGEGEEGGGGGGGGGGGGGGGGGGGEEFGGGGGGGGFGGGGG,CFGGGGGGGGGGGGGGGGGGGGGGGGGGGGGGGGG:GGGGGGGGGGGGFGFGGG?BCFGA<GFGGGGGGFFEFEGGGGGGCCEFGGCCAFGGGGGGFGGGGGGGGGGGFGGGGGCGGGGGGFGGGGGG>CGGGFFEFGFFFCFGGEGGF>GGGGFGGG:GFEGGGFFGGGGFFGFGGGGG;GGGGFFEFFFFGGGFFGFGGGGFB-FEC:FGDFAB<>(GGFGGGGGGGFGGGEGEEGGGFFGGEF:@:FEGEGFGGCGGFEDFGGFFDGGGF<@GFEAEFECCFGGGGGGFGFGGFEFGGGFGGGFCGGGGGGEDGFCGCCCCC
@M01607:188:000000000-KTTC9:1:1101:15886:4880 1:N:0:AAGGAGAC+CCGAAGAT
CATCGCTGACGAGTAACCGGATCCCCGATCCGTGGACTTGTCAGCGACTGAGGAAACAGACAAAGCTAACGCTGAGGGGAACATCCATTGCGACCTCAGCAACGCAGTTGCAGGAAATGCTCACCGTTAAGTCTGATGACGTGAACGGTCGTACCAAGATGTATAAAAACATCGTGGACGGCAACCATCAGATGGAGCCGGGCATGCCAGAATCCTTCAACGTATTGTTGAAAGAGATTCGTTCGCTGGGTATCAACATCGAACTGGAAGACGAGTAATTCTCGCTCAAACAGGTCACTGCTGTCGGGTTAAAACCCGGCAGCGGATTGTGCTAACTCCGACGGGAGCAAATCCGTGAAAGATTTATTAAAGTTTCTGAAAGCGCAGACTAA
+
CCCCCGGGGGGGGGGGGGGGGGGGGGGGGGGGGGGGGGGGGGGGGGGGGGGGGGGGGGGGGGGGGGG,<CFGGGGGGGGGGGGGGGGGGGGGGGGG??G@GGGG@@GGGG?GGGGGGGGGGGGGGGGGGGGGGGGGGGGGGGGGGGGGGGGGGGGGGGGGGGGGGGGGGGGGGGGGGGGGGGGGGGGGGGGGGGGGGGGFGGGGGGGGGGGGGGGGFGGGGGGGGGGGGGGGGGGGGGGGGGGGGGGGGGGGFGGGGGGGGGGGGGGGGGGGGFGGGGGGGGGGFGGGGGGGGGGGGGGGFEGGGGGGGGGGGGGGGGGGGGGGGGGGGGGGGGGGGGGGGGGFEFGGGGGGGGGGGGGGGGGGGGGGGGGGGDGGGGGGGGGGGGGCCCCC
@M01607:188:000000000-KTTC9:1:1101:10562:4901 1:N:0:AAGGAGAC+CCGAAGAT
CATCGCTGACGAGTAACCGGATCCCCGATCCGTGGACTTGTCAGCGACTGAGGAAACAGACCCAGCACATGCTGAGGAGCGCACTTCCATGGTCCTCAGCCTTTCAGAGTGCAGGAAATGCTCACCGTTAAGTCTGATGACGTGAACGGTCGTACCAAGATGTATAAAAACATCGTGGACGGCAACCATCAGATGGAGCCGGGCATGCCAGAATCCTTCAACGTATTGTTGAAAGAGATTCGTTCGCTGGGTATCAACATCGAACTGGAAGACGAGTAATTCTCGCTCAAACAGGTCACTGCTGTCGGGTTAAAACCCGGCAGCGGATTGTGCTAACTCCGACGGGAGCAAATCCGTGAAAGATTTATTAAAGTTTCTGAAAGCGCAGACTAA
+
CCCCCGGGGGGGGGGGGGGGGGGGGGGGGGGGGGGGGGGGGGGGGGGGGGGGGGGGGGGGGGGGGGGCFGGGGGGGGGGGGGGGGGGGGGGG@GG@GGGGG8GGGGGGGGGGGGGGGGGGGGGGGGGGGGGGGGGGGGGGGGGGGGGGGGGGGGGEFGGGGGGGGGFGGGGGGGEFGDDGGGGGGGGGGGFGGGGGFGFGEGEGGGGGGGGGGGGGFGGGGGGGGFGGGGFGGGGGGGFFFGFGGGGGGFGFGFFFGGGGGGGFGGGGGGGGGGGGGGGGGGFDGDGFGGGGGGGGGGGG?GEGGDGGGGGGCGGGGGGGGGFGGGGGGGGGGGGGGGGGGGGGGGGGGGGGFDGGGGGGGGGGGGGGGGGGGF<9GGGGGGGGGGGGCCCCC
@M01607:188:000000000-KTTC9:1:1101:16454:4903 1:N:0:AAGGAGAC+CCGAAGAT
CATCGCTGACGAGTAACCGGATCCCCGATCCGTGGACTTGTCAGCGACTGAGGAAACAGACAGTGGGCGGGCTGAGGGAGAGTACTTGTCCTGCCTCAGCCAGAGACTATGCAGGAAATGCTCACCGTTAAGTCTGATGACGTGAACGGTCGTACCAAGATGTATAAAAACATCGTGGACGGCAACCATCAGATGGAGCCGGGCATGCCAGAATCCTTCAACGTATTGTTGAAAGAGATTCGTTCGCTGGGTATCAACATCGAACTGGAAGACGAGTAATTCTCGCTCAAACAGGTCACTGCTGTCGGGTTAAAACCCGGCAGCGGATTGTGCTAACTCCGACGGGAGCAAATCCGTGAAAGATTTATTAAAGTTTCTGAAAGCGCAGACTAA
+
CCCCCGGGGGGGEFGGGGGGGGGGGGGGDGGGGGGGGGGGGGGGGGGGGGGGGGGGGGGGGGGFEGGFEGGGGGFGGGGGGGGGGGGGGGGGGGG?GGGGGGGGGGGGGGGGGGGGGGGG?GGGGGGGGGGGGGGGGGGGGGGGGGGGGGGGGGGGGGGGGGGGGGGGGGGGDGGGGGGGGGGGGGGGGGGGGGGGGGGGEGGGGGGGFGGGGGGGFGGGGGGGGGGGGGGGGGFGGFGGFGGGGGDF>EGGGFGGGGGFGFFCGGFFGGGGGGGGGGGGGGGGGGGGGGGGGGGGGGGGGGGGGGGGGGGGGGGGGGGGCFFGGGGGGGGGGGGGGGGGGGGGGFDF<GGGGGGGGGGGGGGGGGGGFFCCC6GFGGGGGGGGGGGGCCCCC
@M01607:188:000000000-KTTC9:1:1101:12682:4908 1:N:0:AAGGAGAC+CCGAAGAT
CATCGCTGACGAGTAACCGGATCCCCGATCCGTGGACTTGTCAGCGACTGAGGAAACAGACTGTGAGGGTGCTGAGGTGACTATAATTCTTGACCTCAGCAGCTTTAGATGCAGGAAATGCTCACCGTTAAGTCTGATGACGTGAACGGTCGTACCAAGATGTATAAAAACATCGTGGACGGCAACCATCAGATGGAGCCGGGCATGCCAGAATCCTTCAACGTATTGTTGAAAGAGATTCGTTCGCTGGGTATCAACATCGAACTGGAAGACGAGTAATTCTCGCTCAAACAGGTCACTGCTGTCGGGTTAAAACCCGGCAGCGGATTGTGCTAACTCCGACGGGAGCAAATCCGTGAAAGATTTATTAAAGTTTCTGAAAGCGCAGACTAA
+
CCCCCGGGGGGGGGGGGGGGGGGGGGGGGGGGGGGGGGGGGGGGGGGGGGGGGGGGGGGGGGGFGGG?EGGGGGGGGGGGGGGGFGGGGGGGGGGGGGGGGGGFGG@GGGGGGGGEEGGGGG@FGGGGCGGFFGGGGGGGGGEGGGGGGC>GEGGGGGGGGFGGGGGGGGGGGGGGGGGFGGGGGGGGCFEGFFGDFAFGGFFEGFFGGGGGGGGGFGGDGGGDGFGGGGGGGGGGGFGGGGGGGDGGDFFFFGFGFEFFFCFFGGGGGGGGFFCGFFFGFFDFF?F=;FFFGFDFEF@GGGEGGGGGGGFFEGGGGGGGGGGGGGFGGGGGGGGGFGEGGECGFGEGFFCF@GGGGGGGGGGGGGGGGGGGFC<C<CGDBEGGGFGFCCCCC
@M01607:188:000000000-KTTC9:1:1101:16710:4909 1:N:0:AAGGAGAC+CCGAAGAT
CATCGCTGACGAGTAACCGGATCCCCGATCCGTGGACTTGTCAGCGACTGAGGAAACAGACTCTATAATCGCTGAGGCATTGTGGGGTAGTCACCTCAGCCTCTATTCATGCAGGAAATGCTCACCGTTAAGTCTGATGACGTGAACGGTCGTACCAAGATGTATAAAAACATCGTGGACGGCAACCATCAGATGGAGCCGGGCATGCCAGAATCCTTCAACGTATTGTTGAAAGAGATTCGTTCGCTGGGTATCAACATCGAACTGGAAGACGAGTAATTCTCGCTCAAACAGGTCACTGCTGTCGGGTTAAAACCCGGCAGCGGATTGTGCTAACTCCGACGGGAGCAAATCCGTGAAAGATTTATTAAAGTTTCTGAAAGCGCAGACTAA
+
CCCCCGGGGGGGEFGGGGGGGGGGGGGGGGGGGGGGGGGGGGGGGGGGGGGGGGGGGGGGGGGGGGG,<CFGGGGGGGGGGGGGGGGGGGGG@GGGGGGGGGGGGGGGGGGGGGGGGGGGGGGGGGGGGGGGGGGGGGGGGGGGGGGGGGGGGGGGGGGGGGGGGGGGGGGGFGGGGGGGGGGGGGGGGGGGGGGGGGGGFGGGGGGGGGGGGGGGFGGGGGGGGGGGGGGGGGGGGGGGFGGGGGGGGGGGFGGGGGGGGGFGGGGGGGGGGGGGGFGGGGGGGGGGGGGGGGGGGGGGGGGGGGGGGGGFDGGGGGGGGGGGGGGGGGGGGGGGGGGGGGGGGGGGDGGGGGGGGGGGGGGGGGGGGFCCC6GGGGGGGGGGGGGGCCCCC
@M01607:188:000000000-KTTC9:1:1101:14686:4924 1:N:0:AAGGAGAC+CCGAAGAT
CATCGCTGACGAGTAACCGGATCCCCGATCCGTGGACTTGTCAGCGACTGAGGAAACAGACCTCTCGCCCGCTGAGGCTAAACACCGTGATATCCTCAGCTAGGTTACGTGCAGGAAATGCTCACCGTTAAGTCTGATGACGTGAACGGTCGTACCAAGATGTATAAAAACATCGTGGACGGCAACCATCAGATGGAGCCGGGCATGCCAGAATCCTTCAACGTATTGTTGAAAGAGATTCGTTCGCTGGGTATCAACATCGAACTGGAAGACGAGTAATTCTCGCTCAAACAGGTCACTGCTGTCGGGTTAAAACCCGGCAGCGGATTGTGCTAACTCCGACGGGAGCAAATCCGTGAAAGATTTATTAAAGTTTCTGAAAGCGCAGACTAA
+
CCCCCGGGGGGGGGGGGGGGGGGGGGGGGGGGGGGGGGGGGGGGGGGGGGGFGGGGGGGGGGGGGGGGGGGGGGGGGGGGGGGGGGGGGGGG<GGGG;G@@GGGGGG<G@GGGGGGGGGGGGGGG?GGGGGGGGGGGGGGGGGGGGGGGGGGGGGGGGGGGGGGGFGGGGGGGGGGGGG<GGGGGGGGGGGGGGGGGGGGGGGGGGGGGGGGGFGGFGGGGGGGGFGGGGGGGGFGGAFGFGG:EDC>GGFD@2=?6@>BBC5;FCGGFFE?@F=F=4A@=:4<F???9DEDFGGE>?A8>@+F:EGGFA<6787:@EGF@7FEGGFEFGFF@FE@@F+CGEDGFF<F@B@,FFFGFFEC@F<C,CAFCC,AF<GEAFFC@7FCF@@E886A6
@M01607:188:000000000-KTTC9:1:1101:15086:4926 1:N:0:AAGGAGAC+CCGAAGAT
CATCGCTGACGAGTAACCGGATCCCCGATCCGTGGACTTGTCAGCGACTGAGGAAACAGACAGCGACCAAGCTGAGGGGAACAACACATTACGCCTCAGCGAGGGGTGTTGCAGGAAATGCTCACCGTTAAGTCTGATGACGTGAACGGTCGTACCAAGATGTATAAAAACATCGTGGACGGCAACCATCAGATGGAGCCGGGCATGCCAGAATCCTTCAACGTATTGTTGAAAGAGATTCGTTCGCTGGGTATCAACATCGAACTGGAAGACGAGTAATTCTCGCTCAAACAGGTCACTGCTGTCGGGTTAAAACCCGGCAGCGGATTGTGCTAACTCCGACGGGAGCAAATCCGTGAAAGATTTATTAAAGTTTCTGAAAGCGCAGACTAA
+
CCCCCGGGGGGGGGGGGGGGGGGGGGGGGGGGGGGGGGGGGGGGGGGGGGGGGGGGGGGGGGGGGGF@CFGGGGGGGGGGGGGGGGGGGGGGGGGGGGGGGGGGGGGGGGGGGGGGGGGGGGGGGGGGGGGGGGGGGGFEGGGGGGGGG?GGGGGGGGGGGGGGGGGGGGGGGGGGGGGGGGGGGGGGGGGGGGGGGGGGFEEGGGGGGGGGGGGGFGGGGGGGGGGGGGGGGGGGGGGGGGGGGGGGFDFGFGFFGGGGGGGGGGGGGGGGGGGGGGGFCGGGGGGGGGF>FGFGFGGGGGGGGGGGFGGGGEGGGGGGGGGGGGGGGGGGGGGGGGGGGFGGGGFGGGGGGGGGGGGGFGGGGGGGGGGGGGFGGGGGEFGGGGGGCCCCC
@M01607:188:000000000-KTTC9:1:1101:25972:4934 1:N:0:AAGGAGAC+CCGAAGAT
CATCGCTGACGAGTAACCGGATCCCCGATCCGTGGACTTGTCAGCGACTGAGGAAACAGACATATCATGTGCTGAGGCCGCGTGATGCCAGAACCTCAGCACAGGGCATTGCAGGAAATGCTCACCGTTAAGTCTGATGACGTGAACGGTCGTACCAAGATGTATAAAAACATCGTGGACGGCAACCATCAGATGGAGCCGGGCATGCCAGAATCCTTCAACGTATTGTTGAAAGAGATTCGTTCGCTGGGTATCAACATCGAACTGGAAGACGAGTAATTCTCGCTCAAACAGGTCACTGCTGTCGGGTTAAAACCCGGCAGCGGATTGTGCTAACTCCGACGGGAGCAAATCCGTGAAAGATTTATTAAAGTTTCTGAAAGCGCAGACTAA
+
CCCCCGGGGGGGGGFFGFGGEGGCFGGGGGGGGGGGGGGGGFFGGE68@FGGGG?FCFFCFEGGGGGDFFFFFGGFDGGGGGGGGGFDFFGG@FGG?FDGG@G?FGGFGGG?GGFEGCFDGG6GGGG@E@DF?GG?GGGGFCFCFFFGGGGGGGGGGGFGGGGGGGGGFGGGGGGGGGGGGGGGGGGDCFFGGGGGFGGGGGFGGGFGGGGGGFGGFGGGGGGFFFGGGFGGGGGFGD=CFGGGGGGGGFFFGFFGFGFFEAFFFGGFGGGFCFFGGGGC<GGGF=EFGGGFFGGGGGFF8F7EGDFCCGFFEEFCFFCDGGGGGGGGGGGGGGFGGGGGF@CCFF9EFFF@6GEEGGGGGFGFCAEDGGGGFE,GDGFFCGGDGEGFCCCCC
@M01607:188:000000000-KTTC9:1:1101:24582:4945 1:N:0:AAGGAGAC+CCGAAGAT
CATCGCTGACGAGTAACCGGATCCCCGATCCGTGGACTTGTCAGCGACTGAGGAAACAGACTCACCCCAAGCTGAGGCTTAACTTCGTTAGATCCTCAGCCTTGGACAATGCAGGAAATGCTCACCGTTAAGTCTGATGACGTGAACGGTCGTACCAAGATGTATAAAAACATCGTGGACGGCAACCATCAGATGGAGCCGGGCATGCCAGAATCCTTCAACGTATTGTTGAAAGAGATTCGTTCGCTGGGTATCAACATCGAACTGGAAGACGAGTAATTCTCGCTCAAACAGGTCACTGCTGTCGGGTTAAAACCCGGCAGCGGATTGTGCTAACTCCGACGGGAGCAAATCCGTGAAAGATTTATTAAAGTGTCTGAAAGCGCAGACTAA
+
CCCCCGGGGGGGGGGGGGGGGGGGGGGGGGGGGGGGGGGGGGGGGG@88@FFGGGGGGGGGGGGGGGCFGGGGGGGGGGGGGGGGGGGGGGG@GGGGGGGGGGGGGGGGGGGGGGGGGGGGGGGGGGGGGGGGGGGGGGGGG@GGGGGGGGGGGGGGGGGGGGGGGGGGGGGGGGGGFGGGGGGGGGGGGGGGGGGGGGGGGGGGGGGGGGGGGGGGGGGGGGGGGGGGGGGGGGGGGGGFGGGGGGGGGGGGGGGGGGGGGGFGGGGGGGGGGGGGGGGGGGGGFGGGGGGGGGGGGGG?GGGGGFFFGGGGGGGGGGGGGGDGGGGGGGGGGGGGGGGGGGGGGAGGGGGGGGGGGGGGGGGGGGGGGGGGF8GGGGGGGGGGGGGCCCCC
@M01607:188:000000000-KTTC9:1:1101:17309:4957 1:N:0:AAGGAGAC+CCGAAGAT
CATCGCTGACGAGTAACCGGATCCCCGATCCGTGGACTTGTCAGCGACTGAGGAAACAGACACATTAATCGCTGAGGTAATATAGGTTATGGCCCTCAGCTTGGTTCACTGCAGGAAATGCTCACCGTTAAGTCTGATGACGTGAACGGTCGTACCAAGATGTATAAAAACATCGTGGACGGCAACCATCAGATGGAGCCGGGCATGCCAGAATCCTTCAACGTATTGTTGAAAGAGATTCGTTCGCTGGGTATCAACATCGAACTGGAAGACGAGTAATTCTCGCTCAAACAGGTCACTGCTGTCGGGTTAAAACCCGGCAGCGGATTGTGCTAACTCCGACGGGAGCAAATCCGTGAAAGATTTATTAAAGTTTCTGAAAGCGCAGACTAA
+
CCCCCGGGGGGGGGGGGGGGGGGGGGGGGGGGGGGGGGGGGGGGGGGGGGGGGGGGGGGGGGGGGGG,<CDFGGGGGGGGGGGGGGGGGGGGGGGG?GG@GGGGGGGG?GGGGGGGGGGGGGGGGGGGGGGGGGGGGGGGGGGGGGGGGGGGGGGGGGGGGGGGGGGGGGGGGGGGGGGGGGGGGGGGGGGGGGGGGGGGGGGGGGGGGGGGGGGGGGGGGGGGGGGGGGGGGGGGGGGGGGGGGGGGGGGGGGGGGGGGGGGGGGGGGGGGGGGGGGGGDGFFGGGGGGGGGGGGGGGGGGGGGGGGGGGGGGGGGGFGGGGGGGGGGGGGGGGGGGGGGGGGGGGF@GGGGGGGGGGGGGGGGGGGFFEC=<GGGGGGGGGGGGGGCCCCC
@M01607:188:000000000-KTTC9:1:1101:14257:4957 1:N:0:AAGGAGAC+CCGAAGAT
CATCGCTGACGAGTAACCGGATCCCCGATCCGTGGACTTGTCAGCGACTGAGGAAACAGACACACAGTGCGCTGAGGATTGATACTCGATGAGCCTCAGCGATTTGTGTTGCAGGAAATGCTCACCGTTAAGTCTGATGACGTGAACGGTCGTACCAAGATGTATAAAAACATCGTGGACGGCAACCATCAGATGGAGCCGGGCATGCCAGAATCCTTCAACGTATTGTTGAAAGAGATTCGTTCGCTGGGTATCAACATCGAACTGGAAGACGAGTAATTCTCGCTCAAACAGGTCACTGCTGTCGGGTTAAAACCCGGCAGCGGATTGTGCTAACTCCGACGGGAGCAAATCCGTGAAAGATTTATTAAAGTTTCTGAAAGCGCAGACTAA
+
CCCCCGGGGGGGGGGGGGGGGGGGGGGGGGGGFGGGGGGFGGGGGGGGGGGGGGGGGGGGGGGGGGGGGGGGGGGGGGGGGGGGGGGGGGGG@G??GGG@@@G@GG@@@GGCGGGGGGGGGG@G<GDGGGGGGGGGGGGGGGGDGGGGG@GGGGGGGGGGGGGGGGGGGGGGGGGGGGGGG>CEGGGGFGGGGGGGGGGGEGGGGGFFGGGGGGGGFGGGGGGGGGGGGGGGGGFG7FCFFGE7DCGGFFDGGGGGGGFFFFFFFGAFGGEFGEF9AFFECEF=F<FDGFE?FFFGFGGGGGGGGE?GFGEGCGGGGGGGGF@CE8GGGFACGGGGGCCDGGGGFFDGGGGGGGGGGGGGGGGFGGGGGGGEGFGGFFGGGGGGGFGGCCCCC
@M01607:188:000000000-KTTC9:1:1101:10902:4961 1:N:0:AAGGAGAC+CCGAAGAT
CATCGCTGACGAGTAACCGGATCCCCGATCCGTGGACTTGTCAGCGACTGAGGAAACAGACCACGGGTAGGCTGAGGTTGACCTCAAAGCCGCCCTCAGCCTAGTAACTTGCAGGAAATGCTCACCGTTAAGTCTGATGACGTGAACGGTCGTACCAAGATGTATAAAAACATCGTGGACGGCAACCATCAGATGGAGCCGGGCATGCCAGAATCCTTCAACGTATTGTTGAAAGAGATTCGTTCGCTGGGTATCAACATCGAACTGGAAGACGAGTAATTCTCGCTCAAACAGGTCACTGCTGTCGGGTTAAAACCCGGCAGCGGATTGTGCTAACTCCGACGGGAGCAAATCCGTGAAAGATTTATTAAAGTTTCTGAAAGCGCAGACTAA
+
CCCCCGGGGGGGGGGGGGGGGGGGGGGGGGGGGGGGGGGGGGGGGGGGGGGGGGGGGGGGGGGGGGGEGGGGGGGGGGGGGGGGGGGGGGGGGGGGGGGGG?GGGGGGGGGGGGGGGGGGGGGGGGGGGGGGGGGGGGGGGGGGGGGGGGGGGGGGGGGGGGGGGGGGGGGGGGFGGGGGGGGGGGGGGGGGGGGGGGGGGGGGGGGGGGFGGGGGGGGGGGGGGGGGGGGGGGFGGFGGGGGGGGGGGGGGGGGGGGGGGGGGGGGGGGGGGGGGGGGGDGGGGGGFGGGGGGGGGGGGGGGGGGGGGGGGDGGGGGGGGGGDGGGGGGGGGGGGGGGGGGGGGGGGGGGGGGGGGGGGGGGGGGGGGGGGGFDFGGGGGGGGGGGGCCCCC
@M01607:188:000000000-KTTC9:1:1101:21355:4976 1:N:0:AAGGAGAC+CCGAAGAT
CATCGCTGACGAGTAACCGGATCCCCGATCCGTGGACTTGTCAGCGACTGAGGAAACAGACTGCATTGATGCTGAGGATCATGAGGCTCCTAGCCTCAGCGCTTGCGGGTGCAGGAAATGCTCACCGTTAAGTCTGATGACGTGAACGGTCGTACCAAGATGTATAAAAACATCGTGGACGGCAACCATCAGATGGAGCCGGGCATGCCAGAATCCTTCAACGTATTGTTGAAAGAGATTCGTTCGCTGGGTATCAACATCGAACTGGAAGACGAGTAATTCTCGCTCAAACAGGTCACTGCTGTCGGGTTAAAACCCGGCAGCGGATTGTGCTAACTCCGACGGGAGCAAATCCGTGAAAGATTTATTAAAGTTTCTGAAAGCGCAGACTAA
+
CCCCCGGGGGGGGGGGGGGGGGGGGGGGGGGGGGGGGGGGGGGGGGGGGGGGGGGGGGGGGGGGGGG9EGGGGGGGGGGGGGGGGGGFGGGGGGGGGGGGGGGGGGGGGGGGGGGGGGGGGGGGGGGGGGGGGGGGGGGGGGGGGGGGGGGGGGGGGGGGGG?GGGGGGGGGGGGGGGGGGGGGGGGGGGGGGGGGGGGGGGGGGGGGGGGGGGGGGGGGGGGGGGGGGGGGGGGGGGGGGGGGGGGGGGGGGGGGGGGFFGGGGGGGGGGGGFDGGGGGGGGGGGGGGGGGGGGGGGGGGGGGGGGGGGGGEGGGGGGGGGGGGGGGGGGGGGGGGGGGGGGGGFEGGGGGGGGGGGGGGGGGGGGGGGGFE==,;6GGGGGGGGGGCCCCC
@M01607:188:000000000-KTTC9:1:1101:9266:4977 1:N:0:AAGGAGAC+CCGAAGAT
CATCGCTGACGAGTAACCGGATCCCCGATCCGTGGACTTGTCAGCGACTGAGGAAACAGACTGCACGCTGGCTGAGGCGCAAGGCTGATCAACCCTCAGCATGCACAACTGCAGGAAATGCTCACCGTTAAGTCTGATGACGTGAACGGTCGTACCAAGATGTATAAAAACATCGTGGACGGCAACCATCAGATGGAGCCGGGCATGCCAGAATCCTTCAACGTATTGTTGAAAGAGATTCGTTCGCTGGGTATCAACATCGAACTGGAAGACGAGTAATTCTCGCTCAAACAGGTCACTGCTGTCGGGTTAAAACCCGGCAGCGGATTGTGCTAACTCCGACGGGAGCAAATCCGTGAAAGATTTATTAAAGTTGCTGAAAGCGCAGACTAA
+
CCCCCEECBEFGEGFGGGGGGCFGGGGGGGGFFFGCGFGGGGGGFFEF:FGFFAEFFGCCGFFGGGF:FGGGGGCGGGGGEFGFFFGGEFGGFFGGG?E;GGG71?GGG@GGGGFGGGGFDG?GGGGGGGG??GGGG:8<?F>==FFCCFGDFGGGGGGF@CFGGGGGGFGGGDC>C5?5?>CEEFGGGFGDGGDECEGFFEFEGGGG@FFGA<FFCFGGGGECGGGGGGGGGGGGGFGGFECEFDGF@>FFCFGGFFFCGGFFFGGGGGEGDGFGE;GGDGFGFFFGFDF@GGGGGFGG?GGGGGGGGGGGEFEGDGFGEF=@EF<GFFGGFFF7GGDGGGDGFFCGGGGGDDGGGGGFDGGGGFGGGGGFEC,6E,CGGGGFCDFGCCCCC
@M01607:188:000000000-KTTC9:1:1101:22639:4977 1:N:0:AAGGAGAC+CCGAAGAT
CATCGCTGACGAGTAACCGGATCCCCGATCCGTGGACTTGTCAGCGACTGAGGAAACAGACGCCATGGCCGCTGAGGATTTATCAATAGTTGTCCTCAGCACTGTCGGTTGCAGGAAATGCTCACCGTTAAGTCTGATGACGTGAACGGTCGTACCAAGATGTATAAAAACATCGTGGACGGCAACCATCAGATGGAGCCGGGCATGCCAGAATCCTTCAACGTATTGTTGAAAGAGATTCGTTCGCTGGGTATCAACATCGAACTGGAAGACGAGTAATTCTCGCTCAAACAGGTCACTGCTGTCGGGTTAAAACCCGGCAGCGGATTGTGCTAACTCCGACGGGAGCAAATCCGTGAAAGATTTATTAAAGTGTCTGAAAGCGCAGACTAA
+
CCCCCGGGGGGGGGGGGGGGGGGGGGGGGGGGGGGGGGGGGGGGGGGGGG@FGGGGGGGGGGGGGGG8FGGGGGGGGGGGGGGGGGGGGGGG@GGGGGGGGGGGGGGGGGGGGGGGGGGGGGGGGGGGGGGGGGGGGGGGGGGGGGGGGGGGGGGGGGGGGGGGGGGGGGGGGGGGGGGGGGGGGGGGGGGGGGGGGGGGGGGGGGGGGGGGGGGGGGGGGGGGGGGGGGGGGGGGGGGGGGGGGGGGFGGGGGGGGGGGGGGGGGGGGGGGGGGGGGGGGGGEEFGGGGGGGGGGGGGGGGGGGGGGGGGGGGGGGGGGGGGGGGGGGGGGGGGGGGGGGGGGGGFGFGGGGDGGGGGGGGGGGGGGGGGGGF6<GGGGGGGGGGGGCCCCC
@M01607:188:000000000-KTTC9:1:1101:6351:4986 1:N:0:AAGGAGAC+CCGAAGAT
CATCGCTGACGAGTAACCGGATCCCCGATCCGTGGACTTGTCAGCGACTGAGGAAACAGACGTTAGTTATGCTGAGGAACGGTTCGGTACAGTCCTCAGCTCAATATGTTGCAGGAAATGCTCACCGTTAAGTCTGATGACGTGAACGGTCGTACCAAGATGTATAAAAACATCGTGGACGGCAACCATCAGATGGAGCCGGGCATGCCAGAATCCTTCAACGTATTGTTGAAAGAGATTCGTTCGCTGGGTATCAACATCGAACTGGAAGACGAGTAATTCTCGCTCAAACAGGTCACTGCTGTCGGGTTAAAACCCGGCAGCGGATTGTGCTAACTCCGACGGGAGCAAATCCGTGAAAGATTTATTAAAGTTTCTGAAAGCGCAGACTAA
+
CCCCCGGGGGGGGGGGGGGGGGGGGGGGGGGGGGGGGGGGGGGGGGGGGGFGGGGGGGGGGGGGGGGGGGGGGGGGGGGGGGGGGGGGGGGGGGGGGGGGGGGGGG@GGGGGGGGGGGGGGGGGGGGGGGGGGGGGGGGGGGGGGGGGGGGGGGGGGGGGGGGGGGGGGGGGGGGGGGGGGGGGGGGGGGGGGGGGGGGGGGGGGGGGGGGGGGGGGGGGGGGGGGGGGGGGGGF<GGGGGGGGGGGGGGGFGGGGGGGGGGFFFGGGGGGGGGGGGGGGGFGGGCGGGGGGGGGGGGGGGGGGGGGGGGGGGGGGGGGGGGGGGGGGGGGGGGGGGGGGGGGGGGGGGGGGGGGGGGGGGGGGGGGGGGGGGGFGGGGGGGGGGGGGCCCCC
@M01607:188:000000000-KTTC9:1:1101:17543:4988 1:N:0:AAGGAGAC+CCGAAGAT
CATCGCTGACGAGTAACCGGATCCCCGATCCGTGGACTTGTCAGCGACTGAGGAAACAGACGCTATAGGTGCTGAGGGTATAGGCGCTTAGCCCCTCAGCAGGACTATGTGCAGGAAATGCTCACCGTTAAGTCTGATGACGTGAACGGTCGTACCAAGATGTATAAAAACATCGTGGACGGCAACCATCAGATGGAGCCGGGCATGCCAGAATCCTTCAACGTATTGTTGAAAGAGATTCGTTCGCTGGGTATCAACATCGAACTGGAAGACGAGTAATTCTCGCTCAAACAGGTCACTGCTGTCGGGTTAAAACCCGGCAGCGGATTGTGCTAACTCCGACGGGAGCAAATCCGTGAAAGATTTATTAAAGTTTCTGAAAGCGCAGACTAA
+
CCCCCGGGGGGGFGGGGGGGGGGGGGGGGGGGGGGGGGGGGGGGGGGGGGGGGGGGGGGGGGGGGGG<EFDGGGGGGGGGGGGGGGGGGGGGGGGGEGGGGGGGGGGGGGGGGGGGGGGGGGGGGGG9FGGG<GGGGGGGGGGGGGGGGGGGGGGGGGGGGGGGGGGGGGGGGGEGGGGGGGGGGGGGGGGGGGGGGGGGFFGFGGGGGGGGGGGGGGGGGGGGGGGGGGGGGGGGGGGGGGGGGGGGGFGGGGGGGGGGGGGGGGGGGGGGGGGGGGGGGGGGGGGGGGGGGGGGGGGGGGGGGGGGGGGGGGGGGGGGGGGGGGGGGGGGGGGGGGGGGGGGGGGGFGGGGGGGGGGGGGGGGGGGGFCCC6GGGGGGGGGGGGGGCCCCC
@M01607:188:000000000-KTTC9:1:1101:23375:4990 1:N:0:AAGGAGAC+CCGAAGAT
CATCGCTGACGAGTAACCGGATCCCCGATCCGTGGACTTGTCAGCGACTGCGGAAACAGACTTGAGACCGGCTGAGGCGACTACAGGGGCAAGCCTCAGCAAGTTCTTCTGCAGGAAATGCTCACCGTTAAGTCTGATGACGTGAACGGTCGTACCAAGATGTATAAAAACATCGTGGACGGCAACCATCAGATGGAGCCGGGCATGCCAGAATCCTTCAACGTATTGTTGAAAGAGATTCGTTCGCTGGGTATCAACATCGAACTGGAAGACGAGTAATTCTCGCTCAAACAGGTCACTGCTGTCGGGTTAAAACCCGGCAGCGGATTGTGCTAACTCCGACGGGAGCAAATCCGTGAAAGATTTATTAAAGTGTCTGAAAGCGCAGACTAA
+
CCCCCGGGGGGGGGGGGGGGGGGGGGGGGGGGGGGGGGGGGGGGGGGGGG<FGGGGGGGGGGGGGGGFGGGGGGGGGGGGGGGGGGGGGGGGGGGGGGGGGGGGGGGGGGGGGGGGGGGGGG7GGGGGGGGGGGGGGGGGGGGGGGGGGGGGGGGGGGGGGGGGGGGGGGGGGGGGGGGGGGGGGGGGGGGGGGGGGGGGGGGGGGGGGGGGGGGGGGGGGGGGGGGGGGGGGGGGGGGGGGGGGGGGGGGFFGGGGGGGGGGGGGGGGGGGGGGGGGGGGFGFEFFFGGGGGGGGGGGG?GGGGGGGGGGGEGGGGGGGGGGGGGGGGGGGGGGGGGGGGFEGGFFGGGGGGGGGGGGGGGGGGGGGGGGGFC,,GGGGGGGGGGGGCCCCC
@M01607:188:000000000-KTTC9:1:1101:12898:4992 1:N:0:AAGGAGAC+CCGAAGAT
CATCGCTGACGAGTAACCGGATCCCCGATCCGTGGACTTGTCAGCGACTGAGGAAACAGACAGCGAAAACGCTGAGGGGATTGGCATTCTTCTCCTCAGCCGGGGAGACTGCAGGAAATGCTCACCGTTAAGTCTGATGACGTGAACGGTCGTACCAAGATGTATAAAAACATCGTGGACGGCAACCATCAGATGGAGCCGGGCATGCCAGAATCCTTCAACGTATTGTTGAAAGAGATTCGTTCGCTGGGTATCAACATCGAACTGGAAGACGAGTAATTCTCGCTCAAACAGGTCACTGCTGTCGGGTTAAAACCCGGCAGCGGATTGTGCTAACTCCGACGGGAGCAAATCCGTGAAAGATTTATTAAAGTTTCTGAAAGCGCAGACTAA
+
CCCCCGGGGGGGGGGGGGGGGGGGGGGGGGGGGGGGGGGGGGGGGGGGGGGGGGGGGGGGGGGGGGG+8CCFFGGGGGGGGGGGGGGGGGGG;GG@<G@GGGGGGGGGGGGGGGGGGGGGGG@GGGGGGGGGGG?GGGGGGGGGGGGGGGGGGGGGGGGGGGGGGGGGGGGGGGGGGGGGGGGGGGGGGGGGGGGGGGGGGGGGGGGGGGGGGGGGGGGGGGGGGGGGGGGGGGGGGFGGGGGGGGGGGGGGGGFGGGGGGGGGGGGGGGGGGGGGFFGGGGGGFFGGGGGGGGGGFGGGGGGGGGGGGGGGGGGGGGGGGGGGGGGGGGGGGGGGGGGGGGGGGGGFEGGGGGGGGGGGGGGGGGGGGGGGGGFFEEGGGGGEGGGGCCCCC
@M01607:188:000000000-KTTC9:1:1101:9955:4997 1:N:0:AAGGAGAC+CCGAAGAT
CATCGCTGACGAGTAACCGGATCCCCGATCCGTGGACTTGTCAGCGACTGAGGAAACAGACCATCAATGTGCTGAGGACGCGAGTTCTGCGATCCTCAGCTAGTTTGAGTGCAGGAAATGCTCACCGTTAAGTCTGATGACGTGAACGGTCGTACCAAGATGTATAAAAACATCGTGGACGGCAACCATCAGATGGAGCCGGGCATGCCAGAATCCTTCAACGTATTGTTGAAAGAGATTCGTTCGCTGGGTATCAACATCGAACTGGAAGACGAGTAATTCTCGCTCAAACAGGTCACTGCTGTCGGGTTAAAACCCGGCAGCGGATTGTGCTAACTCCGACGGGAGCAAATCCGTGAAAGATTTATTAAAGTTTCTGAAAGCGCAGACTAA
+
CCCCCGGGGGGGGGGGGGGGGGGGGGGGGGGGGGGGGGGGGGGGGGGGGGGGGGGGGGGGGGGGGGGFFGGGGGGGGGGGGGGGGGGGGGGG@GGGGGGGGGGGGGGG?<GGGGGGGGGGGGGGGGGGGGGGGGGGGGGGGGGGGGGGGGGGGGGGGGGGGGGGGGGGGGGGGGGGGGGGGGGGGGGGGGGGGGGGGGGGGGGGGGGGGGGGGFGGGGGGGFGGGGGGGGGGGGGGGGGGGGGGGGGGGFGGGGGGGGGGGGGGGGGGGGGGGGGGGGFFGGGGGGGGGGGGGGGGGGGGGGGGGGGGGGGGGGGGGGGGGGGGGGGGGGGGGGGGGGGGGGGGGGFGGGGGGGGGGGGGGGGGGGGGGGGGGFE9GGGGGGGGGGGGCCCCC
@M01607:188:000000000-KTTC9:1:1101:23273:4999 1:N:0:AAGGAGAC+CCGAAGAT
CATCGCTGACGAGTAACCGGATCCCCGATCCGTGGACTTGTCAGCGACTGCGGAAACAGACTTTTCGATCGCTGAGGTTTGACGAGGTATACGCCTCAGCTCTGGTGGGTGCAGGAAATGCTCACCGTTAAGTCTGATGACGTGAACGGTCGTACCAAGATGTATAAAAACATCGTGGACGGCAACCATCAGATGGAGCCGGGCATGCCAGAATCCTTCAACGTATTGTTGAAAGAGATTCGTTCGCTGGGTATCAACATCGAACTGGAAGACGAGTAATTCTCGCTCAAACAGGTCACTGCTGTCGGGTTAAAACCCGGCAGCGGATTGTGCTAACTCCGACGGGAGCAAATCCGTGAAAGATTTATTAAAGTGGCTGAAAGCGCAGACTAA
+
CCCCCGGG:FGCFGGGGCFFGGGFGGGGGGGGGGGGGGGFGGGGGCE@@F@F7CFGEGGGGGCGGGG,<CFGFECEFCFG=FCCGC:CGGGGG@G?:GF<:@GGG@GGGGE???FCFFF<FEFGGGGCFGFFGEFCFGD??GGGGGGGGFFGGGGGGEDEGFGC==F?EEGGGGGGCF>FEGGGGGGGGGGGFCFG7CGEFEGGFGGGGGGEFAFGFCGGFGGGGGGFDFGFFFGGGGGG?DGGDGFFDGGDFCFGGGGGGGFFGGGGGEGF?GGGGFEFA@>AE<E?GGFEGCGFFE?G;GFGGGGGGGFGCFCCDGGGGGFCGGGGGGGFEEFEEGF@@E7GGGFE,FC@7GFF<FF,<F@CFAGFFGGFF@8AGGGGGGDGGGGGCCCCC
@M01607:188:000000000-KTTC9:1:1101:15885:5003 1:N:0:AAGGAGAC+CCGAAGAT
CATCGCTGACGAGTAACCGGATCCCCGATCCGTGGACTTGTCAGCGACTGAGGAAACAGACGAACAAGATGCTGAGGTGAGCTTCAAAGCGTCCCTCAGCTCGAATTGATGCAGGAAATGCTCACCGTTAAGTCTGATGACGTGAACGGTCGTACCAAGATGTATAAAAACATCGTGGACGGCAACCATCAGATGGAGCCGGGCATGCCAGAATCCTTCAACGTATTGTTGAAAGAGATTCGTTCGCTGGGTATCAACATCGAACTGGAAGACGAGTAATTCTCGCTCAAACAGGTCACTGCTGTCGGGTTAAAACCCGGCAGCGGATTGTGCTAACTCCGACGGGAGCAAATCCGTGAAAGATTTATTAAAGTTTCTGAAAGCGCAGACTAA
+
CCCCCGGGGGGGGGGGGGGGGGGGGGGGGGGGGGGGGGGGGGGGGGGGGGFGGGGGGGGGGGGGGGGGGGGGGGGGGGGGGGGGGGGGGGGGGGGGGGG?GGGDGGGGGGGGGGGGGGGGGGGGGGGGGGGGGGGGGGGGGGGGGGGGGGGGGGGGGGGGGGGGGGGGGGGGGGGGGGGGGGGGGGGGFGGGGGGGGGGGGDGGGGGGGGFEGGGGFGGGGGGGGGGGGGGGGGGGGGGGGGEFGGGGGDGGGGGGGGFFFGGGGGGGGGFGGGGGGFGGGGGGGGGGGGGGGGFGGGGGGGGGGGGGGGGGGGGGGGGEGGGGGGGGGGGGGGGGGGGGGGGGGFGGGGGGGGGGGGGGGGGGGGGGGGGGGF<FGGGGGGGGGGGGCCCCC
@M01607:188:000000000-KTTC9:1:1101:6914:5013 1:N:0:AAGGAGAC+CCGAAGAT
CATCGCTGACGAGTAACCGGATCCCCGATCCGTGGACTTGTCAGCGACTGAGGAAACAGACCATAGAGTTGCTGAGGTCTTTTCGGTAATGACCCTCAGCTTCGGCTACTGCAGGAAATGCTCACCGTTAAGTCTGATGACGTGAACGGTCGTACCAAGATGTATAAAAACATCGTGGACGGCAACCATCAGATGGAGCCGGGCATGCCAGAATCCTTCAACGTATTGTTGAAAGAGATTCGTTCGCTGGGTATCAACATCGAACTGGAAGACGAGTAATTCTCGCTCAAACAGGTCACCGCTGTCGGGTTAAAACCCGGCAGCGGATTGTGCTAACTCCGACGGGAGCAAATCCGTGAAAGATTTATTAAAGTTTCTGAAAGCGCAGACTAA
+
CCCCCGGGGGGGGGGGGGGGGGGGGGGGGGGGGGGGGGGGGGGGGGGGGGEGGGGGGGGGGGGGGGG<FGGGGGGGGGGGGGGGGGGGGGGGGGGGGGGGGGGGGGGGGGG?GGGGGGGGGGGGGGGGGGGG?GGGGGGGGGGGGGGGGGGG?GGGGGGGGGGGGGGGGGGGGGGGGGGGGGGGGGGGGGGGGGGGGGGGGGGGGGGGGGGGGGGGFGGGGGGGGGGGGGGGGGFGGGGGGGGGGGGGGGGGFGGGGGGFFFCFFGGGFFFCGFFGGGGGGGGGGFFGGGGGGGGGGGGGGGGGFCGGGGGGGGEGGGGGEGFCGGGGGGGGGGGGGGGGGGGGGGGGEGGGGGGGGGGGGGGGGGGGGGGGFF@FGGGGGGGGGGGGCCCCC
@M01607:188:000000000-KTTC9:1:1101:9705:5018 1:N:0:AAGGAGAC+CCGAAGAT
CATCGCTGACGAGTAACCGGATCCCCGATCCGTGGACTTGTCAGCGACTGAGGAAACAGACTGTTAGTGTGCTGAGGCTCTAATACCGGATTTCCTCAGCAATTTTGAGTGCAGGAAATGCTCACCGTTAAGTCTGATGACGTGAACGGTCGTACCAAGATGTATAAAAACATCGTGGACGGCAACCATCAGATGGAGCCGGGCATGCCAGAATCCTTCAACGTATTGTTGAAAGAGATTCGTTCGCTGGGTATCAACATCGAACTGGAAGACGAGTAATTCTCGCTCAAACAGGCCACTGCTGTCGGGTTAAAACCCGGCAGCGGATTGTGCTAACTCCGACGGGAGCAAATCCGTGAAAGATTTATTAAAGTTTCTGAAAGCGCAGACTAA
+
CCCCCGGGGGGGGGGGGGGFGGGGGGGGGGGGGGGGGGGGGGGGGGGGGGGGGGGGGGGGGGGGGGGFGGGGGGGGGGGGGGGGGGGGGGGGGGG@GGGGGGGGGGGGGGGGGGGGGGGGGGGGGGGGGGGGGGGGGGGGGGGGGGGGGGGGGGGGGGGGGGGGGGGGGGGGGGGGGGGGGGGGGGGGGGGGGGGGGGFGGGGGGGGGGGGGGGGGFGFGGGGGGGGGGGGGGGGGGGGGGGGGGGGGFGGGGGGGGGGGGGGGGGGFGGGGGGGGGGGGGGGGGGGGGGGGGGGGGGGGGGGGGGGGGGGGGGGGGGGGGGFGGGGGGGGGGGGGGGGGGGGGGFDGGGGGGGGGGGGGGGGGGGGGGGGGFF@@GGGGGGGGGGGGCCCCC
@M01607:188:000000000-KTTC9:1:1101:24509:5020 1:N:0:AAGGAGAC+CCGAAGAT
CATCGCTGACGAGTAACCGGATCCCCGATCCGTGGACTTGTCAGCGACTGAGGAAACAGACCCCTGTGATGCTGAGGTGGACCCGGGTGATAGCCTCAGCAGAGACACGTGCAGGAAATGCTCACCGTTAAGTCTGATGACGTGAACGGTCGTACCAAGATGTATAAAAACATCGTGGACGGCAACCATCAGATGGAGCCGGGCATGCCAGAATCCTTCAACGTATTGTTGAAAGAGATTCGTTCGCTGGGTATCAACATCGAACTGGAAGACGAGTAATTCTCGCTCAAACAGGTCACTGCTGTCGGGTTAAAACCCGGCAGCGGATTGTGCTAACTCCGACGGGAGCAAATCCGTGAAAGATTTATTAAAGTGTCTGAAAGCGCAGACTAA
+
CCCCCGGGGGGGGGGGGGGGGGGGGGGGGGGGGGGGGGGGGGGGGG@@@@FGGGGGGGGGGGGGGGG,<CFGGGGGGGGGGGGGGGGGGGGGGGGGGG?GGG?GGGGGG@GGGGGGGGGGGG<GGGGGGGGGGG?GGGGGGGGGGGGGGGGGGGGGGGGGGGGGGGGGGGGGGGGGGEGGGGGGGGGGGGGGGGGGGGGGFGGGGGGGGGGGGGGGFGGGGGGGGGGGGGGGGGGGGGGGGGGGGGGGGFGGGGGGGGFGGGGGGGGGGGGGGGFGGGGGGGGGGGGGGGGGGGGGGGGG?GGGGGGGGGGGGGGGGGGGGGGGGGGGGGGGGGGGGGGGGGGGGFCGGGGGGGGGGGGGGGGGGGGGGGGFFC,GGGGGGGGGGGGGCCCCC
@M01607:188:000000000-KTTC9:1:1101:23298:5023 1:N:0:AAGGAGAC+CCGAAGAT
CATCGCTGACGAGTAACCGGATCCCCGATCCGTGGACTTGTCAGCGACTGAGGAAACAGACACGTTCTCGGCTGAGGACACTTAGTTTCTCTTCCTCAGCACTCTCATGTGCAGGAAATGCTCACCGTTAAGTCTGATGACGTGAACGGTCGTACCAAGATGTATAAAAACATCGTGGACGGCAACCATCAGATGGAGCCGGGCATGCCAGAATCCTTCAACGTATTGTTGAAAGAGATTCGTTCGCTGGGTATCAACATCGAACTGGAAGACGAGTAATTCTCGCTCAAACAGGTCACTGCTGTCGGGTTAAAACCCGGCAGCGGATTGTGCTAACTCCGACGGGAGCAAATCCGTGAAAGATTTATTAAAGTGGCTGAAAGCGCAGACTAA
+
CCCCCGGGGGGGGGGGGGGGGGGGGGGGGGGGGGGGGGGGGGGGGGGGGG,EGGGGGGGGGGGGGGGCFFGGGGGGGGGGGGGGGGGGGGGG;GGGGGGGG?GGGGGGG@GGGGGGGGGGGGGGGGGGGGGGGGGGGGGGGGGGGGGGGGGGGGGGGGGGGGGGGGGGGGGGGGGGFGGGGGGGGGGGGGGGGGGGGGGGGGGGGGGGGGGGGGGGGGGGGGGGGGGGGGGGGGFGGGGGGGGGGGGGFGGGGGGGGGGGGGGGGGGGGGGGGGGGGGGGGEGGGGGGGGGGGGGGGGGG;GGGGGGGGGGGGGGGGGGGGGGGGGGGGGGGGGGGGGGGGGGGGGGGFGGGGGGGFGGGGGGGGGGGGGGGF@,,GGGGGGGGGGGGCCCCC
@M01607:188:000000000-KTTC9:1:1101:6118:5037 1:N:0:AAGGAGAC+CCGAAGAT
CATCGCTGACGAGTAACCGGATCCCCGATCCGTGGACTTGTCAGCGACTGAGGAAACAGACCCTTCGACAGCTGAGGCAAGAGCGCGAGGAATCCTCAGCACTGTCAAGTGCAGGAAATGCTCACCGTTAAGTCTGATGACGTGAACGGTCGTACCAAGATGTATAAAAACATCGTGGACGGCAACCATCAGATGGAGCCGGGCATGCCAGAATCCTTCAACGTATTGTTGAAAGAGATTCGTTCGCTGGGTATCAACATCGAACTGGAAGACGAGTAATTCTCGCTCAAACAGGTCACTGCTGTCGGGTTAAAACCCGGCAGCGGATTGTGCTAACTCCGACGGGAGCAAATCCGTGAAAGATTTATTAAAGTTTCTGAAAGCGCAGACTAA
+
CCCCCGGGGGGDGGGGGGFFGGGGGGGGGGGGGGGEGGGGGGGGGGGGGG8FFGFGGGGGGGGGGGG,8BFFGGGGGGGGGGGGGGGGGGGG;GGGGGGGGGGGGGGGGGGGGGGGGGGGGGGGGGGGGGGGGGGGGGGGGGGGGGGGGGGGGGGGGGGGGGGGGGGFGGGGGGGGGGGGGGGGGGGGGGGGGGGGGGGGGGGGGGGGGGGGGGGGGGGGGGGGGGGGGGGGGGFGGGGGGGGGGGGGGFGGGGGGGGGGGGGGGGGGGFGGGF9BFFFGFGGGGGGGGGGGGGGGGGGG?GEGGGGGGGGGCGGGGGGGGGGGGGGGGGGGGGGGGGGGGGGGGGGGGGGGGGGGGGGGGGGGGGGGGGGGGFDFGGFGGGGGGGGGCCCCC
@M01607:188:000000000-KTTC9:1:1101:16150:5038 1:N:0:AAGGAGAC+CCGAAGAT
CATCGCTGACGAGTAACCGGATCCCCGATCCGTGGACTTGTCAGCGACTGAGGAAACAGACAGTATAAGAGCTGAGGCTATTTTCAAACGGTTCCTCAGCCATGGGCCGTGCAGGAAATGCTCACCGTTAAGTCTGATGACGTGAACGGTCGTACCAAGATGTATAAAAACATCGTGGACGGCAACCATCAGATGGAGCCGGGCATGCCAGAATCCTTCAACGTATTGTTGAAAGAGATTCGTTCGCTGGGTATCAACATCGAACTGGAAGACGAGTAATTCTCGCTCAAACAGGTCACTGCTGTCGGGTTAAAACCCGGCAGCGGATTGTGCTAACTCCGACGGTAGCAAATCCGTGAAAGATTTATTAAAGTTTCTGAAAGCGCAGACTAA
+
CCCCCGGGEGGGGGFGGEGGGGGGGGGG@FGGFFGEGGGGFFEGGGGE:@<ECFGGGGGFGFF<EFF,<:EEFF9FFGGGGFFGGGGFCCD=8C>2GGGGGGFGGGGGG@GGGGFECFGGFGCFEGGFGGGFFGGGGGGGGGGGGGFDFFCCFFFGGGGGGGFGDFFGEGGGGDFDGGDFGGEEEFGEGGGFFGGFGGFEFC?>FGCCGFCFCC?FGGGGGGGGFGGGGGGGGGGGFFFGFDGGGGGGFGGGGFFGGGFFGGGGGGFGGGEFCGGGGEFF8ECGGFGGGGGGFFFF?GGGGECGGGFFCGGGGGGGGGFGGGGFFGGGGGGGGGGGGGGGGGGFF,FFGGFEEGGGGGGGFGFFFGFCGGGGFCDCGGF@GGGGGFGFCCCCC
@M01607:188:000000000-KTTC9:1:1101:18563:5048 1:N:0:AAGGAGAC+CCGAAGAT
CATCGCTGACGAGTAACCGGATCCCCGATCCGTGGACTTGTCAGCGACTGAGGAAACAGACCGCGCGACGGCTGAGGCTCAATGACTGTGCACCTCAGCATCGGGACCTGCAGGAAATGCTCACCGTTAAGTCTGATGACGTGAACGGTCGTACCAAGATGTATAAAAACATCGTGGACGGCAACCATCAGATGGAGCCGGGCATGCCAGAATCCTTCAACGTATTGTTGAAAGAGATCCGTTCGCTGGGTATCAACATCGAACTGGAAGACGAGTAATACTCGCTCAAACAGGTCACTGCTGTCGGGTTAAAACCCGGCAGCGGATTGTGCTAACTCCGACGGGAGCAAATCCGTGAAAGATTTATTAAAGTTTCTGAAAGCGCAGACTAA
+
CCCCCGGGGGGGGGGGGGGGGGGGGGGGGGGGGGGGGGGGGGGGGGGGGGGGGGGGGGGGGGGGGGG+8@FGGGGGGGGGGGGGGGGGGGG@GGGGGG@GGGGGGGGGGGGGGGGGG@GGFGGGGGGGGGGGGGGGGGGGGGGGGGGGGGGGGGGGGGGGGGGGGGGGGGGGGGGGGGGGGGGGGGGGGGGGGGGGGGGGGGGGGGGGGGGGFGGGGGGGGGGGGGGGGGGGGGFGGGGGGGGGGGGGGGGGFGGFFFGGGGGGGGGGGGGGGGGGGGGGGGFGGGGGGGGGGGGGGGGGGGGGGGGGGGGGGGGGGGGGGGGGGGGGGGGGGGGGGGGGF@GGFFFAGGGGGGGGGGGGGGGGGGGGFCCC6FEGGGGGGGGGGGGCCCCC
@M01607:188:000000000-KTTC9:1:1101:10606:5055 1:N:0:AAGGAGAC+CCGAAGAT
CATCGCTGACGAGTAACCGGATCCCCGATCCGTGGACTTGTCAGCGACTGAGGAAACAGACGGTAGAAAGGCTGAGGAGTTTCATCTCTACAGCCTCAGCCGATTTTAATGCAGGAAATGCTCACCGTTAAGTCTGATGACGTGAACGGTCGTACCAAGATGTATAAAAACATCGTGGACGGCAACCATCAGATGGAGCCGGGCATGCCAGAATCCTTCAACGTATTGTTGAAAGAGATTCGTTCGCTGGGTATCAACATCGAACTGGAAGACGAGTAATTCTCGCTCAAACAGGTCACTGCTGTCGGGTTAAAACCCGGCAGCGGATTGTGCTAACTCCGACGGGAGCAAATCCGTGAAAGATTTATTAAAGTTTCTGAAAGCGCAGGCTAA
+
CC@CCGGDG<@FGGGGGE:FEFGFFFGEGG;EFGE,CECFGECD@CEGEEEFF<FGGGGGGGGCFGG,CC<FFGGGC=@F8EFEGGGGGGGGGGF@.E:FF=EEBF?GGFG;GCFEG>G9FF?DGGG?GGGGGGGGFFEFFDC&DGGCBCFCCFGGGG9F<<FGFGFGGGFGCFEFCGG?.CGGGGFCGGEFFEGGG>GDCEGGGGFGGFDCFFFFF;FDCFGGGGGGGD;FGGGGGGFGED=CGGGFBDFFD?BFFEDFCE9CA?/?@F8EGGF?=FFFEC@#FFAFFFFE9GGFFF<E5=@F7@,F9GDGFB6:F:8GGGGFGGFFGDFGGFFFFCDCGG>GGF<,A@:GGCGFE@AF<CFGGFGCFGGGFC,@GAGDB6@7EAFF8<<CC
@M01607:188:000000000-KTTC9:1:1101:15190:5063 1:N:0:AAGGAGAC+CCGAAGAT
CATCGCTGACGAGTAACCGGATCCCCGATCCGTGGACTTGTCAGCGACTGAGGAAACAGACCATGTCTGGGCTGAGGACGCTCGCGAACGGTGCCTCAGCTGCGCTATTTGCAGGAAATGCTCACCGTTAAGTCTGATGACGTGAACGGTCGTACCAAGATGTATAAAAACATCGTGGACGGCAACCATCAGATGGAGCCGGGCATGCCAGAATCCTTCAACGTATTGTTGAAAGAGATTCGTTCGCTGGGTATCAACATCGAACTGGAAGACGAGTAATTCTCGCTCAAACAGGTCACTGCTGTCGGGTTAAAACCCGGCAGCGGATTGTGCTAACTCCGACGGGAGCAAATCCGTGAAAGATTTATTAAAGTTTCTGAAAGCGCAGACTAA
+
CCCCCGGGGGGGGGGGGGGGGGGGGGGGGGGGGGGGGGGGGGGGGGGGGGGGGGGGGGGGGGGGGGG,<:CFGGGGGGGGGGGGGGGGGGGGGG@@GGGGGG@@?GG?GGGGGGGGGGGGGG<GGGGGGGGFFGGGGGGGGGGGGDGGDFGFGGGGGGGGGGGFGGGGGGGGFFFFFGGGGF?EGGGGGGGGGGGGGGGGFGFGGFFGGFFGGGGGGGGGGGGGGGGGGGGGGGGGGGGGGGGGFGGGGGGGGGGG>GFGGGGGGGGGGGGGGGGGGGFFDFGGGGGGGGGGGGGFGGGGGGGGGGGGGGGGGGGGGGGGGGGGGGGGGGGGGGGGGGGGGGGGGFFGGGGGGGGGGGGGGGGGGGGGGGGGGGGGFGGGGGGGGGGGCCCCC
@M01607:188:000000000-KTTC9:1:1101:10351:5063 1:N:0:AAGGAGAC+CCGAAGAT
CATCGCTGACGAGTAACCGGATCCCCGATCCGTGGACTTGTCAGTGACTGAGGAAACAGACATGCAGCCAGCTGAGGCAAGCGTCAGTTAAAACCTCAGCCGTCAAGAATGCAGGAAATGCTCACCGTTAAGTCTGATGACGTGAACGGTCGTACCAAGATGTATAAAAACATCGTGGACGGCAACCATCAGATGGAGCCGGGCATGCCAGAATCCTTCAACGTATTGTTGAAAGAGATTCGTTCGCTGGGTATCAACATCGAACTGGAAGACGAGTAATTCTCGCTCAAACAGGTCACTGCTGTCGGGTTAAAACCCGGCAGCGGATTGTGCTAACTCCGACGGGAGCAAATCCGTGAAAGATTTATTAAAGTTTCTGAAAGCGCAGACTAA
+
CCCCCGGGGGGGEGGGGGGGGGGGGGGGGGGGGGGGGGGGGGGGGGGGGGGGGGGGGGGGGGGGGGGCFFGGGGGGGGGGGGGGGGGGGGGGGGGGGGGGGGG@@G?GG??GGGGGGG7GGGGGGGGGGGGGGGGGGGGGGG?@GGGGGGGGGGGGGGGGGGFGGGGGGGGGDGDGGGGGGGGGGGGGFGGGGGGGGGGGGGGFGGGGGGFGGGGGGGGGGGGGGGGGGGGGGGGGGGGGGGGGGGGGGGGGFDFFGGGGGGGFGGGGGGGGGGFGGGGGGGGGGGGGGGGGGGGGGGGGGGGGEGGGGGGGDGGGGGGGGGGGGGGGGGGGGGGGGGGGGGGGGFFGGGGGGGGGGGGGGGGGGGGGGGGGGFECGGGGGGGGGGGGCCCCC
@M01607:188:000000000-KTTC9:1:1101:18973:5079 1:N:0:AAGGAGAC+CCGAAGAT
CATCGCTGACGAGTAACCGGATCCCCGATCCGTGGACTTGTCAGCGACTGAGGAAACAGACATTGCTCTCGCTGAGGCGGGTTGACCGTGATTCCTCAGCCTTATGTCTTGCAGGAAATGCTCACCGTTAAGTCTGATGACGTGAACGGTCGTACCAAGATGTATAAAAACATCGTGGACGGCAACCATCAGATGGAGCCGGGCATGCCAGAATCCTTCAACGTATTGTTGAAAGAGATTCGTTCGCTGGGTATCAACATCGAACTGGAAGACGAGTAATTCTCGCTCAAACAGGTCACTGCTGTCGGGTTAAAACCCGGCAGCGGATTGTGCTAACTCCGACGGGAGCAAATCCGTGAAAGATTTATTAAAGTTTCTGAAAGCGCAGACTAA
+
CCCCCGGGGGGGGGGGGGGGGGGGGGGGGGGGGGGGGGGGGGGGGGGGGGGGGGGGGGGGGGGGGGGAGGGGGGGGGGGGGGGGGGGGGGGG@GGGGGGGGGGGGGGGGGGGGGGGGGGGGGGGGGGGGGGGGGGGGGGGGGGGGGGGGGGGGGGGGGGGGGGGGGGGGGGGGGGGGGGGGGGGGGGGGGGGGGGGGGGGGGGGGGGGGGGGGGGGGGGGGGGGGGGGGGGGGGGGGGGGGGGGGGGGGGGGGFGGGGGGGGGGGGGGGGGGGGGGGGGGGGDGGGGFGGGGGGGGGGGGGGGGGGGGGGGGGGGGGGGGGGGGGGGGGGGGGGGGGGGGGGGGGGFGGGGGGGGGGGGGGGGGGGGGGGGFE==,66GGGGGGGGGGCCCCC
@M01607:188:000000000-KTTC9:1:1101:7008:5087 1:N:0:AAGGAGAC+CCGAAGAT
CATCGCTGACGAGTAACCGGATCCCCGATCCGTGGACTTGTCAGCGACTGAGGAAACAGACTGAGGGCGAGCTGAGGTTCCAGGGACCTTGATCCTCAGCTGTAAATTTTGCAGGAAATGCTCACCGTTAAGTCTGATGACGTGAACGGTCGTACCAAGATGTATAAAAACATCGTGGACGGCAACCATCAGATGGAGCCGGGCATGCCAGAATCCTTCAACGTATTGTTGAAAGAGATTCGTTCGCTGGGTATCAACATCGAACTGGAAGACGAGTAATTCTCGCTCAAACAGGTCACTGCTGTCGGGTTAAAACCCGGCAGCGGATTGTGCTAACTCCGACGGGAGCAAATCCGTGAAAGATTTATTAAAGTTTCTGAAAGCGCAGACTAA
+
CCCCCGGGGGGGGGGGGGGGGGGGGGGGGGGGGGGGGGGGGGGGGGGGGGFGGGGGGGGGGGGGGGG:CFGGGGGGGGGGGFFGGGGGGGGG@GGGG??GGGGGGGGGGGGFGGGGGGGGGG@GGGGGGGGGGGGGGGGGGG>EGGGGGGGGGGGGGGGGGGGGGGGGGGGGGGGGFGGGGGGGGGGGGGGGFGGGFGGGGGGGGGGGGGGGGFGGGGGGGGGFGGGGFGGGGGGGGGGGGGGGGGGGGFGGGGGGGGGGGGGFGGGGGGGGGFDGGGGGGCGGGFGGGGGGGGGGGGGGGGGGGGGGGGGGGGGGGGGGGGGGGGGGGGGGGGGGGGGGGGGGGGGGGGGGGGGGGGGGGGGGGGGGGGGGGF<FGGGGGGGGGGGGCCCCC
@M01607:188:000000000-KTTC9:1:1101:24734:5087 1:N:0:AAGGAGAC+CCGAAGAT
CATCGCTGACGAGTAACCGGATCCCCGATCCGTGGACTTGTCAGCGACTGAGGAAACAGACACAAGAGTGGCTGAGGACTATCGCACGAGTTTCCTCAGCGGCTTAATCTGCAGGAAATGCTCACCGTTAAGTCTGATGACGTGAACGGTCGTACCAAGATGTATAAAAACATCGTGGACGGCAACCATCAGATGGAGCCGGGCATGCCAGAATCCTTCAACGTATTGTTGAAAGAGATTCGTTCGCTGGGTATCAACATCGAACTGGAAGACGAGTAATTCTCGCTCAAACAGGTCACTGCTGTCGGGTTAAAACCCGGCAGCGGATTGTGCTAACTCCGACGGGAGCAAATCCGTGAAAGATTTATTAAAGTTTCTGAAAGCGCAGACTAA
+
CCCCCGGGGGGGGGGGGGGGGGGGGGGGGGGGGGGGGGGGGGGGGE68@@FFGGFGGGGGGGGGGGG,C@CFFFFGGGGGGGGGGGGGGGGG@GGGGGGGGGGGGGGGGGGGGGGGGGGGGFGGGGGFGGGGGGGGGGGGGGGGGGGGGGGGGGGGGGGFGGGGGGGEFGFGGGEFGEGGGGGGGGGGGGGGGGFGGGGGGGGGGGGGGFGGGFGGFGGGGGGGGFFGGGGGGGGGGFGGFGGGGGGGGGGFFFFFGGFFGGFFFGGGGFGFFE6GGGCFAEEGFEGGGGFFGGGGGFGF8>+GFBEGFGGGGGGGGGFGGGGFCGGGGGGGGGGGEGDGGGGGGGDGGGFCFCGGGGGGGGGGGGGGGGGGFF9GGGGGEGGGGGGGCCCCC
@M01607:188:000000000-KTTC9:1:1101:11074:5090 1:N:0:AAGGAGAC+CCGAAGAT
CATCGCTGACGAGTAACCGGATCCCCGATCCGTGGACTTGTCAGCGACTGAGGAAACAGACGAGCAAACTGCTGAGGGACATGCAGTAGGATGCCTCAGCGGGAAAAGATGCAGGAAATGCTCACCGTTAAGTCTGATGACGTGAACGGTCGTACCAAGATGTATAAAAACATCGTGGACGGCAACCATCAGATGGAGCCGGGCATGCCAGAATCCTTCAAAGTATTGTTGAAAGAGATTCGTTCGCTGGGTATCAACATCGAACTGGAAGACGAGTAATTCTCGCTCAAACAGGTCACTGCTGTCGGGTTAAAACCCGGCAGCGGATTGTGCTAACTCCGACGGGAGCAAATCCGTGAAAGATTTATTAAAGTTTCTGAAAGCGCAGACTAA
+
CCCCCGGGGGGGGGGGGGGGGGGGGGGGGGGGGGGGGGGGGGGGGGGGGGGGGGGGGGGGGGGGGGG,:CEFGGGGGGGGGGGGGGGGGGGGGG@GGGGGGGGGGGGGGGGGGGGGGGGGGG@GGGGGGGGGGGGGGGGGGGGGGGGGGGGGGGGGGGGGGGGGGGGGGGFGFFFGGGGGGGGGGGGGGGGGGGGGGGGGGGGGGGGGGGGGGGGGGGGGGGGGGGGGGGGGGGGGGFGGGGGGGGGGFFGGGFGGGGGGGGGFFGGGGGGGGGGGGGGGGGGGGGGGGGGGGGGGGGGGGGGGGGGGGGGGDGGGGGGGGGGGGGGGGGGGGGGGGGGGGGGGFFFFGGGGGGGGGGGGGGGGGGGGGGGGGGF<GGGGGGGGGGGGCCCCC
@M01607:188:000000000-KTTC9:1:1101:12715:5091 1:N:0:AAGGAGAC+CCGAAGAT
CATCGCTGACGAGTAACCGGATCCCCGATCCGTGGACTTGTCAGCGACTGAGGAAACAGACACGTACGCAGCTGAGGATAAGCGAAATCATCACCTCAGCCCGTGATCTTGCAGGAAATGCTCACCGTTAAGTCTGATGACGTGAACGGTCGTACCAAGATGTATAAAAACATCGTGGACGGCAACCATCAGATGGAGCCGGGCATGCCAGAATCCTTCAACGTATTGTTGAAAGAGATTCGTTCGCTGGGTATCAACATCGAACTGGAAGACGAGTAATTCTCGCTCAAACAGGTCACTGCTGTCGGGTTAAAACCCGGCAGCGGATTGTGCTAACTCCGACGGGAGCAAATCCGTGAAAGATTTATTAAAGTTTCTGAAAGCGCAGACTAA
+
CCCCCGGGGGGGGGGGGGGGGGGGGGGGGGGGGGGGGGGGGGGGGGGGGGGGGGGGGGGGGGGGGGGDFGGGGGGGGGGGGGGGGGGGGGGG;GGGGGFGGGGGGGGGGGGGGGGGGGGG?@@GGGGGGGGG?GGGGGGGGGGGGGGGGGGGGGGGGGGGGGGGGGGGGGGGGGGGGGGGGGGGGGGGGGGGGGGGGGGGGGGGGGGGGGGGGGGGGGGGGGGGGFGGGGGGGGFGGGGGGGGGGGGGGGGGGGGGGGGGGGGGGGGGGGGGGGGGGFGFFGGFGFGGGGGGGGGGGGGGGGEGGGGGGGGGGGGGGGGGGGGGGGGGGGGGGGGGGGGGGGGGFGFFFGGGGGGGGGGGGGGGGGGGGGGGGFCFFEGGGGFCGGGGCCCCC
@M01607:188:000000000-KTTC9:1:1101:5516:5097 1:N:0:AAGGAGAC+CCGAAGAT
CATCGCTGACGAGTAACCGGATCCCCGATCCGTGGACTTGTCAGCGACTGAGGAAACAGACCGCTGAAGGGCTGAGGACCTCCTATTTCGCTTCCTCAGCGTACGTTCGTGCAGGAAATGCTCACCGTTAAGTCTGATGACGTGAACGGTCGTACCAAGATGTATAAAAACATCGTGGACGGCAACCATCAGATGGAGCCGGGCATGCCAGAATCCTTCGACGTATTGTTGAAAGAGATTCGTTCGCTGGGTATCAACATCGAACTGGAAGACGAGAAATTCTCGCTCAAACAGGTCACTGCTGTCGGGTTAAAACCCGGCAGCGGATTGTGCTAACTCCGACGGGAGCAAATCCGTGAAAGATTTATTAAAGTTTCTGAAAGCGCAGACTAA
+
CCCCCGGGGGGGGGGGGGGGGGGGGGGGGGGGGGGGGGGGGGGGGGGGGGEFFGGGGGGGGGGGGGG,::BFGGGGGGGGGGGGGGGGGGGGGG?GGGGGGGGGGGGGGGGGGGGGGGGGGG@GGGGGGGGGGGGGGGGGGG8GGGGGGGGGGGGGGGGGFGGGGGGGGGCFGGGGGGGGGGGGGGGGGGGGGGGGGGGGGGGGGGGGGGGGGGFGFGGGGGGGGGGGFFGGGGGGGGED>DGEGGGDDFGDGGFGGFGGGGGFFGFFFFGGGGGGGGGG@FF4F=FGGGGGGGFGEFGFGDGGGGGGGGGGEEF>GGGGGGFGGGGGGGGGGGGGGGGGGFGGGFGFAGGEEGGGGGGGGGFGGGFGGGGGFFEAGGGGGGGGGGGGCCCCC
@M01607:188:000000000-KTTC9:1:1101:6664:5124 1:N:0:AAGGAGAC+CCGAAGAT
CATCGCTGACGAGTAACCGGATCCCCGATCCGTGGACTTGTCAGCGACTGAGGAAACAGACTTGGTAACGGCTGAGGATTCGTCTTTGTACCACCTCAGCAGGCAGCGTTGCAGGAAATGCTCACCGTTAAGTCTGATGACGTGAACGGTCGTACCAAGATGTATAAAAACATCGTGGACGGCAACCATCAGATGGAGCCGGGCATGCCAGAATCCTTCAACGTATTGTTGAAAGAGATTCGTTCGCTGGGTATCAACATCGAACTGGAAGACGAGTAATTCTCGCTCAAACAGGTCACTGCTGTCGGGTTAAAACCCGGCAGCGGATTGTGCTAACTCCGACGGGAGCAAATCCGTGAAAGATTTATTAAAGTTTCTGAAAGCGCAGACTAA
+
CCCCCGGGGGGGGGGGGGGGGGGGGGGGGGGGGGGGGGGGGGGGGGGGGGFGGGGGGGGGGGGGGGG,:B@FGGGGGGGGGGGGGGGGGGGG@GGGGGGGGGG@@@@GGGGGGG?GGG8GGGGGGGGGGGGGGGGGGGGGGGGEGGGGGGGGGGGGGGGGGGGGGGGGGGGGGGGGGGGGGGGGGGGGGGGGGGGGGGGGGGGGGGGGGFFFGGGGFGGGGGGGGGGGGGGGGGGGGGGCFGGGGGGGGGGFGGGGGGGGGGGGGGGFGGGGGGGGGFFFFFGGGFGGGGGGGFFGGGGGGGDGGGGDGGGGDGGGGGGGGGGGGGGGGGGGGGGGGGGGGGGGGGGGGGGGGGGGGGGGGGGGGGGGGGGGGF<GGGGGGGGGGGGGCCCCC
@M01607:188:000000000-KTTC9:1:1101:15768:5125 1:N:0:AAGGAGAC+CCGAAGAT
CATCGCTGACGAGTAACCGGATCCCCGATCCGTGGACTTGTCAGCGACTGAGGAAACAGACGTTGGGTGGGCTGAGGCCAACTTTCCACCCCACCTCAGCAATATTTTATGCAGGAAATGCTCACCGTAAAGTCTGATGACGTGAACGGTCGTACCAAGATGTATAAAAACATCGTGGACGGCAACCATCAGATGGAGCCGGGCATGCCAGAATCCTTCAACGTATTGTTGAAAGAGATTCGTTCGCTGGGTATCAACATCGAACTGGAAGACGAGTAATTCTCGCTCAAACAGGTCACTGCTGTCGGGTTAAAACCCGGCAGCGGATTGTGCTAACTCCGACGGGAGCAAATCCGTGAAAGATTTATTAAAGTTTCTGAAAGCGCAGACTAA
+
CCCCCGGGEGEFFFGFDFEEGGGGFGGGGGFGFGG7FGGGGGGGGGGGEC<FGGDGGGGGGGGGGFFCFCEGGEDDGGGFGGFGGGFGGGEC4F48F=EFFA<<EGCEFFDFGGGAFGGGGFGGGDGGCFCEFFFFFGGGFGC=ADGFEGGGGGGCFGGCGE@CFCB?DFGGGGE@:FCFG>EGEECDFGEFFGDDFCGC98:EDGFGGGCFFFACCCFFFFGEGGGGGGFGGGGGGGGFFGGGFDDGGFGGFGFGGGFGGGFAFGGFGGGFFGGGGGGGGGGGGGGGGGFFC<GGFGGG?GGGGGFGGGGGDGGGGGGEEGGGFGGGGGGGFEAEGGGGGGGGFEEGGGGGFGGGGGGGCGGFGGFGGGGGFC,FGGGGGGGGGGGGCCCCC
@M01607:188:000000000-KTTC9:1:1101:15198:5126 1:N:0:AAGGAGAC+CCGAAGAT
CATCGCTGACGAGTAACCGGATCCCCGATCCGTGGACTTGTCAGCGACTGAGGAAACAGACATTCATAGTGCTGAGGCAATGGGTGGAGCCCTCCTCAGCTAACCTTCCTGCAGGAAATGCTCACCGTTAAGTCTGATGACGTGAACGGTCGTACCAAGATGTATAAAAACATCGTGGACGGCAACCATCAGATGGAGCCGGGCATGCCAGAATCCTTCAACGTATTGTTGAAAGAGATTCGTTCGCTGGGTATCAACATCGAACTGGAAGACGAGTAATTCTCGCTCAAACAGGTCACTGCTGTCGGGTTAAAACCCGGCAGCGGATTGTGCTAACTCCGACGGGAGCAAATCCGTGAAAGATTTATTAAAGTTTCTGAAAGCGCAGACTAA
+
CCCCCGGGGGGGGGGGGGGGGGGGGGGGGGGGGGGGGGGGGGGGGGGGGGGGGGGGGGGGGGGGGGG,<CFFGGGGGGGGGGGFGGGGGGGG<GGGGGFGGGGGGGGGGGGGGGGGGGGGGGGGGGGGGGGGGGGGGGGGGGFGGGGGGGGGGGGGGGGGGGGGGGGGGGGGGGGGGGGGGGGGGGGGFGFFGGGGGGGGGGGGGGGGGGGFGGGFGGGGGGGFGGGGGGGGGGGGGGGGGGGGGGGGFFGGGFGGGGGGGGGGGGGGGGGGGGFGGFGGGGGGGG@GGGGGGGGGGGGGGGGGGGGGGGGGGGGGGGGGGGGGGGGGGGGGGGGGGGGGGFFGGFFGGGGGGGGGGGGGGGGGGGGGGGGGGGGGGGGGGGGGGGGGCCCCC
@M01607:188:000000000-KTTC9:1:1101:11339:5136 1:N:0:AAGGAGAC+CCGAAGAT
CATCGCTGACGAGTAACCGGATCCCCGATCCGTGGACTTGTCAGCGACTGAGGAAACAGACAATAGGGTGGCTGAGGAGACGATATCCTGTAGCCTCAGCCGGTGGCAGTGCAGGAAATGCTCACCGTTAAGTCTGATGACGTGAACGGTCGTACCAAGATGTATAAAAACATCGTGGACGGCAACCATCAGATGGAGCCGGGCATGCCAGAATCCTTCAACGTATTGTTGAAAGAGATTCGTTCGCTGGGTATCAACATCGAACTGGAAGACGAGTAATTCTCGCTCAAACAGGTCACTGCTGTCGGGTTAAAACCCGGCAGCGGATTGTGCTAACTCCGACGGGAGCAAATCCGTGAAAGATTTATTAAAGTTTCTGAAAGCGCAGACTAA
+
CCCCCGGGGGGDGGGFGFGGGC:EFGGGGGGGGGGGGGGGGGGGGFGG7FGGGGGGGGGGGGGCGGGCFGGGGEGFGGEFGGGGGGGGGGGGGGG@GGG@GDEGEGGGGG=FGGFGGGGGGGGGGGGGGFGGGGGG@GGGGDFGGFGGGGGEEFGGGGGGGGGGGGGGGGGGGGGGGGGGGGGGGGGGFFGGGGGFGGGGGGGFGGGGGGGGGGFGGGGGGGGFFGGGGGGGGGGGGFGGGGGGGGGGFFGGGFGGGGGGGGGGGGGGGGGGGGGGGGGGAGEFF?GGGGGGGFGGGGFGGGGGGGGGGGGGDDGGGGGGGGGGGGGGGGGGGGGGGGDGGGGFAFEF@GFEEGGGGGGGGGGGGGGGGGGGGF<FCCFGGGGGGGGGCCCCC
@M01607:188:000000000-KTTC9:1:1101:25508:5140 1:N:0:AAGGAGAC+CCGAAGAT
CATCGCTGACGAGTAACCGGATCCCCGATCCGTGGACTTGTCAGCGACTGAGGAAACAGACAGGATGTGAGCTGAGGAAACAGTCGTATTCTACCTCAGCATGATTATATGCAGGAAATGCTCACCGTTAAGTCTGATGACGTGAACGGTCGTACCAAGATGTATAAAAACATCGTGGACGGCAACCATCAGATGGAGCCGGGCATGCCAGAATCCTTCAACGTATTGTTGAAAGAGATTCGTTCGCTGGGTATCAACATCGAACTGGAAGACGAGTAATTCTCGCTCAAACAGGTCACTGCTGTCGGGTTAAAACCCGGCAGCGGATTGTGCTAACTCCGACGGGAGCAAATCCGTGAAAGATTTATTAAAGTTTCTGAAAGCGCAGACTAA
+
CCCCCGGGGGGGGGGGGGGGGGGGGGGGGGGGGGGGGGGGGGGGGG@@@CFGGGGGGGGGGGGGGGGEFGGGGGGGGGGGGGGGGGGGGGGGGGGGGGGGGGGG?GGGGGGGGGGGGGGGGGGGGGGGGGGGGGGGGGGGGGGGGGGGGGGGGGGGGGGGGGGGGGGGGGGGGGGGGFGGGGGGGGGGGGGGGGGGGGGGGGGGGGGGGGGGGGGGGGGGGGGGGGGGGGGGGGGGGGGGGGGGGGGGFGGGGGGGGGGGGGGGGGGGGGGGGGGGGGGGGGGGGGGGGGGGGGGGGGGG?GGGGGGGGGGGGGGGGGGGGGGGGGGGGGGGGGGGGGGGGGEGGGEGGGGGGGGGGGGGGGGGGGGGGGGGGF<GGGGGGGGGGGGGCCCCC
@M01607:188:000000000-KTTC9:1:1101:21884:5141 1:N:0:AAGGAGAC+CCGAAGAT
CATCGCTGACGAGTAACCGGATCCCCGATCCGTGGACTTGTCAGCGACTGAGGAAACAGACGTTTTACGGGCTGAGGGAACCATATGCCAGGCCCTCAGCTATTCTTCTTGCAGGAAATGCTCACCGTTAAGTCTGATGACGTGAACGGTCGTACCAAGATGTATAAAAACATCGTGGACGGCAACCATCAGATGGAGCCGGGCATGCCAGAATCCTTCAACGTATTGTTGAAAGAGATTCGTTCGCTGGGTATCAACATCGAACTGGAAGACGAGTAATTCTCGCTCAAACAGGTCACTGCTGTCGGGTTAAAACCCGGCAGCGGATTGTGCTAACTCCGACGGGAGCAAATCCGTGAAAGATTTATTAAAGTGTCTGAAAGCGCAGACTAA
+
CCCCCGGGGGGGGGGGGGGGGGGGGGGGGGGGGGGGGGGGGGGGGGGGGG,CFGGGGGGGGGFFGGGCFGGGGGGGGGGGGGGGGGGGGGGGGGGGGGGEGGGGGGGGGGGGGGGGGGGGGG@GGGGGGGGGGGGGGGFGGGGGGGGGGGGGGGGGGGGGGGGGGGGGGGGGFGGGFGGGFEGGGGGGGGGFFGGGGGGGFFGGGGGGGFFFFFFFGGGGGGGGGGGGFGGGGGGGGGGFGGGGGGGGFGGGGFFGGFGGGGGGGGGGGGGGGGGGFFF?ECFCEBGFGGGGGGGGGGGGGF=GGGGGGGGGGGGGGGGGGGGGGGGGGGGGGGGGGGGGGDGGGGFGFGGGGGGGFGGGGGGGGGGGGGGFFC,,GGGGGGGGGGGGCCCCC
@M01607:188:000000000-KTTC9:1:1101:13339:5147 1:N:0:AAGGAGAC+CCGAAGAT
CATCGCTGACGAGTAACCGGATCCCCGATCCGTGGACTTGTCAGCGACTGAGGAAACAGACCTTCGATTTGCTGAGGTAGCTGTGCCCTAGTACCTCAGCTTACTATTTTGCAGGAAATGCTCACCGTTAAGTTTGATGACGTGAACGGTCGTACCAAGATGTATAAAAACATCGTGGACGGCAACCATCAGATGGAGCCGGGCATGCCAGAATCCTTCAACGTATTGTTGAAAGAGATTCGTTCGCTGGGTATCAACATCGAACTGGAAGACGAGTAATTCTCGCTCAAACAGGTCACTGCTGTCGGGTTAAAACCCGGCAGCGGATTGTGCTAACTCCGACGGGAGCAAATCCGTGAAAGATTTATTAAAGTTTCTGAAAGCGCAGACTAA
+
CCCCCGGGGGGGGGGGGGGGGGGGGGGGGGGGGGGGGGGGGGGGGGGGGGGGGGGGGGGGGGGGGGG,<CCFGGGGGGGGGGGGGGGGGGGGGGGFGGG?GGGGGGGGGGGGGGGGGGGGGG4GGGGGGGGGGGGGGGGGGGGGGGGGGGGGGG:GGGGGGGGGGGGGGGGGGGGGGGGGGGGGGGGGGGGGGGGGGGGGGGGGGGGGGGGGGGGGGGGGGGGGGGGGGGGGGGGGGGGGGGGGGGGGGGGGGGGGFGGGGGFFGGFGGGGGGGGGGFGGEFAFF@GGGGGGGGGGGGGGGGGGGGGFFGGGGGGGGGGGGGGGGGGGGGGGGGGGGGGGGGGGGGGGFGGGGGGGGGGGGGGGGGGGGGGGGGFECCGGGGGGGGGGCCCCC
@M01607:188:000000000-KTTC9:1:1101:14267:5148 1:N:0:AAGGAGAC+CCGAAGAT
CATCGCTGACGAGTAACCGGATCCCCGATCCGTGGACTTGTCAGCGACTGAGGAAACAGACGTTTAATCAGCTGAGGGGATTTTGCGTTCTGCCCTCAGCAATCGGTTATGCAGGAAATGCTCACCGTTAAGTCTGATGACGTGAACGGTCGTACCAAGATGTATAAAAACATCGTGGACGGCAACCATCAGATGGAGCCGGGCATGCCAGAATCCTTCAACGTATTGTTGAAAGAGATTCGTTCGCTGGGTATCAACATCGAACTGGAAGACGAGTAATTCTCGCTCAAACAGGTCACTGCTGTCGGGTTAAAACCCGGCAGCGGATTGTGCTAACTCCGACGGGAGCAAATCCGTGAAAGATTTATTAAAGTTTCTGAAAGCGCAGACTAA
+
CCCCCGGGGGGGGGGGGGGGGGGGGGGGGGGGGGGGGGGGGGGGGGGGGGGGGGGGGGGGGGGGGGG,<CEFFGGGGGGGFGGGGGGGGGGGGGGGGGGGGG@GGGGGG@G?GGGGGGGGGG;GGGGGGGGGGGGGGGGGGGGGGGGGGGGGGGGGGGGGGGGGGGGGGGGGGGGGGGGGGGGGGGGGGGGGGGGGGGGGGGGGGGGGGGGGGGGGFGGGGGGGGGGGGGGGGGGGGGGGGGGGGGGGGGGGGGGGGGGGGGGGGGGGGGGGGGGGGGGGGGGGGGGGGGGGGGGGGGGGGGGGGGGGGGGGGGGGGGGGGGGGGGGGGGGGGGGGGGGGGGGGGGGGGGGGGGGGGGGGGGGGGGGGGGGGGGGGGGGGGGGGGGGGCCCCC
@M01607:188:000000000-KTTC9:1:1101:5817:5167 1:N:0:AAGGAGAC+CCGAAGAT
CATCGCTGACGAGTAACCGGATCCCCGATCCGTGGACTTGTCAGCGACTGAGGAAACAGACACTAAATAAGCTGAGGAGGGATTCTAATTTGGCCTCAGCAACACACCGTACAGGAAATGCTCACCGTTAAGTCTGATGACGTGAACGGTCGTACCAAGATGTATAAAAACATCGTGGACGGCAACCATCAGATGGAGCCGGGCATGCCAGAATCCTTCAACGTATTGTTGAAAGAGATTCGTTCGCTGGGTATCAACATCGAACTGGAAGACGAGTAATTCTCGCTCAAACAGGTCACTGCTGTCGGGTTAAAACCCGGCAGCGGATTGTGCTAACTCCGACGGGAGCAAATCCGTGAAAGATTTATTAAAGTTTCTGAAAGCGCAGACTAA
+
CCCCCGGGGGGGGGGGGGGGGDGGGFGGGGGGGGGGGGGGGGFEFGGGFG?E@FGGGGGFFGGCFFGCFFFGEFGGGGDGGGGGGGGGGFGFCFGFFFF@GGGG>>CGGGD@FBDGGGGGGE:FF?FBGFGGGGGGGGGGGG?FGEAFEGD?FFFCFGGGGGGGDDGGGGGGFGGGFCGGGGGGGGGGGGFFGGGGGGGGFEB@EEGGGFGGFFGGFFGGGFGFFFFGGGGGGFFGFFGFGEGGGGGGDDDDECGGEEFDGGFFFGGFGGEEGGGGGGGGGGGGFGF@FFFGGFAFDGGGGDECEGGFGGGD7GEDGF8GGGGGGFEGGGGGGGGGGGGGF<DGGFGGGGGGGGGGGGGGGGGGGGGGGGGGGGEEGGGGGGGGGGFGCCCCC
@M01607:188:000000000-KTTC9:1:1101:12688:5176 1:N:0:AAGGAGAC+CCGAAGAT
CATCGCTGACGAGTAACCGGATCCCCGATCCGTGGACTTGTCAGCGACTGAGGAAACAGACTCCTACGTTGCTGAGGAGTAACATGCGTGACCCCTCAGCTAAGGGTATTGCAGGAAATGCTCACCGTTAAGTCTGATGACGTGAACGGTCGTACCAAGATGTATAAAAACATCGTGGACGGCAACCATCAGATGGAGCCGGGCATGCCAGAATCCTTCAACGTATTGTTGAAAGAGATTCGTTCGCTGGGTATCAACATCGAACTGGAAGACGAGTAATTCTCGCTCAAACAGGTCACTGCTGTCGGGTTAAAACCCGGCAGCGGATTGTGCTAACTCCGACGGGAGCAAATCCGTGAAAGATTTATTAAAGTTTCTGAAAGCGCAGACTAA
+
CCCCCGGGGGGGGGGGGGGGGGGGGGGGGGGGGGGGGGGGGGGGGGGGGGGGGGGGGGGGGGGGGGGCFGGGGGGGGGGGGGGGGGGGGGGGGGGGGGGGGGGGGGGGGGGGGGGGGGGGGGGGGGGGGGGGGGGGGGGGGGGGGGGGGGGGGGGGGGGGGGGGGGGGGGGGGGGGGGGGGGGGGGGGGGGGGGGGGGGGFGGGGGGGGGGGGGGGFGGGGGGGGGGGGGGGGGGGGGGGGGGGGGGGFFGGGGGGGGGGGGGGGGGGGGGGGGGGGGGGGGEGFBGGGGGGGGGGGGGG?GDGGGGGGGGGGGGGGGGGGGGGGGGGGGGGGGGGDGGGGF7GGGGGFGGGGGGGGGGGGGGGGGGGGGGGFFCCDFGGGGGGGGGGCCCCC
@M01607:188:000000000-KTTC9:1:1101:17616:5178 1:N:0:AAGGAGAC+CCGAAGAT
CATCGCTGACGAGTAACCGGATCCCCGATCCGTGGACTTGTCAGCGACTGAGGAAACAGACGCTTCCGCGGCTGAGGCTGGTCTTTAGGTATACCTCAGCTCGACTATATGCAGGAAATGCTCACCGTTAAGTCTGATGACGTGAACGGTCGTACCAAGATGTATAAAGACATCGTGGACGGCAACCATCAGATGGAGCCGGGCATGCCAGAATCCTTCAACGTATTGTTGAAAGAGATTCGTTCGCTGGGTATCAACATCGAACTGGAAGACGAGTAATTCTCGCTCAAACAGGTCACTGCTGTCGGGTTAAAACCCGGCAGCGGATTGTGCTAACTCCGACGGGAGCAAATCCGTGAAAGATTTATTAAAGTTTCTGAAAGCGCAGACTAA
+
CCCCCGGGGGGGFFGGGGGGGGGGGGGGGGGGGGG7FGGGGGGGGGGGGGGGGGGGGGGGGGGGGGGEGGGGGGGGGGGGGGGGGGGGGGGG@GG?FGGGGGGGGGGGGGGGGGGGGGGGGGGGGGGGGGGGGG??GGGGGGGGGGGGGGGGGGGGGGGGGGGGGGGGGGFGGGGGGGGGGGGGGGGGGGGFGGGGGGGGGFGGGGGGGGGGGGFGGGGGGGGFFGGGGGGGGGGGGGGGGGGGGGGGGGGGGGFFGGGGGGGGGGGGGFGGGGGGGGGFGGGGGGGGGGGGGGGGGGGG?GGGGGGGGGGGGGGGGGGGGGGGGGGGGGGGGGGGGGGGGGGGGGFGFGGGGGGGGGGGGGGGGGGGFFCCC6GFGGGGGGGGGGGGCCCCC
@M01607:188:000000000-KTTC9:1:1101:18281:5189 1:N:0:AAGGAGAC+CCGAAGAT
CATCGCTGACGAGTAACCGGATCCCCGATCCGTGGACTTGTCAGCGACTGAGGAAACAGACCGGACAGGTGCTGAGGCTGAATCGTCATACAGCCTCAGCTCGCGATACTGCAGGAAATGCTCACCGTTAAGTCTGATGACGTGAACGGTCGTACCAAGATGTATAAAAACATCGTGGACGGCAACCATCAGATGGAGCCGGGCATGCCAGAATCCTTCAACGTATTGTTGAAAGAGATTCGTTCGCTGGGTATCAACATCGAACTGGAAGACGAGTAATTCTCGCTCAAACAGGTCACTGCTGTCGGGTTAAAACCCGGCAGCGGATTGTGCTAACTCCGACGGGAGAAAATCCGTGAAAGATTTATTAAAGTTTCTGAAAGCGCAGACTAA
+
CCCCCGGGGGGGGGGGGGGGGGGGGGGGGGGGGGGGGGGGGGGGGGGGGGGGGGGGGGGGGGGGGGGC@FFGGGGGGGGGGGGGGGGGGGGGGG?GGGGGGGGGGGGGGGGGGGGGGGGGGGGGGGGGGGGGGGGGGGGGGGGGGGGGGGGGGGGGGGGGGGGGGGGGGGGGGGGGGFGGGGGGGGGGGGGGGGGGGGGGGGGGGGGGGGGGGGGGGGGGGGGGGGGGGGGGGGFGGGGFGGGGGGGGFCGGGFGGGGGGFGFGGGGGGGGGGGGGGGGGGFFFGGGGGGGGGGGGGGGGGGEGGGGGGGGGGGGGGGGGGGGGGGGGGGGGDGGGGGGGGGEGGGFF,GGGGGGGGGGGGGGGGDGGGFCCC6GGGGGGGGG>GGGGCCCCC
@M01607:188:000000000-KTTC9:1:1101:6763:5203 1:N:0:AAGGAGAC+CCGAAGAT
CATCGCTGACGAGTAACCGGATCCCCGATCCGTGGACTTGTCAGCGACTGAGGAAACAGACATTCATTAGCTGAGGAGCGTAACTTAGTTCGCCTCAGCTGTAACTGATGCAGGAAATGCTCACCGTTAAGTCTGATGACGTGAACGGTCGTACCAAGATGTATAAAAACATCGTGGACGGCAACCATCAGATGGAGCCGGGCATGCCAGAATCCTTCAACGTATTGTTGAAAGAGATTCGTTCGCTGGGTATCAACATCGAACTGGAAGACGAGTAATTCTCGCTCAAACAGGTCACTGCTGTCGGGTTAAAACCCGGCAGCGGATTGTGCTAACTCCGACGGGAGCAAATCCGTGAAAGATTTATTAAAGTGTCTGAAAGCGCAGACTAA
+
CCCCCGGG>FGGDFGGGGGGCFG<FGGGGGGFGGGGGGGFF<F<CC:FGG?F7@FGGGGFEGGG<FCCFEFGGGGGFEGGGGGGFGFFGGGGGCC=GFGG=>FGG1GG?;GG?G>DFFFFE>GGGGDCC2FEGFGFGGA>GFCFGGGGGGGGGGGGGGCGGGGGGGG@GGG@GGGE+E@AFCEEGGGGGGFGFGFGC=GF@AEEG>FGGFCFEGFGFGFGGGE<FGFCGGGGGGGEFFGGFGGGFGEDGFGGFA@BFFDGFAGGGGFFGGFFA996CB=@CGFFDEGGGGGGGDGFGFGGGCFCGFEC<FGDGFCGGGEEGGC@GFGGGFCGGGE@GGEGGGF@F<FAFFF@GGGGGGGGGGGGGGEFGGGF@,FGCGGGGGGGGGGCCCCC
@M01607:188:000000000-KTTC9:1:1101:21672:5216 1:N:0:AAGGAGAC+CCGAAGAT
CATCGCTGACGAGTAACCGGATCCCCGATCCGTGGACTTGTCAGCGACTGAGGAAACAGACATTTGATAAGCTGAGGAAGCACATTTCGCAGTCCTCAGCCATTGAGGTTGCAGGAAATGCTCACCGTTAAGTCTGATGACGTGAACGGTCGTACCAAGATGTATAAAAACATCGTGGACGGCAACCATCAGATGGAGCCGGGCATGCCAGAATCCTTCAACGTATTGTTGAAAGAGATTCGTTCGCTGGGTATCAACATCGAACTGGAAGACGAGTAATTCTCGCTCAAACAGGTCACTGCTGTCGGGTTAAAACCCGGCAGCGGATTGTGCTAACTCCGACGGGAGCAAATCCGTGAAAGATTTATTAAAGTGGCTGAAAGCGCAGACTAA
+
CCCCCGGGGGGGGGGGGGGGGGGGGGGGGGGGGGGGGGGGGGGGGGGGGG8FGGGGGGGGGGGGGGGCCFFGGGGGGGGGGGGGGGGGGGGG@GGGGGGGGGGGGGGGGGG?GGGGGGGGGGGG@GGGGGGGGGGGGGGGGGGGGGGGGGGGGGGGGGGGGGGFGGGGGGGGGGGGGGGGGGGGGGGGGGGGGGGGGGGGGGGGGGGGGGGFFGGGFGGGGGGGGGGGGGGGGGGGGFGFFGGGGGGGGGGFFGFGFGGGGGGGGGGGGFGGGGGGFFFFFFGFFFFGGGGGGGGGGGFG?F7EEGGGGGGGGGGGGGGGGGGGGGGGGGGGGGGGGGGGGGGGGGFGCGGF@DGGGGGGGGGGGGGGGGGGFF69GGGGGGGGGGGGCCCCC
@M01607:188:000000000-KTTC9:1:1101:7738:5217 1:N:0:AAGGAGAC+CCGAAGAT
CATCGCTGACGAGTAACCGGATCCCCGATCCGTGGACTTGTCAGCGACTGAGGAAACAGACAACCGCTTTGCTGAGGGTTGAGACTGTAATTACCTCAGCGCACTTTGATGCAGGAAATGCTCACCGTTAAGTCTGATGACGTGAACGGTCGTACCAAGATGTATAAAAACATCGTGGACGGCAACCATCAGATGGAGCCGGGCATGCCAGAATCCTTCAACGTATTGTTGAAAGAGATTCGTTCGCTGGGTATCAACATCGAACTGGAAGACGAGTAATTCTCGCTCAAACAGGTCACTGCTGTCGGGTTAAAACCCGGCAGCGGATTGTGCTAACTCCGACGGGAGCAAATCCGTGAAAGATTTATTAAAGTTTCTGAAAGCGCAGACTAA
+
CCCCCGGGGGGGGGGGGGGGGGGGGGGGGGGGGGGGGGGGGGGGGGGGGGGGGGGGGGGGGGGGGGGEFGGGGGGGGGGGGGGGGGGGGGGG@GGGGGGGG2GGGGGGG<G?GGGGGGGG?G@GGGGGGGGGGGGGGGGGGGGGGGGGGGGG?GGGGGGGGGGGGGGGGGGGGGGGGGGGGGGGGGFGGGGGGGGGGGGGGGGGGGGGGGGGGFGGFGGGGGGGGGGGGGGGGGGGGGGGFCGGGGGGGGGGGGFGGGGGGGGGGGGGGGGGGGGGGGGGGFGGGGGGGGGGGGGGGGGGGGGGGGGGGGGGDGEGGGGGGGGDGGGGGGGGGGGGGGGGGGGGGGGGGGGGGGGGGGGGGGGGGGGGGGGGGF<GGGGGGGGGGGGGCCCCC
@M01607:188:000000000-KTTC9:1:1101:24599:5231 1:N:0:AAGGAGAC+CCAAAGAT
CATCGCTGACGAGTAACCGGATCCCCGATCCGTGGACTTGTCAGCGACTGAGGAAACAGACGAATTAATGGCTGAGGAGTAATTTGGAGCCACCCTCAGCGAGTTCTTATGCAGGAAATGCTCACCGTTAAGTCTGATGACGTGAACGGTCGTACCAAGATGTATAAAAACATCGTGGACGGCAACCATCAGATGGAGCCGGGCATGCCAGAATCCTTCAACGTATTGTTGAAAGAGATTCGTTCGCTGGGTATCAACATCGAACTGGAAGACGAGTAATTCTCGCTCAAACAGGTCACTGCTGTCGGGTTAAAACCCGGCAGCGGATTGTGCTAACTCCGACGGGAGCAAATCCGTGAAAGATTTATTAAAGTTTCTGAAAGCGCAGACTAA
+
CCCCCGGGGGGGGGGGGGGGGGGGGGGGGGGGGGGGGGGGGGGGGG@@@@FGGGGGGGGGGGGGGGG,<CFGGGGGGGGGGGGGGGGGGGGGGGGGGGGGGGGGGGGGGGGGGGGGGGGGGGGGGGGGGGGGGGGGGGGGGGGGGGGGGGGGGGGGGGGGGGGGGGGGGGGGGGGGGGGGGGGGGGGGGGGGGGGGGGGGGGGGGGGGGGGGGGGGGGGGGGGGGGGGGGGGGGGGGGGGGGGGGGGGFDGGGFGGGGGGGGGGGGGGGGGGGGGGGGGGGGGGGGGGGGGGGGGGGGGGGGGGGGGGGGGGGGGGGGGGGGGGGGGGGGGGGGGGGGGGGGEGGGGGGGGGGGGGGGGGGGGGGGGGGGGGGF9GGGFGGGGGGGGGCCCCC
@M01607:188:000000000-KTTC9:1:1101:23875:5235 1:N:0:AAGGAGAC+CCGAAGAT
CATCGCTGACGAGTAACCGGATCCCCGATCCGTGGACTTGTCAGCGACTGCGGAAACAGACATCCTCGGCGCTGAGGGGAAAGAACATCATTACCTCAGCAGTTGCAGGTGCAGGAAATGCTACCGTTAAGTCTGATGACGTGAACGGTCGTACCAAGATGTATAAAAACATCGTGGACGGCAACCATCAGATGGAGCCGGGCATGCCAGAATCCTTCAACGTATTGTTGAAAGAGATTCGTTCGCTGGGTATCAACATCGAACTGGAAGACGAGTAATTCTCGCTCAAACAGGTCACTGCTGTCGGGTTAAAACCCGGCAGCGGATTGTGCTAACTCCGACGGGAGCAAATCCGTGAAAGATTTATTAAAGTTTCTGAAAGCGCAGACTAA
+
CCCCCGGGGGGGGGGGGGGGGGGGGGGGGGGGGGGGGFFGGGGGGGGGGG8FGGGGGGGGGGGGGGG@FGGGGGEGGGGGGGGGGGGGGGG?GGGC?GGGGGGGGGGGG@?GGGGGGGGGGGGGGGGGGGF<??GGGGGGGGGGGGGGGGGGGGGGGGFFFFGGGGGGGGGGGGGGGGGGGGGGGGGGGGGGGGGGCFGEGGGGGGGGGGGGGGGGFGGGGGGGGGGGGGGGGGGGGFGGGGGGGGGGGGGGFGGGGGGGE?FGGGGFGGGGGFGGFGGFFBBFFFFGGGFGGFA>FCGGGGGGGGGGGGFCDGGGGGGGGFGGGGGGGGGGGGGGGGGGGGFCGFGGGGGGGGGGGGGGGGGGGGGGGGGFC,,GGGGGGGGGFGGCCCCC
@M01607:188:000000000-KTTC9:1:1101:19432:5237 1:N:0:AAGGAGAC+CCGAAGAT
CATCGCTGACGAGTAACCGGATCCCCGATCCGTGGACTTGTCAGCGACTGAGGAAACAGACAGACTGATGGCTGAGGTCTTCGTCAAAGGGCTCCTCAGCATGTAATTCTGCAGGAAATGCTCACCGTTAAGTCTGATGACGTGAACGGTCGTACCAAGATGTATAAAAACATCGTGGACGGCAACCATCAGATGGAGCCGGGCATGCCAGAATCCTTCAACGTATTGTTGAAAGAGATTCGTTCGCTGGGTATCAACATCGAACTGGAAGACGAGTAATTCTCGCTCAAACAGGTCACTGCTGTCGGGTTAAAACCCGGCAGCGGATTGTGCTAACTCCGACGGGAGCAAATCCGTGAAAGATTTATTAAAGTTGCTGAAAGCGCAGACTAA
+
CCCCCGGGGGGEGGGGGGGGGGGGGGGGGGGGGGGFGGGFGGGGGGGGGGGGGGGGGGGFGGGGGGG,<CFFGGGGGGGGGGGGGGGGFGGG@GGGGGG?G??GGG?GGGG?GGGGGGFFGG2GGGGGGGGGGGGGGGGGGG:GGGGGGGGGFGGGGGGGGGGGGGGGGGGGGGGGGGGGGGGGGGGGFGFGGGGGGGGGEEGGGGGGGGGGGFGGFGGGGGGGGGGGFGGGGGGFGGGGGGGGGGGGGGGGGGGGGGGFGGGGGGGGGGEGGGFGGGGGEFGGGGGGFGEFGGFF@GDGGGGGGGGGGGFGGGGGGGGGGGGGGGGGGGGGGGGGGGGGGGGGGFFGGGGGGEGGGGGGGGFCF<GGGGGFC6=,<@GGGGGGGGGGCCCCC
@M01607:188:000000000-KTTC9:1:1101:11569:5242 1:N:0:AAGGAGAC+CCGAAGAT
CATCGCTGACGAGTAACCGGATCCCCGATCCGTGGACTTGTCAGCGACTGAGGAAACAGACCAAGATTGAGCTGAGGGGATTACAGCTAGGGGCCTCAGCACTCGTAGCTGCAGGAAATGCTCACCGTTAAGTCTGATGACGTGAACGGTCGTACCAAGATGTATAAAAACATCGTGGACGGCAACCATCAGATGGAGCCGGGCATGCCAGAATCCTTCAACGTATTGTTGAAAGAGATTCGTTCGCTGGGTATCAACATCGAACTGGAAGACGAGTAATTCTCGCTCAAACAGGTCACTGCTGTCGGGTTAAAACCCGGCAGCGGATTGTGCTAACTCCGACGGGAGCAAATCCGTGAAAGATTTATTAAAGTTTCTGAAAGCGCAGACTAA
+
CCCCCGGGGGGGGGGGGGGGGGGGGGGGGGGGGGGGGGGGGGGGGGGGGGGGGGGGGGGGGGGGGGGGFGGGGGGGGGGGGGGGGGGGGGGGGGGGGGGGGGGGGGGGGGGGGGGGGGGGGGGGGGGGGEGGGGGGGGGGGGGGGGGGGGGGGGGGGGGGGGGGGGGGGGGGGGGGGGGGGGGGGGGGGGGGGGGGGGGGFGGGGGGGGGGGGGGGGGGGGGGGGGGGGGGGGGGGGGGGGGGGGGGGGFGGGFGGGGGGGGGGGGGGGGGGGGGGGGGFGGGGGCGGGGGGGGGGGGGGGGGGGGCGGGGGGGGGGGGGGGGGGGGGGGGGGGGGGGGGGGGGGGGGGGGGGGGGGGGGGGGGGGGGGGGGFFCCEEGGGGGGGGGGCCCCC
@M01607:188:000000000-KTTC9:1:1101:12925:5245 1:N:0:AAGGAGAC+CCGAAGAT
CATCGCTGACGAGTAACCGGATCCCCGATCCGTGGACTTGTCAGCGACTGAGGAAACAGACGGCTCGTGCGCTGAGGATTGATGGCCTAGTTACCTCAGCCCAAAGCGTTGCAGGAAATGCTCACCGTTAAGTCTGATGACGTGAACGGTCGTACCAAGATGTATAAAAACATCGTGGACGGCAACCATCAGATGGAGCCGGGCATGCCAGAATCCTTCAACGTATTGTTGAAAGAGATTCGTTCGCTGGGTATCAACATCGAACTGGAAGACGAGTAATTCTCGCTCAAACAGGTCACTGCTGTCGGGTTAAAACCCGGCAGCGGATTGTGCTAACTCCGACGGGAGCAAATCCGTGAAAGATTTATTAAAGTTTCTGAAAGCGCAGACTAA
+
CCCCCGGGGGGGGGGGGGGGGGEGGGEGEGGGFGGGGGGGGGGGGDGEECFCCFGGGGGGGGGGEGE+68@FGGGFGGGFFGEGGFGGFFFG@FAFGGFFGGGGGGGEEGGGGG<DGGGFFEEAEFCF:BDB;FFFGGGGGG>CDFGGFGGGGGGGGFG?CFFGGFFFCGFFFFGGGGGGCEGGGGGGCDAFF;DFGGGGCEFEGGGGFFFAC9FFFGF6FGGGGGFFGFGGGGGGFGGDGGGGGGGGGGGGFGFGGGGGGGGGGGGGGDGGGFCGGGGGGECFA,GGGGGFGGGGFFDG?DGFGGEGGGDGGECGGGFGFF@GGGGF@GGFFGCGCCCGGFCFFGGF9GEF7GGGGGGGFFFEGGGGGGGGGFFFACGGGGGEGGGGCCCCC
@M01607:188:000000000-KTTC9:1:1101:24480:5254 1:N:0:AAGGAGAC+CCGAAGAT
CATCGCTGACGAGTAACCGGATCCCCGATCCGTGGACTTGTCAGCGACTGAGGAAACAGACCGGAGGCGCGCTGAGGGGTTCATTATCTCATTCCTCAGCCAGCAAAGGTGCAGGAAATGCTCACCGTTAAGTCTGATGACGTGAACGGTCGTACCAAGATGTATAAAAACATCGTGGACGGCAACCATCGGATGGAGCCGGGCATGCCAGAATCCTTCAACGTATTGTTGAAAGAGATTCGTTCGCTGGGTATCAACATCGAACTGGAAGACGAGTAATTCTCGCTCAAACAGGTCACTGCTGTCGGGTTAAAACCCGGCAGCGGATTGTGCTAACTCCGACGGGAGCAAATCCGTGAAAGATTTATTAAAGTTTCTGAAAGCGCAGACTAA
+
CCCCCGGGGGGGGGGGGGGCGGGGGGGGGGGGGGGGGGGGGGGGGG@@@CFFGFGGGGGGGGGGGGG76@FGGGGGGGGGGGGGGGGGGGGG;GGG<;GG?GG?GGGGGGGGGGGGGGGGGGGGGGGGGGGGGGGGGGGGGGGDGGGGGGGGGGGGGGGGGGGGGGGGGGGGGGGGGEGFGGGGGGGGGGGGGGGGGGGGGGFGGGGGGGGGGGGGGGGGGGGGGGGGGGGGGGFGGGGDGGGGFGGGGGGGGFFFFGGFFCFGGGGGGFGGGFCFFGGGGGGGFFFFGGFFGGGGFGGG?GGGGGGGGGGGGGGGGGFC7GFGGGGGGGGGGGGGGDGGGGGGGGGGGGGGEGGGGGGGGGGGGGGGGGGGFF9GGGGGGGGGGGGGCCCCC
@M01607:188:000000000-KTTC9:1:1101:16291:5265 1:N:0:AAGGAGAC+CCGAAGAT
CATCGCTGACGAGTAACCGGATCCCCGATCCGTGGACTTGTCAGCGACTGAGGAAACAGACCTATCTCCGGCTGAGGAAGCGCCAACGAAGGTCCTCAGCCTTCATCTATGCAGGAAATGCTCACCGTTAAGTCTGATGACGTGAACGGTCGTACCAAGATGTATAAAAACATCGTGGACGGCAACCATCAGATGGAGCCGGGCATGCCAGAATCCTTCAACGTATTGTTGAAAGAGATTCGTTCGCTGGGTATCAACATCGAACTGGAAGACGAGTAATTCTCGCTCAAACAGGTCACTGCTGTCGGGTTAAAACCCGGCAGCGGATTGTGCTAACTCCGACGGGAGCAAATCCGTGAAAGATTTATTAAAGTTTCTGAAAGCGCAGACTAA
+
CCCCCGGGGGGGGGGGGGGGGGGGGGGGGGGGGGGGGGGGGGGGGGGGGGFFGGGGGGGGGGGGGGGFFGGGGGGGGGGGGGGGGGGGGGGG<GGGGGGG?GGGGGGGGGGGGGGGGGGGGGGGGGGGGGGGGGGGGGGGGG@GGGGGGGGGGGGGGGGGGGGGGGGGGGGGGGGGGGGGGGGGGGGGGGGGGGGGGGGGFGGGGGGGGGGGGGGGFGGGGGGGGGGGGGGGGGGGGGGGGGGGGGGGGFGGGGFGGGGGGFFGGGGGGGGFFGFGGGGGGGGGGGGGGGGGGGGF?GGGGGCGGGGGGGGGGGGGGGFGGGGGGGGGGGGGGGGGGGGGGGGGGGGGGGGGEGGGGGGGGGGGGGGGGGGGFC,GGGGGGGGGGGGGCCCCC
@M01607:188:000000000-KTTC9:1:1101:21927:5271 1:N:0:AAGGAGAC+CCGAAGAT
CATCGCTGACGAGTAACCGGATCCCCGATCCGTGGACTTGTCAGCGACTGAGGAAACAGACGATAGTTTGGCTGAGGACTTGTCATTCGAAAGCCTCAGCTCGTTCGAGTGCAGGAAATGCTCACCGTTAAGTCTGATGACGTGAACGGTCGTACCAAGATGTATAAAAACATCGTGGACGGCAACCATCAGATGGAGCCGGGCATGCCAGAATCCTTCAACGTATTGTTGAAAGAGATTCGTTCGCTGGGTATCAACATCGAACTGGAAGACGAGTAATTCTCGCTCAAACAGGTCACTGCTGTCGGGTTAAAACCCGGCAGCGGATTGTGCTAACTCCGACGGGAGCAAATCCGTGAAAGATTTATTAAAGTGGCTGAAAGCGCAGACTAA
+
CCCCCGGGGGGGGGGGGGGGGGGGGGGGGGGGGGGGGGGGGGGGGGGGGG<FFGGGGGGGGGGGGGGDGFGGGGGGGGGGGGGGGGGGGGGGGGGGG@GGGGGGGGGGGGGGGGGGGGGGGGGGGGGGGGGGGGGCFGGGGGGGGGGGGGGGGGG?GGGGGGGGGFGGGGGGGGGGFFGGGGGGGGGGGGGGGGGGGGGGFFFGGGGGGGFGFFGGFGGGGGGFGGGGGGGGGGFGFGGGGGGGGGGGGFGGGGGGGFGGGGGFFGGGGGGGFGGGGGGGFCFFEBF@GGGGGGGGGFGGGGGGGGGGGGGGGGGGGGGGGGGGGGFFGGGGFGGGGGGGGGGGGEGF@GGGGGGGGGGGGGFGGGGGGGGFEC69GGGGGGGGGGGGCCCCC
@M01607:188:000000000-KTTC9:1:1101:17201:5276 1:N:0:AAGGAGAC+CCGAAGAT
CATCGCTGACGAGTAACCGGATCCCCGATCCGTGGACTTGTCAGCGACTGAGGAAAAGACCTTTTCTTGGCTGAGGACGGGCATAATAGCCACCTCAGCAACGTAATTTGCAGGAAATGCTCACCGTTAAGTCTGATGACGTGAACGGTCGTACCAAGATGTATAAAAACATCGTGGACGGCAACCATCAGATGGAGCCGGGCATGCCAGAATCCTTCAACGTATTGTTGAAAGAGATTCGTTCGCTGGGTATCAACATCGAACTGGAAGACGAGTAATTCTCGCTCAAACAGGTCACTGCTGTCGGGTTAAAACCCGGCAGCGGATTGTGCTAACTCCGACGGGAGCAAATCCGTGAAAGATTTATTAAAGTTTCTGAAAGCGCAGACTAA
+
CCCCCGGGGGGGGGGGGGGGGGGGGGGGGGGGGGGGGGGGGGGGGGGGGGGGGGGGGGGGGGGGGGGFFGGGGGGGGGGGGGGGGGGGGGGGGGGGGGGGGGG?GF?GGGGGGGGGGGGGGGG<GGGGGGGGGGGGGGGGG@GGGGGGGGGGGGGGGGGGGGGGGGGGGGGGGGGGGGGGGGGGGGGGGGGGGGGGGGGGGGGGGGGGGGGGGGGGGGGGGGGGGGGGGGGGGGGGGGGGFGGGGGGGFGGGFGGFGGGGGFGGGGGGGGGGGGGGGGGGGGGGGGGGGGGGG?GGGGGGGGGGGFGGGGGGGGGGGGGGGGGGGGGGGGGGGGGDGGGGGDGGGGGAGGGGGGGGGGGGGGGGGGGGFECC<GGGGGGGGGGGGGGCCCCC
@M01607:188:000000000-KTTC9:1:1101:9221:5279 1:N:0:AAGGAGAC+CCGAAGAT
CATCGCTGACGAGTAACCGGATCCCCGATCCGTGGACTTGTCAGCGACTGAGGAAACAGACACTGTTCATGCTGAGGGAGACTGATAAAAAGCCCTCAGCTGAGCGGTTTGCAGGAAATGCTCACCGTTAAGTCTGATGACGTGAACGGTCGTACCAAGATGTATAAAAACATCGTGGACGGCAACCATCAGATGGAGCCGGGCATGCCAGAATCCTTCAACGTATTGTTGAAAGAGATTCGTTCGCTGGGTATCAACATCGAACTGGAAGACGAGTAATTCTCGCTCAAACAGGTCACTGCTGTCGGGTTAAAACCCGGCAGCGGATTGTGCTAACTCCGACGGGAGCAAATCCGTGAAAGATTTATTAAAGTTTCTGAAAGCGCAGACTAA
+
CCCCCGGGGGGGGGGGGGGGGGGGGGGGGGGGGGGGGGGGGGGGGGGGGGGGGGGGGGGGGGGGGGG<FGGGGGGGGGGGGGGGGGGGGGGEGGGGGGGGGG@G@GGGGGGGGGGGG@GGGGGGGGGGGGGGFGGGGGGGGGGGGGGGGGGGGGGGGGGGGGGGGGGGGGGGGGGGGGGGGGGGGGGGGGFFGGGGGGGGGGGGGGGGGGGGGGGGFGGGGGGGGGGGGFGGGGGGGGGGGGGGGDGGFFGFFGGGGGGFGGGGGGGGGGGGGGGGGGGGGFGGGGF?GGGGGGGGFFGGGGGGG>GGGGGGEGGGGGGGGGGGGGGGGGGGGGGGGGGGGGGGGGGGGGGGGGGGGGGGGGGGGGGGGGGGGFC9GFGGGGGGGGGGCCCCC
@M01607:188:000000000-KTTC9:1:1101:7621:5285 1:N:0:AAGGAGAC+CCGAAGAT
CATCGCTGACGAGTAACCGGATCCCCGATCCGTGGACTTGTCAGCGACTGAGGAAACAGACATCAGCTATGCTGAGGTACTATTTATCAGGTTCCTCAGCCTCGAGGGGTGCAGGAAATGCTCACCGTTAAGTCTGATGACGTGAACGGTCGTACCAAGATGTATAAAAACATCGTGGACGGCAACCATCAGATGGAGCCGGGCATGCCAGAATCCTTCAACGTATTGTTGAAAGAGATTCGTTCGCTGGGTATCAACATCGAACTGGAAGACGAGTAATTCTCGCTCAAACAGGTCACTGCTGTCGGGTTAAAACCCGGCAGCGGATTGTGCTAACTCCGACGGGAGCAAATCCGTGAAAGATTTATTAAAGTTTCTGAAAGCGCAGACTAA
+
CCCCCGGGGGGGGGGGGGGGGGGGGGGGGGGGGGGGGFGGGGFGGGGGGG<FGGGGGGGGGGGGGGGDFGGGGGGGGGGGGGGGGGGGGGGG@GGGGGG?GGGGGGGGGGGGGG?GGGGEG@GFGGGGGGGGGGGGGGGGGGGGGGGGGGGGGGGGGGGGGGFEGGFFGGGGGGGGFFGGGGGGEGGGGGGGGGGGGGGGEGGGGGGGFGG=FGGGGFGGGGGGFGFGGGGGGGFGGGGGGGGGGGGGEGGGGGGGGGGFCGGGGGGGGGGGGGGGGCGGFFEFFFGFGGGGGGGGGGGG?EGGGCGGGGGGGGGGGGGEGGF@FGGGGGGGGGGGGGGGGGGGGGGGFGFGC>GGGGGGGGGGGGGGGGGGGF9FGGGGGGGGGGGGCCCCC
@M01607:188:000000000-KTTC9:1:1101:22376:5290 1:N:0:AAGGAGAC+CCGAAGAT
CATCGCTGACGAGTAACCGGATCCCCGATCCGTGGACTTGTCAGCGACTGAGGAAACAGACCGGCATTAGGCTGAGGCAAGTTGGATCGGTAGCCTCAGCTTACATCTGTGCAGGAAATGCTCACCGTTAAGTCTGATGACGTGAACGGTCGTACCAAGATGTATAAAAACATCGTGGACGGCAACCATCAGATGGAGCCGGGCATGCCAGAATCCTTCAACGTATTGTTGAAAGAGATTCGTTCGCTGGGTATCAACATCGAACTGGAAGACGAGTAATTCTCGCTCAAACAGGTCACTGCTGTCGGGTTAAAACCCGGCAGCGGATTGTGCTAACTCCGACGGGAGCAAATCCGTGAAAGATTTATTAAAGTGGCTGAAAGCGCAGACTAA
+
CCCCCGGGGGGGDGGGGGGGGGGGGGGGGGGGGGGGGGGGGGGGGGGGGG8FGGGGGGGGGGGGGGGDFGGGGGGGGGGGGGGGGGGGGGGGGGGGGGGFGGF?GGGGGGGGGGGGGGGGGGGGGGGGGG?GGGGGGGGGGGGDGGGGEGGCCFGGGGFGGFGGGGGGGGGGGGDGFFGGGFGGGGGGGGCGFGDEFGGGFFFGFCFGGGGGGFGGFGGGGGGGGGGGGGEFGGFGGGGFGGGGGGGGGGGGFGGFFGGGGGGFFGGGGFGGGGGGGFFFC>EFE4FEGGGGGGGGGGGGGDGGGGGGGGGGGGGGGGGGGGGGGGGGGGGGGGGGGGGGGGFGGEFGFGGGEGGFGGGGGGGGGGGGGGGGFF<9GGGGGGGGGGGGCCCCC
@M01607:188:000000000-KTTC9:1:1101:10661:5294 1:N:0:AAGGAGAC+CCGAAGAT
CATCGCTGACGAGTAACCGGATCCCCGATCCGTGGACTTGTCAGCGACTGAGGAAACAGACCTATTGAGAGCTGAGGTCTAGGTCACCACAGTCCTCAGCATTACATTTGCAGGAAATGCTCACCGTTAAGTCTGATGACGTGAACGGTCGTACCAAGATGTATAAAAACATCGTGGACGGCAACCATCAGATGGAGCCGGGCATGCCAGAATCCTTCAACGTATTGTTGAAAGAGATTCGTTCGCTGGGTATCAACATCGAACTGGAAGACGAGTAATTCTCGCTCAAACAGGTCACTGCTGTCGGGTTAAAACCCGGCAGCGGATTGTGCTAACTCCGACGGGAGCAAATCCGTGAAAGATTTATTAAAGTTTCTGAAAGCGCAGACTAA
+
CCCCCGGGGGGGGGGGGGGGGGGGGGGGGGGGGGGGGGGGGGGGGGGGGGGGGGGGGGGGGGGGGGG,:CFGGGGGGGGGGGGGGGGGGGGG@GGGGGGG?GGGGGGGGGGGGGGGGGGGGGGGG?GGGGGGG@GGGGGGGGGGGGGGGGGGG?GGGGGGGGGGGGGGGGGGGGG?GGGGGGGGGGGFGGGFGFFGGGGGGFGGGGGGGFFFGGGGGGGGDCFGGGGGGGFFGGFGGFGGFGGGGGGGGGGFFFGGGGFFFAGFFGFFGGGGGGGGGGGGGGGGGG@GGGGGGGGGGGG?GGGGGGGGGGGEGGGGGGGGGGGGGGGGGGGGGGGGGGGGGGGGGFGGGGGGGGGGGGGGGGGGGGGGGGGGGGFGGGGGGGGGGGGCCCCC
@M01607:188:000000000-KTTC9:1:1101:19863:5294 1:N:0:AAGGAGAC+CCGAAGAT
CATCGCTGACGAGTAACCGGATCCCCGATCCGTGGACTTGTCAGCGACTGAGGAAACAGACACTACCGCTGCTGAGGAAAATGTCACGTGTATCCTCAGCAGCTACTAATGCAGGAAATGCTCACCGTTAAGTCTGATGACGTGAACGGTCGTACCAAGATGTATAAAAACATCGTGGACGGCAACCATCAGATGGAGCCGGGCATGCCAGAATCCTTCAACGTATTGTTGAAAGAGATTCGTTCGCTGGGTATCAACATCGAACTGGAAGACGAGTAATTCTCGCTCAAACAGGTCACTGCTGTCGGGTTAAAACCCGGCAGCGGATTGTGCTAACTCCGACGGGAGCAAATCCGTGAAAGATTTATTAAAGTTTCTGAAAGCGCAGACTAA
+
CCCCCGGGGGGGGGGGGGGGGGGGGGGGGGGGGGGGGGGGGGGGGGGGGGGGGGGGGGGGGGGGGGGDGGGGGGGGGGGGGGGGGGGGGGGG@G?GGGGGGGGGGGGGG@GGGGGGGGGGGGGGGGGGGGGGGGGGGGGGGGGGGGGGGGGGGGGGGGGGGGGGGGGGGGGGGGGGGGGGGGGGGGGGGGGGGGGGGGGGFFFGGGGGGGGGGGGGGGGGGGGGGGGGGGGGGGGGGGGGGGGGGGGGGGGGGGFGGGGGGGGGGGGGGGGGGGGGGGGGGGGGGGGGGGGGGGGGGGGG?GGGGGGGGGGGGGGGGGGGGGGGGGGGGGGGGGGGGGGGGGGGGFEFGGGGGGGGGGGGGGDGGGGGGGGFF==,=;GGGGGGGGGGCCCCC
@M01607:188:000000000-KTTC9:1:1101:10159:5305 1:N:0:AAGGAGAC+CCGAAGAT
CATCGCTGACGAGTAACCGGATCCCCGATCCGTGGACTTGTCAGCGACTGAGGAAACAGACAAAATTAATGCTGAGGTTATTCTCGGTCGGGTCCTCAGCAAAAGCCTGTGCAGGAAATGCTCACCGTTAAGTCTGATGACGTGAACGGTCGTACCAAGATGTATAAAAACATCGTGGACGGCAACCATCAGATGGAGCCGGGCATGCCAGAATCCTTCAACGTATTGTTGAAAGAGATTCGTTCGCTGGGTATCAACATCGAACTGGAAGACGAGTAATTCTCGCTCAAACAGGTCACTGCTGTCGGGTTAAAACCCGGCAGCGGATTGTGCTAACTCCGACGGGAGCAAATCCGTGAAAGATTTATTAAAGTTTCTGAAAGCGCAGACTAA
+
CCCCCGGGGGGGGGGGGGGGGGGGGGGGGGGGGGGGGGGGGGGGGGGGGGGGGGGGGGGGGGGGGGG,<CEFGGGGGGGGGGGGGGGGGGGG@GGGGGG?GGGGG@GGGG?GGGGGGGGGGGGGGGG?GGGGGGGGGGGGGGGGGGGGGGG?GGGGGGGGGGGGGGGGGGGGGGGGGGGGGGGGGGGGGGGGGGGGGGGGGGGGGGGGGGGGGGGGGGGGGGGGGGGGGGGGGGGGGGGGGGGGGGGGGGGGGFGGGGGGGGGFFGGGGGGGGGGGGGGGGGGGGGGGGGGGGGGGGGGGGGGGGGGGGGGGEGGGGGGGGGGDGGGGGGGGGGGGGGGGGGGGGGGGGGGGGGGGGGGGGGGGGGGGGGGGGGF<GGGGGGGGGGGGCCCCC
@M01607:188:000000000-KTTC9:1:1101:13114:5308 1:N:0:AAGGAGAC+CCGAAGAT
CATCGCTGACGAGTAACCGGATCCCCGATCCGTGGACTTGTCAGCGACTGAGGAAACAGACGGCTCGAGCGCTGAGGATTGATGGCCTAGTTACCTCAGCCCAAAGCGTTGCAGGAAATGCTCACCGTTAAGTCTGATGACGTGAACGGTCGTACCAAGATGTATAAAAACATCGTGGACGGCAACCATCAGATGGAGCCGGGCATGCCAGAATCCTTCAACGTATTGTTGAAAGAGATTCGTTCGCTGGGTATCAACATCGAACTGGAAGACGAGTAATTCTCGCTCAAACAGGTCACTGCTGTCGGGTTAAAACCCGGCAGCGGATTGTGCTAACTCCGACGGGAGCAAATCCGTGAAAGATTTATTAAAGTTTCTGAAAGCGCAGACTAA
+
CCCCCGGGGGGGGGGGGGGGGGGGGGGGGGGGGGGGGGGGGGGGGGGGGGGGGGGGGGGGGGGGGGG+8BFGGGGGGGGGGGGGGGGGGGGGGGGGGGGGGGGGGGGGGGGGGGGGGGGG?GGGGGGGGGGGGGGGGGGGGGGGGGGGGGGGGGGGGGGGGGGGGGGGGGGGGGGGGFGGGGGGGGGFFFFFFGGGGGGGFGGGGGGGGGFFGGFGFGGGGGGGGGGGGGGGGGGGGGGFFGGGGGGGGGGGGGGGGGGGGGGGGGGGGGGGGGGGGGGGGGDFF0GGGGGGGGGGGGGG?GGGGDGGGGGGGGGGGGGGGGGGGGGGGGGGGGGGGGGGGGEGGGFF9GGGGGGGGGGGGGGGGGGGGGGGGF<FEEGGGGGGGGGGCCCCC
@M01607:188:000000000-KTTC9:1:1101:21011:5314 1:N:0:AAGGAGAC+CCGAAGAT
CATCGCTGACGAGTAACCGGATCCCCGATCCGTGGACTTGTCAGCGACTGAGGAAACAGACAAGTCATGCGCTGAGGGCTCTGGTATCCTTTACCTCAGCAACCACTTTTGCAGGAAATGCTCACCGTTAAGTCTGATGACGTGAACGGTCGTACCAAGATGTATAAAAACATCGTGGACGGCAACCATCAGATGGAGCCGGGCATGCCAGAATCCTTCAACGTATTGTTGAAAGAGATTCGTTCGCTGGGTATCAACATCGAACTGGAAGACGAGTAATTCTCGCTCAAACAGGTCACTGCTGTCGGGTTAAAACCCGGCAGCGGATTGTGCTAACTCCGACGGGAGCAAATCCGTGAAAGATTTATTAAAGTTTCTGAAAGCGCAGACTAA
+
CCCCCGGGGGGGGGGGGGGGGGGGGGGGGGGGGGGEGGGGGGGGGGGGGGGGGGGGGGGGGGGGGGGDEFGGGGGGGGGGGGG,9??F<FGF5F?49C?FFEF<?DFGGFBFAFAFG?E:??E,EFAFFGD2<<A<87247AB?E1AF:83-?FEFFFEFFCFFDCFGGE@FFF7@EBGGF69@6AFF>FEFFGGFF;FDFFFFFG<GGFFFFFFFFDGGGGGGGGGGFGGGGGGGGGGF>6GGGGGGGGGGGFGGGGGGGGGGGGGGGGGGGGG@@GGGGGGGGGGGGGGGGG?GGGGG?GGGGGGGGGGGGGGGGGGGGGGGGGGGGGGGGGGGGGGGGGGGGFEGGGGGGGGGGGGGGGGGGGGGGGGFF==,<6GGGGGGGGGGCCCCC
@M01607:188:000000000-KTTC9:1:1101:16963:5323 1:N:0:AAGGAGAC+CCGAAGAT
CATCGCTGACGAGTAACCGGATCCCCGATCCGTGGACTTGTCAGCGACTGAGGAAACAGACTCGGAACAAGCTGAGGGGAGATCTGTTATATGCCTCAGCGAACGGAGCTGCAGGAAATGCTCACCGTTAAGTCTGATGACGTGAACGGTCGTACCAAGATGTATAAAAACATCGTGGACGGCAACCATCAGATGGAGCCGGGCATGCCAGAATCCTTCAACGTATTGTTGAAAGAGATTCGTTCGCTGGGTATCAACATCGAACTGGAAGACGAGTAATTCTCGCTCAAACAGGTCACTGCTGTCGGGTTAAAACCCGGCAGCGGATTGTGCTAACTCCGACGGGAGCAAATCCGTGAAAGATTTATTAAAGTTTCTGAAAGCGCAGACTAA
+
CCCCCGGGGGGGFGGGGGGGGGGGGGGGGGGGGGGGGGGGGGGGGGGGGGGGGGGGGGGGGGGGGGGGGGGGGGGGGGGGGGGGGGGGGGGGGGGGGGG?GG?@GGGGGGGGGGGGGGGGGGGGGGGGGGGGGGGGGGGGGGGGGGGGGGGGGGGGGGGGGGGGGGGGGGGGGGGGGFGGGGGGGGGGGGGGGGGGGGGGFEGGFGGGGGGGGFGGFGGGGGGGGGGGGGGGGGFGGFGGFGGGGGGGGGGGGGGGGGGGGGGGGGGGGGGGGGGGGGGFGGGGGGGGGGGGGGGGGGGG?GGGGGGGGGGGGGGGGGGGGGGGGFGGGGGGGGGGGGGGGGGGGGGGCGGGGGGGGGGGGGGGGGGGGFECC6GGGGGGGGGGGGGGCCCCC
@M01607:188:000000000-KTTC9:1:1101:13855:5329 1:N:0:AAGGAGAC+CCGAAGAT
CATCGCTGACGAGTAACCGGATCCCCGATCCGTGGACTTGTCAGCGACTGAGGAAACAGACCTCGACCCTGCTGAGGCGTTTTACAGATTATACCTCAGCGACAAAACTTGCAGGAAATGCTCACCGTTAAGTCTGATGACGTGAACGGTCGTACCAAGATGTATAAAAACATCGTGGACGGCAACCATCAGATGGAGCCGGGCATGCCAGAATCCTTCAACGTATTGTTGAAAGAGATTCGTTCGCTGGGTATCAACATCGAACTGGAAGACGAGTAATTCTCGCTCAAACAGGTCACTGCTGTCGGGTTAAAACCCGGCAGCGGATTGTGCTAACTCCGACGGGAGCAAATCCGTGAAAGATTTATTAAAGTTTCTGAAAGCGCAGACTAA
+
CCCCCGGGGGGGGGGGGGGGGGGGGGGGGGGGGGGGGGGGGGGGGGGGGGGGGGGGGGGGGGGGGGGGGGGGGGGGGGGGGGGGGGGGGGGG@GGGGGGGGGGGGGG?GGG?GGGGGGGGGGGGGGGGGGGGGGGGGGGGGG@GGGGGGGGGGGGGGGGGFCGGGGGGGGGGGGGGG7CGGGGGGGGGGGGGGGGGGGGGFGGGGGGGGGGGGGGGFGGGGGGGGGGGGGGGGGGGGGGFGGGGGGGGGGGFFGGGGGGGGGGGGGGGGGGGGGFGGGGGGGDGGGGGGGGGGGGGGGGGGGGGGGGGGGGGGGGEGGGGDGGDGGGGGGGGGGGGGGGGGGGGGFGGGGGGGGGGGGGGGGGGGGGGGGGGGFFGGGGGGGGGGGGGCCCCC
@M01607:188:000000000-KTTC9:1:1101:10315:5341 1:N:0:AAGGAGAC+CCGAAGAT
CATCGCTGACGAGTAACCGGATCCCCGATCCGTGGACTTGTCAGCGACTGAGGAGACAGACTAGTGGGGAGCTGAGGAGTTTCTATCGTCTTCCCTCAGCCACTAGGGCTGCAGGAAATGCTCACCGTTAAGTCTGATGACGTGAACGGTCGTACCAAGATGTATAAAAACATCGTGGACGGCAACCATCAGATGGAGCCGGGCATGCCAGAATCCTTCAACGTATTGTTGAAAGAGATTCGTTCGCTGGGTATCAACATCGAACTGGAAGACGAGTAATTCTCGCTCAAACAGGTCACTGCTGTCGGGTTAAAACCCGGCAGCGGATTGTGCTAACTCCGACGGGAGCAAATCCGTGAAAGATTTATTAAAGTTTCTGAAAGCGCAGACTAA
+
CCCCCGGGGGGGGGGGGGGGGGGGGGGGGGGGGGGGGGGGGGGGGGGGGGGGGGGGGGGGGGGGGGG8@FGGGGGGGGGGGGGGGGGGGGGGGGGGGGGGGGGGGGGGGGGGGGGGGGGGGGGGGGGGGGGGGGGGGGGGGGGGGGGGGGGGGGGGGGGGGGGGGGGGGGGGGGGGGGGGGGGGGGGGGGGGGGGGGGGGGGGGGGGGGGFEGGGGGGGGGGGGGGGGGGGGGGGGGGGFGEEGGGGGGFGGGGGGGFFGGGGFGGGFGGGGGGGGGGGGGGGGGGGGGGGGGGGGGGGGGGGGGGGGGGGGGGGGGGFGGGGGGGGGFGGGFGGGGGGGGGGGGGGGGGGGGGGGGGGGGGGGGGGGGGGGGGFCGGGGGGGGGGGGCCCCC
@M01607:188:000000000-KTTC9:1:1101:18745:5350 1:N:0:AAGGAGAC+CCGAAGAT
CATCGCTGACGAGTAACCGGATCCCCGATCCGTGGACTTGTCAGCGACTGAGGAAACAGACGAAAGCTATGCTGAGGGTCTCAATCTGTGCTCCCTCAGCGTGGTTGATTGCAGGAAATGCTCACCGTTAAGTCTGATGACGTGAACGGTCGTACCAAGATGTATAAAAACATCGTGGACGGCAACCATCAGATGGAGCCGGGCATGCCAGAATCCTTCAACGTATTGTTGAAAGAGATTCGTTCGCTGGGTATCAACATCGAACTGGAAGACGAGTAATTCTCGCTCAAACAGGTCACTGCTGTCGGGTTAAAACCCGGCAGCGGATTGTGCTAACTCCGACGGGAGCAAATCCGTGAAAGATTTATTAAAGTTTCTGAAAGCGCAGACTAA
+
CCCCCGGGGGGGGGGGGGGGGGGGGGGGGGGGGGGGGGGGGGGGGGGGGGGGGGGGGGGGGGGGGGGDEGFGGGGGGGGGGGGGGGGGFFGGGGGGGGGGGGGGGGGGGGGGGGGGGGGGGGGGGGGGGGGGGGGGGGGGGGGGGGGGGGGGGFGGGGGGGGGGGGGGGGGGGGGGGGGGGGGGGGGGGGGGGGGGGGGGGGGGGGGGGGGFGGGGGGGGGGGGGGGGGGGGGGGGGGGGGGGGGGGGFFGGGFGGGGGGGGGGGGGGGGGGGGGGGGGGGGGGGGGGGGGGGGGGGGGGGGGGGGGGGGGGGGGGGGGGGGGGGGGGGGGGGGGGGGGGGGEGGGFF9GGGGGGGGGGGGGGGGGGGFFCC=6FFGGGGGGGGGGGGCCCCC
@M01607:188:000000000-KTTC9:1:1101:9140:5352 1:N:0:AAGGAGAC+CCGAAGAT
CATCGCTGACGAGTAACCGGATCCCCGATCCGTGGACTTGTCAGCGACTGAGGAAACAGACTGGCTTTTAGCTGAGGTCGGGAAGCTTCGAATCCTCAGCAGTTATGGCTGCAGGAAATGCTCACCGTTAAGTCTGATGACGTGAACGGTCGTACCAAGATGTATAAAAACATCGTGGACGGCAACCATCAGATGGAGCCGGGCATGCCAGAATCCTTCAACGTATTGTTGAAAGAGATTCGTTCGCTGGGTATCAACATCGAACTGGAAGACGAGTAATTCTCGCTCAAACAGGTCACTGCTGTCGGGTTAAAACCCGGCAGCGGATTGTGCTAACTCCGACGGGAGCAAATCCGTGAAAGATTTATTAAAGTTTCTGAAAGCGCAGACTAA
+
CCCCCGGGGGGGFGGGGGGGGGGGGGGGGGGGGGGGGGGGGGGGGGGGGGGGGGGGGGGGGGGGGGGFGGGGGGGGGGGGGGGGGGGGGGGG@G:GGGG?GGGGGGGGGGGGGGGGGGGGGGGGGGGGGGGGGGGGGGGGGGGGGGGGGGGGGGGGGGGGGGGGGGGGGGGGGGGGGFGGGGGGGGGGGGGGGGGGGGGGGGGGGGGGGGGGGGGGFGGGGGGGGGGGGGGGGGGGGGGGGGGGGGGGGGGGGGGGGGGGGGGGGGGGGGGGGGGGGGGGGGGGGGGGGGGGGGGGGGGGGGGGGGGGGGGGGGGGGGGGGGGGGGGGGGGGGGGGGGGGGGGGGGFGGGGGGGGGGGGGGGGGGGGGGGGGGF<CGGGGGGGGGGGGCCCCC
@M01607:188:000000000-KTTC9:1:1101:25097:5365 1:N:0:AAGGAGAC+CCGAAGAT
CATCGCTGACGAGTAACCGGATCCCCGATCCGTGGACTTGTCAGCGACTGAGGAAACAGACCTGATCGGAGCTGAGGGACCCCACCTATTACGCCTCAGCCTGTAGTCATGCAGGAAATGCTCACCGTTAAGTCTGATGACGTGAACGGTCGTACCAAGATGTATAAAAACATCGTGGACGGCAACCATCAGATGGAGCCGGGCATGCCAGAATCCTTCAACGTATTGTTGAAAGAGATTCGTTCGCTGGGTATCAACATCGAACTGGAAGACGAGTAATTCTCGCTCAAACAGGTCACTGCTGTCGGGTTAAAACCCGGCAGCGGATTGTGCTAACTCCGACGGGAGCAAATCCGTGAAAGATTTATTAAAGTTTCTGAAAGCGCAGACTAA
+
CCCCCGGGGGGGGGGGGGGGGGGGGGGGGGGGGGGGGGGGGGGGGG@@@@FGGGGGGGGGGGGGGGG<8BCGGGGGGGGGGGGGGGGGGGGG@GGGGGGGGGGGGGGGGGGGGGGGGGGFGGGGGGGGGGGGGGGGGGGGGGGGGGGGGGGGGGGGGGGGGGGGGGGGGGGGGGGGGGGGGGGGGGGGGGGGGGGGGGGGGGGGGGGGGGGGGGGGGGGGGGGGGGGGGGGGGGGGGFGGGGGGGGGGGFGGGGGGGGGGGGGGGGGGGGGGGGGGGGGGGGGGGGGGGGGGGGGGGGGGGGGGGGGGGGGGGGGGGGGGGGGGGGGGGGGGGGGGGGGGGGGGGGGGGGGGGGGGGGGGGGGGGGGGGGGGGF9GGGGGGGGGGGGGCCCCC
@M01607:188:000000000-KTTC9:1:1101:10129:5371 1:N:0:AAGGAGAC+CCGAAGAT
CATCGCTGACGAGTAACCGGATCCCCGATCCGTGGACTTGTCAGCGACTGAGGAAACAGACCTTTAGTCGGCTGAGGGGTTCGGTTGATGTCGCCTCAGCTTAGTATTTTGCAGGAAATGCTCACCGTTAAGTCTGATGACGTGAACGGTCGTACCAAGATGTATAAAAACATCGTGGACGGCAACCATCAGATGGAGCCGGGCATGCCAGAATCCTTCAACGTATTGTTGAAAGAGATTCGTTCGCTGGGTATCAACATCGAACTGGAAGACGAGTAATTCTCGCTCAAACAGGTCACTGCTGTCGGGTTAAAACCCGGCAGCGGATTGTGCTAACTCCGACGGGAGCAAATCCGTGAAAGATTTATTAAAGTTTCTGAAAGCGCAGACTAA
+
CCCCCGGGGGGGGGGGGGGGGGGGGGGGGGGGGGGGGGGGGGGGGGGGGGGGGGGGGGGGGGGGGGGDFGGGGFGGGGGFGGGGGGGGGGGG@GGGGGG?GGG:@GGGGGGGGGGGGGGGGGGGGGGGGFGGGGGGGGGGGGGGGGGGGGGGGGGGGGGGFGGGGGGGGGGGF?FGCGEGGGGGCGGGFG4GFFF:BFGGDGGGGGGGGGFGGGFFFFGDFGGGGGGGGGFFGGGGGGGFGGGGGGGFDDGGGGGGGGGGGGGGGGGGGFGFGFFGGGGGGGGGGFGFGGGGGFFGGGGG?GGGFEFFGGGFDDGGGGGGGGGGGGFGGGGGGGGGGGGGGGGGFFC9GGGGGGGGGGGGGGGGGGGGGGGFGFF9GGGGFCGGGGGGCCCCC
@M01607:188:000000000-KTTC9:1:1101:24862:5374 1:N:0:AAGGAGAC+CCGAAGAT
[truncated: 101,678,210 more chars]
