# Supplementary material for: Assembling a True “Olympic Gel” From over 16 000 Combinatorial DNA Rings
Source: Adv Mater. 2026 Mar 6;38(34):e20549. doi: 10.1002/adma.202520549 (PMC13274696; doi:10.1002/adma.202520549)
Supplement: Supplementary file 4 — Supporting File 4: adma72688‐sup‐0004_Data_S5_NGS_analysis.zip. [file ADMA-38-e20549-s001.zip › Data_S2_NGS_analysis/5_transformations/FASTQ_files/Not_Gibson_1.fastq]

@M01607:188:000000000-KTTC9:1:1101:20933:1638 1:N:0:AAGGAGAC+CCGAAGAT
CATCGCTGACGAGTAACCGGATCCCCGATCCGTGGACTTGTCAGCGACTGAGGAAACAGACTTTTCGTACGCTGAGGCTAACCGGTTAATAAACCTCAGCGCACGACGCTGCAGGAAATGCTCACCGTTAAGTCTGATGACGTGAACGGTCGTACCAAGATGTATAAAAACATCGTGGACGGCAACCATCAGATGGAGCCGGGCATGCCAGAATCCTTCAACGTATTGTTGAAAGAGATTCGTTCGCTGGGTATCAACATCGAACTGGAAGACGAGTAATTCTCGCTCAAACAGGTCACTT
+
8-8A-BF7@F;,+B@9CE:+7CCFEG77CFC<F8:,CCF<EE<9C@7@C@8,,,,,C8<,CFGGFF76,C+@F,+,6CE8<FF7:CFGFGFCAFE=EA8A7C7C:+@@@F7>DAEC,FE<<FFCFA@FGGFAFGGGFGG9<@GC8+@FCFE@FGGDFDF7FDFDGGFFFCFFGFEGGDCD58E78CGGGGCC9E@FDECEC>EEGGFGGGGFCEGGFGGFFFEGGGGFGGGC7F?CCFGGFGGGCDGGEB3@4CFFBFFFF0?:@GFFDFFFFF>9BF6?A>><6?8?0?2?6?F>204<)
@M01607:188:000000000-KTTC9:1:1101:17048:1657 1:N:0:AAGGAGAC+CCGAAGAT
CATCGCTGACGAGTAACCGGATCCCCGATCCGTGGACTTGTCAGCGACTGAGGAAACAGACTCCTGTTTTGCTGAGGCAGATGCCTACTTATTCCTCAGCGAGTGATTGTGCAGGAAATGCTCACCGTTAAGTCTGATGACGTGAACGGTCGTACCAAGATGTATAAAAACATCGTGGACGGCAACCATCAGATGGAGCCGGGCATGCCAGAATCCTTCAACGTATTGTTGAAAGAGATTCGTTCGCTGGGTATCAACATCGAACTGGAAGACGAGTAATTCTCGCTCAAACAGGTCACTG
+
8-AB-@F@7FC7FF<CE@@:+BCFGG7+CFFDFD77EFF9FEC9F:7FF7<@7,6<F<88CFEEFAF<FF,CF9,,CFE:7FGCFGAFGGGGGGFGAE<A:+>F<<FFFF<FGCDC8FF9EFFFEGCFGEDDFGGGFGGCFEGGGFGGGGGGGGGGGGGFDFGGGGGGFGEGGGGGFG6DCGGGGGCEEGGGGGGGGGGGCGE:EGGGGGGGGGGGFGGGGGGGGGGGGGG7CFFGFFGGFGGGGGGG@FGFFGFFFFFFFFFFFGF6DFBFFBFBFFFFFFBFFB16(42>?:B8577A)
@M01607:188:000000000-KTTC9:1:1101:10246:1665 1:N:0:AAGGAGAC+CCGAAGAT
CATCGCTGACGAGTAACCGGATCCCCGATCCGTGGACTTGTCAGCGACTGAGGAAACAGACGTAATGTTGGCTGAGGTCAAGAGAGACTCGCACCTCAGCAAAATGTTCTGCAGGAAATGCTCACCGTTAAGTCTGATGACGTGAACGGTCGTACCAAGATGTATAAAAACATCGTGGACGGCAACCATCAGATGGAGCCGGGCATGCCAGAATCCTTCAACGTATTGTTGAAAGAGATTCGTTCGCTGGGTATCAACATCGAACTGGAAGACGAGTAATTCTCGCTCAAACAGGTCACTG
+
8-AC@CFECEE7FGGGFECEDFEFGGGCFGGCGGGGGFGAFFCCFG>CF@E@CCDCF8E8FGG7<F@6C,6EFE8@DGGFGGFGFGGGGGCFGGEEDECGFGGCFGGGGGGGGGGDDGFCFGGFGGGGGGGGGGGGGGGGGGGGGGGGGGGGGGGGGGGGGGGGGGGGGGGGGGGGGGGFEGGGGGGGGGGGGGGGGGFGGGGGGGGGGGGGGGGGFGGGGGGGGGGGGGGGFGFFGFGGFGGGGGGGFFGFFGFFFFFF?<FFFGFFG@1<FB>FFFFFAF9<?BBBF?7?BFBA?7:<)
@M01607:188:000000000-KTTC9:1:1101:8966:1681 1:N:0:AAGGAGAC+CCGAAGAT
CATCGCTGACGAGTAACCGGATCCCCGATCCGTGGACTTGTCAGCGACTGAGGAAACAGACGTCACTTGAGCTGAGGGCATGCTTCCGTAACTCCTCAGCTTCATGAATTGCAGGAAATGCTCACCGTTAAGTCTGATGACGTGAACGGTCGTACCAAGATGTATAAAAACATCGTGGACGGCAACCATCAGATGGAGCCGGGCATGCCAGAATCCTTCAACGTATTGTTGAAAGAGATTCGTTCGCTGGGTATCAACATCGAACTGGAAGACGAGTAATTCTCGCCCAAACAGGTCACTG
+
6-8A<CF@7FC,CFA<EFCC+CCCFGC+CFG?FCEDFGG<FC9,@C+@F:@87,,6C<<,C@FC,BF6,,:EF,,,C:FFFGGGGGGGG8:FGC@FFG8EFFG9FE9FFGDC<EC+AFE?DFGCFGDGG>FCGGGGGGGCGGGGGGGGGEGCGGGGGFCCGGG9FFFGFFGCGG<FGD6@BEG@EFFFFGGFGGGGGDGE>CGEGGGFC,AGGFFGFGGGFGGGGFGFG74CFEFGFFGGFGGGGDGGFFGFFGFFFFFFB0?)<FFFGF74??B0?7*9AAABFF6?:(.4::?A???F2
@M01607:188:000000000-KTTC9:1:1101:9971:1687 1:N:0:AAGGAGAC+CCGAAGAT
CATCGCTGACGAGTAACCGGATCCCCGATCCGTGGACTTGTCAGCGACTGAGGAAACAGACTCCAACTGGGCTGAGGCGGTAACAGCACGGCACCTCAGCGGAATCTCATGCAGGAAATGCTCACCGTTAAGTCTGATGACGTGAACGGTCGTACCAAGATGTATAAAAACATCGTGGACGGCAACCATCAGATGGAGCCGGGCATGCCAGAATCCTTCAACGTATTGTTGAAAGAGATTCGTTCGCTGGGTATCAACATCGAACTGGAAGACGAGTAATTCTCGCTCAAACAGGTCACTG
+
6-8B-BEE>DE7@F<AFF7B7CB@AFC7FCE,CDD7EFGFFFCEDEDFE7F,<,,EFDF8FGFE8,F66,,CC@@<DFFDGGGEF5FEGFGGGEFEFC@E7@GE@ECF9FCFDFGC<FG9FFFGGGE=FCFEGGGGGFFGFEGCCDFFEFGEEFFCFGGCFCFCFGFGGGGD,?CFGGGG>EG*BFGGGGG,CFFFGGGGEGEEGGGGGG0=CFGGFGGCF?=DGGGGCG*:*CF<CFGGFGCGGGGGDFGFBFFFFFF@?FFFFGFFF?::FF>9?BFFFBF)3(4?B?<?F1(52>24)
@M01607:188:000000000-KTTC9:1:1101:22636:1708 1:N:0:AAGGAGAC+CCGAAGAT
CATCGCTGACGAGTAACCGGATCCCCGATCCGTGGACTTGTCAGCGACTGAGGAAACAGACGACGTATAAGCTGAGGAGGCAAAAGGCCATCCCCTCAGCTTATAGTAATGCAGGAAATGCTCACCGTTAAGTCTGATGACGTGAACGGTCGTACCAAGATGTATAAAAACATCGTGGACGGCAACCATCAGATGGAGCCGGGCATGCCAGAATCCTTCAACGTATTGTTGAAAGAGATTCGTTCGCTGGGTATCAACATCGAACTGGAAGACGAGTAATTCTCGCTCAAACAGGTCACTG
+
6-AB<FFEDEEEDGGCE<@FGGGFFGGDGGGGGGGEFGGFGFFFFGCCF>,C,,E@F@A@EGDECGD?<<EFGGFEFGGGGGGGFFEGGFGGGGFFFGFGGGGGGGGGGGGGGGGGFGGFGGGGGGGGGGGGGGGGGGGGGGGGGGGGGGGGGGGGGGGGGGGGGGGGGGGGGGGGFGEGGGGGGGGGGGGGGGGGGGGGGGGGGGGFGGF=FGGGFGGGGGGGGGFC@FGGGGFGGFGGFGGGGGGGFFGFFCFFF@?FFFFFFGFFGFF4.3;>BFFFFABFFFFFBBFFFFFF>FFF<
@M01607:188:000000000-KTTC9:1:1101:9512:1735 1:N:0:AAGGAGAG+CCGAAGAT
CATCGCTGACGAGTAACCGGATCCCCGATCCGTGGACTTGTCAGCGACTGAGGAAACAGACCAAATATGGGCTGAGGGAGTGAAACCATTTTGCCTCAGCCACATATCATGCAGGAAATGCTCACCGTTAAGTCTGATGACGTGAACGGTCGTACCAAGATGTATAAAAACATCGTGGACGGCAACCATCAGATGGAGCCGGGCATGCCAGAATCCTTCAACGTATTGTTGAAAGAGATTCGTTCGCTGGGTATCAACATCGAACTGGAAGACGAGTAATTCTCGCTCAAACAGGTCACTT
+
A-ACBFGGGGGDGGEDGGEGGGGGGGGGGGGGGGGGGGGFGGGGGGGGGFG?F8<FGGGGGGG?FGG,<6CFGGFGGGGGGGGFGGGGGGGGGGGGGGGGGGGGGFFFDFGGGGGGGGFFGGGGGGGGGDGGGGGGGGGGGGGGGGGGGGGGGGGGGGGGGGGGGGGGGGGGGGGGGGGGGGGDGGGGGGGGGGGGGGFGEGGGGGGGGGFGGGGGFGGGGGG<FGGGGGGGGGFGGFGGFGGGGGGGFFGFFCBFFFFFBFFF>GFFGF?FF?>F?BFFF<99<?329>DFFFBAFF0A)
@M01607:188:000000000-KTTC9:1:1101:15576:1772 1:N:0:AAGGAGAC+CCGAAGAT
CATCGCTGACGAGTAACCGGATCCCCGATCCGTGGACTTGTCAGCGACTGAGGAAACAGACAAGGACCCTGCTGAGGCTTCATCATAGTTCGACCTCAGCGCGGCACGATGCAGGAAATGCTCACCGTTAAGTCTGATGACGTGAACGGTCGTACCAAGATGTATAAAAACATCGTGGACGGCAACCATCAGATGGAGCCGGGCATGCCAGAATCCTTCAACGTATTGTTGAAAGAGATTCGTTCGCTGGGTATCAACATCGAACTGGAAGACGAGTAATTCTCGCTCAAACAGGTCACTG
+
8-ACCGGEGGGGGGGGGGGGGGGGGGGGEGGFGFGGGGGEGEC@FGCFGGGFGFFGGGGFGGGGGCG<BFEGGGC=GGGGGGGGGGGGGGGGGGGGGGGGEFGGGEGGGGGGGGGGGGGGGGGGGGGGDCFGGGGGGGGGGGCCGGGGGGGGGGGGGGGDGGGGGGGGGGGGGGGGFGGGEGGGGGGGGGGGGGFFDGGG8C>EGGFGGGGGFGGGFGGGGGCFGGGGGCCCG?@CGFGFFGGGGGGGFDGF4C=7*<?FBBFFFGF4*9?FFFF9F?FFFFFBFFFB0)4>?<B<B>?F2
@M01607:188:000000000-KTTC9:1:1101:20592:1795 1:N:0:AAGGAGAC+CCGAAGAT
CATCGCTGACGAGTAACCGGATCCCCGATCCGTGGACTTGTCAGCGACTGAGGAAACAGACTTCGGTTCGGCTGAGGCGAGGTTTCGTTGGTACCTCAGCAGGCTCAGCTGCAGGAAATGCTCACCGTTAAGTCTGATGACGTGAACGGTCGTACCAAGATGTATAAAAACATCGTGGACGGCAACCATCAGATGGAGCCGGGCATGCCAGAATCCTTCAACGTATTGTTGAAAGAGATTCGTTCGCTGGGTATCAACATCGAACTGGAAGACGAGTAATTCTCGCTCAAACAGGTCACTG
+
@ACCCGGGGGGGGGGGGGGGGGGGGGGGGGGGGGGGGGGGGGGGGGGGGGGGGGGGGGGGGGGGGGGGGGGGGGGGGGGGGGGGGGGGGGGGGGGGGGGGGGGGGGGGGGGGGGGGGGGGGGGGGGGGGGGGGGGGGGGGGGGGGGGGGGGGGGGGGGGGGGGGGGGGGGGGGGGGGGGGGGGGGGGGGFGGGGGGGGGGGGGGGGGGGGGGGFGGFGGGGGGGGGFFGGGGGGFGGFFGFGFFGGGGFFGFFGFFFFFFFFFFFGFFGF?@FBF;BFFFBD<AFB6?0<B??4<AB?7A2
@M01607:188:000000000-KTTC9:1:1101:20881:1798 1:N:0:AAGGAGAC+CCGAAGAT
CATCGCTGACGAGTAACCGGATCCCCGATCCGTGGACTTGTCAGCGACTGAGGAAACAGACAGACAATGTGCTGAGGAATACGTATAGTTTTTCCTCAGCCGATATTATTGCAGGAAATGCTCACCGTTAAGTCTGATGACGTGAACGGCCTTACAAAGATGTTTAAAAACATCTTGGACGGCAACCTCCAGATGGAGCCGGGCATGCCAGAACCCTTCAACGTATTGTTGAATGAGATCCGTTCGCTGGGTTTCAACATGAAACTGAAAGACGAGTATTTCTGGTCCAACAGGTTACTGT
+
8-AACFGGDGGDGGGGGGGGGGGFGGGGGGGGGGGGGFGFGCGGGGEGGGGGGGGGGFFDGGGFEFG@CFFFGGCGGFGGGGGGGGGGGGGGGGGGGGGGGGFGGGGGGGGGGGGGGGGGGGGGGGGGGG7?8<?5<,,,5+++B+5D7+++,,A,:3<,3,7,38EFG,+,,,,,@,,4B8BE8D,,3,,4,3>22,>6CC**/,,?,4<<0,=*;0*=+13*0=+4=+*;2=6*:1C*0/>*2*9*5@35)/1908*7()1/*28*:7-)),,,-4*9)))))-))5<50(2.4).)4)
@M01607:188:000000000-KTTC9:1:1101:14269:1800 1:N:0:AAGGAGAC+CCGAAGAT
CATCGCTGACGAGTAACCGGATCCCCGATCCGTGGACTTGTCAGCGACTGAGGAAACAGACAACAGTGTCGCTGAGGAAGCACGACACAGCCACCTCAGCTACCGGATTTGCAGGAAATGCTCACCGTTAAGTCTGATGACGTGAACGGTCGTACCAAGATGTATAAAAACATCGTGGACGGCAACCATCAGATGGAGCCGGGCATGCCAGAATCCTTCAACGTATTGTTGAAAGAGATTCGTTCGCTGGGTATCAACATCGAACTGGAAGACGAGTAATTCTCGCTCAAACAGGTCACTT
+
A8ACCGGGGGGGGGGGGGGGGGGGGGGGGGGGGGGGGGGGGGGGGGGGGGGGGGGGGGGGGGGGG@F,EFFGGGGGGGGGGGGGGGGGGGGGGGGGGGGGGGGGGGGGGGGGGGGGGGGGGGGGGGGGGGGGGGGGGGGGGGGGFFFFGGGGGGGGGGGGGGGGGGGGGGGFFGGFCFDGGGGGGGGGGGGGGGDGCEGGCEGGGGGGGGGGGECFFGGCDGEDEEFGFFCFG?FDC:FFFGGGGDGGDEGFFGFF?????BFF>DFFGFFFFFF>F?FFFFFBFBBFF?BF6?:585:>)
@M01607:188:000000000-KTTC9:1:1101:9335:1801 1:N:0:AAGGAGAC+CCGAAGAT
CATCGCTGACGAGTAACCGGATCCCCGATCCGTGGACTTGTCAGCGACTGAGGAAACAGACGCAACTTGAGCTGAGGTATTATAGGCTCATTTCCTCAGCTTACGTTACTGCAGGAAATGCTCACCGTTAAGTCTGATGACGTGAACGGTCGTACCAAGATGTATAAAAACATCGTGGACGGCAACCATCAGATGGAGCCGGGCATGCCAGAATCCTTCAACGTATTGTTGAAAGAGATTCGTTCGCTGGGTATCAACATCGAACTGGAAGACGAGTAATTCTCGCTCAAACAGGTCACTT
+
A6ACCGGGGGGGGGGGGGGGGGGGGGGGGGGGGGGFGGGFGGGFGGGGGGGFGGGGGGGGGGGEGGGDCFFGGGGGGGGGGGGGGGGGGGGGGGGGGGGGGGGGGGGGGGGGGGGDGGGGGGGEGGGGGDGGGGGGGGGGGGGGGGGGEGGGGGGGGGGGGGGGGGGGGDGGFGEGGGGGGGGEGFGFFGGFCGGFCGGGGGGGGGGGG,6:CFGGFGG?DGGGGGGGGFGGDGBGGFGGFGGGGGGGFFG?7CF*6<?F?F55>G6@FF0>;4>9??F466>D??BF>BAD1:?AB:DF)
@M01607:188:000000000-KTTC9:1:1101:17737:1806 1:N:0:AAGGAGAC+CCGAAGAT
CATCGCTGACGAGTAACCGGATCCCCGATCCGTGGACTTGTCAGCGACTGAGGAAACAGACCACGACTCCGCTGAGGCAGTTCTCTCCTAGAGCCTCAGCATATTAGCCTGCAGGAAATGCTCACCGTTAAGTCTGATGACGTGAACGGTCGTACCAAGATGTATAAAAACATCGTGGACGGCAACCATCAGATGGAGCCGGGCATGCCAGAATCCTTCAACGTATTGTTGAAAGAGATTCGTTCGCTGGGTATCAACATCGAACTGGAAGACGAGTAATTCTCGCTCAAAAAGGTCACTG
+
@6ACCGGGGGGGFGGGGGGGGGGGGGGGGGGGGGGGGGGGGGGGGGGGGGGGGGGGGGGGGGGGGGG,8CBFGGGGGGGGGGGGGGGGGGGGGGGGGGGGFGGGGGGGGGGGGGGGGGGFGGGGGGGGGGFFGGGGGGGGGGGGGGGGGGGGGGGGGGGGGGGGGGGGGGGGGGGGGGCGGGGGGGGGGGGGGGGGGGGGGGGGGGGGGGGGGGEFFGGFGFGGGGGGGGGGFGFFGFFFFGGGGGGGFFGFFGFF@FFFFFFFFGFFGFFFFFBFFF?FFBFFFFF:17AA??FB9B>B)
@M01607:188:000000000-KTTC9:1:1101:17237:1821 1:N:0:AAGGAGAC+CCGAAGAT
CATCGCTGACGAGTAACCGGATCCCCGATCCGTGGACTTGTCAGCGACTGAGGAAACAGACGAGCTTCAGGCTGAGGTAGTTATTTATCATATCCTCAGCATCTGCACCCGCAGGAAATGCTCACCGTTAAGTCTGATGACGTGAACGGTCGTACCAAGATGTATAAAAACATCGTGGACGGCAACCATCAGATGGAGCCGGGCATGCCAGAATCCTTCAACGGATTGTTGAAAGAGATTCGTTCGCTGGGTATCAACATCGAACTGGAAGACGAGTAATTCTCGCTCAAACAGGTCACTG
+
@A@CCGGGCGGFFFEFGFGEEGGGGGGCFGGGGGGGGGGGGGGGGGCFGGGGFCGGGFGGGGGFGGGFDCCFGG?FDGFEEFEFGGGGGGGAEGF<FGGGGGGGGGGGFGGEGEGB=CFGGGEEGCFGG:FGEGGFFGGGGGGGGGGGGGGGGGGGGGGCDFGFFGGFGG7FGGGGGDECBEGBEGGGFFFGFFGGFGGGC:CGGGGGGGGGCCGGAFGGFGG)=CEGGF<CFGFGGFGCFDFGGCG3>:DFFGFFFF????FFF*949?77)39(8?FFA<>480((-,2732,822::)
@M01607:188:000000000-KTTC9:1:1101:18808:1851 1:N:0:AAGGAGAC+CCGAAGAT
CATCGCTGACGAGTAACCGGATCCCCGATCCGTGGACTTGTCAGCGACTGAGGAAACAGACGACTGAAGCGCTGAGGAATTTGCATACGAGTCCCTCAGCAATATGTGTTGCAGGAAATGCTCACCGTTAAGTCTGATGACGTGAACGGTCGTACCAAGATGTATAAAAACATCGTGGACGGCAACCATCAGATGGAGCCGGGCATGCCAGAATCCTTCAACGTATTGTTGAAAGAGATTCGTTCGCTGGGTATCAACATCGAACTGGAAGACGAGTAATTCTCGCTCAAACAGGTCACTG
+
BCCCCGGGGGGGGGGGGGGGGGGGGGGGGGGGGGGGGGGGGGGGGGGGGGGGGGGGGGGGGGGGGGG,:CFGGGGGGGGGGGGGGGGGGGGGGGGGGGGGGGGGGGGGGGGGGGGGGGGGGGGGGGGGGGGGGGGGGGGGGGGGGGFGGGGGGGGGGGGGGGGGGGGGGGGGGGGGGGGGGEGGGGGGGGGGGGGGFGGGGGGGGGGGGGGGGGGGFGGGGGGGGGGGGGGGGGFFGFGGFGGGGGGDD>DFFFF?FFFFFFFFFGFFGFFFFBFFFFFFF4AFFF?FBF7>BFFFBBFF4
@M01607:188:000000000-KTTC9:1:1101:10304:1853 1:N:0:AAGGAGAC+CCGAAGAT
CATCGCTGACGAGTAACCGGATCCCCGATCCGTGGACTTGTCAGCGACTGAGGAAACAGACTTCGATGAAGCTGAGGAAGAACCATTCGTTGGCCTCAGCACTTATACTTGCAGGAAATGCTCACCGTTAAGTCTGATGACGTGAACGGTCGTACCAAGATGTATAAAAACATCGTGGACGGCAACCATCAGATGGAGCCGGGCATGCCAGAATCCTTCAACGTATTGTTGAAAGAGATTCGTTCGCTGGGTATCAACATCGAACTGGAAGACGAGTAATTCTCGCTCAAACAGGTCACTG
+
AAACCGGGGGG>CFGGGGGGGEGGGGGGGGDGGGGFFFGGGGGGGGGGDFGGGGFGGFFFGGFGGGGFGGGGGGCFGCGGGGGGGGGGGGDGGGGGGGGFGGGGGGFGGGGGGFGCFDFGGGGEGGGGGGGGGGGFEFGGGGEGFGGGEGGGGGF@GGGFGGGGGCFCFGGGFGGGGGGGGGGGGGGGGFGGGGGGGGGGDEGGEGGGGGFGGGGDFGGGFGGDCCFEGGGFCFACFF7CFGGGGGGGFFG@FGFFFF=FF?:@:FFFG??FF:>91:68<9:<?6369)8>::?A382>)
@M01607:188:000000000-KTTC9:1:1101:20686:1862 1:N:0:AAGGAGAC+CCGAAGAT
CATCGCTGACGAGTAACCGGATCCCCGATCCGTGGACTTGTCAGCGACTGAGGAAACAGACCGGCGCTTTGCTGAGGGCTCTGGGTCTTATACCCTCAGCACGTAAAAATGCAGGAAATGCTCACCGTTAAGTCTGATGACGTGAACGGTCGTACCAAGATGTATAAAAACATCGTGGACGGCAACCATCAGATGGAGCCGGGCATGCCAGAATCCTTCAACGTATTGTTGAAAGAGATTCGTTCGCTGGGTATCAACATCGAACTGGAAGACGAGTAATTCTCGCTCAAACAGGTCACTG
+
@C<CCGGGGGGGGGGGFFCDGEGGEGGGGGGGFGDFGGGGGGGGGGGGECGCFGGGGGGGGGGGGGG@8CFGFCGFDEGGGGF=F?EEF<EFFAFFGAFGGGGCFGGGGEBFFGG@?FFFFFGGFGGGGGGGFGABFAFFGGE@FGGGEEG@FGG7FFFGGGFGGGFGGGGG9BF>E:C>5EDEGGGG9CFGGGFGF,B:8>>EECGGFFGGF@C51;FGFGGG=?CGCCDFGGFFFFGGFGG4DDG<:DGFFGFF=@FF???;FGFFGF?FF6914?F62-))-:(89<>?:08AF?7A)
@M01607:188:000000000-KTTC9:1:1101:15371:1863 1:N:0:AAGGAGAC+CCGAAGAT
CATCGCTGACGAGTAACCGGATCCCCGATCCGTGGACTTGTCAGCGACTGAGGAAACAGACATCGGATATGCTGAGGTATTTTCTGATTCTTTCCTCAGCTAAATTTCTTGCAGGAAATGCTCACCGTTAAGTCTGATGACGTGAACGGTCGTACCAAGATGTATAAAAACATCGTGGACGGCAACCATCAGATGGAGCCGGGCATGCCAGAATCCTTCAACGTATTGTTGAAAGAGATTCGTTCGCTGGGTATCAACATCGAACTGGAAGACGAGTAATTCTCGCTCAAACAGGTCACTG
+
CCCCCGGGGGGGGGGGGGGGGGGGGGGGGGGGGGGGGGGGGGGGGGGGGGGGGGGGGGGGGGGGGGG,8CFFFGGGGGGGGGGGGGGGGGGGGGGGGGGGGGGGGGGGGGGGGGGGGGGGGGGGGGGGGGGGGGGGGGGGGGGGGGGGGGGGGGGGGGGGGGGGGGGGGGGGGGGGGGGGGGGGGGGDBGGGGGGGGGGGGGGGGGGGGGGGGGGGFGGFGFGFFFGGGGGGGGFGGFGGFGGGGGGDAFGFF7=?FFFF?BFFFGFFFFFFF?>>FFF4>>AAFF?BFFFFFFFF??:A2
@M01607:188:000000000-KTTC9:1:1101:21520:1865 1:N:0:AAGGAGAC+CCGAAGAT
CATCGCTGACGAGTAACCGGATCCCCGATCCGTGGACTTGTCAGCGACTGAGGAAACAGACCGCCGTTTAGCTGAGGGTTCCGAGAATCTGATCCTCAGCAAAGTCGTATGCAGGAAATGCTTACCGTTAAGTCTGATGACGTGAACGGTCGTACCAAGATGTATAAAAACATCGTGGACGGCAACCATCAGATGGAGCCGGGCATGCCAGAATCCTTCAACGTATTGTTGAAAGAGATTCGTTCGCTGGGTATCAACATCGAACTGGAAGACGAGTAATTCTCGCTCAAACAGGTCACTT
+
AABCCGGGGGGGGGGGGGGGGGGGGGGGGGGGGGGGGGGGGGGGGGGGGG,EGGGGGGGGGGGGGGGECFGGGGFGGEGGFGGFGGGGGGGGGGGGGGGGFGGGGGEGGGGGGGGGGGGGGGGGGGGGGGGGGGGGGGGGGGG:FFGGGGGGGGGGGGGGGGGAFGGGGGGGGGGGGGGFGGGGGGGGGGGGGGGGGGGGDGGGEGGGGGGCG?FGFGGGGGGGGCFFGGGGFGFGFFEGFDGGGGGGFFGFF4BFB?FFF6FF:FFFGF?4)276?F4/4<>FBF019<DF((8A3>DA)
@M01607:188:000000000-KTTC9:1:1101:16242:1899 1:N:0:AAGGAGAC+CCGAAGAT
CATCGCTGACGAGTAACCGGATCCCCGATCCGTGGACTTGTCAGCGACTGAGGAAACAGACTGGTTTGCTGCTGAGGAGAGACGGTCAGTTGGCCTCAGCATCTGCGGTTGCAGGAAATGCTCACCGTTAAGTCTGATGACGTGAACGGTCGTACCAAGATGTATAAAAACATCGTGGACGGCAACCATCAGATGGAGCCGGGCATGCCAGAATCCTTCAACGTATTGTTGAAAGAGATTCGTTCGCTGGGTATCAACATCGAACTGGAAGACGAGTAATTCTCGCTCAAACAGGTCACTT
+
CCCCCGGGGGGGGGGGGFGGGGGGFGGGGGGGGGGGGGGGGGGGGGGGGGFFGGGGGGGGGGGGGGGCFGGGGGGGGGGGGGGGGGGGFGG<FGGFGGGGGGGGGGGGGGGGGGGGGGGGGGGGGGGGGGGGGGGGGGGGFFGGGGGGGGGGGGGGGGGFGGGGDGGGGGGGGGGGGGCGGGGGGGGGGGGGGGGGGGGEEGGDGGGGGGGGGGGGFGGGGFGGGGGGGGGGGGFFGFGGFGGFGDDGEFGFFGFFFFFFBFFFF5FF5;2>FFFFFBFFABFFB6??F?AF?F?44,3))
@M01607:188:000000000-KTTC9:1:1101:18073:1913 1:N:0:AAGGAGAC+CCGAAGAT
CATCGCTGACGAGTAACCGGATCCCCGATCCGTGGACTTGTCAGCGACTGAGGAAACAGACAACTCTCGTGCTGAGGTAACAATGCGAACGATCCTCAGCCAACACTTCTGCAGGAAATGCTCACCGTTAAGTCTGATGACGTGAACGGTCGTACCAAGATGTATAAAAACATCGTGGACGGCAACCATCAGATGGAGCCGGGCATGCCAGAATCCTTCAACGTATTGTTGAAAGAGATTCGTTCGCTGGGTATCAACATCGAACTGGAAGACGAGTAATTCTCGCTCAAACAGGTCACTG
+
CCCCCGGGGGGGEGGGGGGGGGGGGGGGGGGGGGGGGGGGGGGGGGGGGGGGGDFGGGGGGGGGGGGDFGGGGGGGGGGGGGGGGGGGGGGGGGGGGGGGGGGGGGGGGGGGGGGGGGGGGGGGGGGGGGGGGGGGGGGGGGGGGGGGGGGGGGGGGGGGGGGGGGGGGGGGGGGGGGGGGGGGGGGGGGGGGGGGGGGGGGGGGGGGGGGGGGGGFGGGGGGGGGGGGGGGGGFGGFGGFGGGGGGGFFGFFGFFFFFFFFFFFGFFGF:)7:B9<BFFFAAFF11:>FFF?BFA?0,<)
@M01607:188:000000000-KTTC9:1:1101:12406:1916 1:N:0:AAGGAGAC+CCGAAGAT
CATCGCTGACGAGTAACCGGATCCCCGATCCGTGGACTTGTCAGCGACTGAGGAAACAGACAATGCACAGGCTGAGGTTTTAAAATATTTACTCCTCAGCTGGTGTTAATGCAGGAAATGCTCACCGTTAAGTCTGATGACGTGAACGGTCGTACCAAGATGTATAAAAACATCGTGGACGGCAACCATCAGATGGAGCCGGGCATGCCAGAATCCTTCAACGTATTGTTGAAAGAGATTCGTTCGCTGGGTATCAACATCGAACTGGAAGACGAGTAATTCTCGCTCAAACAGGTCACTG
+
CCCCCGGGDGGGGGGGGFGGEFG8FGGFGGGGGGGGGGGFGCGGGGCGGG?FCEFGGGGGGGGGGGGFAEGGGGFEFFEFGGGGGGGGGGGGGGDGGGGGGEFFGGGGGGGGGGGGGGGGGGGCGGGGGEGFGGGGGGGDFGGGGGGGGCGGGGGGGGGGGGGGGGGDEG@DGGEGGGEFGEGGGCGGAFGFGFFGGGGGEG>GGFGGGGFGGFGGFFGGGGG>6?FFGCGGGGFGFF@DFGGGGGGDEFDFFGFFB:???FFFFFFFDFFFFFFFF:6FF>AFFB6?08<B2?6<:?:A)
@M01607:188:000000000-KTTC9:1:1101:22447:1917 1:N:0:AAGGAGAC+CCGAAGAT
CATCGCTGACGAGTAACCGGATCCCCGATCCGTGGACTTGTCAGCGACTGAGGAAACAGACCGCTGTTACGCTGAGGTCGCCAAATCATCAAGCCTCAGCGACCACTTATGCAGGAAATGCTCACCGTTAAGTCTGATGACGTGAACGGTCGTACCAAGATGTATAAAAACATCGTGGACGGCAACCATCAGATGGAGCCGGGCATGCCAGAATCCTTCAACGTATTGTTGAAAGAGATTCGTTCGCTGGGTATCAACATCGAACTGGAAGACGAGTAATTCTCGCTCAAACAGGTCACTG
+
CCCCCGGGGGGGGGGGGGGGGGGGGGGGGGGFFGGGGGGGGGGGGGGGGG8FGGFGGGGGGGGGGGGDFFGGGGGGGGGGGGGGGGGGGGGGGGGGGGGFGGGGGGGGGGGGGGGGGGGGGGGGGGGGGGGGGGGGGGGGGGGGGGGGFGEGGGGGGGGGGGGGGGGGGGGGGGGGGGGGGGGGGFGGGGGGGGGGGGGGGGECCGGFGGGGGFGGFGGGGGG<CFEGGGGGGGFGFFGGFGGGGGGDEFGFFFFFFF@FFB5?FGFFGFFFFFFBFBFF9>AFFFFFF?FBB<:A2::B)
@M01607:188:000000000-KTTC9:1:1101:11330:1921 1:N:0:AAGGAGAC+CCGAAGAT
CATCGCTGACGAGTAACCGGATCCCCGATCCGTGGACTTGTCAGCGACTGAGGAAACAGACAGACTTTTAGCTGAGGGGATGGTCCTGGCCTCCCTCAGCTGTGTTCTGTGCAGGAAATGCTCACCGTTATGTCTGATGACGTGAACGGTCGTACCAAGATGTATAAAAACATCGTGGACGGCAACCATCAGATGGAGCCGGGCATGCCAGAATCCTTCAACGTATTGTTGAAAGAGATTCGTTCGCTGGGTATCAACATCGAACTGGAAGACGAGTAATTCTCGCTCAAACAGGTCACTG
+
CBCCCGGGGGGGGGGGGGGGGGGGGGGGGGGGGGGGGGGGGGGGGGGGGGGGGGGGGGGGGGGGGGGFGGGGGGGGGGGGGGGGGGGFGGGGGGGGGGGGGGGGGGGGGGGGGGGGGGGGGGGGGGGGGGGGGGGGGGGGGGGGGGGGGGGGGGGGGGGGGGGGGGGGGGGGGGGGGGGGGGGGGGGGGGGGGGGGFGGGGGGGGGGGGGGGGGGGCGGGFGGGGGGGGGGGGGFGFFGGFGGGGGGCDFGFFGF?BFFF?:F?>FF@GF?:?BFFFFFFFFFFFF?FFFFFFF<>?)4A)
@M01607:188:000000000-KTTC9:1:1101:23929:1922 1:N:0:AAGGAGAC+CCGAAGAT
CATCGCTGACGAGTAACCGGATCCCCGATCCGTGGACTTGTCAGCGACTGCGGAAACAGACGGCAAGGCTGCTGAGGTGGAGTTAAAAGTAAGCCTCAGCGTCATGAAATGCAGGAAATGCTCACCGTTAAGTCTGATGACGTGAACGGTCGTACCAAGATGTATAAAAACATCGTGGACGGCAACCATCAGATGGAGCCGGGCATGCCAGAATCCTTCAACGTATTGTTGAAAGAGATTCGTTCGCTGGGTATCAACATCGAACTGGAAGACGAGTAATTCTCGCTCAAACAGGTCACTG
+
BCCCCGGGGGGGGGGGGGGGGGGGGGGGGGGGGGGGGGGGGGGGGGGGDG,BFGGGGGGGGGGGGGGCFGGGGGGGGGGGGFECFGGGGGGGGGGGGGGGGGGGGGGGGGGGGGGGGGGGGGGGGGGEGGGGGGGGGGGGGGGGGGGGGGGGGGGGGGGGGGGFGGGGGGGGGGGGGGGGGGGGGGGGGGGGGGGGGGGGGGGGGGGGGGGGGGGGFGGGGGGCFGGGGGGGGFFFGFGGFGGGFGG:BDGFFFFF@FFFF?FFFGFFGFFFFFBF:??4<A>A?:3?9?AFBBFF?DBB)
@M01607:188:000000000-KTTC9:1:1101:10000:1924 1:N:0:AAGGAGAC+CCGAAGAT
CATCGCTGACGAGTAACCGGATCCCCGATCCGTGGACTTGTCAGCGACTGAGGAAACAGACTCCCCTATCGCTGAGGTACTAACAGAGATAGACCTCAGCGGCTATGACTACAGGAAATGCTCACCGTTAAGTCTGATGACGTGAACGGTCGTACCAAGATGTATAAAAACATCGTGGACGGCAACCATCAGATGGAGCCGGGCATGCCAGAATCCTTCAACGTATTGTTGAAAGAGATTCGTTCGCTGGGTATCAACATCGAACTGGAAGACGAGTAATTCTCGCTCAAACAGGTCACTG
+
@C@CCGGGGGGGGGGGGGGGGGGGGGGGGGGGGGGGGGGGGGGGGGGGGGGGGGGGGGGGGGGGGGG,:CFFFGGGGFGGFGGGGGGGGGGGGGGGGGFGGGGGGGGGGGGGGGGGGGGGGGGGGGGGGGGGGGGGGGGGGGGGGGGGGGGGGGGGGGGGGGGGGGGGGGFGFGEFGGGGGGGGGGGGFFFGGGGGGGGGGGGGGGGGGGFGGGFGFGFDGGG*CGGGFCFGGGFGGFGFFG>FGGGGEEGFFGFFFFFF>?FFFGFFFFBF:293(8F?A<4:?::?FFF76:BF)404-
@M01607:188:000000000-KTTC9:1:1101:22219:1929 1:N:0:AAGGAGAC+CCGAAGAT
CATCGCTGACGAGTAACCGGATCCCCGATCCGTGGACTTGTCAGCGACTGCGGAAACAGACGAATTACACGCTGAGGGAGTCAACGGTCCCCGCCTCAGCCGAGCGTAGTGCAGGAAATGCTCACCGTTAAGTCTGATGACGTGAACGGTCGTACCAAGATGTATAAAAACATCGTGGACGGCAACCATCAGATGGAGCCGGGCATGCCAGAATCCTTCAACGCATTGTTGAAAGAGATTCGTTCGCTGGGTATCAACATCGAACTGGAAGACGAGTAATCCTCGCTCAAACAGGTCACTC
+
A<C@CFGGGA@@F;FGGGCEEGGGGGGGGCFFFDG@EEFFGGGFFGCFGG8CCFCGGFGGG@@:FFGFCFGGDFGD,CCEFFCFEGEGGGGC>CC=:=<FF@CDG@FGEGCGGFFEGFGGGGGG9DEFGEGFDAFGFDG,FCC><DFGGGEFGGG>CCGC:DGF@@FFGGGGFG:F:C>CEBE@EGGC:C9<BFCGFF7C8>EC*B8CGGGGFCFCFGGF:C5):=*<CC>CCG*>05A:87CFCCD3)83?009=6.*<:6?F)**)*9:<F(,42.69))6740((-<AB(464,4?A)
@M01607:188:000000000-KTTC9:1:1101:7640:1941 1:N:0:AAGGAGAC+CCGAAGAT
CATCGCTGACGAGTAACCGGATCCCCGATCCGTGGACTTGTCAGCGACTGAGGAAACAGACCAGATGCAAGCTGAGGTAAGGATCTGCCAATGCCTCAGCGTTCATTTTTGCAGGAAATGCTCACCGTTAAGTCTGATGACGTGAACGGTCGTACCAAGATGTATAAAAACATCGTGGACGGCAACCATCAGATGGAGCCGGGCATGCCAGAATCCTTCAACGTATTGTTGAAAGAGATTCGTTCGCTGGGTATCAACATCGAACTGGAAGACGAGTAATTCTCGCTCAAACAGGTCACTG
+
CCCCCGGGGGGGGGGGGGGGGGGGGGGGGGGGGGGGGGGGGGGGGGGGGGGGGGGGGGGGGGGGGGG<FGGGGGGGGGGGGGGGGGGGGGGGGGGGGGGGGGGGGGGGGGGGGGGGGGGGGGGGGGGGGGGGGGGGGGGGGGGGGGGGGGGGGGGGGGGGGGGGFGGGGGEGGGGGDFGFGGGGGGGGGGGGGGGGGGGGGGGGGFFGFGGGGDGGFGGGGGG<FGGGGGGGGGFGGFFGFGGGGGGGFFGFFGFFFFFFFFFFFGFFGF?FFF923<F?AFFF?:<?F?AFFB?AFFFB2
@M01607:188:000000000-KTTC9:1:1101:18423:1950 1:N:0:AAGGAGAC+CCGAAGAT
CATCGCTGACGAGTAACCGGATCCCCGATCCGTGGACTTGTCAGCGACTGAGGAAACAGACTGCAATCAGGCTGAGGCTCTCCGCTTGTCTAACCTCAGCGCTTTGAAGTGCAGGAAATGCTCACCGTTAAGTCTGATGACGTGAACGGTCGTACCAAGATGTATAAAAACATCGTGGACGGCAACCATCAGATGGAGCCGGGCATGCCAGAATCCTTCAACGTATTGTTGAAAGAGATTCGTTCGCTGGGTATCAACATCGAACTGGAAGACGAGTAATTCTCGCTCAAACAGGTCACTG
+
CCCCCGGGGGGGFFGGGGGGGGGGGGGGGGGGGGGDGGGFGGGGGGGGGGGGGGGGGGGGGGGGGGGFGGGGGGGGGGGGGGGGGGGGGGGGGGGGGGGGGGGGGGGGGGGGGGGGGGGGGGGGGGGGGGGGGGGGGGGGGGGGGGGGGGGGGGGGGGGGGGGGGGGGGGGGGGGGGGGGGGGGGGGGGGGGGGGGGGGGEGGGGGGGGGGFGGGGFGGGGGGGGGGGGGFGGFFGGFGGFGGGGGGDFEGFFGFFFFFFF?FFFGFFF@357:>>?<FFAAABFFFBFFAB<BFA0:FF)
@M01607:188:000000000-KTTC9:1:1101:8379:1951 1:N:0:AAGGAGAC+CCGAAGAT
CATCGCTGACGAGTAACCGGATCCCCGATCCGTGGACTTGTCAGCGACTGCGGAAACAGACTCAGAGACGGCTGAGGTAGTAACACGCAATAGCCTCAGCGCCTTTGGATGCAGGAAATGCTCACCGTTAAGTCTGATGACGTGAACGGTCGTACCAAGATGTATAAAAACATCGTGGACGGCAACCATCAGATGGAGCCGGGCATGCCAGAATCCTTCAACGTATTGTTGAAAGAGATTCGTTCGCTGGGTATCAACATCGAACTGGAAGACGAGTAATTCTCGCTCAAACAGGTCACTG
+
BBACCGGGGGGGGEGGGGGGEGGEGGGGGGGGGGGGGGGGGGGGGGGGGG<CEGGGGGGGGGGGGGG,:BBFFGGGGGGGGFFGGGGGFFDFDGGGGGGGGGGGGGGGGGGGGGFGGGGGGFGGGGGGGGGGGGGGGGGGGGGDFGGGGFGGGGGGGGGGGGGGFGGGGFGGGGGG,FEFDGGGGGGGFGGGGGGGGGGGEEGGGGFGGGGGGGGGFGGGGGGGFGGGFGD*:?FFG?FC@DGGGGGGFBDFFD?F@?FFFFF@FCFFD??)5:>>BBF?<DFFFF?B1?<?F?<A>?:A6
@M01607:188:000000000-KTTC9:1:1101:15160:1959 1:N:0:AAGGAGAC+CCGAAGAT
CATCGCTGACGAGTAACCGGATCCCCGATCCGTGGACTTGTCAGCGACTGAGGAAACAGACATGTGTTAGGCTGAGGAAACAACTGGGCCGACCCTCAGCTTTAGTTATTGCAGGAAATGCTCACCGTTAAGTCTGATGACGTGAACGGTCGTACCAAGATGTATAAAAACATCGTGGACGGCAACCATCAGATGAGCCGGGCATGCCAGAATCCTTCTACGTATTGTTGAAAGAGATTCGTTCGCTGGGTATCAACATCGAACTGGAAGACGAGTAATTCTCGCTCAAACAGGTCACTGC
+
CCCCCGGGGGGGGGGGGCGGGGGGGGGCGGGGGGGGGGCGGCFEGGEGGEGFFDFGGGGGGGGGFGG<@CFGGGGGGGGGGGFGFFGGGGGGGGGGGGFGGBFDFGGGGGFGGGGGGGGGGGGG<EGGGCGBFFFGGGGFFGFEFGGGGGGGGGFGGGGGGGGGGFGGGGEGGFGGGGG8EDCGGFGGGGGFEEDFFGGGDGGGCGGGGFGCGEGDFGCGGG8CFGGGGG7@DFFGFFGGFGF>DD<DEECFFGFFFFF:?:FFFGF?*)85BB><:AFF<4<:0((4<A??BFD035<>2
@M01607:188:000000000-KTTC9:1:1101:22980:1981 1:N:0:AAGGAGAC+CCGAAGAT
CATCGCTGACGAGTAACCGGATCCCCGATCCGTGGACTTGTCAGCGACTGAGGAAACAGACAGACGTCTGGCTGAGGCTCTAGTCAGCGGGGGCCTCAGCGGACGTGAGTGCAGGAAATGCTCACCGTTAAGTCTGATGACGTGAACGGTCGTACCAAGATGTATAAAAACATCGTGGACGGCAACCATCAGATGGAGCCGGGCATGCCAGAATCCTTCAACGTATTGTTGAAAGAGATTCGTTCGCTGGGTATCAACATCGAACTGGAAGACGAGTAATTCTCGCTCAAACAGGTCACTT
+
CCCCCGGGGGGGGGGGGGGGGGGGGGGGGGGGGGGFGGGGGGGGGGGGGG@FGGGGGGGGGGGFGGGCGFGGGGGGGGGGGGGGGGGGGGGGGGGGGGGFGGGGGGGGGGGGGGGGGFGGGGGGGGGGGGGGGGGGGGGGGGGGFGGGGGGGGGGGGGGGGGGGGG;FGDGGGGGGFGGGGGGGGGGGGGGGGGGGGGGGGGGGGGGGGGFFCGGGFGGFGGGCFGGGGGGG>FF*7?FDBGGGGGGGFFGFFGFFFFFFF?FFFGFFGFFFFFF>F?FFBABFFB?B9?A???:A?FFF2
@M01607:188:000000000-KTTC9:1:1101:15593:1985 1:N:0:AAGGAGAC+CCGAAGAT
CATCGCTGACGAGTAACCGGATCCCCGATCCGTGGACTTGTCAGCGACTGAGGAAACAGACGATATATAAGCTGAGGCTAATATTTACAAATACCTCAGCCCACGTATCTGCAGGAAATGCTCACCGTTAAGTCTGATGACGTGAACGGTCGTACCAAGATGTATAAAAACATCGTGGACGGCAACCATCAGATGGAGCCGGGCACGCCAGAATCCTTCAACGTATTGTTGAAAGAGATTCGTTCGCTGGGTATCAACATCGAACTGGAAGACGACTAATTCTCGCTCAAACAGGTCCCTC
+
<A<BCDE6+C;7:FGGFAFGGGGG?FGFGGGGGG@7F<9E@<FFGGEG@@EEC@8FDGDG<FC:FCE@<96EECFGGGGGC9E<9FCA9F<FC<CDF,,:,8,?CAF<E<FFEEFEG8A<EAFF9FF<FFG<F<<55EFGGFGGGGGGGGG@F>F@DD8E9FC<FADD;FGGGFB83+B,>E5*::@:DFG99E@6DFGDB*=*:*4:;5C*<;:987F+;?C8*:E7+;*;7+;F5)1;6*;DC<)*8;>740*967?))4??F9=F5?05)-4(,6?@<-<A6360;2)52(.52,(),
@M01607:188:000000000-KTTC9:1:1101:12254:2007 1:N:0:AAGGAGAC+CCGAAGAT
CATCGCTGACGAGTAACCGGATCCCCGATCCGTGGACTTGTCAGCGACTGAGGAAACAGACTGCCAACAGGCTGAGGTCCGTTTTAACCATAACCTCAGCTAAAATAGTTGCAGGAAATGCTCACCGTTAAGTCTGATGACGTGAACGGTCGTACCAAGATGTATAAAAACATCGTGGACGGCAACCATCAGATGGAGCCGGGCATGCCAGAATCCTTCAACGTATTGTTGAAAGAGATTCGTTCGCTGGGTATCAACATCGAACTGGAAGACGAGTAATTCTCGCTCAAACAGGTCACTG
+
CCCCCGGGGGGGGGGGGGGGGGGGGGGGGGGGGGGGGGGGGGGGGGGGGGGGGGGGGGGGGGGGGGGFGGGGGGGGGGGGGGGGGGGGGGGGGGGGGGGGGGGGGGGGGGGGGGGGGGGGGGGGGGGGGGGGGGGGGGGGGGGGGGGGGGGGGGGGGGGGGGGGGGGGGGGGGGGGGGGGGGGGGGGGFGGGGGGGGGGGGGGGGGGGGGGGGGGGFGGGGGGDEGGGGGGGGGFGGFGGFGGGGGGGFFGFFGFFFFFFFF?FFGFFGFFFFFFFBFFFFDFBFFBFFFFFFF?B:BBF2
@M01607:188:000000000-KTTC9:1:1101:14660:2024 1:N:0:AAGGAGAC+CCGAAGAT
CATCGCTGACGAGTAACCGGATCCCCGATCCGTGGACTTGTCAGCGACTGAGGAAACAGACAAACTTGGCGCTGAGGTTTCGTCGAATGTACTCCTCAGCCTCTAGAGATGCAGGAAATGCTCACCGTTAAGTCTGATGACGTGAACGGTCGTACCAAGATGTATAAAAACATCGTGGACGGCAACCATCAGATGGAGCCGGGCATGCCAGAATCCTTCAACGTATTGTTGAAAGAGATTCGTTCGCTGGGTATCAACATCGAACTGGAAGACGTGTAATTCTCGCTCAAACAGGTCACTG
+
CCCCCGGGGGGGGGGGGGGGGGGGGGGGGGGGGGGGGGGGGGGGGGGGGGGGGGGGGGGGGGGGGGG9EFGGGGGGGGGGGGGGGGGGGGGGGGGGGGGGGGGGGGGGGGGGGGGGGGGGGGGGGGGGGGGGGGGGGGGGGGGGGGGGGGGGGGGGGGGGGGGGGGGGGGGGGGGGGGGGGGGGGGGGGGGGGGGGGGGGGGGGGGGGGGGGGGGGFGGGGGGGGGGGGGGGGGFGGFGGFGFGGGGGFFGFFGFFFFFFFFFFFGFFGF?FFB???FFFFFFFFBFFFFFFFFFFF::96
@M01607:188:000000000-KTTC9:1:1101:17579:2046 1:N:0:AAGGAGAC+CCGAAGAT
CATCGCTGACGAGTAACCGGATCCCCGATCCGTGGATTTGTCAGCGACTGAGGAAACAGACGGCGCGCAAGCTGAGGACCCAAAACAATAAATCCTCAGCTGAAGATTGTGCAGGAAATGCTCACCGTTAAGTCTGATGACGTGAACGGTCGTACCAAGATGTATAAAAACATCGTGGACGGCAACCATCAGATGGAGCCGGGCATGCCAGAATCCTTCAACGTATTGTTGAAAGAGATTCGTTCGCTGGGTATCAACATCGAACTGGAAGACGAGTAATTCTCGCTCAAACAGGTCACTT
+
CCCCCGGGGGGGGGGGGGGGGGGGGGGGGGGGGGGGGGGGGGGGGGGGGGGGGGGGGGGGGGGGGGGEEGGGGGGGGGGGGGGGGGGGGGGGGGGGGGGGGGGGGGGGGGGGGGGGGGGGGGGGGGGGGGGGGGGGGGGGGGGGGGGGGGGGGGGGGGGGGGGGGGGGGGGGGGGGGGGGGGGGGGGGGGGGGFGGGGGGGGGGGGGGGGFGGGGGFGGGGGGGGGGGGGFGGGFGGFGGFGGGGGGG@EGFFGFFFFFFFFFFFGFFFF::FBB9?:FFAAFA:B?:2?BFFF?<27:D)
@M01607:188:000000000-KTTC9:1:1101:17211:2075 1:N:0:AAGGAGAC+CCGAAGAT
CATCGCTGACGAGTAACCGGATCCCCGATCCGTGGACTTGTCAGCGACTGAGGAAACAGACAATGCGGGGGCTGAGGGGTTCTATTACCGATACCTCAGCCACCTGGCTTGCAGGAAATGCTCACCGTTAAGTCTGATGACGTGAACGGTCGTACCAAGATGTATAAAAACATCGTGGACGGCAACCATCAGATGGAGCCGGGCATGCCAGAATCCTTCAACGTATTGTTGAAAGAGATTCGTTCGCTGGGTATCAACATCGAACTGGAAGACGAGTAATTCTCGCTCAAACAGGTCACTT
+
CCCCCGGGGGGGCFFGGGGGGGGGGGGEGGGGGGGDGGGGGGGGGGGGGGGGGGFGGGGGGGGGGGG@CEFGGGFGGGGGGGGGGGGGFEGGGGGGGGGGGGGGGGGGGGGGGGGGGGGGGGGGGGGGGGGGFGGGGGGGGGGEGGGGGFGGGGGGGGGFGGGGGGGCEFCFGGGGGGGGGGGDGGGDGGGGGGGGGGGDEGEEEGFFGFGGEGFGFGCGGGGC=7CGGG4CDEFGGFGGFGFGFD)/>:C@FGFFFF?:345?FDF@FFFFFFFBBFFFA<AFFF?0,2828::A34::)
@M01607:188:000000000-KTTC9:1:1101:17774:2090 1:N:0:AAGGAGAC+CCGAAGAT
CATCGCTGACGAGTAACCGGATCCCCGATCCGTGGACTTGTCAGCGACTGAGGAAACAGACTTAACACTAGCTGAGGTCATGGGTAGAGTCGACCTCAGCAAGTGAAAGTGCAGGAAATGCTCACCGTTAAGTCTGATGACGTGAACGGTCGTACCAAGATGTATAAAAACATCGTGGACGGCAACCATCAGATGGAGCCGGGCATGCCAGAATCCTTCAACGTATTGTTGAAAGAGATTCGTTCGCTGGGTATCAACATCGAACTGGAAGACGAGTAATTCTCGCTCAAACAGGTCACTG
+
CCCCCGGGGGGGGFGGGGGGGCGGGGGGGGGGGGGGGGGGGGGGGGGGGGGGGGGGGGGGGGGGGGGCGGGGGGGGGGGGGGGGGGGGGGGGGGGEGGGGGGGFGGGGGGGGGGGGGGGGGGGGGGGFGGGGGGGGGGGGGGGGGGGGGGGGGGGGGGGGGGGGGGGGGGGGGGGGGGGGGGGGGGGGGGGGGGGGGGGGEGDGGFGGGGGGGGGGFGGGGGGGGGGGGGGFGGFGGFGGFGGGGGGGFFGFFCFFFFF@0::FFCFF5@B@FBF>?FFFBBAFF628;?ABFBFF?>7A5
@M01607:188:000000000-KTTC9:1:1101:19865:2100 1:N:0:AAGGAGAC+CCGAAGAT
CATCGCTGACGAGTAACCGGATCCCCGATCCGTGGACTTGTCAGCGACTGAGGAAACAGACATCACACTCGCTGAGGTTGTACGTAGACTCCGCCTCAGCGCCAGATGTTGCAGGAAATGCTCACCGTTAAGTCTGATGACGTGAACGGTCGTACCAAGATGTATAAAAACATCGTGGACGGCAACCATCAGATGGAGCCGGGCATGCCAGAATCCTTCAACGTATTGTTGAAAGAGATTCGTTCGCTGGGTATCAACATCGAACTGGAAGACGAGTAATTCTCGCTCAAACAGGTCACTG
+
CCCCCGGGGGGGGGGGGGGGGGGGGGGGGGGGGGGGGGGFGGGGGGGGGGGGGGGGGGGGGGGGG@E,EFGGGGGGGGFGGCE<EFEFGGGGGGGGGGGGGEGGEFGFGGGGGGGGGGGGGGGGGGGGGGGGGGGGGGGGGGGGGGGGGGGGGGGGGGGGGGGGGGGGGGGGGGGGGGGGGGGGGGGGGGGGGGGGGGGGGGGGGGGGGGGGGGGGCFGGGGGGGGGGGGGGGGFGGFGGFGGGGGGGFFGFFGFF=FFF?BFFFGFFG@BFFFFFFF==AFFFFF?B>FFFFBFA?24>4
@M01607:188:000000000-KTTC9:1:1101:8666:2102 1:N:0:AAGGAGAC+CCGAAGAT
CATCGCTGACGAGTAACCGGATCCCCGATCCGTGGACTTGTCAGCGACTGAGGAAACAGACATCTCAGTGGCTGAGGTAGCAAAATTAATAATCCTCAGCCTGACAAAATGCAGGAAATGCTCACCGTTAAGTCTGATGACGTGAACGGTCGTACCAAGATGTATAAAAACATCGTGGACGGCAACCATCAGATGGAGCCGGGCATGCCAGAATCCTTCAACGTCTTGTTGAAAGAGATTCGTTCGCTGGGTATCAACATCGAACTGGAAGACGAGTAATTCTCGCTCAAACAGGTCACTG
+
CCCCCGGGDGGGDGGGGGGGGGGFGGGGGGGGGFGFGGGGGGGGGGGGGGGGGFGGGGGGGGGGGGGDFFFGGGFGEGGGGGGGGGGGCFFAFFGGGGGGGGG8DFFFFGGGGGGGGGGGGGGFGCG@FEFGGGGGGGEGGGGE8FGGGEGGGGGGGGGGFGGCFGGGFGGGGGGG6<EGGCGGDGGGGG?GFFGGCFGGEGGGG>FGGFFFGFGGFGGGGGGF***<EGGCCFFGGFGGFGGCGDDGEFGFFGF44?FFFFFFF4=F:7:FFFBBF?FFF<<ABB0:6)4<38?7:7:A)
@M01607:188:000000000-KTTC9:1:1101:17227:2120 1:N:0:AAGGAGAC+CCGAAGAT
CATCGCTGACGAGTAACCGGATCCCCGATCCGTGGACTTGTCAGCGACTGAGGAAACAGACCGACCCCCGGCTGAGGAAATTATGGTGCATGGCCTCAGCGGGTAGAGGTGCAGGAAATGCTCACCGTTAAGTCTGATGACGTGAACGGTCGTACCAAGATGTATAAAAACATCGTGGACGGCAACCATCAGATGGAGCCGGGCATGCCAGAATCCTTCAACGTATTGTTGAAAGAGATTCGTTCGCTGGGTATCAACATCGAACTGGAAGACGAGTAATTCTCGCTCAAACAGGTCACTG
+
CCCCCGGGGGGGFGGGGGGGGGGGGGGGGGGGGGGGGGGGGGGGGGGGGGGGGGGGGGGGGGGGGGGDGGGGGGGGGGGGGGGGGGGGGGGGGGGGGGGGGGGGGGGGGGGGGGGGGGGGGGGGGGGGGGGGGGGGGGGGGGGGGGGGGGGGGGGGGGGGGGGGGGGGGGGGGGGGGGGGGGGGGGGGGGGGGGGGGGGGGGGGGGGGGGGGGGGGFGGGGGGGGGGGGGGGGGFGGFGGFGGGGGGGFFGFFGFFFFFFFFFFFGFFFFFFFFFFF?FFFFFFFB:BBFFFF??A::BF4
@M01607:188:000000000-KTTC9:1:1101:16341:2131 1:N:0:AAGGAGAC+CCGAAGAT
CATCGCTGACGAGTAACCGGATCCCCGATCCGTGGACTTGTCAGCGACTGAGGAAACAACCTCCACTCAGCTGAGGCAAAGGAGCCGCTACCCCTCAGCCACCAGACTTGCAGGAAATGCTCACCGTTAAGTCTGATGACGTGAACGGTCGTACCAAGATGTATAAAAACATCGTGGACGGCAACCATCAGATGGAGCCGGGCATGCCAGAATCCTTCAACGTATTGTTGAAAGAGATTCGTTCGCTGGGTATCAACATCGAACTGGAAGACGAGTAATTCTCGCTCAAACAGGTCACTGC
+
CCCCCGGGGGGGGGGGGGGGGGGGGGGGGGGGGGGGGGGGGGGGGGGGGGEFFGGGGGGGGGGGGGGEGGGGGGGGGGGGGGGGGGGGGGGGGGGGGGGGGGGGGGGGGGGGGGGGGGGGGGGGGGGGGGGGGGGGGGGGGGGGGGGGGGGGGGGGGGGBFGGGGGGGGGGGGGGGGGGGGGGGGGGGGGGGGGGGGGGGGGGGGGGGGGGGGGGGFGGGGGFFGGGGGGGGGGFGGFGGFGGGGGGGFFGFFGFFFFFFFFFFFGFFG4:@BBBB?FFFBFF??B?9<>DFFFF:7:AD7
@M01607:188:000000000-KTTC9:1:1101:16524:2140 1:N:0:AAGGAGAC+CCGAAGAT
CATCGCTGACGAGTAACCGGATCCCCGATCCGTGGACTTGTCAGCGACTGAGGAAACAGACGATCGACGTGCTGAGGATGAACTCGGTACTCGCCTCAGCACGATTTTATGCAGGAAATGCTCACCGTTAAGTCTGATGACGTGAACGGTCGTACCAAGATGTATAAAAACATCGTGGACGGCAACCATCAGATGGAGCCGGGCATGCCAGAATCCTTCAACGTATTGTTGAAAGAGATTCGTTCGCTGGGTATCAACATCGAACTGGAAGACGAGTAATTCTCGCTCAAACAGGTCACTG
+
CCCCCGGGGGGGFFGGGGGGGGGGGGGGGGGGGGGGGGGGGGGGGGGGGGGGGGGGGGGGGGGGGGGCCGGGGGGGGGGGGGGGGGGGGGGGGGGGGGGGGGGGGGGGGGGGGGGGGGGGGGGGGGGGGGGGGGGGGGGGGGGGGGGGGGGGGGGGGGGGGGGGGGGGGGGGGGGGGGGGGGGGGGGGGGGGGGGGDGFGEGGGGGGGGGGGGGGGFGGGGGGGGGGGGGGGGGFGGFGGFGFGGGGGFFGFFFFFFFFFFFFFFGFFCF<FFF94:BFFFA><BBBFFFDD1<BB>BFF2
@M01607:188:000000000-KTTC9:1:1101:14667:2149 1:N:0:AAGGAGAC+CCGAAGAT
CATCGCTGACGAGTAACCGGATCCCCGATCCGTGGACTTGTCAGCGACTGAGGAAACAGACTAACCAGAGGCTGAGGCGTTGTAGGCTAGGGTCCTCAGCGAGGTTCAGTGCAGGAAATGCTCACCGTTAAGTCTGATGACGTGAACGGTCGTACCAAGATGTATAAAAACATCGTGGACGGCAACCATCAGATGGAGCCGGGCATGCCAGAATCCTTCAACGTATTGTTGAAAGAGATTCGTTCGCTGGGTATCAACATCGAACTGGAAGACGAGTAATTCTCGCTCAAACAGGTCACTG
+
CCCCCGGGDFGGGGGGGGGGGGGGDGGGGGGGGGGGGGGGGGGGGGGGGGGGGGGGGGGGGGGGGFGGGGGGGGGGGGGGGGGGGAFFGGGGFGGGFGGGGGGGFGGGGGGGGGGGGGGGGGGGGGGGGGGDGGGGCGGGGGGGGGGGGGGGGGGGGGGGGGGGGGGGG@FGGGGGCGDGGGGGGFFCCEGGGGGGGGFEEECEGGGGGGGGCGFEFGGGGFGGGGGGGGGGGGFGGF+>FDGFFGGGE:DFFGFFFFF@?BFFFGFFFF?FFFF>FFFFAADBFFBBF>)233?F032))
@M01607:188:000000000-KTTC9:1:1101:10478:2156 1:N:0:AAGGAGAC+CCGAAGAT
CATCGCTGACGAGTAACCGGATCCCCGATCCGTGGACTTGTCAGCGACTGAGGAAACAGACGGTGCTCATGCTGAGGGGTTACAACGTGACTACCTCAGCGTTCTGATGTGCAGGAAATGCTCACCGTTAAGTCTGATGACGTGAACGGTCGTACCAAGATGTATAAAAACATCGTGGACGGCAACCATCAGATGGAGCCGGGCATGCCAGAATCCTTCAACGTATTGTTGAAAGAGATTCGTTCGCTGGGTATCAACATCGAACTGGAAGACGAGTAATTTTCGCTCAAACAGGTCACTG
+
-A@CCEGEGFGEBFGGC@@FGGGG<CFGGGGGGFG7FFGGE9EFGGGGGEFC@@FGDGFGDGDFGGGCCFFGFFFGGGGGGGFDEGGFGGGFGGG<FFGGGGGGGGGGGGGDFE<+EGGFADGGG<EGEEEGGGGGGGGGGGGGDFGGGGGGGBFCFEDGGGFDFGGEFCFGFGGGGDC6CEGGEGGGFFEGEGG68CGGGGGGGG6?CF?6<;9FFF7FGGEGFFGGC7<CCCFGGFGGFGFF5C3D>D:59CF?BFFF??F:F466DFFFF<9634=F9).69?FB9?7<?<6A2325)
@M01607:188:000000000-KTTC9:1:1101:17481:2186 1:N:0:AAGGAGAC+CCGAAGAT
CATCGCTGACGAGTAACCGGATCCCCGATCCGTGGACTTGTCAGCGACTGAGGAAACAGACTAGATAATTGCTGGGCGGCTTTGTAAGTGTGCCTCAGCATATATTGTTGCAGGAAATGCTCACCGTTAAGTCTGATGACGTGAACGGTCGTACCAAGATGTATAAAAACATCGTGGACGGCAACCATCAGATGGAGCCGGGCATGCCAGAATCCTTCAACGTATTGTTGAAAGAGATTCGTTCGCTGGGTATCAACATCGAACTGGAAGACGAGTAATTCTCGCTCAAACAGGTCACTGC
+
CCCCCGGGGGGGEGGGGGGGGGGGGGGGGGGGGGGGGGGGGGGGGGGGGGGGGGGGGGGGGGGGGGG,<CFFGGGGGGGGGGGGGGGGGGGGGGGGGGGGGGGGGGGGGGGGGGGGGGGGGGGGGGGGGGGGGGGGGGGGGGGGGGGGGGGGGGGGGGGGGGGGGGGGGGGGGGGGGGGGGGGGGGGGGGGGGGGGGGGGGGGGGGGGGGGGGGGGFGGGGGGGGGGGGGGGGGFGGFGGFFGGGGGGFFGFFGFFFFFF?<FFFGFFG@05BF><FFFFF><BFFFFFFFFFFF?F?BA2
@M01607:188:000000000-KTTC9:1:1101:11647:2193 1:N:0:AAGGAGAC+CCGAAGAT
CATCGCTGACGAGTAACCGGATCCCCGATCCGTGGACTTGTCAGCGACTGAGGAAACAGACTTGGTCTCCGCTGAGGAAGTAGGATGTGTTCTCCTCAGCTAGTTAATGTGCAGGAAATGCTCACCGTTAAGTCTGATGACGTGAACGGTCGTACCAAGATGTATAAAAACATCGTGGACGGCAACCATCAGATGGAGCCGGGCATGCCAGAATCCTTCAACGTATTGTTGAAAGAGATTCGTTCGCTGGGTATCAACATCGAACTGGAAGACGAGTAATTCTCGCCCAAACAGGTCACTG
+
CCCCCGGGGGGGGGGGGGGGGGGGGGGGGGGGGGGGGGGGGGGGGGGGGGGGGGGGGGGGGGGGGGGGGGGGGGGGGGGGGGGGGGGGGGGGGGGGGGGGGGGGGGGGGGGGGGGGGGGGGGGGGGGGGGGGGGGGGGGGGGGGGGGGGGGGGGGGGGGGGGGGGGGGGGGGCDGGGGGGGGGGGGGGGGGGGGGGGGGGGGGGGGGGGGGGGGGGFGGGGGGFGGGFFGGGGGFFCFGGFGGGGGGD>>CFFGFFFFFFF?5?FFFFG??@F?F>?FFFA<B<(1((3:8<<B?ADF05)
@M01607:188:000000000-KTTC9:1:1101:12939:2200 1:N:0:AAGGAGAC+CCGAAGAT
CATCGCTGACGAGTAACCGGATCCCCGATCCGTGGACTTGTCAGCGACTGAGGAAACAGACAAACGGTCTGCTGAGGAAGTGGACTTTCTGGTCCTCAGCTACTCACACTGCAGGAAATGCTCACCGTTAAGTCTGATGACGTGAACGGTCGTACCAAGATGTATAAAAACATCGTGGACGGCAACCATCAGATGGAGCCGGGCATGCCAGAATCCTTCAACGTATTGTTGAAAGAGATTCGTTCGCTGGGTATCAACATCGAACTGGAAGACGAGTAATTCTCGCTCAAACAGGTCACTT
+
CCCCCGGGGGGGGGGGGGGGGGGGGGGGGGGGGGGGGGGGGGGGGGGGGGGFGGGGGGGGGGGGGGG,8BEFGGGGGGGGGGFGGGGGGGGGGGGFEFGGGGGGGGGGGGGGGGGGGGGGGGGGGGGGGGGGGGGGGGGGGGGGGGGGGGGDGGGGGGGGGFGGDGGGGGGGGGGGGEGGEGGGGGGGGGGGGCGGGGGEEGCEGGGFGGGGFGGGFGFGGGGGGGGGGGGDFGFGGFGGFGGGGGDGE>37FGFFFFFFFBFFFGFFG4?FFBFFFFFF>DFFFFFFFFAF48?A224:)
@M01607:188:000000000-KTTC9:1:1101:21729:2201 1:N:0:AAGGAGAC+CCGAAGAT
CGTCGCTGACGAGTAACCGGATCCCCGATCCGTGGACTTGTCAGTGACTGAGGAAACAGACATTCCATTTGCTGAGGTGGACATAACTTTTGGCCTCAGCCGAGTTCGCTGCAGGAAATGCTCACCGTTAAGTCTGGTGACGTGAACGGTCGTACCAAGATGTATAAAAACATCGTGGACGGCAACCATCAGATGGAGCCGGGCATGCCAGAATCCTTCAACGTATTGTTGAAAGAGATTCGTTCGCTGGGTATCAACATCGAACTGGAAGACGAGTAATTCTCGCTCAAACAGGTCACTG
+
CCCCCGGGGGGGGGGGGGGGGGGGGGGGGGGGGGGGGGGGGGGGGGGGGG?FGGGGGGGGGGGGGGGCECGGGGGGGGGGGGGGGGGGGGGGGGGGGGGFFGGGFGGGGGGGGGGGGGGGGGGGGGGGGGGGGGGGGGGGGGGGGGGGGGGGGGGGGGGGGGGGGGGGGGGGGGGGGGGGGGGGGGGGGGGGGGGGGGGGGGGGGGGGGGGFFGGGFGGGGGGGGGGGGGFGGGFGFFGGFGGGGGGGFFGFFCFF47?FBFFFFGFFGFFFF?(13?F?BFFFFF?:>FB<(4?A:7?B)
@M01607:188:000000000-KTTC9:1:1101:22574:2245 1:N:0:AAGGAGAC+CCGAAGAT
CATCGCTGACGAGTAACCGGATCCCCGATCCGTGGACTTGTCAGCGACTGAGGAAACAGACACATACGCTGCTGAGGGATTCCACTCAACTATCCTCAGCCCGGTTTGCTGCAGGAAATGCTCACCGTTAAGTCTGATGACGTGAACGGTCGTACCAAGATGTATAAAAACATCGTGGACGGCAACCATCAGATGGAGCCGGGCATGCCAGAATCCTTCAACGTATTGTTGAAAGAGATTCGTTCGCTGGGTATCAACATCGAACTGGAAGACGAGTAATTCTCGCTCAAACAGGTCACTG
+
CCCCCGGGGGGGGGGGGGGGGGGGGGGGGGGGGGGGGGGGGGGGGGGGGG,EGGGGGGGGGGGGGGGCGGGGGGGGGGGGGGGGGGGGGGGGGGGGGGGGGGGGGGGGGGGGGGGGGGGGGGGGGGGGGGGGGGGGGGGGGGGGGGGGGGGGGFGGGGGDGGGFGGGGGGGGGGGGDGGGGGGGGGGGGGGGFFGGGGGGGGGGGGGGGGFCFGGGFFGGGGGGGGGGGFGGGFFGFFGGFGGGGGGGFDGFFCFFFFFFFFFFF4FFG??>FB01:FFFFA9<8:((4?AF?B<D0:34)
@M01607:188:000000000-KTTC9:1:1101:22382:2256 1:N:0:AAGGAGAC+CCGAAGAT
CATCGCTGACGAGTAACCGGATCCCCGATCCGTGGACTTGTCAGCGACTGAGGAAACAGACATCGTTCTAGCTGAGGATTGCAAACACAAGGTCCTCAGCGTTCAATCCTGCAGGAAATGCTCACCGTTAAGTCTGATGACGTGAACGGTCGTACCAAGATGTATAAAAACATCGTGGACGGCAACCATCAGATGGAGCCGGGCATGCCAGAATCCTTCAACGTATTGTTGAAAGAGATTCGTTCGCTGGGTATCAACATCGAACTGGAAGACGAGTAATTCTCGCTCAAACAGGTCACTG
+
CCCCCGGGGGGGGGGGGFGGGGGGGGGGGGGGGGGGGGGGGGGGGGGGGG8FGGGGGGGGGGGGGGGEGGGGGGGGGGGGGGGGGGGGGGGGGGGGGGGGGGGGGGGGGGGGGGGGGGGGGGGGGGGFGGGGGGGGGGGGGGGGGGGGGGGGGGGGGGGGGGGGGGGGGGGGGGGGFGGGGGGGGGGGGGGGGGGGGGGGGGGGGGGGGGGGGGGGFGGGG?E7FCFF9FFFGGFCFFFGFGGGGGGGFFG:F4=FFFFF:6:FFGFFG?8>FB;92:?FAFDFFFFFFFFFFFFF:??A2
@M01607:188:000000000-KTTC9:1:1101:10094:2270 1:N:0:AAGGAGAC+CCGAAGAT
CATCGCTGACGAGTAACCGGATCCCCGATCCGTGGACTTGTCAGCGACTGAGGAAACAGACTGTATCGGGGCTGAGGGATGCGATAATTTCCGCCTCAGCGAATTATCTTGCAGGAAATGCTCACCGTTAAGTCTGATGACGTGAACGGTCGTACCAAGATGTATAAAAACATCGTGGACGGCAACCATCAGATGGAGCCGGGCATGCCAGAATCCTTCAACGTATTGTTGAAAGAGATTCGTTCGCTGGGTATCAACATCGAACTGGAAGACGAGTAATTCTCGCTCAAACAGGTCACTT
+
CCCCCGGGGGGGGGGGGGGGGGGGGGGGGGGGGGGGGGGGGGGGGGGGGGGGGGGGGGGGGGGGGGGDFGDGGGGGGGGGGGGGGGGGGGGGGGGDGGGGGGGGGGGGGGGGGGGGGGGGGGGGGGGGGGGGGGGGGGGGGGGGGGGGGGGGGGGGGGGGGGGGGGGGGGGGGGGGGGEGGGGGGGGGCFGGGGGGGGGGGGGGGGGGGGFDGGGGFGGGGGGGGGGGGGGGGGFCFFGGFD6>CDGDFFGFFGFFFFFFFFFFFGFFFF:FFBF9::79<>AA??B?FFFF0814287A)
@M01607:188:000000000-KTTC9:1:1101:11306:2306 1:N:0:AAGGAGAC+CCGAAGAT
CATCGCTGACGAGTAACCGGATCCCCGATTCGTGGACTTGTCAGCGACTGAGGAAACAGACACAGTACGCGCTGAGGCTTAATAGCAAATCCTCCTCAGCGGGAAATTGTGCAGGAAATGCTCACCGTTAAGTCTGATGACGTGAACGGTCGTACCAAGATGTATAAAAACATCGTGGACGGCAACCATCAGATGGAGCCGGGCATGCCAGAATCCTTCAACGTATTGTTGAAAGAGATTCGTTCGCTGGGTATCAACATCGAACTGGAAGACGAGTAATTCTCGCTCAAACAGGTCACTG
+
CCCCCGGGGGGGGGGGGGGGGGGGGGGGGGGGGGGGGGGGGGGGGGGGGGGGGGGGGGGGGGGGGGGEGGGGGGGGGGGGGGGGGGGGGGGGGGGGGGGGGGGGGGGGGGGGGGGGGGGGGGGGGGGGGGGGGGGGGGGGGGGGGGGGGGGGGGGGGGGGGGGGGGGGGGGGGGGGGGGGGGGGGGGGGGGGGGGGGGGGGGGGGGGGGGGGGGGGFGGGGGGGGGGGGGGGGGFGGFGGFGGGGGGGFFGFFGFFFFFFFFFFFGFFGFFFF?B>BFFFFAFFFFFFFFFFFFFF??FF4
@M01607:188:000000000-KTTC9:1:1101:13334:2318 1:N:0:AAGGAGAC+CCGAAGAT
CATCGCTGACGAGTAACCGGATCCCCGATCCGTGGACTTGTCAGCGACTGAGGAAACAGACCTGACTCTAGCTGAGGTTGGGGTGGCTTAGACCCTCAGCAAAAATACCTGCAGGAAATGCTCACCGTTACGTCTGATGACGTGAACGGTCGTACCAAGATGTATAAAAACATCGTGGACGGCAACCATCAGATGGAGCCGGGCATGCCAGAATCCTTCAACGTATTGTTGAAAGAGATTCGTTCGCTGGGTATCAACATCGAACTGGAAGACGAGTAATTCTCGCTCAAACAGGTAACTT
+
CC@CCGFE@FGGEE@@FAGG:B@6EFECFGGGGGGGGGG9FFGFFC@7FF8F<DGGFGGFG<FFFGGCFC<,CF9F@FGFDG@FEDGGFGF9FDFCF<FFEGGDFGGGGEGFGFGGAFFA9ECFGEGEFG+?8BAFGGGGEFGD@FGGGGGCFGGECFFGCFC<FCGGGD7DFEGGGGGGGDEEGGGGCBFGCFCCEEGG85BEG>:CFFFCGGGG6FGCCCGF69EF:F<CCGFDG@FGFGFGCCDD5BDFFGFF@FFFFFFFFGF)9:(87:;9,8FF<2<>:?FFF?A<,21<).<A)
@M01607:188:000000000-KTTC9:1:1101:15192:2319 1:N:0:AAGGAGAC+CCGAAGAT
CATCGCTGACGAGTAACCGGATCCCCGATCCGTGGACTTGTCAGCGACTGAGGAAACAGACGGCAAGCAAGCTGAGGAGATTACTCCAGACCACCTCAGCGTACATCGTTGCAGGAAATGCTCACCGTTAAGTCTGATGACGTGAACGGTCGTACCAAGATGTATAAAAACATCGTGGACGGCAACCATCAGATGGAGCCGGGCATGCCAGAATCCTTCAACGTATTGTTGAAAGAGATTCGTTCGCTGGGTATCAACATCGAACTGGAAGACGAGTAATTCTCGCTCAAACAGGTCACTG
+
CCCCCGGGGGGGGGGGGGGGGGGGGGGGGGGGGGGGGGGGGGGGGGGGGGGGGGGGGGGGGGGGGGG@EGGGGGGGGGGGGGGGGGGGGGGGGGG8FGGGGGGGGGGGGGGGGGGGGGGGGGGGGGGGGGGGGGGGGGGGGGGGGGGGGGGGGGGGGGGGGGGGGGGGGGGGGGGGGGGGGGGGGGGGGGGGGGGGGGGGEGGGGGGGGGGGGFGGFGGGGGGGGGGGGGC7FGFGGFGG?GGGGGD3>EGFFGFF?FFFDBFFFCFFCFBF@BFFFFFFFFFFF(,,25A?<:?A?2>A4
@M01607:188:000000000-KTTC9:1:1101:11735:2321 1:N:0:AAGGAGAC+CCGAAGAT
CATCGCTGACGAGTAACCGGATCCCCGATCCGTGGACTTGTCAGCGACTGAGGAAACAGACTAGTATGGAGCTGAGGACCCACACCTCAACCTCCTCAGCTTCTCGGAATGCAGGAAATGCTCACCGTTAAGTCTGATGACGTGAACGGTCGTACCAAGATGTATAAAAACATCGTGGACGGCAACCATCAGATGGAGCCGGGCATGCCAGAATCCTTCAACGTATTGTTGAAAGAGATTCGTTCGCTGGGTATCAACATCGAACTGGAAGACGAGTAATTCTCGCTCAAACAGGTCACTG
+
CCCCCGGGGGGGGGGGGGGGGGGGGGGGGGGGGGGGGGGGGGGGGGGGGGGGGGGGGGGGGGGGGGG9FFGGGGGGGGGGGGGGGGGGGGGGGGGGGFGGGGGGGGGGGGGGGGGGGGGGGGGGGGGGGGGGGGGGGGGGGGGGGGGGGGGGGGGGGGGGGGGGGGGGGGGGGGGGGGGGGGGGGGGGGGGGGGGGGGGGGGGGGGGGGGGGGGGGFGGGGGGGGCFGGGGFFGFGGFGGFGGGGGGGFFDFFGF?FFFFBFFFFGFFFFFFF?F9?BFFFFFFFF?<BFFFFF6<8285)
@M01607:188:000000000-KTTC9:1:1101:18602:2338 1:N:0:AAGGAGAC+CCGAAGAT
CATCGCTGACGAGTAACCGGATCCCCGATCCGTGGACTTGTCAGCGACTGAGGAAACAGACTCCCAGCTAGCTGAGGTGCGATCGACTTCTCCCCTCAGCAGCATAACATGCAGGAAATGCTCACCGTTAAGTCTGATGACGTGAACGGTCGTACCAAGATGTATAAAAACATCGTGGACGGCAACCATCAGATGGAGCCGGGCATGCCAGAATCCTTCAACGTATTGTTGAAAGAGATTCGTTCGCTGGGTATCAACATCGAACTGGAAGACGAGTAATTCTCGCTCAAACAGGTCACTG
+
CCCCCGGGGGGGFGGGGGGGGGGGGGGGGGGGGGGGGGGGGGGGGGGGGGGGGGGGGGGGGGGGGGG<FGGGGGGGGGGGGGGGGGGGGGGGGGGGGGGGGGGGGGGGGGGGGGGGGGGGGGGGGGGGGGGGGGGGGGGGGGGGGGGGGGGGGGGGGGGGGGGGGGGGGGGGGGGGGGGGGGGGGGGGGGGGGGGGGGGGGGGGGGGGGGGGGGGGFGGGGGGGGGGGGGGGGGFGGFGGFGGGGGGGFFDFFGFFFFFFFFFFFGFFGFFFFFF96<FFDD<BB?BB>FAF:??F::?D2
@M01607:188:000000000-KTTC9:1:1101:9568:2340 1:N:0:AAGGAGAC+CCGAAGAT
CATCGCTGACGAGTAACCGGATCCCCGATCCGTGGACTTGTCAGCGACTGAGGAAACAGACCTTGTTCTGGCTGAGGGGGTTGACCGCCTAGACCTCAGCGTATCGACTTGCAGGAAATGCTCACCGTTAAGTCTGATGACGTGAACGGTCGTACCAAGATGTATAAAAACATCGTGGACGGCAACCATCAGATGGAGCCGGGCATGCCAGAATCCTTCAACGTATTGTTGAAAGAGATTCGTTCGCTGGGTATCAACATCGAACTGGAAGACGAGTAATTCTCGCTCAAACAGGTTACTG
+
CCCCCGGGGGGGEGGGGGGGGGGGFGGGGGGGGGGEGFGGGGGGGGGGGGGEFGGGGGGGGGGGGGGEFGGGGGGGGGGGGGGGGGGGGGGGGGGGGGGGGGGGGGGGGGGGGGGGGGGFGGGGGGGGGGGGGGGGGGGGGGGGDGGGGGEGGEGFFGGGGGGGGGGGGGDGFGGGFC52>CEEGGGEFGCFFGGFCGCGGECGGF>CCC669C?FFGFGGGGGGFGG7CDGFCFFGF?G?G6DFGDGFFC897=FFFFF?0555*67C:10739024?7696:BB:(32<>04,4)))))
@M01607:188:000000000-KTTC9:1:1101:10956:2351 1:N:0:AAGGAGAC+CCGAAGAT
CATCGCTGACGAGTAACCGGATCCCCGATCCGTGGACTTGTCAGCGACTGAGGAAACAGACAATCTCTGTGCTGAGGTGGTTCCTGGATCCTGCCTCAGCTGTTGTGCCTGCAGGAAATGCTCACCGTTAAGTCTGATGACGTGAACGGTCGTACCAAGATGTATAAAAACATCGTGGACGGCAACCATCAGATGGAGCCGGGCATGCCAGAATCCTTCAACGTATTGTTGAAAGAGATTCGTTCGCTGGGTATCAACATCGAACTGGAAGACGAGTAATTCTCGCTCAAACAGGTCACTG
+
CC@CCGGF@FGGGGGGGCGGCCE,FGGGDGGGGGGGGGGEG9EEFE:FFFGGGGGGGGGGGGGGGGGCEFFGGGGGGGGGFGFGGFGGG=<FFG,FFF=FFCFGGGGGGGGGGGG@FGGGGGFF<EEFEGFFEGFFGGGD<FFCFFGGGCGEGGGGGGGGGGGGFFDFGGFFCGGGGGG6BBEGGGGG:DGGGGGGGGGGEGGGGGFGGE6CF;?EFFFCF9EDF7CFFC*:CGBGGFCGFGCG<DD5>DDFFGFFFFFF2:@@F7?:C6:F?:>0:??BA44<?B6:9>BF??04):)4)
@M01607:188:000000000-KTTC9:1:1101:22009:2351 1:N:0:AAGGAGAC+CCGAAGAT
CATCGCTGACGAGTAACCGGATCCCCGATCCGTGGACTTGTCAGCGACTGAGGAAACAGACGCATGTTATGCTGAGGGACCTAAACTCTTACTCCTCAGCATGTGTAAATGCAGGAAATGCTCACCGTTAAGTCTGATGACGTGAACGGTCGTACCAAGATGTATAAAAACATCGTGGACGGCAACCATCAGATGGAGCCGGGCATGCCAGAATCCTTCAACGTATTGTTGAAAGAGATTCGTTCGCTGGGTATCAACATCGAACTGGAAGACGAGTAATTCTCGCTCAAACAGGTCACTT
+
CCCCCGGGG@GGGGGGGGGGGGGCFGGGGGGGGGGCFGGGGFFGGGGGGG8CFGGGGGGGGGGGGGGDGGFGFGGGGGGGGGGGGGGGGGGGGGGGGGGCGGGGGGGGGGGGGGGCEGGGGGGGGGG@FGGGGGGGGGGGGGG>FGGGGFFGGGGGGGGGGGGGGDGGGGGCFFGGFGGGGDEEGGGGGGGGGGGGGGGGGGDGGGGGGGDGGCGGFGGGF7CGGGGGGGGGGCF4DFGGFGGGFDGGFFGFF76?74*7>?FFF<6?9<<>53;>?FFFF<24(2::(383?71<??24-
@M01607:188:000000000-KTTC9:1:1101:20262:2356 1:N:0:AAGGAGAC+CCGAAGAT
CATCGCTGACGAGTAACCGGATCCCCGATCCGTGGACTTGTCAGCGACTGAGGAAACAGACTGCAGAAATGCTGAGGTCCCCCGCCCTCTGACCCTCAGCTGCATGTCTTGCAGGAAATGCTCACCGTTAAGTCTGATGACGTGAACGGTCGTACCAAGATGTATAAAAACATCGTGGACGGCAACCATCAGATGGAGCCGGGCATGCCAGAATCCTTCAACGTATTGTTGAAAGAGATTCGTTCGCTGGGTATCAACATCGAACTGGAAGACGAGTAATTCTCGCTCAAACAGGTCACTT
+
CCCCCGGGGGGGGGGGGGGGGGGGGGGGGGGGGGGGGGGGGGGGGGGGGGGGGGGGGGGGGGGGGGG,:<CFGGGGGGGGGGGGGGGGGGGGGGGGGGGGGGGGGGFGGGGGGGGGGGGGGGGGGGGGGGGGFGGGGGGGGGGGGGGGGGGGGGGGGGGGFGGGGGGGGGGGGGGGGGGGGGGGGGGGDFGGGGFGGGGGGGGGGGGGGGGGG?FGAGGGGFGGGGGGGGGGGGFGGFEGFGGGGGGGFEGFFGFFFFFF??FFFGFFGF()86368?FF<4:A?:0:>?B704?B??8A)
@M01607:188:000000000-KTTC9:1:1101:20083:2356 1:N:0:AAGGAGAC+CCGAAGAT
CATCGCTGACGAGTAACCGGATCCCCGATCCGTGGACTTGTCAGCGACTGAGGAAACAGACGACTTGGATGCTGAGGGTTACTGCGTGCTCCACCTCAGCTATGGAGTGTGCAGGAAATGCTCACCGTTAAGTCTGATGACGTGAACGGTCGTACCAAGATGTATAAAAACATCGTGGACGGCAACCATCAGATGGAGCCGGGCATGCCAGAATCCTTCAACGTATTGTTGAAAGAGATTCGTTCGCTGGGTATCAACATCGAACTGGAAGACGAGTAATTCTCGCTCAAACAGGTCACTG
+
CCCCCGGGGGGGGGGGGGGGGGGGGGGGGGGGGGGGGGGGGGGGGGGGGGGGGGGGGGGGGGGGGGG8EFGGGGGGGGGGGGGGGGGGGGGGGGGGGGGGGGGGGGGGGGGGGGGGGGGGGGGGGGGGGGGGGGGGGGGGGGGGGGGGGGGGGGGGGGGGGGGGGGGGGGGGGGGGGGGGGGGGGGGGGGGGGGGGGGGGGGGGGGGGGGGGGGGGFGGGGGGGGGGGGGGGGGFGGFGGFGGGGGGGFFGFFGFFFFFFFBFFFGFFGFFFFFFFFFFFF<AF??<:9?FFFFFA:>?B)
@M01607:188:000000000-KTTC9:1:1101:16020:2362 1:N:0:AAGGAGAC+CCGAAGAT
CATCGCTGACGAGTAACCGGATCCCCGATCCGTGGACTTGTCAGCGACTGAGGAAACAGACTATATGCTTGCTGAGGATACTAATTTTGACCGCCTCAGCTCGCGGATATGCAGGAAATGCTCACCGTTAAGTCTGATGACGTGAACGGTCGTACCAAGATGTATAAAAACATCGTGGACGGCAACCATCAGATGGAGCCGGGCATGCCAGAATCCTTCAACGTATTGTTGAAAGAGATTCGTTCGCTGGGTATCAACATCGAACTGGAAGACGAGTAATTCTCGCTCAAACAGGTCACTG
+
CCCCCGGGGGGGGGGGGGGGEGGGGGGGGGGGGGGGGGGGGGGGGGDGGGGGGGGGGGGGGGGGGGGDGGGGGGGGGGFEGGGGGGGGGGGGGGGGGGGGDGGGGGGGGGGGGGGGGGGGGGGGGGGGGGGGGGGGGGGGGGGGGGGGGGGGGGGGGGGGGGGGCFGGGGGGCGGGGGGGGGGGGGFFFGGGGGGGGGGGGGEGGFGGGGGGGGGFFGGGGGEFGGGGGGGGGGFG:@EFFGGGGGGDDFGFFGFFFFFFFFFFFGFFGFBF:?>BFFFFA>BFF00:>>BFBF?B)33A6
@M01607:188:000000000-KTTC9:1:1101:8886:2366 1:N:0:AAGGAGAC+CCGAAGAT
CATCGCTGACGAGTAACCGGATCCCCGATCCGTGGACTTGTCAGCGACTGAGGAAACAGACACAGAACACGCTGAGGCCAGCGCCTGTCCATCCCTCAGCAGATAAACGTGCAGGAAATGCTCACCGTTAAGTCTGATGACGTGAACGGTCGTACCAAGATGTATAAAAACATCGTGGACGGCAACCATCAGATGGAGCCGGGCATGCCAGAATCCTTCAACGTATTGTTGAAAGAGATTCGTTCGCTGGGTATCAACATCGAACTGGAAGACGAGTAATTCTCGCTCAAACAGGTCACTG
+
CCCCCGGGGGGGEFFGGGGGGGGGGGGGGGGGGGGCGGGGGGGGGGGGGGGGGGGGGGGGGGGGGGG@GGGGGGGGGGGGGGGGGGGGGGGGGGGGGGGGGGGGGGGGGGGGGGGGGGGGGFGGGGGGGGGGCGGGGGGGGGGGGGGGGGGGGFGGGGGGGGGGGGGGGEEGFGGGGGGGGGGGGGGGGGGGGFGGGGGGGGEGGGGFFGFCGGGGFGGGG?EFGGGGGFFGGGFGFFFFFDFGFGGCBDGF6<FFFFF?7?FF55FFGFF@?B762<FFAD9<??0:;<>><<6<48:A)
@M01607:188:000000000-KTTC9:1:1101:10910:2374 1:N:0:AAGGAGAC+CCGAAGAT
CATCGCTGACGAGTAACCGGATCCCCGATCCGTGGACTTGTCAGCGACTGAGGAAACAGACGGAATTATGGCTGAGGCTCTTTAACCGTATAACCTCAGCAGTCGGTCCTGCAGGAAATGCTCACCGTTAAGTCTGATGACGTGAACGGTCGTACCAAGATGTATAAAAACATCGTGGACGGCAACCATCAGATGGAGCCGGGCATGCCAGAATCCTTCAACGTATTGTTGAAAGAGATTCGTTCGCTGGGCATCAACATCGAACTGGAAGACGAGTAATTCTCGCTCAAACAGGTCACTG
+
CCCCCGGGGGGGGGGGGGGGGGGGGGGGGGGGGGGGGGGGGGGGGGGGGGGGGGGGGGGGGGGGGGG,<CFGGGGGGGGGGGGGGGGGGGGGGGGGGGGGGGGGGGGGGGGGGGGGGGGGGGGGGGGGGGGGGGGGGGGGGGGGGGGGGGGGGGGGGGGGGGGGGGGGGGGGGGGGGGGGGGGGGGGGGGGGGGGGGGGGGGGGGGGGGGGGGGGGFGGGGGGGGGGGGGGGGGFGGFGGFGGGGGGGFFGFFGFFFFFFFFFFFGFFGF:>F?B>BFFFFFFFFFFBFFD?FFFF?02<)
@M01607:188:000000000-KTTC9:1:1101:18495:2375 1:N:0:AAGGAGAC+CCGAAGAT
CATCGCTGACGAGTAACCGGATCCCCGATCCGTGGACTTGTCAGCGACTGAGGAAACAGACTGCTCATATGCTGAGGCTGCCGGGCGGCCGTTCCTCAGCGGTAAGGATTGCAGGAAATGCTCACCGTTAAGTCTGATGACGTGAACGGTCGTACCAAGATGTATAAAAACATCGTGGACGGCAACCATCAGATGGAGCCGGGCATGCCAGAATCCTTCAACGTATTGTTGAAAGAGATTCGTTCGCTGGGTATCAACATCGAACTGGAAGACGAGTAATTCTCGCTCAAACAGGTCACTG
+
CCCCCGGGGGGGFGGGGGGGGGGGGGGGGGGGGGGGGGGGGGGGGGGGGGGGGGGGGGGGGGGGGGG,<CFFGGGGGGGGGGGGGGGGGGGGGGGGGGGGGGGGGGGGGGGGGGGGGGGGGGGGGGGGGGGGGGGGGGGGGGGGGGGGGGGGGGGGGGGGGGGGGGGGGGGGGGGGGGGGGGGGGGGGGGGGGGGGGGGGGGGGGGGGGGGGGGGGFGGGGGGGGGGGFGGGGGFGGFGGFGGGGGGGFFGFFFFFFFFFFFFFFFFFFFF>F?>9?BFFFFFFFFFF9?AF::?<3:?D)
@M01607:188:000000000-KTTC9:1:1101:11288:2376 1:N:0:AAGGAGAC+CCGAAGAT
CATCGCTGACGAGTAACCGGATCCCCGATCCGTGGACTTGTCAGCGACTGAGGAAACAGACGGAAATCTGGCTGAGGCTGTCAGCTAGAACCTCCTCAGCCAAAGTCTCTGCAGGAAATGCTCACCGTTAAGTCTGATGACGTGAACGGTCGTACCAAGATGTATAAAAACATCGTGGACAGCAACCATCAGATGGAGCCGGGCATGCCAGAATCCTTCAACGTATTGTTGAAAGAGATTCGTTCGCTGGGTATCAACATCGAACTGGAAGACGAGTAATTCTCGCTCAAACAGGTCACTT
+
CCCCCGGGEGGGGGGGGGGGGGGFGGGGGGGGGGGGGGGGGGGGGGEGGGFGGGGGGGGFGGGGGGGFGGGGGGFGGGGGGGGGGGGGGGGGGGGGGGEGGGGGGGGGGGGGGGGGGGGGGGGGGGGGEGGGGGGGGGGGGGFGGGGGGFGGGGGGGGGGGGGGGGGGGGCFGCGGFFCECGGGGGGGGGGGGGGCGGGD>E8EGGGGGFGGGGGFFGGGGGGGGGGGEFFGGGFGGFFFFGGGF9DDABDFFFFFFFFFFFF?FDF@GF?)<6>BFFF?99<21(8?FF>?<:?B04>D2
@M01607:188:000000000-KTTC9:1:1101:13202:2384 1:N:0:AAGGAGAC+CCGAAGAT
CATCGCTGACGAGTAACCGGATCCCCGATCCGTGGACTTGTCAGCGACTGAGGAAACAGACAGTCAATTGGCTGAGGAAGAGTACTTGGCTAACCTCAGCATAAGGAAGTGCAGGAAATGCTCACCGTTAAGTCTGATGACGTGAACGGTCGTACCAAGATGTATAAAAACATCGTGGACGGCAACCATCAGATGGAGCCGGGCATGCCAGAATCCTTCAACGTATTGTTGAAAGAGATTCGTTCGCTGGGTATCAACATCGAACTGGAAGACGGGTAATTCTCGCTCAAACAGGTCACTG
+
CCCCCGGGGGGGGGGGGGGGGGGGGGGGGGGGGGGGGGGGGGGGGGGGGGFGGGGGGGGCFGGGGGG,<CFFGGGGGGGGGGGGGGGEGGGGGGGGGGGGGGGGGGGGGGGGGGGGGGGGGGGGGGGGGGGGGGGGGGGGGGGGGGGGGGGGGGGGGGGGGGGGGGGGGGGGGGGGGGGGGGGDEGGGGGGGGGGGGGGGEGGGGGGGGGGGFGGFFGFFGGGGGGGCGGFGFGFGGFGGFCFGGGGDFFGFFFFFFFFFFFFFFGFF4;?FFFF;FFFFFFBD:?BFF<D>???<:2?F)
@M01607:188:000000000-KTTC9:1:1101:9460:2384 1:N:0:AAGGAGAC+CCGAAGAT
CATCGCTGACGAGTAACCGGATCCCCGATCCGTGGACTTGTCAGCGACTGAGGAAACAGACCTTTATCCGGCTGAGGATGCGTTGGGGCTACTCCTCAGCTAGCTGTCCTGCAGGAAATGCTCACCGTTAAGTCTGATGACGTGAACGGTCGTACCAAGATGTATAAAAACATCGTGGACGGCAACCATCAGATGGAGCCGGGCATGCCAGAATCCTTCAACGTATTGTTGAAAGAGATTCGTTCGCTGGGTATCAACATCGAACTGGAAGACGAGTAATTCTCGCTCAAACAGGTCACTG
+
CCCCCGGGGGGGFFGGFFGGG@FFGGGGGGGGGGGGGGGGGFGGGGGGGGFFFGGGGGGGGGGGGGG<EFGGGGGGGGGGGGGECFGGGGGGGGGFGGGGGGGGGGGGDAFGGGGGGGGGGGGGFGGGGGGGGGGGGGGGGGGGGGGGGGGGGGGDGGGGFGGGFFFGGF>CFGGEGEGGGGGGGGGGGGGGGGGGFGFCBCCEEGGGF@CCFGGGFG?9F9E*;=FFGGGGGGFC<FFGFGGGGGDGEFGFF4@FFFFF>05F>GFF4?7:48>FFFFFFFFFFFBBB)<21(8<44)).
@M01607:188:000000000-KTTC9:1:1101:17697:2391 1:N:0:AAGGAGAC+CCGAAGAT
CATCGCCGACGAGTAACCGGATCCCCGATCCGTGGACTTGTCAGCGACTGAGGAAACAGACTACGTACTAGCTGAGGCAGTGTGTTCTTAGATCCTCAGCTTGACCCCTTGCAGGAAATGCTCACCGTTAAGTCTGATGACGTGAACGGTCGTACCAAGATGTATAAAAACATCGTGGACGGCAACCATCAGATGGAGCCGGGCATGCCAGAATCCTTCAACGTATTGTTGAAAGAGATTCGTTCGCTGGGTATCAACATCGAACTGGAAGACGAGTAATTCTCGCTCAAACAGGTCACTT
+
CCCCCGGGGGGGCGFGGGGGGGGGGGGGGGGGGGGGGGGGGGGGGGGGGGGGGGGGGGGGGGGGGGGFGGGGGGGGGGGGGGGGGGGGGGGGGGGGGGGGGGGGGGGGGGGGGGGGGGGGGGGGGGGGGGGGGGGGGGGGGGGGGGGGGGGGGGGGGGGGGGGGGGGGGGGGGGGGGGGGGGGGGGGGGGGGGGGGGGGGGGGGGGGGGGGGGGGFFGGGGGGFGGGGGGGGFGFFG;<FFGFGGGGG5BGFFGFFFF?F78FFFG?FGF?)7:6((4FBD269:BBF1<AF<:<A:?FF)
@M01607:188:000000000-KTTC9:1:1101:19286:2396 1:N:0:AAGGAGAC+CCGAAGAT
CATCGCTGACGAGTAACCGGATCCCCGATCCGTGGACTTGTCAGCGACTGAGGAAACAGACCGCAATACAGCTGAGGTACAGATATTACCTCGCCTCAGCATCTCCTAATGCAGGAAATGCTCACCGTTAAGTCTGATGACGTGAACGGTCGTACCAAGATGTATAAAAACATCGTGGACGGCAACCATCAGATGGAGCCGGGCATGCCAGAATCCTTCAACGTATTGTTGAAAGAGATTCGTTCGCTGGGTATCAACATCGAACTGGAAGACGAGTAATTCTCGCTCAAACAGGTCACTT
+
CCCCCGGGGGGGGGGGGGGGGGGGGGGGGGGGGGGFGGGGGGGGGGGGGGGGGGGGGGGGGGGGGGG,:CEFGGGGGGGGGGGGGGGGGGGGGGGGGGGGGGGGGGGGGGGGGGGGGGGGGGGGGGGGGGGGGGGGGGGGGGGGGGGGGGGGGGGGGGGGGGGGGGGGGFGGGGGGGGEGGGGGGGGGGGGGGGGGCFGGGGGGGGGGGGGGGGGGFGGGGGGGGCCGGGGGGCFGGFGGFGGGGGGGFFGFFGFFFFFFFFFFFGFFGFFFFFFFFF74>FBDFFB?>?FFF?:<333A)
@M01607:188:000000000-KTTC9:1:1101:16679:2397 1:N:0:AAGGAGAC+CCGAAGAT
CATCGCTGACGAGTAACCGGATCCCCGATCCGTGGACTTGTCAGCGACTGAGGAAACAGACGGAAGGCATGCTGAGGAATTTATTTCTCTCCGCCTCAGCTGTACTCACTGCAGGAAATGCTCACCGTTAAGTCTGATGACGTGAACGGTCGTACCAAGATGTATAAAAACATCGTGGACGGCAACCATCAGATGGAGCCGGGCATGCCAGAATCCTTCAACGTATTGTTGAAAGAGATTCGTTCGCTGGGTATCAACATCGAACTGGAAGACGAGTAATTCTCGCTCAAACAGGTCACTT
+
CCCCCGGGGGGGFGGGGGGGGGGGGGGGGGGGGGGGGGGGGGGGGGGGGGGGGGGGGGGGGGGGGGGCGGGGGGGGGGGGGGGGGGGGGGGGGGGGGGGGGGGGGGGGGGGGGGGGGGGGGGGGGGGGGGGGGGGGGGGGGGGGGGGGGGGGGGGGGGGGGGGGGGGGGGGGGGGGGGGGGGGGGGGGGGGGGGGGGGGGGGGGGGGGGGGGGGGGFGGGGGGGGGGGGGGGGFFFGFFGFGGGGGGGBBGFFGFFFFFFBFFFFGFFGFFFFFFFFFFFFFFFFFFFFFFFFFFB>FFF)
@M01607:188:000000000-KTTC9:1:1101:14102:2399 1:N:0:AAGGAGAC+CCGAAGAT
CATCGCTGACGAGTAACCGGATCCCCGATCCGTGGACTTGTCAGCGACTGAGGAAACAGACACGCTCTAAGCTGAGGGAAAGCTGCATACGACCCTCAGCTGTAAAAGCTGCAGGAAATGCTCACCGTTAAGTCTGATGACGTGAACGGTCGTACCAAGATGTATAAAAACATCGTGGACGGCAACCATCAGATGGAGCCGGGCATGCCAGAATCCTTCAACGTATTGTTGAAAGAGATTCGTTCGCTGGGTATCAACATCGAACTGGAAGACGAGTAATTCTCGCTCAAACAGGTCACTT
+
CCCCCGGGDGGGGGGGGFGGGGGFGGGGGGGGGGGEGGGGGCFFGGGGGGFFGGGGGGGGGGGGGEG,:<CFGGFGGGGGGGGGGGFGGGGGG7FGGGFGFFGGGGGGGGGGGGGGGGGGGGFFFGGGE:AEGGGGGGGFGGFGGGGGGEGGEGGGGGFGGGGG9EGGGGGGGGEGGDEEEGGGGGGGGFFGGGGGGGGEGDEGGGFGGGGGGGGGFGGGGFGCFGGGGGGGGGFGGFGGFGGGGDGC>EDFFGFF?FFF:?FFFCFFFF?FFF>0?FFFFBBFF(-8BBFF<FBA?2>F)
@M01607:188:000000000-KTTC9:1:1101:9787:2400 1:N:0:AAGGAGAC+CCGAAGAT
CATCGCTGACGAGTAACCGGATCCCCGATCCGTGGACTTGTCAGCGACTGAGGAAACAGACGACGTGAATGCTGAGGGTTTGACAGAAAATGCCCTCAGCAACTAATAGTGCAGGAAATGCTCACCGTTAAGTCTGATGACGTGAACGGTCGTACCAAGATGTATAAAAACATCGTGGACGGCAACCATCAGATGGAGCCGGGCATGCCAGAATCCTTCAACGTATTGTTGAAAGAGATTCGTTCGCTGGGTATCAACATCGAACTGGAAGACGAGTAATTCTCGCTCAAACAGGTCACTG
+
CCCCCGGGGGGGGGGGGGGGGGGGGGGGGGGGGGGGGGGGGGGGGGGGGGGGGGGGGGGGGGGGGGG,:EFGGGGGGGGGGGGGGGGGGGGGGGGGGGGGGGGGGGGGGGGGGGGGGGGGGGGGGGGGGGGGGGGGGGGGGGGGGGGGGGGGGGGGGGGGGGGGGGGGGGGGGGGGGGGGGGGGGGGGGGGGGGGGGGGGGGGGGGGGGGGGGGGGFGGGGGGGCEGGGFFGGGFGGFGGFGGGGGGGFFGFFGFF6FFFBBFFFGFFGFFFFBF>FFFFFFFF?BBFFFFFFF0804>B2
@M01607:188:000000000-KTTC9:1:1101:9269:2406 1:N:0:AAGGAGAC+CCGAAGAT
CATCGCTGACGAGTAACGGGATCCCCGATCCGTGGACTTGTCAGCGACTGAGGAAACAGACGAATTCGCAGCTGAGGTACTCGGTTCGCCATCCCTCAGCTGATCAAACTGCAGGAAATGCTCACCGTTAAGTCTGATGACGTGAACGGTCGTACCAAGATGTATAAAAACATCGTGGACGGCAACCATCAGATGGAGCCGGGCATGCCAGAATCCTTCAACGTATTGTTGAAAGAGATTCGTTCGCTGGGTATCAACATCGAACTGGAAGACGAGTAATTCTCGCTCAAACAGGTCACTG
+
CCCCCGGGGGGGGGGGGGGGGGGGGGGGGGGGGGGGGGGGGGGGGGGGGGGGGGGGGGGGGGGGGGGFGGGGGGGGGGGGGGGGGGGGG:FGGGGGGGGGGGGFGGGGGGGGGGGGGGGGGGGGGGGGGGGGGGGGGGGGGGGGGGGGGGGGGGGGGGGGGGGGGGGGGGGGGGGGGGGGGGGGGGGGGGGGGGGGGGGGGGGGGGGGGGGGGGGGFGGGGGGGGGGGGGGGGGFGGFGF=DDGGGGDFEGFFGFFFFFFFFFFFGFFGF?@FF>BFFFFFFFFF6??F><BB:?A0234)
@M01607:188:000000000-KTTC9:1:1101:13813:2453 1:N:0:AAGGAGAC+CCGAAGAT
CATCGCTGACGAGTAACCGGATCCCCGATCCGTGGACTTGTCAGCGACTGAGGAAACAGACACAGTTATGGCTGAGGTGCGGTTGCGCATCTCCCTCAGCTGGGATACATGCAGGAAATGCTCACCGTTAAGTCTGATGACGTGAACGGTCGTACCAAGATGTATAAAAACATCGTGGACGGCAACCATCAGATGGAGCCGGGCATGCCAGAATCCTTCAACGTATTGTTGAAAGAGATTCGTTCGCTGGGTATCAACATCGAACTGGAAGACGAGTAATTCTCGCTCAAACAGGTCACTG
+
CCCCCGGGGGGGGGGGGGGGGGGGGGGGGGGGGGGGGGGGGGGGGGGGGGGGGGGGGGGGGGGGGGG,<CFFFGFGGGGGGGGGGGGGGGGGGGGGGGFGGGGGGGGGGGGGGGGGGGGGGGGGGGGGGGGGGGGGGGGGGGGGGGGGGFGGGGGGGGG:FGGGGGGGGGGGGGGGGGGGGGGGGGGGGGGGGGGGGGGGGDEGGGFFGGGGGGGGFGGGGFE7EFGGGDGGGGFFGFGGFGGGG<DG@7DF=7=FFFFF??FF@FFF5@FFFFF>?FFFFFFFFF?<>B>D??1>::?B)
@M01607:188:000000000-KTTC9:1:1101:23876:2455 1:N:0:AAGGAGAC+CCGAAGAT
CATCGCTGACGAGTAACCGGATCCCCGATCCGTGGACTTGTCAGCGACTGCGGAAACAGACGAAGGACGCGCTGAGGAAAGGGATGTAAACCTCCTCAGCAGTACGGGATGCAGGAAATGCTCACCGTTAAGTCTGATGACGTGAACGGTCGTACCAAGATGTATAAAAACATCGTGGACGGCAACCATCAGATGGAGCCGGCATGCCAGAATCCTTCAACGTATTGTTGAAAGAGATTCGTTCGCTGGGTATCAACATTGAACTGGAAGACGAGTAATTCTCGCTCAAACAGGTCACTGC
+
CCCCCGGGGGGGDFGGGCGGEFGDGGGGGGGGGGGEGFGGGGGGGGEGGG,CEGGGGGGGGGEGGGGA+7FCFFGGGGGGGGGGGGGGGGGFGGGGGGFGGGGGGGGGGGGGFFFGGGGGGGGGGGGGGGGGGGFGFGGGGGGGGGGGGGGGGGGGGGGGGFGGGGGGGGGGE?FGGGGGGGGGGGGGFGGGGGGGGGGGGGE>?FFG9@68+0=9=:9F75/70<CEC57CFGFCCFG702C5C>>DEFG*/:BF?=5*-2@)**<4C@()04(,,6*=6)661(82722(214).)6<)
@M01607:188:000000000-KTTC9:1:1101:14366:2459 1:N:0:AAGGAGAC+CCGAAGAT
CATCGCTGACGAGTAACCGGATCCCCGATCCGTGGACTTGTCAGCGACTGAGGAAACAGACCGTAGTCTCGCTGAGGTATAGACCGTCAGCTTCCTCAGCACACACGTGTGCAGGAAATGCTCACCGTTAAGTCTGATGACGTGAACGGTCGTACCAAGATGTATAAAAACATCGTGGACGGCAACCATCAGATGGAGCCGGGCATGCCAGAATCCTTCAACGTATTGTTGAAAGAGATTCGTTCGCTGGGTATCAACATCGAACTGGAAGACGAGTAATTCTCGCTCAAACAGGTCACTT
+
CCCCCGGGGGGGGGGGGGGGGGGGGGGGGGGGGGGGGGGGGGGGGGGGGGGGGGGGGGGGGGGGGGGAFGGGGGGGGGGGGGGGGGGGGGGGGGGGGGGGGGGGGGGGGGGGGGGGGGGGGGGGGGGGGGGGGGGGGGGGGGGGGGGGGGGGGGGGGGGGGGGGGGGGGGGGGGGGGGGGGGGGGGGGGGGGGGGGGGGGGGGGGGGGGGGGGGGGFGGGGGGGGGGGGGGGGGFGGAFGFGGGGGGGFFGFFGFFFFFFFFFFFGFFCFFFFFFFFFFFFFFFFBFFF?DF::0<?77A)
@M01607:188:000000000-KTTC9:1:1101:12786:2467 1:N:0:AAGGAGAC+CCGAAGAT
CATCGCTGACGAGTAACCGGATCCCCGATCCGTGGACTTGTCAGCGACTGAGGAAACAGACTCCTTATAAGCTGAGGGCTAGTCACAATCGATCCTCAGCAGCTTATGCTGCAGGAAATGCTCACCGTTAAGTCTGATGACGTGAACGGTCGTACCAAGATGTATAAAAACATCGTGGACGGCAACCATCAGATGGAGCCGGGCATGCCAGAATCCTTCAACGTATTGTTGAAAGAGATTCGTTCGCTGGGTATCAACATCGAACTGGAAGACGAGTAATTCTCGCTCAAACAGGTCACTG
+
CCCCCGGGGFGGGEFGGGGGGGGGFGGGGGGGGFGDDF<FGGCEGGGGGG<FGGGGGGGGGF@FEFFCFAFDFFGGFEFF=F?FGGG9FGGF@CFGGGFGGFGGF9DFGGFGGGGGGGGGFGFGGGGCEGGGGGGGGGGGGGGGGGGGEEFBFGFEGFF8FGFAEGGGGGGGGGGGFCECCEGGEGGDGCE?,5>DD>8CEEC>CGGGGGGDGFFGFGC6@F8*=@CEEFG+:?FGF5C@CCD7CDGGB:CF=*9?446F:<FF5<=64687),10:BF44<<5::34133>BF?>?>?F2
@M01607:188:000000000-KTTC9:1:1101:13302:2488 1:N:0:AAGGAGAC+CCGAAGAT
CATCGCTGACGAGTAACCGGATCCCCGATCCGTGGACTTGTCAGCGACTGAGGAAACAGACTTGCCGAGCGCTGAGGTGAACTATTAGAAATACCTCAGCTACCCGCATTGCAGGAAATGCTCACCGTTAAGTCTGATGACGTGAACGGTCGTACCAAGATGTATAAAAACATCGTGGACGGCAACCATCAGATGGAGCCGGGCATGCCAGAATCCTTCAACGTATTGTTGAAAGAGATTCGTTCGCTGGGTATCAACATCGAACTGGAAGACGAGTAATTCTCGCTCAAACAGGTCACTG
+
CCCCCGGGGGGGGGGGFFFGGGGG?GGGGGGGGGGEGGFGFFGGGGGGGGGCCCCGFGGGGGFFGGG+8@=FGGGGGGGFAFG<GGGGGGGGGGGAFGGFFGGFGEGGGCFFFGGDGGGGGGGFGFGGEGEGGGGGGDFGGGG:BFGGGGGGGGGGFGGGGGGGGGGFGGGGGGGGGGGCEGGDCFGGF@FGCFCGCFGGDEEGGGGG8FGGFGDGFGGGGGECFGGGGGGFGFFCFFFGFGGGGG<GBFGFBGFF=?FF017?FF6FFF?>F?6;??FFF46-2:::9,221:1A?)8A)
@M01607:188:000000000-KTTC9:1:1101:21104:2496 1:N:0:AAGGAGAC+CCGAAGAT
CATCGCTGACGAGTAACCGGATCCCCGATCCGTGGACTTGTCAGCGACTGAGGAAACAGACGCATATGTGGCTGAGGTTCTTTTATTATGTGACCTCAGCCCAGTTCCTTGCAGGAAATGCTCACCGTTAAGTCTGATGACGTGAACGGTCGTACCAAGATGTATAAAAACATCGTGGACGGCAACCATCAGATGGAGCCGGGCATGCCAGAATCCTTCAACGTATTGTTGAAAGAGATTCGTTCGCTGGGTATCAACATCGAACTGGAAGACGAGTAATTCTCGCTCAAACAGGTCACTT
+
CCCCCGGGGGGGGGGGGGGGGGGGGGGGGGGGGGGGGGGGGGGGGGGGGGGGGGGGGGGGGGGGGGG9FFGGGGGGGGGGGGGGGGGGGGGGGGGGGGGGGGFGGGGGGGGGGGGGGGGGGGGGGGGGGGGGGGGGGGGGGGGGGGGGGGGGGGGGGGGGGGGGGGGGGGGGGGGGGGGGGGGGGGGGGGGGGGGGGGGGGGGGGGGGGGGGGGGGFGGGGGGGGGGDGGGGGGFGGFGGFGGGGGGGFFDFFFFFFFFFBB:?FGFFGFFFFFFBFFFFFFFFFF?BFBA<???<:0,:)
@M01607:188:000000000-KTTC9:1:1101:13435:2505 1:N:0:AAGGAGAC+CCGAAGAT
CATCGCTGACGAGTAACCGGATCCCCGATCCGTGGACTTGTCAGCGACTGAGGAAACAGACACACGGGACGCTGAGGTCGAACTGCCAGCATTCCTCAGCTTAGAGTGATGCAGGAAATGCTCACCGTTAAGTCTGATGACGTGAACGGTCGTACCAAGATGTATAAAAACATCGTGGACGGCAACCATCAGATGGAGCCGGGCATGCCAGAATCCTTCAACGTATTGTTGAAAGAGATTCGTTCGCTGGGTATCAACATCGAACTGGAAGACGAGTAATTCTCGCTCAAACAGGTCACTG
+
CCCCCGGGGGGGGGGGGGGGGGGGGGGGGGGGGGGGGGGGGGGGGGGGGGGFGGGGGGGGGGGGGGG7BFGGGGGGGGGGGGGGGGGGGGGGGGGGGGGGGGGGGGGGGGGGGGGGGGGGGGGGGGGGGGGGGGGGGGGGGGGGGGGGGGGGGGGGGGGGGGGFGGGGGGGGGGGGGGGGGGGGGGGGGGGGGGGFFGGGGGGGGGGGGGGGGGGGFGGGGGGGGGGGGGGGGGFFFFFGFGGGGGGDFFGFFGFFFFFFFFFFFGFFGFF@FFFFFFFFB><AFFF6;<A?BFFF0:?B2
@M01607:188:000000000-KTTC9:1:1101:22872:2510 1:N:0:AAGGAGAC+CCGAAGAT
CATCGCTGACGAGTAACCGGATCCCCGATCCGTGGACTTGTCAGCGACTGAGGAAACAGACCGGATGCGCGCTGAGGATGGTCTCGAGATTCTCCTCAGCTCAGACTTCTGCAGGAAATGCTCACCGTTAAGTCTGATGACGTGAACGGTCGTACCAAGATGTATAAAAACATCGTGGACGGCAACCATCAGATGGAGCCGGGCATGCCAGAATCCTTTAACGTATTGTTGAAAGAGATTCGTTCGCTGGGTATCAACATCGAACTGGAAGACGAGTAATTCTCGCTCAAACAGGTCACTG
+
CCCCCGGGGGGGGGGGGGGGGGGGGGGGGGGGGGGGGGGGGGGGGGGGGG,EGGGGGGGGGGGGGGGC@GGGGGGGGGGGGGGGGGGGGG<FGGGGGGGGGGGGGGGGGGGGGGGGGGGGGGGGGGGGGGGGGGGGGGGGGGGGGGGGGGGGGGGGGGGGGGGGGGGGGGGGFGGGGGGGGGGGGGGGGGGGGGGGGGGGGGGGGGGGGGGGGDGFFGGGGGGGGGGGGGGGGGFCFFGGFGGGGGGGFFGFFFFFFFFFFFFFFGFFGFFFFFFFFFFFFFFFFFFBBFFFFFFFFFFF)
@M01607:188:000000000-KTTC9:1:1101:15818:2511 1:N:0:AAGGAGAC+CCGAAGAT
CATCGCTGACGAGTAACCGGATCCCCGATCCGTGGACTTGTCAGCGACTGAGGAAACAGACCCGTTAATTGCTGAGGATTCACCCACGCTCATCCTCAGCGGGCGAGGGTGCAGGAAATGCTCACCGTTAAGTCTGATGACGTGAACGGTCGTACCAAGATGTATAAAAACATCGTGGACGGCAACCATCAGATGGAGCCGGGCATGCCAGAATCCTTCAACGTATTGTTGAAAGAGATTCGTTCGCTGGGTATCAACATCGGACTGGAAGACGAGTAATTCTCGCTCAAACAGGTCACTG
+
CCCCCGGGGGGGGGGGGGGGGGGGGGGGGGGGGGGGGGGGGGGGGGGGGGGGGGGGGGGGGGGGGGG,<<CFFGGGGGGGGGGGGGGGGGGGGGGGGGGGGGGGGGGGGGGGGGGGGGGGGGGGGGGGGGGGGGGGGGGGGGGGGGGGGGGGGGGGGGGGGGGGGGGGGGGGGGGGGGGGGGGGGGGGGGGGGGGGGGGGGGGGGGGGGFGGGGGGFGGGGGGGDGGGGGGGGGFGGFGGBDGGGGGGFFGFFGFFFFFFFFFFEGFFGF?FFFFBFFFF<AA<?<16>FAFF?FAB?BF)
@M01607:188:000000000-KTTC9:1:1101:8725:2512 1:N:0:AAGGAGAC+CCGAAGAT
CATCGCTGACGAGTAACCGGATCCCCGATCCGTGGACTTGTCAGCGACTGAGGAAACAGACCGGGTTGCTGCTGAGGGAGAATACAGCACCCACCTCAGCGGACTCACCTGCAGGAAATGCTCACCGTTAAGTCTGATGACGTGAACGGTCGTACCAAGATGTATAAAAACATCGTGGACGGCAACCATCAGATGGAGCCGGGCATGCCAGAATCCTTCAACGTATTGTTGAAAGAGATTCGTTCGCTGGGTATCAACATCGAACTGGAAGACGAGTAATTCTCGCTCAAACAGGTCACTG
+
CCCCCGGGGGGGFGGGGGGGGGGGGGGGGGGGGGGGGGGGGGGGGGGGEGGGGGGGGGGGGGGGGGG7CFGGGGGGGGGGGGGGGGFGGGGGGDGGGGGGGGGGGGGGGGGGGGGDGGGGGGGGGGGFGGGGGGGGGGGGGGGGGGGGDFGGGGGGGGGGGGGFGGGGGGGGGGGGGEGGGGGGGGGGGGGGGGGGGGGGGGGGGGGGGGGGGGGGFGGGCFGGGGGGGGCFGGFGGFGG4CCFFDGG3:C5?FBFFFFFF?FF55F?G?:FFB>B?BF=>BBBBB<?6?>?FB?FDF:A6
@M01607:188:000000000-KTTC9:1:1101:17022:2535 1:N:0:AAGGAGAC+CCGAAGAT
CATCGCTGACGAGTAACCGGATCCCCGATCCGTGGACTTGTCAGCGACTGAGGAAACAGACTTTATCTGAGCTGAGGGTCCAGGCCATTGAACCCTCAGCTGAAATGTGTGCAGGAAATGCTCACCGTTAAGTCTGATGACGTGAACGGTCGTACCAAGATGTATAAAAACATCGTGGACGGCAACCATCAGATGGAGCCGGGCATGCCAGAATCCTTCAACGTATTGTTGAAAGAGATTCGTTCGCTGGGTATCAACATCGAACTGGAAGACGAGTAATTCTCGCTCAAACAGGTCACTG
+
CCCCCGGGGGGGFGGGGGGGGGGGGGGGGGGGGGGFGGGGGGGGGGGGGGGGGGGGGGGGGGGGGGG,<CFGGGGGGGGGGGGGGGGGGGGGGGGGGGGGGGGGGGGGGGGGGGGGGGGGGGGGGGGGGGGGGGGGGGGGGGGGGGGGGGGGGGGGGGGGGGGGGGGGGGGGGGGGGGGGGGGGGGGGGGGGGGGGGGGGGGGGGGGGGGGGGGGGFGGGGGGGGGGGGGGGGFFGGFGGFGGGGGGGFFDFFGFFFFFFFFFFFGFFGFFFFFFB:?FFF<AFF?:?6?<<?B:>77?<)
@M01607:188:000000000-KTTC9:1:1101:12068:2537 1:N:0:AAGGAGAC+CCGAAGAT
CATCGCTGACGAGTAACCGGATCCCCGATCCGTGGACCTGTCAGCGACTGAGGAAACAGACGGACACAGAGCTGAGGCCTCAAGGTCCGGTTGCCTCAGCTCCCTATACTGCAGGAAATGCTCACCGTTAAGTCTGATGACGTGAACGGTCGTACCAAGATGTATAAAAACATCGTGGACGGCAACCATCAGATGGAGCCGGGCATGCCAGAATCCTTCAACGTATTGTTGAAAGAGATTCGTTCGCTGGGTATCAACATCGAACTGGAAGACGAGTAATTCTCGCTCAAACAGGTCACTT
+
CCCCCGGGGGGGGGGGGGGGGGGGGGGGGGGGGGGGGGGGGGGGGGGGGGGGGGGGGGGGGGGGGGG,::CFGGGGGGGGGGGGGGGGGGGGGGGGGGGGGGGGGGGGGGGGGGGGGGGGGGGGGGGGGGGGGGGGGGGGGGGGGGGGGGGGGGGGGGGGGGGGGGGGGGGGGGGGGGGGGGGGGGGGFGGGGGGGGGGGEGGGGGGGGFGFGGGGFGGGGGGFGGGGGGGGGGFGGFGGFGGFGGGGFFGFFGFFFFFFFFFFFGFFDFFFFFFBFFFFBABFFFFFFFAF68?A::FF)
@M01607:188:000000000-KTTC9:1:1101:23589:2539 1:N:0:AAGGAGAC+CCGAAGAT
CATCGCTGACGAGTAACCGGATCCCCGATCCGTGGACTTGTCAGCGACTGCGGAAACAGACCACTCTCTTGCTGAGGATGTGATATTTCCTTCCTCAGCATAAGTTGCTGCAGGAAATGCTCACCGTTAAGTCTGATGACGTGAACGGTCGTACCAAGATGTATAAAAACATCGTGGACGGCAACCATCAGATGGAGCCGGGCATGCCAGAATCCTTCAACGTATTGTTGAAAGAGATTCGTTCGCTGGGTATCAACATCGAACTGGAAGACGAGTAATTCTCGCTCAAACAGGTCACTGC
+
CCCCCGGGGGGGGGGGFGGGGGGGGGGGGGGGGGGGGGGGGGGGGGFGGG,CFFGGGGGGGGGGGGGGGGGGGGGGGGGGGGGGGGGGGGGGGGGGGGGGGGGGGGGGGGGGGGGGGGGGGGGGGGGGGGEGGGGGGGGGGGGGGGGGGGGGGGGGGGGGGGGGGGGGGGGGGGGGDFFGEGGGGGGFGGGGGGGGGGGGGGGGGGGGGGGCFGFGFGGGGGGGGGGGGGDDFFFGGFGGFGGGGGDDEFGFFGFFFFFF??FFFGFFGF<@EFFFFF?@AAA?318>8A<:B?A>?FA2)
@M01607:188:000000000-KTTC9:1:1101:7241:2543 1:N:0:AAGGAGAC+CCGAAGAT
CATCGCTGACGAGTAACCGGATCCCCGATCCGTGGACTTGTCAGCGACTGAGGAAACGACATTGTGTCGGCTGAGGTAGTATAGTCGAACATCCTCAGCAAGCATGGTTGCAGGAAATGCTCACCGTTAAGTCTGATGACGTGAACGGTCGTACCAAGATGTATAAAAACATCGTGGACGGCAACCATCAGATGGAGCCGGGCATGCCAGAATCCTTCAACGTATTGTTGAAAGAGATTCGTTCGCTGGGTATCAACATCGAACTGGAAGACGAGTAATTCTCGCTCAAACAGGTCACTGC
+
CCCCCGGGGGGGGGGGGGGGGGGGGGGGGGGGGGGGGGGGGGGGGGGGGGCFGGGGGGGGGGGGGGG<6CFGGGGGGGGGGGGGGGGGGGGGGGGGGGGGGGGGGGGGGGGGGGGGGGGGGGGGGGGGGGGGGGGGGGGGGGGGGGGGGGGGGGGGGGGGGGGGGGGGGGGGGGGGGGGGGGGGGGGGGGGGGGGGGGGEGGGGGGGGGGGCGFGGFG?GFGFGGFGFG5FFGGFFGFGFFGGGGGDDD:G?FGFFFFFFBFFFFG??DF?5>>><?4=@BBAB:(3,<BFFFFA?>?<<)
@M01607:188:000000000-KTTC9:1:1101:20005:2543 1:N:0:AAGGAGAC+CCGAAGAT
CATCGCTGACGAGTAACCGGATCCCTGATCCGTGGACTTGTCAGCGACTGAGGAAACAGACAGGCACTAGGCTGAGGAAGTAGTGATATCCTGCCTCAGCTTCTTCAGCTGCAGGAAATGCTCACCGTTAAGTCTGATGACGTGAACGGTCGTACCAAGATGTATAAAAACATCGTGGACGGCAACCATCAGATGGAGCCGGGCATGCCAGAATCCTTCAACGTATTGTTGAAAGAGATTCGTTCGCTGGGTATCAACATCGAACTGGAAGACGAGTAATTCTCGCTCAAACAGGTCACTT
+
CCCCCGGGGGGGGGGGGGGGGGGGGGGGGGGGGGGGGGGGGGGGGGGGGGGGGGGGGGGGGGGGGGGEFFGGGGGGGGGGGGGGGGGGGGGGGGGGGGGGGGGGGGGGGGGGGGGGGGGGGGGGGGGGGGGGGGGGGGGGGGGGGGGGGGGGGGGGGGGGGGGGGGGGGGGGGGGGGGGGGGGGGGGGGGGGGGGGGGGGEEGGGGGGGGGGGGGGFGGGGGGGGGGGGGGGGGFGGFGGFGGGGGGGFFGAFGFFFFFFFFFFFG?FGF?FF<;;<BFFF9<A??BBFBFFBFFFF:05)
@M01607:188:000000000-KTTC9:1:1101:15617:2580 1:N:0:AAGGAGAC+CCGAAGAT
CGTCGCTGACGAGTAACCGGATCCCCGATCCGTGGACTTGTCAGCGACTGAGGAAACAGACGGAATTAGGGCTGAGGTCATACCTTCTAGTCCCCTCAGCTACACCGGGTGCAGGAAATGCTCACCGTTAAGTCTGATGACGTGAACGGTCGTACCAAGATGTATAAAAACATCGTGGACGGCAACCATCAGATGGAGCCGGGCATGCCAGAATCCTTCAACGTATTGTTGAAAGAGATTCGTTCGCTGGGTATCAACATCGAACTGGAAGACGAGTAATTCTCGCTCAAACAGGTCACTG
+
CCCCCGGGGGGGGGGGGGGGGGGGGGGGGGGGGGGGGGGGGGGGGGGGGGGGGGGGGGGGGGGGGGG,:CEGGGGGGGGGGGGGGGGGGGGGGGGGGGGGGGGGGGGGGGGGGGGGGGGGGGGGGGGGGGGGGGGGGGGGGGGGGGGGGGGGGGGGGGGGGGGGGGGGGGGGGGGGGGGGGGGGGGGGGGGGGGGGGGGGGGEGGGGGGGGGGGGFFGGGGGGGGGGGGGGGGGFGFFGGFGGGGGGGFFGFFGFFFFFFF?FFFGFFGFFFFFB>?FBFBFFFF??<>B<<:BFAF:BF9
@M01607:188:000000000-KTTC9:1:1101:15090:2584 1:N:0:AAGGAGAC+CCGAAGAT
CATCGCTGACGAGTAACCGGATCCCCGATCCGTGGACTTGTCAGCGACTGAGGAAACAGACGCAATTCAGGCTGAGGCTACTCCTAGTGAAATCCTCAGCGCCACGTACTGCAGGAAATGCTCACCGTTAAGTCTGATGACGTGAACGGTCGTACCAAGATGTATAAAAACATCGTGGACGGCAACCATCAGATGGAGCCGGGCATGCCAGAATCCTTCAACGTATTGTTGAAAGAGATTCGTTCGCTGGGTATCAACATCGAACTGGAAGACGAGTAATTCTCGCTCAAACAGGTCACTG
+
CCCCCGGGGGGGGGGGGGGGGGGGGGGGGGGGGGGGGGGGGGGGGGGGGGGGGGGGGGGGGGGGGGGCGFGGGGGGGGGGGGGGGGGGGGGGGGGGGGGGGGGGGGGGGGGGGGGGGGGGGGGGGGGGGGGGGGGGGGGGGGGGGGGGGGGGGGGGGGGGGGGGGGGGGGGGGGGFFGGGGGGGGGGGGGGGGGGGGGGGGGGGGGGGGGGFGGGCAFGGGGGFFGGGGGGGGFFGG;FGFGGGGGGGFEGFFFFFFFFFFFFFFC?FGFFFFFBB?:FFDFFAB?6:B?DF?BFF??BF)
@M01607:188:000000000-KTTC9:1:1101:13265:2587 1:N:0:AAGGAGAC+CCGAAGAT
CATCGCTGACGAGTAACCGGATCCCCGATCCGTGGACTTGCCAGCGACTGAGGAAACAGACATTGGTTCGGCTGAGGAAAACTGGCATCACGGCCTCAGCATCTACGTGTGCAGGAAATGCTCACCGTTAAGTCTGATGACGTGAACGGTCGTACCAAGATGTATAAAAACATCGTGGACGGCAACCATCAGATGGAGCCGGGCATGCCAGAATCCTTCAACGTATTGTTGAAAGAGATTCGTTCGCTGGGTATCAACATCGAACTGGAAGACGAGTAATTCTCGCCCAAACATGTCACTG
+
CC@CCFGCCEGGGBCEGGGGC:CCFGD@CGGGGGEGGFC<EEGCC:7@FGCFCFGGGFGCFFFFGGF,<@B@FGDGGCFGGFGGFFCFGGFCED@?B8FGFGGGGCFBFFGGGGGDF<FCDFCFGGGFCF4E@EEFDGCGFG7BFEGGGFFFGGGEGFGCFGFFFEFGEGFGGFGGGGGGGDGGEGGE98>DFGGCFCFEEEGEGGDFECCFFGCGFGGGFFGGGC6CE>8:FFFFGFGF?79DDDD3>5C@FFFF476??B?FFD7?F?:57:6(474@A2<A?6,((4,:().<A<A>.
@M01607:188:000000000-KTTC9:1:1101:22993:2587 1:N:0:AAGGAGAC+CCGAAGAT
CATCGCTGACGAGTAACCGGATCCCCGATCCGTGGACTTGTCAGCGACTGAGGAAACAGACCTGCATCTGGCTGAGGGTGCGCCGGCTTTTAGCCTCAGCCTTGTTGAATGCAGGAAATGCTCACCGTTAAGTCTGATGACGTGAACGGTCGTACCAAGATGTATAAAAACATCGTGGACGGCAACCATCAGATGGAGCCGGGCATGCCAGAATCCTTCAACGTATTGTTGAAAGAGATTCGTTCGCTGGGTATCAACATCGAACTGGAAGACGAGTAATTCTCGCTCAAACAGGTCACTG
+
CCCCCGGGGGGGGGGGGGGGGGGGGGGGGGGGGGGGGGGGGGGGGGGGGG<CFGGGGGGGGGGGGGGDGGGGGGGGGGGGGGGGGGGGGGGGGGGGGGGGGGGGGGGGGGGGGGGGGGGGGGGGGGGGGGGGGGGGGGGGGGGGGGGGGGGGGGGGGGGGGGGGFGGGGGGGGGGGFGGGGGGGGGGGGGFGGGGGGGGGGGGGGGGGGGG=FGGGFGGGGGGGGGGGGGGGGGFGGFGGFGGGGGGGFFGFFGFFFFFFFFFFFGFFGFFFFF>;BFFFFB>BFFFFFFFF:BBAF?0A)
@M01607:188:000000000-KTTC9:1:1101:19080:2592 1:N:0:AAGGAGAC+CCGAAGAT
CATCGCTGACGAGTAACCGGATCCCCGATCCGTGGACTTGTCAGCGACTGAGGAAACAGACATCTTACTCGCTGAGGAGTTGTTAATCCAATTCCTCAGCCGCCCTGCATGCAGGAAATGCTCACCGTTAAGTCTGATGACGTGAACGGTCGTACCAAGATGTATAAAAACATCGTGGACGGCAACCATCAGATGGAGCCGGGCATGCCAGAATCCTTCAACGTATTGTTGAAAGAGATTCGTTCGCTGGGTATCAACATCGAACTGGAAGACGAGTAATTCTCGCTCAAACAGGTCACTG
+
CCCCCGGGGGGGGGGGGGGGGGGGGGGGGGGGGGGGGGGGGGGGGGGGGGGGGGGGGGGGGGGGGGGDGGGGGGGGGGGGGGGGGGGGGGGGGGGGGGGGGGGGGGGGGGGGGGGGGGGGGGGGGGGGGGGGGGGGGGGGGGGGGGGGGGGGGGGGGGGGGGGGGGGGGGGGGGGGGDGGGGGGGGGGGGGGGGGGGGGGGGGGGGGGGGGGGGGGFGGGGGGGGGGGGGGGGGFGGFGGFGGGGGGGFFGFF:=FFFFFFFFFFGFFGFBFFF>3?BFFAFFFFF?FFF<<6<?F07?F4
@M01607:188:000000000-KTTC9:1:1101:19978:2597 1:N:0:AAGGAGAC+CCGAAGAT
CATCGCTGACGAGTAACCGGATCCCCGATCCGTGGACTTGTCAGCGACTGAGGAAACAGACGAGCCGTGGGCTGAGGGTAATCAGGTGGAAAGCCTCAGCTATACACAATGCAGGAAATGCTCACCGTTAAGTCTGATGACGTGAACGGTCGTACCAAGATGTATAAAAACATCGTGGACGGCAACCATCAGATGGAGCCGGGCATGCCAGAATCCTTCAACGTATTGTTGAAAGAGATTCGTTCGCTGGGTATCAACATCGAACTGGAAGACGAGTAATTCTCGCTCAAACAGGTCACTG
+
CCCCCGGGGGGGGGGGGGGGGGGGGGGGGGGGGGGGGGGGGGGGGGGGGGGGGGGGGGGGGGGGGGGEEGGGGGGGGGGGGGGGGGGGGGGGGGGGGGGGGGGGGGGGGGGGGGGGGGGGGGGGGGGGGGGGGGGGGGGGGGGGGGGGGGGGGGGGGGGGGGGGGGGGGGGGGGGGGGGGGGGGGGGGGGGGGGGGGFGGGGGGGGGGGGGGGGGGFGGGGGGGGGGGGFGGGGFGGFGGFGGGGGGGFFGFFGFFFFFF>BFFFGFFGFFFFFFFFF?FFFFFFB??;<BFFBFA>22>)
@M01607:188:000000000-KTTC9:1:1101:20707:2599 1:N:0:AAGGAGAC+CCGAAGAT
CATCGCTGACGAGTAACCGGATCCCCGATCCGTGGACTTGTCAGCGACTGAGGAAACAGACAGCATGCGCGCTGAGGTAGTATGGCAAAATGGCCTCAGCGTCAATCCCTGCAGGAAATGCTCACCGTTAAGTCTGATGACGTGAACGGTCGTACCAAGATGTATAAAAACATCGTGGACGGCAACCATCAGATGGAGCCGGGCATGCCAGAATCCTTCAACGTATTGTTGAAAGAGATTCGTTCGCTGGGTATCAACATCGAACTGGTAGACGAGTAATTCTCGCTCAAACAGGTCACTG
+
CCCCCCGEGFEF7FGGF<FEGGGGGGGGGGGGGGGBFGG<FFGGGG@EGECEFFGGGFFGGCFGFFG8+@CFCF:ECFF<FFEFFFEFGEF,<EEFGGCECEFCEFGFGGGGGGGGGGGDFGGFGGGGGGD<FCDFGGGGF7F@F=FG:FFCGGGC9FFFGGFGGGGFCFEFFEFE5>>38B>EEFGG9DEGCFCE88,==>:CCFFG8CCEGCFFFDGF>FEF=F?9C7C7@9;F<;FFFDGGGGGDBFGFF:B=F:?F0<7FF**)*9>FB?BBB?@@<<948((47>FF22184)8<)
@M01607:188:000000000-KTTC9:1:1101:10262:2617 1:N:0:AAGGAGAC+CCGAAGAT
CATCGCTGACGAGTAACCGGATCCCCGATCCGTGGACTTGTCAGCGACTGAGGAAACAGACTGGAGACAGGCTGAGGTTTCAAAGCTCATTGACCTCAGCCCGACTGCGTGCAGGAAATGCTCACCGTTAAGTCTGATGACGTGAACGGTCGTACCAAGATGTATAAAAACATCGTGGACGGCAACCATCAGATGGAGCCGGGCATGCCAGAATCCTTCAACGTATTGTTGAAAGAGATTCGTTCGCTGGGTATCAACATCGAACTGGAAGACGAGTAATTCTCGCTCAAACAGGTCACTG
+
CCCCCGGGGGGGGGGGGGGGGGGGGGGGGGGGGGGGGGGGGGGGGGGGGGGGGGGGGGGGGGGGGGGGFGGGGGGGGGGGGGGGGGGGGGGGGGGGGGGGGGGGGGGGGGGGGGGGGGGGGGGGGGGGGDGGGGGGGGGGGGGGGGGGGGGGGGGGGGGGGGGGGGGGGGGGGGGGGGGGGGGGEGGGGGGGGGGGGFGGGGGDGGGGGGGGGGGGAGFGGGGGGCGGGGGGFGFGGFGGFDGGGGGGFFGFFGFFFFFFFFFFFGFFGF?FFB>FFFF?<BDFF?BFF<>B<FBABFFF5
@M01607:188:000000000-KTTC9:1:1101:16300:2630 1:N:0:AAGGAGAC+CCGAAGAT
CATCGCTGACGAGTAACCGGATCCCCGATCCGTGGACTTGTCAGCGACTGAGGAAACAGACCATCGGGCGGCTGAGGATTGAATTATTACACCCCTCAGCTGCATCTAGTGCAGGAAATGCTCACCGTTAAGTCTGATGACGTGAACGGTCGTACCAAGATGTATAAAAACATCGTGGACGGCAACCATCAGATGGAGCCGGGCATGCCAGAATCCTTCAACGTATTGTTGAAAGAGATTCGTTCGCTGGGTATCAACATCGAACTGGAAGACGAGTAATTCTCGCTCAAACAGGTCACTG
+
CCCCCGGGGGGGGGFFFGGGGGGDGGDGGCFGGGGGGGGGGGGGGGGGGGCFGGGGGGGGGFGGGGGGGGGGGGCDGGGFEFGGGGGGGGGGFGGGDGGGFGGGGG<DCGDGGGGGGGGGGGAFGGGGGGGFFEGGGGGGGGGGGGAFFFGGGGGGFFGGGGGGGGGGDFEFCGGGGGGGGGDGGGGGGGGGGGGGGGGGGGGGGG*BFGGGGGGGFGGGGGGGGGGGGGGGGGFFGFFF?GGGGGDGFFGFFGF4FF4@??FFFFFFFF?>F?;>??FFFAFFFF8?>?A?F?BFF:?D)
@M01607:188:000000000-KTTC9:1:1101:7852:2640 1:N:0:AAGGAGAC+CCGAAGAT
CATCGCTGACGAGTAACCGGATCCCCGATCCGTGGACTTGTCAGCGACTGAGGAAACAGACTGTCGATACGCTGAGGGCATACTGCCGGATTTCCTCAGCTGGCGTTTCTGCAGGAAATGCTCACCGTTAAGTCTGATGACGTGAACGGTCGTACCAAGATGTATAAAAACATCGTGGACGGCAACCATCAGATGGAGCCGGGCATGCCAGAATCCTTCAACGTATTGTTGAAAGAGATTCGTTCGCTGGGTATCAACATCGAACTGGAAGACGAGTAATTCTCGCTCAAACGGGTCACTT
+
CCCCCGGGGGGEGGGGGGGGGGGGGGEGFGGGGGGGGGGGGGGGGGGGGGGFGGGGGGGGGGGGGGG,:8CFGEGDGGGGGGGGGGGGGGDGGGGGGGGGGGGGGGGGGGGGGGGGGGGGGGGGGGGGGGFFGGGGGGGGGGGGFFGGGGGGGGGGGGGGGGGFGGGGGGGGGGG@,@CFEGGGGGGGFGGGGGG?:CFG:CGGGDFGFGFFGGGGFGGGGGGGFFGGGGGGGGFGGFFGFGFGGGGGFFGFFF4??@FF>BFFFFFFFFFFF:BBF?FFFFF>BBB6>3<<BF:>>:BF2
@M01607:188:000000000-KTTC9:1:1101:17541:2666 1:N:0:AAGGAGAC+CCGAAGAT
CATCGCTGACGAGTAACCGGATCCCCGATCCGTGGACTTGTCAGCGACTGAGGAAACAGACGGTCGGGAGGCTGAGGGCAAACAGTAGGTGTACCTCAGCTAACCGCCTTGCAGGAAATGCTCACCGTTAAGTCTGATGACGTGAACGGTCGTACCAAGATGTATAAAAACATCGTGGACGGCAACCATCAGATGGAGCCGGGCATGCCAGAATCCTTCAACGTATTGTTGAAAGAGATTCGTTCGCTGGGTATCAACATCGAACTGGAAGACGAGTAATTCTCGCTCAAACAGGTCACTT
+
CCCCCGGGGGGGGGGGGGGGGGGDGGGCGGGGGGGGGGGGGGGCGGEGGGGGGGGGGGGGGGGGGGGCEGGGGGGGGGGGGGGGGGGGGGGGGGGGGGGGGGGGGGGGGGGGGGCGGGGGGGFGGGGGGGGGGGGGGGDGGGGGGGGGGGGGGGGGGGGGGGGGGGGGGGGGGGGGGG>FGGGEGGGGFGDGGCGFGFGGED>E=FCGGGGGGGGGFGGGGGGDCCFFGGGGGGFDFFGGFGFFGGD3>DDFFGFFFF@FFFFFFGFFFF0:FB>368@7<4AF??:?>FFDF?BA>BFF)
@M01607:188:000000000-KTTC9:1:1101:7948:2687 1:N:0:AAGGAGAC+CCGAAGAT
CATCGCTGACGAGTAACCGGATCCCCGATCCGTGGACTTGTCAGCGACTGAGGAAACAGACGCAATGGGTGCTGAGGTTGAGGGAGAGTGGGCCCTCAGCATCTGATTCTGCAGGAAATGCTCACCGTTAAGTCTGATGACGTGAACGGTCGTACCAAGATGTATAAAAACATCGTGGACGGCAACCATCAGATGGAGCCGGGCATGCCAGAATCCTTCAACGTATTGTTGAAAGAGATTCGTTCGCTGGGTATCAACATCGAACTGGAAGACGAGTAATTCTCGCTCAAACAGGTCACTG
+
CCCCCGGGGGGGGGGGGGGGGGGGGGGGGGGGGGGGGGGGGGGGGGGGDGEGGGGGGGGGGGGGGGG@EGGGGGGGGGGGGGGGGGGGGGGGGGGGGGGGGGGGGGGGGGGFGGGGGGGGGGGGGGGGGGGGGGGGGGGGGGGGGGGGGGGEFGGGGGGGGGGGGGGGGGGGFFDFFGGGEGGGGGGGGGGGGGGGGGGGGGGGGGGGGGGGGGGGFGGGFGGGGGGGGGGGGGFGGFFGCGGGGGGGEBGFFC=F?:FFFFFFF46FDF:;??>FFFFFFFFFFFFBB?7?8?BA5),:)
@M01607:188:000000000-KTTC9:1:1101:20828:2694 1:N:0:AAGGAGAC+CCGAAGAT
CATCGCTGACGAGTAACCGGATCCCCGATCCGTGGACTTGTCAGCGACTGAGGAAACAGACTCAATAGTGGCTGAGGAAAAGTGAAAAAAACCCCTCAGCCCGCATTACTGCAGGAAATGCTCACCGTTAAGTCTGATGACGTGAACGGTCGTACCAAGATGTATAAAAACATCGTGGACGGCAACCATCAGATGGAGCCGGGCATGCCAGAATCCTTCAACGTATTGTTGAAAGAGATTCGTTCGCTGGGTATCAACATCGAACTGGAAGACGAGTAATTCTCGCTCAAACAGGTCACTG
+
CCCCCGGGDFGG:FFGGEEGEDFAEGECCGGGFGGGGGGGG<FEDFGGGGFGFGGGGGGGGGGFGGFCGACGGGGGGDGGGGCFGFGGGGGGFDGGDFGGDEGGEEEFGGFGGGGEGGGCCFFGGGGGGGGGGGGGGGGGGGGGGGFGCGGGFGGFGGGFGFGGGGGFGGGGG6FEFGGFCEG*BCFGGGGFGGFGGC8C:CDCEF:CCFG=CFGGF7F9D:ECCFF7C:CF>EFFG4CCFGGGGGDC5@GF?DFF=5?F0355;DFFGFFF5:99::*669<A:::39?A<0105438A)
@M01607:188:000000000-KTTC9:1:1101:20645:2712 1:N:0:AAGGAGAC+CCGAAGAT
CATCGCTGACGAGTAACCGGATCCCCGATCCGTGGACTTGTCAGCGACTGAGGAAACAGACTTGGAGGCGGCTGAGGCGTGCGAAGGCATAAGCCTCAGCAGCGAAGGCTGCAGGAAATGCTCACCGTTAAGTCTGATGACGTGAACGGTCGTACCAAGATGTATAAAAACATCGTGGACGGCAACCATCAGATGGAGCCGGGCATGCCAGAATCCTTCAACGTATTGTTGAAAGAGATTCGTTCGCTGGGTATCAACATCGAACTGGAAGACGAGTAATTCTCGCTCAAACAGGTCACTT
+
CCCCCGGGGGGGGGGGGGGGGGGGGGGGGGGGGGGCGGGGGGGGGGGGGGGGGGGGGGGGGGGGGGG7FGGGGGGGGGGGGGGGGGGGGGGGGGGGGGGGGGGGGGGGGGGGGGGGGGFGGGGGGGGGGGGGGGGGGGGGGGGGGGGGGGGGGGGGGGGFGGGGGGGGGGGGGGGGGGGGGGGGGGGGGGGGGGGGD6FGGGGGGGGGGGGGGGGGFGGGGGGGEGGGGGDGGGFGGFGGFGGGGGGGFFGFFGFFB?FFBFF?FF@FGFFFFBFFFFFFA<>BF?6?6<AF<<B>?>?B)
@M01607:188:000000000-KTTC9:1:1101:21070:2714 1:N:0:AAGGAGAC+CCGAAGAT
CATCGCTGACGAGTAACCGGATCCCCGATCCGTGGACTTGTCAGCGACTGAGGAAACAGACTTTGCGACCGCTGAGGAGGATAGTCTACGTTCCCTCAGCTCTCTAATATGCAGGAAATGCTCACCGTTAAGTCTGATGACGTGAACGGTCGTACCAAGATGTATAAAAACATCGTGGACGGCAACCATCAGATGGAGCCGGGCATGTCAGAATCCTTCAACGTATTGTTGAAAGAGATTCGTTCGCTGGGTATCAACATCGAACTGGAAGACGAGTAATTCTCGCTCAAACAGGTCACTT
+
CCCCCGGGGGGGGGGGGGGGGGGGGGGGGGGGGGGGGGGGGGGGGGGGGGGGGGGGGGGGGGGGGGG+8@FGGGGFGGGGGGGGGGGGGGGGGGGGGGGGGGGGGGGGGGGGGGGGGGGGGGGGGGGGGGGGGGGGGGGGGGGGGGGGGGGGGGGGGGGGGGGGGGGGGGDGGGGGGGGGGGGGGGGGFGGGGGGGGGGGGGGGGGGGGGGGGGGGFGGGGGGFGGGGGGGGGGFGGFGGFGGGGGGGFFGFFGFFFFFFFFFFFGFFGFFFFFF>FF4@AFFA?FBBFFFF6?:AB7:B)
@M01607:188:000000000-KTTC9:1:1101:16229:2722 1:N:0:AAGGAGAC+CCGAAGAT
CATCGCTGACGAGTAACCGGATCCCCGATCCGTGGACTTGTCAGCGACTGAGGAAACAGACACCATCCAAGCTGAGGTCAGTGGGTTGTCTACCCTCAGCATGCTGTAGTGCAGGAAATGCTCACCGTTAAGTCTGATGACGTGAACGGTCGTACCAAGATGTATAAAAACATCGTGGACGGCAACCATCAGATGGAGCCGGGCATGCCAGAATCCTTCAACGTATTGTTGAAAGAGATTCGTTCGCTGGGTATCAACATCGAACTGGAAGACGAGTAATTCTCGCTCAAACAGGTCACTC
+
CCCCCGGGGGGGGGGGGFGGCEGEFGGGC+@EFGGEGGGGGGFGEBFFFCDFDGCFGGGGGGG7FFGC<EACGGGGFGGGGGG8CFF4,:CFFFGGGGDGFGEGGGCFGGGGGGGGGGFFFF9BFGCFGGFAEEGGAGFGDCFGGGGG7CFEGGGGGFGG9FGGGFGGFFEGGFEDFGGCGDGGGGGGGGGCGFD8?DGGCCECGFGGC6FGGGG?CGGGGGEF=:EGG+*;@CAD45?FAD>FGDC<>BGFFGF?F?*)81?F:9?FC?15@02318F=AF2<<1:10<>FF:?B)54A)
@M01607:188:000000000-KTTC9:1:1101:14760:2729 1:N:0:AAGGAGAC+CCGAAGAT
CATCGCTGACGAGTAACCGGATCCCCGATCCGTGGACTTGTCAGCGACTGAGGAAACAGACTAGAAGGGTGCTGAGGGGTGCAAGGCCTCCAGCCTCAGCGATTGGTGGTGCAGGAAATGCTTACCGTTAAGTCTGATGACGTGAACGGTCGTACCAAGATGTATAAAAACATCGTGGACGGCAACCATCAGATGGAGCCGGGCATGCCAGAATCCTTCAACGTATTGTTGAAAGAGATTCGTTCGCTGGGTATCAACATCGAACTGGAAGACGAGTAATTCTCGCTCAAACAGGTCACTG
+
CCCCCGGGGGGGGGGGGGGGGGGGGGGGGGGGGGGGGGGGGGGGGGGGGGGGGGGGGGGFGGGGFGG8FGGGGGGGGGGGGGGGGGGGGGGGGGGGGGGGGGGGGGGGGGGGGGGGGGGGGGGGGGGGGGGGGGGGGGGGGGGGGGGGGGGGGGGGGGGCGGGGGGGGGGGGGGGGGGGGGGGGGGGGGGGGFGGGGGGGGGGGGGGGGGGGGGGGFGGGGGGGGGGGGGGFFGFFGFGGFGGDGGGGFFGFFGFF?FF:7?FFFGFFC@:FFFFFFFFFFBBFF??FFF<>:?F<:8?B)
@M01607:188:000000000-KTTC9:1:1101:10383:2736 1:N:0:AAGGAGAC+CCGAAGAT
CATCGCTGACGAGTAACCGGATCCCCGATCCGTGGACTTGTCAGCGACTGAGGAAACAGACTCAGTTTGGGCTGAGGCCGCTACGCCAAAATACCTCAGCAGCCATTATTGCAGGAAATGCTCACCGTTAAGTCTGATGACGTGAACGGTCGTACCAAGATGTATAAAAACATCGTGGACGGCAACCATCAGATGGAGCCGGGCATGCCAGAATCCTTCAACGTATTGTTGAAAGAGATTCGTTCGCTGGGTATCAACATCGAACTGGAAGACGAGTAATTCTCGCTCAAACAGGTCACTT
+
CCCCCGGGGGGGFGGGGGGGGGGGGGGGGGGGGGGGGGGGGGGGGGGGGGGGGGGGGGGGGGGGGGGFFGGGGGGGGGGGGGGGGGGGGGGGGGGGGGGGGGGGGGGGGGGGGGGGGGGGGGGGGGGGGGGGGGGGGGGGGGGGGGGGGGGGGGGGGGGGGGGGGGGGGGGGGGGGGEGGGGGGGGGGGGGGGGGGGGGGGGGGGGGGGGGGGGGGFGGGGGGGGGGGGGCGGGFGGFGGFGGGGGGGFFGFFFBFFFFFFBFFFGFFGF1>FFF>FF?FFBAAF<?F>BFFF:6<77?A)
@M01607:188:000000000-KTTC9:1:1101:13417:2750 1:N:0:AAGGAGAC+CCGAAGAT
CATCGCTGACGAGTAACCGGATCCCCGATCCGTGGACTTGTCAGCGACTGAGGCCACCCTTGGACTGCACCTCAGCGCTGAACAATGCAGGAAATGCTCACCGTTAAGTCTGATGACGTGAACGGTCGTACCAAGATGTATAAAAACATCGTGGACGGCAACCATCAGATGGAGCCGGGCATGCCAGAATCCTTCAACGTATTGTTGAAAGAGATTCGTTCGCTGGGTATCAACATCGAACTGGAAGACGAGTAATTCTCGCTCAAACAGGTCACTGCTGTCGGGTTAAAACCCGGCAGCG
+
C<BCCGGGGGGGGGGGGGGGGGGGGGGGGGGGGFFGGGGEGGGGGGGGGDGC,FGGGGGGGGGGGGGGEGGFFGGGGGGGGGGGGGGGGGGGGGGGGGGGGGGGGGGGGFGGGGGGGGGGGGGGGGGEGGGGGGGGGGGGGGGGGG7>FGGG<CEGGGGGGGGGEFGFCFFGCEFGCGCEGGFGGGGGFGGGGGFCGGGGGCFGGG6C;FGGCFGGFGGFGEGDEE>EFGGFGGFGGFGFFGGGGFGGFED3>FFFFF7826;FFG?F7)2?)4?A6?F?AB?FFFFBFAA7?<;>>;>F1
@M01607:188:000000000-KTTC9:1:1101:12454:2751 1:N:0:AAGGAGAC+CCGAAGAT
CATCGCTGACGAGTAACCGGATCCCCGATCCGTGGACTTGTCAGCGACTGAGGAAACAGACAGATTTTTAGCTGAGGGAGGCGCAAGCGGGTTCCTCAGCCGGTTCATATGCAGGAAATGCTCACCGTTAAGTCTGATGACGTGAACGGTCGTACCAAGATGTATAAAAACATCGTGGACGGCAACCATCAGATGGAGCCGGGCATGCCAGAATCCTTCAACGTATTGTTGAAAGAGATTCGTTCGCTGGGTATCAACATCGAACTGGAAGACGAGTAATTCTCGCTCAAACAGGTCACTT
+
CCCCCGGGGGGGGGGGGGGGGGGGGGGGGGGGGGGGGGGGGGGGGGGGGGGGGGGGGGGGGGGGGGGFGGGGGGGGGGGGGGGGGGGGGGGGGGGGGGGGGGGGGGGGGGGGGGGGGGGGGGGGGGGGGGGGGGGGGGGGGGGGGGGGGGGGGGGGGGGGGGGGGGGGGGGGGGGGGGGGGGGGGGGGGGGGFGGGGGGGGGGGGGGGGGGGGGGGFGGGGGGGGGGGGGGGGGFFDFFGFGGGGGGGEBGFFGFFFFFFFFFFFGFFGFFFFFF>::FFFFFBBF??>DADFBFA>?FA-
@M01607:188:000000000-KTTC9:1:1101:17689:2752 1:N:0:AAGGAGAC+CCGAAGAT
CATCGCTGACGAGTAACCGGATCCCCGATCCGTGGACTTGTCAGCGACTGAGGAAACAGACTCGATCTACGCTGAGGGAGTGACCTGATGGACCCTCAGCCAAAACCCATGCAGGAAATGCTCACCGTTAAGTCTGATGACGTGAACGGTCGTACCAAGATGTATAAAAACATCGTGGACGGCAACCATCAGATGGAGCCGGGCATGCCAGAATCCTTCAACGTATTGTTGAAAGAGATTCGTTCGCTGGGTATCAACATCGAACTGGAAGACGAGTAATTCTCGCTCAAACAGGTCACTG
+
CCCCCGGGGGGGFGGGGGGGGGGGGGGGGGGGGGGGGGGGGGGGGGGGGGGGGGGGGGGGGGGGGGG,<<CFGGGGGGGGG8FGGGGGGGGGGGGGGGGGGGGGGGGGGGGGGGGGGGGGGGGGGGGGGGGGGGGGGGGGGGGGGGGGGGGGGGGGGGGGGGGGGGGGGGGGGGGGGGGGGGGGGGGGFGGGGFGGFGGGGGGGGGGGGGGDFGGGFGGGGGGGGGGGGGFGGGFGGFFGFGDGGGDD3>CFFGF?FFFFF?FF>C*<<F0))3;648B@A>9AFFBF0?DB008>:>?A)
@M01607:188:000000000-KTTC9:1:1101:20546:2760 1:N:0:AAGGAGAC+CCGAAGAT
CATCGCTGACGAGTAACCGGATCCCCGATCCGTGGACTTGTCAGCGACTGAGGAAACAGACTACGGGTGTGCTGAGGCGTGAAACGTCTTGAACCTCAGCTTTTCGCGTTGCAGGAAATGCTCACCGTTAAGTCTGATGACGTGAACGGTCGTACCAAGATGTATAAAAACATCGTGGACGGCAACCATCAGATGGAGCCGGGCATGCCAGAATCCTTCAACGTATTGTTGAAAGAGATTCGTTCGCTGGGTATCAACATCGAACTGGAAGACGAGTAATTCTCGCTCAAACAGGTCACTG
+
CCCCCGGGGGGGGGGGGGGGGGGGGGGGGGGGGGGGGGGGGGGGGGGGGGGGGGGGGGGGGGGGGGG+8FFGGGGGGGGGGGGGGGGGGGGDFGFEGGGGGGGGGGGGGGGGGGGGGGGGGGGGGGGGGGGGGGGGGGGGGGGGGGGGGGGGGGGGGGGGDGGGGGGGCFEFGGGGGGGGGGGGGGGGGFFGGGGG7CGG8CEGDGGGGGGGGGGGFGGGFGGFGC6EEFFGFGFGGFFGFGGGGGGDEEDFFD=?6FFFF?F457@FF)3@F?FBF?FFFFFFB:66><AB016<B::9)
@M01607:188:000000000-KTTC9:1:1101:18998:2760 1:N:0:AAGGAGAC+CCGAAGAT
CATCGCTGACGAGTAACCGGATCCCCGATCCGTGGACTTGTCAGCGACTGAGGAAACAGACACTCCGTCAGCTGAGGGCTCGGAGCTGTGCGGCCTCAGCTTAAGTGTTTGCAGGAAATGCTCACCGTTAAGTCTGATGACGTGAACGGTCGTACCAAGATGTATAAAAACATCGTGGACGGCAACCATCAGATGGAGCCGGGCATGCCAGAATCCTTCAACGTATTGTTGAAAGAGATTCGTTCGCTGGGTATCAACATCGAACTGGAAGACGAGTAATTCTCGCTCAAACAGGTCACTG
+
CCCCCGGGEGGEFGGGGGGGGGGGGGGGGGGGGGG@AEFGGGGGGGGGGGFECFGGGGGGGGGGGGG,:BCGGFGFGEGGFGC@BFGGG?FGGGGGGGGGGGGGGGGGGGGGGGFEGGGGGGGFGGGGGGGGGGGGGGGGGGGCFGGEFFGGGGGG=CFGGGGFGGGGGGGGGGDGG@CFGGGGGGGGGGGGFGFEFGGGGGGGDFGGFGGGCFGGFFCEFGGGGGGGGF4:D?7FFFGGFGGGFG3C@FD5FGFFFFFF0(<55<=?GFF:;?>>::BFFAADB?B292)4?F0<45:F2
@M01607:188:000000000-KTTC9:1:1101:16390:2763 1:N:0:AAGGAGAC+CCGAAGAT
CATCGCTGACGAGTAACCGGATCCCCGATCCGTGGACTTGTCAGCGACTGAGGAAACAGACTCTGATCGGGCTGAGGGAGACACCTGTTAAACCCTCAGCGTGTACAAGTGCAGGAAATGCTCACCGTTAAGTCTGATGACGTGAACGGTCGTACCAAGATGTATAAAAACATCGTGGACGGCAACCATCAGATGGAGCCGGGCATGCCAGAATCCTTCAACGTATTGTTGAAAGAGATTCGTTCGCTGGGTATCAACATCGAACTGGAAGACGAGTAATTCTCGCTCAAACAGGTCACTG
+
CCCCCGGGGGGGFFGGGGGGGGGGGGGGGGGGGGGGGGGGGGGGGGGGGGGGGGGGGGGGGGGGGGGC@FGGGGGGGGGGGGGGGGGGGGGGGGGGGGGGGGGGGGGGGGGGGGGGGGGGGGGGGGGGGGGGGGGGGGGGGGGGGGGGGGGGGGGGGGGGGGGGGGGGGCFGGGGGGGGGGGGGGGGGGGGGGGGGGGGGEGGGGGFGGGGFGGGGFGGGGGGGGGGGGGGGGGFGFFGGFGFGGGGGEFGFFGFFFFFFFFFFFGFFGFFFFFFFFFFFBAFFFFF?BFFFFFFD??>B)
@M01607:188:000000000-KTTC9:1:1101:12713:2826 1:N:0:AAGGAGAC+CCGAAGAT
CATCGCTGACGAGTAACCGGATCCCCGATCCGTGGACTTGTCAGCGACTGAGGAAACAGACGCCTGAGTGGCTGAGGTAAGCCTCGTAACTTGCCTCAGCTGTCTACATTGCAGGAAATGCTCACCGTTAAGTCTGATGACGTGAACGGTCGTACCAAGATGTATAAAAACATCGTGGACGGCAACCATCAGATGGAGCCGGGCATGCCAGAATCCTTCAACGTATTGTTGAAAGAGATTCGTTCGCTGGGTATCAACATCGAACTGGAAGACGAGTAATTCTCGCTCAAACAGGTCACTT
+
CCCCCGGGGGGGGGGGGGGGGGGGGGGGGGGGGGGGGGGGGGGGGGGGGGGGGGGGGGGGGGGGGGG?FGGGGGGGGGGGGGGGGGGGGGGGGGGGGGGGGGGGGGGGGGGGGGGGGGGGGGGGGGGGGGGGGGGGGGGGGGGGGGGGGGGGGGGGGGGGGGGGGGGGGGGGGGGGGGGGGGGGGGGGGGGGGGGGGGGGEGGGGGGGGGGGGGGFCGGGGFEGGFGFGGGGGGFGGFGGCDFGFGGGEFGFFGFFFFFFFFFFFFFFFFF5@?;>FFFFABFDBFFFFFFFFFFA))5<)
@M01607:188:000000000-KTTC9:1:1101:19668:2840 1:N:0:AAGGAGAC+CCGAAGAT
CATCGCTGACGAGTAACCGGATCCCCGATCCGTGGACTTGTCAGCGACTGAGGAAACAGACTGCAGTTCGGCTGAGGTTTGTTGTATAAATAGCCTCAGCTCAACCCGATGCAGGAAATGCTCACCGTTAAGTCTGATGACGTGAACGGTCGTACCAAGATGTATAAAAACATCGTGGACGGCAACCATCAGATGGAGCCTGGCATGCCAGAATCCTTCAACGTATTGTTGAAAGAGATTCGTTCGCTGGGTATCAACATCGAACTGGAAGACGAGTAGTTCTCGCTCAAACAGGTCACTT
+
CCCCCGGGDGGGCFFFGGGEGEGGGGGGGGGGGGGGGGGFEE@FGCDGFCCFFFGGGGGGGGGCFFG,<B@CEGFEFGCFGGGF<FEFECDFFGEGGGCGFFFGGGGGGGGGGGG=FFFGGFB@FGGGG@FGFEGGGGF9FCC=DFGFC=CFGGGGGGGFFGFGCEEFCGGEAF>FC@BFCGEEGG@C>DEFGGG?FEFE,=CFFCFGGGGGGGGGFGGGCCE8FFGFGGFGGGFGF4::ADDDGD<37><?FGF??FFF:(0;@CF@C):FFB9283@@BA9A?:-39?<??(8<0)5<)
@M01607:188:000000000-KTTC9:1:1101:9715:2867 1:N:0:AAGGAGAC+CCGAAGAT
CATCGCTGACGAGTAACCGGATCCCCGATCCGTGGACTTGTCAGCGACTGAGGAAACAGGCATTTGGAACGCTGAGGTTCACTTATATTTATTCCTCAGCTCCGGAAAATGCAGGAAATGCTCACCGTTAAGTCTGATGACGTGAACGGTCGTACCAAGATGTATAAAAACATCGTGGACGGCAACCATCAGATGGAGCCGGGCATGCCAGAATCCTTCAACGTATTGTTGAAAGAGATTCGTTCGCTGGGTATCAACATCGAACTGGAAGACGAGTAATTCTCGCTCAAACAGGTCACTG
+
CCCCCGGGGGGGGGGGGGGGGGGGGGGGGGGGGGGGGGGGGGGGGGGGGGGGGGGGGGGGGGGGGGG,CFFGGGGGGGGGGGGGGGGGGGGGGGGGGGGGGGGGGGGFGGGGGGGGGGGGGGGGGGGGGGGGGGGGGGGGGGGGGGGGGGGGGGGGGGGGGGGGGGGGGGGGGGGGGGGGDEGGGGGGGGGGGGGGGGGGGGGGGGGGGGGFGGGGFGGGGGEGFFGGGFDDGGFGGFGGFGFGGGGGFFGFF4FFFFFF??:FFGFFGFF4F?9(-:FFFF>A?:??9?AFB7:>:>7A)
@M01607:188:000000000-KTTC9:1:1101:12159:2881 1:N:0:AAGGAGAC+CCGAAGAT
CATCGCTGACGAGTAACCGGATCCCCGATCCGTGGACTTGTCAGCGACTGAGGAAACAGACAACAGTCAGGCTGAGGCAATGTTACCGTGATGCCTCAGCCGGCCATTTTGCAGGAAATGCTCACCGTTAAGTCTGATGACGTGAACGGTCGTACCAAGATGTATAAAAACATCGTGGACGACAACCATCAGATGGAGCCGGGCATGCCAGAATCCTTCAACGTATTGTTGAAAGAGATTCGTTCGCTGGGTATCAACATCGAACTGGAAGACGAGTAATCCTCGCTCAAACAGGTCACTG
+
CCCCCGGGGGGGGGGGGGGGGGGGGGGGGGGGGGGGGGGGGGGGGGGGGGGGGGGGGGGGGGGGGGGCGGGGGGGGGGGGGGGGGGGGGGGGGGGGGGGGGGGGGGGGGGGGGGGGGGGGGGGGGGGGGGGGGGGGGGGGGGGGGGGGGGGGGGGGGGGGGGGGGGGGGGGGGGGGGGGGGGGGGGGGGGGGGGGGGGGGGGGGGGGGGGGGGGGGFGGGGGGGGGGGGGGGGGFGGFGGFGGGGGGGFFGFFGFFFFFFFFFFFGFFGFFFFFFFFFFFFFFFFFFFBFFFF:?B0)4<)
@M01607:188:000000000-KTTC9:1:1101:22518:2884 1:N:0:AAGGAGAC+CCGAAGAT
CATCGCTGACGAGTAACCGGATCCCCGATCCGTGGACTTGTCAGCGACTGAGGAAACAGACTTGGAACATGCTGAGGTTTCATACATTTAGGACCTCAGCTCCTTCTAATGCAGGAAATGCTCACCGTTAAGTCTGATGACGTGAACGGTCGTACCAAGATGTATAAAAACATCGTGGACGGCAACCATCAGATGGAGCCGGGCATGCCAGAATCCTTCAACGTATTGTTGAAAGAGATTCGTTCGCTGGGTATCAACATCGAACTGGAAGACGAGTAATTCTCGCTCAAACAGGTCACTG
+
CCCCCGGGGGGGGGGGGGGGGGGGGGGGGGGGGGGGGGGGGGGGGGGGGG,EFGGGGGGGGGGGGGGFGGGGGGGGGGGGGGGGGGGGGGGGGGGGGGGGGGGGGGGGGGGGGGGGGGGGGGGGGGGGGGGGGGGGGGGGGGGGGGGGGGGGGGGGGGGGGGGGGGGGGGGGGGGG?FGGGGGGGGGGGGGGGGGGGGGGGGGGGGGGGGGGGGGGFGGGGGGGGGC?GGGGGGFGGFGGFGGGGGGGFFGFFGFFFFFFFBFFFGFFCFFFFFFFFFFF>DFAFFBFFFFFFFFF7>:A)
@M01607:188:000000000-KTTC9:1:1101:20293:2890 1:N:0:AAGGAGAC+CCGAAGAT
CATCGCTGACGAGTAACCGGATCCCCGATCCGTGGACTTGTCAGCGACTGAGGAAACAGACAATTGAGAGGCTGAGGTGCTGTGACAACTACACCTCAGCGCGGGGGATTGCAGGAAATGCTCACCGTTAAGTCTGATGACGTGAACGGTCGTACCAAGATGTATAAAAACATCGTGGACGGCAACCATCAGATGGAGCCGGGCATGCCAGAATCCTTCAACGTATTGTTGAAAGAGATTCGTTCGCTGGGTATCAACATCGAACTGGAAGACGAGTAATTCTCGCTCAAACAGGTCACTG
+
CCCCCGGGGGGGGGGGGGGGGGGGGGGGGGGGGGGFGGGGGGGGGGEGGG<EFDGGGGGGGGGGGGGFGGGGFFGGGGGGGFGGGGGGGGGGGGGGGGFGGGGGGGGGGGGGGGGGGGGGGGGGGGGGGDFFGGGGGGGGGGGEGGGGGFGGGGGGFGGGGGGGGGGGGGGGGGGGFGGGGGGGGGGGGGGGGGGGFFFGECEGGGFGGGGGGGGFFGGGG?EFGGFGGGGCCEFCC?FGFGGGGGG5B3C?@FFFFF@FFFFFFGFFGFB@5699?BFFFFBFB?6BFB24(36AB:)4)
@M01607:188:000000000-KTTC9:1:1101:22222:2894 1:N:0:AAGGAGAC+CCGAAGAT
CATCGCTGACGAGTAACCGGATCCCCGATCCGTGGACTTGTCAGCGACTGCGGAAACAGACGCAATCTGTGCTGAGGGTAAGCACAGTTTCATCCTCAGCATACGAGCTTGCAGGAAATGCTCACCGTTAAGTCTGATGACGTGAACGGTCGTACCAAGATGTACAAAAACATCGTGGACGGCAACCATCAGATGGAGCCGGGCATGCCAGAATCCTTCAACGTATTGTTGAAAGAGATTCGTTCGCTGGGTATCAACATCGAACTGGAAGACGAGTAATTCTCGCTCAAACAGGTCACTT
+
CCCCCGGGFGGEGGGGGFGFGEGGGGGGGGGGGGGGGGGGGGGGGGGGGG8CEGEGGGGGGGGGGGG,<<CFFGGG7FFGGGGGGGGFGGGGGGGGGGG<BGGGGGGGGGGGGGGGGGGGGGGGGGGGFGGFGGGFGGCGGGGGGGGGGGGGGGGDGGGFGGGGGGGGGGGGGGGG>FGGEEEDGGGGGF?FEGGGGGGG5EGGGGFGGGGGFGGGFGFEGGGGGGGGCFGGGGFGC4?FFGGGG5DGE>C5BF?FFFFFF?F?FGFFG425FB99?7?FAA>A?FFFFFAB?:1<:BFF)
@M01607:188:000000000-KTTC9:1:1101:9396:2898 1:N:0:AAGGAGAC+CCGAAGAT
CATCGCTGACGAGTAACCGGATCCCCGATCCGTGGACTTGTCAGCGACTGAGGAAACAGACACATGGCGGGCTGAGGCGGGACTCACATTAACCCTCAGCTGGTTAATATGCAGGAAATGCTCACCGTTAAGTCTGATGACGTGAACGGTCGTACCAAGATGTATAAAAACATCGTGGACGGCAACCATCAGATGGAGCCGGGCATGCCAGAATCCTTCAACGTATTGTTGAAAGAGATTCGTTCGCTGGGTATCAACATCGAACTGGAAGACGAGTAATTCTCGCTCAAACAGGTCACTG
+
CCCCCGGGGGGGGGGGGGGGGGGGGGGGGGGGGGGGGGGGGGGGGGGGGGGGGGGGGGGGGGGGGGGGDGGGGGGGGGGGGGGGGGGGGGGGGGGGGGGGGGGGGGGGGGGGGGGGGGGGGGGGGGGGGGGGGGGGGGGGGEGGGGGGGGGGGGGGGGGGGGGGGGGGGGGGGGGGGGGGGDGGGGGGGFGGGGGGGGGGDDEGGGGGGGGGGGGGFGGCGDECGGGFFGFGGGFGGFGGFCGFCGGG@DGF?FFFFFFFFFF?FGF?FF7@F:69:?FF<9AFBFBFFBFF::?F>BFA)
@M01607:188:000000000-KTTC9:1:1101:24584:2906 1:N:0:AAGGAGAC+CCGAAGAT
CATCGCTGACGAGTAACCGGATCCCCGATCCGTGGACTTGTCAGCGACTGAGGAAACAGACCGCTTTGCAGCTGAGGCCACCAATCTAAGGAGCCTCAGCAGATTTTGATGCAGGAAATGCTCACCGTTAAGTCTGATGACGTGAACGGTCGTACCAAGATGTATAAAAACATCGTGGACGGCAACCATCAGATGGAGCCGGGCATGCCAGAATCCTTCAACGTATTGTTGAAAGAGATTCGTTCGCTGGGTATCAACATCGAACTGGAAGACGAGTAATTCTCGCTCAAACAGGTCACTG
+
CCCCCGGGGGGGGGGGGGGGGGGGGGGGGGGGGGGGGGGGGGGGGG@@@FGGGGGGGGGGGGGGGGG,:CFGGGGGGGGGGGGGGGGGGGGGGGGGGGGGGGGGGGGGGGGGGGGGGGGGGGGGGGGGGGGGGGGGGGGGGGGGGGGGGGGGGGGGGGGGGGGGGGGGGGGGGGGGGFGGGGGGGGGGGGGGGGGGGGGGGGGGGGGGGGGGGGGGFGGGGGGGFFGGGGGGGGFGGFGGFGGGGGGGFEDF?FFFFFFFFFFFFGFFGFF>FFFFFF?FB<AAB<<:>?BFFFB>28:B)
@M01607:188:000000000-KTTC9:1:1101:15998:2911 1:N:0:AAGGAGAC+CCGAAGAT
CATCGCTGACGAGTAACCGGATCCCCGATCCGTGGACTTGTCAGCGACTGAGGAAACAGACAACTGATGGGCTGAGGGTAACCAAAGGAGCGCCCTCAGCCACGCAAATTGCAGGAAATGCTCACCGTTAAGTCTGATGACGTGAACGGTCGTACCAAGATGTATAAAAACATCGTGGACGGCAACCATCAGATGGAGCCGGGCATGCCAGAATCCTTCAACGTATTGTTGAAAGAGATTCGTTCGCTGGGTATCAACATCGAACTGGAAGACGAGTAATTCTCGCTCAAACAGGTCACTG
+
CCCCCGFEGFGGGGGGGEGGGEFCFGGCEGGGGF@GG@CFEEDGDC:BBCAFF@FFFFFEFCFFC@E,6,9@C@EFCFFGFGCFGEGCAFCE:FGCCE?F<=FCECFCFGB9<FF:BAE?A?EFFFG=F:?<@DFGGGFDFGF:F>FGGGGDEB>FGGG,EFGFCEGFFGGGC>CFBCCC5:CEEBFG<FF9<?EGGFGGBBEECCCCBFGGF7CCFFCFD=E5*<CFGGF7@FFFFFFG65D7F531539?**9=@?6F>65FF4*699?>?:>633?7254><??FFF<B:?:>004<)
@M01607:188:000000000-KTTC9:1:1101:14625:2917 1:N:0:AAGGAGAC+CCGAAGAT
CATCGCTGACGAGTAACCGGATCCCCGATCCGTGGACTTGTCAGCGACTGAGGAAACAGACTACCTTCCAGCTGAGGCCTTCCTTATGGCGTTCCTCAGCCTACCTTTTTGCAGGAAATGCTCACCGTTAAGTCTGATGACGTGAACGGTCGTACCAAGATGTATAAAAACATCGTGGACGGCAACCATCAGATGGAGCCGGGCATGCCAGAATCCTTCAACGTATTGTTGAAAGAGATTCGTTCGCTGGGTATCAACATCGAACTGGAAGACGAGTAATTCTCGCTCAAACAGGTCACTT
+
CCCCCGGGGGGGGGGGGGGGGGGGGGGGGGGGGGDGGGGGGGGGGGGGGGGGGGGGGGGGGGGGGGGCFGGGGGGGGGGGGGGGGGGGGGGGGGGGGGCGGGGGGGGGGGGGGGGGGGGGGGGGGGGGGGGGGGGGGGGGGGGGGGGGGGGGGGGGGGGGGGGGGGGGGGGGGGGGFGGGGGGGGGGGGGGGGGGGGGGGDGGGEGGGGGGGGGGGFGGFGGGGGGGGGGGGG?BF45FGFGGGGGGGFFGFB68?BF6@?FFFFGFFGF?FFFFB?:FFFBDF?F13(<<<0(48?7:B)
@M01607:188:000000000-KTTC9:1:1101:17312:2934 1:N:0:AAGGAGAC+CCGAAGAT
CATCGCTGACGAGTAACCGGATCCCCGATCCGTGGACTTGTCAGCGACTGAGGAAACAGACCCGTTAGAAGCTGAGGAACATAAGTTCATTATCCTCAGCTATACCAATTGCAGGAAATGCTCACCGTTAAGTCTGATGACGTGAACGGTCGTACCAAGATGTATAAAAACATCGTGGACGGCAACCATCAGATGGAGCCGGGCATGCCAGAATCCTTCAACGTATTGTTGAAAGAGATTCGTTCGCTGGGTATCAACATCGAACTGGAAGACGAGTAATTCTCGCTCAAACAGGTCACTG
+
CCCCCGGGGGGGFGGGGGGGGGGGGGGGGGGGGGGGGGGGGGGGGGGGGGGGGGGGGGGGGGGGGGG@FGGGGGGGGGGGGGGGGGGGGGGGGGGGGGGGGGGGGGGGGGGGGGGGGGGGGGGGGGGGGGGGGGGGGGGGGGGGGGGGGGGGGGGGGGGGGGGGGGGGGGGGGGGGGGGGGGGGGGGGGGGGGGGGGGGGGGGGGGGGGGGGGGGGFGGGGGGGGGGGGGGGGGFGGFGGFGGGGGGGFFGFFGFFFFFFFFFFFGFF<F:>FBFFFFFFFAABFBFFF?BFFFFB>>DF2
@M01607:188:000000000-KTTC9:1:1101:19729:2943 1:N:0:AAGGAGAC+CCGAAGAT
CATCGCTGACGAGTAACCGGATCCCCGATCCGTGGACTTGTCAGCGACTGAGGAAACAGACATGTGTTAGGCTGAGGAAACGACTGGGCCGACCCTCAGCTTTAGTTATTGCAGGAAATGCTCACCGTTAAGTCTGATGACGTGAACGGTCGTACCAAGATGTATAAAAACATCGTGGACGGCAACCATCAGATGGAGCCGGGCATGCCAGAATCCTTCAACGTATTGTTGAAAGAGATTCGTTCGCTGGGTATCAACATCGAACTGGAAGACGAGTAATTCTCGCTCAAACAGGTCACTT
+
CCCCCGGGGGGGGGGGGGGGGGGGGGGGGGGGGGGGGGGFGGGGGGGGGGGGGGGGGGGGGGGGGGGFAFGGGGGGGGGGG,=FGFGFGGGGGGGCGGGGGGGFGGGGGGGGGGGGGGGGGGGGGGGGGGGGGGGGGGGGGGGGCEGGGGGDFGGGGFGGGGGGGGGGGGGGGGGGGGEFGDEGGGGGGGGGGGGGFGGGGDCGGGGGGGGGGGGGFGGGGGGGFFFDFGGGGGFGGFGGFGGFGGGC>7CF?>FFFFFFFFFFFGFFGF:4::;9:1FFFDFFFF<<BB<B??FA),36)
@M01607:188:000000000-KTTC9:1:1101:17773:2944 1:N:0:AAGGAGAC+CCGAAGAT
CATCGCTGACGAGTAACCGGATCCCCGATCCGTGGACTTGTCAGCGACTGAGGAAACAGACATTTGGTTAGCTGAGGCGTGATAATTTTTGCCCCTCAGCCATTAAGTCTGCAGGAAATGCTCACCGTTAAGTCTGATGACGTGAACGGTCGTACCAAGATGTATAAAAACATCGTGGACGGCAACCATCAGATGGAGCCGGGCATGCCAGAATCCTTCAACGTATTGTTGAAAGAGATTCGTTCGCTGGGTATCAACATCGAACTGGAAGACGAGTAATTCTCGCTCAAACAGGTCACTG
+
CCCCCGGGGGGGFGGGGGGGGGGGGGGGGGGGGGGGGGGGGGGGGGGGGGGGGGGGGGGGGGGGGGGEGGGGGGGGGGGGGGGGGGGGGGGGGGGGGGGGGGGGGFGGGGGGGGGGGGGGGGGGGGGGGGGGGGGGGGGGGGGGGGGGGGGGGGGGGGGGGGGGGGGGGGGGGGGGGGGGGGGGGGGGGGGGGGGGGGGGGGGGGGGGFGGGGGGGFGGGGGGGGGGGGGGGDFFFFAFGFGGGGGGG@BDFF4FFFFFFFFFFFGFFC4:FFFFFFBFF>2<AFF?FBFFFF?FD0:?D)
@M01607:188:000000000-KTTC9:1:1101:24306:2945 1:N:0:AAGGAGAC+CCGAAGAT
CATCGCTGACGAGTAACCGGATCCCCGATCTGTGGACTTGTCAGCGACTGAGGAAACAGACTCCGCCTGAGCTGAGGGTACAGGATAAAATGTCCTCAGCAAGGTATCCTGCAGGAAATGCTCACCGTTAAGTCTGATGACGTGAACGGTCGTACCAAGATGTATAAAAACATCGTGGACGGCAACCATCAGATGGAGCCGGGCATGCCAGAATCCTTCAACGTATTGTTGAAAGAGATTCGTTCGCTGGGTATCAACATCGAACTGGAAGACGAGTAATTCTCGCTCAAACAGGTCACTG
+
CCCCCGGGGGGGGGGGGGGGGGGGGGGGGGGGGGGGGGGGGGGGGG@@@FGGGGGGGGGGGGGGGGG,::EFGGGGGGGGGGGGGGGGGGGGGGGGGGGGGGGGGGGGGGGGGGGGGGFGGGGGGGGGGGGGGGGGGGGGGGGGGGGGGGGGGGGGGGGFGGGGGGGGGGGGGGGGGGGGGDGGGGGGGGGGGGGGFGGGGEGGGGGGGFGGGGGGFGGGGGGGGGGGGGGG>FFGGFGGFGGGGGGGFFGFFGFFFFFFFFFFFGFFFFFFFB69:0FFFFFFFF?:B?F?FFFA??FA)
@M01607:188:000000000-KTTC9:1:1101:11803:2948 1:N:0:AAGGAGAC+CCGAAGAT
CATCGCTGACGAGTAACCGGATCCCCGATCCGTGGACTTGTCAGCGACTGAGGAAACAGACGGCAGTGTGGCTGAGGATGTTTTCCCGCTATGCCTCAGCTACTTCGGCTGCAGGAAATGCTCACCGTTAAGTCTGATGACGTGAACGGTCGTACCAAGATGTATAAAAACATCGTGGACGGCAACCATCAGATGGAGCCGGGCATGCCAGAATCCTTCAACGTATTGTTGAAAGAGATTCGTTCGCTGGGTATCAACATCGAACTGGAAGACGAGTAATTCTCGCTCAAACAGGTCACTT
+
CCCCCGGGGGGGGGGGGGGGGGGGGGGGGGGGGGGGGGGGGGGGGGGGGGGGGGGGGGGGGGGGGGG8FGGGGGGGGGGGGGGGGGGGGGGGFGGGGGGGGGGGGGGGGGGGGGGGGGGGGGGGGGGGGGGGGGGGGGGGGGGGGGGGGGGGGGGGGGGGGGGGGGGGGGGGFGGGGGGGGGGGGGGGGGGGGGGGGGGGGGGGGGGGGGFGGGGGFGGGGGGGGGGGGGGGGF?GDFGGFGGFGGD<:>DFFGFFFFF???@FFGF@FFFFFFFFFFBFFFFD6?:FF72><B:<2>?F)
@M01607:188:000000000-KTTC9:1:1101:7372:2958 1:N:0:AAGGAGAC+CCGAAGAT
CATCGCTGACGAGTAACCGGATCCCCGATCCGTGGACTTGTCAGCGACTGAGGAAACAGACGCCTAAGATGCTGAGGATTATTCGATATTTTTCCTCAGCGTCGCCATTTGCAGGAAATGCTCACCGTTAAGTCTGATGACGTGAACGGTCGTACCAAGATGTATAAAAACATCGTGGACGGCAACCATCAGATGGAGCCGGGCATGCCAGAATCCTTCAACGTATTGTTGAAAGAGATTCGTTCGCTGGGTATCAACATCGAACTGGAAGACGAGTAATTCTCGCTCAAACAGGTCACTG
+
CCCCCGGGGGGGGGGGGGGGGGGGGGGGGGGGGGGGGGGGGGGGGGGGDGEFFGGGGGGGGGGGGGGFGGGGGGGGGGGGGGGGGGGGGGGGGGGGGGGGGGGGGGGGGGGGGGGGGGGGGGGGGCGGGGGGGEFGGGGGGGGGGGGGGGGGGGGGGGGG?DCFGGGGGFFFGGGGCCGGGGGGGGGGGGGGGDGCFGGGGGGGGFCFGG66C@FGFGGGGFG5;FGGFFFGGCB*75AGFG7FGGGGFFGFFGF@77FFBBFFF4?FGF7))-6(4?4=AAAFFFFFB3A??F:A4472)
@M01607:188:000000000-KTTC9:1:1101:19937:2971 1:N:0:AAGGAGAC+CCGAAGAT
CATCGCTGACGAGTAACCGGATCCCCGATCCGTGGACTTGTCAGCGACTGAGGAAACAGACGGTCGTTACGCTGAGGTACCATTGACTATGGACCTCAGCGGACCATCCTGCAGGAAATGCTCACCGTTAAGTCTGATGACGTGAACGGTCGTACCAAGATGTATAAAAACATCGTGGACGGCAACCATCAGATGGAGCCGGGCATGCCAGAATCCTTCAACGTATTGTTGAAAGAGATTCGTTCGCTGGGTATCAACATCGAACTGGAAGACGAGTAATTCTCGCTCAAACAGGTCACTG
+
CCCCCGGGGGGGGGGGGGGGGGGGGGGGGGGGGGGGGGGGGGGGGGGGGGGGGGGGGGGGGGGGGGG,:FBFGGGGGGGGGGGGGGGGGGGGGGGGGGGGGGGGGGGGGGGGGGGGGGGGGGGGGGGGGGGGGGGGGGGGGGGGGGGGGGGGGGGGGGGGGGGGGGGGGGGGGGGGGGGGGGGGGGGGGGGGGGGGGGGGEGGGGGFGGGGGGGGGFGG?FCGGGGGGGGGGGGFGGFFFBDGGGGGG>EGF4DFFFFFFFFFFFGFFGFFFFFFFFFFFFFFFFB:?FFFFFFFFFBFB)
@M01607:188:000000000-KTTC9:1:1101:19254:2983 1:N:0:AAGGAGAC+CCGAAGAT
CATCGCTGACGAGTAACCGGATCCCCGATCCGTGGACTTGTCAGCGACTGAGGAAACAGACAATACAGGAGCTGAGGACCTTGCCTGGCGTTCCCTCAGCAAAATAGTTTGCAGGAAATGCTCACCGTTAAGTCTGATGACGTGAACGGTCGTACCAAGATGTATAAAAACATCGTGGACGGCAACCATCAGATGGAGCCGGGCATGCCAGAATCCTTCAACGTATTGTTGAAAGAGATTCGTTCGCTGGGTATCAACATCGAACTGGAAGACGAGTAATTCTCGCTCAAACAGGTCACTG
+
CCCCCGGGEGGGGGGGGGGGGGGGGGGGGGGGGGGEGGGGGGGGGGGGGGGFFEGGGGGGGGGGGGGFGGGGGGGGGGGGGGGGGGGGGGGGGGGGGGGGGGGGGGFGGGGGGGGGGGGGGGGGGGGGGGGGGGGGGGGGGGGGGGGGGGGCGGGGGGGGGGGGGGGGGFGGGGGGGGGGGGGGGGGGGGFGCGGGGFGGEGCEGFGGGGGGGGGGFFGGGGGGGGGGGGDGGGAGGFGGFGFFGCCGDFGF?G?F?FFFBBFFFGFFFFFFFFF9?F6?A2)6::??FFBF6??<2236)
@M01607:188:000000000-KTTC9:1:1101:9977:3004 1:N:0:AAGGAGAC+CCGAAGAT
CATCGCTGACGAGTAACCGGATCCCCGATCCGTGGACTTGTCAGTGACTGAGGAAACAGACGTGTTCCTAGCTGAGGCGCCTATGCGCTTCCTCCTCAGCTCAGATTCATGCAGGAAATGCTCACCGTTAAGTCTGATGACGTAAACGGTCGTACCAAGATGTATAAAAACATCGTGGACGGCAACCATCAGATGGAGCCGGGCATGCCAGAATCCTTCAACGTATTGTTGAAAGAGATTCGTTCGCTGGGTATCAACATCGAACTGGAAGACGAGTAATTCTCGCTCAAACAGGTCACTG
+
CCCCCGGGGGGGFGGGGGGGGGGGGGGGGGGGGGGGGGGGGGGGGGGGGGGGGGGGGGGGGGGGGGGCGGGGGGGGGGGGGGGGGGGGGGGGGGGGGGGGGGGGGGGGGGGGGGGGGGGGGGGGGGGGGGGGGGGGGGGGGGGGGGGGGGGGGFGGGGGGGGGGGGGGGGGGGGCGGGGGGGGGGFGGGGGGGGFGGGFGGGGGGGGGGGGGGGGGFDCFGGGGGGGGGGGGGGFGGFGGFGGGGGGGFFGFFGFFFFFFFFFFFGFFGFBFFFB>FFFFBFFFFFFBBF))4?68?D?D)
@M01607:188:000000000-KTTC9:1:1101:16198:3014 1:N:0:AAGGAGAC+CCGAAGAT
CATCGCTGACGAGTAACCGGATCCCCGATCCGTGGACTTGTCAGCGACTGAGGAAACAGACGGTGGCCTCGCTGAGGCCTTTTATTGGATAACCCTCAGCTTTAGATCTTGCAGGAAATGCTCACCGTTAAGTCTGATGACGTGAACGGTCGTACCAAGATGTATAAAAACATCGTGGACGGCAACCATCAGATGGAGCCGGGCATGCCAGAATCCTTCAACGTATTGTTGAAAGAGATTCGTTCGCTGGGTATCAACATCGAACTGGAAGACGAGTAATTCTCGCTCAAACAGGTCACTG
+
CCCCCGGGGGGGGGGGGGGGGGGGGGGGGGGGGGGGGGGGGGGGGGGGGGFGGGGGGGGGGGGGGGGFFGGGGGGGGGGGGGGGGGGGGGGGGGGGGGGGGGGGGGGGGGGGGGGGGGGGGGGGGGGGGGGGGGGGGGGGGGGGGGGGGGGGGGGFGGGGGGGGGGGGGGGGGGGGGGGGGGGGGGGGGGGGGGGGGGGGGGGGGGGGGGGGGGGGFGGGFGGGGGGGGGGGGGFGGFGGFGGGGGGGFFGFFFFFFFFFFFFFFFFFGFFFF?BB<FFFF<AA??<?F?<B???A03:D)
@M01607:188:000000000-KTTC9:1:1101:10398:3020 1:N:0:AAGGAGAC+CCGAAGAT
CATCGCTGACGAGTAACCGGATCCCCGATCCGTGGACTTGTCAGCGACTGAGGAAACAGACGATATCAGGGCTGAGGGCGATGTTGTTTACTCCCTCAGCGCCTGTTGGTGCAGGAAATGCTCACCGTTAAGTCTGATGACGTGAACGGTCGTACCAAGATGTATAAAAACATCGTGGACGGCAACCATCAGATGGAGCCGGGCATGCCAGAATCCTTCAACGTATTGTTGAAAGAGATTCGTTCGCTGGGTATCAACATCGAACTGGAAGACGAGTAATTCTCGCTCAAACAGGTCACTG
+
CCCCCGGGGGGGGGGGGGGGGGGGGGGGGGGGGGGGGGGGGGGGGGGGGGGGGGGGGGGGGGGGGGG,<:CFGGGGGGGGGGGGGGGGGGGGGGGGGGGGGGGGGGGGGGGGGGGGGGGGGGGGGGGGGGGGGGGGGGGGGGGGGGGGGGGGGGGGGGGGGGGGGGGGGGGGGGGGGGGGGGGGGGGGGGGGGGGGGGGGGGGGGGGGGGGFGGGGFGGGGGGGCFGGGGGGGFFGGFGGFGGGGGGGBBDFFGFFFFFFFFFF>GFFG42>;6>>?B?F>BAFF68?B>)2(:0532)4-
@M01607:188:000000000-KTTC9:1:1101:24156:3021 1:N:0:AAGGAGAC+CCGAAGAT
CATCGCTGACGAGTAACCGGATCCCCGATCCGTGGACTTGTCAGCGACTGAGGAAACAGACACCTAAGCGGCTGAGGGGCTAGTACACATCGACCTCAGCCCCACACTTTGCAGGAAATGCTCACCGTTAAGTCTGATGACGTGAACGGTCGTACCAAGATGTATAAAAACATCGTGGACGGCAACCATCAGATGGAGCCGGGCATGCCAGAATCCTTCAACGTATTGTTGAAAGAGATTCGTTCGCTGGGTATCAACATCGAACTGGAAGACGAGTAATTCTCGTTCAAACAGGTCACTG
+
CCCCCGGGGGGGGGGGGGGGGFGGGGGGGGGGGGGGGGGGGGGGFE788@FGFGGGFGGGGGGGGFGGGGGEGGFGGGGGGGGGGGFFF<?BFFFEFGGGGFGGGGGGGGGFGFGGGGGGGGGFGGGFFGGGGGGGGGGGFGEEFGGGGFGCFGGGGGGGAC@FFGGGGGGFGCGGGGGCGGGGGFFDCEGGGEGGGGFG5EC>EGFDFFCFFC7C:FFGGGGGF9C@ECDFFFFGGFGG4<C<FGDCEDGFF6=@6@F@?BFFFGFF<?2778>9?F*6<>BFF(-424:?B?6AFFBA4
@M01607:188:000000000-KTTC9:1:1101:14705:3026 1:N:0:AAGGAGAC+CCGAAGAT
CATCGCTGACGAGTAACCGGATCCCCGATCCGTGGACTTGTCAGCGACTGAGGAAACAGACAGAGCTTGAGCTGAGGCGGGATTAGTCATGTGCCTCAGCCGTCTATAATGCAGGAAATGCTCACCGTTAAGTCTGATGACGTGAACGGTCGTACCAAGATGTATAAAAACATCGTGGACGGCAACCATCAGATGGAGCCGGGCATGCCAGAATCCTTCAACGTATTGTTGAAAGAGATTCGTTCGCTGTGCATCAACATCGAACTGGAAGACGAGTAATTCTCGCTCAAACAGGTACCTT
+
CCCCCGGGEGGECFGFGGECFE@GFFEEDECCF<:BFFGCFEGGFEGGG>CFFFFGGGGGGGGGGFC@<F@8CE<FFF=FG:+=FAFCFGDFAAFGGFGGGGCFDGCEEGEFG<?FGGGGFAFGGG7AC@FGFFG<A@<CFGGGDCFGCGFCGFGC<CFCGGE;FC=ECDC8FG7F8FCFCECGEEGG,4,59C@8+8CEGEGGE6<CCFFGGGC?FF99@+//>:ECCCF=7<759?9>@C*2*95D5)9*90=/=@*721?FFGFFGF(5?09(,,9@A<:<<((.3>3<(3?A)))))
@M01607:188:000000000-KTTC9:1:1101:20542:3046 1:N:0:AAGGAGAC+CCGAAGAT
CATCGCTGACGAGTAACCGGATCCCCGATCCGTGGACTTGTCAGCGACTGAGGAAACAACCTCCACTCAGCTGAGGCAAAGGAGCCGCTACCCCTCAGCCACCAGACTTGCAGGAAATGCTCACCGTTAAGTCTGATGACGTGAACGGTCGTACCAAGATGTATAAAAACATCGTGGACGGCAACCATCAGATGGAGCCGGGCATGCCAGAATCCTTCAACGTATTGTTGAAAGAGATTCGTTCGCTGGGTATCAACATCGAACTGGAAGACGAGTAATTCTCGCTCAAACAGGTCACTGC
+
CCCCCGGGGGGGGGGGGGGGGGGGGGGGGGGGGGGGGGGGGGGGGGGGGGGGGGGGGGGGGGGGGGGEGGGGGGGGGGGGGGGGGGGGGGGGGGGGGGGGGGGGGGGGGGGGGGGGGGGGFGGGGGGGGGGGGGGGGGGGGGGGGGGDGGGEGGGGGGGGGGGGGGFFGGGGGGGGEGGGGGGEGGGGGGGGGFGGGGGGDEGGGGGGGCCEFFGGFGGGGGEFCFGGGC:DGGFGGFGGFGCGCCDG::>BFGFFFFFFFFFFFDFFG:1::>6<?F9F>9::238;BBB08?BB?F2-2
@M01607:188:000000000-KTTC9:1:1101:20756:3050 1:N:0:AAGGAGAC+CCGAAGAT
CATCGCTGACGAGTAACCGGATCCCCGATCCGTGGACTTGTCAGCGACTGAGGAAACAGACTGTATTTAAGCTGAGGATTCAATTAAGAATAGCCTCAGCGATCAGTCTTGCAGGAAATGCTCACCGTTAAGTCTGATGACGTGAACGGTCGTACCAAGATGTATAAAAACATCGTGGACGGCAACCATCAGATGGAGCCGGGCATGCCAGAATCCTTCAACGTATTGTTGAAAGAGATTCGTTCGCTGGGTATCAACATCGAACTGGAAGACGAGTAATTCTCGCTCAAACAGGTCACTG
+
CCCCCGGGGGGGGGGGGGGGGGGGGGGGGGGGGGGGGGGGGGGGGGGGGGGGGGGGGGGGGGGGGGGFGGGGGGGGGGGGGGGGGGGGGGGGGGGGGGGGGGGGGGGGGGGGGGGGGGGGGGGGGGGGGGGGGGGGGGGGGGGGGGGGGGGGGGGGGGGGGGGGGGGGGGGGGGGGGGGGGGGGGGGGGGGGGGGGGGGGGGGGGGGGGGGGGGGGFGGGGGGGGGGGGGGGGGFGGFGGFGGGGGGGFFGFFGFFFFFFFFFFFGFFGFFFFFFFFFFFFFBF?BBBFFFFFFFD?DFF)
@M01607:188:000000000-KTTC9:1:1101:22471:3058 1:N:0:AAGGAGAC+CCGAAGAT
CATCGCTGACGAGTAACCGGATCCCCGATCCGTGGACTTGTCAGCGACGAGGAAACAGACTCAGAAGGCGCTGAGGCCTGTTCTAGAAGAGCCCTCAGCGTGCCCAATTGCAGGAAATGCTCACCGTTAAGTCTGATGACGTGAACGGTCGTACCAAGATGTATAAAAACATCGTGGACGGCAACCATCAGATGGAGCCGGGCATGCCAGAATCCTTCAACGTATTGTTGAAAGAGATTCGTTCGCTGGGTATCAACATCGAACTGGAAGACGAGTAATTCTCGCTCAAACAGGTCACTGC
+
CCCCCGGGGGGGGGFFF,@CFFGEFFCGGGGGGGGFGGGGGGGGGGGGGGGGGGGGGGGGFFGGGGGEGGGGGGCGGGGEFEGGGGGGGGGGGGFGEGGGGGGGGGGGFDFFDGEDGGGGGGGGGGGGEGGDGGGGGFGGGFGGGGGGGGGGGGGGGGGGGGGGFACGGGGGGGFF5FFGGGGGGGG@FGGGG;:,BFG:EGGGGGGGGFFGGGGGFGGGGGGFCCG:FGGGFGFGGFGGFGGGGGGGEFGFFGFFFFFF:<FFFG?7FF7:B>1:B9*9>2<<F:?>>AD?:?B?F3<A7
@M01607:188:000000000-KTTC9:1:1101:8655:3072 1:N:0:AAGGAGAC+CCGAAGAT
CATCGCTGACGAGTAACCGGATCCCCGATCCGTGGACTTGTCAGCGACTGCGGAAACAGACAATCAGGATGCTGAGGAATGCAAGCTGTTCTGCCTCAGCTATAAGATCTGCAGGAAATGCTCACCGTTAAGTCTGATGACGTGAACGGTCGTACCAAGATGTATAAAAACATCGTGGACGGCAACCATCAGATGGAGCCGGGCATGCCAGAATCCTTCAACGTATTGTTGAAAGAGATTCGTTCGCTGGGTATCAACATCGAACTGGAAGACGAGTAATTCTCGCTCAAACAGGTCACTT
+
CCCCCGGGGGGGGGGGGGGGGGGGGGGGGGGGGGGGGGGGGGGFGGGGGG,CEGGGGGGGGGGGGGG?FGGGGGGGGGGGGGGGGGGGGGGGGGGGGGGGGGGGGGGGGGGGGGGGGGGGGGGGGGGGGGGGGGGGGGGGGGGFGGGGGGGGGGGGGGGGGGFGGGGGGGGGGGGGGGGGGGGGGGGGGGGGGGGGGGGGGG>EEGGGGGGGGGGGFGGGGGGGGGGGGGGGGGFGGFGGFGGGGGGGFFGFFFFFFFFF::FFFGFFGFFFF?BFFFFFFFFFFF?BFF7<BFFA?D?F)
@M01607:188:000000000-KTTC9:1:1101:11513:3085 1:N:0:AAGGAGAC+CCGAAGAT
CATCGCTGACGAGTAACCGGATCCCCGATCCGTGGACTTGTCAGCGACTGAGGAAACAGACCGATAGGTAGCTGAGGGATCTCCTTTATAGGTCCTCAGCCTATGATTTTGCAGGAAATGCTCACCGTTAAGTCTGATGACGTGAACGGTCGTACCAAGATGTATAAAAACATCGTGGACGGCAACCATCAGATGGAGCCGGGCATGCCAGAATCCTTCAACGTATTGTTGAAAGAGATTCGTTCGCTGGGTATCAACATCGAACTGGAAGACGAGTAATTCTCGCTCAAACGGGTCACTG
+
CCCCCGGGGGGGGGGGGGGGGGGGGGGGGGGGGGGGGGGGGGGGGGGGGGGGGGGGGGGGGGGGGGG8EFGGGGGGGGGGGGGGGGGGGGGGGGGGGGGGGGGGGGGGGGGGGGGGGGGGGGGGGGGGGGGGGGGGGGGGGGGGGGGGGGGGGGGGGGGGGGGGGGGGGGGGGGGGGGGGGGGGGGGGGGGGGGGGGGGGGGGGGGGGGGGGGGGGFGGGGGGGGGGFGGGGGGFGGFGGFGGGGGGDFFGFFGFFFFFFFFFFFGFFGF?FFF>FFFFFFFBDBFBFFBA7?BF>9?FD2
@M01607:188:000000000-KTTC9:1:1101:9595:3089 1:N:0:AAGGAGAC+CCGAAGAT
CATCGCTGACGAGTAACCGGATCCCCGATCCGTGGACTTGTCAGCGACTGAGGAAACAGACAGTAAGTCGGCTGAGGCACGTATTCTAGTAGTCCTCAGCCTTGAAAATTGCAGGAAATGCTCACCGTTAAGTCTGATGACGTAAACGGTCGTACCAAGATGTATAAAAACATCGTGGACGGCAACCATCAGATGGAGCCGGGCATGCCAGAATCCTTCAACGTATTGTTGAAAGAGATTCGTTCGCTGGGTATCAACATCGAACTGGAAGACGAGTAATTCTCGCTCAAACAGGTCACTG
+
CCCCCGGGGGGGEGGGGGGGGGGGGGGGGGGGGGGGGGGGGGGGGGGGEGGGGGGGGFGGGGGFGGG,<8@FGGGGGGGGGGGGGGGGGGGFFGGGGGGGGGGGGGGGGGGGGGGEGFFGGGFGGGGGGGGFGFEGGGGGGGEFFGGGGGGDGGGGGGGGGGGGGGGGGGEGFFEGFGGGGGGEEGGGGFEGCFGGGCFD5CEGGGFGGGGFFFCG=FGGGGG3EEGGFG4CGG6*;5C>CG6FDDCC5:CFFF@BF:F@)455FD4<7?35;3612:6*6<<AFFFF>BAF:0(8?FF<)
@M01607:188:000000000-KTTC9:1:1101:19073:3100 1:N:0:AAGGAGAC+CCGAAGAT
CATCGCTGACGAGTAACCGGATCCCCGATCCGTGGACTTGTCAGCGACTGAGGAAACAGACGCCCGCTAGGCTGAGGGCTATAATATCGATAGCCTCAGCCGTGGCTGGTGCAGGAAATGCTCACCGTTAAGTCTGATGACGTGAACGGTCGTACCAAGATGTATAAAAACATCGTGGACGGCAACCATCAGATGGAGCCGGGCATGCCAGAATCCTTCAACGTATTGTTGAAAGAGATTCGTTCGCTGGGTATCAACATCGAACTGGAAGACGAGTAATTCTCGCTCAAACAGGTCACTG
+
CCCCCGGGGGGGGGGGGGGGGGGGGGGGGGGGGGGGGGGGGGGGGGGGGGGGGGGGGGGGGGGGGGG+88CFFGGGGGGGGGGGGGGGGGGGGGGGGGGGGGGEEGGGGGGGGGGGGGGGGGGGGGGGGGGGGGGGGGGGGGGGGGGGGGGGGGGGGGGGGGGGGGGGGGGGGGDGGGGGGGGGGGFGGGGGGGGGGGGGGGGGGGGGGGGGGGGGFGGGFGGGG@EGGGGGGGFGGFCFFGGGGGGGFFGFFGFFF@FFFFFFFGFFGF?FF<>>??FFF<>A<?(36?<BF:?<?0)6)
@M01607:188:000000000-KTTC9:1:1101:6659:3101 1:N:0:AAGGAGAC+CCGAAGAT
CATCGCTGACGAGTAACCGGATCCCCGATCCGTGGACTTGTCAGCGACTGAGGAAACAGACGCCACATTGGCTGAGGTCATCATACCTACGTTCCTCAGCTAACCTACTTGCAGGAAATGCTCACCGTTAAGTCTGATGACGTGAACGGTCGTACCAAGATGTATAAAAACATCTTGGACGGCAACCATCAGATGGAGCCGGGCATGCCAGAATCCTTCAACGTATTGTTGAAAGAGATTCGTTCGCTGGGTATCAACATCGAACTGGAAGACGAGTAATTCTCGCTCAAACAGGTCACTT
+
CCCCCGGGDGGGEGGGGGGGCFGFGGGGGGGGGGEGGGGGGGGFGG7FEG8F@D@GGGGGGFGGFDGAFGFGGGGGGDFGCCFFGGGGGGGGGGGGGGFGGFFFGGGGGGGGGGGEGGGGGGG<FFGGGGFFGGGGGGDEGGFEGGGGGCGGGGGGGGEGDAGFFGGGGGCFGF,@;@?CCGGGGFEGCGGGFGGGGFF:CC>GGCCGFFFGGGD,:CFGFGGGGGGGGF4@;?FGGFGGFGGGGDDGFFG??C?FFFF@23@:FDFFC634??FF?<FFFFFFF?<BF<)3,48<0:2<)
@M01607:188:000000000-KTTC9:1:1101:10839:3112 1:N:0:AAGGAGAC+CCGAAGAT
CATCGCTGACGAGTAACCGGATCCCCGATCCGTGGACTTGTCAGCGACTGAGGAAACAGACACGCAATTGGCTGAGGTTTAATGTTTTATAAACCTCAGCTGTATCGGATGCAGGAAATGCTCACCGTTAAGTCTGATGACGTGAACGGTCGTACCAAGATGTATAAAAACATCGTGGACGGCAACCATCAGATGGAGCCGGGCATGCCAGAATCCTTCAACGTATTGTTGAAAGAGATTCGTTCGCTGGGTATCAACATCGAACTGGAAGACGAGTAATTCTCGCTCAAACAGGTCACTT
+
CCCCCGGGGGGGGGGGGGGGGGGFGGGGGGGGGGGGGGGGGGGGGGGGGGGGGGGGGGGGGGGGGGGDGGGGGGGGGGGGFFGGGGGGGGGGGGGG=EFGGGGGGGGGGGGGGFFGGDFGGGFGGGGGGGGGGGGGGEFGGGGDGGGGGGGEGGGGGGGGGGGGGGFGGGEFCFGDFEGGEGGGEGGGGGGFCFCFGGGGEGGGGGFFFGGGFGGGFGGGGGGCGFFFFFFGFGFGGFGGFGGGGDGGFEDFFGF@?FFFFFFFFGFFGF3<F?B>::FFFFFFBBFFF<BF618<:>?4)
@M01607:188:000000000-KTTC9:1:1101:10773:3115 1:N:0:AAGGAGAC+CCGAAGAT
CATCGCTGACGAGTAACCGGATCCCCGATCCGTGGACTTGTCAGCGACTGAGGAAACAGACGTACTGGATGCTGAGGTCCACAAGTTGACAGACCTCAGCCAGGGTCATTGCAGGAAATGCTCACCGTTAAGTCTGATGACGTGAACGGTCGTACCAAGATGTATAAAAACATCGTGGACGGCAACCATCGGATGGAGCCGGGCATGCCAGAATCCTTCAACGTATTGTTGAAAGAGATTCGTTCGCTGGGTATCAACATCGAACTGGAAGACGAGTAATTCTCGCTCAAACAGGTCACTT
+
CCCCCGGGGGGGFGGGGGGGGGGGGGGGGGGGGGGGGGGGGGGGGGGGGGGGGGGGGGGGGGGGGGGCGGGGGGGGGGGGGGGGGGGGGGGGGGGGGGGGGGGGGGGGGGGGGGGGGGGGGGGGGGGGGGGGGGGGGGGGGGGGGGGGGGGGGGGGGGGGGGGFGGGGGGGGAFCGGGGGGGGGGGGGGGGGGGGGGGGGGGGGGGGGGG7:FGGGFGFGGGGGGGGGGGGGGGFFGFGGFGCFFCDG:DDFFG??=FFF:?FFFFFFFF?FF?>B:?FFFBFF0:?01)5><(4<:?794
@M01607:188:000000000-KTTC9:1:1101:19256:3132 1:N:0:AAGGAGAC+CCGAAGAT
CATCGCTGACGAGTAACCGGATCCCCGATCCGTGGACTTGTCAGCGACTGAGGAAACAGACCAGCGTCTGGCTGAGGAACTCGGTATAATCACCCTCAGCGTCTACTAGTGCAGGAAATGCTCACCGTTAAGTCTGATGACGTGAACGGTCGTACCAAGATGTATAAAAACATCGTGGACGGCAACCATCAGATGGAGCCGGGCATGCCAGAATCCTTCAACGTATTGTTGAAAGAGATTCGTTCGCTGGGTATCAACATCGAACTGGAAGACGAGTAATTCTCGCTCAAACAGGTCACTG
+
CCCCCGGGGGGGGGGGGGGGGGGGGGGGGGGGGGGGGGGGGGGGGGGGGGGGGGGGGGGGGGGGGGG@FGGGGGGGGGGGGGGGGGGGGGGGGGGGGGGGGGGGGGGGGGGGGGGGGGGGGGGGGGGGGGGGGGGGGGGGGGGGGGGGGGGGGGGGGGGGGGGGGGGGGGGGGGGGGDGGGGGGGGGGGGGGGGGGGGGGGGGGGGGGGGGGGGGGFGGGGGGFGGGGGFGDGGFGGFGGFGGGGGGGFFGFFGFFFFFFFFFFFGFFGFFFFFFFFBFFF<AD6???FFFFBF?DDFFB5
@M01607:188:000000000-KTTC9:1:1101:22023:3132 1:N:0:AAGGAGAC+CCGAAGAT
CATCGCTGACGAGTAACCGGATCCCCGATCCGTGGACTTGTCAGCGACTGAGGAAACAGACAACATCTATGCTGAGGTCCAAAACCTGGATTCCCTCAGCAGTGAGCTATGCAGGAAATGCTCACCGTTAAGTCTGATGACGTGAACGGTCGTACCAAGATGTATAAAAACATCGTGGACGGCAACCATCAGATGGAGCCGGGCATGCCAGAATCCTTCAACGTATTGTTGAAAGAGATTCGTTCGCTGGGTATCAACATCGAACTGGAAGACGAGTAATTCTCGCTCAAACAGGTCACTG
+
CCCCCGGGGGGGGGGGGGGGGGGGGGGGGGGGGGGGGGGGGGGGGGGGGG,EFGGGGGGGGGGGGGG,<CCFAFGGGGGGGGGGGGGGGGGGGGGGGGGGGGGGGGGGGGGGGGGGGGGGGGGGGGGGGGGGGGGGGGGGGGGGGGGGGGGGGGGGGGGGGGGGGGGGGGGGGGGGGGGGGGGGGGGGGGGFGGGGGGGGGGGGGGGGGGGGGGGGFGGGGGGGGGGGGGGGGGFG;4FGFGGGGGGG:>CFFG=FFFF@?FFFFGFFD:?FFBFFF?FFAFFFFF?:9<B>:??>),,.)
@M01607:188:000000000-KTTC9:1:1101:17836:3133 1:N:0:AAGGAGAC+CCGAAGAT
CATCGCTGACGAGTAACCGGATCCCCGATCCGTGGACTTGTCAGCGACTGAGGAAACAGACGGATCACAGGCTGAGGCTAAGAAGTGGACTTCCTCAGCTATCTATTCTGCGGAAATGCTCACCGTTAAGTCTGATGACGTGAACGGTCGTACCAAGATGTATAAAAACATCGTGGACGGCAACCATCAGATGGAGCCGGGCATGCCAGAATCCTTCAACGTATTGTTGAAAGAGATTCGTTCGCTGGGTATCAACATCGAACTGGAAGACGAGTAATTCTCGCTCAAACAGGTCACTGCT
+
CCCCCGGGGGGGFFGGGGGGGGGGGGGGGGGGGGGGGGGGGGGGGGGGGGGGGGGGGGGGGGGGGGGFGGGGGGGGGGGGGGGGGGGGGGGGGGGGGGGGGGGGGGGGGGGGGGGGGGGGGGGGGGGGGGGGGGGGGGGGGGGGGGGGGGGGGGGGGGGGGGGGGGGGGGGGGGGGGFEGGGGGGGFGGGGGG?DFFGGGGGGFGFGGGFGGGGGGFGGGGCGDGEGGGGFFGEFG@FCDFGGGGDDGFFGFFFFFFF?EFFFFFGFFC>?FF9<?4)79:>?:6?BBFF?7684>B>4>6
@M01607:188:000000000-KTTC9:1:1101:24203:3144 1:N:0:AAGGAGAC+CCGAAGAT
CATCGCTGACGAGTAACCGGATCCCCGATCCGTGGACTTGTCAGCGACTGAGGAAACAGACTCAGTGTTCGCTGAGGCATTACGCCACCAATGCCTCAGCTCCCTTTACTGCAGGAAATGCTCACCGTTAAGTCTGATGACGTGAACGGTCGTACCAAGATGTATAAAAACATCGTGGACGGCAACCATCAGATGGAGCCGGGCATGCCAGAATCCTTCAACGTATTGTTGAAAGAGATTCGTTCGCTGGGTATCAACATCGAACTGGAAGACGAGTAATTCTCGCTCAAACAGGTCACTG
+
CCCCCGGGGGGGGEGGGGGGGGGGGGGGGGGGGGDGGGGGGGGGGG68@@FFGGGGGGGGGGGGGGGEGGGGGGGGGGGGGGGGGGGGGGGGGGGGGGGGGGGGGGGGGGGGGGGGGGGGGGGGGGGGGGGGGGGGGGGGGGGGGGGGGGGGGGGGGGGGGGGGGGGGGGGGGGGGGFEGGGGGGGGGGGGGGCGGGGGGGGGGGGGGGGGGGGGGFGGGGGGGGGGGGGGGGGFGGFGGFGGGGGGGFFGFFGFF@FFF??FFFCFFGFB@FFFFFFFFFFFFB?6<FFF?B?BF?FFA)
@M01607:188:000000000-KTTC9:1:1101:15588:3146 1:N:0:AAGGAGAC+CCGAAGAT
CATCGCTGACGAGTAACCGGATCCCCGATCCGTGGACTTGTCAGCGACTGAGGAAACAGACCAGACAATAGCTGAGGATCACGTTATAAGCTTCCTCAGCCTCGCTTGTTGCAGGAAATGCTCACCGTTAAGTCTGATGACGTGAACGGTCGTACCAAGATGTATAAAAACATCGTGGACGGCAACCATCAGATGGAGCCGGGCATGCCAGAATCCTTCAACGTATTGTTGAAAGAGATTCGTTCGCTGGGTATCAACATCGAACTGGAAGACGAGTAATTCTCGCTCAACCAGGTCACTG
+
CCCCCGGGGGGGGGGGGGGGGGGGGGGGGGGGGGGGGGGGGGGGGGGGGGGGGGGGGGGGGGGGGGG,:CEFGGGGGGGGGGGGGGGGGGGGGGGGGGGGGGGGGGGGGGGGGGGGGGGGGGGGGGGGGGGGGGGGGGGGGGGGGGGGGGGEGGGGGGGGGGGGGGGGGGGGGGGGFGGGGGGGGGGGGGGGGGGGGGGGGGGGGGGGGGGGGFGGFGGGGGGGGGGGGGGGGGFGGFGGFGGGGGGGFFGFFCFFFFFFFFFFFGFFGFFF@?99??FFFBDFF?129?(41,(8::DF)
@M01607:188:000000000-KTTC9:1:1101:10144:3146 1:N:0:AAGGAGAC+CCGAAGAT
CATCGCTGACGAGTAACCGGATCCCCGATCCGTGGACTTGTCAGCGACTGAGGAAACAGACGATAATTCAGCTGAGGAGTGCTAACTTATGCCCCTCAGCATCAAGGGTTGCAGGAAATGCTCACCGTTAAGTCTGATGACGTGAACGGTCGTACCAAGATGTATAAAAACATCGTGGACGGCAACCATCAGATGGAGCCGGGCATGCCAGAATCCTTCAACGTATTGTTGAAAGAGATTCGTTCGCTGGGTATCAACATCGAACTGGAAGACGAGTAATTCTCGCTCAAACAGGTCACTG
+
CCCCCGGGGGGGGGGGGGGGGGGGGGGGGGGGGGGGGGGGGGGGGGGGGGGGGGGGGGGGGGGGGGGCFGGGGGGGGGGGGGGGGGGGGGGGGGGGGGGGGGGGGGGGGGGGGGGGGGGGGGGGGGGGGGGGGGGGGGGGGGGGGGGGGGGGGGGGGGGGGGGGFGGGGGGGCFGGGGGGGGGGGGGGGGGGGGGGGGGGGGGGGGGGGGGGGGGGCGGGGGDFGGGGGGGGGGFGGFCGFGGGGGGGFFGFFGFFFFFFFFFFFFFFGFFFFFFFFFFF<D<AF<?FF7<?B:?DBFFF4
@M01607:188:000000000-KTTC9:1:1101:9619:3152 1:N:0:AAGGAGAC+CCGAAGAT
CATCGCTGACGAGTAACCGGATCCCCGATCCGTGGACTTGTCAGCGACTGAGGAAACAGACTCTGAACTCGCTGAGGATTTCTTCATAGGTTACCTCAGCCTCGAACTTTGCAGGAAATGCTCACCGTTAAGTCTGATGACGTGAACGGTCGTACCAAGATGTATAAAAACATCGTGGACGGCAACCATCAGATGGAGCCGGGCATGCCAGAATCCTTCAACGTATTGTTGAAAGAGATTCGTTCGCTGGGTATCAACATCGAACTGGAAGACGAGTAATTCTCGCTCAAACAGGTCACTG
+
CCCCCGGGGGGGFGGGGGGGGGGGGGGGGGGGGGGFGGGGGGGGGGGGGGGGGGGGGGGGGGGGGGGGGGGGGGGGGGGGGGGGGGGGGGGGGGGGGGGGGGGGGGGGGGGGGGGGGGGGGGGGGGGGGGGGGGGGGGGGGGGGGGGGCGGGGGGGGGGGGGGGGGGGGGGGGGGGGGGGGGGGGGGGGGGGGGGGGGGGGGGGGGGGGGGGGGGGFGGGGFEFGGGGGGGGGGFGGFGGFGGGGGGGFFGFFGFFFFFFFFFFFGFFGF:FFFB;BFFFFFFFFFFFFFFFFF<>>FFF)
@M01607:188:000000000-KTTC9:1:1101:12143:3166 1:N:0:AAGGAGAC+CCGAAGAT
CATCGCTGACGAGTAACCGGATCCCCGATCCGTGGACTTGTCAGCGACTGAGGAAACAGACGGCATGACCGCTGAGGTGCAACCACGATGCCACCTCAGCGAATGCATTTGCAGGAAATGCTCACCGTTAAGTCTGATGACGTGAACGGTCGTACCAAGATGTATAAAAACATCGTGGACGGCAACCATCAGATGGAGCCGGGCATGCCAGAATCCTTCAACGTATTGTTGAAAGAGATTCGTTCGCTGGGTATCAACATCGAACTGGAAGACGAGTAATTCTCGCTCAAACAGGTCACTG
+
CCCCCGGGGGGGGGGGGGGGGGGGGGGGGGGGGGGGGGGGGGGGGGGGGGGGGGGGGGGGGGGGGGG,:CFGGGGGGGGGGGGGGGGGGGGGGGGGGGGGGGGGGGGGGGGGGGGGGGGGGGGGGGGGGGGGGGGGGGGGGGGGGGGGGGGGGGGGGGGGGGGGGGGGGGGGGGGGGGGGGGGGGGGGGGGGGGGGGGGGGGGGGGGGGGGGGGGGFGGGGGGGGGGGGGGGGGFGGFGGFGGGGGGDFFGFFGFFFFFFFFFFFGFFGFFFFFFFFFFFFAFFFF?FFFFFFFFD)20<)
@M01607:188:000000000-KTTC9:1:1101:14653:3168 1:N:0:AAGGAGAC+CCGAAGAT
CATCGCTGACGAGTAACCGGATCCCCGATCCGTGGACTTGTCAGCGACTGAGGAAACAGACTATGTCTAGGCTGAGGACAGTTCACACACTGTCCTCAGCTGCTCGAAATGCAGGAAATGCTCACCGTTAAGTCTGATGACGTGAACGGTCGTACCAAGATGTATAAAAACATCGTGGACGGCAACCATCAGATGGAGCCGGGCATGCCAGAATCCTTCAACGTATTGTTGAAAGAGATTCGTTCGCTGGGTATCAACATCGAACTGGAAGACGAGTAATTCTCGCTCAAACAGGTCACTG
+
CCCCCGGGGGGGGGGGGGGGGGGGGGGGGGGGGGGGGGGGGGGGGGGGGGGGGGGGGGGGGGGGGGGEFGGGGGGGGGGGGGGGGGGGGGGGGGGGGGGGGGGGGGGGGGGGGGGGGGGGGGGGGGGGGGGGGGGGGGGGGGGGGGGGGGGGGGGGGGGGGGGGGGGGGGGGGGGGGGGGGGGGGGGGGGGGGGGGGGGGGGGGGGGGGGGGGGGGFGGGFGGGGGGGGGGGGGFGGFGGFGGGGGGGFFGFFFFFFFFFFFFFFGFFGFFFF?69:?FFDFAFFB8:>FFFFFFA:8:B)
@M01607:188:000000000-KTTC9:1:1101:15739:3176 1:N:0:AAGGAGAC+CCGAAGAT
CATCGCTGACGAGTAACCGGATCCCCGATCCGTGGACTTGTCAGCGACTGAGGAAAAGACCTTTTCTTGGCTGAGGACGGGCATAATAGCCACCTCAGCAACGTAATTTGCAGGAAATGCTCACCGTTAAGTCTGATGACGTGAACGGTCGTACCAAGATGTATAAAAACATCGTGGACGGCAACCATCAGATGGAGCCGGGCATGCCAGAATCCTTCAACGTATTGTTGAAAGAGATTCGTTCGCTGGGTATCAACATCGAACTGGAAGACGAGTAATTCTCGCTCAAACAGGTCACTGC
+
CCCCCGGGGGGGGGGGGGGGGGGGGGGGGGGGGGGGGGGGGGGGGGGGGGGGGGGGGGGGGGGGGGGDFFGGGGGGGGGGGGGGGGGGGGGGGGGGGGGGGGGGGGGGGGGGGGG,EGGGGGGGGGGGGGGGGGGGGGGGGGGGGGGGGGGGGGGGGGGGGGGGGGGGGGGGGGGGGGGGGGGGGGGGGGFGGGGGFGGGGGGGGGGGGGGGGGGGFGGFGGEFGGGGGGGGGGF<DFGGFGGGGGGGFFGFFGFFFFFFF:FFFGFFGFFFBFFF?DFFDBFFF:<>FFF??BDBFFFA7
@M01607:188:000000000-KTTC9:1:1101:12110:3179 1:N:0:AAGGAGAG+CCGAAGAT
CATCGCTGACGAGTAACCGGATCCCCGATCCGTGGACTTGTCAGCGACTGAGGAAACAGACAATCAATTAGCTGAGGCCCGCGTCACCTAACACCTCAGCGCCCATGGGTGCAGGAAATGCTCACCGTTAAGTCTGATGACGTGAACGGTCGTACCAAGATGTATAAAAACATCGTGGACGGCAACCATCAGATGGAGCCGGGCATGCCAGAATCCTTCAACGTATTGTTGAAAGAGATTCGTTCGCTGGGTATCAACATCGAACTGGAAGACGAGTAATTCTCGCTCAAACAGGTCACTG
+
CCCCCGGGGGGGGGGGGGGGGGGGGGGGGGGGGGGGGGGGGGGGGGGGGGGGGGGGGGGGGGGGGGGFGGGGGGGGGGGGGGGGGGGGGGGGGGGGGGGGGGGGGGGGGGGGGGGGGGGGGGGGGGGGGGGGGGGGGGGGGGGGGGGGGGGGGGGGGGGGGGGGGGGGGGGGGGGGGGGGGGGGGGGGGGGGGGGGGGGGGGGGGGGGGGGGGGGGFGGGGGGGGGGGGGGGGGFGGFGGFGGGGGGGFFGFFFFFFFFFF<FFFGFFFFFFFFFFFFFFFFFFFFBBF?BFFFFB?FFF6
@M01607:188:000000000-KTTC9:1:1101:18835:3188 1:N:0:AAGGAGAC+CCGAAGAT
CATCGCTGACGAGTAACCGGATCCCCGATCCGTGGACTTGTCAGCGACTGAGGAAACAGACTAAAAACAAGCTGAGGATCGTTCTTCTACTTACCTCAGCTTAAGCTTATGCAGGAAATGCTCACCGTTAAGTCTGATGACGTGAACGGTCGTACCAAGATGTATAAAAACATCGTGGACGGCAACCATCAGATGGAGCCGGGCATGCCAGAATCCTTCAACGTATTGTTGAAAGAGATTCGTTCGCTGGGTATCAACATCGAACTGGAAGACGAGTAATTCTCGCTCAAACAGGTCACTG
+
CCCCCGGGGGGGGGGGGGGGGGGGGGGGGGGGGGGGGGGGGGGGGGGGGGGGGGGGGGGGGGGGGGGEGGGGGGGGGGGGGGGGGGGGGGGGGGGGGGGGGGGGGGGGGGGGGGGGGGGGGGGGGGGGGGGGGGGGGGGGGGGGGGGGGGGGGGGGGGGGGGGGGGGGGGGGGGGGGGGGGGGGGGGGGGGGGGGGGGGGGGGGGGGGGGGGGGGGFGGGGGGGGGGGGGGGGGFGGFGGFGGGGGGGFFGFFGFFFFFFFFFFFGFFDFFFFFFFFFFFFAFBFFBBFBFFFFFFFFFF2
@M01607:188:000000000-KTTC9:1:1101:10520:3194 1:N:0:AAGGAGAC+CCGAAGAT
CATCGCTGACGAGTAACCGGATCCCCGATCCGTGGACTTGTCAGCGACTGAGGAAACAGACTTTTAGACCGCTGAGGGAGTTTACCGCATACCCCTCAGCCTAATATGTTGCAGGAAATGCTCACCGTTAAGTCTGATGACGTGAACGGTCGTACCAAGATGTATAAAAACATCGTGGACGGCAACCATCAGATGGAGCCGGGCATGCCAGAATCCTTCAACGTATTGTTGAAAGAGATTCGTTCGCTGGGTATCAACATCGAACTGGAAGACGAGTAATTCTCGCTCAAACAGGTCACTG
+
CCCCCGGGGGGGFGGGGGGGGGGGGGGGGGGGGGGGGGGGGGGGGGGGGGGGGGGGGGGGGGGGGGG,:CFGGGGGGGGGGGGGGGGGGGGGGGGGGGGGGGGGGGGGGGGGGGGGGGGGGGGGGGGGGGGGGGGGGGGGGGGGGGGGGGGGGGGGGGGGFGFGGGGGGGGGAGGGGGGGGGGGGGGGGGGCEGGGGGGGGGGDGGGGGGGGGGGGFGGGGGGGGGGGGGGGFGFFFFGGFGGGGDDDBBGFFGFFFFFFFFFFFFFFGFFFFBF6:BFFFFFFFFFBF7<?FFFBF?BF)
@M01607:188:000000000-KTTC9:1:1101:13958:3201 1:N:0:AAGGAGAC+CCGAAGAT
CATCGCTGACGAGTAACCGGATCCCCGATCCGTGGACTTGTCAGCGACTGAGGAAACAGACTTATACCAAGCTGAGGCAATTCATCCTTACGTCCTCAGCTATAGGGCATGCAGGAAATGCTCACCGTTAAGTCTGATGACGTGAACGGTCGTACCAAGATGTATAAAAACATCGTGGACGGCAACCATCAGATGGAGCCGGGCATGCCAGAATCCTTCAACGTATTGTTGAAAGAGATTCGTTCGCTGGGTATCAACATCGAACTGGAAGACGAGTAATTCTCGCTCAAACAGGTCACTG
+
CCCCCGGGGGGGGGGGGGGGGGGGGGGGGGGGGGGGGGGGGGGGGGGGGGGGGGGGGGGGGGGGGGGCGGGGGGGGGGGGGGGGGGGGGGGGGGGGGGGGGGGGGGGGGGGGGGGGGGGGGGGGGGGGGGGGGGGGGGGGGGGGGGGGGGGGGGGGGGGGGGGGGGGGGGGGGGGGGGGGGGGGGGGGGGGGGGGGGGGGGGGGGGGGGGGGGGGGFGGGGGGGGGGCGGGGGFFGGFGGFGGGGGGDFFGFFGFFFFFFFFFFFGFFGFFFFF;>FBFFFFAFFB66>FBBFFFD>:BF4
@M01607:188:000000000-KTTC9:1:1101:21945:3214 1:N:0:AAGGAGAC+CCGAAGAT
CATCGCTGACGAGTAACCGGATCCCCGATCCGTGGACTTGTCAGCGACTGAGGAAACAGACCGCGATTACGCTGAGGCTCGTGATCGGTACGACCTCAGCGCGAATTTGTGCAGGAAATGCTCACCGTTAAGTCTGATGACGTGAACGGTCGTACCAAGATGTATAAAAACATCGTGGACGGCAACCATCAGATGGAGCCGGGCATGCCAGAATCCTTCAACGTATTGTTCAAAGAGATTCGTTCGCTGGTTATCAACATCGAACTGGAAGACGAGTAATTCTCCCTCAAACAGGTCACCC
+
CCCCC7FCCGFG7BFFGFDEECG8ECCFGG@FFGGGGGGFE9CFDBFEGG,CDFGGGGGC,CFCG7><,CDFGG>=7DE<>FFFGA7?FFGE7CG+EAEEFGC7FFFA<D,,<<BCD=FF9?EDFCG=C:F,:B=DAFGGG:CC<FFFG:FGGFEC;<,>>,7<,;D9DCEF:D>56:*<8:EGCB+=<FFE9<9BFGGGCCEE82<6FC+;@CFGFCEGFF87C7+A2:*;CC?C4)3:/509C7)17)2/7*9*/7*.4::@F76?G:<@F116:(0/.))))4:8:).8:B:B07))(
@M01607:188:000000000-KTTC9:1:1101:12852:3216 1:N:0:AAGGAGAC+CCGAAGAT
CATCGCTGACGAGTAACCGGATCCCCGATCCGTGGACTTGTCAGCGACTGAGGAAACAGACGGTGTAGTTGCTGAGGAAAAAGATAAGTGGAACCTCAGCACCGACTGGTGCAGGAAATGCTCACCGTTAAGTCTGATGACGTGAACGGTCGTACCAAGATGTATAAAAACATCGTGGACGGCAACCATCAGATGGAGCCGGGCATGCCAGAATCCTTCAACGTATTGTTGAAAGAGATTCGTTCGCTGGGTATCAACATCGAACTGGAAGACGAGTAATTCTCGCTCAAACAGGTCACTG
+
CCCCCGGGGGGGGGGGGGGGGGGGGGGGGGGGGGGGGGGGGGGGGGGGGGGGGGGGGGGGGGGGGGG9FGGGGGGGGGGGGGGGGGGGGGGGGGGGGGGGGGGGGGGGGGGGGGGGGGGGGGGGGGGGGGGGGGGGGGGGGGGGGGGGGGGGGGGGGGGGGGGGGGGGGGGGGGGGGGGGGGGGGGGGGGGGGGGGGGGGGGEGGGGGGGGGGGGGFGGGGGGGGGGGGGGGFGFGGFGGFGGGGGGGFFGFFGFFFFFFFFFFFGFFGFFFFFFFFFFFF>ABF?BFFFFFFFF>7:?B)
@M01607:188:000000000-KTTC9:1:1101:17973:3228 1:N:0:AAGGAGAC+CCGAAGAT
CATCGCTGACGAGTAACCGGATCCCCGATCCGTGGACTTGTCAGCGACTGAGGAAACAGACAGGAACTTAGCTGAGGTCTAGCCTGTCTATTACCTCAGCAGTGCGTAATGCAGGAAATGCTCACCGTTAAGTCTGATGACGTGAACGGTCGTACCAAGATGTATAAAAACATCGTGGACGGCAACCATCAGATGGAGCCGGGCATGCCAGAATCCTTCAACGTATTGTTGAAAGAGATTCGTTCGCTGGGTATCAACATCGAACTGGAAGACGAGTAATTCTCGCTCAAACAGGTCAATT
+
CCCCCGGGGGGGGGGGGGGGGGGGGGGGFGGGGGGGGGGGGGGGGGGGGGGGGGGGGGGGGGGGGGG,<CCFGGGGGGGGGGGGGGGGGGGGGGGGGGGGGGGGGGGGGGGGGGGGGGGGGGGGGGGGGGGGGGGGGGGGGGGFGGGGGGGGGGGGGGGGGEFGGGGGGGGG9FGGFGGGGGGGGGGGGGCFGGGGGGGGBCEGDFFCGGGGGGGGFGGGGGGGGGGFEGCFGGFFCAFGFGGGGGGGFFGFF4FFFFFFD?FFFGFFFF0)8?F>F?F?AAFFFF08;F<<???A0))))
@M01607:188:000000000-KTTC9:1:1101:23087:3241 1:N:0:AAGGAGAC+CCGAAGAT
CATCGCTGACGAGTAACCGGATCCCCGATCCGTGGACTTGTCAGCGACTGCGGAAACAGACACCTCTTTAGCTGAGGTTAGTCAGAGTGTCGCCCTCAGCATAGACAGATGCAGGAAATGCTCACCGTTAAGTCTGATGACGTGAACGGTCGTACCAAGATGTATAAAAACATCGTGGACGGCAACCATCAGATGGAGCCGGGCATGCCAGAATCCTTCAACGTATTGTTGAAAGAGATTCGTTCGCTGGGTATCAACATCGAACTGGAAGACGAGTAATTCTCGCTCAAACAGGTCACTG
+
CCCCCGGGGGGGGGGGGGGGGGGGGGGGGGGGGGGGGGGGGGGGGGGGGG8FGGGGGGGGGGGGGGGCFGGGGGGGGGGGGGGGGGGGGGGGGGGGGGGGGGGGGGGGGGGGGGGGGGGGGGGGGGGGGGGGGGGGGGGGGGGGGGGGGGGGGGGGGGGGGGGGGGGGGGGGGGGGEGGGGGGGGGGGGGGGGGGGGGGGGGGGGGGGGGGGGGGGFGGGGGGGGGGGGGGGGGFGGFGGFGGGGGGGFFDFFGFFFFFFFFFFFGFFGFFFFFFB?BFFA4:>FBBFFFFFB??D?FF<)
@M01607:188:000000000-KTTC9:1:1101:17511:3246 1:N:0:AAGGATAC+CCGAAGAT
CATCGCTGACGAGTAACCGGATCCCCGATCCGTGGACTTGTCAGCGACTGAGGAAACAGACACAGAATACGCTGAGGCCAGCGCCTGTCCATCTCTCAGCAGATAAACGTGCAGGAAATGCTCACCGTTAAGTCTGATGACGTGAACGGTCGTACCAAGATGTATAAAAACATCGTGGACGGCAACCATCAGATGGTGCCGGGCATGCCAGAATCCTTCAACGTATTGTTGAAAGAGATTCGTTTGCTGGGTATCAACATCGAACTGGAAGACGAGTAATTCTCGCTCAAACAGGTCACTG
+
@B-AB;E@CCFGFC<<CFEGCE@8CF@B7FFFFC7@EF<EFA<CD7++F:,CC@@EG<6C<F?AFCF<66:@C@E8FFGG<7::F7<?,CF9<,C<E<,B?8,EFFFFEG<FGGF4F8F<CFF5C4BF@?B?8CDFG<E<FC=FCF9<+3@FBFF+@F<8@,,7E;;E,,+4,4@F,<BBBED7EF:F9?9DE92,,,?E*:*=CF,?E6+0@9C++;EGF9E/=F6++:>7CFF4*)+238;5**:09935=*9FFF*<,4F:>*6?5)())42(41F*4)-62((,().8((3<234-)
@M01607:188:000000000-KTTC9:1:1101:8956:3252 1:N:0:AAGGAGAC+CCGAAGAT
CATCGCTGACGAGTAACCGGATCCCCGATCCGTGGACTTGTCAGCGACTGAGGAAACAGACGCGTATATTGCTGAGGATAGGCTGTCCGTCGTCCTCAGCAACCTAAGATGCAGGAAATGCTCACCGTTAAGTCTGATGACGTGAACGGTCGTACCAAGATGTATAAAAACATCGTGGACGGCAACCATCAGATGGAGCCGGGCATGCCAGAATCCTTCAACGTATTGTTGAAAGAGATTCGTTCGCTGGGTATCAACATCGAACTGGAAGACGAGTAATTCTCGCTCAAACAGGTCACTG
+
CCCCCGGGGGGGGGGGGGGGGGGGGGGGGGGGGGGFGGGGGGGGGGGGGGGGGGGGGGGGGGGGGGG,<FFGGGGGGGGGGGGGGGGGGGGGGGGGGGGGGGGGGGGGGGGGGGGGGGGGGGGGGGGGGGGGGGGGGGGGGGGGGGGGGGGGGGGGGGGGGGGGGGGGGGGGGGGGGGGGGGGGGGGGGGFGGGGGFFGGGGGGGGFGGGGGGGGGFGGGGGGGGGGGGGGGCFFGGFFFFD6CFGGGFFGFFFFFFFFFFFFFFGFFGF?<@?FFFFFFFA>BFF?:6?FFFFBFFFFF2
@M01607:188:000000000-KTTC9:1:1101:20204:3266 1:N:0:AAGGAGAC+CCGAAGAT
CATCGCTGACGAGTAACCGGATCCCCGATCCGTGGACTTGTCAGCGACTGAGGAAACAGACATAAGTGGGGCTGAGGCAGTAGGTTGAGGGGGCCTCAGCTTCGTAAGTTGCAGGAAATGCTCACCGTTAAGTCTGATGACGTGAACGGTCGTACCAAGATGTATAAAAACATCGTGGACGGCAACCATCAGATGGAGCCGGGCATGCCAGAATCCTTCAACGTATTGTTGAAAGAGATTCGTTCGCTGGGTATCAACATTGAACTGGAAGACGAGTAATTCTCGCTCAAACAGGTCACTG
+
CCCCCGGGGGGGGGGGGGGGGGGGGGGGGGGGGGGGGGGGGGGGGGGGGGGGGGGGGGGGGGGGGGG,EFGGGGGGGGGGGGGGGGGGGGGGGGGGGGGGGGGGGGGGGGGGGGGGGGGGGGGGGGGGGGGGGGGGGGGGGGGGGGGGGGGGGGGGGGGGGGGGGGGGGGGGGGGGGGGGGGGGGGGGGGGGGGGGGGGGGGGGGGGGGGGGGGGGFGGGGGGGGGGGGGGGGGFGGFDCFGGGGGGDBEGFFGFFFFFFFFFFFGFFGFFFFFFFFFFFFFFFFFFFFFFFBB?-4:BF6
@M01607:188:000000000-KTTC9:1:1101:25253:3269 1:N:0:AAGGAGAC+CCGAAGAT
CATCGCTGACGAGTAACCGGATCCCCGATCCGTGGACTTGTCAGCGACTGAGGAAACAGACCCAGGTTCGGCTGAGGAATGGTTATGATCTTGCCTCAGCTCCTATTAGTGCAGGAAATGCTCACCGTTAAGTCTGATGACGTGAACGGTCGTACCAAGATGTATAAAAACATCGTGGACGGCAACCATCAGATGGAGCCGGGCATGCCAGAATCCTTCAACGTATTGTTGAAAGAGATTCGTTCGCTGGGTATCAACATCGAACTGGAAGACGAGTAATTCTCGCTCAAACAGGTCACTG
+
CCCCCGGGGGGGGGGGGGGGGGGGGGGGGGGGGGGGGGGGGGGGFF688@FFGGGGGGGGGGGGGGGFGGGGGGFGGGGGGGGGGGGGGGGGGGGGGGGGFFGGGGGGGGGGGGGGGGGGGGGGGGGGGGGGGGGGGGGGGGGGGGGGGGGGGGGGGGGDFGGGGGGGGGGGGGGGGGGGGGGGGGGGGGGGGGGGGGGGGGGGGGGGGGGGGGGGFGGGGFGFFGGGGGGGGF+2;ACGFGGGGGDCEFGFFDBFFFFFFFF?FCFFGF?F::>>??FBAAA<B??F>?DFFFFF:22<)
@M01607:188:000000000-KTTC9:1:1101:10062:3274 1:N:0:AAGGAGAC+CCGAAGAT
CATCGCTGACGAGTAACCGGATCCCCGATCCGTGGACTTGTCAGCGACTGAGGAAACAGACTTCGCTCCTGCTGAGGGTAAAAGATGTCAGCACCTCAGCGGGATGTATTGCAGGAAATGCTCACCGTTAAGTCTGATGACGTGAACGGTCGTACCAAGATGTATAAAAACATCGTGGACGGCAACCATCAGATGGAGCCGGGCATGCCAGAATCCTTCAACGTATTGTTGAAAGAGATTCGTTCGCTGGGTATCAACATCGAACTGGAAGACGAGTAATTCTCGCTCAAACAGGTCACTG
+
CCCCCGGGGGGGGGGGGGGGGGGGGGGGGGGGGGGGGGGGGGGGGGGGGGGGGGGGGGGGGGGGGGGFGGGGGGGGGGFGGGGGGGGGGGGGGGGFGGGGGGGGGGGGGGGGGGGGGGGGGGGGGGGGGGGGGGGGGGGGGGEGGGGGGGGGGGGGGGGGGGGGGGGGGGGGDGGGGGGGGGGGGGGGGGGGGFGGGGGGGGGGGGGGGGFGGGFGFGGGGGGFGFFGGGGGGGFGGFGGFGGGGGGDFFGFFGFFFFFF:?FFFGFFGF?FFB>>:?BFDBFFFFBBFBBFF?2<BFB>-
@M01607:188:000000000-KTTC9:1:1101:9751:3294 1:N:0:AAGGAGAC+CCGAAGAT
CATCGCTGACGAGTAACCGGATCCCCGATCCGTGGACTTGTCAGCGACTGAGGAAACAGACAGTAGCGCCGCTGAGGTTATTCAAAGTTCCTGCCTCAGCCTATCTGGGTGCAGGAAATGCTCACCGTTAAGTCTGATGACGTGAACGGTCGTACCAAGATGTATAAAAACATCGTGGACGGCAACCATCAGATGGAGCCGGGCATGCCAGAATCCTTCAACGTATTGTTGAAAGAGATTCGTTCGCTGGGTATCAACATCGAACTGGAAGACGAGTAATTCTCGCTCAAACAGGTCACTG
+
CCCCCGGGGGGGGGGGGGGGGGGGGGGGGGGGGGGGGGGGGGGGGGGGGGGGGGGGGGGGGGGGGGGEGGGGGGGGGGGGGGGGGGGGGGGGGGGGGGGGGGGGGGGGGGGGGGGGGGGGGGGGGGGGGGGGGGGGGGGGGGGGGGGGGGGGGGGGGGGGGGGGGGGGGGGGGFGGG@EGGGGGGGGGGGGGGGGGFGGGGGGGGGGGGGGGGGGGFGFGGGGGGGGGGGGGDGFDGFGGFGGGGGGGFFGFFGFFFFFF?BFFFGFFF6:FF<>BFFFFFBFFFFBFF>AFFF?8?F?B)
@M01607:188:000000000-KTTC9:1:1101:23905:3296 1:N:0:AAGGAGAC+CCGAAGAT
CATCGCTGACGAGTAACCGGATCCCCGATCCGTGGACTTGTCAGCGACTGCGGAAACAGACCAAATATGCGCTGAGGGGTGTCGTGAGGCCATCCTCAGCATAGGGACATGCAGGAAATGCTCACCGTTAAGTCTGATGACGTGAACGGTCGTACCAAGATGTATAAAAACATCGTGGACGGCAACCATCAGATTGAGCCGGGCATGCCAGAATCCTTCAACGTATTGTTGAAAGAGATTCGTTCGCTGGGTATCAACATCGAACTGGAAGACGAGTAATTCTCGCTCAAACAGGTCACTG
+
CCCCCGGGGGGGGGGFGFGGGGGGGGGGGGGGGGGGGGGGGGGGGGGGGG,FGGGGGGGGGGGGGGGEEGGGGGGGGGGGGGGGGGGGGGGGGGGGGGGGGGGGGGGGGGGGGGGGGGGGGGGGGGGFGGGGGGGGGGGGGGGGGGGGGGGGGGGGGGGGGGGGGGGGGGGGGGGG>FGGGGGGGGGGFGGGGFFGGGGGDGGGGGGGGG?AFFFGFFGGGGG<FCGGGDFDFGF5C?CFFGGGGGGGEEGFF*8FFFF4:BFFF46@FF1;FF;92?FFD2<2??:B>?DFFB:DFF02)
@M01607:188:000000000-KTTC9:1:1101:24732:3320 1:N:0:AAGGAGAC+CCGAAGAT
CATCGCTGACGAGTAACCGGATCCCCGATCCGTGGACTTGTCAGCGACTGAGGAAACAGACTGGTTCGGCGCTGAGGTCACCTTTGCCTCAATCCTCAGCTCGCCTAATTGCAGGAAATGCTCACCGTTAAGTCTGATGACGTGAACGGTCGTACCAAGATGTATAAAAACATCGTGGACGGCAACCATCAGATGGAGCCGGGCATGCCAGAATCCTTCAACGTATTGTTGAAAGAGATTCGTTCGCTGGGTATCAACATCGAACTGGAAGACGAGTAATTCTCGCTCAAACAGGTCACTG
+
CCCCCGGGGGGGGGGGGGGGGGGGGGGGGGGGGGGEGGGGGGGGGG@@@@FFGGGGGGGGGGGGGGG:@FFGGGGGGGGGGGGGGFGGGGGGGGGGGGGGGGGGGGGGGGGGGGGGGGGGGGFGGGGGGGGGGGGGGGGGGGGGGGGGGGGGGFGGGGGGGGGGGCFGGGGGFFFGEFGGGGGGGGFGGGGGGGFGGGGEEEEGGGGGGGGGGGGGFGGGGGEFFGGGGGGGGGFGGFCGFGGGGGGDFFDFFFFFFFFFFF@FFDFFFF?FF?9>F?6=AF><?F??B?BDFF?A>>BF)
@M01607:188:000000000-KTTC9:1:1101:6957:3321 1:N:0:AAGGAGAC+CCGAAGAT
CATCGCTGACGAGTAACCGGATCCCCGATCCGTGGACTTGTCAGCGACTGAGGAAACAGACTCTGGTGAGGCTAGGTGAGTTTGCGCAGTAGCCTCAGCCAGCCAGCGTGCAGGAAATGCTCACCGTTAAGTCTGATGACGTGAACGGTCGTACCAAGATGTATAAAAACATCGTGGACGGCAACCATCAGATGGAGCCGGGCATGCCAGAATCCTTCAACGTATTGTTGAAAGAGATTCGTTCGCTGGGTATCAACATCGAACTGGAAGACGAGTAATTCTCGCTCAAACAGGTCACTGC
+
CCCCCGGGGGGGGGGGGGGGGGGGGGGGGGGGGGGGGGGGGGGGGGGGGGEFGGGGGGGGGGGGGGG8CFGGGGGGGGGGGGGGGGGGGGGGGGGGGGGGGGGGGGGGGGGGGGDGGGGGGGGGGGGGGGGGGGGGGFGGGGGGGFGGGGGGGGGGGGGGGGGGGGGGGGGGGGGGGGFEGGGGFGGGGGGGGGGGGGGEGGGGGGGGGGGCGGGGFGGGFGFGGG7CF4FGGGFGGFFDEGGGGGGGFFGFFGFFFFFF::FFFG4@GF<FD>FFFFFFFFFBBFFF>ABFFF<424<A2
@M01607:188:000000000-KTTC9:1:1101:10788:3340 1:N:0:AAGGAGAC+CCGAAGAT
CATCGCTGACGAGTAACCGGATCCCCGATCCGTGGACTTGTCAGCGACTGAGGAAACAGACCTTGAAAAAGCTGAGGTGTTCAAATCTCTACCCCTCAGCAATTGATCTTGCAGGAAATGCTCACCGTTAAGTCTGATGACGTGAACGGTCGTACCAAGATGTATAAAAACATCGTGGACGGCAACCATCAGATGGAGCCGGGCATGCCAGAATCCTTCAACGTATTGTTGAAAGAGATTCGTTCGCTGGGTATCAACATCGAACTGGAAGACGAGTAATTCTCGCTCAAACAGGTCACTG
+
CCCCCGGGGGGGGGGGGGGGGGGGGGGGGGGGGGGGGGGGGGGGGGGGGGGGGGGGGGGGGGGGGGG,:CBEFGGGGGGGGGGGGGGGGGGGGGGGGGGGGGGGGGGGGGGGGGGGGGGGGGGGGGGGGGGGGGGGGGGGGGGGGGGGGGGGGGGGGGGGGGGGGGGGGGGGGGGGGGGGGGGGGGGGGGGGGGGGGGGGGGGGGGGGGGGGGGGGFGGGGGG3>CFGGGGGGGFGGFGGFGGGFGGGFFGFFGFF4?@FFFFFFDFFGFFFFFF6??FFFFFFF?0(4722<BF<?FBF4
@M01607:188:000000000-KTTC9:1:1101:24585:3341 1:N:0:AAGGAGAC+CCGAAGAT
CATCGCTGACGAGTAACCGGATCCCCGATCCGTGGACTTGTCAGCGACTGAGGAAACAGACCATCCCTGTGCTGAGGGCCTGTTTTCTTGTACCCTCAGCATCAATAGCTGCAGGAAATGCTCACCGTTAAGTCTGATGACGTGAACGGTCGTACCAAGATGTATAAAAACATCGTGGACGGCAACCATCAGATGGAGCCGGGCATGCCAGAATCCTTCAACGTATTGTTGAAAGAGATTCGTTCGCTGGGTATCAACATCGAACTGGAAGACGAGTAATTCTCGCTCAAACAGGTCACTG
+
CCCCCGGGGGGGGGGGGGGGGGGGGGGGGGGGGGGGGGGGGGGGGG@@@CFGGGGGGGGGGGGGGGG,:CEFGGGGGGGGGGGGGGGGGGGGGGGGGGGGGGGGGGGGGGGGGGGGGFFFGGGGGGGGGGGGGGGGGGGGGGGGGDGGGGGGGGGGGGGGGGGGGGGGGGGGGGGGGFGGGGGGGGGGGGGGGGGGGGGGEGGGGGGGGGGFGGGGFGGGGGGGGGGGGGGGGGFCCAGGFGGGGGGGEEGFFCFFFFFFFFFFFGFFGFFFF<60:BFFFFBFFB?FFFFF0:?A::7>)
@M01607:188:000000000-KTTC9:1:1101:8845:3342 1:N:0:AAGGAGAC+CCGAAGAT
CATCGCTGACGAGTAACCGGATCCCCGATCCGTGGACTTGTCAGCGACTGAGGAACAGACATAGCCTTTGCTGAGGGCGATCGAGTTGTTATCCTCAGCGTGCAGCGTTGCAGGAAATGCTCACCGTTAAGTCTGATGACGTGAACGGTCGTACCAAGATGTATAAAAACATCGTGGACGGCAACCATCAGATGGAGCCGGGCATGCCAGAATCCTTCAACGTATTGTTGAAAGAGATTCGTTCGCTGGGTATCAACATCGAACTGGAAGACGAGTAATTCTCGCTCAAACAGGTCACTGC
+
CCCCCGGGGGGGGGGGGGGGGGGGGGGGGGGGGGGGGGGGGGGGGGGGGGGGGGGGGGGGGGGGGGGFGGGGGGGGGGGGGGGGGGGGGGGGGGGGGGGGGGGGGGGGGGGGGGGGGGGGGGGGGGGGGGGGGGGGGGGGGGGGGGGGGGGGGGGGGGGGGGFGGGGGGGGGGGGGGDGGGGGGGGGGGGGGGGGGGGGGGGGGGGGGGGGGGGGGFGGGGGFGFGGGGGGGGGFGGFG7@FGGGGGGFFGFFGFFFFFFFFFFFGFFGFFFF>>?BBFFFF>?FBFFFFFFFFF:BFFF2
@M01607:188:000000000-KTTC9:1:1101:13000:3343 1:N:0:AAGGAGAC+CCGAAGAT
CATCGCTGACGAGTAACCGGATCCCCGATCCGTGGACTTGTCAGCGACTGAGGAAACAGACCGTCGTCACGCTGAGGAGCTCCCTTCGTGTTCCCTCAACACTATTTAGTGCAGGAAATGCTCACCGTTAAGTCTGATGACGTGAACGGTCGTACCAAGATGTATAAAAACATCGTGGACGGCAACCATCAGATGGAGCCGGGCATGCCAGAATCCTTCAACGTATTGTTGAAAGAGATTCGTTCGCTGGGTATCAACATCGAACTGGAAGACGAGTAATTCTCGCTCAAACAGGTCACTG
+
CCCCCGGGGGGGGGGGGGGGGGGGGGGGGGGGGGGGGGGGGGGGGGGGGGGGGGGGGGGGGGGGGGGFGGEGGGGGFGGGGGFGGGGGGGGGGGGGGGGGGGGGGGGGGGGGGGGGGGGGGCGGGGGGGGGGGGGGGGGGGGGGGFGGGEGDGGGGGGGGGEGCFGGGFGEGFCFGGGEGG>EGCF,>FGGGFGGFGDFGGGGGECEGGGGGFGG?;FGGFFEFFFC+=CFGGGFGGFGFF*CFGGCDEE3?FG?BFFF??0@@FD6?F)4F@((447*9659A168?><<?024>DF?A)
@M01607:188:000000000-KTTC9:1:1101:7344:3344 1:N:0:AAGGAGAC+CCGAAGAT
CATCGCTGACGAGTAACCGGATCCCCGATCCGTGGACTTGTCAGCGACTGAGGAAACAGACTTATGCTAAGCTGAGGTACGCACAAGTGATAACCCTCAGCCACTTGTCCTGCAGGAAATGCTCACCGTTAAGTCTGATGACGTGAACGGTCGTACCAAGATGTATAAAAACATCGTGGACGGCAACCATCAGATGGAGCCGGGCATGCCAGAATCCTTCAACGTATTGTTGAAAGAGATTCGTTCGCTGGGTATCAACATCGAACTGGAAGACGAGTAATTCTCGCTCAAACAGGTCACT
+
CCCCCGGGGGDGGGGGGGGGGGGGGDCFGGGGFCF7CA@FFEGGGGGGCF,CDGFGGGGFGGGGGFF,<<CFEFFGFCAFFEEGGGGDGGGFGA,CFF<CFGGFEDGFEFGGGGGGGGGGGEFFGG<CFEGGC<FFEFFGAFGGGFGFDDGGDEG@FFGGFFCGGDGGGDFEGCFECFGC8:CEEEGGEGGGFDEGGGGGGE5CCEFF<A,<E@FGFGFCFCG8>7@EFFFFFG=DGF61++:77DCCB3<<5C?FFF49:::F?DFFC<:FF2:>>1;@A<<<A0?F?(<A?:??A0346
@M01607:188:000000000-KTTC9:1:1101:6771:3350 1:N:0:AAGGAGAC+CCGAAGAT
CATCGCTGACGAGTAACCGGATCCCCGATCCGTGGACTTGTCAGCGACTGAGGAAACAGACACACATAGGGCTGAGGCCAATACTTGGGCTAACCTCAGCGGTAATATTTGCAGGAAATGCTCACCGTTAAGTCTGATGACGTGAACGGTCGTACCAAGATGTATAAAAACATCGTGGACGGCAACCATCAGATGGAGCCGGGCATGCCAGAATCCTTCAACGTATTGTTGAAAGAGATTCGTTCGCTGGGTATCAACATCGAACTGGAAGACGAGTAATTCTCGCTCAAACAGGTCACTG
+
CCCCCGGGGGGGGGGGGGGGGGGGGGGGGGGGGGGGGGGGGGGGGGGGDGFFGGGGGGGGGGGGGGG,:CFGGGGGGGGGGGGGGGGGGGGGGGGFGGGGGGGGGGGGGGGGGGGGGGGGGGGGGGGGGGGGGGGGGGGGGGGGGGGGGGGGGGGGGGGGGGGGGGGGGGGGGGGGGGGGGGGGGGGGGGGGGGGGGGGGEGGGGGGGGGGGGGGGFGGGGGGFE?FGGGCFGGFDFFGGFGCFGGGGFFGFFFFFFFFFB?FFFGFFCFBFF?FFFFFFFFFB62:<B?FBFFB<?FFF9
@M01607:188:000000000-KTTC9:1:1101:16790:3360 1:N:0:AAGGAGAC+CCGAAGAT
CATCGCTGACGAGTAACCGGATCCCCGATCCGTGGACTTGTCAGCGACTGAGGAAACAGACGGACTACCTGCTGAGGCTCATCCGAAAAGAATCCTCAGCTGAGTTGTATGCAGGAAATGCTCACCGTTAAGTCTGATGACGTGAACGGTCGTACCAAGATGTATAAAAACATCGTGGACGGCAACCATCAGATGGAGCCGGGCATGCCAGAATCCTTCAACGTATTGTTGAAAGAGATTCGTTCGCTGGGTATCAACATCGAACTGGAAGACGAGTAATTCTCGCTCAAACAGGTCACTG
+
CCCCCGGGGGGGFFGGGGGGGGGGGGGGGGGGGGGGGGGGGGGGGGGGGGGGGGGGGGGGGGGGGGGGGGGGGGGGGGGGGGGGGGGGGGGGGGGGGGGGGGGGGGGGGGGGGGGGGGGGGGGGGGGGGGGGGGGGGGGGGGGGGGGGGGGGGGGGGGGGGGGGGGGGGGGGGGGGGGGGGGGGGGGGGGGGGGGGGGGGGGGGGGGGGGGGGGGGFGGGGGGGGGGFFFFFGGFGGFGGFGGGGGGGFFGFFGFFFFFFFFFFFGFFDFFFFFF;BFFFFFFFFFF?F>>F0::<:?FF)
@M01607:188:000000000-KTTC9:1:1101:17040:3362 1:N:0:AAGGAGAC+CCGAAGAT
CATCGCTGACGAGTAACCGGATCCCCGATCCGTGGACTTGTCAGCGACTGAGGAAACAGACGAGCATCAAGCTGAGGAGTTATTATGGTAATACCTCAGCTCACCTACATGCAGGAAATGCTCACCGTTAAGTCTGATGACGTGAACGGTCGTACCAAGATGTATAAAAACATCGTGGACGGCAACCATCAGATGGAGCCGGGCATGCCAGAATCCTTCAACGTATTGTTGAAAGAGATTCGTTCGCTGGGTATCAACATCGAACTGGAAGACGAGTAATTCCCGCTCAAACAGGTCACTG
+
CCCCCEFCEEFGGFCEGCGGGEG<FGC:CFGGGG@FGGFCFCF@F@7F:@CFGF86CFG@@@7:F@C,:6EFGGGGC8BCCEFFGG<,CEGG<FGCG8CECCCE@FFGFGEGF<<FE<E,9@,EGF7B:F<FFGF9<FE<FGFGDFFGC>F7@=FCFGF,3CEGFCFDA=BD=>CG8FGCG5EG>>F:<7BFG;B6,>CG8>E8:F>?<FFFCFCC@DCCDGGC=FGG?75F7C=FF5EG+82;<<DD5)9?@D?=FFF:7?)7>C@)002)0,9;B7F44)),,-((-,))(415)).6-
@M01607:188:000000000-KTTC9:1:1101:25340:3367 1:N:0:AAGGAGAC+CCGAAGAT
CATCGCTGACGAGTAACCGGATCCCCGATCCGTGGACTTGTCAGCGACTGAGGAAACAGACCTTTTCTCCGCTGAGGATTGTTCAAAACTATACCTCAGCGTTCATTAATGCAGGAAATGCTCACCGTTAAGTCTGATGACGTGAACGGTCGTACCAAGATGTATAAAAACATCGTGGACGGCAACCATCAGATGGAGCCGGGCATGCCAGAATCCTTCAACGTATTGTTGAAAGAGATTCGTTCGCTGGGTATCAACATCGAACTGGAAGACGAGTAATTCTCGCTCAAACAGGTCACTG
+
CCCCCGGGGGGGGGGGGFGGGGGGGGGGGGGGGGGGGFGGGGGGGG@8@CGGGGGGGGGGGGGGGGGFFGGGGGGGGGGGGGGGGGGGGGGGGGGFFGGGGGGGGGGGGGGGGGGGGGGGGGGGGGGGGGFGGGGGGGGGGGGGGGGGGGGGGGGGGGGGGGGGGGGGGGGDFGGGGFGGGGGGGGGGGGGGGGGGGGGGGGGGDCFGGGGFEFGGFGGGGGGFGGGFGGGGGGFGFFGGFGGGGGCDFFGF?6FFFFFFF??FFGF@GFF@:36>FF?BDFFFFBBBBFFFFF:<:?FF)
@M01607:188:000000000-KTTC9:1:1101:22644:3377 1:N:0:AAGGAGAC+CCGAAGAT
CATCGCTGACGAGTAACCGGATCCCCGATCCGTGGACTTGTCAGCGACTGAGGAAACAGACAACTTTCAAGCTGAGGGTCAAGTCGCCTGGTACCTCAGCGCCAGGATTTGCAGGAAATGCTCACCGTTAAGTCTGATGACGTGAACGGTCGTACCAAGATGTATAAAAACATCGTGGACGGCAACCATCAGATGGAGCCGGGCATGCCAGAATCCTTCAACGTATTGTTGAAAGAGATTCGTTCGCTGGGTATCAACATCGAACTGGAAGACGAGTAATTCTCGCTCAAACAGGTCACTG
+
CCCCCGGGGGGGGGGGGGGGGGGGGGGGGGGGGGGGGGGGGGGGGGGGGG<FGGGGGGGGGGGGGGGFGGGGGGGGGGGGGGGGGGGGGGGGGGGGGGGGGGGGGGGGGGGGGGGGGGGGGGGGGGGGGGGGGGGGGGGGGGGGGGGGGGGGGFGGGGGGGGGGGGGGGGGGGGGGGGGGGGGGGGGGGGGGGGGGGGGGGGGGGGGGGGGGGGGGFGGGGGGGGGGGGGGGGGFGGFGGFGGGGGDGFFGFFGFFFFFFFFFFFGFFGFFFFB>(-:FFFFFABF??FFFFFFFF7>:A4
@M01607:188:000000000-KTTC9:1:1101:14937:3396 1:N:0:AAGGAGAC+CCGAAGAT
CATCGCTGACGAGTAACCGGATCCCCGATCCGTGGACTTGTCAGCGACTGAGGAAACAGACCTTTTTAATGCTGAGGTCCGACTGTGTGAAGCCCTCAGCCAAGCCAACTGCAGGAAATGCTCACCGTTAAGTCTGATGACGTGAACGGTCGTACCAAGATGTATAAAAACATCGTGGACGGCAACCATCAGATGGAGCCGGGCATGCCAGAATCCTTCAACGTATTGTTGAAAGAGATTCGTTCGCTGGGTATCAACATCGAACTGGAAGACGAGTAATTCTCGCTCAAACAGGTCACTG
+
CCCCCGFFGGGGGEGGFGGGGGGGFGGGGGGGGGGFGGGGFGGGGGGGEEFFFGGGGGGGGGFGGGG,:CEFFGGGGGGGGGGEFGFGFGGGGGFGGFFGDFGGFFGGFFGGGGGGGGGFGGFGGGGGGGFFGGGGFGGGGGGGGGGGGFGGGGGGGGGFEFGFFFGGGGEFFGGGGEGGEGGGGGGGGGGGGEFGGGGGD>CEGFCEFGGGFFFDFFGFFEG:CDFGGGGGFFFGGFCF6CG<8DGGFEGFFD@FFFFFFBFFF<?FGFBF@<B;1:FF<B<5<<?63<<>BFFFBFFF2
@M01607:188:000000000-KTTC9:1:1101:8205:3414 1:N:0:AAGGAGAC+CCGAAGAT
CATCGCTGACGAGTAACCGGATCCCCGATCCGTGGACTTGTCAGCGACTGAGGAAACAGACACGATGGGCGCTGAGGTATAAACGTTATGAGACCTCAGCGAGCAGGTATGCAGGAAATGCTCACCGTTAAGTCTGATGACGTGAACGGTCGTACCAAGATGTATAAAAACATCGTGGACGGCAACCATCAGATGGAGCCGGGCATGCCAGAATCCTTCAACGTATTGTTGAAAGAGATTCGTTCGCTGGGTATCAACATCGAACTGGAAGACGAGTAATTCTCGCTCAAACAGGTCACTT
+
CCCCCGGGGGGGGGFGGGGGGGGGGGGGGGGGGGGCGGGGGGGGGGGGGGGGFGGGGGGGGGGGGGG:EFGGGGGGGGGGGGGGGGGGGGGGGGGGGGGGGGGGGGGGGGGGGGGEGGGGGGGCGGGGGGGGGGGGGGGGGGGGGGGGGGGGGGGGCGGGGGGGFFFFGGGGGGGGGGGGGGGGGGGGGGGGGGGFGFFGGGGGGGGGGGGGGGGGFGGCGGGGGGGGGGFGGGFGGFGGFGGGGGGCDB:FFGFFF??FDFFFFGFFGFF5:?F9<BFFFFFB?:(29<783:<<:?FF4
@M01607:188:000000000-KTTC9:1:1101:19640:3430 1:N:0:AAGGAGAC+CCGAAGAT
CATCGCTGACGAGTAACCGGATCCCCGATCCGTGGACTTGTCAGCGACTGAGGAAACAGACCTCATGTGGGCTGAGGTTTATATTTATGAATACCTCAGCCATATGATTTGCAGGAAATGCTCACCGTTAAGTCTGATGACGTGAACGGTCGTACCAAGATGTATAAAAACATCGTGGACGGCAACCATCAGATGGAGCCGGGCATGCCAGAATCCTTCAACGTATTGTTGAAAGAGATTCGTTCGCTGGGTATCAACATCGAACTGGAAGACGAGTAATTCTCGCTCAAACAGGTCACTG
+
CCCCCGGGGGGGGGGGGGGGGGGGGGGGGGGGGGGGGGGFGEFFGGEGGFDFFGGGGGGGGGGGGGG,<:BFGFGGGGFFFGGGGGGGGGGGGGGGGDFGGGGGGGGGGGGGGGGGGFGGGGGFGGGGGCGFGGGGGGGGGGGGGGGGGFGGGGGGGGGGGGGGGGGGGGGGFGGGGBEFGGGGGGGGGGFGGGFGGGGGGGGGGGGGGGFGGGGFFFFEGGGGCCCFGGGGGGFGFAFGFGGGFGG<>B<AFGFFFFFFFB4@FDFFGF:F??F>F:F@>DBFF?0:;>BF(.:A804A)
@M01607:188:000000000-KTTC9:1:1101:10368:3431 1:N:0:AAGGAGAC+CCGAAGAT
CATCGCTGACGAGTAACCGGATCCCCGATCCGTGGACTTGTCAGCGACTGAGGAAACAGACCGGATTTAGGCTGAGGCTTATGATCTAAAGCTCCTCAGCGTATAAAGCTGCAGGAAATGCTCACCGTTAAGTCTGATGACGTAAACGGTCGTACCAAGATGTATAAAAACATCGTGGACGGCAACCATCAGATGGAGCCGGGCATGCCAGAATCCTTCAACGTATTGTTGAAAGAGATTCGTTCGCTGGGTATCAACATCGAACTGGAAGACGAGTAATTCTCGCTCAAACAGGTCACTT
+
CCCCCGGGGGGGGGGGGGGGGGGGGGGGGGGGGGGGGGGGGGGGGGGGGGGGGGGGGGGGGGGGGGGFFGGGGGGGGGGGGGGGGGGGGGGGGGGGGGGGGGGGGGGGGGGGGGGGGGGGGGGGGGGGGGGGGGGGGGGGGGGGGGGGGGGGGGGGGGFGGGGGGGGGGGGGGGGGGGGGGGGGGGGGGGGGGGGFCGGGGGGGGGGGGGFGGGGGFGGGGGGGGFGGGGGG>FFGGFGGFGGGGGDCDFGFFGFFFFFFFFFFFGFFGF:>FFFFFFBFFFBFB???F?2<BFFD>>BA)
@M01607:188:000000000-KTTC9:1:1101:11724:3434 1:N:0:AAGGAGAC+CCGAAGAT
CATCGCTGACGAGTAACCGGATCCCCGATCCGTGGACTTGTCAGCGACTGAGGAAACAGACGAGAGTTGCGCTGAGGTCGCCGGACATGCAGACCTCAGCATATTCTTTTGCAGGAAATGCTCACCGTTAAGTCTGATGACGTGAACGGTCGTACCAAGATGTATAAAAACATCGTGGACGGCAACCATCAGATGGAGCCGGGCATGCCAGAATCCTTCAACGTATTGTTGAAAGAGATTCGTTCGCTGGGTATCAACATCGAACTGGAAGACGAGTAATTCTCGCTCAAACAGGTCACTT
+
CCCCCGGGGGGGGGGGGGGGGGGGGGGGGGGGGGGGGGGGGGGGGGGGGGGGGGGGGGGGGGGFGGGAEFGGGGGGGGGGGGGGGGGGGGGGGGGGGGGGGGGGGGGGGGGGGGGGGGGGGGGGGGGGGGGGGGGGGGGGGGGGGGGGGGGGGGGGGGGGGGGGGGGGGGGGGGGFCGGGGGGDEGGGGGGGGGGGGGGGGGGGGGGGGGGGGGGGFGGGGFEDGGGGGGFFGGFFCFGGFGGFGGGGFFGFFGFF?FF?>B?@>C?FGFF>FFF0?BF?9<)6,626(5<B3<?<::FB)
@M01607:188:000000000-KTTC9:1:1101:17307:3440 1:N:0:AAGGAGAC+CCGAAGAT
CATCGCTGACGAGTAACCGGATCCCCGATCCGTGGACTTGTCAGCGACTGAGGAAACAGACGAATGTGAAGCTGAGGTGCGAGCCGTCACGTACCTCAGCTCTTCATTATGCAGGAAATGCTCACCGTTAAGTCTGATGACGTGAACGGTCGTACCAAGATGTATAAAAACATCGTGGACGGCAACCATCAGATGGAGCCGGGCATGCCAGAATCCTTCAACGTATTGTTGAAAGAGATTCGTTCGCTGGGTATCAACATCGAACTGGAAGACGAGTAATTCTCGCTCAAACAGGTCACTG
+
CCCCCGGGGGGGFGGGGGGGGGGGGGGGGGGGGGGGGGGGGGGGGGGGGGGGGGGGGGGGGGGGGGG9CFGGGGGGGGGGGGGGGGGGGGGGGGGGGGGGGGGGGGGGGGGGGGGGGGGGGGGGGGGGGGGGGGGGGGGGGGGGGGGGGGGGGGGGGGGGGGGGGGGGGGGGGGGGGGGGGGGGGGFGGGGGGGGGGGGGGGGGGGGGGGGGGGGGFGGGGGG<F?FGGGGGGGFGGFGGFGFGGGGGFFGFFGFFFFFFFFFFFGFFF?1@F<>B?FFFFFFFF:0392>B01<AFFF9-
@M01607:188:000000000-KTTC9:1:1101:12682:3445 1:N:0:AAGGAGAC+CCGAAGAT
CATCGCTGACGAGTAACCGGATCCCCGATCCGTGGACTTGTCAGCGACTGAGGAAACAGACCGGAATAAGGCTGAGGGTATTAAGCCTCTTTGCCTCAGCTTTTCTTGATGCAGGAAATGCTCACCGTTAAGTCTGATGACGTGAACGGTCGTACCAAGATGTATAAAAACATCGTGGACGGCAACCATCAGATGGAGCCGGGCATGCCAGAATCCTTCAACGTATTGTTGAAAGAGATTCGTTCGCTGGGTATCAACATCGAACTGGAAGACGAGTAATTCTCGCTCAAACAGGTCACTG
+
CCCCCGGGGGGGGGGGGGGGGGGGGGGGGGGGGGGGGGGGGGGGGGGGGGGGGGGGGGGGGGGGGGG,CEFGGGGGGGFGGGGGGGGGGGGGGGGGGGGGGGGGGGGGGGGGGGGGGGGGGGGGFGGGGGGGGGGGGGGGGGGGGGGGGGGGGGGGGGGGGGGGGGGGGGGGGGGGGDEGGGGGGGGGGGGFGCCGGGGGGGGGGCCGGGGGGGGGFGGGGGGGGFGGGFGGGGFGGFFFFGGGGGGGFFGFFCFFFFFFFFFFFGFFGFFFFFF>?FFFFFFABB<BFFFFB?<F07?F2
@M01607:188:000000000-KTTC9:1:1101:17565:3453 1:N:0:AAGGAGAC+CCGAAGAT
CATCGCTGACGAGTAACCGGATCCCCGATCCGTGGACTTGTCAGCGACTGAGGAAACAGACTAACCAGAGGCTGAGGCGTTGTAGGCTAGGGTCCTCAGCGAGGTTCAGTGCAGGAAATGCTCACCGTTAAGTCTGATGACGTGAACGGTCGTACCAAGATGTATAAAAACATCGTGGACGGCAACCATCAGATGGAGCCGGGCATGCCAGAATCCTTCAACGTATTGTTGAAAGAGATTCGTTCGCTGGGTATCAACATCGAACTGGAAGACGAGTAATTCTCGCTCAAACAGGTCACTG
+
CCCCCGGGGGGGEFGGGGGGGGGGGGGGGGGGGGGGGGGGGGGGGGGGGGGGGGGGGGGGGGGGGGGFGGGGGGGGGGGGGGGGGGGGGGGGGGGGGGGGGGGGFGGGGGGGGGGGGGGGGGGGGGGGGGGGGGGGGGGGGGGGGGGGEGGGGGGGGGGGGGGGGGGGGGGGGGGGGGGGGGGGGGGGGGGGGGGGGGGGGGGGGGGGGGGGGGGGFGGGGGGGGGGGGGGGGGFGGFGGFGGGGGGGFFGFFGFFFFFFFFFFFGFFGF?>F<B;BFFFFFFABF?B>?BB???A8??B2
@M01607:188:000000000-KTTC9:1:1101:9360:3462 1:N:0:AAGGAGAC+CCGAAGAT
CATCGCTGACGAGTAACCGGATCCCCGATCCGTGGACTTGTCAGCGACTGAGGAAACAGACTGAAGGGCCGCTGAGGACGTTCTAAGCTATCACCTCAGCCATTTTAGGTGCAGGAAATGCTCACCGTTAAGTCTGATGACGTGAACGGTCGTACCAAGATGTATAAAAACATCGTGGACGGCAACCATCAGATGGAGCCGGGCATGCCAGAATCCTTCAACGTATTGTTGAAAGAGATTCGTTCGCTGGGTATCAACATCGAACTGGAAGACGAGTAATTCTCGCTCAAACAGGTCACTG
+
CCCCCGGGGGGGGGGGGFGGGDGGGGGGGGGGGGGGGGGGGGGGGGGGGGGGGGGGGGGGGGGGGGGECGGGGGGGGGGGFGFFGGGGGGFGGFFGGGGGGGGCFGFGGGGGGGGGGGFFGGGGGGGFGGFGGGGGGGGGGGGGGGGGGGGGGGGCGGGGGGFGGGGGGGGGGGGGGGGFGGGGGGDGCGGGGCGGGEGECCEGC9CFG9EDGGCCAGGGGGDDECGGGGGGFGFGGFCFFGFCC<DCE>GFFGFFFF?FFFF4>G=FD@?:@:;1?FFBDF2<??:?B?BF?<B>:5:A4
@M01607:188:000000000-KTTC9:1:1101:24349:3462 1:N:0:AAGGAGAC+CCGAAGAT
CATCGCTGACGAGTAACCGGATCCCCGATCCGTGGACTTGTCAGCGACTGAGGAAACAGACGTCGGATTCGCTGAGGTTCAAAATTGTTACTGCCTCAGCTGCAATTTCTGCAGGAAATGCTCACCGTTAAGTCTGATGACGTGAACGGTCGTACCAAGATGTATAAAAACATCGTGGACGGCAACCATCAGATGGAGCCGGGCATGCCAGAATCCTTCAACGTATTGTTGAAAGAGATTCGTTCGCTGGGTATCAACATCGAACTGGAAGACGAGTAATTCTCGCTCAAACAGGTCACTG
+
CCCCCGGGGGGGGGGGGGGGGGGGGGGGGGGGGGGGGGGGGGGGGG@88@FGGGGFGGGGGGGGGGG,8:CGGGGGGCFGGGGGGFGGGFGGGGGGGGGGGGGGGGGGGGGGGGGGGGGGGGGGGGGGGGFACFGGGGGFGGGGGGGGGGGGGGGGGGGGGGGGGGGGGGGGGGGGGGGGDEGGGFFGGGGGGCFGGGGGEGGGGGGGGGGGGGGGFGGGGGG5ECFGGFGGGGFFGFFFFGGGGGGG:>DFFGFFFFFFFBFFFCFFGF?FFFFFFF?FAAA>F??BFF>?B?FD:D>F4
@M01607:188:000000000-KTTC9:1:1101:5883:3463 1:N:0:AAGGAGAC+CCGAAGAT
CATCGCTGACGAGTAACCGGATCCCCGATCCGTGGACTTGTCAGCGACTGAGGAAACAGACTCCTTAGATGCTGAGGGATTACAGTAAAGGGTCCTCAGCGTTCTGGTGTGCAGGAAATGCTCACCGTTAAGTCTGATGACGTGAACGGTCGTACCAAGATGTATAAAAACATCGTGGACGGCAACCATCAGATGGAGCCGGGCATGCCAGAATCCTTCAACGTATTGTTGAAAGAGATTCGTTCGCTGGGTATCAACATCGAACTGGAAGACGAGTAATTCTCGCTCAAACAGGTCACTT
+
CCCCCGGGGGGFGGGGGGGGGGGGGGGGGGGGGGGGGGGGGGGGGGGGGG@FGGGGGGDGGGGGGGGFGGGGGGGGGGEEFGEGEFFGFFFEGFCFDGDFCBFGGGGGFGGGGGGGGGFFGGGGC<CFGF?EFGFGGGGGFGGEGGFGGGEGGGGGGGGGGGGFFGGGFFGGGFE@BFGFEGCGCFGGGGFFEGCGFGGG58:CGGGGFGGFFGGGFGGGFGGF7FGG7D5>7CAFG;FGFGGGGGC<@ECFF7BFFFFFF<@FFF4<F407)4>0:?FFA<59<0(((.222(3<027>)
@M01607:188:000000000-KTTC9:1:1101:21053:3464 1:N:0:AAGGAGAC+CCGAAGAT
CATCGCTGACGAGTAACCGGATCCCCGATCCGTGGACTTGTCAGCGACTGAGGAAACAGACAGGGTCCTCGCTGAGGATTCCTTTTACGATATCCTCAGCCCTATGTAGTGCAGGAAATGCTCACCGTTAAGTCTGATGACGTGAACGGTCGTACCAAGATGTATAAAAACATCGTGGACGGCAACCATCAGATGGAGCCGGGCATGCCAGAATCCTTCAACGTATTGTTGAAAGAGATTCGTTCGCTGGGTATCAACATCGAACTGGAAGACGAGTAATTCTCGCTCAAACAGGTCACTG
+
CCCCCGGGDGGGGGGGGCGGGGGGGGGGGGGGGGGGGGGGGGGGFFCFGGGGGGGGGGGGGFGGGGGFGGGGGGGGFFFGGGGGGGGGGGGGGGGGGGFGGG?EGGFFFFFGGGGGGGGGGGGFGGGGGGGFGGGGGGGGDGGGGGGGGGGEFGGGGGGGFGGGGGGGGGGEFGGGGGGEEEGGGGGGFGGGGFGGGGGGEGGGDFGGGGGGG7EGFGGGGGGGGFFGGD5FGFBCFFCGFDDGFGG<BDGFFGFFFFF4:<FFFGFFG@?FFFB6:<FFFBFFFFFFFFFF<?FF0:?B2
@M01607:188:000000000-KTTC9:1:1101:14921:3472 1:N:0:AAGGAGAC+CCGAAGAT
CATCGCTGACGAGTAACCGGATCCCCGATCCGTGGACTTGTCAGCGACTGAGGAAACAGACACCCACCTAGCTGAGGAGCCACGAGAGCGCAACCTCAGCTGAAAGTATTGCAGGAAATGCTCACCGTTAAGTCTGATGACGTGAACGGTCGTACCAAGATGTATAAAAACATCGTGGACGGCAACCATCAGATGGAGCCGGGCATGCCAGAATCCTTCAACGTATTGTTGAAAGAGATTCGTTCGCTGGGTATCAACATCGAACTGGAAGACGAGTAATTCTCGCTCAAACAGGTCACTG
+
CCCCCGGGEGGGGGGGGGGGGGGGGGGFFGGGGGGGGGGGGGGGGGGGGGGGGGGGGGGGGGGGGGGCGGGGGGGGGGCFGGGEGGGGGGGGFGFEEFFGAFGCGGGGGGGGGGGGGGGGGGGGGGGGGGGGGGGGGGGGGGGGGGGGGGGGGGGGGGGGGGGGGGGGGGGGFGGGGGCGGGGGGGGGDGGGGCGGGGGGEEGGGFGGGGGGGFG8@CCGFGGFGGGGGGGGGG=FGFFGFGGGFCGGFFG?FCFFFFFFFFFFFD@FGFBFFFF>FFFFAFF<?:??BFA<<71<:B?A)
@M01607:188:000000000-KTTC9:1:1101:13270:3479 1:N:0:AAGGAGAC+CCGAAGAT
CATCGCTGACGAGTAACCGGATCCCCGATCCGTGGACTTGTCAGCGACTGAGGAAACAGACACTGGTAATGCTGAGGATTCAGCGCTGTTAAACCTCAGCGTACGTGCATGCAGGAAATGCTCACCGTTAAGTCTGATGACGTGAACGGTCGTACCAAGATGTATAAAAACATCGTGGACGGCAACCATCAGATGGAGCCGGGCATGCCAGAATCCTTCAACGTATTGTTGAAAGAGATTCGTTCGCTGGGTATCAACATCGAACTGGAAGACGAGTAATTCTCGCTCAAACAGGTCACTT
+
CCCCCGGGGGGGGGGGGGGGGGGGGGGGGGGGGGGGGGGGGGEGGEGGGGGGGFGGGGGGGFFGGGG,CFEFGFGGGGFGGGGGGGGEGGGGGGGDGGFGGGGGGGGGGGGGGGGGFGGGGGFGDFGGG:D?FFGGGGGGGGGGGGGGGEFFGGGGGGGGGGGGGGGGGGGFEFGGFGGGGGGGGFGGGGG@FFGGGGGGEECGGFGGGGFGGFFGFGCEFFG9CGGGGGG7CFFGGFGGFCFFGGCC>5<FFDBFFFF:22@FFFF:DF?FF020?7=8-)6426??FFFF?<:A)3:A2
@M01607:188:000000000-KTTC9:1:1101:10404:3488 1:N:0:AAGGAGAC+CCGAAGAT
CATCGCTGACGAGTAACCGGATCCCCGATCCGTGGACTTGTCAGCGACTGAGGAAACAGACACGGAGCGAGCTGAGGTTGTGCCGTACGATAGCCTCAGCGTCCCGTATTGCAGGAAATGCTCACCGTTAAGTCTGATGACGTGAACGGTCGTACCAAGATGTATAAAAACATCGTGGACGGCAACCATCAGATGGAGCCGGGCATGCCAGAATCCTTCAACGTATTGTTGAAAGAGATTCGTTCGCTGGGTATCAACATCGAACTGGAAGACGAGTAATTCTCGCTCAAACAGGTCACTG
+
CCCCCGGGGGGGGGGGGGGGGGGGGGGGGGGGGGGGGGGGGGGGGGGGGGGGGGGGGGGGGGGGGGGDGGGGGGGGGGGGGGGGGGGGGGGGGGGGGGGGGGGGGGGGGGGGGGGGGGGGGGGGGGGGGGGGGGGGGGGGGGGGGGGGGGGGGGGGGGGGGGGGGGGGGGGGGGGGGGGGGGGGGGGGGGGGGGGGGGGGGGGGGGGGFFGGGGGGFGGGGGGGGGGGGGGGGGFGGFFGFGGGGGGGFFGFFGFFFFFF??@FFG?@G?0556>>1?FFBFAA82:?>FA23<BDBFFF)
@M01607:188:000000000-KTTC9:1:1101:13515:3488 1:N:0:AAGGAGAC+CCGAAGAT
CATCGCTGACGAGTAACCGGATCCCCGATCCGTGGACTTGTCAGCGACTGAGGAAACAGACATAAGAGTGGCTGAGGGCAGCGGAAAAAGTATCCTCAGCTTTAACCCCTGCAGGAAATGCTCACCGTTAAGTCTGATGACGTGAACGGTCGTACCAAGATGTATAAAAACATCGTGGACGGCAACCATCAGATGGAGCCGGGCATGCCAGAATCCTTCAACGTATTGTTGAAAGAGATTCGTTCGCTGGGTATCAACATCGAACTGGAAGACGAGTAATTCTCGCTCAAACAGGTCACTG
+
CCCCCGGGGGGGGGGGGGGGGGGGGGGGGGGGGGGGGGGGGGGGGGGGGGGGGGGGGGGGGGGGGGG?FGGGGGGGGGGGGGGGGGGGGGGGGGGGGGGGGGGGGGGGGGGGGGGGGGGGGGGGGGGGGGGGGGGGGGGGGGGGGGGGGGGGGGGGGGGGGGGGGGGGGGGGGGGGGGGGGGGGGGGGGGFFGGGGGGGGEEGGGGGGGGGGGGGGFGGGGGGGGGGGFFGGGGFGG;?FFGGGFGGGFFGFFGFFFFFFFFFFF:FFGFFFFB9;B?FFFFBA:8::>FFF6(4<:??D2
@M01607:188:000000000-KTTC9:1:1101:17741:3493 1:N:0:AAGGAGAC+CCGAAGAT
CATCGCTGACGAGTAACCGGATCCCCGATCCGTGGACTTGTCAGCGACTGAGGAAACAGACTCAGGACGGGCTGAGGAGTATGCAAGTAAAACCCTCAGCGATGTTGGATGCAGGAAATGCTCACCGTTAAGTCTGATGACGTGAACGGTCGTACCAAGATGTATAAAAACATCGTGGACGGCAACCATCAGATGGAGCCGGGCATGCCAGAATCCTTCAACGTATTGTTGAAAGAGATTCGTTCGCTGGGTATCAACATCGAACTGGAAGACGAGTAATTCTCGCTCAAACAGGTCACTG
+
CCCCCGGGGGGGCFGGGGGGGGGGGGGGGGGGGGGGGGGGGGGGGGGGGGGGGGGGGGGGGGGGGGGCEGGGGGGGGGGGGGGGGGGGGGGGGGGFGGGGGGGGGGGGGGGGGGGGGGGGGGGGGGGGGGGGGGGGGGGGGGGGGGGGGGGGGGGGGGGGGGGGGGGGGGFGGGEEFDGGGGGGGGGGFCFGFGGGGGGGGGGGGGGGFGGGGGGGFGGGGGGGGF6@FDFGGGFGGFGG=7>GF<<DEFC?BG?F??@?BBFFFCFFGFBFFBFBFBFFDAFFF?FBFBB?<?FD038A<
@M01607:188:000000000-KTTC9:1:1101:22591:3493 1:N:0:AAGGAGAC+CCGAAGAT
CATCGCTGACGAGTAACCGGATCCCCGATCCGTGGACTTGTCAGCGACTGAGGAAACAGATAATACTGGGCTGAGGTCTGGCTAGTTACGTGCCTCAGCGAATCCGTCTGCAGGAAATGCTCACCGTTAAGTCTGATGACGTGAACGGTCGTACCAAGATGTATAAAAACATCGTGGACGGCAACCATCAGATGGAGCCGGGCATGCCAGAATCCTTCAACGTATTGTTGAAAGAGATTCGTTCGCTGGGTATCAACATCGAACTGGAAGACGAGTAATTCTCGCTCAAACAGGTCACTGC
+
CCCCCGGGGGGGGGGGGGGGGGGGGGGGGGGGGGGGGGGGGGGGGGGGGG8FGGGGGGGGGGGGGGG,CFGGGGGGGGGGGGGGGGGGGGGGGGGGGGGGGGGGGGGGGGGGGGGGGGGGGGGGGGGGGGGGGGGGGGGGGGGGGGGGGGGGGGGGGFGGGGGGGFGGGGGGGGGGGGGGGGGGGGGGGGGGGFFGGGGGGGGGGGGGGGF??FGGFGGGGGCGF6FFGGGGGFFGG6CGBCGGGGGGFFGFFGFFFFFF?BF4>GFFGFFFFFB?FFFBAA<B?<FFFFFFB638B3AF2
@M01607:188:000000000-KTTC9:1:1101:18862:3495 1:N:0:AAGGAGAC+CCGAAGAT
CATCGCTGACGAGTAACCGGATCCCCGATCCGTGGACTTGTCAGCGACTGAGGAAACAGACATACGGGCCGCTGAGGAGCTAGTTTCGCACCTCCTCAGCATTCGGCAGTGCAGGAAATGCTCACCGTTAAGTCTGATGACGTGAACGGTCGTACCAAGATGTATAAAAACATCGTGGACGGCAACCATCAGATGGAGCCGGGCATGCCAGAATCCTTCAACGTATTGTTGAAAGAGATTCGTTCGCTGGGTATCAACATCGAACTGGAAGACGAGTAATTCTCGCTCAAACAGGTCACTG
+
CCCCCGGGGGGGFGGGGGGGGGGGGGGGGGGGGGGGGGGGGGGGGGGGGGGGGGGGGGGGGGGGGGG7FGGGGGGGGGGGGGGGGGGGGGGGGGGGGGGGGGGGGGGGGGGGGGGGGGGGGGGGGGGGGGGGGGGGGGGGGGGGGGGGGGGGGGGGGGGGGGGGGGGGGGGGFGGGGGGGGGGGEGGGGGGGGGGGGGGGGGGGGGGGGGGGGGGGFGGGGGGGGGGGGGGGGGFGGFGGFGGGGGGGFFGFFGFFFFFFFFFFFGFFGFFFF?FFFFFFFFFFFF?FFFFFF??A?FFD)
@M01607:188:000000000-KTTC9:1:1101:23300:3509 1:N:0:AAGGAGAC+CCGAAGAT
CATCGCTGACGAGTAACCGGATCCCCGATCCGTGGACTTGTCAGCGACTGCGGAAACAGACTTCTTGGGTGCTGAGGCACTCAATACGATTGGCCTCAGCCTGCTAAATTGCAGGAAATGCTCACCGTTAAGTCTGATGACGTGAACGGTCGTACCAAGATGTATAAAAACATCGTGGACGGCAACCATCAGATGGAGCCGGGCATGCCAGAATCCTTCAACGTATTGTTGGAAGAGATTCGTTCGCTGGGTATCAACATCGAACTGGAAGACGAGTAATTCTCGCTCAAACAGGTCACTG
+
CCCCCGGGGGGGGGGFGGGGGGGGGGGGGGGGGGGGGGGGGGGGGGGGGG8FGGGGGGGDGFGGGGG9EGGGGGGGGGGGFGGGGGGGGGGFGGGGGGGGGGGGGGGGGGGGGGGGGGGGGGGGGGGGGGGGGGGFGGGGGGGEGCGGGGGGGGGGGGGGGGGGGGFGGGGGFDGGGGG6EEGGGGGGGGGFGGGGFGGGEGGGGGGGGGGFGGFGFGGGGGGFGGGGGGGFFGFCFAFGFGGGGDDCDFGFFFFFFFFFD?FFFG6@FF?>FFF63?FFBFD9<??FBF<??2:A0:?A)
@M01607:188:000000000-KTTC9:1:1101:10886:3519 1:N:0:AAGGAGAC+CCGAAGAT
CATCGCTGACGAGTAACCGGATCCCCGATCCGTGGACTTGTCAGCGACTGAGGAAACAGACGGAACCTATGCTGAGGACCTAAAGACGACCCGCCTCAGCTAAAAGAGTTGCAGGAAATGCTCACCGTTAAGTCTGATGACGTGAACGGTCGTACCAAGATGTATAAAAACATCGTGGACGGCAACCATCAGATGGAGCCGGGCATGCCAGAATCCTTCAACGTATTGTTGAAAGAGATTCGTTCGCTGGGTATCAACATCGAACTGGAAGACGAGTAATTCTCGCTCAAACAGGTCACTG
+
CCCCCGGGGGGGFGGGGGGGGGGGGGGGGGGGGGGGGGGGGGGGGGGGGGGGGGGGGGGGGGGGGGGDFGGGGGGGGGGGGGGGGGGGGGGGGGGGGGGGGGGGGGGGGGGGGGGGGGGGGGGGGGGGGGGGGGGGGGGGGGGGGGGGGGGGGGGGGGGGGGGGGGGGGGGGGGGGGGGGGGGGGGGGGGGGGGGGGGGGEGGGGGGGGGFFGGGGFGGGGGGGGGGGGGGGGCBGGFGGFGGGGGGGFFGFFGFFFFFFFFFFFGFFFF7F@60,8<6FA42<BF?FB?F?BF:>??7A)
@M01607:188:000000000-KTTC9:1:1101:9598:3520 1:N:0:AAGGAGAC+CCGAAGAT
CATCGCTGACGAGTAACCGGATCCCCGATCCGTGGACTTGTCAGCGACTGAGGAAACAGACTGCTAATCGGCTGAGGGACATGCATCTAGCCGCCTCAGCTCGCACAATTGCAGGAAATGCTCACCGTTAAGTCTGATGACGTGAACGGTCGTACCAAGATGTATAAAAACATCGTGGACGGCAACCATCAGATGGAGCCGGGCATGCCAGAATCCTTCAACGTATTGTTGAAAGAGATTCGTTCGCTGGGTATCAACATCGAACTGGAAGACGAGTAATTCTCGCTCAAACAGGTCACTG
+
CCCCCGGGGGGGGGGGGGGGGGGGGGGGGGGGGGGGGGGGGGGGGGGGGGGGGGGGGGGGGGGGGGGFGGGGGGGGGGGGGGGGGGGGGGGGGGGGGGGGGGGGGGGGGGGGGGGGGGGGGGGGGGGGGGGGGGGGGGGGGGGGGGGGGGGGGGGGGGGGGGGGGGGGGGGGGGGGGEGGGGGGGGGGFGGGGGGGGGGGGGGGGGGGGGGGGGGGFGGGGGGGGGGGGGFGFGFGGFFFFGGGGDDGFFGFFGFFFFFFFFFFFGFFDFFFFFFFFFFFFFBAFFFFFF<?B?:ADD?F2
@M01607:188:000000000-KTTC9:1:1101:12151:3524 1:N:0:AAGGAGAC+CCGAAGAT
CATCGCTGACGAGTAACCGGATCCCCGATCCGTGGACTTGTCAGCGACTGAGGAAACAGACACGACTTCCGCTGAGGGCAGTTAGTTTGTATGCCTCAGCATAGACTGCTGCAGGAAATGCTCACCGTTAAGTCTGATGACGTGAACGGTCGTACCAAGATGTATAAAAACATCGTGGACGGCAACCATCAGATGGAGCCGGGCATGCCAAAATCCTTCAACGTATTGTTGAAAGAGATTCGTTCGCTGGGTATCAACATCGAACTGGAAGACGAGTAATTCTCGCTCAAACAGGTCACTG
+
CCCCCGGGGGGGGGGGGGGGGGGGGGGGGGGGGGGGGGGGGGGGGGGGGGGFGGGGGGGGGGGGGGGCFGGGGGGGGGGGGGGGGGGGGGGGGGGGGGGGGGGGGGGGGGGGGGGGGGGGGGGGGGGGGGGGGGGGGGGGGGGGGGGGGGGGGGGGGGGGGGDGGGGGGGGGGGGGGGGGGGGGGGGGFGGGGGGGGGGGGGGGGGGGGG+CGGGGFGGGGGGFGGGGGGGDFGFGGFGGFCFGGGDGDFGFFG?FFFFFF2)?@C@FFF04<?FF?BFFA269((8?FFF<(.1>2:?A)
@M01607:188:000000000-KTTC9:1:1101:14918:3534 1:N:0:AAGGAGAC+CCGAAGAT
CATCGCTGACGAGTAACCGGATCCCCGATCCGTGGACTTGTCAGCGACTGAGGAAACAGACGGGTTGATAGCTGAGGTTTTGGGTATCTATGTCCTCAGCGGCTCCTGCTGCAGGAAATGCTCACCGTTAAGTCTGATGACGTGAACGGTCGTACCAAGATGTATAAAAACATCGTGGACGGCAACCATCAGATGGAGCCGGGCATGCCAGAATCCTTCAACGTATTGTTGAAAGAGATTCGTTCGCTGGGTATCAACATCGAACTGGAAGACGAGTAATTCTCGCTCAAACAGGTCACTG
+
CCCCCGGGGGGGGGGGGGGGGGGGGGGGGGGGGGGGGGGGGGGGGGGGGGGGGGGGGGGGGGGGGGG,<EFGGGGGGGGGGGGGGGGGGGGGGGGGGGGGGGGGGGGGGGGGGGGGGGGGGGGGGGGGGGGGGGGGGGGGGGGGGGGGGGGGGGGGGGGGGGGGGGGGGGGGGGGGGGGGGGGGGGGGGGGGGGGGGGGGGGGGGGGGGGGGGFGFFGGGGGGGF?FGGGGGGGFGGFGGFGG4CDGGFFGFFGFFF@FFFFFFFFFFGFFF::BFFFFFFAFBFB1<F?>7::?A8?:<)
@M01607:188:000000000-KTTC9:1:1101:23535:3535 1:N:0:AAGGAGAC+CCGAAGAT
CATCGCTGACGAGTAACCGGATCCCCGATCCGTGGACTTGTCAGCGACTGCGGAAACAGACGCCCAGCCTGCTGAGGTGGTCCATTTCTCATACCTCAGCATCGGGACCTGCAGGAAATGCTCACCGTTAAGTCTGATGACGTGAACGGTCGTACCAAGATGTATAAAAACATCGTGGACGGCAACCATCAGATGGAGCCGGGCATGCCAGAATCCTTCAACGTATTGTTGAAAGAGATTCGTTCGCTGGGTATCAACATCGAACTGGAAGACGAGTAATTCTCGCTCAAACAGGTCACTT
+
CCCCCGGGGGGGGGGGGGGGGGGGGGGGGGGGGGGFGGGGGGGGGGGGGG,FGGGGGGGGGGGGGGGGGGGGGGGGGGGGGGGGGGGGGGGGGGGGGGGGGGGGGGGGGGGGGGGGGGGGGGGGGGGFGGFGGGGGGGGGGGEGGGGGGFGGGGGGGGGGGGGGGGGGGGGGGGGGFGGFEGGGGGGGGGGGGGGGGGGGGGGGGGGGGGFFGEGGFGGGGGGGFGGGGGGGGGBF7)<>BDGGGGGGFFGFFGFF@F=FFFFFFGFFFFFF@BFFFFFFFBFFF???><8>???DBF?A)
@M01607:188:000000000-KTTC9:1:1101:9715:3540 1:N:0:AAGGAGAC+CCGAAGAT
CATCGCTGACGAGTAACCGGATCCCCGATCCGTGGACTTGTCAGCGACTGAGGAAACATACTCTAGCGGAGCTGAGGCAGCGTTTATTTCTTGCCTCAGCCAAGGGGTCTGCAGGAAATGCTCACCGTTAAGTCTGATGACGTGAACGGTCGTACCAAGATGTATAAAAACATCGTGGACGGCAACCATCAGATGGAGCCGGGCATGCCAGAATCCTTCAACGTATTGTTGAAAGAGATTCGTTCGCTGGGTATCAACATCGAACTGGAAGACGAGTAATTCTCGCTCAAAAAGGTCACTT
+
CCCCCFEFFFGGECFFF9FGGGGGFGGGGGGGGGEEGGGGG9FGGGGGGDCC@FFGFGGGFGGGGGGGGGGFGFGFFGGGGGFEGG9EGFFAE9=9,FFGGFGFGGGGFGGGGCCECGGGAFGGGGGGGGGGFF,EFGGGGGFGFFGGDGGGGDFGGF<DAFGG9F9DFF@EFG7@EFG?EGGEGGGGFGGGDBFEGFGG:ED58<88F?6CE9CFFGGFGCE9*<<ECDFFDFFFG@AF=C99C55/)<<F=46=B?*5425?>7?F79:>)-43(.96<A4614-39B2)(43))58A)
@M01607:188:000000000-KTTC9:1:1101:17853:3548 1:N:0:AAGGAGAC+CCGAAGAT
CATCGCTGACGAGTAACCGGATCCCCGATCCGTGGACTTGTCAGCGACTGAGGAAACAGACTTAATCCAAGTGAGGTTGTGGGGTGTTTATACCTCAGCTAAAACGTATGCAGGAAATGCTCACCGTTAAGTCTGATGACGTGAACGGTCGTACCAAGATGTATAAAAACATCGTGGACGGCAACCATCAGATGGAGCCGGGCATGCCAGAATCCTTCAACGTATTGTTGAAAGAGATTCGTTCGCTGGGTATCAACATCGAACTGGAAGACGAGTAATTCTCGCTCAAACAGGTCACTGC
+
CCCCCGGGGGGGEFGGGGGGGGGGGGGGGGGGGGGGGGGGGGGGGGGGGGGGGGGGGGGGGGGGGGGFGGGGGGGGGGGGGGGGGGGGGGGGGGGGGGGGGGGGGGGGGGGGGGGGGGGGGGGGGGGGGGGGGGGGGGGGGGGGGGGGGGGGGGGGGGGGGGGGGGGGGGGGGGGGGGGGGGGGGGGGGGGGGGGGGGGGGGGGGGGGGGGGGGGGFGGGGGFFGGGGGGGGFFFGGFGGFGGGGGGGFFGFFGFFFFFFFFFF@GFFGFFFDBBFFFFF44441:BB>A<?F?>?B?FF7
@M01607:188:000000000-KTTC9:1:1101:8291:3552 1:N:0:AAGGAGAC+CCGAAGAT
CATCGCTGACGAGTAACCGGATCCCCGATCCGTGGACTTGTCAGCGACTGAGGAAACAGACAAGATTAGCGCTGAGGGATCCAACGAAGAGGGCCTCAGCAGACTTGTTTGCAGGAAATGCTCACCGTTAAGTCTGATGACGTGAACGGTCGTACCAAGATGTATAAAAACATCGTGGACGGCAACCATCAGATGGAGCCGGGCATGCCAGAATCCTTCAACGTATTGTTGAAAGAGATTCGTTCGCTGGGTATCAACATCGAACTGGAAGACGAGTAATTCTCGCTCAAACAGGTCACTT
+
CCCCCGGGGFGGGGGGGGGGGGGAAFGGGGGGGGGGGGGGGFFGGGGGGGDFGFGGGGGGGGGGGGG,:CCEGGEGGDEGGGFGGGGGGGFGGFFGGGGFGGGGGGGFGGGGFGGGGGGGGGGGGGGFCFFGGGGGGGGGGGCCGGGGGFGCFFGGGGGGGGGGFBFGGGGGGFGFFCEGGGGGGGGGGGG?F;DEGGGCE8:EGGFGGFGGGFFCFGFCGDEF6:CGGG;CCEFGGFCFFGGGGG3>>DCFF**9F?F4)47@FCF?FFFFFB>BBFFFADAF28??9?A?0(4A:?BF)
@M01607:188:000000000-KTTC9:1:1101:12589:3603 1:N:0:AAGGAGAC+CCGAAGAT
CATCGCTGACGAGTAACCGGATCCCCGATCCGTGGACTTGTCAGCGACTGAGGAAACAGACTTATCATCTGCTGAGGCTGTCTAGGAAGCGCTCCTCAGCTAATTCCAGTGCAGGAAATGCTCACCGTTAAGTCTGATGACGTGAACGGTCGTACCAAGATGTATAAAAACATCGTGGACGGCAACCATCAGATGGAGCCGGGCATGCCAGAATCCTTCAACGTATTGTTGAAAGAGATTCGTTCGCTGGGTATCAACATCGAACTGGAAGACGAGTAATTCTCGCTCAAACAGGTCACTG
+
CCCCCGGGGGGGGGGGGGGGGGGGGGGGGGGGGGGGGGGGGGGGGGGGGGGGGGGGGGGGGGGGGGGFGGGGGGGGGGGGGGGGGGGGGGGGGGGGGGGGGGGGGGGGGGGGGGGGGGGGGGGGGGGGGGGGGGGGGGGGGGGGGGGGGGGGGGGGGGGGGGGGGGGGGGGGGGGGGGGGGGGGGGGGGGGGGGGGGGGGGGGGGGGGGGGGGGGGFGGGGGGGGGGGGGGGGGFGGFGGFGGGGGGGFFGFFGFFFFFFFFFFFGFFGFF>@FFFFFFFFFFFFFBBFFFFFF1<:?FF)
@M01607:188:000000000-KTTC9:1:1101:20662:3612 1:N:0:AAGGAGAC+CCGAAGAT
CATCGCTGACGAGTAACCGGATCCCCGATCCGTGGACTTGTCAGCGACTGAGGAAACAGACTACGTCTGAGCTGAGGTTTCGAGTTAAATGCACCTCAGCGATGAGATCTGCAGGAAATGCTCACCGTTAAGTCTGATGACGTGAACGGTCGTACCAAGATGTATAAAAACATCGTGGACGGCAACCATCAGATGGAGCCGGGCATGCCAGAATCCTTCAACGTATTGTTGAAAGAGATTCGTTCGCTGGGTATCAACATCGAACTGGAAGACGAGTAATTCTCGCTCAAACAGGTCACTG
+
CCCCCGGGGGGGGGGGGGGGGGGGGGGGGGGGGGGFFFGGGGGGGGGGGGGGGGGGGGGGGGGGGGGDDFGGGGGGGGGGGGGGGGGGGGGGGGGGGGGGGGGGGGGGGGGGGGGGGGGGGGGGGGGGGGGGGGGGGGGGGGGGGGGGGGGGGGGGGGGGGGGGGGGGGGGGGGGGGGGGGGGGGGGGGGGGGGGGGGGGDGGGGGGGGGGGGGGGFGGGGGD<FFFGGGGGGGFGGFGGFGGGGGGGFFG5FGFFFFFFFFFFFGFFDF?@FFFFBFFFF<AA??02>F726?:>2:>A)
@M01607:188:000000000-KTTC9:1:1101:9666:3612 1:N:0:AAGGAGAC+CCGAAGAT
CATCGCTGACGAGTAACCGGATCCCCGATCCGTGGACTTGTCAGCGACTGAGGAAACAGACTCGATACAAGCTGAGGAACTTATACAGCGAGGCCTCAGCGTGTTCCCCTGCAGGAAATGCTCACCGTTAAGTCTGATGACGTGAACGGTCGTACCAAGATGTATAAAAACATCGTGGACGGCAACCATCAGATGGAGCCGGGCATGCCAGAATCCTTCAACGTATTGTTGAAAGAGATTCGTTCGCTGGGTATCAACATCGAACTGGAAGACGAGTAATTCTCGCTCAAACAGGTCACTT
+
CCCCCGGGGGGGGGGGGGGGGGGGGGGGGGGGGGGGGGGGGGGGGGGGGGGGGGGGGGGGGGGGGGGDGGGGGGGGGGGGGGGGGGGGGGGGGGGFGGGGGGGGGGGGGGGGGGGGFGGGFGGGGGGGGGGGGGGGGGGGGGGGGGGGGGGGGGGGGGGGGGGGGGGGGGGGGGGGGGGGGGGGGGGGGGGGGGGGGGGGDGGGGGGGGGFGGGGGFGGGGGEDFGFGGCCDGGFGGFCFFGFGGGDGFDGFFGFFFFFFFFFFFGFFCF<FFBFFFFFFD<AFFF<:>FF>(30<:??<)
@M01607:188:000000000-KTTC9:1:1101:22281:3624 1:N:0:AAGGAGAC+CCGAAGAT
CATCGCTGACGAGTAACCGGATCCCCGATCCGTGGACTTGTCAGCGACTGAGGAAACAGACCACTCCGGCGCTGAGGAGTTTTGTGCAATGATCCTCAGCTTACCAAACTGCAGGAAATGCTCACCGTTAAGTCTGATGACGTGAACGGTCGTACCAAGATGTATAAAAACATCGTGGACGGCAACCATCAGATGGAGCCGGGCATGCCAGAATCCTTCAACGTATTGTTGAAAGAGATTCGTTCGCTGGGTATCAACATCGAACTGGAAGACGAGTAATTCTCGCTCAAACAGGTCACTG
+
CCCCCGGGGGGGGGGGGGGGGGGGGGGGGGGGGGGGGGGGGGGGGGGGGGCFGGGGGGGGGGGGGGG@FGGGGGGGGGGGGGGGGGGGGGGGGGGGGGGFGGGGGGGGGGGGGGGGGGGGGGGGGGGGGGGGGGGGGGGGGGGGGGGGGGGGGGGGGGGGGGFFFGGGGGGGFEFF>FGGGGGGGGGGGGGGGGGGGGGGGGGGGG>CCFFFG+CCFCGFGGGFFFGD?FGGFCFGFFDFFGGCFCCGFFGFF*=@/)7;?BFFFGFFGF<FFFF>:?F=A<AD?FFFBFBFF??AFF?A6
@M01607:188:000000000-KTTC9:1:1101:24353:3625 1:N:0:AAGGAGAC+CCGAAGAT
CATCGCTGACGAGTAACCGGATCCCCGATCCGTGGACTTGTCAGCGACTGAGGAAACAGACAACTTCTGGGCTGAGGATAACGGATAGCGAATCCTCAGCGCAATAGTATGCAGGAAATGCTCACCGTTAAGTCTGATGACGTGAACGGTCGTACCAAGATGTATAAAAACATCGTGGACGGCAACCATCAGATGGAGCCGGGCATGCCAGAATCCTTCAACGTATTGTTGAAAGAGATTCGTTCGCTGGGTATCAACATCGAACTGGAAGACGAGTAATTCTCGCTCAAACAGGTCACTG
+
CCCCCGGG@FGGEGGGGGGGGGGGGGGGGGGGGGGGGGGGGGGGGD688@FEGFGGGGGFGGGDGFGCCCFAFEGGGCGFFGGGGGG<FGGGGGGGGFGGEGFEEGGGGGGGGGGGGGGGGGCGGGGFEGGGGGGGGGGFGGGGGGGGEFFGGGGGGGGGGGGGGGGGCF:EGGEFFFEFGGGDEGGGFGGGGFF:8CCEGDEEEFGGFGGGGCCEFGGGGFC>FF?CCCGGGGFFCFGG?3>CF<DDF@<@FCFF=FFF?BFFFCFFGF?45<90<?BFFABAB0(34<B??BBAD?09)
@M01607:188:000000000-KTTC9:1:1101:14782:3630 1:N:0:AAGGAGAC+CCGAAGAT
CATCGCTGACGAGTAACCGGATCCCCGATCCGTGGACTTGTCAGCGACTGAGGAAACAGACATTAAATGTGCTGAGGCATTGGCGTATGCCATCCTCAGCCATCAGGGCTGCAGGAAATGCTCACCGTTAAGTCTGATGACGTGAACGGTCGTACCAAGATGTATAAAAACATCGTGGACGGCAACCATCAGATGGAGCCGGGCATGCCAGAATCCTTCAACGTATTGTTGAAAGAGATTCGTTCGCTGGGTATCAACATCGAACTGGAAGACGAGTAATTCTCGCTCAAACAGGTCACTG
+
CCCCCGGGGGGGGGGGGGGGGGGGGGGGGGGGGGGGGGGGGGGGGGGGGGGGGGGGGGGGGGGGGGG,<<CFGGGGGGGGGGGGGGGGGGGGGGGGGGGGGGGGGGGGGGGGGGGGGGGGGGGGGGGGGGGGGGGGGGGGGGGGGGGGGGGGGGGGGGGGGGGGGGGGGGGGGGGGGGGGGGGGGGGGGGGGGGGGGGGGGGGGGGGGGGGGGGGGFGGGGGGGGGGGGGGGGGFGGFGGFGGGGGGGFFGFFGFFFFFFBBFFFGFFGF?FFFBFFFFFFFFF??FBF?7?B??B??DF)
@M01607:188:000000000-KTTC9:1:1101:13010:3631 1:N:0:AAGGAGAC+CCGAAGAT
CATCGCTGACGAGTAACCGGATCCCCGATCCGTGGACTTGTCAGCGACTGAGGAAACAGACGGGGAGTAAGCTGAGGGCCTCATTTCCTGCAACCTCAGCGGTCACCTTTGCAGGAAATGCTCACCGTTAAGTCTGATGACGTGAACGGTCGTACCAAGATGTATAAAAACATCGTGGACGGCAACCATCAGATGGAGCCGGGCATGCCAGAATCCTTCAACGTATTGTTGAAAGAGATTCGTTCGCTGGGTATCAACATCGAACTGGAAGACGAGTAATTCTCGCTCAAACAGGTCACTG
+
CCCCCGGGGGGGGGGGGGGGGGGGGGGGGGGGGGGGGGGGGGGGGGGGGGGGGGGGGGGGGGGGGGGEGGGGGGGGGGGGGFGGGGGGGGGGGGGFGGFGGGGGGGGGGGGGGGGGGGGGGGGGGGGGGGGGGGGGGGGGGGGGGGGGGGGDGFGGGGGGGGGGGGGGGGGGGGGGGGGGGGGGGGGGDGGFGGGGGFGGGGGGGGGGGGGGGGGGFDFGGGGFFGGGGGGGGGFGFFFFFGGGGGGGFDDFFGFF?FFFFFFFFGFFGF?FFF6;FFF46:A<8BFBBFFFFF6>2:?A)
@M01607:188:000000000-KTTC9:1:1101:14091:3632 1:N:0:AAGGAGAC+CCGAAGAT
CATCGCTGACGAGTAACCGGATCCCCGATCCGTGGACTTGTCAGCGACTGAGGAAACAGACAACATAAGAGCTGAGGTTGTTTGTTGGTAGCCCCTCAGCGTCGGCCAATGCAGGAAATGCTCACCGTTAAGTCTGATGTCGTGAACGGTCGTACCAAGATGTATAAAAACATCGTGGACGGCAACCATCAGATGGAGCCGGGCATGCCAGAATCCTTCAACGTATTGTTGAAAGAGATTCGTTCGCTGGGTATCAACATCGAACTGGAAGACGAGTAATTCTCGCTCAAACAGGTCACTG
+
CCCCCGGGGGGGGGGGGGGGGGGGGGGGGGGGGGGGGGGGGGGGGGGGGCFGGFGGGGGGGGGGGGG,:CEFEGGGGGGGGGGGGGGGGGGGGGGGGGGGGGGGDGGGGGGGGGGGGGGGGG9FFGGGGGGGFGGGGDFGGGGGGFGGGEEGEGGGGGGGGGGGGGGGGGDEGGGGGGGFEGGGGGGGGGGGGGGGGGGG:CCEEFFGGGGFFGGGAFFGFGGFFGGGGGGGGGFGGFFFFGGFGGGGD>DFF4??BF?F22;557=FGF?FFF6328FFDFBAF?:?FF>DF<BF),.:)
@M01607:188:000000000-KTTC9:1:1101:22740:3634 1:N:0:AAGGAGAC+CCGAAGAT
CATCGCTGACGAGTAACCGGATCCCCGATCCGTGGACTTGTCAGCGACTGAGGAAACAGACTATATGCTTGCTGAGGATACTAATTTTGACCGCCTCAGCTCGCGGATATGCAGGAAATGCTCACCGTTAAGTCTGATGACGTGAACGGTCGTACCAAGATGTATAAAAACATCGTGGACGGCAACCATCAGATGGAGCCGGGCATGCCAGAATCCTTCAACGTATTGTTGAAAGAGATTCGTTCGCTGGGTATCAACATCGAACTGGAAGACGAGTAATTCTCGCTCAAACAGGTCACTG
+
CCCCCGGGGGGGGGGGGGGGGGGGGGGGGGGGGGGGGGGGGGGGGGGGGGCFGGGGGGGGGGGGGGGFGGGGGGGGGGGGGGGGGGGGGGGGGGGGGGGGGGGGGGGGGGGGGGGGGGGGGGGGGGGGGGGGGGGGGGGGGGGGGGGGGGGGGGGGGGGGGGGGGGGGGGGGGGGGFGGGGGGGGGGGGGGGGGGGGGGGGGGGGGGGGGGGGCFGFGGGGGGFGGGGCFGGGGFFGFGGFGGGGGGGFFGFFGFFFFFFB<FFFGFFG@?FFFFFFFFFFDFFFF??>DAFFFFDFFFF)
@M01607:188:000000000-KTTC9:1:1101:9919:3635 1:N:0:AAGGAGAC+CCGAAGAT
CATCGCTGACGAGTAACCGGATCCCCGATCCGTGGACTTGTCAGCGACTGAGGAAACAGACAAGAACGGCGCTGAGGATATAATAATCGCCGTCCTCAGCATGAAGGTCTGCAGGAAATGCTCACCGTTAAGTCTGATGACGTGAACGGTCGTACCAAGATGTATAAAAACATCGTGGACGGCAACCATCAGATGGAGCCGGGCATGCCAGAATCCTTCAACGTATTGTTGAAAGAGATTCGTTCGCTGGGTATCAACATCGAACTGGAAGACGAGTAATTCTCGCTCAAACAGGTCACTG
+
CCCCCGGGGFFGEFGGGCFGGGGGGGGGGGGGGGGGFGGFGGGGGGDDGGGGGGDFGGGGGGGGGGGEFGGGGGGGGGGGGGF9EFGGGGGGGGGGGGFGGGFFGGFEFFGGGGGGGGFGGFFGGGGGGGGGGDFFGFGFGGGGGFGFGGG:FGGGGGGFGGFGGFGGFGEGCFEGGGGGCCGDEFFECGFFFDFGGFGGGGDGGGGGDFGGE7+>FG?FGG596A?E?CDF:CF7D4CGFD*9FGGGFFGF?6?6@FFFF?55>4?FG?25??94<?F=92).2412>)420:?<742>)
@M01607:188:000000000-KTTC9:1:1101:13599:3641 1:N:0:AAGGAGAC+CCGAAGAT
CATCGCTGACGAGTAACCGGATCCCCGATCCGTGGACTTGTCAGCGACTGAGGAAACAGACAGCGGTGAGGCTGAGGAGCACCGTGGGCGACACCTCAGCCACCACACCTGCAGGAAATGCTCACCGTTAAGTCTGATGACGTGAACGGTCGTACCAAGATGTATAAAAACATCGTGGACGGCAACCATCAGATGGAGCCGGGCATGCCAGAATCCTTCAACGTATTGTTGAAAGAGATTCGTTCGCTGGGTATCAACATCGAACTGGAAGACGAGTAATTCTCGCTCAAACAGGTCACTG
+
CCCCCGGGGGGGGGGGGGGGGGGGGGGGGGGGGGGGGGGGGGGGGGGGGGGGGGGGGGGGGGGGGGG7FFGGGGGGGGGGGGGGGGGGGGGGGGGGGGGGGGGGGGGGGGGGGGGGGGGGGGGGGGGGGGGGGGGGGGGGGGGGGGGGGGGGGGGGGGGGGGGGGGGGGGGGGGGGGGGGGGGGGGGGGGGGGGGGGFGGGGGGGGGGGGGGGGGGFGGGGGGGGGGGGGGGGGFGGFGGFGGGGGGGFFGFFGFFFFFFFFFFFGFFGFFFFBBBBFFFFBBFF???FFFFBFFF03>B)
@M01607:188:000000000-KTTC9:1:1101:22914:3654 1:N:0:AAGGAGAC+CCGAAGAT
CATCGCTGACGAGTAACCGGATCCCCGATCCGTGGACTTGTCAGCGACTGAGGAAACAGACAAGTGCTACGCTGAGGAACATAACTTGCGTAACCTCAGCTGGCGCTAGTGCAGGAAATGCTCACCGTTAAGTCTGATGACGTGAACGGTCGTACCAAGATGTATAAAAACATCGTGGACGGCAACCATCAGATGGAGCCGGGCATGCCAGAATCCTTCAACGTATTGTTGAAAGAGATTCGTTCGCTGGGTATCAACATCGAACTGGAAGACGAGTAATTCTCGCTCAAACAGGTCACTG
+
CCCCCGGGGGGGGGGGGGGGGGGGGGGGGGGGGGGGGGGGGGGGGGGGGG8FGGGGGGGGGGGGGGGEGGGGGGGGGGGGGGGGGGGGGGGGGGGGGGGFGGGGGGGGGGGGGGGGGGGGGGGGGGGFGGGGGGGGGGGGGGGGGGGGGGGGGGGGGGGGGGGGGGGGGGGGGGGGGGGGGGGGGGGGFGGGGGGGGGGGGGGGGGGGGG?=GEGFFGGGGGG3FGGGFGGGGGFGGFGGFGFGGGGGFFGFF4@FF?65:<FF@GFFCFFFFBF>0:FFA44<??047?4<?0?F0?2<4
@M01607:188:000000000-KTTC9:1:1101:18654:3659 1:N:0:AAGGAGAC+CCGAAGAT
CATCGCTGACGAGTAACCGGATCCCCGATCCGTGGACTTGTCAGCGACTGAGGAAACAGACTGCACATGTGCTGAGGTGGGATGTGGCATGGGCCTCAGCATGTATGCTTGCAGGAAATGCTCACCGTTAAGTCTGATGACGTGAACGGTCGTACCAAGATGTATAAAAACATCGTGGACGGCAACCATCAGATGGAGCCGGGCATGCCAGAATCCTTCAACGTATTGTTGAAAGAGATTCGTTCGCTGGGTATCAACATCGAACTGGAAGACGAGTAATTCTCGCTCAAACAGGTCACTG
+
CCCCCGGGGGGFEFGGGGGGGGGFGGGGGGGGGGGFGGGGGGGGGGGGGGGGGGGGGGGGGGGGGGG,:<CFCFEFGGGGGGGGGGGGGGGGGGGFEGGGGGGGGGGFGGGGGGGEGGGGGGFGGGGFGGFGGGGGGGGGGGGGGGGGGEGGGGGGGGGGGGGGGCFGGGGGGGGGGGGGGGGGGGFGGGGGGFGGGGGGECGGGGGGGGGGGGDGFGGGGGGFCGGGGGGGGGFGGFFGFGGGFGGGEDGFFCBF6;FFDFFFFGFFFF7>??;9?FF?ABBFFFF<6><?B1:B7>7<)
@M01607:188:000000000-KTTC9:1:1101:13325:3659 1:N:0:AAGGAGAC+CCGAAGAT
CATCGCTGACGAGTAACCGGATCCCCGATCCGTGGACTTGTCAGCGACTGAGGAAACAGACTTTCTACATGCTGAGGCAGGTGTCTAAAGATGCCTCAGCATATGAGAGTGCAGGAAATGCTCACCGTTAAGTCTGATGACGTGAACGGTCGTACCAAGATGTATAAAAACATCGTGGACGGCAACCATCAGATGGAGCCGGGCATGCCAGAATCCTTCAACGTATTGTTGAAAGAGATTCGTTCGCTGGGTATCAACATCGAACTGGAAGACGAGTAATTCTCGCTCAAACAGGTCACTG
+
CCCCCGGDEGGGGGGGGDGGGGGGGGGGGGGGGGGGGGGGFGFEFGGGGGGG7DFGGECE@FGGGGGFGGFCEEE<CFGG>FGG=FFGGGGGEDFG<FFGGFFFGCGGGGGGCFGGGDGGGGGFFGGFGGCFGGGGGGGGGGGGGFGGGGG@FGGGGGCGF<FF;DGGGGCFDFGG8CGGDEGGGGCC:EGCG9FFGGGG>>8CECB?CCEF6CGGFGFGDEG<FFGGFGF7DCFGGFGG6<GDG7D*85*<@GFF=;F@?:FFFDF@5;?F??;9?F?F24..2:::1)-86B:A?B>D)
@M01607:188:000000000-KTTC9:1:1101:13237:3660 1:N:0:GAGGAGAC+CCGAAGAT
CATCGCTGACGAGTAACCGGATCCCCGATCCGTGGACTTGTCAGCGACTGAGGAAACAGACATTGTGTGAGCTGAGGATTCGGACAGCAGGATCCTCAGCGTACTTTTGTGCAGGAAATGCTCACCGTTAAGTCTGATGACGTGAACGGTCGTACCAAGATGTATAAAAACATCGTGGACGGCAACCATCAGATGGAGCCGGGCATGCCAGAATCCTTCAACGTATTGTTGAAAGAGATTCGTTCGCTGGGTATCAACATCGAACTGGAAGACGAGTAATTCTCGCTCAAACAGGTCACTG
+
CCCCCGGGGGGGGGGGGGGGGGGGGGGGGGGGGGGGGGGGGGGGGGGGGGGGGGGGGGGGGGGGGGGEEFGGGGGGGGGGGGGGGGGGGGGGGGGGGGGGGGGGGGGGGGGGGGGGGGGGGGGGGGGGGGGGGGGGGGGGGGGGGGGGGGGGGGGGGGGGGGGGGGGGGGGGGGGGGGGGGGGGGGGGGGGGGGGGGGGGGGGGEGGGGGG=FFGGFGGGGGGGGF?EFGGGGG=FDFGGFGGGFGGC37DFFGFBFFFF:<F@FFFFGF?FFFFB6??F926<BB:BFF231:04),5A)
@M01607:188:000000000-KTTC9:1:1101:18923:3661 1:N:0:AAGGAGAC+CCGAAGAT
CATCGCTGACGAGTAACCGGATCCCCGATCCGTGGACTTGTCAGCGACTGAGGAAACAGACTCAGTGTTCGCTGAGGCATTACGCCACCAATGCCTCAGCTCCCTTTACTGCAGGAAATGCTCACCGTTAAGTCTGATGACGTGAACGGTCGTACCAAGATGTATAAAAACATCGTGGACGGCAACCATCAGATGGAGCCGGGCATGCCAGAATCCTTCAACGTATTGTTGAAAGAGATTCGTTCGCTGGGTATCAACATCGAACTGGAAGACGAGTAATTCTCGCTCAAACAGGTCACTT
+
CCCCCGGGGGGGGGGGGGGGE@EGGGGGGGGGGGGEEGGGGGGGGGGGGE@FGGGGGGGGGFGEFGEEFGGEGGGGGGGGGGGGGGGGGGGFGGGGFGGGGGGGGGGGFGGGGGGGGGGGGGFGGGGGGGGGGGGGGGGGCFFGGFGGEGGGGGGGGGGGCFGGGFGGGGGGG?FFGCEGGGGGGCGECGGFGGGGFCFGE8EGGGECFCEGGGGGFGFGGGGGGGFF<CGGFFFFGFFFFGGGGGGGFDGFFGFFFFF@0?FFFF4?GFFFF?>9BFFFFFFBF:42;BFF?<(5:47<6
@M01607:188:000000000-KTTC9:1:1101:6554:3669 1:N:0:AAGGAGAC+CCGAAGAT
CATCGCTGACGAGTAACCGGATCCCCGATCCGTGGACTTGTCAGCGACTGAGGAAACAGACATATACTGTGCTGAGGTTTTCATAGGCTACACCCTCAGCGGATGTCGATGCAGGAAATGCTCACCGTTAAGTCTGATGACGTGAACGGTCGTACCAAGATGTATAAAAACATCGTGGACGGCAACCATCAGATGGAGCCGGGCATGCCAGAATCCTTCAACGTATTGTTGAAAGAGATTCGTTCGCTGGGTATCAACATCGAACTGGAAGACGAGTAATTCTCGCTCAAACAGGTCACTT
+
CCCCCGGGDGGEGGGGGCFGGGGG<EGGGGGGGGGDGGFGG<EGGGGGGG8@CFGGGGGFFCCGGGG,<<CFGGFGGGGGGGGGFFCGGGGGGEFFGGGCFGGGGGGGGCGCEGGDGFGF9<EGGEEGGEDGGGGGGGGGGEGG@FGGGGGGGGGGGGGGGGGGGFG9E<BFGGGF>C+@CCED>FA:FDFG9FFGFGGGDGGGGGFFFGFC6CGGFFCFGGGFGFFGGGG=FEFGFFGGFDFGGGGGF@GFFGFFFFFF:45;FCF?*),)0497<?=7<4))-860;7)5<7?8:>:<)
@M01607:188:000000000-KTTC9:1:1101:14273:3672 1:N:0:AAGGAGAC+CCGAAGAT
CATCGCTGACGAGTAACCGGATCCCCGATCCGTGGACTTGTCAGCGACTGAGGAAACAGACCAAATGGCAGCTGAGGGTTTCGATAGGAAGTACCTCAGCAATTAACTGTGCAGGAAATGCTCACCGTTAAGTCTGATGACGTGAACGGTCGTACCAAGATGTATAAAAACATCGTGGACGGCAACCATCAGATGGAGCCGGGCATGCCAGAATCCTTCAACGTATTGTTGAAAGAGATTCGTTCGCTGGGTATCAACATCGAACTGGAAGACGAGTAATTCTCGCTCAAACAGGTCACTC
+
CCCCCGGGGGGGGGGGGGGGGGGGGGGGGGGGGGGGGGGGGGGGGGGGGGGGGGGGGGGGGGGGGGGCFGGGGGGGGGGGGGGGGGGGGGGGGGGGGGGGGGGGGGGGGGGGGGGGGGGGGGGGGGGGGGGGGGGGGGGGGGGGGGGGGGGGGGGGGGGGGGGGGGGGGGGGGGGGGGDGGGGGGGGGGGGGGGGGGGGGGGEGGGGGGGGGGGGFFGGGGGGGGGGGGGGGGGFGGFGGFGGDGGGGFFGFFGFF4<F:?BFF@D?6D?3>FFFBBBFF<9>26(-4;?23<B:80).4)
@M01607:188:000000000-KTTC9:1:1101:6088:3674 1:N:0:AAGGAGAC+CCGAAGAT
CATCGCTGACGAGTAACCGGATCCCCGATCCGTGGACTTGTCAGCGACTGAGGAAACAGACGAATGTGAAGCTGAGGTGCGAGCCGTCACGTACCTCAGCTCTTCATTATGCAGGAAATGCTCACCGTTAAGTCTGATGACGTGAACGGTCGTACCAAGATGTATAAAAACATCGTGGACGGCAACCATCAGATGGAGCCGGGCATGCCAGAATCCTTCAACGTATTGTTGAAAGAGATTCGTTCGCTGGGTATCAACATCGAACTGGAAGACGAGTAATTCTCGCTCAAACAGGTCACTG
+
CCCCCGGGGGGGGGGGGGGGGGGGGGGGGGGGGGGGGGGGGGFGGGGGGG?EFGGGGGGGGGGGGGG,CFFGGGGGGGGGGGGGGGGGGGGGGGGGGGGGGGGGGGGGGGCGGGGGGGGGGGGGGFGGGGGGGGGGGGGG9FGGGGGGGGGGGGGGFGGGGGGGGGGGGGCGGGCGGGGGGGGGGGGGGGGGGGGGGGGGGGGGEFGGGFGGGGGGFGGGGFGCFGGGFGGGFGFC<A7FFGGGGGGGFFDFF:FFF@FFF?FFFGFFFF7>FFF>??FF>BBFF?<?>?AFFF?<:BD2)
@M01607:188:000000000-KTTC9:1:1101:16413:3682 1:N:0:AAGGAGAC+CCGAAGAT
CATCGCTGACGAGTAACCGGATCCCCGATCCGTGGACTTGTCAGCGACTGAGGAAACAGACTCAAATTAAGCTGAGGAATATATGATTAATTACCTCAGCCAATGTATGTGCAGGAAATGCTTACCGTTAAGTCTGATGACGTGAACGGTCGTACCAAGATGTATAAAAACATCGTGGACGGCAACCATCAGATGGAGCCGGGCATGCCAGAATCCTTCAACGTATTGTTGAAAGAGATTCGTTCGCTGGGTATCAACATCGAACTGGAAGACGAGTAATTCTCGCTCAAACAGGTCACTG
+
CCCCCGGGGGGGEFFGGGGGGGGGGGGGGGGGGGGGGGGGGGGGGGGGGGGGGGGGGGGGGGGGGGG,:CEFGFFGGGGGGGGGGGGGGGGGGGGGGGGGGGGGGGGGGGGGGGGGGGGGGGGGGGGGGGGFGGGGGGGFGGGGGGGGGGGGGGGGGGGGFGGGGGGGGGGGGGGGGGGGGGGGGGGGGGGGGGGGFGGGGGGGGGGGGGGGGGGGFGGGGGGGGGGGGGGGGGFGGFGGFGGGGGGGFFGFFGFFFFFFFF?FFGFFGF3<FB9>?FFF>><BB?069?FFFFFA?FFF)
@M01607:188:000000000-KTTC9:1:1101:21569:3687 1:N:0:AAGGAGAC+CCGAAGAT
CATCGCTGACGAGTAACCGGATCCCCGATCCGTGGACTTGTCAGCGACTGAGGAAACAGACACCATGTTCGCTGAGGTCACGCCGAGCTCCTTCCTCAGCAAAGTTTAGTGCAGGAAATGCTCACCGTTAAGTCTGATGACGTGAACGGTCGTACCAAGATGTATAAAAACATCGTGGACGGCAACCATCAGATGGAGCCGGGCATGCCAGAATCCTTCAACGTATTGTTGAAAGAGATTCGTTCGCTGGGTATCAACATCGAACTGGAAGACGAGTAATTCTCGCTCAAACAGGTCACTT
+
CCCCCGGGGGGGGGGGGGGGGGGGGGGGGGGGGGGGGGGGGGGGGGGGGG<FGGGGGGGGGF,C,EF<F<FGGGGGGE<6,6C,++@+@<?A?FGGGGGGG8F,,,,9,FGGGGGGGGGGGGGGGGGGGGGGGGGGGGGGGGGGGGGGGGGGGGGGGGGGGGGGGGGGGGGGGGGGFDEGGGGGGGGGGGGGGGGGGGGGGGGGGGGGGGGGGGGGFGGGGGGGGGGGGGGGGGFGGFGGFDGGGGGGFFGFFGFFFFFFFFFFFGFFGFFFF?>FFF=FAFBFFFFFFFFFFFFDBFBF)
@M01607:188:000000000-KTTC9:1:1101:8414:3688 1:N:0:AAGGAGAC+CCGAAGAT
CATCGCTGACGAGTAACCGGATCCCCGATCCGTGGACTTGTCAGCGACTGCGGAAACAGACTATGTCTAGGCTGAGGACAGTTCACACACTGTCCTCAGCTGCTCGAAATGCAGGAAATGCTCACCGTTAAGTCTGATGACGTGAACGGTCGTACCAAGATGTATAAAAACATCGTGGACGGCAACCATCAGATGGAGCCGGGCATGCCAGAATCCTTCAACGTATTGTTGAAAGAGATTCGTTCGCTGGGTATCAACATCGAACTGGAAGACGAGTAATTCTCGCTCAAACAGGTAACTT
+
CCCCCGGGGGGGGGGGGGGGGGGGGGGGGGGGGGGGGGGGGGGGGGGGGG<FGGGGGGGGGGGGGGGDFFFGGGGGGGGGGGGGGGGGGGGGGGGGGGGGGGGGGGGGGGGGGGGGGGGGGGGGGGGGGEGGGGGGGGGGGGEFGGGGGGGGGGGGGGGGGGFGGGGGGGGGGGGG6FGGGGGGGGGGFGGGGGGGGGGGGGGDGGCCFGGGGGGGFGGGGGGGG?FCFGGGGGFFFFGGFGGFFDCGBDGFFG@BF@FFFBFFFC*9DF?))4;0<?FFFF<A2:160<)),7(5)-5>)
@M01607:188:000000000-KTTC9:1:1101:14213:3696 1:N:0:AAGGAGAC+CCGAAGAT
CATCGCTGACGAGTAACCGGATCCCCGATCCGTGGACTTGTCAGCGACTGAGGAAACAGACATGTGCTAGGCTGAGGCCTTCGTAGTTTTTAGCCTCAGCTTATAAATATGCAGGAAATGCTCACCGTTAAGTCTGATGACGTGAACGGTCGTACCAAGATGTATAAAAACATCGTGGACGGCAACCATCAGATGGAGCCGGGCATGCCAGAATCCTTCAACGTATTGTTGAAAGAGATTCGTTCGCTGGGTATCAACATCGAACTGGAAGACGAGTAATTCTCGCTCAAACAGGTCACTG
+
CCCCCGGGGGGGGGGGGGGGGGGGGGGGGGGGGGGGGGGGGGGGGGGGGGGGGGGGGGGGGGGGGGGDCFGGGGGGGGGGGGGGGGEGGGGGGGGGGGGGGGGGGGGGGGGGGGGGGGGGGGGGGGGGGGGGGGGGGGGGGGGGGGGGGGGGGGGGGGGGGGGGGGGGGGGGGGGGGGGGGGGGGGGGGGGGGGGGGGGGGGGGGGGGGGGGGGGGFGGGGGGFCFGGGGFGGFFGGFGGFGGGGGGGFFGFFGFFFFFFFFFFFGFFGFFFFFF>?FFFFFFFFF<?BFFFBFF<?77<)
@M01607:188:000000000-KTTC9:1:1101:6156:3697 1:N:0:AAGGAGAC+CCGAAGAT
CATCGCTGACGAGTAACCGGATCCCCGATCCGTGGACTTGTCAGCGACTGAGGAAACAGACGCAGTTTAAGCTGAGGTATCCTAATTTATAACCCTCAGCAACCCAAAATGCAGGAAATGCTCACCGTTAAGTCTGATGACGTGAACGGTCGTACCAAGATGTATAAAACATCGTGGACGGCAACCATCAGATGGAGCCGGGCATGCCAGAATCCTTCAACGTATTGTTGAAAGAGATTCGTTCGCTGGGTATCAACATCGAACTGGAAGACGAATAATTCTCGCTAAAACAGGTACCTGC
+
CCCCBFGGGGGGGGGGGGGDGGGGGGEGGGGFG8CFGGFFGEGFFGDGCF,C@EFGGGGGGGGGGGG<FFFGGGGGGGGGGGGGGGGGGGGGGGGGGFFFFGGGGGGGGGAFGGGGFFGEFGDEFGGGGGGGGGGGDG9FGGGEGFGF7BFCGGGGGFGGGGGGAEAECGGGGCGFEFGGGEGGGGGFGCC?CCFCFFGBCGEG6,?CG<6CGFFFFGFGG587CC?F727C;C)54@<@);2/:CGGED<=FFBFFFFF:?:>>*6?D@<FEB((-6=94:>?0((4>220((5)))-4(
@M01607:188:000000000-KTTC9:1:1101:15674:3699 1:N:0:AAGGAGAC+CCGAAGAT
CATCGCTGACGAGTAACCGGATCCCCGATCCGTGGACTTGTCAGCGACTGAGGAAACAGACGCTGACGTTGCTGAGGAAACTGACCGCAGATCCCTCAGCCATGGAGCTTGCAGGAAATGCTCACCGTTAAGTCTGATGACGTGAACGGTCGTACCAAGATGTATAAAAACATCGTGGACGGCAACCATCAGATGGAGCCGGGCATGCCAGAATCCTTCAACGTATTGTTGAAAGAGATTCGTTCGCTGGGTATCAACATCGAACTGGAAGACGAGTAATTCTCGCTCAAACAGGTCACTT
+
CCCCCGGGGGGGGGGGGGGGGGGGGGGGGGGGGGGGGGGFGGGGGGGGGGGGGGGGGGGGGGGGGGGCFGGGGGGGGGGGGGGGGGGGGGGGGGGGGGGGGGGGGGGGGGGGGGGGGGGGGGGGGGGGGCGGGGGGGGFGGGGGGGGGGGGGGGGGGGGGGGGGGGGGGGGGGGGGGGGGGGGGGGGGGGGGGGGGGGGG>ECGGGGGGGGGGCFGFGGGGGGGGGGGGGDGGGFGGFGGFGGDGDG:>EGFFGFF4:47>:FFFGFFGFB>FB>BBF?@ABA>0418>FA?(.3>)006)
@M01607:188:000000000-KTTC9:1:1101:9583:3707 1:N:0:AAGGAGAC+CCGAAGAT
CATCGCTGACGAGTAACCGGATCCCCGATCCGTGGACTTGTCAGCGACTGAGGGAACAGACCGAGTTACGGCTGAGGGAATAGAATTACCTAACCTCAGCGTTAGTCCTTGCAGGAAATGCTCACCGTTAAGTCTGATGACGTGAACGGTCGTACCAAGATGTATAAAAACATCGTGGACGGCAACCATCAGATGGAGCCGGGCATGCCAGAATCCTTCAACGTATTGTTGAAAGAGATTCGTTCGCTGGGTATCAACATCGAACTGGAAGACGAGTAATTCTCGCTCAAACAGGTCACTT
+
CCCCCGGGGGGGEGGGFGGGGGGGGGGGGGGGGGGGGGGGGGGGGGGGGGGGGFGGGGGGGGGFGGG,<BCFGGGGGGGGGGEGGGGGGGGGGGGFGGGGGGGDDGGGGGGGGGGGGGGGGDGGGGGGGGGGGGGGGGGGGGGGGGGGGGGDGGGGGGGGGGGGGGGGGGGGGGGGG>EGGGGGGGGFGFGGGGGGFGGGEGDGGGGGGGGGGGGGFGF?CFGGGGGGGGGGGFF<FFGGFGFFGG3DEBGFFG=F@FFF>?F5>FF?FFB5??B112=F<)-66??FFF7>??<<)::A)
@M01607:188:000000000-KTTC9:1:1101:7031:3710 1:N:0:AAGGAGAC+CCGAAGAT
CATCGCTGACGAGTAACCGGATCCCCGATCCGTGGACTTGTCAGCGACTGAGGAAACAGACAGGACCTGAGCTGAGGCGCAGAACACCAAACACCTCAGCTCCAACCGGTGCAGGAAATGCTCACCGTTAAGTCTGATGACGTGAACGGTCGTACCAAGATGTATAAAAACATCGTGGACGGCAACCATCAGATGGAGCCGGGCATGCCAGAATCCTTCAACGTATTGTTGAAAGAGATTCGTTCGCTGGGTATCAACATCGAACTGGAAGACGAGTAATTCTCGCTCAAACAGGTCACTG
+
CCCCCGGGGGGGGGGGGGGGGDGGGGGGGGGGGGGGGCGGGGGGGGGG>GDFFGGGGGGGDGGGGGGFEFGGGGGGGGGGGGGGFGGGGGGGGEFFFDGGAFGFGGGGGEGGGGGG8FDGGGGGGGGGGGGGGDFGGGGGGG@FGGGGGCFCECGGGGGDFGGGGGGGGGGGGGGG>FGGDEGGGGGGGGGFFFGGGGGGCEEDCGGDGGCCGGCCFGGGGGG5FEGGGFGGGFFF77CFFGC<FGGGDDGFFGFFFFFFFFFFFGFFGF?7746((4@F<AA):026>7<B603A2).:)
@M01607:188:000000000-KTTC9:1:1101:11693:3734 1:N:0:AAGGAGAC+CCGAAGAT
CATCGCTGACGAGTAACCGGATCCCCGATCCGTGGACTTGTCAGCGACTGAGGAAACAGACTTTACTTGGGCTGAGGAATATGGCGGTTTTGACCTCAGCATGTCTTTTTGCAGGAAATGCTCACCGTTAAGTCTGATGACGTGAACGGTCGTACCAAGATGTATAAAAACATCGTGGACGGCAACCATCAGATGGAGCCGGGCATGCCAGAATCCTTCAACGTATTGTTGAAAGAGATTCGTTCGCTGGGTATCAACATCGAACTGGAAGACGAGTAATTCTCGCTCAAACAGGTCACTG
+
CCCCCGGGGGGGGGGGGGGGGGGGGGGGGGGGGGGGGGGGGGGGGGGGGGGGGGGGGGGGGGGGGGGCFGGGGGGGGGGGGGGGGGGGGGGGGGGFGGGGGGGGGGGGGGGGGGGGGGGGGGGGGGGGGGGGGGGGGGGGGGGGGGGGGGGGGGGGGGGGGGGGGGGGGGGGGGGGGGGGEEGGGGGGGGGGGFGGGGGGGGGGGGGGGGGGGGGGFGGGGGGGGGGGGGGGGGFGGFGFFGGGGGGGFFGFFGFFFFFFFFFFFGFFGFFFFBBFFFFFBFFA?B<:>FFF:?F>027A2
@M01607:188:000000000-KTTC9:1:1101:17200:3736 1:N:0:AAGGAGAC+CCGAAGAT
CATCGCTGACGAGTAACCGGATCCCCGATCCGTGGACTTGTCAGCGACTGAGGAAACAGACAGAGTTGAGGCTGAGGGTTCTGTTTCTCGGACCCTCAGCTGCGCACCATGCAGGAAATGCTCACCGTTAAGTCTGATGACGTGAACGGTCGTACCAAGATGTATAAAAACATCGTGGACGGCAACCATCAGATGGAGCCGGGCATGCCAGAATCCTTCAACGTATTGTTGAAAGAGATTCGTTCGCTGGGTATCAACATCGAACTGGAAGACGAGTAATTCTCGCTCAAACAGGTCACTT
+
CCCCCGGGGGGGGGGGGGGGGGGGGGGGGGGGGGGGGGGGGGGGGGGGGGGGGGGGGGGGGGGGGGG9CFFGGGGGGGGGGGGGGGGGGGGGGGGGGGGGGGGGGGGGGGGGGGGGGGGGGGGGGGGGGGGGGGGGGGGGGGGGGGFGGGGGGGGGGGGGGGGGGGGGGGGGGGGGGGGGGEDGEGFGGGGGGFGGGGGGGGGGGGGGGGGGFGGGAGGGGGGGGGGGGGFGGGFGGFGGFGFGGGGGFFGFFGFFFFFFD:?FFGFFGFBFFFFB?FFFFFAA?:??FFF??B?>?F?F)
@M01607:188:000000000-KTTC9:1:1101:18880:3737 1:N:0:AAGGAGAC+CCGAAGAT
CATCGCTGACGAGTAACCGGATCCCCGATCCGTGGACTTGTCAGCGACTGAGGAAACAGACAGGTCAGGAGCTGAGGCCCCGATCCTCTGAGCCCTCAGCTGAGGTCTTTGCAGGAAATGCTCACCGTTAAGTCTGATGACGTGAACGGTCGTACCAAGATGTATAAAAACATCGTGGACGGCAACCATCAGATGGAGCCGGGCATGCCAGAATCCTTCAACGTATTGTTGAAAGAGATTCGTTCGCTGGGTATCAACATCGAACTGGAAGACGAGTAATTCTCGCTCAAACAGGTCACTG
+
CCCCCGGGEGGGGFFGGFGGGGGFGGGEGGGGGGGGGGGGGGGGGGGGGGGGGGGGGGGFGGGGGGGFGDGGGGGFGGGGGGGEGGFGGGGGGGGGGF=FFEDFGGGGGGGGGGGGGFGGGGGEFGGGCFFGGGGGGGFGGGFGGGGGDFGGGGGGGGGGGGGGGGGGGGCGGGGGGGC?CGGGGGGGGGGGGGFCGFGEEDEGGGGGGGGGGGEFCGGEDGGFGG?EFGGGDGFFGFGGFGGGGGGGFFGFF4?FFFFFFFFFFGFFGFBF@4;1?BFFAFFFF:6?FFABFFFF0?BA5
@M01607:188:000000000-KTTC9:1:1101:19302:3765 1:N:0:AAGGAGAC+CCGAAGAT
CATCGCTGACGAGTAACCGGATCCCCGATCCGTGGACTTGTCAGCGACTGAGGAAACAGACCTGAAATCGGCTGAGGTATTTGTGATCTTACTCCTCAGCAGGTCGTCTTGCAGGAAATGCTCACCGTTAAGTCTGATGACGTGAACGGTCGTACCAAGATGTATAAAAACATCGTGGACGGCAACCATCAGATGGAGCCGGGCATGCCAGAATCCTTCAACGTATTGTTGAAAGAGATTCGTTCGCTGGGTATCAACATCGAACTGGAAGACGAGTAATTCTCGCTCAAACAGGTCACTG
+
CCCCCGGGGGGGGGGGGGGGGGGGGGGGGGGGGGGGGGGGGGGGGGGGGGGGGGGGGGGGGGGGGGG,:8BFGGGGGGGGGGGGGGGGGGGGGGGGGGGGGGGGGGGGGGGGGGGGGGGGGGGGGGGGGGGGGGGGGGGGGGGGGGGGGGGGGGGGGGGGGGGGGGGGGGGGGGGGGGGGGGGGGGGGGGGGGGGGGGGDEGGGGGGGGGGGGGGGFGGGGGGFF9CGGGGGFFFGGFFGFGGGGGGD>EGF49BF??FFF:F@FGFFGFBFFFB;:??=A<AABF??B?AFF?:B?>>A2
@M01607:188:000000000-KTTC9:1:1101:20104:3783 1:N:0:AAGGAGAC+CCGAAGAT
CATCGCTGACGAGTAACCGGATCCCCGATCCGTGGACTTGTCAGCGACTGAGGAAACAGACTTCAAGAGCGCTGAGGGCCATAGGTACTAACTCCTCAGCTTCTAAGTGTGCAGGAAATGCTCACCGTTAAGTCTGATGACGTGAACGGTCGTACCAAGATGTATAAAAACATCGTGGACGGCAACCATCAGATGGAGCCGGGCATGCCAGAATCCTTCAACGTATTGTTGAAAGAGATTCGTTCGCTGGGTATCAACATCGAACTGGAAGACGAGTAATTCTCGCTCAAACAGGTCACTG
+
CCCCCGGGGGGGGGGGGGGGGGGGGGGGGGGGGGGGGGGGGGGGGGGGGGGGGGGGGGGGGGGGGGG,CFGGGGGGGGGGGGGGGGGGGGGGGGGGGGGGGGGGGGGGGGGGGGGGGGGGGGGGGGGGGGGGGGGGGGGGGGGGGGGGGGGGGGGGGGGGGGGGGGGGGGGGGGGGGGGGGGGGGGGGGGGGGGGGGGGGGGGGGGGGFEGGGGGGFGGGGGGGGGFGGGGFGGFFGFFGFGGGGGGGFFDFFFFFFFFF????FGFFGF:5??>>:BFFAAADFFBBFFBB?:?F72:9-
@M01607:188:000000000-KTTC9:1:1101:9949:3795 1:N:0:AAGGAGAC+CCGAAGAT
CATCGCTGACGAGTAACCGGATCCCCGATCCGTGGACTTGTCAGCGACTGAGGAAACAGACGGGCGACGGGCTGAGGAAACCTCGTGGGGGAACCTCAGCTCAATTATATGCAGGAAATGCTCACCGTTAAGTCTGATGACGTGAACGGTCGTACCAAGATGTATAAAAACATCGTGGACGGCAACCATCAGATGGAGCCGGGCATGCCAGAATCCTTCAACGTATTGTTGAAAGAGATTCGTTCGCTGGGTATCAACATCGAACTGGAAGACGAGTAATTCTCGCTCAAACAGGTCACTG
+
CCCCCGGGGGGGGGGGGGGGGGGGGGGGGGGGGGGGGGGGGGGGGGGGGGGGGGGGGGGGGGGGGGGCGGGGGGGGGGGGGGGGGGGGGGGGGGGGGGGGGGGGGGGGGGGGGGGGGGGGGGGGGGGGGGGGGGGGGGGGGGGGGGFGGGGGGFGGGGGGGGGGGGGGGFGGFGGGGGGGGGGGGGGGGGGFFGGGGGGGGGGGGGGGGGGGGGGGFFFGFGGGGFGGGFGGGFFGGFGGFGGGGGGDEFGFFGFFFFFFF:FFFGFFGF:FFFFF??FFF<<B?FFFFFFFFFFFFF?B)
@M01607:188:000000000-KTTC9:1:1101:6195:3800 1:N:0:AAGGAGAC+CCGAAGAT
CATCGCTGACGAGTAACCGGATCCCCGATCCGTGGACTTGTCAGCGACTGAGGAAACAGACAATGTTGAAGCTGAGGTCACAGTGATACATGCCCTCAGCGAGAGGTAGTGCAGGAAATGCTCACCGTTAAGTCTGATGACGTGAACGGTCGTACCAAGATGTATAAAAACATCGTGGACGGCAACCATCAGATGGAGCCGGGCATGCCAGAATCCTTCAACGTATTGTTGAAAGAGATTCGTTCGCTGGGTATCAACATCGAACTGGAAGACGAGTAATTCTCGCTCAAACAGGTCACTG
+
CCCCCGGGGGGGGGGGGGGEGGGGGGGGGGGGGGGGGGGGGGGGGGGGGG@FGGGGGGGGGFGGGGG9CFFGGGGGGGGGGGGGGGGGGGGGGGGGGGFGGGGGGGGGGGFGGGGGGGGGGGFGGGGGGGGFGDGGGGGGGGGGGFFGGGGGGGGGGGGGFGGGGGGGGGGGGGGGGGGGGGGGGGGGGGGGGGGGGGGGGGGGGGGGGGGGGFGCFGGGGGGGFFFGFGFFFFFG7AEGFDGGGGGGFD:7=9@FFFFFFFFFFCF@GF37<:924<FFAADD60(4;7<?FFBFFFFF)
@M01607:188:000000000-KTTC9:1:1101:5638:3814 1:N:0:AAGGAGAC+CCGAAGAT
CATCGCTGACGAGTAACCGGATCCCCGATCCGTGGACTTGTCAGCGACTGAGGAAACAGACATCGATATTGCTGAGGTAGAGTTACAGCGCCACCTCAGCTGCACGTGCTGCAGGAAATGCTCACCGTTAAGTCTGATGACGTGAACGGTCGTACCAAGATGTATAAAAACATCGTGGACGGCAACCATCAGATGGAGCCGGGCATGCCAGAATCCTTCAACGGATTGTTGAAAGAGATTCGTTCGCTGGGTATCAACATCGAACTGGAAGACGAGTAATTCTCGCTCAAACAGGTCACTG
+
CCCCCGGGGGGGGGGGGGGGGGGGGGGGGGGGGGGGGGGGGGGGGGGGGG8EFFGGGGGGGGGGGGG,8EEFGGGGGGGGGGGGGGGGGGGGGGGGEFGGGGGGFGGGGGGGGGGGGGGGGGGGFFGGGGGGGGGGGGGGFGGGGGGGGGGGGGGGGGGGFGGGGGGGGGGGGGGGGGGGGGGGDGGGGGGGGFGGGGGGGGGGGGFGGGGGGGGGFGGFG?5):AED9DGFGFFF4ACFFGFGGGGD5>C@FGFFFF458:FFFGFFGF?FFFF9<B*9A>DFF?3?182318:<>?FF5
@M01607:188:000000000-KTTC9:1:1101:12742:3826 1:N:0:AAGGAGAC+CCGAAGAT
CATCGCTGACGAGTAACCGGATCCCCGATCCGTGGACTTGTCAGCGACTGAGGAAACAGACCGGTCATTGGCTGAGGGACATGTAGCTCCCGACCTCAGCGGAGAGACCTGCAGGAAATGCTCACCGTTAAGTCTGATGACGTGAACGGTCGTACCAAGATGTATAAAAACATCGTGGACGGCAACCATCAGATGGAGCCGGGCATGCCAGAATCCTTCAACGTATTGTTGAAAGAGATTCGTTCGCTGGGTATCAACATCGAACTGGAAGACGAGTAATTCTCGCTCAAACAGGTCACTT
+
CCCCCGGGGGGGGGGGGGGGGGGGGGGGGGGGGGGGGGGGGGGGGGGGGGGGGGGGGGGGGGGGGGGFGGGGGGGGGGGGGGGGGGGGGFFGGGGDFGFGGGGEGGGGGGGGGGGGGGGGGGGGGGGGGGGGGGGGGGGGGGGGGGGGGGGDGGGGGGGGGGGGFGGGGGGGGGGGFGGGGCEGGGGG:FGGGGGGGGGGCGGGGFFGGGFGGGGGFGGGGGGFCFFFGGGGGDFFFFGGFDGGGGDDFBGFFCFFFFFFFFFF:5FFGF?>F?FFFFFFFDA<:B?FF?FFFBFF>074)
@M01607:188:000000000-KTTC9:1:1101:19784:3832 1:N:0:AAGGAGAC+CCGAAGAT
CATCGCTGACGAGTAACCGGATCCCCGATCCGTGGACTTGTCAGCGACTGAGGAAACAGACATTGTGTGAGCTGAGGATTCGGACAGCAGGATCCTCAGCGTACTTTTGTGCAGGAAATGCTCACCGTTAAGTCTGATGACGTGAACGGTCGTACCAAGATGTATAAAAACATCGTGGACGGCAACCATCAGATGGAGCCGGGCATGCCAGAATCCTTCAACGTATTGTTGAAAGAGATTCGTTCGCTGGGTATCAACATCGAACTGGAAGACGAGTAATTCTCGCTCAAACAGGTCACTT
+
CCCCCGGGGGGGGGGGGGGGGGGGGGGGGGGGGGGGGGGGGGGGGGGGGGGGGGGGGGGGGGGGGGGEFGGGGGGGGGGGGGGGGGGGGGGGGGGGGGGGGGGGGGGGGGGGGGGGGGGGGGGGGGGGGGGGGGGGGGGGGGGGGGGGGGGGGGGGGGGGGGGGGGGGGGGGGGGGGGGGGGGGGGGGGGGGGGGGGGGGGGGGGGGGGGGGGGGGFGGGGGGGGGGGGGFGGGFGGFGGFGGGGGGGFFGFFGFFFFFFF?FFFGFFFF:>FF>FFFFFFFFFFFFFFFFFFBB>?:DF)
@M01607:188:000000000-KTTC9:1:1101:24272:3837 1:N:0:AAGGAGAC+CCGAAGAT
CATCGCTGACGAGTAACCGGATCCCCGATCCGTGGACTTGTCAGCGACTGAGGAAACAGACCAGGGTAAGGCTGAGGGCCCCGTACGCGCTCGCCTCAGCATCCGAGCCTGCAGGAAATGCTCACCGTTAAGTCTGATGACGTGAACGGTCGTACCAAGATGTATAAAAACATCGTGGACGGCAACCATCAGATGGAGCCGGGCATGCCAGAATCCTTCAACGTATTGTTGAAAGAGATTCGTTCGCTGGGTATCAACATCGAACTGGAAGACGAGTAATTCTCGCTCAAACAGGTCACTG
+
CCCCCGGGGGGGGGGGGGGGGGGGGGGGGGGGGGGGGGGGGGGGGG@@8CGGGGGGGGGGGGGGGGG,:CEFGGGGGGGGGGGGGGGGGGGGGGGGGGGGGGGGGGGGGGGGGGGGGGGGGGGGGGGGGGGGGGGGGGGGGGGGGGGGGGGFGGGGGGGGGGGGGGGGGGGGGGGGGGGGGGGGGGGGGGGGGGGGGGFGGGGGGGGGGGGGGFGGFGGFFFEFGGGGGGGGGGFFGFFFFDCGGGGG5<GFFFFFFFFFF<FFFGFFGFBFFFF;B<@?ABFFFFFFF<AF<?BFFFFF)
@M01607:188:000000000-KTTC9:1:1101:23626:3839 1:N:0:AAGGAGAC+CCGAAGAT
CATCGCTGACGAGTAACCGGATCCCCGATCCGTGGACTTGTCAGCGACTGCGGAAACAGACCTTTTTAATGCTGAGGTCCGACTGTGTGAAGCCCTCAGCCAAGCCAACTGCAGGAAATGCTCACCGTTAAGTCTGATGACGTGAACGGTCGTACCAAGATGTATAAAAACATCGTGGACGGCAACCATCAGATGGAGCCGGGCATGCCAGAATCCTTCAACGTATTGTTGAAAGAGATTCGTTCGCTGGGTATCAACATCGAACTGGAAGACGAGTAATTCTCGCTCAAACAGGTCACTG
+
CCCCCGGGGGGGGGGGGFGGGGGGGGGGGGGGGGGGGGGGGGGGGGGGGG,CFGGGGGGGGGGGGGG,:CEFFGGGGGGGGGGGGGGGGGGGGGGGGGGGGGGGGGGGGGGGGGGGGGGGGGGGGGGGGGGGGGGGGGGGGGGGGGGGGDGGGGGGGGGGGGGGGGGGGGGGGGGGGGGGEGGGGGGGGFFGGGGGGGGGGGGGGGGGGGGGGEGCFGGGGGG7CCFGGGGGGGFGGFFGFGFGGGCC@EGFF<FFFFFFFFFFFFFFFFFFFFF9BBF=4ABABBFFFFAF?FFF?FFF)
@M01607:188:000000000-KTTC9:1:1101:21137:3840 1:N:0:AAGGAGAC+CCGAAGAT
CATCGCTGACGAGTAACCGGATCCCCGATCCGTGGACTTGTCAGCGACTGAGGAAACAGACCGAAACTAGGCTGAGGGAGCAACAGTTATCGTCCTCACAAGCGGCGATGCAGGAAATGCTCACCGTTAAGTCTGATGACGTGAACGGTCGTACCAAGATGTATAAAAACATCGTGGACGGCAACCATCAGATGGAGCCGGGCATGCCAGAATCCTTCAACGTATTGTTGAAAGAGATTCGTTCGCTGGGTATCAACATCGAACTGGAAGACGAGTAATTCTCGCTCAAACAGGTCACTGC
+
CCCCCGGGGGGGGGGGGGGGGGGGGGGGGGGGGGGGGGGGGGGGGGGGGGGGGGGGGGGGGGGGGGG,:CFFGGGGGGGGGGGGGGGGGGGGGGGGGGGGGFGGGGGGGGGGGGGGGGGGGGGGGGGGGGGGGGGGGGGGGGGGGGGGGGGGGGGGGGGGGGGGGGGGGGGGGGGGGGGGGGGGGGGGGGGGGGGGGGGGGGGGGGGGGGGGGGFGFGGGGGCGGGGGGGGGGGFGGFGFDCGGGDDGFFGFFGFFFFFFB7?FFFFFGFFFFFFF?DFFA<<6:?BBFFFF7:>?DBAD2
@M01607:188:000000000-KTTC9:1:1101:6122:3876 1:N:0:AAGGAGAC+CCGAAGAT
CATCGCTGACGAGTAACCGGATCCCCGATCCGTGGACTTGTCAGCGACTGCGGAAACAGACATCTTACGTGCTGAGGGGGATGGTTTATTTGACCTCAGCCATATCATGTGCAGGAAATGCTCACCGTTAAGTCTGATGACGTGAACGGTCGTACCAAGATGTATAAAAACATCGTGGACGGCAACCATCAGATGGAGCCGGGCATGCCAGAATCCTTCAACGTATTGTTGAAAGAGATTCGTTCGCTGGGTATCAACATCGAACTGGAAGACGAGTAATTCTCGCTCAAACAGGTCACTT
+
CCCCCGGGCGGGGGGGGGGDFGGGGGGGGGGGGGGDGGGGGGGGGGGGGG,FEF7FFCFDFGGGGGCD<FFGGGFFGGGGGGGGGGGFGGGGGGGGGGFGGDGGGGFGGFFGFGGGGGFFGGGGGGDGGDFAFGGGFGDGGGGGD<FF7FGFGFGGCEGGFGGGGGGCFGGGGGFGFEGFDGEGGGGGGGCGFGGF2<CEEEGGGG8?F@F@:CGGFGG?CGGGCGGGGG4C7<659@GFFCFFFDDDDBDFFGFFBF477:F::F@FG407?:(-42*@BFBFF?6:B?3>(3:<7:BF4
@M01607:188:000000000-KTTC9:1:1101:21306:3882 1:N:0:AAGGAGAC+CCGAAGAT
CATCGCTGACGAGTAACCGGATCCCCGATCCGTGGACTTGTCAGCGACTGAGGAAAAGAAATTTTGCTGCTGAGGCGGTGCCGTAAATATCCCTCAGCCAATACGTATGCAGGAAATGCTCACCGTTAAGTCTGATGACGTGAACGGTCGTACCAAGATGTATAAAAACATCGTGGACGGCAACCATCAGATGGAGCCGGGCATGCCAGAATCCTTCAACGTATTGTTGAAAGAGATTCGTTCGCTGGGTATCAACATCGAACTGGAAGACGAGTAATTCTCGCTCAAACAGGTCACTGCT
+
CCCCCGGGGGGGGGGGGGGGGGGGGGGGGGGGGGGGGGGGGGGGGGGGGGGGGGGGGGGGGGGGGGG,:CFGGGGGGGGGGGGGGGGGGGGGGGGGGGGGGGGGGGGGGGGGGGGGGGGGGGGGGGGGGGGGGGGGGGGGGGGGGGGGGGGGGGGGGGGGGGGGGGGGGGGGGGGGGGGGGGGGGGGGGGGGGGGGGGGGGGGGGGGGGGGGGGGGFGGGGGGGGGGGGGGGGGFGGFGGFGGGGGGGFFGFFGFFFFFFFFFFFGFFDFFFFFFFFFFFAFBFFFFFAFF:<AB:BF2<6
@M01607:188:000000000-KTTC9:1:1101:20798:3906 1:N:0:AAGGAGAC+CCGAAGAT
CATCGCTGACGAGTAACCGGATCCCCGATCCGTGGACTTGTCAGCGACTGAGGAAACAGACAATGTTGAAGCTGAGGTCACAGTGATACATGCCTCAGCGAGAGGTAGTGCAGGAAATGCTCACCGCTAAGTCTGATGACGTGAACGGTCGTACCAAGATGTATAAAAACATCGTGGACGGCAACCATCAGATGGAGCCGGGCATGCCAGAATCCTTCAACGTATTGTTGAAAGAGATTCGTTCGCTGGGTATCAACATCGAACTGGAAGACGAGTAATTCTCGCTCAAACAGGTCACTGC
+
CCCCCGGGGGGGGGGGGGGGGGGGGGGGGGGGGGGEGGGGGGGGGGGGGGGGGGGGGGGGGGGGGGG9FGFGGGGGGGGGGGGGGGGGGGGGGGGGGGGEEGGGGGGGGGGGGGGGGGGGGGGGGGGGGGGGGGGGGFGGGGGGGGGGGGGGGGGGGGGGGGGGGGGGGGGGGGGGGDGGGGGGGGGGG@FGFGGGGGGEGGGGG>FGFGGGGGGGFGFGGG=CFGFFGGDGGGFGGFGGFGGGGGGGFFGFFDFFFFFF0?FFFGFFGF?@D>>FF<FFA442(-8>?AF?7?A?B?A<)
@M01607:188:000000000-KTTC9:1:1101:6183:3906 1:N:0:AAGGAGAC+CCGAAGAT
CATCGCTGACGAGTAACCGGATCCCCGATCCGTGGACTTGTCAGCGACTGAGGAAACAGACGACCGGTTAGCTGAGGTTGGAACTTACGATACCCTCAGCTGTTGCACATGCAGGAAATGCTCACCGCTAAGTCTGATGACGTGAACGGTCGTACCAAGATGTATAAAAACATCGTGGACGGCAACCATCAGATGGAGCCGGGCATGCCAGAATCCTTCAACGTATTGTTGAAAGAGATTCGTTCGCTGGGTATCAACATCGAACTGGAAGACGAGTAATTCTCGCTCAAACAGGTCACTT
+
CCCCCGFGGGGEGGGFGGGGGGGCGGEGGGGFGFGEGGGGGGGGFC7F@G,FGCFFFG,FF@FEGG:@CCEFGGGGGGGFFFGGGGGGFGGGGGGEFE<FFGGG9AFG9F=FCGGGGGFEFDFGGGGGCFCDFGFGAFFGDFFCFFF@FCFFGFGEFGGGGGGGFGGFCG@FFEEGCFEGGGGGGCGGG?FGGGGGGFGDCBC>EFGGGGGFGGCGFGGGGGGGFF6@FFFCCCFFGFGGFGGGGGGGBBD@FD?F??@F2::FFDF:D@?>F:>9?FB=A<<9::::B?<>B7<A>:?F)
@M01607:188:000000000-KTTC9:1:1101:9149:3906 1:N:0:AAGGAGAC+CCGAAGAT
CATCGCTGACGAGTAACCGGATCCCCGATCCGTGGACTTGTCAGCGACTGAGGAAACAGACGTACACCGAGCTGAGGTGGGTTCCATGTAATCCCTCAGCGGTAGCATCTGCAGGAAATGCTCACCGTTAAGTCTGATGACGTGAACGGTCGTACCAAGATGTATAAAAACATCGTGGACGGCAACCATCAGATGGAGCCGGGCATGCCAGAATCCTTCAACGTATTGTTGAAAGAGATTCGTTCGCTGGGTATCAACATCGAACTGGAAGACGAGTAATTCTCGCTCAAACAGGTCACTT
+
CCCCCGGGGGGGFGGGGGGGGGGGGGGGGGGGGGGGGGGGGGGGGGGGGGGGGGGGGGGGGGGGGGG8CGGGGGGGGGGFGCGGGGGGGGGGFGGGGGFGGGGCCGGFGGGFGGGGGGGGGGGGGGGGGGGGGGGGGGGGGGGGGDGGGGGGFGGGGGGFGCFFGGGGGGGGGGGGGGGGGGG7CFGGGGGGGGGGGGGGCEGGGGGGFFFGGFGGFGGCFGGGGFG7FFCGFFFGGFGGFD6DGDGD)7CFFGFFFFFFFFFFFGFFG?2.8<FBFFFFFA4:??B?;BFF(46844).)
@M01607:188:000000000-KTTC9:1:1101:20027:3912 1:N:0:AAGGAGAC+CCGAAGAT
CATCGCTGACGAGTAACCGGATCCCCGATCCGTGGACTTGTCAGCGACTGAGGAAACAGACTGGGTATTGGCTGAGGTGGGAGGGCTGGCCGGCCTCAGCTCACTCAGATGCAGGAAATGCTCACCGTTAAGTCTGATGACGTGAACGGTCGTACCAAGATGTATAAAAACATCGTGGACGGCAACCATCAGATGGAGCCGGGCATGCCAGAATCCTTCAACGTATTGTTGAAAGAGATTCGTTCGCTGGGTATCAACATCGAACTGGAAGACGAGTAATTCTCGCTCAAACAGGTCACTG
+
CCCCCGGGGGGGGGGGGGGGGGGGGGGGGGGGGGGGGGGGGGGGGGGGGGGGGGGGGGGFGGGGGGG,<CFFGGEFGGGGGGGGGGGGGGGGGGGGGGGGFGGGGGGGGGGGGGGGGGGGGGGGGGGGGGGGGGGGGGGGGGGGGGGGGGGGGGGGGGGGGGGGGGGGGGGGGGGGGGGGGGGGGGGGGGGGGGGGGGGGGGEGGFGGGGGGGGGGFGGGGCGGGGGGGGGFGGFGGFGGFGGGGGGDFFGFFGFFFFFFFFFFFGFFGFFFFFFFFFFFFFFFFFF?FFFFBF:A?FFF)
@M01607:188:000000000-KTTC9:1:1101:14517:3915 1:N:0:AAGGAGAC+CCGAAGAT
CATCGCTGACGAGTAACCGGATCCCCGATCCGTGGACTTGTCAGCGACTGAGGAAACAGACGGGGCTAGCGCTGAGGAAGCCAACAATTTCAGCCTCAGCCGGATGGAATGCAGGAAATGCTCACCGTTAAGTCTGATGACGTGAACGGTCGTACCAAGATGTATAAAAACATCGTGGACGGCAACCATCAGATGGAGCCGGGCATGCCAGAATCCTTCAACGTATTGTTGAAAGAGATTCGTTCGCTGGGTATCAACATCGAACTGGAAGACGAGTAATTCTCGCTCAAACAGGTCACTT
+
CCCCCGGGGGGGGGGGGGGGGGGGGGGFEGGGGGGEFGGGGGGGGGEGGGGGGGGGGGGGGGGGGGG,::CCFGDFGGGGGGGGGGGGGGGGGGGGGGGGGGGGGGGGGGGGGGGGGGGGGGGFGGGGGGGGGGGGGGGGGGFGGGGGGGGGGGGGGGGGGGGGGGGGGGGGGGGGGGGGGGGGGGGGGGGGGGGGGGGGGGGGGF>FGGGFGGFFFGGGGGE9FGGGEFFDGEFD<)<FFGFFGGGGFDGFFGFFFFFF?<FFFFFFFFFFF?F>FFFFFFF9:60:9<)388?>>:BA2
@M01607:188:000000000-KTTC9:1:1101:19852:3931 1:N:0:AAGGAGAC+CCGAAGAT
CATCGCTGACGAGTAACCGGATCCCCGATCCGTGGACTTGTCAGCGACTGAGGAAACAGACGATGACTTGGCTGAGGGTTGGATAGCTGAACGCCTCAGCGACGGCTCTTGCAGGAAATGCTCACCGTTAAGTCTGATGACGTGAACGGTCGTACCAAGATGTATAAAAACATCGTGGACGGCAACCATCAGATGGAGCCGGGCATGCCAGAATCCTTCAACGTATTGTTGAAAGAGATTCGTTCGCTGGGTATCAACATCGAACTGGAAGACGAGTAATTCTCGCTCAAACAGGTCACTG
+
CCCCCGGGGGGGGGGGGGGGGGGGGGGGGGGGGGGGGGGGGGGGGGGGGGGGGGGGGGGGGGGGGGG,<:CFGGGGGGGGGGGGGGGGGGGGGGGGGGGGGGGGGGGGGGGGGGGGGGGGGGGGGGGGGGGGGGGGGGGGGGGGGGGGGGGGGGGGFGGGGGGGGGGGGGGGGGGGGGGGGGGGGGGGGGGGGGGGGGGGEGGGGGGGGGGGGGGGFGGGGGGGGGGGGGGGGGFGGFGGFDFGGGGGBEGFFFFFFFFFFFFFFGFFFFFFFFFFFFFFFFFFFFFFFFFFFFFFFDFF)
@M01607:188:000000000-KTTC9:1:1101:24567:3945 1:N:0:AAGGAGAC+CCGAAGAT
CATCGCTGACGAGTAACCGGATCCCCGATCCGTGGACTTGTCAGCGACTGAGGAAACAGACAATGTATTCGCTGAGGCCCACCTCGTGAAGCACCTCAGCTGTCCGTCTTGCAGGAAATGCTCACCGTTAAGTCTGATGACGTGAACGGTCGTACCAAGATGTATAAAAACATCGTGGACGGCAACCATCAGATGGAGCCGGGCATGCCAGAATCCTTCAACGTATTGTTGAAAGAGATTCGTTCGCTGGGTATCAACATCGAACTGGAAGACGAGTAATTCTCGCTCAAACAGGTCACTG
+
CCCCCGGGGGGGGGGGGGGGGGGGGGGGGGGGGGGGGGGGGGGGGG@@@@FGGGGGGGGGGGGGGGGFGGGGGGGGGGGGGGGGGGGGGGGGGGGGGGGGGGGGGGGGGGGGGGGGGGGGGGGGGGGGGGGGGGGGGGGGGGGGGGGGGGGGGGGGGGGGGGGGGGGGGGGGGGGGGGGGGGGGGGGGFGGGGGGGGGGGGGGGGGGGGFGGGGGGFGGGGGGFGGGGGGGGGGFGGFGGFDCFGGGGFFGFFGFFFFFFFFFFFGFFFFFFFFF1?BFFFFB>????08AB:BFA27?A)
@M01607:188:000000000-KTTC9:1:1101:17075:3946 1:N:0:AAGGAGAC+CCGAAGAT
CATCGCTGACGAGTAACCGGATCCCCGATCCGTGGACTTGTCAGCGACTGAGGAAACAGACGTCCCTTTAGCTGAGGTATCAGAGTTGTGATGCCTCAGCTCAGCCACTTGCAGGAAATGCTCACCGTTAAGTCTGATGACGTGAACGGTCGTACCAAGATGTATAAAAACATCGTGGACGGCAACCATCAGATGGAGCCGGGCATGCCAGAATCCTTCAACGTATTGTTGAAAGAGATTCGTTCGCTGGGTATCAACATCGAACTGGAAGACGAGTAATTCTCGCTCAAACAGGTCACTG
+
CCCCCGGGGGGGGGGGGGGGGGGGGGGGGGGGGGGGGGGGGGGGGGGGGGGGGGGGGGGGGGGGGGGFGGGGGGGGGGGGGGGGGGGGGGGGGGGGGGGGGGGGGGGGGGGGGGGGGGGFGGGGGGGGGGGGGGGGGGGGGGGGGGGGGGGGGGGGGGGGGGGGGGGGGGGGGGGGGGGGGGGGGGGGGGGGGGGGGGGGGGGGGGGGGGGGGGGGFGGGGGGGGGGGGGGGGGFGGFGGFGGGGGGGFFGFFGFFFFFFFFFFFGFFGF?FF?FFFFFFFFFFBF?FFBD?FFFB>DFF2
@M01607:188:000000000-KTTC9:1:1101:24641:3949 1:N:0:AAGGAGAC+CCGAAGAT
CATCGCTGACGAGTAACCGGATCCCCGATCCGTGGACTTGTCAGCGACTGAGGAAACAGACAAGCCGACGGCTGAGGTAGGCTCGAATGCAGCCCTCAGCTTTCAGCTTTGCAGGAAATGCTCACCGTTAAGTCTGATGACGTGAACGGTCGTACCAAGATGTATAAAAACATCGTGGACGGCAACCATCAGATGGAGCCGGGCATGCCAGAATCCTTCAACGTATTGTTGAAAGAGATTCGTTCGCTGGGTATCAACATCGAACTGGAAGACGAGTAATTCTCGCTCAAACAGGTCACTT
+
CCCCCGGGGGGGGGGGGG@FEGGGFGGGGGGGGGGCGGGGGGGGGG@@@@FCFFGGGGGGGGGGGGD+88@FGGGGGGGFCFGG@FGGGGGGGGGGGGGGGGGGDFGGGGGDFFFEGGGGFGGGGGGGGGGGGGGGGGGGGEF+FFGGGGGEGFGGGGGFGGGGGFGGGGGGGGGFGFCFGEGGGGGDFGCC9B,>CFGGEGGGCGCF89EFGGGGFGGGGGGGGGGGGGGG>CFFGFGGFDGG:<DGFECFFGFFFFFFFB@FF:@<GFFFFF9>FFFFF449??FFF22>B?:<8?7A4
@M01607:188:000000000-KTTC9:1:1101:5933:3960 1:N:0:AAGGAGAC+CCGAAGAT
CATCGCTGACGAGTAACCGGATCCCCGATCCGTGGACTTGTCAGCGACTGAGGAAACAGACGTATATTACGCTGAGGCGGCTCAGCAAATAAGCCTCAGCTTGCCTGGTTGCAGGAACTGCTCACCGTTAAGTCTGATGACGTGAACGGTCGTACCAAGATGTATAAAAACATCGTGGACGGCAACCATCAGATGGAGCCGGGCATGCCAGAATCCTTCAACGTATTGTTTAAAGAGATTCGTTCGCTGGGTATCAACATCTAACTGGAAGTCGAGTAATTCTCGCTCAAACAGGTCACTT
+
CCCCCGGGDFGGGEFFGAF77FGCGGGGGGGGGGGGGGGCGGGGGDCGGG,FGGGGGGGGGGGCFGFFDGGDEGGGGGGGGGGGGGGFBFG9FGFGCEEGGGGGGGGGGGGGFGGGE<EFGGGGGGGGGDFFGGGGAF9E9:FCF7@DDFGDBFGGD<<,FFG9FG@DCCFGGDGGG:CEG*>CGGGGC<FFGGFFGFGG>EG8EEFGGGFFFGFGFGGF+<A5EC69<D*?>+8CFF+:93CGGGGG:5<FFGFF4?*74-99=CF)*)()=?F048*@B))442:?0<243?0<>?:<5
@M01607:188:000000000-KTTC9:1:1101:22746:3975 1:N:0:AAGGAGAC+CCGAAGAT
CATCGCTGACGAGTAACCGGATCCCCGATCCGTGGACTTGTCAGCGACTGAGGAAACAGACGCTCACTCAGCTGAGGGGCCCTTTTGTTTAGACCTCAGCCTAGCTCCGTGCAGGAAATGCTCACCGTTAAGTCTGATGACGTGAACGGTCGTACCAAGATGTATAAAAACATCGTGGACGGCAACCATCAGATGGAGCCGGGCATGCCAGAATCCTTCAACGTATTGTTGAAAGAGATTCGTTCGCTGGGTATCAACATCGAACTGGAAGACGAGTAATTCTCGCTCAAACAGGTCACTT
+
CCCCCGGGGGGGGGGGGGGGGGGGGGGGGGGGGGGGGGGGGGGGGGGGGG,EFGGGGGGGGGGGGGGDFGGGGGGGGGGGGGGGGGGGGGGGGGGGGGGGGGGGGGGGGGGGGGGGGGGGGGGGGGGGGGFGGGGGGGGGGGGGGGGGGGGGGGGDGGGGGGGFGGGGGGGGGGGGGGDGGGGGGGGGGGGGGGGGGGGG>EGGGGGGGGGGGFG?AFGGGFGGGGGGGGFGFGFFGFGGFGFGGGGGFFGFFGFFFFFFFFFFFGFFGFFFFFFFFFFF2ABFFFFF>>A<:::<4>:A)
@M01607:188:000000000-KTTC9:1:1101:7222:3975 1:N:0:AAGGAGAC+CCGAAGAT
CATCGCTGACGAGTAACCGGATCCCCGATCCGTGGACTTGTCAGCGACTGAGGAAACAGACCCGTCATACGCTGAGGAATAAACGGATTTTAGCCTCAGCAGGTGTTAATGCAGGAAATGCTCACCGTTAAGTCTGATGACGTGAACGGTCGTACCAAGATGTATAAAAACATCGTGGACGGCAACCATCAGATGGAGCCGGGCATGCCAGAATCCTTCAACGTATTGTTGAAAGAGATTCGTTCGCTGGGTATCAACATCGAACTGGAAGACGAGTAATTCTCGCTCAAACAGGTAACTG
+
CCCCCGGGGGGGGGGGGGGGGGGGGGGGGGGGGGGGGGGGGGGGGGGGGG<FGGGGGGGGGGGGGGGDEFGGGGGGGGGGGGGGGGGGGGGGGGGGGGGGGGGGGGGGGGGGGGGGGGGGGGGGGGGGGGGGGGGGGGGGGGGGGGGGGGGGGGGGGGGGGGGGGGGGGGGGGGGGCEGGGGGGGGGGGGGGGGGGFGGGGGGGGGGGFDFCFGGGFGFFGGGGGGGGGG4@F?FFGFGFA7CDDDGGFF37BDFF?FFFBFFFFGF@5:25?009?BFFBFFBF?::>?BD6??A)).6)
@M01607:188:000000000-KTTC9:1:1101:23322:3977 1:N:0:AAGGAGAC+CCGAAGAT
CATCGCGACGAGTAACCGGATCCCCGATCCGTGGACTTGTCAGCGACTGAGGAAACAGACCGAAGCAGTGCTGAGGGTTATCTTTTCTCTGCCCTCAGCCCGTGCACTTGCAGGAAATGCTCACCGTTAAGTCTGATGACGTGAACGGTCGTACCAAGATGTATAAAAACATCGTGGACGGCAACCATCAGATGGAGCCGGGCATGCCAGAATCCTTCAACGTATTGTTGAAAGAGATTCGTTCGCTGGGTATCAACATCGAACTGGAAGACGAGTAATTCTCGCTCAAACAGGTCACTGC
+
CCCCCGGGGGGGGGGGGGGGGGGGGGGGGGGGGGGGGGGGGGGGGGGGGGGGGGGGGGGGGGGGGGGGGGGGGGGGGGGGGGGGGGGGGGGGGGGGGGGGGGGGGGGGGGGGGGGGGGGGGGGGGGGGGGDGGGGGGGGGGGDGGGGGGGGGGGGGGGGGGGGGGGGGGGGGGGGFGGG>EGGGGGGGGGGGGGGGGGGGGGGGGFGGGGFGGGGGFGGGGGGCGFGGGGGGGGFGGFGGFFGGGGGGDFGFFGFFFF@4:?FFFGFFGFFFFFFFFA7BBB<:BFFF2>>?06>2)56:)
@M01607:188:000000000-KTTC9:1:1101:17459:3977 1:N:0:AAGGAGAC+CCGAAGAT
CATCGCTGACGAGTAACCGGATCCCCGATCCGTGGACTTGTCAGCGACTGAGGAAACAGACCGGAGGCACGCTGAGGATATGGCCAAAGTTGTCCTCAGCGCCTGACCTTGCAGGAAATGCTCACCGTTAAGTCTGATGACGTGAACGGTCGTACCAAGATGTATAAAAACATCGTGGACGGCAACCATCAGATGGAGCCGGGCATGCCAGAATCCTTCAACGTATTGTTGAAAGAGATTCGTTCGCTGGGTATCAACATCGAACTGGAAGACGAGTAATTCTCGCTCAAACAGGTCACTG
+
CCCCCGGGGGGGFGGGGGGGGGGGGGGGGGGGGGGGGGGGGGGGGGGGGGGGGGGGGGGGGGGGGGGCFGGGGGGGGGGGGGGGGGGGGGGGGGGGGGGGGGGGGGGGGGGGGGGGGGGGGGGGGGGGGGGGGGGGGGGGGGGGGGGGGGGGGGGGGGGGGGGGGGGGGGGGGGGGGGGGGGGGGGGGGGGGGGGGGGGGGGGGGGGGGGGGGGGGFGGGGGGGGGGGGGGGGFF>GFGGFGGGGGGGFFGFFGFFFFFFFFFFFGFFFFFFFFBBFFFF<ABFFFFF6<AF0(1<??FA)
@M01607:188:000000000-KTTC9:1:1101:24106:3985 1:N:0:AAGGAGAC+CCTAAGAT
CATCGCTGACGAGTAACCGGATCCCCGATCCGTGGACTTGTCAGCGACTGAGGAAAAGACGGTGCTTTGGCTGAGGTGAACGTTATTGCTGTCCTCAGCTGCCTAATTTGCAGGAAATGCTCACCGTTAAGTCTGATGACGTGAACGGTCGTACCAAGATGTATAAAAACATCGTGGACGGCAACCATCAGATGGAGCCGGGCATGCCAGAATCCTTCAACGTATTGTTGAAAGAGATTCGTTCGCTGGGTATCAACATCGAACTGGAAGACGAGTAATTCTCGCTCAAACAGGTCACTGC
+
CCCCCGGGGGGGGGGGGGGGGGGGGGGGGGGGGGGGGGGGGGGGGG@@@CFGGGGGGGGGGGGGGGGGFGGGGGGGGGGGGGGGGGGGGGGGGGGGGGGGGGGGGGGGGGGGGGGGGGGGGGGGGGGGGGGGGGGGGGGGGGGGGGGGGGGGGGG9FGGGGGFFGGGGGGFGGGGFGGGGGGGGGGGGGGGGGGGGGGGGCEGCFGGGGGGGFGGGFGFGGGGGGGFGGGFGGGF4<AGGFGGGGGGGDFGFFGFFFFFFF?FFFGFFGF?FFFFFFFFFFAFFFFFFFA<60:8?F?FA2
@M01607:188:000000000-KTTC9:1:1101:13066:3986 1:N:0:AAGGAGAC+CCGAAGAT
CATCGCTGACGAGTAACCGGATCCCCGATCCGTGGACTTGTCAGCGACTGAGGAAACAGACCTCTGATCAGCTGAGGCAAAACGTCCTGTCTCCCTCAGCTAATGTTCATGCAGGAAATGCTCACCGTTAAGTCTGATGACGTGAACGGTCGTACCAAGATGTATAAAAACATCGTGGACGGCAACCATCAGATGGAGCCGGGCATGCCAGAATCCTTCAACGTATTGTTGAAAGAGATTCGTTCGCTGGGTATCAACATCGAACTGGAAGACGAGTAATTCTCGCTCAAACAGGTCACTT
+
CCCCCGGGGGGGGGGGGGGGGGGGGGGGGGGGGGGGGGGGGGGGGGGGGGGGGGGGGGGGGGGGGGGDFGEGGGGGGGGGGGGGGGGGGGGGGGGGGGGGGGGGGGGGGGGGGGGGGGFFGGGGGGGGGGGGGGGGGGGGGGGGGGGGGGGGGGGGGGGGGGGGGGGGGGGGGGGGGGGGGGGGGGGGGGGGGGGGGGGGEGGGGGGGFGGGGGGGFGGGGGGGGGGGGGGGGGFGGFGGFGGGGGGGFFGFFGFFFFFF?::?FGF@9F<FF?;9:<FF9925:3<?FFF?6?1>0)59)
@M01607:188:000000000-KTTC9:1:1101:23790:4002 1:N:0:AAGGAGAC+CCGAAGAT
CATCGCTGACGAGTAACCGGATCCCCGATCCGTGGACTTGTCAGCGACTGCGGAAACAGACTGGGTTCATGCTGAGGTTATAGTCCACGGACTCCTCAGCCGATTCAGATGCAGGAAATGCTCACCGTTAAGTCTGATGACGTGAACGGTCGTACCAAGATGTATAAAAACATCGTGGACGGCAACCATCAGATGGAGCCGGGCATGCCAGAATCCTTCAACGTATTGTTGAAAGAGATTCGTTCGCTGGGTATCAACATCGAACTGGAAGACGAGTAATTCTCGCTCAAACAGGTCACTG
+
CCCCCGGGGGGGGGGGGGGGGGGGGGGGGGGGGGGGGGGGGGGGGGGGGG,CGGGGGGGGGGGGGGG<EFGGGGGGGGGGGGGFGGGGGGGGGGGGGGGGGGGGGGGGGGGGGGGGGGGGGFFFGGGGGGGGGGGGGGFGGGGGGGGGEGGGGGGGGGGGGFGGGGGGGGGGGGGGGGGGGGGGGGGGGGGGGGGGGGGGGGGGGGGGGGGGGGGFFGGGGGGGGGGGGGGG=FFFGFGGFGGGGGGGFEGFFGFFFFFFFFFFFFFFG@BFFFFB2<FFFAA5<:??BFAFB:BD?F>A)
@M01607:188:000000000-KTTC9:1:1101:19007:4009 1:N:0:AAGGAGAC+CCGAAGAT
CATCGCTGACGAGTAACCGGATCCCCGATCCGTGGACTTGTCAGCGACTGAGGAAACAGACGTACTGGATGCTGAGGTCCACAAGTTGACAGACCTCAGCCAGGGTCATTGCAGGAAATGCTCACCGTTAAGTCTGATGACGTGAACGGTCGTACCAAGATGTATAAAAACATCGTGGACGGCAACCATCAGATGGAGCCGGGCATGCCAGAATCCTTCAACGTATTGTTGAAAGAGATTCGTTCGCTGGGTATCAACATCGAACTGGAAGACGAGTAATTCTCGCTCAAACAGGTCACTT
+
CCCCCGGGGGGGGGGGGGGGGGGGGGGGGGGGGGGEGGGGGFGGGGGGGGGFFEGGGGGGGGGGGGG@FGGGGGGGGGGGGGGGGGGGGGGGGGGGGGGGGGGGGFGGGGGGGGGGGGGGGFGGGFGGGGGGGGGGGGGGGDFGGGGGGGGGGGFGFFGCGGGGGGGGGGGGGGFGGCGGGGGGGGCFGGGGGGGGGGGGDGGGGGFGCGGGGGGFFFGGGGGGGFFGGCGGGGFGGFFGAGGGGGGG@DD5=FFFFFFF?(;FFG?FCF:FF:BFF:FFF2)613149?27?FFF32:>)
@M01607:188:000000000-KTTC9:1:1101:18390:4013 1:N:0:AAGGAGAC+CCGAAGAT
CATCGCTGACGAGTAACCGGATCCCCGATCCGTGGACTTGTCAGCGACTGAGGAAACAGACTTAATATTGGCTGAGGGATGATAGTAGAGAAGCCTCAGCCGTACTAGTTGCAGGAAATGCTCACCGTTAAGTCTGATGACGTGAACGGTCGTACCAAGATGTATAAAAACATCGTGGACGGCAACCATCAGATGGAGCCGGGCATGCCAGAATCCTTCAACGTATTGTTGAAAGAGATTCGTTCGCTGGGTATCAACATCGAACTGGAAGACGAGTAATTCTCGCTCAAACAGGTCACTT
+
CCCCCGGGGGGGGGGGGGGGGGGGGGGGGGGGGGGGGGGGGGGGGGGGGGGGGGGGGGGGGGGGGGG,<EFFGGFGGGGGGGGGGGGGGGGGGGGGGGGGGGGGGGGGGGGGGGGGGGGGGGGGGGGGGGGGGGGGGGGGGGGGGGGGGGGGGGGGGGGGGGGGGGGGGGGGGGGGGGGGGGGGGGGGGGGGGGGGGGGGGGGGGGGGGGGGGGGGFGGGGGGGGGGGGGGGGGFGGFFFFGGGGGGGBEGFFFFFFFFFFF?FFGFFCF<FFFFFFFFFFFFF?62<BFFFFBF<>?FF)
@M01607:188:000000000-KTTC9:1:1101:7910:4013 1:N:0:AAGGAGAC+CCGAAGAT
CATCGCTGACGAGTAACCGGATCCCCGATCCGTGGACTTGTCAGCGACTGAGGAAACAGACGGATTACTTGCTGAGGTACTCCCTCAGGCAGCCCTCAACCTACAGCGTTGCAGGAAATGCTCACCGTTAAGTCTGATGACGTGAACGGTCGTACCAAGATGTATAAAAACATCGTGGACGGCAACCATCAGATGGAGCCGGGCATGCCAGAATCCTTCAACGTATTGTTGAAAGAGATTCGTTCGCTGGGTATCAACATCGAACTGGAAGACGAGTAATTCTCGCTCAAACAGGTCACTG
+
CCCCCGGGFGGGGGGGGGEGGGGGGGGGGGGGGGGGGGGGGGGGGGGGGGGGGGGGGGGGGGGGGGF<FGGGGGGGGGGGGGGGGGGFGGGEGGGGGGCGGGGGGGGGGGGGGGGGGGGGGGGGGGGGGGGGGGGGGGGFGGGGFGGGGGGGGGGGFFGGGGGFDEFGGGGGGGGGGCEGGGGGGGGGGGGGCGF6FFGGGGGGGGGGGGGGGFGGFGGGFGGGGGGGED<FDGFCFFGGFGGGGDDGFF3<FFFFFFFFFFFFF<@:C63>FFFF6?F?>AFFFBF:;FFFF??<5:?<)
@M01607:188:000000000-KTTC9:1:1101:20017:4029 1:N:0:AAGGAGAC+CCGAAGAT
CATCGCTGACGAGTAACCGGATCCCCGATCCGTGGACTTGTCAGCGACTGAGGAAACAGACCGTGGAGGGGCTGAGGTTTACTTATCAGGTAACCTCAGCGGGATGCCCTGCAGGAAATGCTCACCGTTAAGTCTGATGACGTGAACGGTCGTACCAAGATGTATAAAAACATCGTGGACGGCAACCATCAGATGGAGCCGGGCATGCCAGAATCCTTCAACGTATTGTTGAAAGAGATTCGTTCGCTGGGTATCAACATCGAACTGGAAGACGAGTAATTCTCGCTCAAACAGGTCACTG
+
CCCCCGGGGGGGGGGGGGGGGGGGGGGGGGGGGGGGGGGGGGGGGGGGGGGGGGGGGGGGGGGGGGG@FGGGGGGGGGGGGGGGGGGGGGGGGGGGGGFGGGGGGGGGGGGGGGGGGGGGGGGGGGGGGGGGGGGGGGGGGGGGGGGGGGGGGGGGGGGGGGGGGGGGGGGGGGGGGGGGGGGGGGGGGGGGGGGGGGGGEGGGGGGGGGGGGGGGFGGFGGGGGGGGGGGGGGFGGFGGFGGGGGGGFFGFFGFFFFFFFFFFFGFFGFFFFFFFFFFFFFFFFB??>BFFFFFFF:0A-
@M01607:188:000000000-KTTC9:1:1101:16700:4034 1:N:0:AAGGAGAC+CCGAAGAT
CATCGCTGACGAGTAACCGGATCCCCGATCCGTGGACTTGTCAGCGACTGAGGAAACAGACATTAAAAGGGCTGAGGCATTGGCGTATGCCATCCTCAGCCATCAGGGCTGCAGGAAATGCTCACCGTTAAGTCTGATGACGTGAACGGTCGTACCAAGATGTATAAAAACATCGTGGACGGCAACCATCAGATGGAGCCGGGCATGCCAGAATCCTTCAACGTATTGTTGAAAGAGATTCGTTCGCTGGGTATCAACATCGAACTGGAAGACGAGTAATTCTCGCTCAAACAGGTCACTT
+
CCCCCGGGGGGGFGGGGGGGGGGGGGGGGGGGGGGFGGGGGGGGGGDGGGGGGGGGGGGGGGGGGGG,<8BFGGCFGGGGGGGGGGGGGGGGGGGGGGGGGGGGGFGGGGGGGGGGGGGGGGGGGGGGGGGGGGGGGGGGGGGGGGGGGGGGGGGGGGGGGGGGGGGGGGGGGGGGGGGGGGGEGGGGGGGGGGGGGGGGGGGGGGFGGGGGGGGGFGGGGGGGGGGGGGCGFGFGGFGGFDGGGGDDEFGFFGFFFFFFFFFFFGFFGFF>FBFBFFFFAF>AF?:FFBAFF?B<7:?D)
@M01607:188:000000000-KTTC9:1:1101:20360:4038 1:N:0:AAGGAGAC+CCGAAGAT
CATCGCTGACGAGTAACCGGATCCCCGATCCGTGGACTTGTCAGCGACTGAGGAAACAGACATATGGGTTGCTGAGGTATTGGAATGCTCGTCCCTCAGCAAAACACTTTGCAGGAAATGCTCACCGTTAAGTCTGATGACGTGAACGGTCGTACCAAGATGTATAAAAACATCGTGGACGGCAACCATCAGATGGAGCCGGGCATGCCAGAATCCTTCAACGTATTGTTGAAAGAGATTCGTTCGCTGGGTATCAACATCGAACTGGAAGACGAGTAATTCTCGCTCAAACAGGTCACTG
+
CCCCCGGGGGGGGGGGGGGGGGGGGGGGGGGGGGGGGGGGGGGGGGGGGGGGGGGGGGGGGGGGGGG,CFGGGGGGGGGGGGGGGGGGGGGGGGGGGGGGGGGGGGGGGGGGGGGGGGGGGGGGGGGGGGGGGGGGGGGGGGGGGGGGGGGGGGGEGGGGGGGGGGGGGGGGGGGGGGGGGGGGGGGGGGGGGGGGGGGGGGGGGGGGGGGGFGGGFGGGGGGGGGGGGGGGGGFGGFGGFGGGGGGGFFGFFGFFBFFFFBFFFGFFGFFFFFFF<?FFFFFFFFFFBF<??F?A>7:A)
@M01607:188:000000000-KTTC9:1:1101:17580:4041 1:N:0:AAGGAGAC+CCGAAGAT
CATCGCTGACGAGTAACCGGATCCCCGATCCGTGGACTTGTCAGCGACTGAGGAAACAGACGTCTAGCCAGCTGAGGTTACATAGGCATCTTACCTCAGCATGGCTTAATGCAGGAAATGCTCACCGTTAAGTCTGATGACGTGAACGGTCGTACCAAGATGTATAAAAACATCGTGGACGGCAACCATCAGATGGAGCCGGGCATGCCAGAATCCTTCAACGTATTGTTGAAAGAGATTCGTTCGCTGGGTATCAACATTGAACTGGAAGACGAGTAATTCTCGCTCAAACAGGTCACTG
+
CCCCCGGGGGGGGGGGGGGGGGGGGGGGGGGGGGGGGGGGGGGGGGGGGGGGGGGGGGGGGGGGGGGDFGGGGGGGGGGGGGGGGGGGGGGGGGGGGGGGGGGGGGGGGGGGGGGGGGGGGGGGGGGGGGGGGGGGGGGGGGGGGGGGGGGGGGGGGGGGGGGGGGGGGGGGFGGGGGGGGGGGGGGGF@CGGGGGGGGGGGGGGGGGGGGGGGGGFGGGGGGGGGGGGGFGGGFGGFGGFGGGGGGGFFGFFGFFFFFFFFFFFGFFGFFF?B>FFFFFA24A<FF<F2<??F08:BFF2
@M01607:188:000000000-KTTC9:1:1101:24372:4044 1:N:0:AAGGAGAC+CCGAAGAT
CATCGCTAACGAGTAACCGGATCCCCGATCCGTGGACTTGTCAGCGACTGAGGAAACAGACGTAAGTAATGCTGAGGCAGGGAGCTTTGGATTCCTCAGCGCAGACTTTTGCAGGAAATGCTCACCGTTAAGTCTGATGACGTGAACGGTCGTACCAAGATGTATAAAAACATCGTGGACGGCAACCATCAGATGGAGCCGGGCATGCCAGAATCCTTCAACGTATTGTTGAAAGAGATTCGTTCGCTGGGTATCAACATCGAACTGGAAGACGAGTAATTCTCGCTCAAACAGGTCACTG
+
CCCCCGGGGGGGGGGGGGGGGGGGGGGGGGGGGGGGGGGGGGGFGG7888FFGGGGGGGGGGGGGGG,<CCFGGGGGGGGGGGGGGGGGGGGGGGGGGGGGGGGGGGGGGGGGGGGGGGGGGGGGGGGGGGGGGGGGGGGGGGGGGGGGGGGGGGDGGGGGGGGGGGGGGGGGGGGGFGGGGGGGGGGGGGGGGGGGGGGGGGGGGGGGGGGGGGGFGGGGGGGGFFGGCDFGGFGGFCFFGGGGGGGFFGFFGFFFFFFF?FFFDFFGF:>@FFFF?FFFBBFFF?BFF<??:6A7?FB4
@M01607:188:000000000-KTTC9:1:1101:22651:4064 1:N:0:AAGGAGAC+CCGAAGAT
CATCGCTGACGAGTAACCGGATCCCCGATCCGTGGACTTGTCAGCGACTGAGGAAACAGACTCAACGTACGCTGAGGGTTCTGAGCCCGGATACCTCAGCTTGAGTCCGTGCAGGAAATGCTCACCGTTAAGTCTGATGACGTGAACGGTCGTACCAAGATGTATAAAAACATCGTGGACGGCAACCATCAGATGGAGCCGGGCATGCCAGAATCCTTCAACGTATTGTTGAAAGAGATTCGTTCGCTGGGTATCAACATCGAACTGGAAGACGAGTAATTCTCGCTCAAACAGGTCACTG
+
CCCCCGGGGGGGGGGGGGGGGGGGGGGGGGGGGGGGGGGGGGGGGGGGGG8FGGGGGGGGGGGGGGGEFGGGGGGGGGGGGGGGGGGGGGGGGGGGGGGGGGGGGGGGGGGGGGGGGGGGGGGGGGGGGGGGGGGGGGGGGGGGGGGGGGGGGGGGGGGGGGGGGFGGGGGGGGGGGGGGGGGGGGGGGGGGGGGGGGGGGGGGGGGGGGFFGGGGFGGGGGGGGFGGFGFGGFF<CFGGFD6CFGGGEFGFFGFFFFFFFBFFFG?FF@?FF:>96?FFFFFFF??FF23<B<BF)834)
@M01607:188:000000000-KTTC9:1:1101:17613:4069 1:N:0:AAGGAGAC+CCGAAGAT
CATCGCTGACGAGTAACCGGATCCCCGATCCGTGGACTTGTCAGCGACTGAGGAAACAGACTTTTTATCGGCTGAGGGATTGTAGATACATTACCTCAGCACTGTTCTGTGCAGGAAATGCTCACCGTTAAGTCTGATGACGTGAACGGTCGTACCAAGATGTATAAAAGCATCGTGGACGGCAACCATCAGATGGAGCCGGGCATGCCAGAATCCTTCAACGTATTGTTGAAAGAGATTCGTTCGCTGGGTATCAACATCGAACTGGAAGACGAGTAATTCTCGCTCAAACAGGTCACTG
+
CCCCCGGGGGGGFGGGGGGGGGGGGGGGGGGGGGGGGGGGGGGGGGGGGGGGGGGGGGGGGGGGGGGFFGGGGGGGGGGGGGGGGGGGGGGGGGGGGGGGGGGGGGGGGGGGGGGGGGGGGGGGGGGGGGGGGGGGGGGGGGGGGGGGGGGGGGGGGGGGGGGGGGGGGGGGGGDFGGGGGGGGGGGGGGGGGGGGGGGGGGGGGGGGGGGGGGGGFGGGGGGGGGGGGGGGGGFGGFGGFGGGGGGGFFGFFGFFFFFFFFFFFGFFGFFFF?9>BFFFAB><3<<BFFFFFFFF?FBD)
@M01607:188:000000000-KTTC9:1:1101:21430:4076 1:N:0:AAGGAGAC+CCGAAGAT
CATCGCTGACGAGTAACCGGATCCCCGATCCGTGGACTTGTCAGCGACTGAGGAAACAGACGATATCTGGGCTGAGGGCGATGTTGTTTACTCCCTCAGCGCCTGTTGGTGCAGGAAATGCTCACCGTTAAGTCTGATGACGTGAACGGTCGTACCAAGATGTATAAAAACATCGTGGACGGCAACCATCAGATGGAGCCGGGCATGCCAGAATCCTTCAACGTATTGTTGAAAGAGATTCGTTCGCTGGGTATCAACATCGAACTGGAAGACGAGTAATTCTCGCTCAAACAGGTCACTG
+
CCCCCGGGGGGGGGGGGGGGGGGGGGGGGGGGGGGGGGGGGGGGGGGGGGGGGGGGGGGGGGGGGGG,<:CFGGGGGGGGGGGGGGGGGGGGGGGGGGGGGGGGGGGGGGGGGGGGGGGGGGGGGGGGGGGGGGGGGGGGGGGGGGGGGGGGGGGGGGGGGGGGGGGGGGGGGGGGGGGGGGGEGGGGGGGGGGGGGGGGGGGGGGGGGGGGGGGGFGFGGGGGGGGGGGGGGGFGGFGGFDGGGGGC5@GFFGFFFFFFFFFFFGFFGFFFFFF>F???DFFF?FFFFFFF??F>>23:)
@M01607:188:000000000-KTTC9:1:1101:8735:4085 1:N:0:AAGGAGAC+CCGAAGAT
CATCGCTGACGAGTAACCGGATCCCCGATCCGTGGACTTGTCAGCGACTGAGGAAACAGACGTCTACTGAGCTGAGGCGTTATGCTTTTAATCCTCAGCGCCGAATGTTGCAGGAAATGCTCACCGTTAAGTCTGATGACGTGAACGGTCGTACCAAGATGTATAAAAACATCGTGGACGGCAACCATCAGATGGAGCCGGGCATGCCAGAATCCTTCAACGTATTGTTGAAAGAGATTCGTTCGCTGGGTATCAACATCGAACTGGAAGACGAGTAATTCTCGCTCAAACAGGTCACTGC
+
CCCCCGGGGGGGGGGGGGGGGGGGGGGGGGGGGGGGGGGGGGGGGGGGGGGGGGGGGGGGGGGGGGG,:<CFFGGGGGGGGGGGGGGGGGGGGGGGGGGGGGGEGGGGGGGGGGGGGGGGGGGGGGGGGGDGGGGCFFGGGGGGGGGGGGGGGGGGGGGFGGGGGGGGGGGGFGGGGGGGGGGGGGGGGGGGGGGGGGGGGGGGGGGGFEGGGGGGFGGGGGGCFGGGGGGGGC@GGFGGFGGGGGGGFFGFFGFFFFFFFFFFFGFFGFFFFFFFFAFFBABFBB?FFBFFFB<???AA2
@M01607:188:000000000-KTTC9:1:1101:18328:4095 1:N:0:AAGGAGAC+CCGAAGAT
CATCGCTGACGAGTAACCGGATCCCCGATCCGTGGACTTGTCAGCGACTGAGGAAACAGACGGCGTATTTGCTGAGGTCACCAGACTTATTCGCCTCAGCAGTTATTCGTGCAGGAAATGCTCACCGTTAAGTCTGATGACGTGAATGGTCGTACCAAGATGTATAAAAACATCGTGGACGGCAACCATCAGATGGAGCCGGGCATGCCAGAATCCTTCAACGTATTGTTGAAAGAGATTCGTTCGCTGGGTATCAACATCGAACTGGAAGACGAGTAATTCTCGCTCAAACAGGTCACTT
+
CCCCCGGGGGGGGGGGGGGGGGGGGGGGGGGGGGGGGGGGGGGGGGGGGGGGGGGGGGGGGGGGGGGEFGGGGGGGGGGGGGGGGGGGGGGGGGGGGGGGGGGGGGGGGGGGGGGGGGGGGGGGGGGGGGGGGGGGGGGGGGGGGGGGGGGGGGGGGGGGGGGGGGGGGGGGGGGGGGGGGGGGGGGGGGGGGGGGGGGGGGGGGGGGGGGGGGGGFGGGGGGGGGGGGGFGGGFGGFGGFGGGGGGGFFGFFGFFFFFFFFFFFGFFGF?FFFF>FFFF>FFA<B?FFFFB?B6<??BF)
@M01607:188:000000000-KTTC9:1:1101:20960:4099 1:N:0:AAGGAGAC+CCGAAGAT
CATCGCTGACGAGTAACCGGATCCCCGATCCGTGGACTTGTCAGCGACTGAGGAAACAGACTGCCAACCCGCTGAGGTTTTAAGTTGGTGCGGCCTCAGCACCTGTGTTTGCAGGAAATGCTCACCGTTAAGTCTGATGACGTGAACGGTCGTACCAAGATGTATAAAAACATCGTGGACGGCAACCATCAGATGGAGCCGGGCATGCCAGAATCCTTCAACGTATTGTTGAAAGAGATTCGTTCGCTGGGTATCAACATCGAACTGGAAGACGAGTAATTCTCGCTCAAACAGGTCACTG
+
CCCCCGGGGGGGGGGGGGGGGGGGGGGGGGGGGGGGGGGFGGGGGGGGGGGGGGGGGGGGGGGGGGGGGGGGGGGGGGGGGGGGGGGGGEFGGGGGGGGGGGGGGGGGGGGGGGGGGGGGGGGGGGGGGGGGGGGGGGGGGGGGGGGGGGGGGGGGGGGGGGGGGGGGGGGGGGGGGGGGGGGGGGGGGGGGGGGGGGGGDEGGGGGGGGGGGGGGFGGGGGGGGGGGGGGGGGFGGFGGFGGGGGGGFFGFFGFFFFFFFFFFFGFFGFFFF:>>?FFFFFFFFFFFFFFFFFFBFFFF2
@M01607:188:000000000-KTTC9:1:1101:21891:4100 1:N:0:AAGGAGAC+CCGAAGAT
CATCGCTGACGAGTAACCGGATCCCCGATCCGTGGACTTGTCAGCGACTGAGGAAACAGACTCAGCCTTGGCTGAGGAATACAATAAAAGCCGCCTCAGCTGAGGCACGTGCAGGAAATGCTCACCGTTAAGTCTGATGACGTGAACGGTCGTACCAAGATGTATAAAAACATCGTGGACGGCAACCATCAGATGGAGCCGGGCATGCCAGAATCCTTCAACGTATTGTTGAAAGAGATTCGTTCGCTGGGTATCAACATCGAACTGGAAGACGAGTAATTCTCGCTCAAACAGGCCACTT
+
CCCCCGGGGGGGGGGGGGGGGGGGGGGGGGGGGGGGGGGGGGGGGGGGGG,EFGGGGGGGGGGGGGG,::EFGGGGGGGGGGGGGGGGGGGGGGGGGGGGGGGGGGGGGGGGGGGGGGGGGGGGGGGGGGGGGGGGGGGGGGGGGGGGGGGGGGGGGGGGGGGGGGGGGGGGGGGG?FGGGGGGEGGGGGGGGGGGGGGGEGGGGGGGGG6FFDGGFGGGGGG3=EFCFG<FCCFGFFGGFGGGGGGG>BGFFGFFF@?FFBFFFGFFFF?FF?004:F?AADF?FBFFBDF8?0688,,)
@M01607:188:000000000-KTTC9:1:1101:23852:4103 1:N:0:AAGGAGAC+CCGAAGAT
CATCGCTGACGAGTAACCGGATCCCCGATCCGCGGACTTGTCAGCGACTGAGGAAACAGACATGTTCGTCGCTGAGGTCTTTGTCTTCCCCTCCCTCAGCACACAGGTATGCAGGAAATGCTCACCGTTAAGTCTGATGACGTGAACGGTCGTACCAAGATGTATAAAAACATCGTGGACGGCAACCATCAGATGGAGCCGGGCATGCCAGAATCCTTCAACGTATTGTTGAAAGAGATTCGTTCGCTGGGTATCAACATCGAACTGGAAGACGAGTAATTCTCGCTCAAACAGGTCACTT
+
CCCCCGGGGGGGGGGGGGGGGGGGGGGGGGGGGGGGGGGGGGGGGGGGGG8EFGGGGGGGGGGGGGG7BFGGGGGGGGGGGGGGGGGGGGGGGGGGGGGGGGGGGGGGGGGGGGGGGGGGGGGGGGGGGGGGGGGGGGFGGGGGGGFGGGGGGGGGGGGGGGGGGGGGGGGGGGGG@FEGGGGGGGGGGGGGGFGGDFGGGGGGGGGGGGGGGGGGFGGGGGGGGGGGGGGGGGFGGFFFFGGGGGDGFFGFFCFBFFFF?FFFFGFFGFBFFBF>FFFFFFFFF?6<9?FFFFFFFF?))
@M01607:188:000000000-KTTC9:1:1101:21398:4118 1:N:0:AAGGAGAC+CCGAAGAT
CATCGCTGACGAGTAACCGGATCCCCGATCCGTGGACTTGTCAGCGACTGAGGAAACAGACTGTCTAGAAGCTGAGGAGTATGTAACTGTTTTCCTCAGCATTTCTCTGTGCAGGAAATGCTCACCGTTAAGTCTGATGACGTGAACGGTCGTACCAAGATGTATAAAAACATCGTGGACGGCAACCATCAGATGGAGCCGGGCATGCCAGAATCCTTCAACGTATTGTTGAAAGAGATTCGTTCGCTGGGTATCAACATCGAACTGGAAGACGAGTAATTCTCGCTCAAACAGGTCACTG
+
CCCCCGGGGGGGGGGGGGGGGGGGGGGGGGGGGGGGGGGFGGGGGGGGGGGGGGGGGGGGGGGGGGGGGGGGGGGGGGGGGGGGGGGGGGGGGGGGGGGGGGGGGGGGGGGGGGGGGGGGGGGGGGGGGGGGGGGGGGGGGGGGGGGGGGGGGGGGGGGGGGGGGGGGGGGGGGGGGGGGGGGGGGGGGGGGGGGGGGGGGGGGGGGGGGFF<FGGFGFEGGGGGGGGGGGGGGFGGFGGFGGGGGGGEEGFFGFFFFFF>?FFFGFFGFFFFFFBFBFFFFFFFFFFF?BFFFFA?2):)
@M01607:188:000000000-KTTC9:1:1101:23062:4133 1:N:0:AAGGAGAC+CCGAAGAT
CATCGCTGACGAGTAACCGGATCCCCGATCCGTGGACTTGTCAGCGACTGAGGAAACAGACTGAAGCAAAGCTGAGGCTAAGCTTTATGGCGCCCTCAGCCGACGCAACTGCAGGAAATGCTCACCGTTAAGTCTGATGACGTGAACGGTCGTACCAAGATGTATAAAAACATCGTGGACGGCAACCATCAGATGGAGCCGGGCATGCCAGAATCCTTCAACGTATTGTTGAAAGAGATTCGTTCGCTGGGTATCAACATCGAACTGGAAGACGAGTAATTCTCGCTCAAACAGGTCACTT
+
CCCCCGGGGGGGGGGGGGGGGGGGGGGGGGGGGGGGGGGGGGGGGGGGGG<FFGGGGGGGGGGGGGG,:CCFFGGGGGGGGGGGGGGGGGGGGGGGGGGGGGGGGGGGGGGGGGGGGGGGGGGGGGGGGGGGGGGGGGGGGGGGGGGGGGGGGGGGGGGGGGGGGGGGGGGGGGGGFGGGGGGGGGGGGGGGGGGGGGGGGGGGGGGGGGGGGGGGFGGGGGGGGGGGGGGGGGFFGFGGFGGGGGGGFFGFF:FFFFFFFFF?FFFFGFFFFFFBFFFFFFFFF<:?FFDFF:34?F?<.
@M01607:188:000000000-KTTC9:1:1101:16930:4137 1:N:0:AAGGAGAC+CCGAAGAT
CATCGCTGACGAGTAACCGGATCCCCGATCCGTGGACTTGTCAGCGACTGAGGAAACAGACAGGGTGTGGGCTGAGGTTAGATTAAGTAGTAGCCTCAGCTCAAAACGTTGCAGGAAATGCTCACCGTTAAGTCTGATGACGTGAACGGTCGTACCAAGATGTATAAAAACATCGTGGACGGCAACCATCAGATGGAGCCGGGCATGCCAGAATCCTTCAACGTATTGTTGAAAGAGATTCATTCGCTGGGTATCAACATCGAACTGGAAGACGAGTAATTCTCGCTCAAACAGGTCACTT
+
CCCCCGGGGGGGGGGGGGGCGGGGGGGGGGGGGGGGGGGGGGGGGGGGGGGGGGGGGGGGGGGGGGGCFFGGGGGGGGGGGGGGGGGGGGGGGGGGGGGGGGGGGGGGGGGGGGGGGGGGGGGGGGGGGGGGGGGGGGGGGGGGGGGGGGGGGGGGGGGGGGGGGGGGGGGGGGGGGGGGGGGDEGGGGGGGGGGGGGGGGGGGGGGGGGGGGGGGFGGGGGGGGGGGGGGGGGFGGFGGFGGGGGGGDEGFFCFFFF?FFBFFFGFFGFFFF:B>FFFFFAFFFB??F?F2(:15:>F>-
@M01607:188:000000000-KTTC9:1:1101:11939:4138 1:N:0:AAGGAGAC+CCGAAGAT
CATCGCTGACGAGTAACCGGATCCCCGATCCGTGGACTTGTCAGCGACTGAGGAAACAGACTATGGAGGGGCTGAGGATTAGACATAAGTCTTCCTCAGCGGAGTTATGTGCAGGAAATGCTCACCGTTAAGTCTGATGACGTGAACGGTCGTACCAAGATGTATAAAAACATCGTGGACGGCAACCATCAGATGGAGCCGGGCATGCCAGAATCCTTCAACGTATTGTTGAAAGAGATTCGTTCGCTGGGTATCAACATCGAACTGGAAGACGAGTAATTCTCGCTCAAACAGGTCACTT
+
CCCCCGGGGGGGGGGGGGGGGGGGGGGGGGGGGGGGGGGFGGGGGGGGGGGGGGGGGGGGGGGGGGG8:EGGGGGGGGGGGGGGGGGGGGGGGGGGGGGGGGGGGGGGGGGGGGGGGGGGGGGGGGGGGGGGGGGGGGGGGGGGDGGGGGGGGGGGGGGGGGGCGFFGFGGGGGGGGGGGGGGGGGGDGG?FFGGGFGGGDEGGGFFGGGGGGGGGFGGGFGGGGFGFGGGGGGAC<AGDFDGGGGGGEDCFFGFFFFFFF0:FFGFFGF<FFF>9??FFFA9<:?FFFFF>(4:<024>)
@M01607:188:000000000-KTTC9:1:1101:6299:4142 1:N:0:AAGGAGAC+CCGAAGAT
CATCGCTGACGAGTAACCGGATCCCCGATCCGTGGACTTGTCAGCGACTGAGGAAACAGACTTCTGCTTTGCTGAGGGTCGTATTTCATAGCGCCTCAGCGACCAAGCATGCAGGAAATGCTCACCGTTAAGTCTGATGACGTGAACGGTCGTACCAAGATGTATAAAAACATCGTGGACGGCAACCATCAGATGGAGCCGGGCATGCCAGAATCCTTCAACGTATTGTTGAAAGAGATTCGTTCGCTGGGTATCAACATCGAACTGGAAGACGAGTAATTCTCGCTCAAACAGGTCACTC
+
CCCCCGGGGGGEGGGGGGGGGGGGGGGGEGGGGGGEGGGGGGGGGGGGGGCFFGGGGGGGGGGGGGGCFGFGGGGGGGGGGGGGGGGGGFGGGGGGEGGGGGGGGGGGGGGGGGGGGGGFGGGGGGG8FGGGGGGGGGGGGGGGF@GGGGGGGGGEFGGGGGGGGGGGGGGGGGGGGEECGGGGDFG@FGGGDFGGGGGGEC:EGFCFGGGGCFGGFGGGGGGGFFGGGGGGCCFGFFGGFDGGGGDDBEGFF<?FFFFF?:?559FFGF?:??F>?FF@<4:<?:3:97<2:?BAB::<)
@M01607:188:000000000-KTTC9:1:1101:11122:4166 1:N:0:AAGGAGAC+CCGAAGAT
CATCGCTGACGAGTAACCGGATCCCCGATCCGTGGACTTGTCAGCGACTGAGGAAACAGACCCAGACGATGCTGAGGCGTAAGCTTCATGACCCTCAGCGTCAAACATTGCAGGAAATGCTCACCGTTAAGTCTGATGACGTGAACGGTCGTACCAAGATGTATAAAAACATCGTGGACGGCAACCATCAGATGGAGCCGGGCATGCCAGAATCCTTCAACGTATTGTTGAAAGAGATTCGTTCGCTGGGTATCGACATCGAACTGGAAGACGAGTAATTCTCGCTCAAACAGGTCACTGC
+
CCCCCGGGGGGGGGGGGGGGGGGGGGGGGGGGGGGGGGGGGGGGGGGGGGGGGGGGGGGGGGGGGGGGGGGGGGGGGGGGGGGGGGGGGGGGGGGGGGGGGGGGGGGGGGGGGGGGGGGGGGGGGGGGGGGGGGGGGGGGGGGGGGGGGGGGGGGGGGGGGGGGGGGGGGGGGGGGEEGGGGGGGGGGGGGGGFGG@FGGE>EGGGGGGFGFEGGFFGGDGEC<CFGCFFGGGFFFFB9FFGGGGGDG>BFFFD>@D@>F:BFFFG?FC4357>>FBFF64-6131?>?2<B:(58:B<A7
@M01607:188:000000000-KTTC9:1:1101:16790:4177 1:N:0:AAGGAGAC+CCGAAGAT
CATCGCTGACGAGTAACCGGATCCCCGATCCGTGGACTTGTCAGCGACTGAGGAAACAGACTCTAATTGCGCTGAGGAAGGAGAATCGTCGGCCCTCAGCCGTGTGGTATGCAGGAAATGCTCACCGTTAAGTCTGATGACGTGAACGGTCGTACCAAGATGTATAAAAACATCGTGGACGGCAACCATCAGATGGAGCCGGGCATGCCAGAATCCTTCAACGTATTGTTGAAAGAGATTCGTTCGCTGGGTATCAACATCGAACTGGAAGACGAGTAATTCTCGCTCAAACAGGTCACTG
+
CCCCCGGGGGGGGGGGGGGGGGGGGGGGGGGGGGGGGGGGGGGGGGGGGGGGGGGGGGGGGGGGGGGGFGGGGGGGGGGGGGGGGGGGGGGGGGGGGGGGGGGGGGGGGGGGGGGGGGGGGGGGGGGGGGGGGGGGGGGGGGGGGGGGGGGGGGGGGGGGGGGGGGGGGGGGGGGGGGGGGGGGGGGGGGGGGGGGGGGG=>GGGGGGGGGGGGGGFGGGGGGFGGGGGGGGGGFGGFGGFGGGGGGGBFGFFGFFFFFFFFFFFGFFC@?FFFFFFFFB>292:<?B>?BFBBFA:??F)
@M01607:188:000000000-KTTC9:1:1101:21497:4179 1:N:0:AAGGAGAC+CCGAAGAT
CATCGCTGACGAGTAACCGGATCCCCGATCCGTGGACTTGTCAGCGACTGAGGAAACAGACGAAGGACGCGCTGAGGAAAGGGATGTAAACCTCCTCAGCAGTACGGGATGCAGGAAATGCTCACCGTTAAGTCTGATGACGTGAACGGTCGTACCAAGATGTATAAAAACATCGTGGACGGCAACCATCAGATGGAGCCGGGCATGCCAGAATCCTTCAACGTATTGTTGAAAGAGATTAGTTCGTTGGGTATCAACATCGAACTGGAAGACGAGTAATTCTCGCTCAAACAGGTCACTG
+
-B-CCGGGEFGG7@EGGEFGGEEEFGE7BGGGGC7FGGGGD9EFAC:@@F,CD@E@6CE<FEC:B@,6@::C:=+:DFD4<,CEFCAF?FE?F?=<?F8EFE?<F@FGCCB??E4=?EEGGF<F?FFF=FGAFGCEFFGGC=FGGGGGGBCCFC<FG7<FA;@,7@9ECCCCCCGF57881>::CFGE:BFCC?FGCFC:888>EBC8<+ACCG:8::<<CC87=++<<C<7:+/77)2:*22>:<*95:)8=G=?=?@?)8?F@CFF*)37?191,8BF4)-6?<:?9)52:?BA3).:)
@M01607:188:000000000-KTTC9:1:1101:13164:4184 1:N:0:AAGGAGGC+CCGAAGAT
CATCGCTGACGAGTAACCGGATCCCCGACCCGTGGACTTGTCAGCGACTGAGGAAACAGACACCGTCCTAGCTGAGGATTCTGTTCACACTTGCCTCAGCGCCAAATACTGCAGGAAATGCTCACCGTTAAGTCTGATGACGTGAACGGTCGTACCAAGATGTATAAAAACATCGTGGACGGCAACCATCAGATGGAGCCGGGCATGCCAGAATCCTTCAACGTATTGTTGAAAGAGATTCGTTCGCTGGGTATCAACATCGAACTGGAAGACGAGTAATTCTCGCTCAAACAGGTCACTG
+
CCCCCGGGGGGGGGGGGGGGGGGGGGGGCGGGGGGGGGGEGGGGGGGGGGGGGGGGGGGGGGGGGGGGGGFGGGGGGGGGGGGGGGGGGGGGGGGGGGGGGGGGGGGGGGFGGGGGGGGGGGGGGGGGGGGGGGGGGGGGGGGEGGGGGGGGGGGGGGGGGGGGGGGGGGGGGGGGGGGGGGGGDGGGGGGGGGGGGGGGGGGGGGFFGGGGGGGGFGGGGGGGGGGGGGGGGGFGGFGFFGGGGGGGFFDFFGFFF?FF?:FFFGFFGFF@FBFFB?F?25:<?:6?>BFFFF:AFFFF)
@M01607:188:000000000-KTTC9:1:1101:25104:4186 1:N:0:AAGGAGAC+CCGAAGAT
CATCGCTGACGAGTAACCGGATCCCCGATCCGTGGACTTGTCAGCGACTGAGGAAACAGACACCTGATGTGCTGAGGGCGCTTTGTTTCATGACCTCAGCAAATAGTCATGCAGGAAATGCTCACCGTTAAGTCTGATGACGTGAACGGTCGTACCAAGATGTATAAAAACATCGTGGACGGCAACCATCAGATGGAGCCGGGCATGCCAGAATCCTTCAACGTATTGTTGAAAGAGATTCGTTCGCTGGGTATCAACATCGAACTGGAAGACGAGTAATTCTCGCTCAAACAGGTCACTG
+
CCCCCGGGGGGGGGGGGGGGGGGGGGGGGGGGGGGGGGGGGGGGGG@@@@FFGGGGGGGGGGGGGGGFGGGGGGGGGGGGGGGGGGGGGGGGGGGGGGGGGGGGGGGGGGGGGGGGGGGGGCEGGGGGGGGGGGGGGGGGGGGGGGGGEGGGGGGGGGGGGGGGGGGGGGGGGGDFGGEGGGGGGGGGGGGGFGGGGGGGGEGGGGGGGGGGGGGGFGGGGGGGFGGGGGGGGGFGGFGGFGGGGGGGFFGFFCFFFFFFFFFFFGFFGFFFFFFFFFFFFFBAFF?<B?A?<7?F7>F9)
@M01607:188:000000000-KTTC9:1:1101:7485:4197 1:N:0:AAGGAGAC+CCGAAGAT
CATCGCTGACGAGTAACCGGATCCCCGATCCGTGGACTTGTCAGCGACTGAGGAAACAGACAATCGACCGGCTGAGGTGTAAAGTCCCTAAGTCCTCAGCGCGACGTTGTGCAGGAAATGCTCACCGTTAAGTCTGATGACGTGAACGGTCGTACCAAGATGTATAAAAACATCGTGGACGGCAACCATCAGATGGAGCCGGGCATGCCAGAATCCTTCAACGTATTGTTGAAAGAGATTCGTTCGCTGGGTATCAACATCGAACTGGAAGACGAGTAATTCTCGCTCAAACAGGTCACTG
+
CCCCCGGGGGGGGGGGGGGGGGGGGGGGGGGGGGGGGGGGGGGGGGGGGGAFGGGGGGGGGGGGGGGBFGGGGGGGGGGGGGGGGGGGGGGGGGGGGGGGGGGGGGGGGGGGGGGGGGGGGGGGGGGGGGGGGGGGGGGGGGGGGGGGGGGGGGGGGGGGDFGGGGGGGGGGGGGGGGGGGGGGGGGGGGGGGGGGGGGGGGGGGGGGGGGGGGGFFGGGGGGGGGGGGGGGGGFGGFGGFGFGGGGGFFGFFGFFFFFFFFFFFGFFGFFFFFFFFFFFFFB286:BF<FFF?6A:226)
@M01607:188:000000000-KTTC9:1:1101:6588:4199 1:N:0:AAGGAGAC+CCGAAGAT
CATCGCTGACGAGTAACCGGATCCCCGATCCGTGGACTTGTCAGCGACTGAGGAAACAGACCGTACGAATCTGAGGAGATCCTGATGTCCCTCCTCAGCTTTCGTGCTTGCAGGAAATGCTCACCGTTAAGTCTGATGACGTGAACGGTCGTACCAAGATGTATAAAAACATCGTGGACGGCAACCATCAGATGGAGCCGGGCATGCCAGAATCCTTCAACGTATTGTTGAAAGAGATTCGTTCGCTGGGTATCAACATCGAACTGGAAGACGAGTAATTCTCGCTCAAACAGGTCACTGC
+
CCCCCGGGGGGGGGGGGGGGGGGGGGGGGGGGGGGGGGGGGGGGGGGGGGGGGGGGGGGGGGGGGGG,CFGGGGGGGGGGGGGGGGGGGGGGGGFGGGGGGGGGGGGGGGGGGGGGGGGGGGGGGGGGGGGGGGGGGGGGGGGGGGGGGGGGGGGGGGFGGGGGGGGGGGGGGGGGGGGGGGGGGGGFGGGGGGGGGGGGGGGGGGGGGGGGGGGGFGGGGGEGGGGGGGGGGGFGGFGGFGGGGGGGFFGB4CF?FFFFFFFFFGFFGFBFFFF??FFF<:<:<?<B?AB??:<>B:BF)
@M01607:188:000000000-KTTC9:1:1101:6911:4203 1:N:0:AAGGAGAC+CCGAAGAT
CATCGCTGACGAGTAACCGGATCCCCGATCCGTGGACTTGTCAGCGACTGAGGAAACAGACCTTCCGTATGCTGAGGGCAGACTAAGGGCGAGCCTCAGCATGGATGAGTGCAGGAAATGCTCACCGTTAAGTCTGATGACGTGAACGGTCGTACCAAGATGTATAAAAACATCGTGGACGGCAACCATCAGATGGAGCCGGGCATGCCAGAATCCTTCAACGTATTGTTGAAAGAGATTCGTTCGCTGGGTATCAACATCGAACTGGAAGACGAGTAATTCTCGCTCAAACAGGTCACTG
+
CCCCCGGGGGGGGGGGGGGGGGGGGGGGGGGGGGGGGGGGGGGGGGGGGGGGGGGGGGGGGGGGGGGFGGGGGGGGGGGGGGGGGGGGGGGGGGGGGGGGGGGGGGGGGGGGGGGGGGGGGGGGGGGGGGGGGGGGGGGGGGGGGGGGGGGGGGGGGGGGGGGGGGGGGGGGGFGGGGGGGGGGGGGGGGGGGGGGGGGGGGGGGEFGGGGGGGGGFGGGGGGFGGGGGGGGGGFFGFGFFGGGGGGGFFGFFGFFFFFFFFFFFFFFGF:>F:>FFFFFFFFBF::BF7<<(46<24:A)
@M01607:188:000000000-KTTC9:1:1101:22738:4213 1:N:0:AAGGAGAC+CCGAAGAT
CATCGCTGACGAGTAACCGGATCCCCGATCCGTGGACTTGTCAGCGACTGAGGAAACAGACAATTAGCGAGCTGAGGAGTGAGGACGTAGCTCCCTCAGCAGGCAGGGTTGCAGGAAATGCTCACCGTTAAGTCTGATGACGTGAACGGTCGTACCAAGATGTATAAAAACATCGTGGACGGCAACCATCAGATGGAGCCGGGCATGCCAGAATCCTTCAACGTATTGTTGAAAGAGATTCGTTCGCTGGGTATCAACATCGAACTGGAAGACGAGTAATTCTCGCTCAAACAGGTCACTG
+
CCCCCGGGGGGGGGGGGGGGGGGGGGGGGGGGGGGGGGGGGGGGGGGGGGCFGGGGGGGGGGGGGGGDEGGGGGGGGGGGGGGGGGGGGGGGGGGGGGGGGGGGGGGGGGGGGGGGGGGGGGGGGGGFGGGGGGGGGGGGGGGGGGGGGGGGGGGGGGGGGGGGGGGGGGGGGGGGEGGGGGGGGGGGGGFGGGGGGGGGGGGGGGGGGGGFGGGGFGGGGGGGGGGGGGGGGGFCD:FFFGGGGGGGFFGFFGFFFFFFFFFF>GFFGF?FFFF>FFFFFFFBFFFF>BBFF::A?F?D2
@M01607:188:000000000-KTTC9:1:1101:11847:4217 1:N:0:AAGGAGAC+CCGAAGAT
CATCGCTGACGAGTAACCGGATCCCCGATCCGTGGACTTGTCAGCGACTGAGGAAACAGACTGCGTGGTGGCTGAGGAAAAAGACGGGTTAAACCTCAGCCCCGTCAAATGCAGGAAATGCTCACCGTTAAGTCTGATGACGTGAACGGTCGTACCAAGATGTATAAAAACATCGTGGACGGCAACCATCAGATGGAGCCGGGCATGCCAGAATCCTTCAACGTATTGTTGAAAGAGATTCGTTCGCTGGGTATCAACATCGAACTGGAAGACGAGTAATTCTCGCTCAAACAGGTCACTG
+
CCCCCGGGGGGGGGGGGGGGGGGGGGGGGGGGGGGGGGGGGGGGGGDGGGGGGGGGGGGFGGGGGGF7FFGGGGGGGGGGGGGGGFGGGGGGGGGGGGGGGGGGGGGGGGGGGGGGGGGGGGGGGGGGGGGGGGFGGGGGGGGGGGGGGGGGGGGGGGGGGGGFGGFGGGGGGGGGFEEGGGGGGGGGGGGFGGGFGGGGG8EEGGFGGGGGFGGGCFGFGGGGCGD7<7<FFEFGG@?:BDGGGGGD:>C@FGFFFFFFFFFFFGFFGF05@?F;<?FFFFFF?B:197<??(1<??FA)
@M01607:188:000000000-KTTC9:1:1101:10809:4223 1:N:0:AAGGAGAC+CCGAAGAT
CATCGCTGACGAGTAACCGGATCCCCGATCCGTGGACTTGTCAGCGACTGAGGAAACAGACGGGGATGGGGCTGAGGCTGAGGGACAATTAATCCTCAGCAGATAGAAGTGCAGGAAATGCTCACCGTTAAGTCTGATGACGTGAACGGTCGTACCAAGATGTATAAAAACATCGTGGACGGCAACCATCAGATGGAGCCGGGCGTGCCAGAATCCTTCAACGTATTGTTGAAAGAGATTCGTTCGCTGGGTATCAACATCGAACTGGAAGACGAGTAATTCTCGCTCAAACAGGTCACTG
+
CCCCCDFGCEGGGGGGGDEGGGGGFGGCFGGGGGGEGGGGGFGGGGGGGEGFFFGGFFFGGGGGGDG:DFEGGGGGFGGGGG?:CGFGGGGGGGGGGGGGFGFFFGGFGGGDGGGEGFFFCFGGGFGGGGGGGGGGGGGGGGGFFFGGGGGGGGGGGGGGGGG9FFFDGFFGGGGGG:CGGDGGGGG>FFFG?FGCEGGGDG5C:ECEFGGFF?FGFGGGGGGGGGGGGFF>CC?GFFGGFGCGGG:DF:CFFD?BFFFFBB4@FFFFC@:4??>;?B?@42<ABFFFF)548?<A?>?A)
@M01607:188:000000000-KTTC9:1:1101:19714:4224 1:N:0:AAGGAGAC+CCGAAGAT
CATCGCTGACGAGTAACCGGATCCCCGATCCGTGGACTTGTCAGCGACTGAGGAAACAGAATGAATTTGGCTGAGGGCTGCGCGCGGATTAACCTCAGCGATATAATATGCAGGAAATGCTCACCGTTAAGTCTGATGACGTGAACGGTCGTACCAAGATGTATAAAAACATCGTGGACGGCAACCATCAGATGGAGCCGGGCATGCCAGAATCCTTCAACGTATTGTTGAAAGAGATTCGTTCGCTGGGTATCAACATCGAACTGGAAGACGAGTAATTCTCGCTCAAACAGGTCACTGC
+
CCCCCGGGGGGGGGGGGGGGGGGGGGGGGGGGGGGGGGGGGGGGGGGGGGGGGGGGGGGGGGGGGGG,<CFGGGGGGGGGGGGGGGGGGGGGGGGGGGGGGGGGGGGGGGGGGGGGGGGGGGGGGGGGGGGGGGGGGGGGGGGGGGGGGGGGGGGGGGGGGGGGGGGGGGGGGGGGGGGGGGGGGGGGGGGGGGGGGGGGGGGGGGGGGGGGGGGGFGGGGGGGGGGGGGGGGGFGGFGGFFGGGGGGFFGFFGFFFFF:6?FFFGFFGFFFFFBBFFFFF><?11:6>FFF<?A47?>2)
@M01607:188:000000000-KTTC9:1:1101:18822:4229 1:N:0:AAGGAGAC+CCGAAGAT
CATCGCTGACGAGTAACCGGATCCCCGATCCGTGGACTTGTCAGCGACTGAGGAAACAGACCGCTGTCCAGCTGAGGACATATTAACGTTGTTCCTCAGCTGACGCAAATGCAGGAAATGCTCACCGTTAAGTCTGATGACGTGAACGGTCGTACCAAGATGTATAAAAACATCGTGGACGGCAACCATCAGATGGAGCCGGGCATGCCAGAATCCTTCAACGTATTGTTGAAAGAGATTCGTTCGCTGGGTATCAACATCGAACTGGAAGACGAGTAATTCTCGCTCAAACAGGTCACTG
+
CCCCCGGGGGGGFGGGGGGGGGGGGGGGGGGGGGGGGGGGGGGGGGGGGGGGGGGGGGGGGGGGGGGGGGGGGGGGGGGGGGGGGGGGGGGGGGGGGGGGGGGGGGGGGGGGGGGGGGGGGGGGGGGGGGGGGGGGGGGGGGGGGGGGGGGGGGGGGGGGGGGGGGGGGGGGGGGGGGGGGGGECFFGGGGGGGGGGGGGGGGGGGGGGGGGGGFFFGGGGGGGGGGGGFGGGGFGGFGGFGGGGGGDFFGFFGFFFFFFFBFFFGFFGF7;FBBBBFFFBFFFFF??B?DF:??FBF?F2
@M01607:188:000000000-KTTC9:1:1101:25542:4242 1:N:0:AAGGAGAC+CCGAAGAT
CATCGCTGACGAGTAACCGGATCCCCGATCCGTGGACTTGTCAGCGACTGAGGAAACAGACAAAATCGTTGCTGAGGTCTGAGTCATTTAAAACCTCAGCCTCCGTAATTGCAGGAAATGCTCACCGTTAAGTCTGATGACGTGAACGGTCGTACCAAGATGTATAAAAACATCGTGGACGGCAACCATCAGATGGAGCCGGGCATGCCAGAATCCTTCAACGTATTGTTGAAAGAGATTCGTTCGCTGGGTATCAACATCGAACTGGAAGACGAGTAATTCTCGCTCAAACAGGTCACTG
+
CCCCCGGGCFGG@FGGGFGGGGGGGGDGGGGGGGGGGGGGGFGGF:688@FFDDFGGGGGGFGGGGG@EFFEGGGGCFGGGGCCCEG?FDEFGDFGGFFGF=FCFGGGGGFGGGGGGGGFGGGFDFEEB+4EFFBDEFEDDGC:FFGGGGGEFGGGGGGGFGGGGGDBFFBEDGGGG>EE88EGGFGGFGGFFCDFGGGG5>CEGFGGGGFCGGGCFCGGGGGCFEGGGG4DFFFGFFFFFGGFFGGD@:5FF*@BF?FFFFFFFDFFFFF>:4;BFFFF9<2-8?:194<?::645::4)
@M01607:188:000000000-KTTC9:1:1101:15122:4246 1:N:0:AAGGAGAC+CCGAAGAT
CATCGCTGACGAGTAACCGGATCCCCGATCCGTGGACTTGTCAGCGACTGAGGGAACAGACATGATTCAAGCTGAGGAAATGTACACTGCAACCCTCAGCCGGAAGCTATGCAGGAAATGCTCACCGTTAAGTCTGATGACGTGAACGGTCGTACCAAGATGTATAAAAACATCGTGGACGGCAACCATCAGATGGAGCCGGGCATGCCAGAATCCTTCAACGTATTGTTGAAAGAGATTCGTTCGCTGGGTATCAACATCGAACTGGAAGACGAGTAATTCTCGCTCAAACAGGTCACTG
+
CCCCCGGGGGGGGGGGGGGGGGGGGGGGGGGGGGGGGGGGGGGGGGGGGGGGGGGGGGGGGGGGGGGFGGGGGGGGGGGGGGGGGGGGGGGGGGGGGGGGGGGGGGGGGGGGGGGGGGGGGGGGGGGGGGGGGGGGGGGGGGGGGGGGGGGGGGGGGGGGGGGGGGGGGGGGGGGGGGGGGGGGGGGGGGGGGGGGGGGGGGGGGGGGGGGGGGGGFGGGGGGGGGGGGGGGGGFGGFGGFGGGGGGGFFDFFGFFFFFFFFFFFGFFGFFFFFFFFFFFFFFFFF<FFFFFFF?<?7:B)
@M01607:188:000000000-KTTC9:1:1101:25047:4249 1:N:0:AAGGAGAC+CCGAAGAT
CATCGCTGACGAGTAACCGGATCCCCGATCCGTGGACTTGTCAGCGACTGAGGAAACAGACGTGCATTATGCTGAGGGTTTTGGACTCAGTTACCTCAGCTAAGGCCTATGCAGGAAATGCTCACCGTTAAGTCTGATGACGTGAACGGTCGTACCAAGATGTATAAAAACATCGTGGACGGCAACCATCAGATGGAGCCGGGCATGCCAGAATCCTTCAACGTATTGTTGAAAGAGATTCGTTCGCTGGGTATCAACATCGAACTGGAAGACGAGTAATTCTCGCTCAAACAGGTCACTT
+
CCCCCGGGGGGGGGGGGGGGGGGGGGGGGGGGGGGGGGGGGGGGGG@@@FGGGGGGGGGGGGGGGGGFGGGGGGGGGGGGGGGGGGGGGGGGGGGGGGGGGGGGGGGGGGGGGGGGGGGGGGGGGGGGGGGGGGGGGGGGGGGGGGGGGGGGGGGGGGGGGGGGGFGGGGGGGGGGGGGGGGGGGGGGGGGGGGGGGGGGGGGGGGGGGGGGGGGGFGGGGGGGGGGGGGGGGGFGGFGGFGGGGGGGFFGFFGFFFFFFFFFFFGFFGFFF@?FBB?@FFFFFFBFFFFFFB?<>:?BF)
@M01607:188:000000000-KTTC9:1:1101:7566:4279 1:N:0:AAGGAGAC+CCGAAGAT
CATCGCTGACGAGTAACCGGATCCCCGATCCGTGGACTTGTCAGCGACTGAGGAAACAGACAGCGAGGCAGCTGAGGACCAATCCAGTAAGTTCCTCAGCCGAACCACCTGCAGGAAATGCTCACCGTTAAGTCTGATGACGTGAACGGTCGTACCAAGATGTATAAAAACATCGTGGACGGCAACCATCAGATGGAGCCGGGCATGCCAGAATCCTTCAACGTATTGTTGAAAGAGATTCGTTCGCTGGGTATCAACATCGAACTGGAAGACGAGTAATTCTCGCTCAAACAGGTCACTG
+
CCCCCGGGGGGGGGGGGGGGGGGFGGGGGGGGGGGGGGGGGGGGGGGGGGGGGGGGGGGGGGGGGGG7CFGGGGGGGGGGGGGGGGGGGGGGGGGGGGGGGGGGGGGGGGGGGGGGGGGGGGGGGGGGGGGGGGGGGGGGGGGGGGGGGCGGGGGGGGGGGGGGGGGGGGGGFFGGGGGGGGGGGGFEGGGGGGGGGGGGGGGGGGGGGGGGGGGGFGGGGGGGGGGGGGGGGGFGGFGGFD<FGDGGFFGFFCFBF@FFFFFFFCFFGF:7?B>>2<FFA>24??FFF>FF<<BA:??A6
@M01607:188:000000000-KTTC9:1:1101:25312:4291 1:N:0:AAGGAGAC+CCGAAGAT
CATCGCTGACGAGTAACCGGATCCCCGATCCGTGGACTTGTCAGCGACTGAGGAAACAGACTACTAACCGGCTGAGGCTTGGTCTAGGAGTCCCCTCAGCACCAACTCGTGCAGGAAATGCTCACCGTTAAGTCTGATGACGTGAACGGTCGTACCAGGATGTATAAAAACATCGTGGACGGCAACCATCAGATGGAGCCGGGCATGCCAGAATCCTTCAACGTATTGTTGAAAGAGATTCGTTCGCTGGGTATCAACATCGAACTGGAAGACGAGTAATTCTCGCTCAAACAGGTCACTT
+
CCCCCGGGGGGGGGGGGGGGGGGGGGGGGGGGGGGGGGGGGGGGGG@@@FGGGGGGGGGGGGGGGGG<FGGGGGGGGGGGGGGGGGGGGGGGGGGGGGGGGGGGGGGGGGGGGGGGGGGGGGGGGGGGGGGGGGGGGGGGGGGGGGGGGGGGGGGGGGGGGGGGGGGGGGGGGGGGGGGGGGGGGGGGGGGGGGGGGGGGGGGGGGGGGGGGGGGGFGGGGGGGGGGGGGGGGGFFFFFGFGFGGGGCEDCFFGFFFFFFF?FFFGFFFFFFFFFFFFFFFFFFFFFFFFFFFFFF:FFB-
@M01607:188:000000000-KTTC9:1:1101:17578:4296 1:N:0:AAGGAGAC+CCGAAGAT
CATCGCTGACGAGTAACCGGATCCCCGATCCGTGGACTTGTCAGCGACTGAGGAAACAGACTCGGGTAGTGCTGAGGGGCCCTTGTTAGAGGTCCTCAGCTACAAACAGTGCAGGAAATGCTCACCGTTAAGTCTGATGACGTGAACGGTCGTACCAAGATGTATAAAAACATCGTGGACGGCAACCATCAGATGGAGCCGGGCATGCCAGAATCCTTCAACGTATTGTTGAAAGAGATTCGTTCGCTGGGTATCAACATCGAACTGGAAGACGAGTAATTCTCGCTCAAACAGGTCACTG
+
CCCCCGGGGGGGFFGGGGGGGGGGGGGGGGGGGGGGGGGGGGGGGGGGGGGGGGGGGGGGGGGGGGG+8CEFGGGGGGGGGGGGGGGGGGGGGGGGGGGGGGGGGGGGGGGGGGGGGGGGGGGGGGGGGGGGGGGGGGGGGGGGGGGGGGGGGGGGGGGGGGGGGGGGGGGGGGGGG7CFGGGGGGGGGGGGGGGGGGGGEGGGGGGGGGGGGGGGFGGGGGGGGGGGGGGGGGFGGFFGFGGGGGGGFFGFFCFFFFFFFBFFFGFFGFFFFFFFFFFFFBADFFFF9B<BFFFFBDBF)
@M01607:188:000000000-KTTC9:1:1101:16674:4296 1:N:0:AAGGAGAC+CCGAAGAT
CATCGCTGACGAGTAACCGGATCCCCGATCCGTGGACTTGTCAGCGACTGAGGAAACAGACTGAGTATACGCTGAGGCCTTCTAAGTCTGAGGCCTCAGCGTCCTCGGATGCAGGAAATGCTCACCGTTAAGTCTGATGACGTGAACGGTCGTACCAAGATGTATAAAAACATCGTGGACGGCAACCATCAGATGGAGCCGGGCATGCCAGAATCCTTCAACGTATTGTTGAAAGAGATTCGTTCGCTGGGTATCAACATCGAACTGGAAGACGAGTAATTCTCGCTCAAACAGGTCACTT
+
CCCCCGGGGGGGFGGGGGGGGGGGGGGGGGGGGGGGGGGGGGGGGGGGGGGGGGGGGGGGGGGGGGG,<CCFGGGGGGGGGGGGGGGGGGGGGGGGGGGGGGGGGGGGGGGGGGGGGGGGGGGGGGGGGGGGGGGGGGGGGGGGGGGGGGGGGGGGGGGGGGGGGGGGGGGGGGGGGGGGGGGGGGGGGGGGGGGGGGGGGGGGGGGGGGGGGGGGFGGGGGGGGGGGGGGGGGFGGFGGFGFGGGGGFFGFFGFFFFFFFFFFFGFFC??FFFB9BFFFF<24?FF?FFFFB?<A?>?B)
@M01607:188:000000000-KTTC9:1:1101:19193:4299 1:N:0:AAGGAGAC+CCGAAGAT
CATCGCTGACGAGTAACCGGATCCCCGATCCGTGGACTTGTCAGCGACTGAGGAAACAGACATATCGTTTGCTGAGGCTCAGGATCGATTGTGCCTCAGCTCTTGGGCATGCAGGAAATGCTCACCGTTAAGTCTGATGACGTGAACGGTCGTACCAAGATGTATAAAAACATCGTGGACGGCAACCATCAGATGGAGCCGGGCATGCCAGAATCCTTCAACGTATTGTTGAAAGAGATTCGTTCGCTGGGTATCAACATCGAACTGGAAGACGAGTAATTCTCGCTCAAACAGGTCACTG
+
CCCCCGGGGGGGGGGGGFEGGGGGGGGGGGGGGGGEGFGGGFGGGGGGGDFFG8FGFGFGGGGGGGGCFFGGGGGGGGGGGGGFGGGGGGGGGGGGGGGGGGGGCEFFGFGGFGFGGGFGFGGGGGGGGGGGGGGGGGGGGGF+AFGGGGFFGDGGGEFGGGGGCGGGGGEGGCCF:EBEGGG8CGGFFFFEGGGGGCGGGGGGGGDFFGFGC7CEFGGFGFEGF?6CCCG7C?6C*;EGADGGGD<DEFC799?FFFFFF0@F:<@FGFF54:09?FFFFBFF??06;7A?:7<ADB7<)
@M01607:188:000000000-KTTC9:1:1101:16743:4306 1:N:0:AAGGAGAC+CCGAAGAT
CATCGCTGACGAGTAACCGGATCCCCGATCCGTGGACTTGTCAGCGACTGAGGAAACAGACGATTATTTAGCTGAGGTTTTATTTTACCTCGACCTCAGCTCTTAGGGATGCAGGAAATGCTCACCGTTAAGTCTGATGACGTGAACGGTCGTACCAAGATGTATAAAAACATCGTGGACGGCAACCATCAGATGGAGCCGGGCATGCCAGAATCCTTCAACGTATTGTTGAAAGAGATTCGTTCGCTGGGTATCAACATCGAACTGGAAGACGAGTAATTCTCGCTCAAACAGGTCACTG
+
CCCCCGGGGGGGFGGGGGGGGGGGGGGGGGGGGGGGGGGGGGGGGGGGGGGGGGGGGGGGGGGGGGGFGGGGGGGGGGGGGGGGGGGGGGGGGGGGGGGGGGGGGGGGGGGGGGGGGGGGGGGGGGGGGGGGGGGGGGGGGGGGGGGGGGGGGGGGGGGGGGGGGGGGGGGDFGGGGGGGGGGGGGGGGGGGGGGGGGGGGGGGGFFGGGGGGGGGFGGGGGGGGGGGGGGGGGFGGFGGFGGGGGGGEEGFFGFFFFFFFFFFFGFFGFFFFFF>FBFFFFFBB???FFFFF??A?F?D2
@M01607:188:000000000-KTTC9:1:1101:13225:4309 1:N:0:AAGGAGAC+CCGAAGTT
CATCGCTGACGAGTAACCGGATCCCCGATCCGTGGACTTGTCAGCGACTGAGGAAACAGACAAAGCACGGCTGAGGTCTTATAGGCCCTGTTCCTCAGCGCACAGTCATGCAGGAAATGCTCACCGTTAAGTCTGATGGCGTGAACGGTCGTACCAAGATGTATAAAAACATCGTGGACGGCAACCATCAGATGGAGCCGGGCATGCCAGAATCCTTCAACGTATTGTTGAAAGAGATTCGTTCGCTGGGTATCAACATCGAACTGGAAGACGAGTAATTCTCGCTCAAACAGGTCACTGC
+
CCCCCGGGGGGGGGGGGGGGGGGGGGGGGGGGGGGGGGGGGGGGGGGGGGGGFGGGGGGGGGGGGGGFCFGGGGGGGGGGGGGFGGGGGFGGGGGGGGGGGGGGGGGGGGGGGGGGGGGGFGFGGGGGGGGGGGGGGGGGGGGGGGGGGGGGGGGGGGGGGGGGGGGGGGGGGGGFGGGEGGGGGGGGGGGGGGGGGGGEGGGGGGGGGC7FFGGFFGGFFGF<FGGGGGGGGGFFGFG>BFFGDGGDFFGFFF8@FFFFB:FFFGFFGF?FDF61<AFFDBAFF(3>?>B?0:ADF8462
@M01607:188:000000000-KTTC9:1:1101:23565:4316 1:N:0:AAGGAGAC+CCGAAGAT
CATCGCTGACGAGTAACCGGATCCCCGATCCGTGGACTTGTCAGCGACTGAGGAAACAGACAGCTTGGTTGCTGAGGTTCGTGTGATATTTTTCCTCAGCATCTGATGGTGCAGGAAATGCTCACCGTTAAGTCTGATGACGTGAACGGTCGTACCAAGATGTATAAAAACATCGTGGACGGCAACCATCAGATGGAGCCGGGCATGCCAGAATCCTTCAACGTATTGTTGAAAGAGATTCGTTCGCTGGGTATCAACATCGAACTGGAAGACGAGTAATTCTCGCTCAAACTGGTCACTT
+
CCCCCGGGGGGGGGGFGFGGGGG@FGGGGGGGGGGGGGGGGGGGFGDGGG,CFFFGGGGGGFGGGGFDFGGGGGDFGGGGGGGGGGFFDFGGGFFCFG@FGGGGGGGGGFG9FEGEFEGGGGGGGFGFFG@FGGGGGGGGGGGGGGGGGCFBFGGGGGGGGGGGGGGGCGDGGGGGCECFDGGGGGGGGG9:CCFCGGGE85CGD8BFFFG6C7AFFGG6CFCFEG?CG><CG?BF481;FGDGF<DC)7D@F<4@FFFFBB4?55967FBF486418@B2:<)4?:(,<A?))8>>>754
@M01607:188:000000000-KTTC9:1:1101:19890:4317 1:N:0:AAGGAGAC+CCGAAGAT
CATCGCTGACGAGTAACCGGATCCCCGATCCGTGGACTTGTCAGCGACTGAGGAAACAGACTGTCAACCTGCTGAGGGTGTTCTACATGCTGACCTCAGCTTAGTTTTTTGCAGGAAATGCTCACCGTTAAGTCTGATGACGTGAACGGTCGTACCAAGATGTATAAAAACATCGTGGACGGCAACCATCAGATGGAGCCGGGCATGCCAGAATCCTTCAACGTATTGTTGAAAGAGATTCGTTCGCTGGGTATCAACATCGAACTGGAAGACGAGTAATTCTCGCTCAAACAGGTCACTG
+
CCCCCGGGGGGGGGGGGGGGGGGGGGGGGGGGGGGGGGGGGGGGGGGGGGGGGGGGGGGGGGGGGGGFGGGGGGGGGGGGGGGGGGGGGGGGGGGGGGGGGGGGGGGGGGGGGGGGGGGGGGGGGGGGGGGGGGGGGGGGGGGGGGGGGGGGGGGGGGGGGGGGGGGGGGGGGGGGGDEGGGGGGGGGGGGGGGGGGGGGGGGGGGGGGGGGGGGGFGGGGGGGGGGGGGGGGGFGGFFGFGGGGGGGFEGFFGFFFFFFF?FF@GFFGF:FFF>>FFFFBA2::?:09?<DFBBD?D>>)
@M01607:188:000000000-KTTC9:1:1101:9122:4320 1:N:0:AAGGAGAC+CCGAAGAT
CATCGCTGACGAGTAACCGGATCCCCGATCCGTGGACTTGTCAGCGACTGAGGAAACAGACTCCGAACTCGCTGAGGTACGCACATTCAATAACCTCAGCAAAATGCGTTGCAGGAAATGCTCACCGTTAAGTCTGATGACGTGAACGGTCGTACCAAGATGTATAAAAACATCGTGGACGGCAACCATCAGATGGAGCCGGGCATGCCAGAATCCTTCAACGTATTGTTGAAAGAGATTCGTTCGCTGGGTATCAACATCGAACTGGAAGACGAGTAATTCTCGCTCAAACAGGTCACTG
+
CCCCCGGGGGGGGGGGGGGGGGGGGGGGGGGGGGGGGGGGGGGGGGGGGGGGGGGGGGGGGGGGGGGCFGGGGGGGGGGGGGGGGGGGGGGGGGGGGGGGGGGFGGGGGGGGGGGGGGGGGGGGGGGGGGGGGGGGGGGGGGGGGFGGGGGGGGGGGGGGGGGGGGGGGGGGGGGGGGGGGGGGGGGGGGGFGGGGGGGGGGGGGGGGGGGGGGGGFGGGGGGGGCFGCFGGGGFFGFEGFGGGGGGGEBGFFGFFFFF??BF5FDFFFF?FFFFFFFFFFFFFFFFFFBFFFFFD??:D2
@M01607:188:000000000-KTTC9:1:1101:13668:4342 1:N:0:AAGGAGAC+CCGAAGAT
CATCGCTGACGAGTAACCGGATCCCCGATCCGTGGACTTGTCAGCGACTGAGGAAACAGACTCGAGAGTGGCTGAGGGGATACTGACCTTGGACCTCAGCTCGATCACATGCAGGAAATGCTCACCGTTAAGTCTGATGACGTGAACGGTCGTACCAAGATGTATAAAAACATCGTGGACGGCAACCATCAGATGGAGCCGGGCATGCCAGAATCCTTCAACGTATTGTTGAAAGAGATTCGTTCGCTGGGTATCAACATCGAACTGGAAGACGAGTAATTCTCGCTCAAACAGGTCACTG
+
CCCCCGGGGGGGGGGGGGGGGGGGGGGGGGGGGGGGGGGGGGGGGGGGGGGGGGGGGGGGGGGGGGGCGGGGGGGGGGGGGGGGGGGGGGGGGGGGGGGGGGGGGGGGGGGGGGGGGGGGGGGGGGGGGGGGGGGGGGGGGGGGGGGGGGGGGGGGGGGGGGGGGGGGGGGGGGGGGGGGGGGGGGGGGGGGGGGGGGGGCGGGGGGGGGGGGGGGFGGFFGEFGFG7FFCGGGFDD8@FFGGGGGGGFBD?FDF?FFFFFBFFFGFFGF:5?F>9?BFFFB><B??:B>A??(8>:32:)
@M01607:188:000000000-KTTC9:1:1101:7555:4350 1:N:0:AAGGAGAC+CCGAAGAT
CATCGCTGACGAGTAACCGGATCCCCGATCCGTGGACTTGTCAGCGACTGAGGAAACAGACGACATTACAGCTGAGGAAATATGCTGAGAATACCTCAGCAGCCCCAAATGCAGGAAATGCTCACCGTTAAGTCTGATGACGTGAACGGTCGTACCAAGATGTATAAAAACATCGTGGACGGCAACCATCAGATGGAGCCGGGCATGCCAGAATCCTTCAACGTATTGTTGAAAGAGATTCGTTCGCTGGGTATCAACATCGAACTGGAAGACGAGTAATTCTCGCTCAAACAGGTCACTG
+
CCCCCGGGGGGGGGGGGGGGGGGGGGGGGGGGGGGGGGGGGGGGGGGGGGFGGGGGGGGGGGGGGGG,:CFGGGGGGGGGGGGGGGGGGGGGGGGGGGGGGGGGGGGGGGGGGGGGGGGGGGGGGGGGGGGGGGGGGGGGGGGGGGGGGGGGGGGGGGGGGGGGGGGGGGGGGGGGFEGGGGGGGGGGGGGGGGGGGGGGGGGGGGGGGGGGGGGGFGGGGGGGGGGGGGGGGGFGGFGGFGGGGGGGFFGFFGFFFFF??FFFFGFFGF:@??BFFF?FDFFFF6:BFFFFFFFD?FBF4
@M01607:188:000000000-KTTC9:1:1101:10277:4355 1:N:0:AAGGAGAC+CCGAAGAT
CATCGCTGACGAGTAACCGGATCCCCGATCCGTGGACTTGTCAGCGACTGAGGAAACAGACCTCAAATCCGCTGAGGATTAGTTTTTTGACACCCTCAGCGGTCAAGGATGCAGGAAATGCTCACCGTTAAGTCTGATGACGTGAACGGTCGTACCAAGATGTATAAAAACATCGTGGACGGCAACCATCAGATGGAGCCGGGCATGCCAGAATCCTTCAACGTATTGTTGAAAGAGATTCGTTCGCTGGGTATCAACATCGAACTGGAAGACGAGTAATTCTCGCTCAAACAGGTCACTT
+
CCCCCGGGGGGGGGGGGGGGGGGGGGGGGGGGGGGFGGGGGGGGGGGGGGGGGGGGGGGGGGGGGGGEEFGGGGGGGGGGGGGGGGGGGGGGGGGGGGGGGGGGGGGGGGGGGGGGGGGGGGGGGGGGGGGGGGGGGGGGGGGGGGGGGGGGGGGGGGGGGGGGGGGGGGCGGGGGGGGGGGGCEGGGGGGGGGGGGGGGGGGGGGFGGGGGGGGGFGGGGGGGGGGGGGGGGGFGFFGGBDFFGGGGFFGFFGFFFFFFFFFFFDFFGF?FFFFFFFFFFFFFFF:03<AB:BBABFFA)
@M01607:188:000000000-KTTC9:1:1101:16586:4363 1:N:0:AAGGAGAC+CCGAAGAT
CATCGCTGACGAGTAACCGGATCCCCGATCCGTGGACTTGTCAGCGACTGAGGAAACAGACCGAATAATGGCTGAGGCGGTAGTATCCTAAGGCCTCAGCAAAGGCAGATGCAGGAAATGCTCACCGTTAAGTCTGATGACGTGAACGGTCGTACCAAGATGTATAAAAACATCGTGGACGGCAACCATCAGATGGAGCCGGGCATGCCAGAATCCTTCAACGTATTGTTGAAAGAGATTCGTTCGCTGGGTATCAACATCGAACTGGAAGACGAGTAATTCTCGCTCAAACAGGTCACTT
+
CCCCCGGGGGGGFGGGGGGGGGGGGGGGGGGGGGGGGGGGGGGGGGGGGGGGGGGGGGGGGGGGGGG,<CFFGGGGGGGGGGGGGGGGGGGGGGGGGGGGGGGGGGGGGGGGGGGGGGGGGGGGGGGGGGGGGGGGGGGGGGGGGGGGGGGGGGGGGGGGGGGGGGGGGGGGFGGGGGGGGGGGGGGGGGGGGGGGGGGGGGGGGGGGGGGGGGGGFGGGGGGGGGGGGGGGGGFGGFFGFGGGGDGCEFGFFFFFFFFFFFFFFGFFGFFFFFFBFFFFF<ABFFBFFF>?<?BA??FF.
@M01607:188:000000000-KTTC9:1:1101:15665:4366 1:N:0:AAGGAGAC+CCGAAGAT
CATCGCTGACGAGTAACCGGATCCCCGATCCGTGGACTTGTCAGCGACTGAGGAAACAGACAACTGTCGTGCTGAGGGCTAATCGGCACGGTCCCTCAGCGAATGGAGGTGCAGGAAATGCTCACCGTTAAGTCTGATGACGTGAACGGTCGTACCAAGATGTATAAAAACATCGTGGACGGCAACCATCAGATGGAGCCGGGCATGCCAGAATCCTTCAACGTATTGTTGAAAGAGATTCGTTCGCTGGGTATCAACATCGAACTGGAAGACGAGTAATTCTCGCTCAAACAGGTCACTT
+
CCCCCGGGGGGGGGGGGGGGGGGGGGGGGGGGGGGGGGGGGGGGGGGGGGGGGGGGGGGGGGGGGGG<CFGGGGGGGGGGGGGGGGGGGGGGGGGGGGGGGGGGGGGGGGGGGGGGGGGGGGGGGGGGGGGGGGGGGGGGGGGGGGGGGGGGGGGGGGGGGGGGGGGGGGGGGGGGGGGGGGGGGGGGGGGGGGGGGGGGGGGGGGGGGGGGGGGGFGGGGGGGGGGGGGGGGGFGGFGGFGGGGGGGFFGFFGFFFFFFFFFFFGF?FFFFF?BBFFFFBAAFFFBFFFBBB?FABFFF)
@M01607:188:000000000-KTTC9:1:1101:18683:4374 1:N:0:AAGGAGAC+CTGAAGAT
CATCGCTGACGAGTAACCGGATCCCCGATCCGTGGACTTGTCAGCGACTGAGGAAACAGACTTCTAACCGGCTGAGGGGAAAAGAGGTTAAGGCCTCAGCACGCATTCGTGCAGGAAATGCTCACCGTTAAGTCTGATGACGTGAACGGTCGTACCAAGATGTATAAAAACATCGTGGACGGCAACCATCAGATGGAGCCGGGCATGCCAGAATCCTTCAACGTATTGTTGAAAGAGATTCGTTCGCTGGGTATCAACATCGAACTGGAAGACGAGTAATTCTCGCTCAAACAGGTCACTG
+
CCCCCGGGGGGGGFGGGGGGGGGGGGGEGGGGGGGGGGGGGGGGGGGGGGGGGGGGGGGGGGGGGGGCFGGGGGGGGGGGDFGGGGGGGGGGGGGGGGGGGGGGGGGGGGGGGGGGGGGGGGGFGGGGGGGGGGGGGGGGGGGGGGGGGGGGGGGGGGGGGGGGGGGGGGGGCFGGGC>FGGGGGGGGCGGGGGGDFGGGGD>EGGGGGGGGGGGFFGGGGGG<FFEGGGGGGGFFGFFGFGFGGGGGFFGFF4@FFFFFF<?FF5?FFF:47:B>FFF?>AFBF:0:>FFFFFBD?7>:.
@M01607:188:000000000-KTTC9:1:1101:21833:4376 1:N:0:AAGGAGAC+CCGAAGAT
CATCGCTGACGAGTAACCGGATCCCCGATCCGTGGACTTGTCAGCGACTGAGGAAACAGACCCTCATATGGCTGAGGGGGATCCCGTGAGTGTCCTCAGCCTCTTGGGTTGCAGGAAATGCTCACCGTTAAGTCTGATGACGTGAACGGTCGTACCAAGATGTATAAAAACATCGTGGACGGCAACCATCAGATGGAGCCGGGCATGCCAGAATCCTTCAACGTATTGTTGAAAGAGATTCGTTCGCTGGGTATCAACATCGAACTGGAAGACGAGTAATTCTCGCTCAAACAGGTCACTG
+
CCCCCGGGGGGGGGGGGGGGGGGGGGGGGGGGGGGGGGGGGGGGGGGGGG<FGGGGGGGGGGGGGGG,<CFGGGGGGGGGGGGGGGGGGGGGGGGGGGGGGGGGGGGGGGGGGGGGGGGGGGGGGGGGGGGGGGGGGGGGGGGGGGGGGGGGGGGGGGGGGGGGGGGGGGGGGGGGGGGGGGGGGGGGGGGGGGGGGGGGGGGGGGGGGGGGGGGGFGGGGGGGGGGGGGGGGGFGGFGGFGGGGGGGFFGFFGFFFFF??FFFFGFFCF<FFFBFF?FFFAAFB?:?B?A???:AFFFB2
@M01607:188:000000000-KTTC9:1:1101:12808:4401 1:N:0:AAGGAGAC+CCGAAGAT
CATCGCTGACGAGTAACCGGATCCCCGATCCGTGGACTTGTCAGCGACTGAGGAAACAGACGAGTCGACCGCTGAGGTCTTTCTAGCCGCCTACCTCAGTAGTTCAGGGTGCAGGAAATGCTCACCGTTAAGTCTGATGACGTGAACGGTCGTACCAAGATGTATAAAAACATCGTGGACGGCAACCATCAGATGGAGCCGGGCATGCCAGAATCCTTCAACGTATTGTTGAAAGAGATTCGTTCGCTGGGTATCAACATCGAACTGGAAGACGAGTAATTCTCGCTCAAACAGGTCACTG
+
CCCCCGGGGGGGGGGGGGGGEGGGGGGGGGGGGGGGGGGFGGGGGGGGGGGGFGGGGGGGGGGGGGG,8@@CFEGGGGGGGGGGGGGGGGGGGGGFGGGGGGGGGGGGGGGGGGGGGGGGGGGGGGGGGGGFGGGGGGGGGGGGGGGGGGGGGGGGGGGGGGGGGGGGGGGGGFGGG:EGGGGGGGGGFFGGDCGGGGGGGDEGE>9EGGGGFGGCFGGGGFD:CFGGGGGGDGFGFFGGFGGGGGC>BDD?FF@FFFF@:8FFFGFFF@?FFFF>FFF6AB<:01:?9?BF::BA?)44)
@M01607:188:000000000-KTTC9:1:1101:11575:4422 1:N:0:AAGGAGAC+CCGAAGAT
CATCGCTGACGAGTAACCGGATCCCCGATCCGTGGACTTGTCAGCGACTGAGGAAACAGACATCCTACGCGCTGAGGCTGGTACTTTGTAGATCCTCAGCTGGAGACGTTGCAGGAAATGCTCACCGTTAAGTCTGATGACGTGAACGGTCGTACCAAGATGTATAAAAACATCGTGGACGGCAACCATCAGATGGAGCCGGGCATGCCAGAATCCTTCAACGTATTGTTGAAAGAGATTCGTTCGCTGGGTATCAACATCGAACTGGAAGACGAGTAATTCTCGCTCAAACAGGTCACTG
+
CCCCCGGGGGGGGGGGGGGGGGGGGGGGGGGGGGGGGGGGGGGGGGGGGGGGGGGGGGGGGGGGGGGDCGGGGGGGGGGGGGGGGGGGGGGGGGGGGGGGGGGGGGGGGGGGGGGGGGGGGGGGGGGGGGGGGGGGGGGFGGGGGGGGGGGGGGGGGGGGGGGGGGGGGGGGGGGGGGGGGGGGGGGGGGGGGGFGGGGGGGGGGGGGGGGGGGGGFGGGGGGGGGGGGGGGGGFGGFGGFGGGGGGGB@<FFGFFFFFF?6FFFG?@GFFFFFFBF?B4:4<<6:?BBFFFF06A04:A)
@M01607:188:000000000-KTTC9:1:1101:7834:4428 1:N:0:AAGGAGAC+CCGAAGAT
CATCGCTGACGAGTAACCGGATCCCCGATCCGTGGACTTGTCAGCGACTGAGGAAACAGACTGGTATAGCGCTGAGGTAACCGATACCATATACCTCAGCTAGCTAAAATGCAGGAAATGCTCACCGTTAAGTTTGATGACGTGAACGGTCGTACCAAGATGTATAAAAACATCGTGGACGGCAACCATCAGATGGAGCCGGGCATGCCAGAATCCTTCAACGTATTGTTGAAAGAGATTCGTTCGCTGGGTATCAACATCGAACTGGAAGACGAGTAATTCTCGCTCAAACAGGTCACTG
+
CCCCCGGGGGGGGGGGGGGGGGGGGGGGGGGGGGGGGGGGGGGGGGGGGGGGGGGGGGGGGGGGGGG,<CFGGGGGGGGGGGGGGGGGGGGGGGGGGGGGGGGGGGGGGGGGGGGGGGGGGGGGGGGGGGGGGGGGGGGGGGGGGGGGGGGGGGGGGGGGGGGGGGGGGGGGGGGGGGGGGGGGGGGGGGGGGGGGGGGGGGGGGGGGGGGGGGGGFGGGGGGGGEGGGGGGGGFFFFFGFGGGGGGGFFGFFGFFFFFFFFFFFGFFGF?FFBBFBFFFBFFBFFFFB<AFFF?A4:DF2
@M01607:188:000000000-KTTC9:1:1101:16386:4434 1:N:0:AAGGAGAC+CCGAAGAT
CATCGCTGACGAGTAACCGGATCCCCGATCCGTGGACTTGTCAGCGACTGAGGAAACAGACATGTGCGCCGCTGAGGGGTTATCAGAGTCACACCTCAGCGTAGTGGTTTGCAGGAAATGCTCACCGTTAAGTCTGATGACGTGAACGGTCGTACCAAGATGTATAAAAACATCGTGGACGGCAACCATCAGATGGAGCCGGGCATGCCAGAATCCTTCAACGTATTGTTGAAAGAGATTCGTTCGCTGGGTATCAACATCGAACTGGAAGACGAGTAATTCTCGCTCAAACAGGTCACTG
+
CCCCCGGGGGGGFGGGGGGGGGGGGGGGGGGGGGGGGGGGGGGGGGGGGGGGGGGGGGGGGGGGGGGCFEGGGGGGGGGGGGGGGGGGGGGGGGGGGGGGGGGGGGGGGGGGGGGGGGGGGGGGGGGGGGGGGGGGGGGGGGGGGGGGGGGGGGGGGGGGGGGGGGGGGGGGGGCFGGGGGGGGGGGGGGGGGGGGGGGGGGGGGGGGGGGGGGGGFGGGGGGGGGGGGGGGGGFGGFGGFGGGGGGDEFGFBFBFFFFFFFFFFGFFGFF>4:>F?FFFB>BFFFFFFFFFF?F>?BFF4
@M01607:188:000000000-KTTC9:1:1101:11267:4440 1:N:0:AAGGAGAC+CCGAAGAT
CATCGCTGACGAGTAACCGGATCCCCGATCCGTGGACTTGTCAGCGACTGAGGAAACAGACTCGCCTCGTGCTGAGGCCTTTCGAACAAGGCACCTCAGCCGATACCTTTGCAGGAAATGCTCACCGTTAAGTCTGATGACGTGAACGGTCGTACCAAGATGTATAAAAACATCGTGGACGGCAACCATCAGATGGAGCCGGGCATGCCAGAATCCTTCAACGTATTGTTGAAAGAGATTCGTTCGCTGGGTATCAACATCGAACTGGAAGACGAGTAATTCTCGCTCAAACAGGTCACTG
+
CCCCCGGGGGGGG;FGGGGGGGGGGGGGGGGGGGGGGGGGGGGGGGGGGGGGGGGGGGGGGGGGGGGEFGGGGGGGGGGGGGGGGGGGGGGGGGGGGGGGGGGGGGGGGGGGGGGGGGGGGGGGGGGGGGGGGGGGGGGGGGGGGGGGGGGGGGGGGGGGGGGGGGGGGGGGGGGGGGGGGGGGGGGGFGGGGGGGGGGGGGGGGGGFGGGGGGGGFGGGGGGFGGGGGFDFGGFGGFFGFGGFGGGGFEGFFGFFFFFFFFFFFGFFGFFFFFFFBFFFFFFFFFBFFFFFFBFF0::B4
@M01607:188:000000000-KTTC9:1:1101:25410:4451 1:N:0:AAGGAGAC+CCGAAGAT
CATCGCTGACGAGTAACCGGATCCCCGATCCGTGGACTTGTCAGCGACTGAGGAAACAGACAATGTATTCGCTGAGGCCCACCTCGTGAAGCACCTCAGCTGTCCGTCTTGCAGGAAATGCTCACCGTTAAGTCTGATGACGTGAACGGTCGTACCAAGATGTATAAAAACATCGTGGACGGCAACCATCAGATGGAGCCGGGCATGCCAGAATCCTTCAACGTATTGTTGAAAGAGATTCGTTCGCTGGGTATCAACATCGAACTGGAAGACGAGTAATTCTCGCTCAAACAGGTCACTG
+
CCCCCGGGGGGGGGGGGGGGGGGGGGGGGGGGGGGGGGGGGGGGGG688@FGGGGGGGGGGGGGGGGGGGGGGGGGGGGGGGGGGGGGGGGGGGGGGGGGGGGGGGGGGGGGGGGGGGGGGGGGGGGGGGGGGGGGGGGGGGGGGGGGGGGGGGGGGGGGGGGGGGGGGGGGGGGGGGGGGGGGGGGGGGGGGGGGGGGGGGGGGFGGGGGGGGGGFGGGGGGGGGGGGGGGGGFGGFFGFGCGGGGDFFGFFGFFFFFFFFFFFGFFGFF@@?BFFFFFDBFFF?B:BFFFF:6A8?D>6
@M01607:188:000000000-KTTC9:1:1101:11483:4452 1:N:0:AAGGAGAC+CCGAAGAT
CATCGCTGACGAGTAACCGGATCCCCGATCCGTGGACTTGTCAGCGACTGAGGAAACAGACCAGCAGCAGGCTGAGGAAGTGTTTAACGTGAGCCTCAGCTACCTTTTATGCAGGAAATGCTCACCGTTAAGTCTGATGACGTGAACGGTCGTACCAAGATGTATAAAAACATCGTGGACGGCAACCATCAGATGGAGCCGGGCATGCCAGAATCCTTCAACGTATTGTTGAAAGAGATTCGTTCGCTGGGTATCAACATCGAACTGGAAGACGAGTAATTCTCGCTCAAACAGGTCACTG
+
CCCCCGGGGGGGGGGGGGGGGGGGGGGGGGGGGGGGGGGGGGGGGGGGGGGGFGGGGGGGGGGFGGGFGGGGGGFGGGGGGFFGGGGGGGGGGGGGGGGGGGGGGGGGGGGGGGGGGGGGGGGGGGGFGGGGGGGGGGGDGGGGGGGGGGGGGGGGGGGGGGGGGGGGGGEGGGGGGGGGGGGGGGGGGGGGGCGGGGGGGGGGGGGGGGGGGGGGFGGGGFGFFGGGGGGGGGFGGFGGFGGGFGDC@EGFFGFFFFFFFFFFFGFFC?BFFF>FFFF4<:922:??BF<BFFFF3:?D2
@M01607:188:000000000-KTTC9:1:1101:11650:4453 1:N:0:AAGGAGAC+CCGAAGAT
CATCGCTGACGAGTAACCGGATCCCCGATCCGTGGACTTGTCAGCGACTGAGGAAACAGACGGATAGGGCGCTGAGGACTGAACGTTGGTAATCCTCAGCTTACGTGTCTGCAGGAAATGCTCACCGTTAAGTCTGATGACGTGAACGGTCGTACCAAGATGTATAAAAACATCGTGGACGGCAACCATCAGATGGAGCCGGGCATGCCAGAATCCTTCAACGTATTGTTGAAAGAGATTCGTTCGCTGGGTATCAACATCGAACTGGAAGACGAGTAATTCTCGCTCAAACAGGTCACTT
+
CCCCCGGGGGGGGGGGGGGGGGGGGGGGGGGGGGGGGGGGGGGGGGGGGGGGGGGGGGGGGGGGGGG8FGGGGGGGGFGGGGGGGGGGGGGGGGGGGGGGGGGGGGGGGGGGGGGGGGGGGGGGGGGGGGGGGGGGGGGGGGGGGGGGGEGGGGGGGGGGGGFGGGGGGGGGGGFGGGGGGGGGGGGGGGFGGGGGGGGGGGGGGGGFGGGGGGGGFGGGGGGGGGGGGGGGGGFGGFFGFGGGFGGGFFGFFGFFFFFFFFFFFGFFGFFFF?9>?FFFAABB?FBFFFFF:?6A?>09)
@M01607:188:000000000-KTTC9:1:1101:14750:4455 1:N:0:AAGGAGAC+CCGAAGAT
CATCGCTGACGAGTAACCGGATCCCCGATCCGTGGACTTGTCAGCGACTGAGGAAACAGACTACCTTTAAGCTGAGGTTAGAGCTGAAGAAGCCCTCAGCTGATGAGTTTGCAGGAAATGCTCACCGTTAAGTCTGATGACGTGAACGGTCGTACCAAGATGTATAAAAACATCGTGGACGGCAACCATCAGATGGAGCCGGGCATGCCAGAATCCTTCAACGTATTGTTGAAAGAGATTCGTTCGCTGGGTATCAACATCGAACTGGAAGACGAGTAATTCTCGCTCAAACAGGTCACTG
+
CCCCCGGGGGGGGGGGGGGGGGGGGGGGGGGGGGGGGGGGGGGGGGGGGGGGGGGGGGGGGGGGGGGFGGGGGGGGGGGGGGGGGGGGGGGGGGGGGGGGGGGGGGGGGGGGGGGGGGGGGGGGGGGGGGGGGGGGGGGGGGGGGGGGGGGGGGGGGGGGGGGGGGGGGGGGGGGGGGGGGGGGGGGGGGGGGGGGGGGGGGGGGGGGGGGGGGGGFGGGGGGGGGGGGGFGGGFGGFGGFGGGGGGGFFGFFGFFFFFFFFFFFGFFGFFFFFFFFFFFFFBFFF?BFFFFF?F>?>?F2
@M01607:188:000000000-KTTC9:1:1101:15323:4464 1:N:0:AAGGAGAC+CCGAAGAT
CATCGCTGACGAGTAACCGGATCCCCGATCCGTGGACTTGTCAGCGACTGAGGAACAGACACAGCACGAGCTGAGGTATGAGTTGACACAAGCCTCAGCAACTATGCTTGCAGGAAATGCTCACCGTTAAGTCTGATGACGTGAACGGTCGTACCAAGATGTATAAAAACATCGTGGACGGCAACCATCAGATGGAGCCGGGCATGCCAGAATCCTTCAACGTATTGTTGAAAGAGATTCGTTCGCTGGGTATCAACATCGAACTGGAAGACGAGTAATTCTCGCTCAAACAGGTCACTGC
+
CCCCCGGGGGGGGGGGGGGGGGGGGGGGGGGGGGGGGGGGGGGGGGGGGGGGGGGGGGGGGGGGGGGGGGGGGGGGGGGGGGGGGGGGGGGGGGGGGGGGGGGGGGGGGGGGGGGGGGGGGGGGGGGGGGGGGGGGGGGGGGGGGGGGGGGGGGGGGGGGGGGGGGGGGGGGGGGGGGGGGGGGGGGGDGGGGGGGGGGGGGGGGGGGGGGGGGGGFGGGGGGGGGGGGGGGGGFCGFGGFGGGGGGGFFGFFGFFFFFF:BFFFGFFGFFFFFB?FFFFFAAB:<B>FFF0?6A?BFA<2
@M01607:188:000000000-KTTC9:1:1101:11824:4465 1:N:0:AAGGAGAC+CCGAAGAT
CATCGCTGACGAGTAACCGGATCCCCGATCCGTGGACTTGTCAGCGACTGAGGAAACAGACTTCCACTGCGCTGAGGGGTTGTTTGCGCGACTCCTCAGCATAATCAGCTGCAGGAAATGCTCACCGTTAAGTCTGATGACGTGAACGGTCGTACCAAGATGTATAAAAACATCGTGGACGGCAACCATCAGATGGAGCCGGGCATGCCAGAATCCTTCAACGTATTGTTGAAAGAGATTCGTTCGCTGGGTATCAACATCGAACTGGAAGACGAGTAATTCTCGCTCAAACAGGTCACTG
+
CCCCCEGGEFGGGGECGEGGDBCEFGEGGGGGGF@FGFFDFDEEAF@FEGCFCDFEFGGGGGGFFGFC:CF:FEEFFEDCCEEFEGGGDGGDFEGF@FDFBEEEFGDGGGFGFGG7EFFFGFAFFE@FC7=?D<FFGDADDC=FECEG@>FG@FG7FA<FFF@,@DFGGGG8FGEGF@>B:ECGGGCGDCCFGFGGG6CBCE8BEB*CFFFFGFF8@FGGGGGCEEFGG70?FGFGF4FFF<FDDDDD>5CFF<?F?FF?BBF?>CFFF@:).:>FFF?4<<2<2??BFFBF1:BA:?74)
@M01607:188:000000000-KTTC9:1:1101:23538:4475 1:N:0:AAGGAGAC+CCGAAGAT
CATCGCTGACGAGTAACCGGATCCCCGATCCGTGGACTTGTCAGCGACTGCGGAAACAGACACACCCAAGGCTGAGGATGAAATTTACGGCCCCCTCAGCTGGTCATATTGCAGGAAATGCTCACCGTTAAGTCTGATGACGTGAACGGTCGTACCAAGATGTATAAAAACATCGTGGACGGCAACCATCAGATGGAGCCGGGCATGCCAGAATCCTTCAACGTATTGTTGAAAGAGATTCGTTCGCTGGGTATCAACATCGAACTGGAAGACGAGTAATTCTCGCTCAAACAGGTCACTG
+
CCCCCGGGGGGGGGGGGGGGGGGGGGGGGGGGGGGGGGGGGGGGGGGGGG8FGGGGGGGGGGGGGGG,::CFFGGGGGGGGGGGGGGGGGGGGGGGGGGGGGGGGGGGGGGGGGGGGGGGGGGGGGGGGGGGGGGGGGGGGGGGGGGGGGGGGGGGGGGGGGGGGGGGGGGGGGGGFGGGGGGGGGGGGGGGGGGGGGGGGGGGGGGGGGGGGGGGFFGGGGGGGGGGGGGGGGFGGFGGFGCGGDGGFFGFFGFFFFFFF?FFFFFFCFBFFFFBFFFFFFAAF?F?9?FFFBBD?F><)
@M01607:188:000000000-KTTC9:1:1101:5507:4477 1:N:0:AAGGAGAC+CCGAAGAT
CATCGCTGACGAGTAACCGGATCCCCGATCCGTGGACTTGTCAGCGACTGAGGAAACAGACCCAGCACATGCTGAGGAGCGCACTTCCATGGTCCTCAGCCTTTCAGAGTGCAGGAAATGCTCACCGTTAAGTCTGATGACGTGAACGGTCGTACCAAGATGTATAAAAACATCGTGGACGGCAACCATCAGATGGAGCCGGGCATGCCAGAATCCTTCAACGTATTGTTGAAAGAGATTCGTTCGCTGGGTATCAACATCGAACTGGAAGACGAGTAATTCTCGCTCAAACAGGTCACTT
+
CCCCCGGGGGGCGGGGGGGGGGGGGGGGGGGGGGGGGGGEGGGGGGGGGG<FGGGGGGGGGGGGGGGFGGGGGGGGGGGGGGGGGGGGGGGGGGGGGGGGGGGGGGGGGGGCGGGGGGGGGGGGGGGGGGGGGGGGGGGGGGGGGGGGGGGCGGGGGGGGGGGGGGFGGGEGGGGGGGGGGGGGGGGGGGGGGGFFGFGGDGGGGGGGGGG6CGGGFGGGFGGC6CFF9F4:FGFGGFGGFGGGGDDGFFGFFGFFFFFFF?FFFGF?44:@@BF9<B4*4<A)-,31>F<B?BFB?:34-
@M01607:188:000000000-KTTC9:1:1101:23678:4477 1:N:0:AAGGAGAC+CCGAAGAT
CATCGCTGACGAGTAACCGGATCCCCGATCCGTGGACTTGTCAGCGACTGCGGAAACAGACCGTCTTCACGCTGAGGCGTAGCGTATTAGTGACCTCAGCTTCTGGCAATGCAGGAAATGCTCACCGTTAAGTCTGATGACGTGAACGGTCGTACCAAGATGTATAAAAACATCGTGGACGGCAACCATCAGATGGAGCCGGGCATGCCAGAATCCTTCAACGTATTGTTGAAAGAGATTCGTTCGCTGGGTATCAACATCGAACTGGAAGACGAGTAATTCTCGCTCAAACAGGTCACTG
+
CCCCCGGGGGGGGGGGGGGGGGGGGGGGGGGGGGGGGGGGGGGGGGGGGG,CGGGGGGGGGGGGGGGEFGGGGGGGGGGGGGGGGGGGGGGGGGGGGGGGGGGGGGGGGGGGGGGGGGGGGGGGGGGGGGGGGGGGGGGGGGGGGGGGGGGGGGGGGGGGGGGGGGGGGGGGGGGGGGGGGGGGGGGGGGGGGGGGGGGGGGGGGGGGGGGGGGGGFGGGGGGGGGFGGGGGGGFGGF7FFGGGGGGGE:DFFFFFFFFFBFFFFGFFGFFFFFF>?BFFFBFFFFFBBFFFFFBF:DF>)
@M01607:188:000000000-KTTC9:1:1101:23418:4483 1:N:0:AAGGAGAC+CCGAAGAT
CATCGCTGACGAGTAACCGGATCCCCGATCCGTGGACTTGTCAGCGACTGCGGAAACAGACACTGTCCATGCTGAGGCAACGGATTCTAGTAGCCTCAGCAAAGGCTGGTGCAGGAAATGCTCACCGTTAAGTCTGATGACGTGAACGGTCGTACCAAGATGTATAAAAACATCGTGGACGGCAACCATCAGATGGAGCCGGGCATGCCAGAATCCTTCAACGTATTGTTGAAAGAGATTCGTTCGCTGGGTATCAACATCGAACTGGAAGACGAGTAATTCTCGCTCAAACAGGTCACTG
+
CCCCCGGGGGGGGGGGGGGGGGGGGGGGGGGGGGGGGGGGGGGGGGGGGG8FGGGGGGGGGGGGGGGGGGGGGGGGGGGGGGGGGGGGGGGGGGGGGGGGGGGGGGGGGGGGGGGGGGGGGGGGGGGGGGGGGGGGGGGGGGGGGGGGGGGGGGGGGGGGGGGGGGGGGGGGGGGG6FGGGGGGGGGGGGGGGGGGGGGGGGGGGGGGGGGGGGFGFGGGGDGGGGGFFGGGFGFGGFGGFGGGGGGGFFGFFDFFFFFFFFFFFGFFGF?FFFF9??FFFFFFFFBFFFFFFFFF:D?B2
@M01607:188:000000000-KTTC9:1:1101:22977:4495 1:N:0:AAGGAGAC+CCGAAGAT
CATCGCTGACGAGTAACCGGATCCCCGATCCGTGGACTTGTCAGCGACTGAGGAAACAGACCTCCTACTCGCTGGGTTTAAATTATATTAACCCTCAGCCTGAGCGGCTGCAGGAAATGCTCACCGTTAAGTCTGATGACGTGAACGGTCGTACCAAGATGTATAAAAACATCGTGGACGGCAACCATCAGATGGAGCCGGGCATGCCAGAATCCTTCAACGTATTGTTGAAAGAGATTCGTTCGCTGGGTATCAACATCGAACTGGAAGACGAGTAATTCTCGCTCAAACAGGTCACTGC
+
CCCCCGGGGGGGGGGGGGGGGGGGGGGGGGGGGGGFGGGGGGGGGGGGGGEFGGGGGGGGGGGGGGGGGGGGGGGGGGGGGGGGGGGGGGGGGGGGGGGGGGGGGGGGGGGGGGGGGGGGGGGGGGGGGGGGGGGGGGGGGGGGGGGGGGGGGGGGGGGGGGGGGGGGGGGGGGGGGGGGGGGGGGGGGGGGGGGGGGGGGGGGGGGGGGGGGGGGFGGGGGGGGGGGGGGGGGFGG4FGFGGGGGGGFFGFFGFFFFFFFFFFFGFFGFFFFFFFFFFFFAFFBBFFFFFFFBA7?:<A2
@M01607:188:000000000-KTTC9:1:1101:16432:4498 1:N:0:AAGGAGAC+CCGAAGAT
CATCGCTGACGAGTAACCGGATCCCCGATCCGTGGACTTGTCAGCGACTGAGGAAACAGACCATCTCATAGCTGAGGATTGGAGTTGCCCGGCCCTCAGCTTAATGTTATGCAGGAAATGCTCACCGTTAAGTCTGATGACGTGAACGGTCGTACCAAGATGTATAAAAACATCGTGGACGGCAACCATCAGATGGAGCCGGGCATGCCAGAATCCTTCAACGTATTGTTGAAAGAGATTCGTTCGCTGGGTATCAACATCGAACTGGAAGACGAGTAATTCTCGCTCAAACAGGTCACTG
+
CCCCCGGGGGGGBFGGGGGGGGGGGGGGGGGGGGGGGGGGGGGGGGGGGGGGGGGGGGGGGGGGGGG,<CFGGGGGGGGGGGGGGGGGGGEDFGGGGGGGGGGGGGGFGGGGGGGGGGGGGGGGGGGGGGGGGGGGGGFGGGGGGGGGGGGGGGGGFGGGGGGGGGGGGGGGGGGGGEGGGGGGGGGGGGGGGGGGGGGGGGGGGGGGGGGGGGGGFGGGGGCFGGGG<FFCFFFGGFGGFGFGCDGDE:DFFGFFFFFFFF4?FFFF9@3>F?F9FFFFF2<>?6?BBB<??::A807<6
@M01607:188:000000000-KTTC9:1:1101:7804:4507 1:N:0:AAGGAGAC+CCGAAGAT
CATCGCTGACGAGTAACCGGATCCCCGATCCGTGGACTTGTCAGCGACTGAGGAAACAGACAACTCACGAGCTGAGGTCTGTCTTATCAAAAACCTCAGCTCGGACACCTGCAGGAAATGCTCACCGTTAAGTCTGATGACGTGAACGGTCGTACCAAGATGTATAAAAACATCGTGGACGGCAACCATCAGATGGAGCCGGGCATGCCAGAATCCTTCAACGTATTGTTGAAAGAGATTCGTTCGCTGGGTATCAACATCGAACTGGAAGACGAGTAATTCTCGCTCAAACAGGTCACTG
+
CCCCCGGGGGGGGGGGGGGGGGGGGGGGGGGGGGGGGGGGGGGCFGDGGGFFDGGGGGGGGGGGGGGFFGGGGGEFFFGGGGGGFGGGGGGGGGG8FGGGGGGEGGGGGGGGGGGGGGGGGGGGGGEFCGGGGGGGGGGGGEGGGGGGGEGGEFG7@FGGGGGDFFGGGGEGGGGGCCGGEEGGGGFG?FFDFG;BFGGGGDE>GGFFDGCGFFGGFGGGGFGFGFC7@FGGGFFGGFGFFDC<CGGGFD:7B7=@FFFF>?5?@FFFF42>F?9>FFFFFFBDF:<<><AF<<(42:):)
@M01607:188:000000000-KTTC9:1:1101:8258:4512 1:N:0:AAGGAGAC+CCGAAGAT
CATCGCTGACGAGTAACCGGATCCCCGATCCGTGGACTTGTCAGCGACTGAGGAAACAGACCTCAAACAGGCTGAGGGTCGAGATGGTACCGACCTCAGCCTCACTACGTGCAGGAAATGCTCACCGTTAAGTCTGATGACGTGAGCGGTCGTACCAAGATGTATAAAAACATCGTGGACGGCAACCATCAGATGGAGCCGGGCATGCCAGAATCCTTCAACGTATTGTTGAAAGAGATTCGTTCGCTGGGTATCAACATCGAACTGGAAGACGAGTAATTCTCGCTCAAACAGGTCACTG
+
CCCCCGGGGGGGGGGGGGGGGGGGGGGGEGGGGGGGGGGGGGGGGGGGGGGGGGGGGGGGGGGGGGG<FFGGGGGGGGGGGGGGGGGGGGGGGGGGGGGGGGGGGGGGGFGGGGGGGGGGGFGGGGGGGGGGGGGGGGGGGGGGGGGGGGGGGGGGGGGGGGGGGGGGGGGGGGG@FFGGGGGGGGGGGGGGGGGGGGGGGGGGGGGGGGGGGFGGFGGGGGGGGFGFCGGGGGFGGFFFFGGFGGGGFFGFFCFFFFF54<FFFCF@FFF>?8>B??FF<AFFF04:BFFF?B?ADF>2)
@M01607:188:000000000-KTTC9:1:1101:7687:4517 1:N:0:AAGGAGAC+CCGAAGAT
CATCGCTGACGAGTAACCGGATCCCCGATCCGTGGACTTGTCAGCGACTGAGGAAACAGACACTAAATAAGCTGAGGAGGGATTCTAATTTGGCCTCAGCAACACACCGTACAGGAAATGCTCACCGTTAAGTCTGATGACGTGAACGGTCGTACCAAGATGTATAAAAACATCGTGGACGGCAACCATCAGATGGAGCCGGGCATGCCAGAATCCTTCAACGTATTGTTGAAAGAGATTCGTTCGCTGGGTATCAACATCGAACTGGAAGACGAGTAATTCTCGCTCAAACAGGTCACTG
+
CCCCCGGGG?FFGGGGGDGGGGG8CFGGFGGGGGEGGGGGEEFACC@F@G@CFCFFGGGGGEFGDEGCFFFGGDFGGFDGGGG<FFFGGCEGF<<FCGGDFGGGGGE=>BE@CGGGGGGFFA<FDF=B?6=?FFDFGGGGGGGGGGGGC=FECFG=FFGG?FGG@DGGGFGGGFEGC78DCCGGGGFGFFGGFCFFGFG7B51BEC:FGFGGG;?C6CFGD@E<AC6@GDGGGCBCFFG>C3;<CDGGDFGFFFF?F:??4?:FF5=4C?<@)8>1<F==4<A<?08,92A?0:1<BF:>4
@M01607:188:000000000-KTTC9:1:1101:16161:4519 1:N:0:AAGGAGAC+CCGAAGAT
CATCGCTGACGAGTAACCGGATCCCCGATCCGTGGACTTGTCAGCGACTAGGAAACAGACCTTCTTTAGGCTGAGGTCAGGATCACCCGTCTCCTCAGCCGGAGATCGTGCAGGAAATGCTCACCGTTAAGTCTGATGACGTGAACGGTCGTACCAAGATGTATAAAAACATCGTGGACGGCAACCATCAGATGGAGCCGGGCATGCCAGAATCCTTCAACGTATTGTTGAAAGAGATTCGTTCGCTGGGTATCAACATCGAACTGGAAGACGAGTAATTCTCGCTCAAACAGGTCACTGC
+
CCCCCGGGGGGGGGGGGGGGGGGGGGGGGGGGGGGGGGGGGGGGGGGGGGGGGGGGGGGGGGGGGGG,:CFFGGGGGGGGGGGGGGGGGGGGGGGGGGGGGGGGGGGGGGGGGGGGGGGGGGGGGGGGGGGGGGGGGGGGGGGGGGGGGGGGGGGGGGGGGGGGGGGGGGGGGGGGGGGGGGGGGGGGGGGGGGGGGGGGGGGGGGGGGGGGGGGGFGGGGGFFFGGGGGGFFFFGGFGGEGGGGGGGFFGFFGFFFFFFFFFFFGFFGFF@>BFBFFFFFFFB?:?9?AFF??D???A<2
@M01607:188:000000000-KTTC9:1:1101:20165:4538 1:N:0:AAGGAGAC+CCGAAGAT
CATCGCTGACGAGTAACCGGATCCCCGATCCGTGGACTTGTCAGCGACTGAGGAAACAGACTCGCCTGTGGCTGAGGTACTCGTTTAGTGTCCCCTCAGCTAGGACCTGTGCAGGAAATGCTCACCGTTAAGTCTGATGACGTGAACGGTCGTACCAAGATGTATAAAAACATCGTGGACGGCAACCATCAGATGGAGCCGGGCATGCCAGAATCCTTCAACGTATTGTTGAAAGAGATTCGTTCGCTGGGTATCAACATCGAACTGGAAGACGAGTAATTCTCGCTCAAACAGGTCACTG
+
CCCCCGGGGGGGGGGGGGGGGGGGGGGGGGGGGGGGGGGGGGGGGGGGGGGGGGGGGGGGGGGGGGG7FFGGGGGGGGGGGGGGGGGGGGGGGGGGGGGGGGGGGGGGGGGGGGGGGGGGGGGGGGGGGGGGGGGGGGGGGGGGGGGGGGGGGGGGGGGGGGGGGGGGGGGGGGGGGGGGGGGGGGGGGGGGGGGGGGGGGGGGGGGGGGGGGGGGFGGGGGGGGGGGGGGGGGFGDFGGFGGGGGGGFFGFFGFFFFFFFFFFFGFFGFFFFFF0??F=A9AFF:1:;BAF??6>48BF)
@M01607:188:000000000-KTTC9:1:1101:12229:4542 1:N:0:AAGGAGAC+CCGAAGAT
CATCGCTGACGAGTAACCGGATCCCCGATCCGTGGACTTGTCAGCGACTGAGGAAACAGACTGCGATTCGGCTGAGGAACATTACAGCCTGCGCCTCAGCCTGAATTCATGCAGGAAATGCTCACCGTTAAGTCTGATGACGTGAACGGTCGTACCAAGATGTATAAAAACATCGTGGACGGCAACCATCAGATGGAGCCGGGCATGCCAGAATCCTTCAACGTATTGTTGAAAGAGATTCGTTCGCTGGGTATCAACATCGAACTGGAAGACGAGTAATTCTCGCTCAAACAGGTCACTG
+
CCCCCGGGGGGGGGGGGGGGGGGGGGGGGGGGGGGEGGGGGGGGGGG:EGFFGGGGGGFGGGGGEGG,<8C@CFGGGGGGGFGGGGGGGGGGEGE7FG<FFDGDEFGGGGGGGGGGGFGDGFGGGFEGGEFGECGGFGGGGGGGGGGGE:FGGGGGGGGGD<FAFGGGGGFF:>FGGCDCG>CEGGGG9FGGE?FFF>FGGG>EGGGGGGCFC9FCC>FGFF8/0AFCGGGGGGFFCAFCFDGGGDG35>DF72=FFF?FB?FFFCFFGFFFFB((-8@FF9)-,((.6<<<18:>04>F)
@M01607:188:000000000-KTTC9:1:1101:20769:4553 1:N:0:AAGGAGAC+CCGAAGAT
CATCGCTGACGAGTAACCGGATCCCCGATCCGTGGACTTGTCAGCGACTGAGGAAACAGACCTTCGATTTGCTGAGGTAGCTGTGCCCTAGTACCTCAGCTTACTATTTTGCAGGAAATGCTCACCGTTAAGTCTGATGACGTGAACGGTCGTACCAAGATGTATAAAAACATCGTGGACGGCAACCATCAGATGGAGCCGGGCATGCCAGAATCCTTCAACGTATTGTTGAAAGAGATTCGTTCGCTGGGTATCAACATCGAACTGGAAGACGAGTAATTCTCGCTCAAACAGGTCACTG
+
CCCCCGGGGGGGGGGGGGGGGGGGGGGGGGGGGGGGGGGGGGGGGGGGGGGGGGGGGGGGGGGGGGG,<CFFGGGGGGGGGGGGGGGGGGGGGGGGGGGGGGGGGGGGGGGGGGGGGGGGGGGGGGGGGGGGGGGGGGGGGGGGGGGGGGGGGGGGGGGGGGGGGGGGGGGGGGGGGEEGGGGGGGGGGGGGGGGGGFGGGGGGGGGGGGGGGGGGFGGGGGGGGGGGGGGGGGFGCFFFFGGGGGGGFFGFFGFFFFFF?:FFFGFFGFFFFFFFFFFFFFFBBBBBFFFF:?F<?:,<.
@M01607:188:000000000-KTTC9:1:1101:26098:4554 1:N:0:AAGGAGAC+CCGAAGAT
CATCGCTGACGAGTAACCGGATCCCCGATCCGTGGACTTGTCAGCGACTGAGGAAACAGACCTTATGTATGCTGAGGCATGAAATGGATACAACCTCAGCTCCATACAATGCAGGAAATGCTCACCGTTAAGTCTGATGACGTGAACGGTCGTACCAAGATGTATAAAAACATCGTGGACGGCAACCATCAGATGGAGCCGGGCATGCCAGAATCCTTCAACGTATTGTTGAAAGAGATTCGTTCGCTGGGTATCAACATCGAACTGGAAGACGAGTAATTCTCGCTCAAACAGGTCACTT
+
CCCCCGGGGGGGDGGGGGGGGGGGGGGGGGGGGGGGGGGGGGGGGG688@FGGGGGGGGFGGGGGGGFFGGGGGGGGGGGGGGGGFGGGGGGGGGEGGGGFGGGGGGGGFG?FGGGGGGGGGGGGFEFEGGGGGGFFGGGGGGGGGGGGEGGGGGGGGGGFGGGGGGGGGGGGGGGG7EG>GGGGEFEGGGGGGGGGFGGEEGGGGEEGGFFGGGGFGGGGGGGFGGGGF<FGCB<FFFGFGGGGGG3>:<FFGFFFFF:?<FFFD@@GFFFFF67:?FFAB>)(46:28A??,:B0:BA)
@M01607:188:000000000-KTTC9:1:1101:22701:4556 1:N:0:AAGGAGAC+CCGAAGAT
CATCGCTGACGAGTAACCGGATCCCCGATCCGTGGACTTGTCAGCGACTGAGGAAACAGACTAATTGTCAGCTGAGGCATCTATTTGGCCTTGCCTCAGCACGGGAATTTGCAGGAAATGCTCACCGTTAAGTCTGATGACGTGAACGGTCGTACCAAGATGTATAAAAACATCGTGGACGGCAACCATCAGATGGAGCCGGGCATGCCAGAATCCTTCAACGTATTGTTGAAAGAGATTCGTTCGCTGGGTATCAACATCGAACTGGAAGACGAGTAATTCTCGCTCAAACAGGTCACTT
+
CCCCCGGGGGGGGGGGGGGGGGGGGGGGGGGGGGGGGGGGGGGGGGGGGG8FGGGGGGGGGGGGGGGFGGGGGGGGGGGGGGGGGGGGGGGGGGGGGGGGGGGGGGGGGGGGGGGGGGGGGGGGGGGGGGGGGGGGGGGGGGGGGGGGGGGGGGGGGGGGGGGGGGGGGGGGGGGGGGGGGGGGGGGGGGGGGGGGGGGGGGGGGFGGGGGGGFGGFGGGGCEFCEGFGGGGGGFGGFFFFDCFGGGGFFGFBCFFFFFFFBFF@C=FFFFFFF>>6<FFF>2)242<FBBFFB6A0?74)
@M01607:188:000000000-KTTC9:1:1101:7961:4565 1:N:0:AAGGAGAC+CCGAAGAT
CATCGCTGACGAGTAACCGGATCCCCGATCCGTGGACTTGTCAGCGACTGAGGAAACAGACTGTGTTAACGCTGAGGTGAGACAGTTCTTGATCCTCAGCGAGTTGAAGTGCAGGAAATGCTCACCGTTAAGTCTGATGACGTGAACGGTCGTACCAAGATGTATAAAAACATCGTGGACGGCAACCATCAGATGGAGCCGGGCATGCCAGAATCCTTCAACGTATTGTTGAAAGAGATTCGTTCGCTGGGTATCAACATCGAACTGGAAGACGAGTAATTCTCGCTCAAACAGGTCACTG
+
CCCCCGGGGGGGGGGGGGGGGGGGGGGGGGGGGGGGGGGGGGGGGGGGGGCFGGGGGGGGGGGGGGG,CCFGGGGGGGGGGGGGGGGGGGGGGGGGGGGGGGGGGGGGGGGGGGGGGGGGGGGGGGGGGGGGGGGGGGGGGGGGGGGGGGGGGGGGGGGGGGGFGGGGGGGGGGGGGGGFGGGGGGGGGGGGGGGGGGGGGGGGGGGGGGGGFGGGFGGGGGGGGFGEFGFGGGFGGFGGFGGGGGGGFFGFFGFFFFFFFFFFFGFFGF::?<FBB?FF<9AA:?BBFFF??7(5??:D2
@M01607:188:000000000-KTTC9:1:1101:8554:4566 1:N:0:AAGGAGAC+CCGAAGAT
CATCGCTGACGAGTAACCGGATCCCCGATCCGTGGACTTGTCAGCGACTGCGGAAACAGACTAATCGCCAGCTGAGGTCACAAAATAAATGGACCTCAGTTGTTGTGATGCAGGAAATGCTCACCGTTAAGTCTGATGACGTGAACGGTCGTACCAAGATGTATAAAAACATCGTGGACGGCAACCATCAGATGGAGCCGGGCATGCCAGAATCCTTCAACGTATTGTTGAAAGAGATTCGTTCGCTGGGTATCAACATCGAACTGGAAGACGAGTAATTCTCGCTCAAACAGGTCACTGC
+
CCCCCGGGGGGGGGGGGGGGGGGGGGGGGGGGGGGGGGGGGGFGGGGGGG,BCGGGGGGGGGGGGGG@FGGGGGGGGGGGGGGGGGGGGGGGGGGGGGGGGGGGGGGGGGGGGGGFFGGGGGGGGGGGGGGGGGGGGGGGGGGGGGGGGGGGGGGGGGGGGGFGGGGGGGGGGGGGDGGEGGEGGGGGDGGGFGGGGGGGGGGEFGGGGGGGGG6FFGGGGGGGG6FFGGGFFGFGFFGFF<DGGGGGFFGFFGFFFFFFF?FF>GFFFFBFBF>17A@F>4::::?>?B?::?>:?.4<)
@M01607:188:000000000-KTTC9:1:1101:8833:4589 1:N:0:AAGGAGAC+CCGAAGAT
CATCGCTGACGAGTAACCGGATCCCCGATCCGTGGACTTGTCAGCGACTGAGGAAACAGACATTTGCGGCGCTGAGGAACTGCCGAACTTATTCCTCAGCCAAAAAATTTGCAGGAAATGCTCACCGTTAAGTCTGATGACGTGAACGGTCGTACCAAGATGTATAAAAACATCGTGGACGGCAACCATCAGATGGAGCCGGGCATGCCAGAATCCTTCAACGTATTGTTGAAAGAGATTCGTTCGCTGGGTATCAACATCGAACTGGAAGACGAGTAATTCTCGCTCAAACAGGTCACTG
+
CCCCCGGGGGGGGGGGGGGGGGGGGGGGGGGGGGGGGGGGGGGGGGGGGGGGGGGGGGGGGGGGGFGCFGGGGGGGGGGGGGGGGGGGGGGGGGGGGGGGGGGGGGGGGGGGGGGGGGGGGGGGGGGGGGGGGGGGGGGGGGGGGGGGGGGGGGGGGGGGGGGGGGGGGGGGGGGGGDGGGGGGGGGGGGGGGGGGGGGGGGGGGGGGGGGGGGGGFGGGGGGFGGGGGGDCFFFFGFGGFGGGGGGGFFGFFFFFFFFFFBFFFGF?GFBFFFBFFFFFFF>4<FF:><AFF?FBDFFF4
@M01607:188:000000000-KTTC9:1:1101:24748:4600 1:N:0:AAGGAGAC+CCGAAGAT
CATCGCTGACGAGTAACCGGATCCCCGATCCGTGGACTTGTCAGCGACTGAGGAAACAGACGGAATTAGGGCTGAGGTCATACCTTCTAGTCCCCTCAGCTACACCGGGTGCAGGAAATGCTCACCGTTAAGTCTGATGACGTGAACGGTCGTACCAAGATGTATAAAAACATCGTGGACGGCAACCATCAGATGGAGCCGGGCATGCCAGAATCCTTCAACGTATTGTTGAAAGAGATTCGTTCGCTGGGTATCAACATCGAACTGGAAGACGAGTAATTCTCGCTCAAACAGGTCACTG
+
CCCCCGGGGGGGGGGGGGGGGGGGGGGGGGGGGGGGGGGGGGGGGG@@CFGGGGGGGGGGGGGGGGG,:CEFGGGGGGGGGGGGGGGGGGGGGGGGGGGGGGGGGGGGGGGGGGGGGGGGGGGGGGGGGGGGGGGGGGGGGGGGGGGGGGGGGGGGGGGGGGGGGGGGGGGGGGGGGGGGGGGGGGGGCGGGGGGGGGGGGGGGGGGGGGGGGGGGFFGGGGGFGGGGGGGGGFFGGFGGFGCGGGGGFECFFGFFFFFFFFFFFGFFFFFFFF>9??74<<BBFFFBFFDFFFFF?FFF4
@M01607:188:000000000-KTTC9:1:1101:12386:4609 1:N:0:AAGGAGAC+CCGAAGAT
CATCGCTGACGAGTAACCGGATCCCCGATCCGTGGACTTGTCAGCGACTGAGGAAACAGACATCAGCTATGCTGAGGTACTATTTATCAGGTTCCTCAGCCTCGAGGGGTGCAGGAAATGCTCACCGTTAAGTCTGATGACGTGAACGGTCGTACCAAGATGTATAAAAACATCGTGGACGGCAACCATCAGATGGAGCCGGGCATGCCAGAATCCTTCAACGTATTGTTGAAAGAGATTCGTTCGCTGGGTATCAACATCGAACTGGAAGACGAGTAATTCTCGCTCAAACAGGTCACTG
+
CCCCCGGGGGGGGGGGGGGGGGGGGGGGGGGGGGGGGGGGGGGGGGGGGGGGGGGGGGGGGGGGGGGEFGGGGGGGGGGGGGGGGGGGGGGGGGGGGGGGGGGGGGGGGGGGGGGGGGGGGGGGGGGGGGGGGGGGGGGGGGGGGGGGGGGGGGGGGGGGGGGGGGGGGGGGGGGGGGGGGGGGGGGGGGGGGGGGGGGGGGGGGGGGGGGGGGGGFGGGGGGGGGGFGGGGGGFGGFGGFGGGGGGGFFGFFGFF@FFFFFFFFGFFGFBFFFFFFFFFFFABBFB?FBAFFFFF?FFF2
@M01607:188:000000000-KTTC9:1:1101:6740:4613 1:N:0:AAGGAGAC+CCGAAGAT
CATCGCTGACGAGTAACCGGATCCCCGATCCGTGGACTTGTCAGCGACTGAGGAAACAGACTGCGCCCAAGCTGAGGGCTTAACTTGCATCTTCCTCAGCATTGTCGTGTGCAGGAAATGCTCACCGTTAAGTCTGATGACGTGAACGGTCGTACCAAGATGTATAAAAACATCGTGGACGGCAACCATCAGATGGAGCCGGGCATGCCAGAATCCTTCAACGTATTGTTGAAAGAGATTCGTTCGCTGGGTATCAACATCGAACTGGAAGACGAGTAATTCTCGCTCAAACAGGTCACTG
+
CCCCCGGGGGGGGGGGGGGGGGGGGGGGGGGGGGGGGGGGGGGGGGGGGGCFGGGGGGGGGGGGGGGDGGGGGGGGGGGGGGGGGGGGGGGGGGGGGGGGGGGGGGGGGGGGGGGGGGGGGGGGGGGGGGGGGGGGGGGGGGGGGGGGGEGGGGGGGGGGGGGGFGGGGGGGGGGGGDGGGGGGGGGGGGGGGGGGGGGGGGGGGGGFCGFGGGGGFGGGGGGGGGGGGGGGGGF4CA+CFDFFFDGGFFGFF<BFFFFFFFFFF4*<<F00.,43:?F?AFBFF66:622<:<BA)),6.
@M01607:188:000000000-KTTC9:1:1101:9158:4614 1:N:0:AAGGAGAC+CCGAAGAT
CATCGCTGATGAGTAACCGGATCCCCGATCCGTGGACTTGTCAGCGACTGAGGAAACAGACGTAGAAACCGCTGAGGCGCCGAGAAGAATGATCCTCAGCACTTCATGCTGCAGGAAATGCTCACCGTTAAGTCTGATGACGTGAACGGTCGTACCAAGATGTATAAAAACATCGTGGACGGCAACCATCAGATGGAGCCGGGCATGCCAGAATCCTTCAACGTATTGTTGAAAGAGATTCGTTCGCTGGGTATCAACATCGAACTGGAAGACGAGTAATTCTCGCTCAAACAGGTCACTG
+
CCCCCGGGGGGGGGGGGGGGGGGGGGGGGGGGGGGGGGGGGGGGGGGGGGGGGGGGGGGGGGGGGGG,::CFGGGGGGGGGGGGGGGGGGGGGGGGGGGGGGGGGGGGGGGGGGGGGGGGGGGGGGGGGGGGGGGGGGGGGGGGGGGGGGGGGGGGGGGGGGGGGGGGGGGGGGGGGGGGGGGGGGGGGGGGGGGGGGGGGGGGGGGGGGGGGGGGFGGGGGGGGGGGGFGFDGFGGFGGFGGGGGGGFFGFFG6FFFFF??FFFFFFGFFFFBFB??FF<BFB?FFFFFFFFF:>DFBF)
@M01607:188:000000000-KTTC9:1:1101:8521:4617 1:N:0:AAGGAGAC+CCGAAGAT
CATCGCTGACGAGTAACCGGATCCCCGATCCGTGGACTTGTCAGCGACTGCGGAAACAGACATCGTGGGTGCTGAGGGTCGCAGAAAATAAACCCTCAGCAGGCGTTTGTGCAGGAAATGCTCACCGTTAAGTCTGATGACGTGAACGGTCGTACCAAGATGTATAAAAACATCGTTGACGGCAACCATCAGATGGAGCCGGGCATGCCAGAATCCTTCAACGTATTGTTGAAAGAGATTCGTTCGCTGGGTATCAACATCGAACTGGAAGACGAGTAATCCTCGCTCAAACAGGTCACTG
+
CCCCCED@@FGG7@CFGFGGEGGCGGDGGGGGGGGGGGFDGGFGGC:::CAFDFGGGGGGGGGGGGG7@CEFEF,FCGFGGGEEFGEGGF?FFFF@FF@FGG<@C=7FFC@FCFGGGEFFGGGGFEGC=F@9CFGFFDC<=F>:AFFFE:FCBCFFGGGF@FGF9EGFD:@CGCCG,DE,>8CEEGGG9FF6<<B6B8FGGGGGG6FFFCF=GGF9AFFGDFE1AFGCCD<FGEFC*79*7C7C*9CG@EG@FG?=B?F48(75>57?D477:?1683B?))..22,0(8A?B?FF7:3<4
@M01607:188:000000000-KTTC9:1:1101:5042:4624 1:N:0:AAGGAGAC+CCGAAGAT
CATCGCTGACGAGTAACCGGATCCCCGATCCGTGGACTTGTCAGCGACTGAGGAAACAGACGTCAACGTTGCTGAGGAAGGCCGCGCGTATCGCCTCAGCGTCCACTTATGCAGGAAATGCTCACCGTTAAGTCTGATGACGTGAACGGTCGTACCAAGATGTATAAAAACATCGTGGACGGCGACCATCAGATGGAGCCGGGCATGCCAGAATCCTTCAACGTATTGGTGAAAGAGATTCGTTCGCTGGGTATCAACATCGAACTGGAAGACGAGTAATTCTCGCTCAAACAGGTCACTG
+
CCCCCGGGDGGGGGGGGCGGGFEFGGGGGGGGGGGGGGGGGDFGFGCFFE,CEC@FGGGGGGGGGE,6DCFGGGGDFFGGGGDFGGGGGGEFGGGGGGFGGGDGGGGGGGFFGGGECFDDFGFGFGGGGCFDFCDFGGFGDFFG7C9FD7FFGGG:FFGGGGG9CF,EEF:CGGGGCEC?BECGEEFBFCCE:CFFCFGGGGGEGGGGFCCGGGC8@DFG>7C<FFG?+>CGDGFF5?FCFGGGGDGGF@GFF4*9=@F?BFFFFF?F74(.7:B04?F?:)42:((4,,)4((4<2,3>)
@M01607:188:000000000-KTTC9:1:1101:6426:4624 1:N:0:AAGGAGAC+CCGAAGAT
CATGCTGACGAGTAACCGGATCCCCGATCCGTGGACTTGTCAGCGACTGAGGAAACAGACACTTGAATAGCTGAGGTGCCTGCTTTGCCTTACCTCAGCTCTGTAGCCTGCAGGAAATGCTCACCGTTAAGTCTGATGACGTGAACGGTCGTACCAAGATGTATAAAAACATCGTGGACGGCAACCATCAGATGGAGCCGGGCATGCCAGAATCCTTCAACGTATTGTTGAAAGAGATTCGTTCGCTGGGTATCAACATCGAACTGGAAGACGAGTAATTCTCGCTCAAACAGGTCACTGC
+
CCCCCCEFGE;F@FGFGFE@F@EEGGDGGEGGGGCFC,CFGGCFGG@@FG8DEFFGGGGGGGGGDAC,9:CE<FC7FFEEGFGGGGEFD9,FEGGGGFGFGCEFEEE<EGGCFG7EFGFE?EFGGGGGGGGGFFFEGGFFEGGF<FGGGCEGGGGGGGFFBF<FFGGDFGGDGGB:>EFED6CGGGCFCFGGCGGGGFC*:BEEGCFGFEGGF?6CFFFFGC**=6<2=<CFGGFFCACFFFGGCDGG>BGF):B@5FFF:?F4>D:FGF?@>B1(.)1=A26(((43<4>3<?>),5<4)
@M01607:188:000000000-KTTC9:1:1101:24414:4625 1:N:0:AAGGAGAC+CCGAAGAT
CATCGCTGACGAGTAACCGGATCCCCGATCCGTGGACTTGTCAGCGACTGAGGAAACAGACAGACTGGGAGCTGAGGAGGTTCTTCGAAAAAACCTCAGCAATTGACATTGCAGGAAATGCTCACCGTTAAGTCTGATGACGTGAACGGTCGTACCAAGATGTATAAAAACATCGTGGACGGCAACCATCAGATGGAGCCGGGCATGCCAGAATCCTTCAACGTATTGTTGAAAGAGATTCGTTCGCTGGGTATCAACATCGAACTGGAAGACGAGTAATTCTCGCTCAAACAGGTCACTT
+
CCCCCGGGGGGGGGGGFGGGGGGGGFEGGGGGGGG7FEFGGGGGGG@888CEFGGGGGGGGGFDFGG<CC@@EGGFFFGFCFGGGGGGGGEGGGGGGGGGGGGGGFGGGFFFGGGGGGGGGGGGGGGGGGGFGGGGGGGDFGEGCFDGDGGGGGGEGGG?EFGGGGGGGGGGGGG@C@>BE5EGCFGCFGGGGGGFGFGEC8CEGFGG?9<FGGGGFGGGGGGG69EF<75:D?=F5;9:7CCGGDDGDEGFFGFFFFFFF?FF>C?FGFBFF:>08<??A>4.:?B2>?FFF::83:8:)
@M01607:188:000000000-KTTC9:1:1101:8663:4640 1:N:0:AAGGAGAC+CCGAAGAT
CATCGCTGACGAGTAACCGGATCCCCGATCCGTGGACTTGTCAGCGACTGAGGAAACAGACTCCATGCAGGCTGAGGAAAATCACGTACGTGTCCTCAGCTTATGAATTTGCAGGAAATGCTCACCGTTAAGTCTGATGACGTGAACGGTCGTACCAAGATGTATAAAAACATCGTGGACGGCAACCATCAGATGGAGCCGGGCATGCCAGAATCCTTCAACGTATTGTTGAAAGAGATTCGTTCGCTGGGTATCAACATCGAACTGGAAGACGAGTAATTCTCGCTCAAACAGGTCACTG
+
CCCCCGGGGGGGGGGGGGGGGGGGGGGGGGGGGGGGGGGGGGGGGGGGGGGGGGGGGGGGGGGGGGG@FGGGGGGGGGGGGGGGGGGGGGGGGGGGGGGGGGGGGGGGGGGGGGGGGGGGGGGGGGGGGGGGGGGGGGGGGGGGGGGGGGGGGGGGGGGGGGGGGGGGGGGGGGGGGGGGGGGGGGGGGGGGGGGGGGGGGGGGGGGGGGGGGFGGFGGGGGGGGGGGGGGGCGFCGFGGFGGGGGGGFFGFFGFFFFFFFFF4>GFFGFFFFBBBBFFFFFFFFF?<>BF?BBFF>3?F)
@M01607:188:000000000-KTTC9:1:1101:24543:4642 1:N:0:AAGGAGAC+CCGAAGAT
CATCGCTGACGAGTAACCGGATCCCCGATCCGTGGACTTGTCAGCGACTGAGGAAACAGACATTACTGGGGCTGAGGAAACATAACTTGAGCACCTCAGCCTCATTATGTGCAGGAAATGCTCACCGTTAAGTCTGATGACGTGAACGGTCGTACCAAGATGTATAAAAACATCGTGGACGGCAACCATCAGATGGAGCCGGGCATGCCAGAATCCTTCAACGTATTGTTGAAAGAGATTCGTTCGCTGGGTATCAACATCGAACTGGAAGACGAGTAATTCTCGCTCAAACAGGTCACTG
+
CCCCCGGGGGGGGGGGGGGGGGGGGGGGGGGGGGGFGGGGGGGGGG@8@FGGGGGGGGGGGGGGGGG9:CFGGGGGGGGGGGGGGGGGGGGGGGGGGGGGGGGGGGGGGGGGGGGGGGGGGGGGGGGGGGGGGGGGGGGGGGGGGGGGGGGGGGGGGGGGGGGGGGGGGGGGGGGGGFGGGGGGGGGGGGGGGGGGGGGGGGGGGGFGGFGGGGGGFGGGGGGGGGGFGGGGGGFGGFGGFGGGGGGGFFGFFGFFFFFFFFFFFGFFGFF4:?>BFFFFFFFFFF<BFFFFFBFFBFBA)
@M01607:188:000000000-KTTC9:1:1101:19837:4646 1:N:0:AAGGAGAC+CCGAAGAT
CATCGCTGACGAGTAACCGGATCCCCGATCCGTGGACTTGTCAGCGACTGAGGAAACAGACTTCCCGCTGGCTGAGGATCAGTGCATGGATTGCCTCAGCCCGCCAGGATGCAGGAAATGCTCACCGTTAAGTCTGATGACGTGAACGGTCGTACCAAGATGTATAAAAACATCGTGGACGGCAACCATCAGATGGAGCCGGGCATGCCAGAATCATTCAACGTATTGTTGAAAGAGATTCGTTCGCTGGGTATCAACATCGAACTGGAAGACGAGTAATTCTCGCTCAAACAGGTCACTG
+
CCCCCEED:@FGCFFGGFGGGCFFGGGGGGGFGGDGGGGEEAFGGE7@FG8FCCGFGGGGGE<FDE@+FGGGGGGFFGEFFGECEGEGGGGGG9F,CE=FGGGGCCGGGGGFGGGG@FGGCFFDGEFEFGGF@?FEFGGGFGGGDFGFGFFFFGGCADEFEGGF9DGFGFCCGDGGGFEFCEGGEGGF92?EGB4CFE7CB5EDCF8FFC6=CC9+;CFCC?EFC969CFGCFEFGGFDFFGGD*9C7:>D?BCFF??=FFFFFFGFFF?:@FFF6-299:)6>::,4>D<?BBB>??7A6
@M01607:188:000000000-KTTC9:1:1101:16281:4656 1:N:0:AAGGAGAC+CCGAAGAT
CATCGCTGACGAGTAACCGGATCCCCGATCCGTGGACTTGTCAGCGACTGAGGAAACAGACCTACAACAAGCTGAGGTTATAAGGTCTGGTACCCTCAGCAACTCAGTCTGCAGGAAATGCTCACCGTTAAGTCTGATGACGTGAACGGTCGTACCAAGATGTATAAAAACATCGTGGACGGCAACCATCAGATGGAGCCGGGCATGCCAGAATCCTTCAACGTATTGTTGAAAGAGATTCGTTCGCTGGGTATCAACATCGAACTGGAAGACGAGTAATTCTCGCTCAACCAGGTCACTG
+
CCCCCGGGGGGGGGGGGGGGGGGGGGGGGGGGGGGGGFGGGGGGGGGGGGEFFGGGGGGGGGGGGGGCFGGGGGGGGEFGGGGGGGGGGGGGGGGFGGGGGGGGGGGGGGGGGGGGGGGGGGGGGGGGGGGGGGGGGGGGGGGGGGGGGGGGGFGGGGGGGGGGFGGGGGGGGGGGGGGGGGGGGGGGGGGGGGGGGGGGGGGDGGGGGGGGGGGGFGGGGGGGGGGGGGGGGDFGGFGGFGGGGGGGFFGFFC*96@=).2?F:*9?FF0<?<>(-46@-)-.,(3(4?((-:(4)84>)
@M01607:188:000000000-KTTC9:1:1101:21804:4665 1:N:0:AAGGAGAC+CCGAAGAT
CATCGCTGACGAGTAACCGGATCCCCGATCCGTGGACTTGTCAGCGACTGAGGAAACAGACTCGAGCTAGCTGAGGGTGTCGTCTGGAATACCCTCAGCTAGTAGCTGTGCAGGAAATGCTCACCGTTAAGTCTGATGACGTGAACGGTCGTACCAAGATGTATAAAAACATCGTGGACGGCAACCATCAGATGGAGCCGGGCATGCCAGAATCCTTCAACGTATTGTTGAAAGAGATTCGTTCGCTGGGTATCAACATCGAACTGGAAGACGAGTAATTCTCGCTCAAACAGGTCACTGC
+
CCCCCGGGGGGGGGGGGGGGGGGGGGGGGGGGGGGGGGGGGGGGGGGGGGCFGGGGGGGGGGGGGGG+::CFGGGGGGGGGGGGGGGGGGGGGGGGGGGGGGGGGGGGGGGGGGGGGGGGGGGGGGGGGGGGGGGGGGGGGGGGGGGGGGGGGGGGGGGGGGGGGGGGGGGGGGGGGGGGGGGGGGGGGGGGGGGF7DECGGGGGGFGGGG@CGGGFGGGGGGGGGGGGFCC7<FGGFGGEFGDDGGGFFGFFGFFFFFF?BF>FFFFGFFFFF>?B27FBFFF:6?BF<700:<:B3<A2
@M01607:188:000000000-KTTC9:1:1101:14642:4666 1:N:0:AAGGAGAC+CCGAAGAT
CATCGCTGACGAGTAACCGGATCCCCGATCCGTGGACTTGTCAGCGACTGAGGAAACAGACCTTTTGATAGCTGAGGGACGATTTACAATCCCCCTCAGCTAATCCGAATGCAGGAAATGCTCACCGTTAAGTCTGATGACGTGAACGGTCGTACCAAGATGTATAAAAACATCGTGGACGGCAACCATCAGATGGAGCCGGGCATGCCAGAATCCTTCAACGTATTGTTGAAAGAGATTCGTTCGCTGGGTATCAACATCGAACTGGAAGACGAGTAATTCTCGCTCAAACAGGTCACTG
+
CCCCCGGGGGGGGGGGGGGGGGGGGGGGGGGGGGGGGGGGGGGGGGGGGGGGGGGGGGGGGGGGGGG,CFGFFGGGGGGGGGGGGGGGGGGGGGGGGGGGGGGGGFFGGGGGGGGGGGGGGGGGAFGGGGGGGFDGFFFGGGEGGGGGGGGGGGGEGGGGG9,@@EEFGGEGGGGGGGGGGGGGEFGGGEGFGGGGFFGGGGEGGCGGGGGGGGGGFGGGGFGGGGGGDG4+@CFFGF?CFDGGGGDDFEGF?*1=F5FF02?FFGFFFFBFFF>><FF44>AFFFFFF<<?FB?FBF?A4
@M01607:188:000000000-KTTC9:1:1101:22433:4673 1:N:0:AAGGAGAC+CCGAAGAT
CATCGCTGACGAGTAACCGGATCCCCGATCCGTGGACTTGTCAGCGACTGAGGAAACAGACAAATAAGAAGCTGAGGTCATAGTATTTAGTCACCTCAGCAGGGTCTACTGCAGGAAATGCTACCGTTAAGTCTGATGACGTGAACGGTCGTACCAAGATGTATAAAAACATCGTGGACGGCAACCATCAGATGGAGCCGGGCATGCCAGAATCCTTCAACGTATTGTTGAAAGAGATTCGTTCGCTGGGTATCAACATCGAACTGGAAGACGAGTAATTCTCGCTCAAACAGGTCACTGC
+
CCCCCGGGGGGGGGGGGGGGGGGGGGGGGGGGGGGGGGGGGGGGGGGGGG8FGGGGGGGGGGGGGGGFGGGGGGGGGGGGGGGGGGGGGGGGGGGGGGGGGGGGGGGGGGGGGGGGGGGGGGGGGGGGGGGGGGGGGGGGGGGGGGGGGGGGGGGGGGGGGGGGGGGGGGGGGGGGGGGGGGGGGFGGGGGGGGGGGGGGGGGGGGGGGGGGGGGGFGGGGG5CFGGGGGGGGGFGGFGGFGGGG5DGFFGBFFFFFFFFFBFFFGFFGFFFFFFFFFFFBBFB?::>B42:?<AB??BA2
@M01607:188:000000000-KTTC9:1:1101:26035:4680 1:N:0:AAGGAGAC+CCGAAGAT
CATCGCTGACGAGTAACCGGATCCCCGATCCGTGGACTTGTCAGCGACTGAGGAAACAGACGTCTCTCTAGCTGAGGTATAGGTGTGCGATAACCTCAGCTTCATTCTTTGCAGGAAATGCTCACCGTTAAGTCTGATGACGTGAACGGTCGTACCAAGATGTATAAAAACATCGTGGACGGCAACCATCAGATGGAGCCGGGCATGCCAGAATCCTTCAACGTATTGTTGAAAGAGATTCGTTCGCTGGGTATCAACATCGAACTGGAAGACGAGTAATTCTCGCTCAAACAGGTCACTG
+
CCCCCGGGGGGGGGGGGGGGGGGGGGGGGGGGGGGGGGGGGGGGGG@88@FGGGGGGGGGGGGGGGG,EFGGGGGGGGGGGGGGGGGGGGGGGFGGGGGGGGGGGGGGGGGGGGGGGGGGGGGGGGGGGGGGGGGGGGGGGGGGGGGGGEGGGFGGGGGGGGGGGGGGGGFGGGGGGGGGGGGGGGGGFGGGGGGGGGGGGGGGGGFGGGGGGCFGFGGGGGGGGGFGFGGFGFFGGFGGFGCFGGGGBFDFFC?FFFFFFFFF>4FFGFFFFFFFFFFFFB<A?FB<B?A<<B?F:BFA)
@M01607:188:000000000-KTTC9:1:1101:9701:4695 1:N:0:AAGGAGAC+CCGAAGAT
CATCGCTGACGAGTAACCGGATCCCCGATCCGTGGACTTGTCAGCGACTGAGGAAACAGACGCTAAGAGCGCTGAGGAATGGGTCGAATAACACCTCAGCTAACAACAATGCAGGAAATGCTCACCGTTAAGTCTGATGACGTGAACGGTCGTACCAAGATGTATAAAAACATCGTGGACGGCAACCATCAGATGGAGCCGGGCATGCCAGAATCCTTCAACGTATTGTTGAAAGAGATTCGTTCGCTGGGTATCAACATCGAACTGGAAGACGAGTAATTCTCGCTCAAACAGGTCACTG
+
CCCCCGGGGGGGGGGGGGGGGGGGGGGGGGGGGGGGGGGGGGGGGGGGGGGGGGGGGGGGGGGGGGG,:EFGGGGGGGGGGGGGGGFFFGGGGGGGGGGGGGGGGGGGGGGGGGGGGGGGGGFGGGGGGGGGGGGGGGGGGGGGGGGGGGGGGGGGGGGGGGGGGGGGGGGGGGGGGGGGGGGGGGGGGGGGFGGGGGGGGGGGGGGGGGGGGGGGFGGGGGGGGGGGFGGGGGFGGFFGFGGGGGGGFFGFFGFFFFFFFFFFFGFFGFBFFFB911FFFFFFFF<?FFFFFFBFFF?B)
@M01607:188:000000000-KTTC9:1:1101:23298:4711 1:N:0:AAGGAGAC+CCGAAGAT
CATCGCTGACGAGTAACCGGATCCCCGATCCGTGGACTTGTCAGCGACTGCGGAAACAGACATCGTTCTAGCTGAGGATTGCAAACACAAGGTCCTCAGCGTTCAATCCTGCAGGAAATGCTCACCGTTAAGTCTGATGACGTGAACGGTCGTACCAAGATGTATAAAAACATCGTGGACGGCAACCATCAGATGGAGCCGGGCATGCCAGAATCCTTCAACGTATTGTTGAAAGAGATTCGTTCGCTGGGTATCAACATCGAACTGGAAGACGAGTAATTCTCGCTCAAACAGGTCACTT
+
CCCCCGGGEGGG7CFGGFGGGGGDGGGCCGGGGGGGGGG<FFGGGGDGGGFFEFGGGGGGGEGGGFGEFGFGGGGGCFFCFGGGGGGGGGCCFGGGGGDGGCFGGGGGFFFGGGGGFGGGGGGGGGGFFFFDFGFGGGGGCGGGGGGGGGGCGGGGGGGFGGGGGGGGGGGGGGGG6CEF>CEEGFGGGGFGGGGGGGGG58EGDECGGGGGFGDGFGGGGGGCFEGFCF5@GGFGGFGGFDFCGDG75BGF?4=BB?=?0?FFF56F7;?>?6;(4<FFFF2<?B,412>?:(4<B?:A)
@M01607:188:000000000-KTTC9:1:1101:25516:4729 1:N:0:AAGGAGAC+CCGAAGAT
CATCGCTGACGAGTAACCGGATCCCCGATCCGTGGACTTGTCAGCGACTGAGGAAACAGACTCCCTAGCAGCTGAGGGCGAACAAGTTACACTCCTCAGCATGAACGCGTGCAGGAAATGCTCACCGTTAAGTCTGATGACGTGAACGGTCGTACCAAGATGTATAAAAACATCGTGGACGGCAACCATCAGATGGAGCCGGGCATGCCAGAATCCTTCAACGTATTGTTGAAAGAGATTCGTTCGCTGGGTATCAACATCGAACTGGAATACGAGTAATTCTCGCCCAAACAGGTCAATT
+
CCCCC@FGGGGDFGGFGCGGCE@<FGGGGGGGGGDCGGFGGDFGFG78@@FDFGGGCFFCFGEGFGCEFGFCFGGGGGGGGEFEGGGGEFGGGFGGGGGGGGGGGGGDGG@FGGGEAEFGGGAFFGGG:FGGGGGGGGGGGGCFGFGGGGGCFGGGGGGFCDC@,@DCCFBFF6CGGGGFEGGGEFFGF?FGGGFFCGGGD:8C=:CFCEFGDGGGFGG6CEECFGGGGG::DFF4CFGFFD6C<>DC)>7)@FFFFF?F0,<F><?F<F)9*-4,4:?=<A5A4:((,3386(44)5).)
@M01607:188:000000000-KTTC9:1:1101:20635:4745 1:N:0:AAGGAGAC+CCGAAGAT
CATCGCTGACGAGTAACCGGATCCCCGATCCGTGGACTTGTCAGCGACTGAGGAAACAGACCGTAGTTTAGCTGAGGGCTAGGTAGACTTGGTCCTCAGCCTTAGGATCTGCAGGAAATGCTCACCGTTAAGTCTGATGACGTGAACGGTCGTACCAAGATGTATAAAAACATCGTGGACGGCAACCATCAGATGGAGCCGGGCATGCCAGAATCCTTCAACGTATTGTTGAAAGAGATTCGTTCGCTGGGTATCAACATCGAACTGGAAGACGAGTAATTCTCGCTCAAACAGGTCACTG
+
CCCCCGGGGGGGGGGGGGGGGGGGGGGGGGGGGGGGGGGGGGGGGGGGGGGGGGGGGGGGGGGGGGGFGGGGGGGGGGGGGGGGGGGGGGGGGGGGGGGGGGGGGGGGGGGGGGGGGGGGGGGGGGGGGGGGGGGGGGGGGGGGGGGGGGGGGGGGGGGGGGGGGFGGGGGGGGGGGGGGGGGGGGGGGGGGGGGGGGGGGGGGGGGGGGGGGGGGFGGGGGGGG9FGGGGGGGFGGFGGFGGGGGGGFFGFFGFFFFFFFFFFFGFFGFFFFFFFBFFFAF2>?BFFFFB?6:?A:?:B)
@M01607:188:000000000-KTTC9:1:1101:18574:4754 1:N:0:AAGGAGAC+CCGAAGAT
CATCGCTGACGAGTAACCGGATCCCCGATCCGCGGACTTGTCAGCGACTGAGGAAACAGACTCGTTTCTCGCTGAGGCCGATCGATTCAATATCCTCAGCCAAGGCAGGTGCAGGAAATGCTCACCGTTAAGTCTGATGACGTGAACGGTCGTACCAAGATGTATAAAAACATCGTGGACGGCAACCATCAGATGGAGCCGGGCATGCCAGAATCCTTCAACGTATTGTTGAAAGAGATTCGTTCGCTGGGTATCAACATCGAACTGGAAGACGAGTAATTCTCGCTCAAACAGGTCACTT
+
CCCCCGGGGGGGFFGGGGGGGGGGGGGGGGGG,FGGGGGGGGGGGGGGGGGGGGGGGGGGGGGGGGGDGGGGGGGGGGGGGGGGGGGGGGGGGGGGGGGGGGGGGGGGGGGGGGGGGGGGGGGGGGGGGGGGGGGGGGGGGGGGGGGGGGGGEGGGGGGGGGGGGGGGGGGGGGGGGGEGGGGGGGGGGGGGGGGGGGGGGGGGGGGGGGGGGGGGFGGGGGGGGGGGGGGGGGFGGFGGFGGGGGGDEEGFFCF?FFFFFBFFFGFFFF?FFFFFFFFFAFFFB?66>?BDF?B<:>B<)
@M01607:188:000000000-KTTC9:1:1101:20668:4763 1:N:0:AAGGAGAC+CCGAAGAT
CATCGCTGACGAGTAACCGGATCCCCGATCCGTGGACTTGTCAGCGACTGAGGAAACAGACAATAGTAATGCTGAGGAGAGTATAAACCAAATCCTCAGCAATCGATGATGCAGGAAATGCTCACCGTTAAGTCTGATGACGTGAACGGTCGTACCAAGATGTATAAAAACATCGTGGACGGCAACCATCAGATGGAGCCGGGCATGCCAGAATCCTTCAACGTATTGTTGAAAGAGATTCGTTCGCTGGGTATCAACATCGAACTGGAAGACGAGTAATTCTCGCTCAAACAGGTCACTG
+
CCCCCGGGGGGGGGGGGGGGGGGGGGGGGGGGGGGGGGGFGGGGGGGGGGGGGGGGGGGGGGGGGGG,<EFGGGGGGGGGGGGGGGGGGGGGGGGGGGGGGGGGGGGGGGGGGGGGGGGGGGGGGGGGGGGGGGGGGGGGGGGGGGGGGGGGGGGGGGGGGGGGGGGGGFFGGGGGGGGGGGGGGGGGGGGGGGGGGGGGGGDGGGGFFGDGFGGGFGGGGGGGGGGGGGFCGGFGGFGGFGGGGGGGBEGFFGFFFFFF??F@FGFFGFFFFFFFFFFFFFFFF<1<BFF???05?27A)
@M01607:188:000000000-KTTC9:1:1101:8052:4770 1:N:0:AAGGAGAC+CCGAAGAT
CATCGCTGACGAGTAACCGGATCCCCGATCCGTGGACTTGTCAGCGACTGAGGAAACAGACTCTGGAAAAGCTGAGGAAGATTACACCTTGAGCCTCAGCCATCACATCTGCAGGAAATGCTCACCGTTAAGTCTGATGACGTGAACGGTCGTACCAAGATGTATAAAAACATCGTGGACGGCAACCATCAGATGGAGCCGGGCATGCCAGAATCCTTCAACGTATTGTTGAAAGAGATTCGTTCGCTGGGTATCAACATCGAACTGGAAGACGAGTAATTCTCGCTCAAACAGGTCACTG
+
CCCCCGGGGGGGGGGFFEFCFGGGFGGGGGGFFGGGGGGGFGFFFGGGGC<FFGGFGGGFGGGGGGG,:CC8FEFCGGFCFEGGGGGGGDGGFFG=EGDFDGGDGGGGGCAFEEFEAAFFGCEEG=FFGEGCGEGFAFFGGG:7FFGFC=FC=DGGGGGGGGFDGCFFGGEGGGDC,CEGCGEEEDFGGGGEGGGG7FEECCGGGF6<FFFGCFECBG9<FCGFFGGGCCGGFF65FFCGFGGFFD33=BDFFGFFF??<?:FF><?6CF:55:>BFFBF2:<):6643.4<<B878>>A4
@M01607:188:000000000-KTTC9:1:1101:8610:4774 1:N:0:AAGGAGAC+CCGAAGAT
CATCGCTGACGAGTAACCGGATCCCCGATCCGTGGACTTGTCAGCGACTGAGGAAACAGACCCATGCGGGCTGAGGCATAGCCATTGAAACGCCTCAGCATGTGAAACTGCAGGAAATGCTCACCGTTAAGTCTGATGACGTGAACGGTCGTACCAAGATGTATAAAAGCATCGTGGACGGCAACCATCAGATGGAGCCGGGCATGCCAGAATCCTTCAACGTATTGTTGAAAGAGATTCGTTCGCTGGGTATCAACATCGAACTGGAAGACGAGTAATTCTCGCTCAAACAGGTCACTGC
+
CCCCCGGGGGGGGGGGGGGGGGGGGGGGGGGGGGGGGGGGGGGGGGGGGG,CFGGGGGGGGGGGGGGGGGGGGGGGGGGGGGGGGGGGGGGGGGGGGGGGGGGGGGGGCGGGGGGGGGGGFGGGGGGGGGGFGGGGGGGGGGGGGGGGGGGGGGGGGGGGGGGFFGGG9FGGGGGGGGGGGGGGGGGFGGGGGGFGEGG@8BCEGGGGGGGGGFGGFGGGGGCFGFFGGFFFGGFGGFGGFGGGGGGG@EF?<FFFFFFF6BFFFGF@G::?B9>1?AFFAFFF??:>?AF::?A0>?AA2
@M01607:188:000000000-KTTC9:1:1101:11933:4780 1:N:0:AAGGAGAC+CCGAAGAT
CATCGCTGACGAGTAACCGGATCCCCGATCCGTGGACTTGTCAGCGACTGAGGAAACAGACGTGTCGCAAGCTGAGGACGCTTACTAAGTTTACCTCAGCCGTATTGAATGCAGGAAATGCTCACCGTTAAGTCTGATGACGTGAACGGTCGTACCAAGATGTATAAAAACATCGTGGACGGCAACCATCAGATGGAGCCGGGCATGCCAGAATCCTTCAACGTATTGTTGAAAGAGATTCGTTCGCTGGGTATCAACATCGAACTGGAAGACGAGTAATTCTCGCTCAAACAGGTCACTG
+
CCCCCGGGGGGGGGGGGGGGGGGGGGGGGGGGGGGGGGGGGGGGGGGGGGGGGGGGGGGGGGGGGGGFGGGGGGGGGGGGGGGGGGGGGGGGGGGGGGGGGGGGGGGGGGGGGGGGGGGGGGGGGGGGGGGGGGGGGGGGGGGGGGGGGGGGGGGGGGGGGGGGGGGGGGGGGGGGGGGGGGGGGGGGGGGGGGGGGGGGGGGGGGGGGGGGGGGGFGGGGGGGGGGGGGGGGGFFGFGGFGGGGGGGEEGFFGFFFFFFFFFFFGFFCFFFFFFFFFFFFFFF:F??>?BF60:A:?DF6
@M01607:188:000000000-KTTC9:1:1101:7611:4782 1:N:0:AAGGAGAC+CCGAAGAT
CATCGCTGACGAGTAACCGGATCCCCGATCCGTGGACTTGTCAGCGACTGAGGAAACAGACTTTATGAGCGCTGAGGCCACTGCTAGACACTGCCTCAGCATCTGAGGATGCAGGAAATGCTCACCGTTAAGTCTGATGACGTGAACGGTCGTACCAAGATGTATAAAAACATCGTGGACGGCAACCATCAGATGGAGCCGGGCATGCCAGAATCCTTCAACGTATTGTTGAAAGAGATTCGTTCGCTGGGTATCAACATCGAACTGGAAGACGAGTAATTCTCGCTCAAACAGGTCACTG
+
CCCCCGGGGGGGGGGGGCFGGGGGGGGGGGGGGGGGGGGGGFFGGGGGGGFGGFGGGGGGGGGGGGG,9CFGGGGFFGGGGGGGGGGGGFGFGGGGGGGGGFGGGGGGGGGGGGGGGGGGGGGGGGGCEGGGGGGGGGGGGGGEGGGGGGGGGGGGGGGGGGGG9DEGGGGGGGEGFGGCGGGGGGGGGGGGFGGGFFGGGGGGG6EFGGGGGGGGFGGGGGGGGGGGGGGGGGFGGFFGFGGG<DDDFFG@FGFFFFF?B?FFF9?FGFFF::>B?FFF9)6<BB1(38A??FBB0::>4
@M01607:188:000000000-KTTC9:1:1101:12363:4790 1:N:0:AAGGAGAC+CCGAAGAT
CATCGCTGACGAGTAACCGGATCCCCGATCCGTGGACTTGTCAGCGACTGAGGAAACAGACCGCCCAAGTGCTGAGGGCAGATCAGGCGTATGCCTCAGCTTACTCAGTTGTAGGAAATGCTCACCGTTAAGTCTGATGACGTGAACGGTCGTACCAAGATGTATAAAAACATCGTGGACGGCAACCATCAGATGGAGCCGGGCATGCCAGAATCCTTCAACGTATTGTTGAAAGAGATTCGTTCGCTGGGTATCAACATCGAACTGGAAGACGAGTAATTCTCGCTCAAACAGGTCACTG
+
CCCCCGGGGGGGGGGGGGGGGGGGGGGGGGGGGGGGGGGGGGGGGGGGGGGGGGGGGGGGGGGGGGG,:CFFFGGGGGGGGG9FGGGGGGGGGGGGGGGGGGGGEGGGGGGGGGGGGGGGGGGGGGGGGGGGGGGGGGGGGGGGGGGGGGGGGGGGGGGGGGGGGGGGGGGGGGGGGGGGGGGDGGGGCGGGGGGGGGGGDGGGGGGGGGGFGGFGFGGGGGGGGGGGGGGGGGFGFFFGFGGGGGDGEDGFFGFFFFFFFFFFFDFF4?:FFB>;FFFFFBFA?B?<F?FFF:<<:BFF)
@M01607:188:000000000-KTTC9:1:1101:20427:4799 1:N:0:AAGGAGAC+CCGAAGAT
CATCGCTGACGAGTAACCGGATCCCCGATCCGTGGACTTGTCAGCGACTGAGGAAACAGACATTATGCCCGCTGAGGTGGTGAGTATGCAGTACCTCAGCACTGAGACATGCAGGAAATGCTCACCGTTAAGTCTGATGACGTGAACGGTCGTACCAAGATGTATAAAAACATCGTGGACGGCAACCATCAGATGGAGCCGGGCATGCCAGAATCCTTCAACGTATTGTTGAAAGAGATTCGTTCGCTGGGTATCAACATCGAACTGGAAGACGAGTAATTCTCGCTCAAACAGGTCACTG
+
CCCCCGGGGGGGGGGGGGGGGGGGGGGGGGGGGGGGGGGGGGGGGGGGGGGGGGGGGGGGGGGGFGGFFGGGGGGGGGGGEGGGGGGGGGGGGGGFGGGGGGGGGGGGGGFGGGGGGGGGGGFGGGGGDGGGGGGGGGGDGFEGGGGGGGGGGGGGGGGGGGGGGFGGGGGGFFGGGGGGGGGGGGGGGGGGGGGGGGGGGGDGGGFGGGGGGFGGFGGGGGGFFF+<CGGGGGFCGFCFFGGGGGGGFFGF=*=@=FFFFFFFFFFFGF?FFFFBFF@6:<<A??(:>FA?FFBB?78A)
@M01607:188:000000000-KTTC9:1:1101:20259:4800 1:N:0:AAGGAGAC+CCGAAGAT
CATCGCTGACGAGTAACCGGATCCCCGATCCGTGGACTTGTCAGCGACTGAGGAAACAGACAGGCGGGCGGCTGAGGACAAGCGAGCCGTTGTCCTCAGCATGTGTACTTGCAGGAAATGCTCACCGTTAAGTCTGATGACGTGAACGGTCGTACCAAGATGTATAAAAACATCGTGGACGGCAACCATCAGATGGAGCCGGGCATGCCAGAATCCTTCAACGTATTGTTGAAAGAGATTCGTTCGCTGGGTATCAACATCGAACTGGAAGACGAGTAATTCTCGCTCAAACAGGTCACTT
+
CCCCCGGGGGGGGGGGGGGGGGGGGGGGGGGGGGGGGGGGGGGGGGGGGGGGGGGGGGGGGGGGGGGCFFGGGGGGGGGGGGGFGGGGGGGGGFGGGGGGGGGGGGGGGGGGGGGGGGGGGGFGGGGGGGGG;CGFGGGGGGDGGGGGGGGGGGGGGGGGGGGEFEGGGGDGGFGFGGGGGGGGGGGGFGFGGGGGGGGGCGEGGGGGGGGGGFGGFGGCFEE<EFGGGGFFGGFGF?7>BDGGGGGD>DG5=C?FFFFF:3?FFF?FC?1<F:31:<F4<4<4640:>BFF?(4<254>)
@M01607:188:000000000-KTTC9:1:1101:13478:4804 1:N:0:AAGGAGAC+CCGAAGAT
CATCGCTGACGAGTAACCGGATCCCCGATCCGTGGACTTGTCAGCGACTGAGGAAACAGACGATATAGCTGCTGAGGTCAACGAGCCGGTACTCCTCAGCGGGGCAGGGTGCAGGAAATGCTCACCGTTAAGTCTGATGACGTGAACGGTCGTACCAAGATGTATAAAAACATCGTGGACGGCAACCATCAGATGGAGCCGGGCATGCCAGAATCCTTCAACGTATTGTTGAAAGAGATTCGTTCGCTGGGTATCAACATCGAACTGGAAGACGAGTAATTCTCGCTCAAACAGGTCACTG
+
CCCCCGGGGGGGGGGGGGGGGGGGGGGGGGGGGGGGGGGGGFFGGGGGGGGFFFGGGGGGGGGGGGGFGGGGGGGGGGGGGGGGGGGGGGGGGGGGGGGGGGGGGFEGGGGGGGGGGGGGGGGGGGGGGGGGGGGGGGGGGGGGGFGGGGGGGGGEFGGGGGGFGGGGGGGGGGGGGGGGGGGGGGGGGGGGGFGGGGGGEEGGGGFGGGGGG9?CBGFFFFGGGGGG7:FFGGFGGF:FFGFGGDDDEFC@?C?FFFFFFFF?FGFFGF?FFF9>FBFF4:))4<?BFFFFFFFA::?D)
@M01607:188:000000000-KTTC9:1:1101:10432:4811 1:N:0:AAGGAGAC+CCGAAGAT
CATCGCTGACGAGTAACCGGATCCCCGATCCGTGGACTTGTCAGCGACTGAGGAAACAGACAGGGATGCGGCTGAGGGGTAAAATTCCTTGAGCCTCAGCCTGACTACGTGCAGGAAATGCTCACCGTTAAGTCTGATGACGTGAACGGTCGTACCAAGATGTATAAAAACATCGTGGACGGCAACCATCAGATGGAGCCGGGCATGCCAGAATCCTTCAACGTATTGTTGAAAGAGATTCGTTCGCTGGGTATCAACATCGAACTGGAAGACGAGTAATTCTCGCTCAAACAGGTCACTG
+
CCCCCGGGGGGGGGGGGGGGGGGGGGGGGGGGGGGGGGGGGGGGGGGGGGGGGGGGGGGGGGGGGGG7FGGGGGGGGGGFGGGGGGGGGGGGGGGGGGGGGGGGGGGGGGGGGGGGGGGGGGGGGGGGGGGGGGGGGGGGGGGGGGGGGGGGGGGGGGGGFGGGGGGGGGGGAFGGGDGGGGGGGGGGGGGGGGGDCGGGGGGGGGGGGGC=FFGFFGFGGEGCGGGGGG4>GGA<<FGGFGGGGGGGFFD5=FFB=@FFFFFFFG?FD@?FF:408?FF<A>BFFFFFF>B??FA?DFB2
@M01607:188:000000000-KTTC9:1:1101:19208:4816 1:N:0:AAGGAGAC+CCGAAGAT
CATCGCTGACGAGTAACCGGATCCCCGATCCGTGGACTTGTCAGCGACTGAGGAAACAGACTGCATACGCGCTGAGGCCTGGGCCCGTAGGCGCCTCAGCTGTAGAGGTTGCAGGAAATGCTCACCGTTAAGTCTGATGACGTGAACGGTCGTACCAAGATGTATAAAAACATCGTGGACGGCAACCATCAGATGGAGCCGGGCATGCCAGAATCCTTCAACGTATTGTTGAAAGAGATTCGTTCGCTGGGTATCAACATCGAACTGGAAGACGAGTAATTCTCGCTCAAACAGGTCACTG
+
CCCCCGGGGGGGGGGGGGGGGGGGGGGGGGGGGGGGGGGGGGGGGGGGGGGGGGGGGGGGGGGGGGGFFGGGGGGGGGGGGGGGGGGGGFFGGGGGGGGGGGGGGGGGGGGGGGGGGGGGGGGGGGGGGGGGGGGGGGGGGGGGGGGGGGGFGGGGGGGGGGGGGGGGGGGGGGGGGGGGGGGGGGGGGDFGGGGGGGGGGGGGGGGGGGGGGGGGFGGGGGGFG?FGGGGGF7@FG@FGFGGGGGGGFFGFFG??BFFFFBFFFGFFGF0@FFF6?:?FAFDF?BFFF?>BB<?A0>7A)
@M01607:188:000000000-KTTC9:1:1101:4939:4818 1:N:0:AAGGAGAC+CCGAAGAT
CATCGCTGACGAGTAACCGGATCCCCGATCCGTGGACTTGTCAGCGACTGAGGAAACAGACATCTCCGAGGCTGAGGGTTTTCGGAACTTAATCCTCAGCTAGTGATTGTGCAGGAAATGCTCACCGTTAAGTCTGATGACGTGAACGGTCGTACCAAGATGTATAAAAACATCGTGGACGGCAACCATCAGATGGAGCCGGGCATGCCAGAATCCTTCAACGTATTGTTGAAAGAGATTCGTTCGCTGGGTATCAACATCGAACTGGAAGACGAGTAATTCTCGCTCAAACAGGTCACTG
+
CCCCCGGGEFGGGFGGGFGGGGGFGGGGGGGGGGGGGGGGGGFFEFED7F@FGFGGGGGGFEDGEGGGFGDGFFFGGGGCFFGGGGGGGGFFFGFGGGGGFFE?FEGGGGGGFFGGGFFDGGFEGEFEFGGGGGGGGGGGAFGEGGGGGEGG@FG:DFDF:FFFGFGFFF>FGGGGGDGGDGGGGG7EFCGGFFB>?<FG85CEG>FGCCECCEGGAGGGGGGGG76CFGGGGGBGFFC+;>D97DDD)7DFFFFFFFFFFFFFFGFFGF7>)41(3:@=AF9BF04:BF<<<B1>??DF2
@M01607:188:000000000-KTTC9:1:1101:25761:4848 1:N:0:AAGGAGAC+CCGAAGAT
CATCGCTGACGAGTAACCGGATCCCCGATCCGTGGACTTGTCAGCGACTGAGGAAACAGACGTGGGGCTCGCTGAGGCGCATATTGGCTTTGTCCTCAGCACCCGCGGGTGCAGGAAATGCTCACCGTTAAGTCTGATGACGTGAACGGTCGTACCAAGATGTATAAAACATCGTTGAACGCAAACAACAGAAGGAACCCGGCAAGCCAAGAATCTTCCAAGGAATGGTGAAAGAGGATTGGTTGCTGGGTATCAAACACGGACTTGAAAGCGAGGTATTTCTGGTCCAAACAGGCCCTGC
+
CCCCCGGGGGGGGGGGGGGGGGGGGGGGGGGGGGGGGGGGGGGGGG@8@@FGGGGGGGGGGGGGGGG,@FGGGGGGGGGGGGGGGGGGGGGGGGGGGGGGGGGGGGGGGGGGGGGGGGGGGGGGGGGGGGGGGGGGGGGGGGGGGGGGGGGGGGGGGGGGGGGGGGGGG:,,7*4,=*,,=**=5C:2****++4*+*4*=E*****;***;*+<+9*+<*+***3++<**9C+)**)<*)*:****0?B**)**111).((0))*9*0*).)(((,.*9-6)-)-))544,(3(-(((((
@M01607:188:000000000-KTTC9:1:1101:17060:4849 1:N:0:AAGGAGAC+CCGAAGAT
CATCGCTGACGAGTAACCGGATCCCCGATCCGTGGACTTGTCAGCGACTGAGGAAAAGACCGCTTGACGGCTGAGGCCCATACCCGCTATAACCTCAGCACAAACACCTGCAGGAAATGCTCACCGTTAAGTCTGATGACGTGAACGGTCGTACCAAGATGTATAAAAACATCGTGGACGACAACCATCAGATGGAGCCGGGCATGCCAGAATCCTTCAACGTATTGTTGAAAGAGATTCGTTCGCTGGGTATCAACATCGAACTGGAAGACGAGTAATTCTCGCTCAAACAGGTCACTGC
+
CCCCCGGGGGGGFGGGGGGGGGGGGGGGGGGGGGGGGGGGGGGGGGGGGGGGGGGGGGGGGGGGGGGFCEGGGGGGGGGGGGGGGGGGGGGGGGGGGGGGGGGGGGGGGGGGGGGGFGGGGGGGGGGGGGGGGGGGGGGGGGGGGGGGGGGGGGGGGGGGGGGGGGGGGGGGGGGGGGGGGGGGGGGGGGGGGGGGGGGGGGGGGGGGGGGGGFFGFGDGGGGGGGGGGFGGGGFGGFGGFGGGGGGGFFGFFGFFFFFFFFF@FGFFGFBFD>03?AFFFBFF0204<A>28:>>B:>F2
@M01607:188:000000000-KTTC9:1:1101:25212:4850 1:N:0:AAGGAGAC+CCGAAGAT
CATCGCTGACGAGTAACCGGATCCCCGATCCGTGGACTTGTCAGCGACTGAGGAAACAGACAATCGACTTGCTGAGGTCCCTTCATTATTTTGCCTAGCCTTCTTTACTGCAGGAAATGCTCACCGTTAAGTCTGATGACGTGAACGGTCGTACCAAGATGTATAAAAACATCGTGGACGGCAACCATCAGATGGAGCCGGGCATGCCAGAATCCTTCAACGTATTGTTGAAAGAGATTCGTTCGCTGGGTATCAACATCGAACTGGAAGACGAGTAATTCTCGCTCAAACAGGTCACTGC
+
CCCCCGGGGGGGGGGGGGGGGGGGGGGGGGGGGGGGGGGGGGGGGG788@FGGGGGGGGGGGGGGGG7FGFGGGGGGGGGGGGGGGGGGGGGGGGGGGGGGGGGGGGGGGGGGGGGGGGGGGGGGGGGGGGGGGGGGGGGGGGGGGGGGGGGGGGGGGGGGGGGGGGGGGGGGGGFEDFGGGGGGGGGGGGGGGGGGGGGGGGGGGGGGGGGGGGGFGGGGGGGGGGGGGGFGGFGGFGGFGGGGGGGEFGFFFBFFFFFFFFFFGFFGF?FFFFFFFFFBFFFF??FFA?B?BF?F792)
@M01607:188:000000000-KTTC9:1:1101:16619:4854 1:N:0:AAGGAGAC+CCGAAGAT
CATCGCTGACGAGTAACCGGATCCCCGATCCGTGGACTTGTCAGCGACTGAGGAAACAGACAATGACTAAGCTGAGGGGAACAAGAAGAGAGCCCTCAGCTCTGCACATTGCAGGAAATGCTCACCGTTAAGTCTGATGACGTGAACGGTCGTACCAAGATGTATAAAAACATCGTGGACGGCAACCATCAGATGGAGCCGGGCATGCCAGAATCCTTCAACGTATTGTTGAAAGAGATTCGTTCGCTGGGTATCAACATCGAACTGGAAGACGAGTAATTCTCGCTCAAACAGGTCACTG
+
CCCCCGGGGGGGFGGGGGGGGGGGGGGGGGGGGGGGGGGGGGGGGGGGGGGGGGGGGGGGGGGGGGG,<:CFGGGGGGGGGGGGGGGGGGGGGGGGGGGGGGGGGGGGGGGGGGGGGGGGGGGGGGGGGGGGGGGGGGGGGGGGGGGGGGGGGGGGGGGGGGGGGGGGGGGGGGGGGGGGGGGGGGGGGGGGGGGGGGGGDGGGGGGGGGGGGGGGFGGGGGGGGGGGGGGGGGFGGFGGFGGGGGGGFFGFFGFFFFFFFFFFF5?;F@?FFFFF??F=4:ABFFFFFFFFFFF>0?BA)
@M01607:188:000000000-KTTC9:1:1101:12276:4864 1:N:0:AAGGAGAC+CCGAAGAT
CATCGCTGACGAGTAACCGGATCCCCGATCCGTGGACTTGTCAGCGACTGAGGAAACAGACTACGTCTCGGCTGAGGATCGTGTGAAGAACTGCCTCAGCGAGGCACTTTGCAGGAAATGCTCACCGTTAAGTCTGATGACGTGAACGGTCGTACCAAGATGTATAAAAACATCGTGGACGGCAACCATCAGATGGAGCCGGGCATGCCAGAATCCTTCAACGTATTGTTGAAAGAGATTCGTTCGCTGGGTATCAACATCGAACTGGAAGACGAGTAATTCTCGCTCAAACAGGTCACTG
+
CCCCCGGGGGGGGGGGGGGGGGGGGGGGGGGGGGGGGGGGGGGGGGGGGGGGGGGGGGGGGGGGGGG,:CFGGGGGGGGGGGGGGGGGGGGGGGGFGGGGGGGGGGGGGGGGGGGGGGGGGGGGGGGGGGGGGGGGGGGGGGGGGGGGGGGGGGGGGGGGGGGGGGGGGGGGGGGGGGGGGGGGGGGGGFFFGGGGGGGGGGGGGGGGGGGGGGGGFGGGGGGGGGGGGGGFGGFGGFGGFGGDGGDDFFGFFGFFFFFFFBFFFDFFGF?FFF>>FFFFFFFFFFBBBFFFF?<<)5?F4
@M01607:188:000000000-KTTC9:1:1101:11602:4869 1:N:0:AAGGAGAC+CCGAAGAT
CATCGCTGACGAGTAACCGGATCCCCGATCCGTGGACTTGTCAGCGACTGAGGAAACAGACCTTAGGCTTGCTGAGGAAGATTTTTATTGAACCCTCAGCTGCTCGGCTTGCAGGAAATGCTCACCGTTAAGTCTGATGACGTGAACGGTCGTACCAAGATGTATAAAAACATCGTGGACGGCAACCATCAGATGGAGCCGGGCATGCCAGAATCCTTTAACGTATTGTTGAAAGAGATTCGTTCGCTGGGTATCAACATCGAACTGGAAGACGAGTAATTCTCGCTCAAACAGGTCACTT
+
CCCCCGGGGGGGGGGGGGGGGGGGGGGGGGGGGGGGGGGFGGGGGGGGGGGGGGGGGGGGGGGGGGGDFGGGGGFGFGGGGFGGGGGGGGGGGGGGFFGGGGGGGGGGGGGGGGGGGGGGGGGGGGGGGGEFGGGGGGGGGGGEGGGGGCFGGFGGGGGFGGGGGGGGGGGGGGGGGGGFCCEGGGGGCFGFFFGGG6EGEEEGGGGGGGGGGGGGFGGGGFGGGGGCGGFGGGFFCFFGFDCFF5CDF>D?9>FFFFFFFFFFFF4?4@:>?B;9B7FFFF948:(3;24<.(8<)))-)
@M01607:188:000000000-KTTC9:1:1101:5205:4869 1:N:0:AAGGAGAC+CCGAAGAT
CATCGCTGACGAGTAACCGGATCCCCGATCCGTGGACTTGTCAGCGACTGAGGAAACAGACCGGTCATTAGCTGAGGACCTTAGATGAGCACACCTCAGCGGGTGAAGTTGCAGGAAATGCTCACCGTTAAGTCTGATGACGTGAACGGTCGTACCAAGATGTATAAAAACATCGTGGACGGCAACCATCAGATGGAGCCGGGCATGCCAGAATCCTTCAACGTATTGTTGAAAGAGATTCGTTCGCTGGGTATCAACATCGAACTGGAAGACGAGTAATTCTCGCTCAAACAGGTCACTG
+
CCCCCGGGGGGGGGGGGGGGGGGGGGGGGGGGGGGGGGGGGGGGGGGGGGGGGGGGGGGGGGGGGGGFFGGGGGGGGGGGGGGGGGGGGGGGGGGGGGGGGGGGGGGGGGGGGGGGGGGGGGGGGGGGGGGGGGFGGGGGGGGGGGGGGGGGGGGGGGGGGGFGGGGGGGGGGGGGGGGGCEGGEGFGFGGGGGDGGGGGGGGGGGGGDGGGGGGCAGGGGFE3=EGG:77DGG69CFECFGGGGG3DB>DFFG4?FFFF06FFFFFF4?()8<;634?@<<><?((39<726??A4?::.
@M01607:188:000000000-KTTC9:1:1101:8140:4871 1:N:0:AAGGAGAC+CCGAAGAT
CATCGCTGACGAGTAACCGGATCCCCGATCCGTGGACTTGTCAGCGACTGAGAAACAGACTGACATTTAGCTGAGGCTTATGAAGCAGTATACCTCAGTATAGCGAATTGCAGGAAATGCTCACCGTTAAGTCTGATGACGTGAACGGTCGTACCAAGATGTATAAAAACATCGTGGACGGCAACCATCAGATGGAGCCGGGCATGCCAGAATCCTTCAACGTATTGTTGAAAGAGATTCGTTCGCTGGGTATCAACATCGAACTGGAAGACGAGTAATTCTCGCTCAAACAGGTCACTGC
+
CCCCCGGGGGGGGGGGGGGGGGGGGGGGGGGGGGGGGGGGGGGGGGGGGGGGFGGGGGGGGGGGGGGFFGGGGGGGGGGGGGGGGGGGGGGGGGGGGGGGGGGGGGGGGGGGGGGGGGGGGGGGGGGGGGGGGGGGGGGGGGGGGGGDGGGGGGGGGGGGGGGGGGGGGGGGGGGGCFGEGGGGGGGGGGGGFFFGDFGGDGGGGGGCGGGG97CGFGGGGGGGGG9CF*@F>FFGGFGGFGGGGGGGEFGFFGFFFFFF:BFFFG?FFFBFFFFBFFFFB>ABBFB>BAFF?FA:>><<)
@M01607:188:000000000-KTTC9:1:1101:5473:4878 1:N:0:AAGGAGAC+CCGAAGAT
CATCGCTGACGAGTAACCGGATCCCCGATCCGTGGACTTGTCAGCGACTGAGGAAACAGACTGGGCTAATGCTGAGGCAATTACAACCATACCCCTCAGCTTCTATGAATGCAGGAAATGCTCACCGTTAAGTCTGATGACGTGAACGGTCGTACCAAGATGTATAAAAACATCGTGGACGGCAACCATCAGATGGAGCCGGGCATGCCAGAATCCTTCAACGTATTGTTGAAAGAGATTCGTTCGCTGGGTATCAACATCGAACTGGAAGACGAGTAATTCTCGCTCAAACAGGTCACTG
+
CCCCCGGGGGGGGGGGGGGEGGGGGGGEGEEGGGGGGGGGGGGGGGGGGGEEFGGGGGGGGFGGGGG,CFGGGGGGGGGGGGGGGGGGGGGGGGGGGGGGGGGGGGGGGGGGGGGGFGFGGGFBCFGAEGFGGGGGGFFEFEGGGGGGCCEFGGCCAFGGGGGGFGGGGGGGGGGGFGGGGGCGGGGGGFGGGGGG:CGGGDDEEGFFFCFGGEGGF>FGDFEGGG6?<DGGGDFDGFFFFGFGGGGGFEDFF4B?FFFF?0@FFDFFG?008-271:FF><AB<(3(3<AD:B?A).5<5
@M01607:188:000000000-KTTC9:1:1101:15886:4880 1:N:0:AAGGAGAC+CCGAAGAT
CATCGCTGACGAGTAACCGGATCCCCGATCCGTGGACTTGTCAGCGACTGAGGAAACAGACAAAGCTAACGCTGAGGGGAACATCCATTGCGACCTCAGCAACGCAGTTGCAGGAAATGCTCACCGTTAAGTCTGATGACGTGAACGGTCGTACCAAGATGTATAAAAACATCGTGGACGGCAACCATCAGATGGAGCCGGGCATGCCAGAATCCTTCAACGTATTGTTGAAAGAGATTCGTTCGCTGGGTATCAACATCGAACTGGAAGACGAGTAATTCTCGCTCAAACAGGTCACTGC
+
CCCCCGGGGGGGGGGGGGGGGGGGGGGGGGGGGGGGGGGGGGGGGGGGGGGGGGGGGGGGGGGGGGG,<CFGGGGGGGGGGGGGGGGGGGGGGGGGGGGGGGGGGGGGGGGGGGGGGGGGGGGGGGGGGGGGGGGGGGGGGGGGGGGGGGGGGGGGGGGGGGGGGGGGGGGGGGGGGGGGGGGGGGGFFGGGGFGGGGGEGGGGGGGGGGGGGGGGFGGGGGFGGGGGGGFGGGFGGFGGFGGGGGGGFFGF:FFFFFFF?FFFFGFFGFFFFFFFFFFFFDBFF:B>FFFFFFD???FF7
@M01607:188:000000000-KTTC9:1:1101:10562:4901 1:N:0:AAGGAGAC+CCGAAGAT
CATCGCTGACGAGTAACCGGATCCCCGATCCGTGGACTTGTCAGCGACTGAGGAAACAGACCCAGCACATGCTGAGGAGCGCACTTCCATGGTCCTCAGCCTTTCAGAGTGCAGGAAATGCTCACCGTTAAGTCTGATGACGTGAACGGTCGTACCAAGATGTATAAAAACATCGTGGACGGCAACCATCAGATGGAGCCGGGCATGCCAGAATCCTTCAACGTATTGTTGAAAGAGATTCGTTCGCTGGGTATCAACATCGAACTGGAAGACGAGTAATTCTCGCTCAAACAGGTCACTT
+
CCCCCGGGGGGGGGGGGGGGGGGGGGGGGGGGGGGGGGGGGGGGGGGGGGGGGGGGGGGGGGGGGGGCFGGGGGGGGGGGGGGGGGGGGGGGGGGGGGGGGGGGGGGGGGGGGGGGGGGGGGGGGGGGGGGGGGGGGGGGGGGGGGGGGGGGGGGEFGGGGGGGGGFGGGGGGG>FGDDGGGGGGGGGGGFGGFGGFGFGEGEGGGGGGGGGGGGGFGGGGGGGGFGGGF;GGGFGGAFFFGFGGGGGFDG?FFFFFFFFB?FFF54)*<BF?<69BF?@AAAD<116>FFF?B?A?BFA)
@M01607:188:000000000-KTTC9:1:1101:16454:4903 1:N:0:AAGGAGAC+CCGAAGAT
CATCGCTGACGAGTAACCGGATCCCCGATCCGTGGACTTGTCAGCGACTGAGGAAACAGACAGTGGGCGGGCTGAGGGAGAGTACTTGTCCTGCCTCAGCCAGAGACTATGCAGGAAATGCTCACCGTTAAGTCTGATGACGTGAACGGTCGTACCAAGATGTATAAAAACATCGTGGACGGCAACCATCAGATGGAGCCGGGCATGCCAGAATCCTTCAACGTATTGTTGAAAGAGATTCGTTCGCTGGGTATCAACATCGAACTGGAAGACGAGTAATTCTCGCTCAAACAGGTCACTG
+
CCCCCGGGGGGGEFGGGGGGGGGGGGGGDGGGGGGGGGGGGGGGGGGGGGGGGGGGGGGGGGGFEGGFEGGGGGFGGGGGGGGGGGGGGGGGGGGFGGGGGGGGGGGGGGGGGGGGGGGGGGGGGGGGGGGGGGGGGGGGGGGGGGGGGGGGGGGGGGGGGGGGGGGGGGGGDGGGGGGGGGGGGGGGGGGGGGGGGGGGEGGGGGGGFGGGGGGGFGGGGGGGGGGGGGGGGCFGGFGGFGGGGGDC>EGFFCFFFFFFFBF?FFFFGF:>:?BBFFFFF<2<:BB?FFBFFFBA7BFB<
@M01607:188:000000000-KTTC9:1:1101:12682:4908 1:N:0:AAGGAGAC+CCGAAGAT
CATCGCTGACGAGTAACCGGATCCCCGATCCGTGGACTTGTCAGCGACTGAGGAAACAGACTGTGAGGGTGCTGAGGTGACTATAATTCTTGACCTCAGCAGCTTTAGATGCAGGAAATGCTCACCGTTAAGTCTGATGACGTGAACGGTCGTACCAAGATGTATAAAAACATCGTGGACGGCAACCATCAGATGGAGCCGGGCATGCCAGAATCCTTCAACGTATTGTTGAAAGAGATTCGTTCGCTGGGTATCAACATCGAACTGGAAGACGAGTAATTCTCGCTCAAACAGGTCACTG
+
CCCCCGGGGGGGGGGGGGGGGGGGGGGGGGGGGGGGGGGGGGGGGGGGGGGGGGGGGGGGGGGFGGG?EGGGGGGGGGGGGGGGFGGGGGGGGGGGGGGGGGGFGGGGGGGGGGGEEGGGGGGFGGGGCGGFFGGGGGGGGGEGGGGGGCFGEGGGGGGGGFGGGGGGGGGGGGGGGGGFGGGGGGGGCFEGFFCDF>FGGECEGFFGGGGGGGGGFGGCGGGDGF67EFGGGGFGGFGG=5FGGDGD3:CFFGFFF@FFFBFFFFFFGFF:F?B>BFFFFF>AF?(1;BFF6:<A::74)
@M01607:188:000000000-KTTC9:1:1101:16710:4909 1:N:0:AAGGAGAC+CCGAAGAT
CATCGCTGACGAGTAACCGGATCCCCGATCCGTGGACTTGTCAGCGACTGAGGAAACAGACTCTATAATCGCTGAGGCATTGTGGGGTAGTCACCTCAGCCTCTATTCATGCAGGAAATGCTCACCGTTAAGTCTGATGACGTGAACGGTCGTACCAAGATGTATAAAAACATCGTGGACGGCAACCATCAGATGGAGCCGGGCATGCCAGAATCCTTCAACGTATTGTTGAAAGAGATTCGTTCGCTGGGTATCAACATCGAACTGGAAGACGAGTAATTCTCGCTCAAACAGGTCACTG
+
CCCCCGGGGGGGEFGGGGGGGGGGGGGGGGGGGGGGGGGGGGGGGGGGGGGGGGGGGGGGGGGGGGG,<CFGGGGGGGGGGGGGGGGGGGGGGGGGGGGGGGGGGGGGGGGGGGGGGGGGGGGGGGGGGGGGGGGGGGGGGGGGGGGGGGGGGGGGGGGGGGGGGGGGGGGGCGGGGGGGGGGGGGGGGGGGGGGGGGGGEGGGGGGGGGGGGGGGFGGGGGGGGGGGGGGGGGFGGFGGFGGGGGGD>BGFFGFFFFFFFBFFFGFFDFBFF?B>?FFFFFFFFF:?;DA??FFF?FFA)
@M01607:188:000000000-KTTC9:1:1101:14686:4924 1:N:0:AAGGAGAC+CCGAAGAT
CATCGCTGACGAGTAACCGGATCCCCGATCCGTGGACTTGTCAGCGACTGAGGAAACAGACCTCTCGCCCGCTGAGGCTAAACACCGTGATATCCTCAGCTAGGTTACGTGCAGGAAATGCTCACCGTTAAGTCTGATGACGTGAACGGTCGTACCAAGATGTATAAAAACATCGTGGACGGCAACCATCAGATGGAGCCGGGCATGCCAGAATCCTTCAACGTATTGTTGAAAGAGATTCGTCCGCCGGGTACCAACATCGAACTGGAAGACGAGTAATTCTCGCTCAAACAGGTCACTC
+
CCCCCGGGGGGGGGGGGGGGGGGGGGGGGGGGGGGGGGGGGGGGGGGGGGGFGGGGGGGGGGGGGGGGGGGGGGGGGGGGGGGGGGGGGGGGGGGGGGGGGGGGGGGGGGGGGGGGGGGGGGGGGGGGGGGGGGGGGGGGGGGGGGGGGGGGGGGGGGGGGGGGGFGGGGGGGGGGGGGGGGGGGGGGGGGGGGGGGGGGGGGGGGGGGGGGGFGGFGGGGGGGGFGGGGGGGGFGGAFGFGG*9)9*)57)5*7?)<>5:05:F4097)3)5,10-,=/-:4<??6<9D2<623<>)84)
@M01607:188:000000000-KTTC9:1:1101:15086:4926 1:N:0:AAGGAGAC+CCGAAGAT
CATCGCTGACGAGTAACCGGATCCCCGATCCGTGGACTTGTCAGCGACTGAGGAAACAGACAGCGACCAAGCTGAGGGGAACAACACATTACGCCTCAGCGAGGGGTGTTGCAGGAAATGCTCACCGTTAAGTCTGATGACGTGAACGGTCGTACCAAGATGTATAAAAACATCGTGGACGGCAACCATCAGATGGAGCCGGGCATGCCAGAATCCTTCAACGTATTGTTGAAAGAGATTCGTTCGCTGGGTATCAACATCGAACTGGAAGACGAGTAATTCTCGCTCAAACAGGTCACTG
+
CCCCCGGGGGGGGGGGGGGGGGGGGGGGGGGGGGGGGGGGGGGGGGGGGGGGGGGGGGGGGGGGGGF@CFGGGGGGGGGGGGGGGGGGGGGGGGGGGGGGGGGGGGGGGGGGGGGGGGGGGGGGGGGGGGGGGGGGGGFEGGGGGGGGGFGGGGGGGGGGGGGGGGGGGGGGGGGGGGGGGGGGGGGGGGGGGGGGGGGGBEEGGGGGGGGGGGGGFGGGGGGGGGGGGGGGGGFGGFGGFGGGGGGGF>DFFGFFFFFFFFFFFGFFGFBFF<>>FFFFB>FBB?BBF>7>?F6>:BFF4
@M01607:188:000000000-KTTC9:1:1101:25972:4934 1:N:0:AAGGAGAC+CCGAAGAT
CATCGCTGACGAGTAACCGGATCCCCGATCCGTGGACTTGTCAGCGACTGAGGAAACAGACATATCATGTGCTGAGGCCGCGTGATGCCAGAACCTCAGCACAGGGCATTGCAGGAAATGCTCACCGTTAAGTCTGATGACGTGAACGGTCGTACCAAGATGTATAAAAACATCGTGGACGGCAACCATCAGATGGAGCCGGGCATGCCAGAATCCTTCAACGTATTGTTGAAAGAGATTCGTTCGCTGGGTATCAACATCGAACTGGAAGACGAGTAATTCTCGCTCAAACAGGTCACTG
+
CCCCCGGGGGGGGGFFGFGGEGGCFGGGGGGGGGGGGGGGGFFGGE68@FGGGG?FCFFCFEGGGGGDFFFFFGGFDGGGGGGGGGFDFFGGGFGGGFDGGGG?FGGFGGGGGGFEGCFDGGFGGGGGEGDFFGGGGGGGFCFCFFFGGGGGGGGGGGFGGGGGGGGGFGGGGGGGGGEGGGGGGGGDCCFGGGGGFGGGGGCGGGFGGGGGGFGGFGGGGGGFFFGGGFGGGGF*C):CFGGGGGGG@5CFF<BBFFFF7<F?FGFFF414?69;?B49<DA2:61:6<A2<?B<B:?>.
@M01607:188:000000000-KTTC9:1:1101:24582:4945 1:N:0:AAGGAGAC+CCGAAGAT
CATCGCTGACGAGTAACCGGATCCCCGATCCGTGGACTTGTCAGCGACTGAGGAAACAGACTCACCCCAAGCTGAGGCTTAACTTCGTTAGATCCTCAGCCTTGGACAATGCAGGAAATGCTCACCGTTAAGTCTGATGACGTGAACGGTCGTACCAAGATGTATAAAAACATCGTGGACGGCAACCATCAGATGGAGCCGGGCATGCCAGAATCCTTCAACGTATTGTTGAAAGAGATTCGTTCGCTGGGTATCAACATCGAACTGGAAGACGAGTAATTCTCGCTCAAACAGGTCACTT
+
CCCCCGGGGGGGGGGGGGGGGGGGGGGGGGGGGGGGGGGGGGGGGG@88@FFGGGGGGGGGGGGGGGCFGGGGGGGGGGGGGGGGGGGGGGGGGGGGGGGGGGGGGGGGGGGGGGGGGGGGGGGGGGGGGGGGGGGGGGGGGGGGGGGGGGGGGGGGGGGGGGGGGGGGGGGGGGGGDEGGGGGGGGGGGGGGGGGGGGGGGGGGGGGGGGGGGGGFGGGGGGGGGGGGGGGGGFCGFGGFGGGGGGGEFGFFGFFFFFFFFFFFGFFGF?FFBFFF?FFFFF<:?FBFFF?FB?<?FFF)
@M01607:188:000000000-KTTC9:1:1101:17309:4957 1:N:0:AAGGAGAC+CCGAAGAT
CATCGCTGACGAGTAACCGGATCCCCGATCCGTGGACTTGTCAGCGACTGAGGAAACAGACACATTAATCGCTGAGGTAATATAGGTTATGGCCCTCAGCTTGGTTCACTGCAGGAAATGCTCACCGTTAAGTCTGATGACGTGAACGGTCGTACCAAGATGTATAAAAACATCGTGGACGGCAACCATCAGATGGAGCCGGGCATGCCAGAATCCTTCAACGTATTGTTGAAAGAGATTCGTTCGCTGGGTATCAACATCGAACTGGAAGACGAGTAATTCTCGCTCAAACAGGTCACTG
+
CCCCCGGGGGGGGGGGGGGGGGGGGGGGGGGGGGGGGGGGGGGGGGGGGGGGGGGGGGGGGGGGGGG,<CDFGGGGGGGGGGGGGGGGGGGGGGGGGGGGGGGGGGGGGGGGGGGGGGGGGGGGGGGGGGGGGGGGGGGGGGGGGGGGGGGGGGGGGGGGGGGGGGGGGGGGGGGGGGGGGGGGGGGGGGGGGGGGGGGGGGGGGGGGGGGGGGGGFGGGGGGGGGGGGGGGGGFGGFGGFGGGGGGGBBGFFGFFFFFFFFFFFGFFFF?FF:>>?BFFDFFF?:16;>AFB?BADFFF-
@M01607:188:000000000-KTTC9:1:1101:14257:4957 1:N:0:AAGGAGAC+CCGAAGAT
CATCGCTGACGAGTAACCGGATCCCCGATCCGTGGACTTGTCAGCGACTGAGGAAACAGACACACAGTGCGCTGAGGATTGATACTCGATGAGCCTCAGCGATTTGTGTTGCAGGAAATGCTCACCGTTAAGTCTGATGACGTGAACGGTCGTACCAAGATGTATAAAAACATCGTGGACGGCAACCATCAGATGGAGCCGGGCATGCCAGAATCCTTCAACGTATTGTTGAAAGAGATTCGTTCGCTGGGTATCAACATCGAACTGGAAGACGAGTAATTCTCGCTCAAACAGGTCACTG
+
CCCCCGGGGGGGGGGGGGGGGGGGGGGGGGGGFGGGGGGFGGGGGGGGGGGGGGGGGGGGGGGGGGGGGGGGGGGGGGGGGGGGGGGGGGGGGGGGGGGGGGGGGGGGGGGCGGGGGGGGGGGGGGDGGGGGGGGGGGGGGGGDGGGGGGGGGGGGGGGGGGGGGGGGGGGGGGGGGGGGG>CEGGGGEGGGGGGGGGGGEGGGGGFFGGGGGGGGFGGGGGGGFGGGGGFGGGFG7FCFFGD7DCGGFFDFFGFFFFFFFFFFFG?FGF:>5:69<?F?2<<9614392A?012A208A)
@M01607:188:000000000-KTTC9:1:1101:10902:4961 1:N:0:AAGGAGAC+CCGAAGAT
CATCGCTGACGAGTAACCGGATCCCCGATCCGTGGACTTGTCAGCGACTGAGGAAACAGACCACGGGTAGGCTGAGGTTGACCTCAAAGCCGCCCTCAGCCTAGTAACTTGCAGGAAATGCTCACCGTTAAGTCTGATGACGTGAACGGTCGTACCAAGATGTATAAAAACATCGTGGACGGCAACCATCAGATGGAGCCGGGCATGCCAGAATCCTTCAACGTATTGTTGAAAGAGATTCGTTCGCTGGGTATCAACATCGAACTGGAAGACGAGTAATTCTCGCTCAAACAGGTCACTG
+
CCCCCGGGGGGGGGGGGGGGGGGGGGGGGGGGGGGGGGGGGGGGGGGGGGGGGGGGGGGGGGGGGGGEGGGGGGGGGGGGGGGGGGGGGGGGGGGGGGGGGGGGGGGGGGGGGGGGGGGGGGGGGGGGGGGGGGGGGGGGGGGGGGGGGGGGGGGGGGGGGGGGGGGGGGGGGGFGGGGGGGGGGGGGGGGGGGGGGGGGGGGGGGGGGGFGGGGGAF?GGGGGGGGGGFFFGGFGGFGGFGGGGGGGF@GFFGFFFFFFFFFFFGFF<FF@F:99:?FF2><B?08:;<<)(86A???A6
@M01607:188:000000000-KTTC9:1:1101:21355:4976 1:N:0:AAGGAGAC+CCGAAGAT
CATCGCTGACGAGTAACCGGATCCCCGATCCGTGGACTTGTCAGCGACTGAGGAAACAGACTGCATTGATGCTGAGGATCATGAGGCTCCTAGCCTCAGCGCTTGCGGGTGCAGGAAATGCTCACCGTTAAGTCTGATGACGTGAACGGTCGTACCAAGATGTATAAAAACATCGTGGACGGCAACCATCAGATGGAGCCGGGCATGCCAGAATCCTTCAACGTATTGTTGAAAGAGATTCGTTCGCTGGGTATCAACATCGAACTGGAAGACGAGTAATTCTCGCTCAAACAGGTCACTG
+
CCCCCGGGGGGGGGGGGGGGGGGGGGGGGGGGGGGGGGGGGGGGGGGGGGGGGGGGGGGGGGGGGGG9EGGGGGGGGGGGGGGGGGGFGGGGGGGGGGGGGGGGGGGGGGGGGGGGGGGGGGGGGGGGGGGGGGGGGGGGGGGGGGGGGGGGGGGGGGGGGGGGGGGGGGGGGGGGGGGGGGGGGGGGGGGGGGGGGGGGGGGGGGGGGGGGGGGGFGGGGGGGGGGGGGGGGGFGGFGGFGGGGGGGEFGFFGFFFFFFFFFFFGFFGFFFFBBFFFFFFFFFF<?FBDFFFF?87::B)
@M01607:188:000000000-KTTC9:1:1101:9266:4977 1:N:0:AAGGAGAC+CCGAAGAT
CATCGCTGACGAGTAACCGGATCCCCGATCCGTGGACTTGTCAGCGACTGAGGAAACAGACTGCACGCTGGCTGAGGCGCAAGGCTGATCAACCCTCAGCATGCACAACTGCAGGAAATGCTCACCGTTAAGTCTGATGACGTGAACGGTCGTACCAAGATGTATAAAAACATCGTGGACGGCAACCATCAGATGGAGCCGGGCATGCCAGAATCCTTCAACGTATTGTTGAAAGAGATTCGTTCGCTGGGTATCAACATCGAACTGGAAGACGAGTAATTCTCGCTCAAACAGGTCACTT
+
CCCCCEECBEFGEGFGGGGGGCFGGGGGGGGFFFGCGFGGGGGGFFEF:FGFFAEFFGCCGFFGGGF:FGGGGGCGGGGGEFGFFFGGEFGGFFGGGGEGGGGGDGGGGGGGGGFGGGGFDGFGGGGGGGG?FGGGGG?<9F>==FFCCFGDFGGGGGGF@CFGGGGGGFGGGDC:C*33>>CEEFGGGFGDGECCCEGCE5:EGGGG?FFG<<C?AF?+CGECGGGGGGGGGG6FFFGGF3C<FDG3>>CF=<BFFFF47?FFFGF4C4:57:B>889FBBFA:?FFF?D<:<<<5>:D)
@M01607:188:000000000-KTTC9:1:1101:22639:4977 1:N:0:AAGGAGAC+CCGAAGAT
CATCGCTGACGAGTAACCGGATCCCCGATCCGTGGACTTGTCAGCGACTGAGGAAACAGACGCCATGGCCGCTGAGGATTTATCAATAGTTGTCCTCAGCACTGTCGGTTGCAGGAAATGCTCACCGTTAAGTCTGATGACGTGAACGGTCGTACCAAGATGTATAAAAACATCGTGGACGGCAACCATCAGATGGAGCCGGGCATGCCAGAATCCTTCAACGTATTGTTGAAAGAGATTCGTTCGCTGGGTATCAACATCGAACTGGAAGACGAGTAATTCTCGCTCAAACAGGTCACTG
+
CCCCCGGGGGGGGGGGGGGGGGGGGGGGGGGGGGGGGGGGGGGGGGGGGG@FGGGGGGGGGGGGGGG8FGGGGGGGGGGGGGGGGGGGGGGGGGGGGGGGGGGGGGGGGGGGGGGGGGGGGGGGGGGGGGGGGGGGGGGGGGGGGGGGGGGGGGGGGGGGGGGGGGGGGGGGGGGGGGGGGGGGGGGGGGGGGGGGGGGGGGGGGGGGGGGGGGGGFGGGGGGGGGGGGGGGGGFCFFGGFGGGGGGGFFGFFGFFFFFFFFFFFGFFGFFFFFF9?FFFFFB>BFFFF?<?B:?F??)6-
@M01607:188:000000000-KTTC9:1:1101:6351:4986 1:N:0:AAGGAGAC+CCGAAGAT
CATCGCTGACGAGTAACCGGATCCCCGATCCGTGGACTTGTCAGCGACTGAGGAAACAGACGTTAGTTATGCTGAGGAACGGTTCGGTACAGTCCTCAGCTCAATATGTTGCAGGAAATGCTCACCGTTAAGTCTGATGACGTGAACGGTCGTACCAAGATGTATAAAAACATCGTGGACGGCAACCATCAGATGGAGCCGGGCATGCCAGAATCCTTCAACGTATTGTTGAAAGAGATTCGTTCGCTGGGTATCAACATCGAACTGGAAGACGAGTAATTCTCGCTCAAACAGGTCACTG
+
CCCCCGGGGGGGGGGGGGGGGGGGGGGGGGGGGGGGGGGGGGGGGGGGGGFGGGGGGGGGGGGGGGGGGGGGGGGGGGGGGGGGGGGGGGGGGGGGGGGGGGGGGGGGGGGGGGGGGGGGGGGGGGGGGGGGGGGGGGGGGGGGGGGGGGGGGGGGGGGGGGGGGGGGGGGGGGGGGGGGGGGGGGGGGGGGGGGGGGGGGGGGGGGGGGGGGGGGFGGGGGGFG?6EFGCGGGF<FFGGFGGGGGGGFFGFFGFFFFFFD?FFFGFFGF?>F?F>FFFFFFAFF6?00?BFB?FD:>:B-
@M01607:188:000000000-KTTC9:1:1101:17543:4988 1:N:0:AAGGAGAC+CCGAAGAT
CATCGCTGACGAGTAACCGGATCCCCGATCCGTGGACTTGTCAGCGACTGAGGAAACAGACGCTATAGGTGCTGAGGGTATAGGCGCTTAGCCCCTCAGCAGGACTATGTGCAGGAAATGCTCACCGTTAAGTCTGATGACGTGAACGGTCGTACCAAGATGTATAAAAACATCGTGGACGGCAACCATCAGATGGAGCCGGGCATGCCAGAATCCTTCAACGTATTGTTGAAAGAGATTCGTTCGCTGGGTATCAACATCGAACTGGAAGACGAGTAATTCTCGCTCAAACAGGTCACTG
+
CCCCCGGGGGGGFGGGGGGGGGGGGGGGGGGGGGGGGGGGGGGGGGGGGGGGGGGGGGGGGGGGGGG<EFDGGGGGGGGGGGGGGGGGGGGGGGGGEGGGGGGGGGGGGGGGGGGGGGGGGGGGGGG8FGGGGGGGGGGGGGGGGGGGGGGGGGGGGGGGGGGGGGGGGGGGGGEGGGGGGGGGGGGGGGGGGGGGGGGGEEGEGGGGGGGGGGGGFGGGGGGGGGGGGGGGGGFGGFGGFGGGGGGGFFGFFGFFFFFFFBFFFGFFGFFFFFFBFFFFFFFFFB?FF>BBFFFD:>:<)
@M01607:188:000000000-KTTC9:1:1101:23375:4990 1:N:0:AAGGAGAC+CCGAAGAT
CATCGCTGACGAGTAACCGGATCCCCGATCCGTGGACTTGTCAGCGACTGCGGAAACAGACTTGAGACCGGCTGAGGCGACTACAGGGGCAAGCCTCAGCAAGTTCTTCTGCAGGAAATGCTCACCGTTAAGTCTGATGACGTGAACGGTCGTACCAAGATGTATAAAAACATCGTGGACGGCAACCATCAGATGGAGCCGGGCATGCCAGAATCCTTCAACGTATTGTTGAAAGAGATTCGTTCGCTGGGTATCAACATCGAACTGGAAGACGAGTAATTCTCGCTCAAACAGGTCACTT
+
CCCCCGGGGGGGGGGGGGGGGGGGGGGGGGGGGGGGGGGGGGGGGGGGGG<FGGGGGGGGGGGGGGGFGGGGGGGGGGGGGGGGGGGGGGGGGGGGGGGGGGGGGGGGGGGGGGGGGGGGGGGGGGGGGGGGGGGGGGGGGGGGGGGGGGGGGGGGGGGGGGGGGGGGGGGGGGGGGGGGGGGGGGGGGGGGGGGGGGGGGGGGGGGGGGGGGGGGFFGGGGGGGGGGGGGGGGFGGFGGFGGGGGGGFEGFFGFFFFFFFFFFFGFFGF?FFFFFF?FFBFAFBFFFFFFBFFFFFFFF)
@M01607:188:000000000-KTTC9:1:1101:12898:4992 1:N:0:AAGGAGAC+CCGAAGAT
CATCGCTGACGAGTAACCGGATCCCCGATCCGTGGACTTGTCAGCGACTGAGGAAACAGACAGCGAAAACGCTGAGGGGATTGGCATTCTTCTCCTCAGCCGGGGAGACTGCAGGAAATGCTCACCGTTAAGTCTGATGACGTGAACGGTCGTACCAAGATGTATAAAAACATCGTGGACGGCAACCATCAGATGGAGCCGGGCATGCCAGAATCCTTCAACGTATTGTTGAAAGAGATTCGTTCGCTGGGTATCAACATCGAACTGGAAGACGAGTAATTCTCGCTCAAACAGGTCACTG
+
CCCCCGGGGGGGGGGGGGGGGGGGGGGGGGGGGGGGGGGGGGGGGGGGGGGGGGGGGGGGGGGGGGG+8CCFFGGGGGGGGGGGGGGGGGGGGGGGGGGGGGGGGGGGGGGGGGGGGGGGGGGGGGGGGGGGGGGGGGGGGGGGGGGGGGGGGGGGGGGGGGGGGGGGGGGGGGGGGGGGGGGGGGGGGGGGGGGGGGGGGGGGGGGGGGGGGGGGFGGGGGGGGGGGGGGGGGFGGFGGFDGGGGGGFFGFFGFFFFFFFFFFFGFFGFFFFFFFFFFFFFFFFFFFFFFFF?FA?FFF)
@M01607:188:000000000-KTTC9:1:1101:9955:4997 1:N:0:AAGGAGAC+CCGAAGAT
CATCGCTGACGAGTAACCGGATCCCCGATCCGTGGACTTGTCAGCGACTGAGGAAACAGACCATCAATGTGCTGAGGACGCGAGTTCTGCGATCCTCAGCTAGTTTGAGTGCAGGAAATGCTCACCGTTAAGTCTGATGACGTGAACGGTCGTACCAAGATGTATAAAAACATCGTGGACGGCAACCATCAGATGGAGCCGGGCATGCCAGAATCCTTCAACGTATTGTTGAAAGAGATTCGTTCGCTGGGTATCAACATCGAACTGGAAGACGAGTAATTCTCGCTCAAACAGGTCACTG
+
CCCCCGGGGGGGGGGGGGGGGGGGGGGGGGGGGGGGGGGGGGGGGGGGGGGGGGGGGGGGGGGGGGGFFGGGGGGGGGGGGGGGGGGGGGGGGGGGGGGGGGGGGGGGGGGGGGGGGGGGGGGGGGGGGGGGGGGGGGGGGGGGGGGGGGGGGGGGGGGGGGGGGGGGGGGGGGGGGGGGGGGGGGGGGGGGGGGGGGGGGGGGGGGGGGGGGFGGFGGGGFC<FGGGGGGGGGFGGFGGFGGGGGDDFFGFFGFFF:?7:?FFFGFFGFBFFF92?FFFF<AF?<1?B?FBF?0<??3<)
@M01607:188:000000000-KTTC9:1:1101:23273:4999 1:N:0:AAGGAGAC+CCGAAGAT
CATCGCTGACGAGTAACCGGATCCCCGATCCGTGGACTTGTCAGCGACTGCGGAAACAGACTTTTCGATCGCTGAGGTTTGACGAGGTATACGCCTCAGCTCTGGTGGGTGCAGGAAATGCTCACCGTTAAGTCTGATGACGTGAACGGTCGTACCAAGATGTATAAAAACATCGTGGACGGCAACCATCAGATGGAGCCGGGCATGCCAGAATCCTTCAACGTATTGTTGAAAGAGATTCGTTCGCTGGGTATCAACATCGAACTGGAAGACGAGTAATTCTCGCTCAAACAGGTCACTT
+
CCCCCGGG:FGCFGGGGCFFGGGFGGGGGGGGGGGGGGGFGGGGGCE@@F@F7CFGEGGGGGCGGGG,<CFGFECEFCFG=FCCGC:CGGGGGGGGGGFCFGGGGGGGGGEGGGFCFFF<FEFGGGGCFGFFGEFCFGDGGGGGGGGGGFFGGGGGGEDEGFG<==E=EEGGGGGGCF>FEGGGGGGGGGGGFCFG7CGECEGGEGGGGGGCE7FGFC:0CFGGGGGC9F7FFCBGGFGG?DGGDCCD5:<@FCF6@FFF?:FF>F4?G??4?:16:?8FA<>A<:??;)5<:1<4))).-
@M01607:188:000000000-KTTC9:1:1101:15885:5003 1:N:0:AAGGAGAC+CCGAAGAT
CATCGCTGACGAGTAACCGGATCCCCGATCCGTGGACTTGTCAGCGACTGAGGAAACAGACGAACAAGATGCTGAGGTGAGCTTCAAAGCGTCCCTCAGCTCGAATTGATGCAGGAAATGCTCACCGTTAAGTCTGATGACGTGAACGGTCGTACCAAGATGTATAAAAACATCGTGGACGGCAACCATCAGATGGAGCCGGGCATGCCAGAATCCTTCAACGTATTGTTGAAAGAGATTCGTTCGCTGGGTATCAACATCGAACTGGAAGACGAGTAATTCTCGCTCAAACAGGTCACTG
+
CCCCCGGGGGGGGGGGGGGGGGGGGGGGGGGGGGGGGGGGGGGGGGGGGGFGGGGGGGGGGGGGGGGGGGGGGGGGGGGGGGGGGGGGGGGGGGGGGGGGGGGDGGGGGGGGGGGGGGGGGGGGGGGGGGGGGGGGGGGGGGGGGGGGGGGGGGGGGGGGGGGGGGGGGGGGGGGGGGGGGGGGGGGGFGGGGGFGGGGGGDGGGGGGGGCEGGGGFGGGGGGGGGGGGGCFGGFGFFFGF*CFGGGGDDGFFGFFFFFFFFFFFGFFCFFFFFF>FFFFFFFFB::<BBFF<?B<?:?F2
@M01607:188:000000000-KTTC9:1:1101:6914:5013 1:N:0:AAGGAGAC+CCGAAGAT
CATCGCTGACGAGTAACCGGATCCCCGATCCGTGGACTTGTCAGCGACTGAGGAAACAGACCATAGAGTTGCTGAGGTCTTTTCGGTAATGACCCTCAGCTTCGGCTACTGCAGGAAATGCTCACCGTTAAGTCTGATGACGTGAACGGTCGTACCAAGATGTATAAAAACATCGTGGACGGCAACCATCAGATGGAGCCGGGCATGCCAGAATCCTTCAACGTATTGTTGAAAGAGATTCGTTCGCTGGGTATCAACATCGAACTGGAAGACGAGTAATTCTCGCTCAAACAGGTCACCG
+
CCCCCGGGGGGGGGGGGGGGGGGGGGGGGGGGGGGGGGGGGGGGGGGGGGEGGGGGGGGGGGGGGGG<FGGGGGGGGGGGGGGGGGGGGGGGGGGGGGGGGGGGGGGGGGGGGGGGGGGGGGGGGGGGGGGGGGGGGGGGGGGGGGGGGGGGGGGGGGGGGGGGGGGGGGGGGGGGGGGGGGGGGGGGGGGGGGGGGGGGGGGGGGGGGGGGGGGGFGGGGGGGGGGGGGGGGGFGGFFGFGGFGGGGFFGFFGFFFFFFFF?FFCF?<FF>F:>BBBFFFFF<?FFFFF78?BFF?FF?(
@M01607:188:000000000-KTTC9:1:1101:9705:5018 1:N:0:AAGGAGAC+CCGAAGAT
CATCGCTGACGAGTAACCGGATCCCCGATCCGTGGACTTGTCAGCGACTGAGGAAACAGACTGTTAGTGTGCTGAGGCTCTAATACCGGATTTCCTCAGCAATTTTGAGTGCAGGAAATGCTCACCGTTAAGTCTGATGACGTGAACGGTCGTACCAAGATGTATAAAAACATCGTGGACGGCAACCATCAGATGGAGCCGGGCATGCCAGAATCCTTCAACGTATTGTTGAAAGAGATTCGTTCGCTGGGTATCAACATCGAACTGGAAGACGAGTAATTCTCGCTCAAACAGGCCACTG
+
CCCCCGGGGGGGGGGGGGGFGGGGGGGGGGGGGGGGGGGGGGGGGGGGGGGGGGGGGGGGGGGGGGGFGGGGGGGGGGGGGGGGGGGGGGGGGGGGGGGGGGGGGGGGGGGGGGGGGGGGGGGGGGGGGGGGGGGGGGGGGGGGGGGGGGGGGGGGGGGGGGGGGGGGGGGGGGGGGGGGGGGGGGGGGGGGGGGGGGFGGGGGGGGGGGGGGGGGFGFGGGGGGGGGGGCFGGFGGFGGFCCFFDGGFFGFFGFFFFF:?FFFFGFFGFF4FBFB6?=4<DFFFFFFFFAFFFFF:?BF)
@M01607:188:000000000-KTTC9:1:1101:24509:5020 1:N:0:AAGGAGAC+CCGAAGAT
CATCGCTGACGAGTAACCGGATCCCCGATCCGTGGACTTGTCAGCGACTGAGGAAACAGACCCCTGTGATGCTGAGGTGGACCCGGGTGATAGCCTCAGCAGAGACACGTGCAGGAAATGCTCACCGTTAAGTCTGATGACGTGAACGGTCGTACCAAGATGTATAAAAACATCGTGGACGGCAACCATCAGATGGAGCCGGGCATGCCAGAATCCTTCAACGTATTGTTGAAAGAGATTCGTTCGCTGGGTATCAACATCGAACTGGAAGACGAGTAATTCTCGCTCAAACAGGTCACTT
+
CCCCCGGGGGGGGGGGGGGGGGGGGGGGGGGGGGGGGGGGGGGGGG@@@@FGGGGGGGGGGGGGGGG,<CFGGGGGGGGGGGGGGGGGGGGGGGGGGGGGGGGGGGGGGGGGGGGGGGGGGGGGGGGGGGGGGGGGGGGGGGGGGGGGGGGGGGGGGGGGGGGGGGGGGGGGGGGGGEGGGGGGGGGGFGGGGGGGGGGGEGGGGGGGGGGGGGGGFGGGGDEGGGGGGGCFGGFGGFGGFDFGGGGGEB<FFGFFFFFFF05?FGFFGF0)7?9(-88?AFFFB:<BBFFF?FFA7:0:)
@M01607:188:000000000-KTTC9:1:1101:23298:5023 1:N:0:AAGGAGAC+CCGAAGAT
CATCGCTGACGAGTAACCGGATCCCCGATCCGTGGACTTGTCAGCGACTGAGGAAACAGACACGTTCTCGGCTGAGGACACTTAGTTTCTCTTCCTCAGCACTCTCATGTGCAGGAAATGCTCACCGTTAAGTCTGATGACGTGAACGGTCGTACCAAGATGTATAAAAACATCGTGGACGGCAACCATCAGATGGAGCCGGGCATGCCAGAATCCTTCAACGTATTGTTGAAAGAGATTCGTTCGCTGGGTATCAACATCGAACTGGAAGACGAGTAATTCTCGCTCAAACAGGTCACTT
+
CCCCCGGGGGGGGGGGGGGGGGGGGGGGGGGGGGGGGGGGGGGGGGGGGG,EGGGGGGGGGGGGGGGCFFGGGGGGGGGGGGGGGGGGGGGGGGGGGGGGGGGGGGGGGGGGGGGGGGGGGGGGGGGGGGGGGGGGGGGGGGGGGGGGGGGGGGGGGGGGGGGGGGGGGGGGGGGGFGGGGGGGGGGGGGGGGGGGGGGGGGGGGGGGGGGGGGGGFGFGGGGGGGGGGGGGGGFGGFGGFGGGGGGGFFGFFGFFFFFFFFFFFGFFGFFFFFFFFFFFFAAF?FFFFFFF?7?>0?:<-
@M01607:188:000000000-KTTC9:1:1101:6118:5037 1:N:0:AAGGAGAC+CCGAAGAT
CATCGCTGACGAGTAACCGGATCCCCGATCCGTGGACTTGTCAGCGACTGAGGAAACAGACCCTTCGACAGCTGAGGCAAGAGCGCGAGGAATCCTCAGCACTGTCAAGTGCAGGAAATGCTCACCGTTAAGTCTGATGACGTGAACGGTCGTACCAAGATGTATAAAAACATCGTGGACGGCAACCATCAGATGGAGCCGGGCATGCCAGAATCCTTCAACGTATTGTTGAAAGAGATTCGTTCGCTGGGTATCAACATCGAACTGGAAGACGAGTAATTCTCGCTCAAACAGGTCACTT
+
CCCCCGGGGGGDGGGGGGFFGGGGGGGGGGGGGGGEGGGGGGGGGGGGGG8FFGFGGGGGGGGGGGG,8BFFGGGGGGGGGGGGGGGGGGGGGGGGGGGGGGGGGGGGGGGGGGGGGGGGGGGGGGGGGGGGGGGGGGGGGGGGGGGGGGGGGGGGGGGGGGGGGGGFGGGGGGGGGGGGGGGGGGGGGGGGGGGGGGGGGGGGGGGGGGGGGGGGFGGGGGG<=FFGGGFGGGFGGFGGFGGGCGGGEFGFFGFF4FFFBFFFFGFFGFFFF:9BFF?FFFFA??660<ABFF?<FFFF)
@M01607:188:000000000-KTTC9:1:1101:16150:5038 1:N:0:AAGGAGAC+CCGAAGAT
CATCGCTGACGAGTAACCGGATCCCCGATCCGTGGACTTGTCAGCGACTGAGGAAACAGACAGTATAAGAGCTGAGGCTATTTTCAAACGGTTCCTCAGCCATGGGCCGTGCAGGAAATGCTCACCGTTAAGTCTGATGACGTGAACGGTCGTACCAAGATGTATAAAAACATCGTGGACGGCAACCATCAGATGGAGCCGGGCATGCCAGAATCCTTCAACGTATTGTTGAAAGAGATTCGTTCGCTGGGTATCAACATCGAACTGGAAGACGAGTAATTCTCGCTCAAACAGGTCACTG
+
CCCCCGGGEGGGGGFGGEGGGGGGGGGG@FGGFFGEGGGGFFEGGGGE:@<ECFGGGGGFGFF<EFF,<:EEFF9FFGGGGFFGGGGFCCD=?CEEGGGGGGFGGGGGGGGGGGFECFGGFGCFEGGFGGGFFGGGGGGGGGGGGGFDFFCCFFFGGGGGGGFGDFFGEGGGG?FDGGDFGGEEEFGEGGG6FFEFGGEEDC5>=:BCCFCFC+?FAFFGFGGDFGGDFC<FFGFGFAFGFDF45CG3>EGFFDFF?FFFFFFFF47<963)<?F;:?FF4::)38<:B4724B145)).)
@M01607:188:000000000-KTTC9:1:1101:18563:5048 1:N:0:AAGGAGAC+CCGAAGAT
CATCGCTGACGAGTAACCGGATCCCCGATCCGTGGACTTGTCAGCGACTGAGGAAACAGACCGCGCGACGGCTGAGGCTCAATGACTGTGCACCTCAGCATCGGGACCTGCAGGAAATGCTCACCGTTAAGTCTGATGACGTGAACGGTCGTACCAAGATGTATAAAAACATCGTGGACGGCAACCATCAGATGGAGCCGGGCATGCCAGAATCCTTCAACGTATTGTTGAAAGAGATCCGTTCGCTGGGTATCAACATCGAACTGGAAGACGAGTAATACTCGCTCAAACAGGTCACTGC
+
CCCCCGGGGGGGGGGGGGGGGGGGGGGGGGGGGGGGGGGGGGGGGGGGGGGGGGGGGGGGGGGGGGG+8@FGGGGGGGGGGGGGGGGGGGGGGGGGGGGGGGGGGGGGGGGGGGGGGGGGFGGGGGGGGGGGGGGGGGGGGGGGGGGGGGGGGGGGGGGGGGGGGGGGGGGGGGGGGGGGGGGGGGGGGGGGGGGGGGGGGGGGGGGGGGGGFGGGFGGGGGGGGGGGGGGGGGFGGFGGFGGGGGGG@FGFFGFFFFFFFFFFFGFFGF?FFFFFFFFFFBFFFBFBFF<B?FB224AD2
@M01607:188:000000000-KTTC9:1:1101:10606:5055 1:N:0:AAGGAGAC+CCGAAGAT
CATCGCTGACGAGTAACCGGATCCCCGATCCGTGGACTTGTCAGCGACTGAGGAAACAGACGGTAGAAAGGCTGAGGAGTTTCATCTCTACAGCCTCAGCCGATTTTAATGCAGGAAATGCTCACCGTTAAGTCTGATGACGTGAACGGTCGTACCAAGATGTATAAAAACATCGTGGACGGCAACCATCAGATGGAGCCGGGCATGCCAGAATCCTTCAACGTATTGTTGAAAGAGATTCGTTCGCTGGGTATCAACATCGAACTGGAAGACGAGTAATTCTTGCTCAAACAGGTCACTT
+
CC@CCGGDG<@FGGGGGE:FEFGFFFGEGG;EFGE,CECFGECD@CEGEEEFF<FGGGGGGGGCFGG,CC<FFGGGC=@F8EFEGGGGGGGGGGF@EEGFFEEEBFGGGFGGGCFEGFG9FFFDGGGGGGGGGGGGFFEFFDC@DGGCBCFCCFGGGG8FD<FGFGFGGGFGCFEFCGG?8CGGGGFCGGDFFEGGGGGDCEGGGCFGGFD6EFFFF7F9>FCDGGGGG@;CF96;C5FGAD<CGD)1<)5)99BFF5=)234?4//?<:14)4912:BFA2)))4ADF72).(.5584))
@M01607:188:000000000-KTTC9:1:1101:15190:5063 1:N:0:AAGGAGAC+CCGAAGAT
CATCGCTGACGAGTAACCGGATCCCCGATCCGTGGACTTGTCAGCGACTGAGGAAACAGACCATGTCTGGGCTGAGGACGCTCGCGAACGGTGCCTCAGCTGCGCTATTTGCAGGAAATGCTCACCGTTAAGTCTGATGACGTGAACGGTCGTACCAAGATGTATAAAAACATCGTGGACGGCAACCATCAGATGGAGCCGGGCATGCCAGAATCCTTCAACGTATTGTTGAAAGAGATTCGTTCGCTGGGTATCACCATCGAACTGGAAGACGAGTAATTCTCGCTCAAACAGGTCACTG
+
CCCCCGGGGGGGGGGGGGGGGGGGGGGGGGGGGGGGGGGGGGGGGGGGGGGGGGGGGGGGGGGGGGG,<:CFGGGGGGGGGGGGGGGGGGGGGGGGGGGGGGGGGGGGGGGGGGGGGGGGGGGGGGGGGGGFFGGGGGGGGGGGGDGGDFGFGGGGGGGGGGGFGGGGGGGGCEEFDGGGGE5EGGGGGGGGGGGGGGGGEGCGGDFGGFFGGGGGFGGGGGEGGGGFGGGGGEFDC?FGF<GGFD<CD@DFFGFF*7@FFFFFFGFF:61>F?F>BFFFDFFFB:::;<>BBF68::?A)
@M01607:188:000000000-KTTC9:1:1101:10351:5063 1:N:0:AAGGAGAC+CCGAAGAT
CATCGCTGACGAGTAACCGGATCCCCGATCCGTGGACTTGTCAGTGACTGAGGAAACAGACATGCAGCCAGCTGAGGCAAGCGTCAGTTAAAACCTCAGCCGTCAAGAATGCAGGAAATGCTCACCGTTAAGTCTGATGACGTGAACGGTCGTACCAAGATGTATAAAAACATCGTGGACGGCAACCATCAGATGGAGCCGGGCATGCCAGAATCCTTCAACGTATTGTTGAAAGAGATTCGTTCGCTGGGTATCAACATCGAACTGGAAGACGAGTAATTCTCGCTCAAACAGGTCACTG
+
CCCCCGGGGGGGEGGGGGGGGGGGGGGGGGGGGGGGGGGGGGGGGGGGGGGGGGGGGGGGGGGGGGGCFFGGGGGGGGGGGGGGGGGGGGGGGGGGGGGGGGGGGGGGGGGGGGGGGGGGGGGGGGGGGGGGGGGGGGGGGGGGGGGGGGGGGGGGGGGGGGFGGGGGGGGGDGDGGGGGGGGGGGGGFGGGGGGGGGGGGGGDGGGGFGFGGGGGFGGGGGGGGGGGGGGGGGFGGFGGFGGGFDGGFFGFF4FFFFFFBFFFFGFFGF05@:;>?:@FD9)6:BF0>DB21:?<>?FB)
@M01607:188:000000000-KTTC9:1:1101:18973:5079 1:N:0:AAGGAGAC+CCGAAGAT
CATCGCTGACGAGTAACCGGATCCCCGATCCGTGGACTTGTCAGCGACTGAGGAAACAGACATTGCTCTCGCTGAGGCGGGTTGACCGTGATTCCTCAGCCTTATGTCTTGCAGGAAATGCTCACCGTTAAGTCTGATGACGTGAACGGTCGTACCAAGATGTATAAAAACATCGTGGACGGCAACCATCAGATGGAGCCGGGCATGCCAGAATCCTTCAACGTATTGTTGAAAGAGATTCGTTCGCTGGGTATCAACATCGAACTGGAAGACGAGTAATTCTCGCTCAAACAGGTCACTG
+
CCCCCGGGGGGGGGGGGGGGGGGGGGGGGGGGGGGGGGGGGGGGGGGGGGGGGGGGGGGGGGGGGGGAGGGGGGGGGGGGGGGGGGGGGGGGGGGGGGGGGGGGGGGGGGGGGGGGGGGGGGGGGGGGGGGGGGGGGGGGGGGGGGGGGGGGGGGGGGGGGGGGGGGGGGGGGGGGGGGGGGGGGGGGDGGGGFFGGGGGGGGGGGGGGGGGGGGGFGGGGFGGGGGGGGGGGGFGGFGGFGGGGGGGFEGFFFFFFFFFBFFF:CFFGFFFFFFBFFFFFBDFFB,89BB2(.3>>02A)
@M01607:188:000000000-KTTC9:1:1101:7008:5087 1:N:0:AAGGAGAC+CCGAAGAT
CATCGCTGACGAGTAACCGGATCCCCGATCCGTGGACTTGTCAGCGACTGAGGAAACAGACTGAGGGCGAGCTGAGGTTCCAGGGACCTTGATCCTCAGCTGTAAATTTTGCAGGAAATGCTCACCGTTAAGTCTGATGACGTGAACGGTCGTACCAAGATGTATAAAAACATCGTGGACGGCAACCATCAGATGGAGCCGGGCATGCCAGAATCCTTCAACGTATTGTTGAAAGAGATTCGTTCGCTGGGTATCAACATCGAACTGGAAGACGAGTAATTCTCGCTCAAACAGGTCACTG
+
CCCCCGGGGGGGGGGGGGGGGGGGGGGGGGGGGGGGGGGGGGGGGGGGGGFGGGGGGGGGGGGGGGG:CFGGGGGGGGGGGFFGGGGGGGGGGGGGGGGGGGGGGGGGGGGFGGGGGGGGGGGGGGGGGGGGGGGGGGGGGGEEGGGGGGGGGGGGGGGGGGGGGGGGGGGGGGGGFGGGGGGGGGGGGGGGDGGGFGGGGGGGGGGGGGGGGFGGFGGGGGGFGGGCEGCC7<BDGFFGFGGGGGGGF>DFFGFFF@FFDFFFFGFF4?F5?:;>??FFBA<<:B?FFFFFFFFA?:0>2
@M01607:188:000000000-KTTC9:1:1101:24734:5087 1:N:0:AAGGAGAC+CCGAAGAT
CATCGCTGACGAGTAACCGGATCCCCGATCCGTGGACTTGTCAGCGACTGAGGAAACAGACACAAGAGTGGCTGAGGACTATCGCACGAGTTTCCTCAGCGGCTTAATCTGCAGGAAATGCTCACCGTTAAGTCTGATGACGTGAACGGTCGTACCAAGATGTATAAAAACATCGTGGACGGCAACCATCAGATGGAGCCGGGCATGCCAGAATCCTTCAACGTATTGTTGAAAGAGATTCGTTCGCTGGGTATCAACATCGAACTGGAAGACGAGTAATTCTCGCTCAAACAGGTCACTT
+
CCCCCGGGGGGGGGGGGGGGGGGGGGGGGGGGGGGGGGGGGGGGGE68@@FFGGFGGGGGGGGGGGG,C@CFFFFGGGGGGGGGGGGGGGGGGGGGGGGGGGGGGGGGGGGGGGGGGGGGGFGGGGGFGGGGGGGGGGGGGGGGGGGGGGGGGGGGGGGFGGGGGGGEFGFGGGEFGEGGGGGGGGGGGGGGGGFGGGGGGGGGGGGGGFGGGFGGFGGGGGGCFFFGGGGGGGFGGFGGFGGGGDGC@@GFFCFFFFFFFBFFFDFFGFFFF2636:7FA<2)4??0(5AFF7:>::BF)
@M01607:188:000000000-KTTC9:1:1101:11074:5090 1:N:0:AAGGAGAC+CCGAAGAT
CATCGCTGACGAGTAACCGGATCCCCGATCCGTGGACTTGTCAGCGACTGAGGAAACAGACGAGCAAACTGCTGAGGGACATGCAGTAGGATGCCTCAGCGGGAAAAGATGCAGGAAATGCTCACCGTTAAGTCTGATGACGTGAACGGTCGTACCAAGATGTATAAAAACATCGTGGACGGCAACCATCAGATGGAGCCGGGCATGCCAGAATCCTTCAAAGTATTGTTGAAAGAGATTCGTTCGCTGGGTATCAACATCGAACTGGAAGACGAGTAATTCTCGCTCAAACAGGTCACTG
+
CCCCCGGGGGGGGGGGGGGGGGGGGGGGGGGGGGGGGGGGGGGGGGGGGGGGGGGGGGGGGGGGGGG,:CEFGGGGGGGGGGGGGGGGGGGGGGGGGGGGGGGGGGGGGGGGGGGGGGGGGGGGGGGGGGGGGGGGGGGGGGGGGGGGGGGGGGGGGGGGGGGGGGGGGGEGCFEGGGGGGGGGGGGGGGGGGGGGGGGGGGGGGGGGGGGGGGGGFGGGGGGGGGGGGGFFDGFGGFGGFGGGGGGGFFDFFFFFFFFFFFFFFGFFGF:>FFBFFFFF94AFB<?BF3<BB?FF:?DD4
@M01607:188:000000000-KTTC9:1:1101:12715:5091 1:N:0:AAGGAGAC+CCGAAGAT
CATCGCTGACGAGTAACCGGATCCCCGATCCGTGGACTTGTCAGCGACTGAGGAAACAGACACGTACGCAGCTGAGGATAAGCGAAATCATCACCTCAGCCCGTGATCTTGCAGGAAATGCTCACCGTTAAGTCTGATGACGTGAACGGTCGTACCAAGATGTATAAAAACATCGTGGACGGCAACCATCAGATGGAGCCGGGCATGCCAGAATCCTTCAACGTATTGTTGAAAGAGATTCGTTCGCTGGGTATCAACATCGAACTGGAAGACGAGTAATTCTCGCTCAAACAGGTCACTG
+
CCCCCGGGGGGGGGGGGGGGGGGGGGGGGGGGGGGGGGGGGGGGGGGGGGGGGGGGGGGGGGGGGGGDFGGGGGGGGGGGGGGGGGGGGGGGGGGGGGFGGGGGGGGGGGGGGGGGGGGGGGGGGGGGGGGGGGGGGGGGGGGGGGGGGGGGGGGGGGGGGGGGGGGGGGGGGGGGGGGGEGGGGGGGGGGGGGGGGGGGGGGGGFGGGGGGGGGGFGGGGGGGGFGGGGGGGGFGGFFGFGGGFGGGFFGFFGFFFFFFFFFFFGFFFF<FFFFFFFFFFFFFFFBFFFF?:?0<?BFF2
@M01607:188:000000000-KTTC9:1:1101:5516:5097 1:N:0:AAGGAGAC+CCGAAGAT
CATCGCTGACGAGTAACCGGATCCCCGATCCGTGGACTTGTCAGCGACTGAGGAAACAGACCGCTGAAGGGCTGAGGACCTCCTATTTCGCTTCCTCAGCGTACGTTCGTGCAGGAAATGCTCACCGTTAAGTCTGATGACGTGAACGGTCGTACCAAGATGTATAAAAACATCGTGGACGGCAACCATCAGATGGAGCCGGGCATGCCAGAATCCTTCGACGTATTGTTGAAAGAGATTCGTTCGCTGGGTATCAACATCGAACTGGAAGACGAGAAATTCTCGCTCAAACAGGTCACTG
+
CCCCCGGGGGGGGGGGGGGGGGGGGGGGGGGGGGGGGGGGGGGGGGGGGGEFFGGGGGGGGGGGGGG,::BFGGGGGGGGGGGGGGGGGGGGGGGGGGGGGGGGGGGGGGGGGGGGGGGGGGGGGGGGGGGGGGGGGGGGGGGGGGGGGGGGGGGGGGGGFGGGGGGGGGCFGGGGGGGGGGGGGGGGGGGGGGGGGGGGGGGGGGGGGGGGGGFGFGGGGGGGGGGG7FFGFC*77FCC49CCDGGD:>3?FGFFFF?FD?FFFGFFFF075?B9>8672424:::BF?271?BD77?<5
@M01607:188:000000000-KTTC9:1:1101:6664:5124 1:N:0:AAGGAGAC+CCGAAGAT
CATCGCTGACGAGTAACCGGATCCCCGATCCGTGGACTTGTCAGCGACTGAGGAAACAGACTTGGTAACGGCTGAGGATTCGTCTTTGTACCACCTCAGCAGGCAGCGTTGCAGGAAATGCTCACCGTTAAGTCTGATGACGTGAACGGTCGTACCAAGATGTATAAAAACATCGTGGACGGCAACCATCAGATGGAGCCGGGCATGCCAGAATCCTTCAACGTATTGTTGAAAGAGATTCGTTCGCTGGGTATCAACATCGAACTGGAAGACGAGTAATTCTCGCTCAAACAGGTCACTG
+
CCCCCGGGGGGGGGGGGGGGGGGGGGGGGGGGGGGGGGGGGGGGGGGGGGFGGGGGGGGGGGGGGGG,:B@FGGGGGGGGGGGGGGGGGGGGGGGGGGGGGGGGGGGGGGGGGGGGGGGGGGGGGGGGGGGGGGGGGGGGGGGEGGGGGGGGGGGGGGGGGGGGGGGGGGGGGGGGGGGGGGGGGGGGGGGGGGGGGGGGGGGGGGGGGCFFGGGGFGGGGGGGGGGGGGGGGGFGGFGCFGGGGGGGFFGFFGFFF??F0::?@CFFGF<@FBFFFFFFFFFFFFFFFFFFFF:A7>FA6
@M01607:188:000000000-KTTC9:1:1101:15768:5125 1:N:0:AAGGAGAC+CCGAAGAT
CATCGCTGACGAGTAACCGGATCCCCGATCCGTGGACTTGTCAGCGACTGAGGAAACAGACGTTGGGTGGGCTGAGGCCAACTTTCCACCCCACCTCAGCAATATTTTATGCAGGAAATGCTCACCGTAAAGTCTGATGACGTGAACGGTCGTACCAAGATGTATAAAAACATCGTGGACGGCAACCATCAGATGGAGCCGGGCATGCCAGAATCCTTCAACGTATTGTTGAAAGAGATTCGTTCGCTGGGTATCAACATCGAACTGGAAGACGAGTAATTCTCGCTCAAACATGTCACTC
+
CCCCCGGGEGEFFFGFDFEEGGGGFGGGGGFGFGG7FGGGGGGGGGGGEC<FGGDGGGGGGGGGGFFCFCEGGEDDGGGFGGFGGGFGGGEC?FE8F=EFFA<<EGCEFFDFGGG7FGGGGFGGGDGGCFCEFFFFFGGGFGC=ADGFEGGGGGGCFGGCG9@=FCB;DFGGGG:>:FCFG>EGEECDFDB9?C,CFCGC88:EDGCFFGCF6;<CCCFFFFGDGGGGGGDGC9FGGFGFFDGGFDDGEFGFFGFFFFFF?0.8FC4;D@?:F?>>67=?AF><B6(.4,)26)(66664)
@M01607:188:000000000-KTTC9:1:1101:15198:5126 1:N:0:AAGGAGAC+CCGAAGAT
CATCGCTGACGAGTAACCGGATCCCCGATCCGTGGACTTGTCAGCGACTGAGGAAACAGACATTCATAGTGCTGAGGCAATGGGTGGAGCCCTCCTCAGCTAACCTTCCTGCAGGAAATGCTCACCGTTAAGTCTGATGACGTGAACGGTCGTACCAAGATGTATAAAAACATCGTGGACGGCAACCATCAGATGGAGCCGGGCATGCCAGAATCCTTCAACGTATTGTTGAAAGAGATTCGTTCGCTGGGTATCAACATCGAACTGGAAGACGAGTAATTCTCGCCCAAACAGGTCACTG
+
CCCCCGGGGGGGGGGGGGGGGGGGGGGGGGGGGGGGGGGGGGGGGGGGGGGGGGGGGGGGGGGGGGG,<CFFGGGGGGGGGGGFGGGGGGGGGGGGGGFGGGGGGGGGGGGGGGGGGGGGGGGGGGGGGGGGGGGGGGGGGGDGGGGGGGGGGGGGGGGGGGGGGGGGGGGGGGGGGGGGGGGGGGGGFCFFGGGGGGGGGGGGGGCFGGGFGGGFFGGGGGGDFGGGGGGGGGFGGFGGFGGGGGGGFFGFFFFF?FFFFFFFFC?FGF?FFF>BF?FFFFFFF0(-8??<::?A:27A)
@M01607:188:000000000-KTTC9:1:1101:11339:5136 1:N:0:AAGGAGAC+CCGAAGAT
CATCGCTGACGAGTAACCGGATCCCCGATCCGTGGACTTGTCAGCGACTGAGGAAACAGACAATAGGGTGGCTGAGGAGACGATATCCTGTAGCCTCAGCCGGTGGCAGTGCAGGAAATGCTCACCGTTAAGTCTGATGACGTGAACGGTCGTACCAAGATGTATAAAAACATCGTGGACGGCAACCATCAGATGGAGCCGGGCATGCCAGAATCCTTCAACGTATTGTTGAAAGAGATTCGTTCGCTGGGTATCAACATCGAACTGGAAGACGAGTAATTCTCGCTCAAACAGGTCACTG
+
CCCCCGGGGGGDGGGFGFGGGC:EFGGGGGGGGGGGGGGGGGGGGFGG7FGGGGGGGGGGGGGCGGGCFGGGGEGFGGEFGGGGGGGGGGGGGGGGGGGGGDEGEGGGGGEFGGFGGGGGGGGGGGGGGFGGGGGGGGGGGDFGGFGGGGGEEFGGGGGGGGGGGGGGGGGGGGGGGGGGGGGGGGGGFFGGGCCFGGGGGGGDGGGGGGGGGGFGFGGGGGG5FGGGEFFGGGFGGFGGFGCFGGGDEDGFB6@FF@FF??F@FCF@GFBFFFFBFFFFAA92322:;F<?:?FFB23<.
@M01607:188:000000000-KTTC9:1:1101:25508:5140 1:N:0:AAGGAGAC+CCGAAGAT
CATCGCTGACGAGTAACCGGATCCCCGATCCGTGGACTTGTCAGCGACTGAGGAAACAGACAGGATGTGAGCTGAGGAAACAGTCGTATTCTACCTCAGCATGATTATATGCAGGAAATGCTCACCGTTAAGTCTGATGACGTGAACGGTCGTACCAAGATGTATAAAAACATCGTGGACGGCAACCATCAGATGGAGCCGGGCATGCCAGAATCCTTCAACGTATTGTTGAAAGAGATTCGTTCGCTGGGTATCAACATCGAACTGGAAGACGAGTAATTCTCGCTCAAACAGGTCACTT
+
CCCCCGGGGGGGGGGGGGGGGGGGGGGGGGGGGGGGGGGGGGGGGG@@@CFGGGGGGGGGGGGGGGGEFGGGGGGGGGGGGGGGGGGGGGGGGGGGGGGGGGGGGGGGGGGGGGGGGGGGGGGGGGGGGGGGGGGGGGGGGGGGGGGGGGGGGGGGGGGGGGGGGGGGGGGGGGGGGCGGGGGGGGGGGGGGGGFGGGGGGGGGGGGGGGGGGGGGFGGGGGGGGGGGGGGGGGFGFFGGFGGGGGGGFFGFFGFFFFFFFFFFFGFFGFFFFF>>BF?FAA>FFFFFF>ABFFFF:?FF)
@M01607:188:000000000-KTTC9:1:1101:21884:5141 1:N:0:AAGGAGAC+CCGAAGAT
CATCGCTGACGAGTAACCGGATCCCCGATCCGTGGACTTGTCAGCGACTGAGGAAACAGACGTTTTACGGGCTGAGGGAACCATATGCCAGGCCCTCAGCTATTCTTCTTGCAGGAAATGCTCACCGTTAAGTCTGATGACGTGAACGGTCGTACCAAGATGTATAAAAACATCGTGGACGGCAACCATCAGATGGAGCCGGGCATGCCAGAATCCTTCAACGTATTGTTGAAAGAGATTCGTTCGCTGGGTATCAACATCGAACTGGAAGACGAGTAATTCTCGCTCAAACAGGTCACTG
+
CCCCCGGGGGGGGGGGGGGGGGGGGGGGGGGGGGGGGGGGGGGGGGGGGG,CFGGGGGGGGGFFGGGCFGGGGGGGGGGGGGGGGGGGGGGGGGGGGGGEGGGGGGGGGGGGGGGGGGGGGGGGGGGGGGGGGGGGGGFGGGGGGGGGGGGGGGGGGGGGGGGGGGGGGGGGFGGGFGGGDEGGGGGGGGGCDGFGGGGGDEGGGGGGG?688A9FFGGGGGGGGGGFFGGGGGFG;;9FFG6FGGDGE>G.=6BFF?458:FFF<FFFF<FFF02:1F?>A<A<B?FB?<7(34A???A4
@M01607:188:000000000-KTTC9:1:1101:13339:5147 1:N:0:AAGGAGAC+CCGAAGAT
CATCGCTGACGAGTAACCGGATCCCCGATCCGTGGACTTGTCAGCGACTGAGGAAACAGACCTTCGATTTGCTGAGGTAGCTGTGCCCTAGTACCTCAGCTTACTATTTTGCAGGAAATGCTCACCGTTAAGTTTGATGACGTGAACGGTCGTACCAAGATGTATAAAAACATCGTGGACGGCAACCATCAGATGGAGCCGGGCATGCCAGAATCCTTCAACGTATTGTTGAAAGAGATTCGTTCGCTGGGTATCAACATCGAACTGGAAGACGAGTAATTCTCGCTCAAACAGGTCACTG
+
CCCCCGGGGGGGGGGGGGGGGGGGGGGGGGGGGGGGGGGGGGGGGGGGGGGGGGGGGGGGGGGGGGG,<CCFGGGGGGGGGGGGGGGGGGGGGGGFGGGGGGGGGGGGGGGGGGGGGGGGGGGGGGGGGGGGGGGGGGGGGGGGGGGGGGGGGGGGGGGGGGGGGGGGGGGGGGGGGGGGGGGGGGGGGGGGGGGGGGGGGGGGGGGGGGGGGGGGFGGFGGGGGGGGGGGGGGFGGFGGFGGGGGGGFFGFFGFFFFFFFFFFFGFFGFFFF?B9?FFF<4A9(:?FFFB?FF?AFFFF)
@M01607:188:000000000-KTTC9:1:1101:14267:5148 1:N:0:AAGGAGAC+CCGAAGAT
CATCGCTGACGAGTAACCGGATCCCCGATCCGTGGACTTGTCAGCGACTGAGGAAACAGACGTTTAATCAGCTGAGGGGATTTTGCGTTCTGCCCTCAGCAATCGGTTATGCAGGAAATGCTCACCGTTAAGTCTGATGACGTGAACGGTCGTACCAAGATGTATAAAAACATCGTGGACGGCAACCATCAGATGGAGCCGGGCATGCCAGAATCCTTCAACGTATTGTTGAAAGAGATTCGTTCGCTGGGTATCAACATCGAACTGGAAGACGAGTAATTCTCGCTCAAACAGGTCACTG
+
CCCCCGGGGGGGGGGGGGGGGGGGGGGGGGGGGGGGGGGGGGGGGGGGGGGGGGGGGGGGGGGGGGG,<CEFFGGGGGGGFGGGGGGGGGGGGGGGGGGGGGGGGGGGGGGGGGGGGGGGGGGGGGGGGGGGGGGGGGGGGGGGGGGGGGGGGGGGGGGGGGGGGGGGGGGGGGGGGGGGGGGGGGGGGGGGGGGGGGGGGGGGGGGGGGGGGGGGFGGGGGGGGGGGGGGGGGFGGAGGFGGGGGGGFEGFFGFF?FFFFFFFFGFFFFFFFBFBBFFFFFFFF??BFFFFFFF<??FF)
@M01607:188:000000000-KTTC9:1:1101:5817:5167 1:N:0:AAGGAGAC+CCGAAGAT
CATCGCTGACGAGTAACCGGATCCCCGATCCGTGGACTTGTCAGCGACTGAGGAAACAGACACTAAATAAGCTGAGGAGGGATTCTAATTTGGCCTCAGCAACACACCGTACAGGAAATGCTCACCGTTAAGTCTGATGACGTGAACGGTCGTACCAAGATGTATAAAAACATCGTGGACGGCAACCATCAGATGGAGCCGGGCATGCCAGAATCCTTCAACGTATTGTTGAAAGAGATTCGTTCGCTGGGTATCAACATCGAACTGGAAGACGAGTAATTCTCGCTCAAACAGGTCACTG
+
CCCCCGGGGGGGGGGGGGGGGDGGGFGGGGGGGGGGGGGGGGFEFGGGFG?E@FGGGGGFFGGCFFGCFFFGEFGGGGDGGGGGGGGGGFGFCFGFFFFGGGGGEECGGGD@FBDGGGGGGE9FF=FBGFGGGGGGGGGGGG?FGEAFEGD7FFFCFGGGGGGGCDGGGGGGFGGGFCGGGGGGGGGGGGFFGGGGGGGG8EB>EEGGGFGGCFGGFFGGG7**=+=F9@*1:FFGFF+@CCGCFDG:B><8964@B?F))-7?FGF)*/(08:>;??FFB2<>0::?;BF??728:BFB-
@M01607:188:000000000-KTTC9:1:1101:12688:5176 1:N:0:AAGGAGAC+CCGAAGAT
CATCGCTGACGAGTAACCGGATCCCCGATCCGTGGACTTGTCAGCGACTGAGGAAACAGACTCCTACGTTGCTGAGGAGTAACATGCGTGACCCCTCAGCTAAGGGTATTGCAGGAAATGCTCACCGTTAAGTCTGATGACGTGAACGGTCGTACCAAGATGTATAAAAACATCGTGGACGGCAACCATCAGATGGAGCCGGGCATGCCAGAATCCTTCAACGTATTGTTGAAAGAGATTCGTTCGCTGGGTATCAACATCGAACTGGAAGACGAGTAATTCTCGCTCAAACAGGTCACTT
+
CCCCCGGGGGGGGGGGGGGGGGGGGGGGGGGGGGGGGGGGGGGGGGGGGGGGGGGGGGGGGGGGGGGCFGGGGGGGGGGGGGGGGGGGGGGGGGGGGGGGGGGGGGGGGGGGGGGGGGGGGGGGGGGGGGGGGGGGGGGGGGGGGGGGGGGGGGGGGGGGGGGGGGGGGGGGGGGGGGGGGGGGGGGGGGGGGGGGGGGGEGGGGGGGGGGGGGGGFGGGGGGGGGGGGGGGGGFGGFGGFGGGGGGGFFGFFGFFFFFFFFFFFGFFGFBFFFFFFFFFF<ABB?BFFFFFFB:A:BFF)
@M01607:188:000000000-KTTC9:1:1101:17616:5178 1:N:0:AAGGAGAC+CCGAAGAT
CATCGCTGACGAGTAACCGGATCCCCGATCCGTGGACTTGTCAGCGACTGAGGAAACAGACGCTTCCGCGGCTGAGGCTGGTCTTTAGGTATACCTCAGCTCGACTATATGCAGGAAATGCTCACCGTTAAGTCTGATGACGTGAACGGTCGTACCAAGATGTATAAAGACATCGTGGACGGCAACCATCAGATGGAGCCGGGCATGCCAGAATCCTTCAACGTATTGTTGAAAGAGATTCGTTCGCTGGGTATCAACATCGAACTGGAAGACGAGTAATTCTCGCTCAAACAGGTCACTT
+
CCCCCGGGGGGGFFGGGGGGGGGGGGGGGGGGGGG7FGGGGGGGGGGGGGGGGGGGGGGGGGGGGGGEGGGGGGGGGGGGGGGGGGGGGGGGGGG9FGGGGGGGGGGGGGGGGGGGGGGGGGGGGGGGGGGGGGGGGGGGGGGGGGGGGGGGGGGGGGGGGGGGGGGGGGFGGGGGGGGGGGGGGGGGGGGFGGGGGGGGGDGGGGGGGGGGGGDGAGGGGFEFF@FGGGGFGGFGGFGGFGGGGGGCDFD?FGFF7FFFFFFFFFFFGFFFFFFFFFFF92:<:?1:;?>?31<>7>>B)
@M01607:188:000000000-KTTC9:1:1101:18281:5189 1:N:0:AAGGAGAC+CCGAAGAT
CATCGCTGACGAGTAACCGGATCCCCGATCCGTGGACTTGTCAGCGACTGAGGAAACAGACCGGACAGGTGCTGAGGCTGAATCGTCATACAGCCTCAGCTCGCGATACTGCAGGAAATGCTCACCGTTAAGTCTGATGACGTGAACGGTCGTACCAAGATGTATAAAAACATCGTGGACGGCAACCATCAGATGGAGCCGGGCATGCCAGAATCCTTCAACGTATTGTTGAAAGAGATTCGTTCGCTGGGTATCAACATCGAACTGGAAGACGAGTAATTCTCGCTCAAACAGGTCACTG
+
CCCCCGGGGGGGGGGGGGGGGGGGGGGGGGGGGGGGGGGGGGGGGGGGGGGGGGGGGGGGGGGGGGGC@FFGGGGGGGGGGGGGGGGGGGGGGGGGGGGGGGGGGGGGGGGGGGGGGGGGGGGGGGGGGGGGGGGGGGGGGGGGGGGGGGGGGGGGGGGGGGGGGGGGGGGGGGGGGEGGGGGGGGGGGGGGGGGGGGGGGGGGGGGGGGGGGGGGFGGGGGGGGGGGGGFFGFFGGFFFFCFFGGGGE:DFF<FFFFFFFFFFFGFFFFF@?:B>BFFFFFFFFF?FFB<<6??<?DFF)
@M01607:188:000000000-KTTC9:1:1101:6763:5203 1:N:0:AAGGAGAC+CCGAAGAT
CATCGCTGACGAGTAACCGGATCCCCGATCCGTGGACTTGTCAGCGACTGAGGAAACAGACATTCATTAGCTGAGGAGCGTAACTTAGTTCGCCTCAGCTGTAACTGATGCAGGAAATGCTCACCGTTAAGTCTGATGACGTGAACGGTCGTACCAAGATGTATAAAAACATCGTGGACGGCAACCATCAGATGGAGCCGGGCATGCCAGAATCCTTCAACGTATTGTTGAAAGAGATTCGTTCGCTGGGTATCAACATCGAACTGGAAGACGAGTAATTCTCGCTCAAACAGGTCACTGC
+
CCCCCGGG>FGGDFGGGGGGCFG<FGGGGGGFGGGGGGGFF<F<CC:FGG?F7@FGGGGFEGGG<FCCFEFGGGGGFEGGGGGGFGFFGGGGGCCEGFGGDEFGGGGGGCGGGG>DFFFFEEGGGGDCC=FEGFGFGGAFGFCFGGGGGGGGGGGGGGCGGGGGGGGGGGGGGGGE+>@6CCEEGGGGGGFGFGFGCFG*88EEG>FGGFCFEGFGFGCGGG=<CCC?:CFFGGFDFFGFFGG4DGDDEBG?4:@BFF?@?:FFFG?FGFBF:996(-=@29>1(489<))37?<22.6:)
@M01607:188:000000000-KTTC9:1:1101:21672:5216 1:N:0:AAGGAGAC+CCGAAGAT
CATCGCTGACGAGTAACCGGATCCCCGATCCGTGGACTTGTCAGCGACTGAGGAAACAGACATTTGATAAGCTGAGGAAGCACATTTCGCAGTCCTCAGCCATTGAGGTTGCAGGAAATGCTCACCGTTAAGTCTGATGACGTGAACGGTCGTACCAAGATGTATAAAAACATCGTGGACGGCAACCATCAGATGGAGCCGGGCATGCCAGAATCCTTCAACGTATTGTTGAAAGAGATTCGTTCGCTGGGTATCAACATCGAACTGGAAGACGAGTAATTCTCGCTCAAACAGGTCACTT
+
CCCCCGGGGGGGGGGGGGGGGGGGGGGGGGGGGGGGGGGGGGGGGGGGGG8FGGGGGGGGGGGGGGGCCFFGGGGGGGGGGGGGGGGGGGGGGGGGGGGGGGGGGGGGGGGGGGGGGGGGGGGGGGGGGGGGGGGGGGGGGGGGGGGGGGGGGGGGGGGGGGGFGGGGGGGGGGGGGGGGGGGGGGGGGGGGGGGGGGGGGGGGGGGGGGGFFGGGFGGGGGGFFGGGGGGGGGFGFFGFFDGGGGGGFFGFFGF?FFFFFFFFFGFFGFFFFF;6?:FFFFBFFFFF6?FFB?FBFF?F)
@M01607:188:000000000-KTTC9:1:1101:7738:5217 1:N:0:AAGGAGAC+CCGAAGAT
CATCGCTGACGAGTAACCGGATCCCCGATCCGTGGACTTGTCAGCGACTGAGGAAACAGACAACCGCTTTGCTGAGGGTTGAGACTGTAATTACCTCAGCGCACTTTGATGCAGGAAATGCTCACCGTTAAGTCTGATGACGTGAACGGTCGTACCAAGATGTATAAAAACATCGTGGACGGCAACCATCAGATGGAGCCGGGCATGCCAGAATCCTTCAACGTATTGTTGAAAGAGATTCGTTCGCTGGGTATCAACATCGAACTGGAAGACGAGTAATTCTCGCTCAAACAGGTCACTG
+
CCCCCGGGGGGGGGGGGGGGGGGGGGGGGGGGGGGGGGGGGGGGGGGGGGGGGGGGGGGGGGGGGGGEFGGGGGGGGGGGGGGGGGGGGGGGGGGGGGGGGGGGGGGGGGGGGGGGGGGGGGGGGGGGGGGGGGGGGGGGGGGGGGGGGGGGGGGGGGGGGGGGGGGGGGGGGGGGGGGGGGGGGGFGGGGGGGGGGGGGGGGGGGGGGGGGGFGGFGGGGGGGGGGGGGFFGGFGGFGGFCFGGGGGFFGFFGFFFFFFDFFFFFFFGF(.7:>BFFFFFFBB?:B?><>FBFBF:?0<)
@M01607:188:000000000-KTTC9:1:1101:24599:5231 1:N:0:AAGGAGAC+CCAAAGAT
CATCGCTGACGAGTAACCGGATCCCCGATCCGTGGACTTGTCAGCGACTGAGGAAACAGACGAATTAATGGCTGAGGAGTAATTTGGAGCCACCCTCAGCGAGTTCTTATGCAGGAAATGCTCACCGTTAAGTCTGATGACGTGAACGGTCGTACCAAGATGTATAAAAACATCGTGGACGGCAACCATCAGATGGAGCCGGGCATGCCAGAATCCTTCAACGTATTGTTGAAAGAGATTCGTTCGCTGGGTATCAACATCGAACTGGAAGACGAGTAATTCTCGCTCAAACAGGTCACTG
+
CCCCCGGGGGGGGGGGGGGGGGGGGGGGGGGGGGGGGGGGGGGGGG@@@@FGGGGGGGGGGGGGGGG,<CFGGGGGGGGGGGGGGGGGGGGGGGGGGGGGGGGGGGGGGGGGGGGGGGGGGGGGGGGGGGGGGGGGGGGGGGGGGGGGGGGGGGGGGGGGGGGGGGGGGGGGGGGGGGGGGGGGGGGGGGGGGGGGGGGGGGGGGGGGGGGGGGGGFGGGGGGGGGGGGGGGGGFGGFGGFGGGGGGGDD35=FFFFFFFFFFFFGFFGFFFF?>>6?FFFDDFB0:BFFFFFFFFFF?F4
@M01607:188:000000000-KTTC9:1:1101:23875:5235 1:N:0:AAGGAGAC+CCGAAGAT
CATCGCTGACGAGTAACCGGATCCCCGATCCGTGGACTTGTCAGCGACTGCGGAAACAGACATCCTCGGCGCTGAGGGGAAAGAACATCATTACCTCAGCAGTTGCAGGTGCAGGAAATGCTACCGTTAAGTCTGATGACGTGAACGGTCGTACCAAGATGTATAAAAACATCGTGGACGGCAACCATCAGATGGAGCCGGGCATGCCAGAATCCTTCAACGTATTGTTGAAAGAGATTCGTTCGCTGGGTATCAACATCGAACTGGAAGACGAGTAATTCTCGCTCAAACAGGTCACTGC
+
CCCCCGGGGGGGGGGGGGGGGGGGGGGGGGGGGGGGGFFGGGGGGGGGGG8FGGGGGGGGGGGGGGG@FGGGGGEGGGGGGGGGGGGGGGGGGGGCGGGGGGGGGGGGGGGGGGGGGGGGGGGGGGGGGGFGGGGGGGGGGGGGGGGGGGGGGGGGGGFFFFGGGGGGGGGGGGGGGGGGGGGGGGGGGGGGGGGGCFGEGGGGGGGGGGGGGGGGFGGGGGGGGFFGGGGGGGFFGFGGFGGGGGGGFBGFFGFFFFFF??FFFGFFGFFFFBF<B<?FDBBF0(46?FB:7<A>B:A6)
@M01607:188:000000000-KTTC9:1:1101:19432:5237 1:N:0:AAGGAGAC+CCGAAGAT
CATCGCTGACGAGTAACCGGATCCCCGATCCGTGGACTTGTCAGCGACTGAGGAAACAGACAGACTGATGGCTGAGGTCTTCGTCAAAGGGCTCCTCAGCATGTAATTCTGCAGGAAATGCTCACCGTTAAGTCTGATGACGTGAACGGTCGTACCAAGATGTATAAAAACATCGTGGACGGCAACCATCAGATGGAGCCGGGCATGCCAGAATCCTTCAACGTATTGTTGAAAGAGATTCGTTCGCTGGGTATCAACATCGAACTGGAAGACGAGTAATTCTCGCTCAAACAGGTCACTG
+
CCCCCGGGGGGEGGGGGGGGGGGGGGGGGGGGGGGFGGGFGGGGGGGGGGGGGGGGGGGFGGGGGGG,<CFFGGGGGGGGGGGGGGGGFGGGGGGGGGGGGGGGGGGGGGGGGGGGGGFFGGGGGGGGGGGGGGGGGGGGGGGGGGGGGGGGEGGGGGGGGGGGGGGGGGGGGGGGGGGGGGGGGGGGFCFGGGGGGGGGEEGGGGGGGGGGGFGGFGGGGGGGGGG+<DGGGFBDDFGGFGGGGGGG5@GFFGF4=FFFF?4?FGFFG41F@F>1<:FBBFFFFFFFFFABF:B>>42<)
@M01607:188:000000000-KTTC9:1:1101:11569:5242 1:N:0:AAGGAGAC+CCGAAGAT
CATCGCTGACGAGTAACCGGATCCCCGATCCGTGGACTTGTCAGCGACTGAGGAAACAGACCAAGATTGAGCTGAGGGGATTACAGCTAGGGGCCTCAGCACTCGTAGCTGCAGGAAATGCTCACCGTTAAGTCTGATGACGTGAACGGTCGTACCAAGATGTATAAAAACATCGTGGACGGCAACCATCAGATGGAGCCGGGCATGCCAGAATCCTTCAACGTATTGTTGAAAGAGATTCGTTCGCTGGGTATCAACATCGAACTGGAAGACGAGTAATTCTCGCTCAAACAGGTCACTG
+
CCCCCGGGGGGGGGGGGGGGGGGGGGGGGGGGGGGGGGGGGGGGGGGGGGGGGGGGGGGGGGGGGGGGFGGGGGGGGGGGGGGGGGGGGGGGGGGGGGGGGGGGGGGGGGGGGGGGGGGGGGGGGGGGGEGGGGGGGGGGGGGGGGGGGGGGGGGGGGGGGGGGGGGGGGGGGGGGGGGGGGGGGGGGGGGGGGGGGGGGEGGGGGGGGGGGGGGGFGGGGGGGGGGGGGGGGGFGGFGGFGGGGGGGFFGFFFFFFFFFFFFFFG6?FFFFFFFFFFFFFFA<B?:?BFDDB:?A>?FF)
@M01607:188:000000000-KTTC9:1:1101:12925:5245 1:N:0:AAGGAGAC+CCGAAGAT
CATCGCTGACGAGTAACCGGATCCCCGATCCGTGGACTTGTCAGCGACTGAGGAAACAGACGGCTCGTGCGCTGAGGATTGATGGCCTAGTTACCTCAGCCCAAAGCGTTGCAGGAAATGCTCACCGTTAAGTCTGATGACGTGAACGGTCGTACCAAGATGTATAAAAACATCGTGGACGGCAACCATCAGATGGAGCCGGGCATGCCAGAATCCTTCAACGTATTGTTGAAAGAGATTCGTTCGCTGGGTATCAACATCGAACTGGAAGACGAGTAATTCTCGCTCAAACAGGTCACTT
+
CCCCCGGGGGGGGGGGGGGGGGEGGGEGEGGGFGGGGGGGGGGGGDGEECFCCFGGGGGGGGGGEGE+68@FGGGFGGGFFGEGGFGGFFFGGFAFGGFFGGGGGGGEEGGGGGDDGGGFFEEAEFCF:BDBCFFFGGGGGG>CDFGGFGGGGGGGGFG?CFFGGFBFCGFFFFGGGGGGCEGGGGGG:?,AF;BFGGGGCEDEGGGC:CF6C9?FFGF6FGGF=CC7A:CFGGFGFF?>FGGGGDGD:B<?FGF4?FFF?0@FFG4FG41@FF91248752)41,417<<F?B6A0))6)
@M01607:188:000000000-KTTC9:1:1101:24480:5254 1:N:0:AAGGAGAC+CCGAAGAT
CATCGCTGACGAGTAACCGGATCCCCGATCCGTGGACTTGTCAGCGACTGAGGAAACAGACCGGAGGCGCGCTGAGGGGTTCATTATCTCATTCCTCAGCCAGCAAAGGTGCAGGAAATGCTCACCGTTAAGTCTGATGACGTGAACGGTCGTACCAAGATGTATAAAAACATCGTGGACGGCAACCATCGGATGGAGCCGGGCATGCCAGAATCCTTCAACGTATTGTTGAAAGAGATTCGTTCGCTGGGTATCAACATCGAACTGGAAGACGAGTAATTCTCGCTCAAACAGGTCACTT
+
CCCCCGGGGGGGGGGGGGGCGGGGGGGGGGGGGGGGGGGGGGGGGG@@@CFFGFGGGGGGGGGGGGG76@FGGGGGGGGGGGGGGGGGGGGGGGGGGGGGGGGGGGGGGGGGGGGGGGGGGGGGGGGGGGGGGGGGGGGGGGGDGGGGGGGGGGGGGGGGGGGGGGGGGGGGGGGGGDGFGGGGGGGGGGGGGGGGGGGGGGEGGGGGGGGGGGGGFGGGGGECGGGGGGGGGGFGF:?DFDGGFDGGFFGFFFFFF?FFF?FFFG4FC??FF19;FF?FBFFF:B?F9>AFFFFD772>)
@M01607:188:000000000-KTTC9:1:1101:16291:5265 1:N:0:AAGGAGAC+CCGAAGAT
CATCGCTGACGAGTAACCGGATCCCCGATCCGTGGACTTGTCAGCGACTGAGGAAACAGACCTATCTCCGGCTGAGGAAGCGCCAACGAAGGTCCTCAGCCTTCATCTATGCAGGAAATGCTCACCGTTAAGTCTGATGACGTGAACGGTCGTACCAAGATGTATAAAAACATCGTGGACGGCAACCATCAGATGGAGCCGGGCATGCCAGAATCCTTCAACGTATTGTTGAAAGAGATTCGTTCGCTGGGTATCAACATCGAACTGGAAGACGAGTAATTCTCGCTCAAACAGGTCACTG
+
CCCCCGGGGGGGGGGGGGGGGGGGGGGGGGGGGGGGGGGGGGGGGGGGGGFFGGGGGGGGGGGGGGGFFGGGGGGGGGGGGGGGGGGGGGGGGGGGGGGGGGGGGGGGGGGGGGGGGGGGGGGGGGGGGGGGGGGGGGGGGGGGGGGGGGGGGGGGGGGGGGGGGGGGGGGGGGGGGGGGGGGGGGGGGGGGGGGGGGGGEGGGGGGGGGGGGGGGFGGGGGGGGGGGGGGGGGFGGFGGFGGDFGGGFFGFFGFFFFFFFFFFFGFFGFFFFFFFFFFFFFFFF??BFFFFFBBA???F)
@M01607:188:000000000-KTTC9:1:1101:21927:5271 1:N:0:AAGGAGAC+CCGAAGAT
CATCGCTGACGAGTAACCGGATCCCCGATCCGTGGACTTGTCAGCGACTGAGGAAACAGACGATAGTTTGGCTGAGGACTTGTCATTCGAAAGCCTCAGCTCGTTCGAGTGCAGGAAATGCTCACCGTTAAGTCTGATGACGTGAACGGTCGTACCAAGATGTATAAAAACATCGTGGACGGCAACCATCAGATGGAGCCGGGCATGCCAGAATCCTTCAACGTATTGTTGAAAGAGATTCGTTCGCTGGGTATCAACATCGAACTGGAAGACGAGTAATTCTCGCTCAAACAGGTCACTG
+
CCCCCGGGGGGGGGGGGGGGGGGGGGGGGGGGGGGGGGGGGGGGGGGGGG<FFGGGGGGGGGGGGGGDGFGGGGGGGGGGGGGGGGGGGGGGGGGGGGGGGGGGGGGGGGGGGGGGGGGGGGGGGGGGGGGGGGGCFGGGGGGGGGGGGGGGGGGGGGGGGGGGGFGGGGGGGGGGCEGGGGGGGGGGGGGGGGGGGGGGCDEGGGGGGGFGFFGGFGGGGFEDFGGGGGGGGGFGFFGGFGGGGGGGFFD:FGFBF??FFFFFFG=FCF?FFFFBBFFFFAFA:B??F<B??FFB???D)
@M01607:188:000000000-KTTC9:1:1101:17201:5276 1:N:0:AAGGAGAC+CCGAAGAT
CATCGCTGACGAGTAACCGGATCCCCGATCCGTGGACTTGTCAGCGACTGAGGAAAAGACCTTTTCTTGGCTGAGGACGGGCATAATAGCCACCTCAGCAACGTAATTTGCAGGAAATGCTCACCGTTAAGTCTGATGACGTGAACGGTCGTACCAAGATGTATAAAAACATCGTGGACGGCAACCATCAGATGGAGCCGGGCATGCCAGAATCCTTCAACGTATTGTTGAAAGAGATTCGTTCGCTGGGTATCAACATCGAACTGGAAGACGAGTAATTCTCGCTCAAACAGTTCACTGC
+
CCCCCGGGGGGGGGGGGGGGGGGGGGGGGGGGGGGGGGGGGGGGGGGGGGGGGGGGGGGGGGGGGGGFFGGGGGGGGGGGGGGGGGGGGGGGGGGGGGGGGGGGGFGGGGGGGGGGGGGGGGGGGGGGGGGGGGGGGGGGGGGGGGGGGGGGGGGGGGGGGGGGGGGGGGGGGGGGG>FGGGGGGGGGGGGGGGGGGGGGGGGGGGGGGGGGGGGGFGFGGGGGGGGGGGGGCGFGGFGGFGGGGGGGFFGFFFF=FFFFFF?FFG@F<)4@:>FFBAF?92>FF??FF<<BB)642)2))
@M01607:188:000000000-KTTC9:1:1101:9221:5279 1:N:0:AAGGAGAC+CCGAAGAT
CATCGCTGACGAGTAACCGGATCCCCGATCCGTGGACTTGTCAGCGACTGAGGAAACAGACACTGTTCATGCTGAGGGAGACTGATAAAAAGCCCTCAGCTGAGCGGTTTGCAGGAAATGCTCACCGTTAAGTCTGATGACGTGAACGGTCGTACCAAGATGTATAAAAACATCGTGGACGGCAACCATCAGATGGAGCCGGGCATGCCAGAATCCTTCAACGTATTGTTGAAAGAGATTCGTTCGCTGGGTATCAACATCGAACTGGAAGACGAGTAATTCTCGCTCAAACAGGTCACTG
+
CCCCCGGGGGGGGGGGGGGGGGGGGGGGGGGGGGGGGGGGGGGGGGGGGGGGGGGGGGGGGGGGGGG<FGGGGGGGGGGGGGGGGGGGGGGEGGGGGGGGGGGGGGGGGGGGGGGGGGGGGGGGGGGGGGGGFGGGGGGGGGGGGGGGGGGGGGGGGGGGGGGGGGGGGGGGGGGGGGGGGGGGGGGGGGFFGGGGGGGGGGGGGGGGGGGGGGGGFGGGGGGGGGGGGFFGGGFGC;FGFGGGC<DDFFGFFGFFFFFFFFFFFGFFG44>:?F9?FBFAFFFFFF?9?>??B(58?DF)
@M01607:188:000000000-KTTC9:1:1101:7621:5285 1:N:0:AAGGAGAC+CCGAAGAT
CATCGCTGACGAGTAACCGGATCCCCGATCCGTGGACTTGTCAGCGACTGAGGAAACAGACATCAGCTATGCTGAGGTACTATTTATCAGGTTCCTCAGCCTCGAGGGGTGCAGGAAATGCTCACCGTTAAGTCTGATGACGTGAACGGTCGTACCAAGATGTATAAAAACATCGTGGACGGCAACCATCAGATGGAGCCGGGCATGCCAGAATCCTTCAACGTATTGTTGAAAGAGATTCGTTCGCTGGGTATCAACATCGAACTGGAAGACGAGTAATTCTCGCTCAAACAGGTCACTT
+
CCCCCGGGGGGGGGGGGGGGGGGGGGGGGGGGGGGGGFGGGGFGGGGGGG<FGGGGGGGGGGGGGGGDFGGGGGGGGGGGGGGGGGGGGGGGGGGGGGGGGGGGGGGGGGGGGGGGGGGEGGGFGGGGGGGGGGGGGGGGGGGGGGGGGGGGGGGGGGGGGGFEGGFFGGGGGGGGFFGGGGGGEGGGGGGGGGGGGGGGEGGGGGGGFGG=FGGGFFGFGGGGF7<FGGDFDGFGGFGGFGGDGGGGEFDFFGFFFFFF7:?@>C?FFF?FFFF6??FFFFAF:FFFF<B<?B?A>039)
@M01607:188:000000000-KTTC9:1:1101:5513:5289 1:N:0:AAGGAGAC+CCGAGGAT
CATCGCTGACGAGTAACCGGATCCCCGATCCGTGGACTTGTCAGCGACTGAGGAAACAGACCACTTATCCGCTGAGGACAATGTTGCGCAGTTCCTCAGCGCAGTCGTATGCAGGAAATGCTCACCGTTAAGTCTGATGACGTGACCGGTCGTACCAAGATGTATAAAAACATCGTGGACGGCAACCATCAGATGGAGCCTGGCATGCCAGAATCCTTCAAAGTATTGTTTAAAGAGATTCGTTCGCTGGGTATCAACATCGAACTGGAAGACGAGTAATTCTCGCTCAAACAGGTTACTT
+
CCCCCGGGGGGGG@EGGGGGGEGFGGEGGGEGFE7FGGGFGFGGFEE7FC,EFGFD<FCFFFFGGGGF@FGGGGCCG<FGGFCEFCGFGG7BFFCGGGAF@FCGGGG?8FEFAFFCFCAAFFGGE8CEFG7FE9?FG?FAFCCFG+,@=@FEFGGGGGGGCCGGGGCGCFGFC:FEF7CFEDDGGGGGCEFFGGGFFBCB,<1CFGGGGGGGGGGFFGGG7+1@FFGGFG*2;=AFFFGFFGG<FGCC)7CFFG?*=56?>24;>FF679377(((386@444:112<(4).311A).,<)
@M01607:188:000000000-KTTC9:1:1101:22376:5290 1:N:0:AAGGAGAC+CCGAAGAT
CATCGCTGACGAGTAACCGGATCCCCGATCCGTGGACTTGTCAGCGACTGAGGAAACAGACCGGCATTAGGCTGAGGCAAGTTGGATCGGTAGCCTCAGCTTACATCTGTGCAGGAAATGCTCACCGTTAAGTCTGATGACGTGAACGGTCGTACCAAGATGTATAAAAACATCGTGGACGGCAACCATCAGATGGAGCCGGGCATGCCAGAATCCTTCAACGTATTGTTGAAAGAGATTCGTTCGCTGGGTATCAACATCGAACTGGAAGACGAGTAATTCTCGCTCAAACAGGTCACTG
+
CCCCCGGGGGGGDGGGGGGGGGGGGGGGGGGGGGGGGGGGGGGGGGGGGG8FGGGGGGGGGGGGGGGDFGGGGGGGGGGGGGGGGGGGGGGGGGGGGGGFGGFGGGGGGGGGGGGGGGGGGGGGGGGGGGFGGGGGGGGGGGGDGGGGEGGCCFGGGGFGGFGGGGGGGGGGGGDG8FGGDEGGGGGGGGCGFGCDFGGG5CEG8CEGGGGGGFGGFGGGGGGFGGGGGGDFGGFFCFCFF<FDFDDDEFGFFGFFFF*)8155>DFFGFFFF?9><0FF<:6A1(129?)8:<<A?70>)
@M01607:188:000000000-KTTC9:1:1101:10661:5294 1:N:0:AAGGAGAC+CCGAAGAT
CATCGCTGACGAGTAACCGGATCCCCGATCCGTGGACTTGTCAGCGACTGAGGAAACAGACCTATTGAGAGCTGAGGTCTAGGTCACCACAGTCCTCAGCATTACATTTGCAGGAAATGCTCACCGTTAAGTCTGATGACGTGAACGGTCGTACCAAGATGTATAAAAACATCGTGGACGGCAACCATCAGATGGAGCCGGGCATGCCAGAATCCTTCAACGTATTGTTGAAAGAGATTCGTTCGCTGGGTATCAACATCGAACTGGAAGACGAGTAATTCTCGCTAAAACAGGTCACTCC
+
CCCCCGGGGGGGGGGGGGGGGGGGGGGGGGGGGGGGGGGGGGGGGGGGGGGGGGGGGGGGGGGGGGG,:CFGGGGGGGGGGGGGGGGGGGGGGGGGGGGGGGGGGGGGGGGGGGGGGGGGGGGGGGGGGGGGGGGGGGGGGGGGGGGGGGGGGGGGGGGGGGGGGGGGGGGGGGGGGGGGGGGGGGGFGGGFGFFGGGGGGDGGGGGGGFFFGGGGFGGGDCFGGC7AFGFFGGFGGFGGFGGGGGGGFFGFFFFFF?FF??FFFGFFG?88:>>:BAF6)).,(((,644:F:4>:)6),
@M01607:188:000000000-KTTC9:1:1101:19863:5294 1:N:0:AAGGAGAC+CCGAAGAT
CATCGCTGACGAGTAACCGGATCCCCGATCCGTGGACTTGTCAGCGACTGAGGAAACAGACACTACCGCTGCTGAGGAAAATGTCACGTGTATCCTCAGCAGCTACTAATGCAGGAAATGCTCACCGTTAAGTCTGATGACGTGAACGGTCGTACCAAGATGTATAAAAACATCGTGGACGGCAACCATCAGATGGAGCCGGGCATGCCAGAATCCTTCAACGTATTGTTGAAAGAGATTCGTTCGCTGGGTATCAACATCGAACTGGAAGACGAGTAATTCTCGCTCAAACAGGTCACTT
+
CCCCCGGGGGGGGGGGGGGGGGGGGGGGGGGGGGGGGGGGGGGGGGGGGGGGGGGGGGGGGGGGGGGDGGGGGGGGGGGGGGGGGGGGGGGGGGGGGGGGGGGGGGGGGGGGGGGGGGGGGGGGGGGGGGGGGGGGGGGGGGGGGGGGGGGGGGGGGGGGGGGGGGGGGGGGGGGGGGGGGGGGGGGGGGGGGGGGGGGGCEEGGGGGGGGGGGGGFGGGGGGGGGGGGGFGGGFGGFGGFGGGGGGGFFGFFGFFFFFFFFFFFGFFGF<>?<>FFFFFFFFFFFBFF?<??BF>8:7A)
@M01607:188:000000000-KTTC9:1:1101:10159:5305 1:N:0:AAGGAGAC+CCGAAGAT
CATCGCTGACGAGTAACCGGATCCCCGATCCGTGGACTTGTCAGCGACTGAGGAAACAGACAAAATTAATGCTGAGGTTATTCTCGGTCGGGTCCTCAGCAAAAGCCTGTGCAGGAAATGCTCACCGTTAAGTCTGATGACGTGAACGGTCGTACCAAGATGTATAAAAACATCGTGGACGGCAACCATCAGATGGAGCCGGGCATGCCAGAATCCTTCAACGTATTGTTGAAAGAGATTCGTTCGCTGGGTATCAACATCGAACTGGAAGACGAGTAATTCTCGCTCAAACAGGTCACTG
+
CCCCCGGGGGGGGGGGGGGGGGGGGGGGGGGGGGGGGGGGGGGGGGGGGGGGGGGGGGGGGGGGGGG,<CEFGGGGGGGGGGGGGGGGGGGGGGGGGGGGGGGGGGGGGGGGGGGGGGGGGGGGGGGGGGGGGGGGGGGGGGGGGGGGGGGGGGGGGGGGGGGGGGGGGGGGGGGGGGGGGGGGGGGGGGGGGGGGGGGGGGGGGGGGGGGGGGGGFG?CFGGFGGGGGFDGGGFGGFGGFGGGGGGGFFGFFFFFFFFFFFFFFGFFGFFFFFFFFFFFFFFB?FB?F?<?FF?D7??F)
@M01607:188:000000000-KTTC9:1:1101:13114:5308 1:N:0:AAGGAGAC+CCGAAGAT
CATCGCTGACGAGTAACCGGATCCCCGATCCGTGGACTTGTCAGCGACTGAGGAAACAGACGGCTCGAGCGCTGAGGATTGATGGCCTAGTTACCTCAGCCCAAAGCGTTGCAGGAAATGCTCACCGTTAAGTCTGATGACGTGAACGGTCGTACCAAGATGTATAAAAACATCGTGGACGGCAACCATCAGATGGAGCCGGGCATGCCAGAATCCTTCAACGTATTGTTGAAAGAGATTCGTTCGCTGGGTATCAACATCGAACTGGAAGACGAGTAATTCTCGCTCAAACAGGTCACTT
+
CCCCCGGGGGGGGGGGGGGGGGGGGGGGGGGGGGGGGGGGGGGGGGGGGGGGGGGGGGGGGGGGGGG+8BFGGGGGGGGGGGGGGGGGGGGGGGGGGGGGGGGGGGGGGGGGGGGGGGGGGGGGGGGGGGGGGGGGGGGGGGGGGGGGGGGGGGGGGGGGGGGGGGGGGGGGGGGGGDGGGGGGGGGDCF9:CGGGGGGGEGGGGGGGGGCFGGFGFGGGGGGFCEFGGGGGGGFGGFFFFGGGGGGGBEDFFGFFFF?FFFFFFGFFGFFFFFFF0:FFAA<A:0::0<>B23?B3:72)
@M01607:188:000000000-KTTC9:1:1101:21011:5314 1:N:0:AAGGAGAC+CCGAAGAT
CATCGCTGACGAGTAACCGGATCCCCGATCCGTGGACTTGTCAGCGACTGAGGAAACAGACAAGTCATGCGCTGAGGGCTCTGGTATCCTTTACCTCAGCAACCACTTTTGCAGGAAATGCTCACCGTTAAGTCTGATGACGTGAACGGTCTTACCAAGATGTATAAAAACATCTTGGACGGCAACCACCAGATGGACCCGGGCATCCCAGAATCCTTCAACGTATTGTTGAAAGAGATTGTTTCGCTGGGTATCAACATCGAACTGGAAGACGATAAATTCTCGCTCAAACAGTTCACTC
+
CCCCCGGGGGGGGGGGGGGGGGGGGGGGGGGGGGGEGGGGGGGGGGGGGGGGGGGGGGGGGGGGGGGDEFGGGGGGGGGGGGG,9??F<FGF<F?,9C4<FEF<?DFGGF<<AFAFG=E9<?E,E=:FCGD,:,58,7,,7+84E+AF:8337AE,C,33,3:37CFGGE:,,,,3E@B>E6+@*:5>*463,,@C>,>>BE8*48,?4,,=A7C8B80C:981*<C7C7;;D++**)=+*2;C7/*1>:50*0*9*095),7?.7?)9<()),(((-*9)-4),3(34?776B)-:4.4)
@M01607:188:000000000-KTTC9:1:1101:16963:5323 1:N:0:AAGGAGAC+CCGAAGAT
CATCGCTGACGAGTAACCGGATCCCCGATCCGTGGACTTGTCAGCGACTGAGGAAACAGACTCGGAACAAGCTGAGGGGAGATCTGTTATATGCCTCAGCGAACGGAGCTGCAGGAAATGCTCACCGTTAAGTCTGATGACGTGAACGGTCGTACCAAGATGTATAAAAACATCGTGGACGGCAACCATCAGATGGAGCCGGGCATGCCAGAATCCTTCAACGTATTGTTGAAAGAGATTCGTTCGCTGGGTATCAACATCGAACTGGAAGACGAGTAATTCTCGCTCAAACAGGTCACTT
+
CCCCCGGGGGGGFGGGGGGGGGGGGGGGGGGGGGGGGGGGGGGGGGGGGGGGGGGGGGGGGGGGGGGGGGGGGGGGGGGGGGGGGGGGGGGGGGGGGGGGGGGGGGGGGGGGGGGGGGGGGGGGGGGGGGGGGGGGGGGGGGGGGGGGGGGGGGGGGGGGGGGGGGGGGGGGGGGGGEGGGGGGGGGGGGGGGGGGGGGG8EGGDGGGGGGGGFGGFGGGGGGGGGGGGGGGGGFGGFGGFGGGGGGGFFGFFGFFFFFFFFFFFGFFG:1>FBB9??FFFAFA<?BFF28?67:>::?F)
@M01607:188:000000000-KTTC9:1:1101:26538:5324 1:N:0:AAGGAGAC+CCGAAGAT
CATCGCTGACGAGTAACCGGATCCCCGATCCGTGGACTTGTCAGCGACTGAGGAAACAGACTAACATAGGGCTGAGGCGCTTGCGCAAAGTGTCCTCAGCATCCTGGGTTGCAGGAAATGCTCACCGTTAAGTCTGATGACGTGAACGGTCGTACCAAGATGTATAAAAACATCGTGGACGGCAACCATCAGATGGAGCCGGGCATGCCAGAATCCTTCAACGTATTGTTGAAAGAGATTCGTTCGCTGGGTATCAACATCGAACTGGAAGACGAGTAATTCTCGCTCAAACAGGTCACTG
+
CCCCCGGGGGGGGGGGGGGGGGGGGGGGGGGGGGGGGGGGGGGGGG@88@FGGGGGGGGGGGGGGGG,::CFGGGGGGGGGGGGGGGGGGGGGGGGGGGGGGGGGGGGGGGGGGGGGGGGGGGGGGGGGGGGGGGGGGGGGGGGGGGGGGGGGGGGGGGGGGGGGGGGGGGGGGGGGGGGGGGGGGGGGGGGGGGGGGGGGGGGGGGGGGGGGGGGFGGGGGGGGGGGGGGGGGFGGFGGFGGGGGGGFDGFFGFFFFFFFFFFFGFFFFFFFFFFFFFF<AFFFFFFFFFFFFFF7?FB-
@M01607:188:000000000-KTTC9:1:1101:13855:5329 1:N:0:AAGGAGAC+CCGAAGAT
CATCGCTGACGAGTAACCGGATCCCCGATCCGTGGACTTGTCAGCGACTGAGGAAACAGACCTCGACCCTGCTGAGGCGTTTTACAGATTATACCTCAGCGACAAAACTTGCAGGAAATGCTCACCGTTAAGTCTGATGACGTGAACGGTCGTACCAAGATGTATAAAAACATCGTGGACGGCAACCATCAGATGGAGCCGGGCATGCCAGAATCCTTCAACGTATTGTTGAAAGAGATTCGTTCGCTGGGTATCAACATCGAACTGGAAGACGAGTAATTCTCGCTCAAACAGGTCACTG
+
CCCCCGGGGGGGGGGGGGGGGGGGGGGGGGGGGGGGGGGGGGGGGGGGGGGGGGGGGGGGGGGGGGGGGGGGGGGGGGGGGGGGGGGGGGGGGGGGGGGGGGGGGGGGGGGGGGGGGGGGGGGGGGGGGGGGGGGGGGGGGGGGGGGGGGGGGGGGGGGGFCGGGGGGGGGGGGGGG7CGGGGGGGGGGGGGGGGGGGGGEGGGGGGGGGGGGGGGFGGGGGGGGGGCFFGGGGFGGFGFFGGGGGGGFFGFFGFFFFFFFFFFFGFFGFFFF6>FFFFFFFDFF??FFFAB?B6<>?FF)
@M01607:188:000000000-KTTC9:1:1101:10315:5341 1:N:0:AAGGAGAC+CCGAAGAT
CATCGCTGACGAGTAACCGGATCCCCGATCCGTGGACTTGTCAGCGACTGAGGAGACAGACTAGTGGGGAGCTGAGGAGTTTCTATCGTCTTCCCTCAGCCACTAGGGCTGCAGGAAATGCTCACCGTTAAGTCTGATGACGTGAACGGTCGTACCAAGATGTATAAAAACATCGTGGACGGCAACCATCAGATGGAGCCGGGCATGCCAGAATCCTTCAACGTATTGTTGAAAGAGATTCGTTCGCTGGGTATCAACATCGAACTGGAAGACGAGTAATTCTCGCTCAAACAGGTCACTG
+
CCCCCGGGGGGGGGGGGGGGGGGGGGGGGGGGGGGGGGGGGGGGGGGGGGGGGGGGGGGGGGGGGGG8@FGGGGGGGGGGGGGGGGGGGGGGGGGGGGGGGGGGGGGGGGGGGGGGGGGGGGGGGGGGGGGGGGGGGGGGGGGGGGGGGGGGGGGGGGGGGGGGGGGGGGGGGGGGGGGGGGGGGGGGGGGGGGGGGGGGGGGGGGGGGGCEGGGGFGGGGGGGGGGGGGGGGGFGGF?FFDCFGGGDDFGFFGFFFFFFFFFFFGFFGFBFFFF>FFFFBBAFFBBF>FFF?BFAB??F)
@M01607:188:000000000-KTTC9:1:1101:18745:5350 1:N:0:AAGGAGAC+CCGAAGAT
CATCGCTGACGAGTAACCGGATCCCCGATCCGTGGACTTGTCAGCGACTGAGGAAACAGACGAAAGCTATGCTGAGGGTCTCAATCTGTGCTCCCTCAGCGTGGTTGATTGCAGGAAATGCTCACCGTTAAGTCTGATGACGTGAACGGTCGTACCAAGATGTATAAAAACATCGTGGACGGCAACCATCAGATGGAGCCGGGCATGCCAGAATCCTTCAACGTATTGTTGAAAGAGATTCGTTCGCTGGGTATCAACATCGAACTGGAAGACGAGTAATTCTCGCTCAAACAGGTCACTG
+
CCCCCGGGGGGGGGGGGGGGGGGGGGGGGGGGGGGGGGGGGGGGGGGGGGGGGGGGGGGGGGGGGGGDEGFGGGGGGGGGGGGGGGGGFFGGGGGGGGGGGGGGGGGGGGGGGGGGGGGGGGGGGGGGGGGGGGGGGGGGGGGGGGGGGGGGGFGGGGGGGGGGGGGGGGGGGGGGGGGGGGGGGGGGGGGGGGGGGGGGGGGGGGGGGGGFGGGGFGGFGGGGGGGGGGGGGGFGGFGGFGGGGGGGFFGFFCFFFFFFFFFFFGFFGFFFFFF>FFFFFAABBFFF;?FFB<?A?FFA)
@M01607:188:000000000-KTTC9:1:1101:9140:5352 1:N:0:AAGGAGAC+CCGAAGAT
CATCGCTGACGAGTAACCGGATCCCCGATCCGTGGACTTGTCAGCGACTGAGGAAACAGACTGGCTTTTAGCTGAGGTCGGGAAGCTTCGAATCCTCAGCAGTTATGGCTGCAGGAAATGCTCACCGTTAAGTCTGATGACGTGAACGGTCGTACCAAGATGTATAAAAACATCGTGGACGGCAACCATCAGATGGAGCCGGGCATGCCAGAATCCTTCAACGTATTGTTGAAAGAGATTCGTTCGCTGGGTATCAACATCGAACTGGAAGACGAGTAATTCTCGCTCAAACAGGTCACTG
+
CCCCCGGGGGGGFGGGGGGGGGGGGGGGGGGGGGGGGGGGGGGGGGGGGGGGGGGGGGGGGGGGGGGFGGGGGGGGGGGGGGGGGGGGGGGGGGGGGGGGGGGGGGGGGGGGGGGGGGGGGGGGGGGGGGGGGGGGGGGGGGGGGGGGGGGGGGGGGGGGGGGGGGGGGGGGGGGGGDGGGGGGGGGGGGGGGGGGGGGGGGGGGGGGGGGGGGGGFGGGGGGGGGGGGGGGGGFGGFGGFGGGGGG<>EGFFGFFFFFFFFFFFGFFGFFFFFFFFFFFFFFFFFFFFFBFFFFAFFFB)
@M01607:188:000000000-KTTC9:1:1101:25097:5365 1:N:0:AAGGAGAC+CCGAAGAT
CATCGCTGACGAGTAACCGGATCCCCGATCCGTGGACTTGTCAGCGACTGAGGAAACAGACCTGATCGGAGCTGAGGGACCCCACCTATTACGCCTCAGCCTGTAGTCATGCAGGAAATGCTCACCGTTAAGTCTGATGACGTGAACGGTCGTACCAAGATGTATAAAAACATCGTGGACGGCAACCATCAGATGGAGCCGGGCATGCCAGAATCCTTCAACGTATTGTTGAAAGAGATTCGTTCGCTGGGTATCAACATCGAACTGGAAGACGAGTAATTCTCGCTCAAACAGGTCACTG
+
CCCCCGGGGGGGGGGGGGGGGGGGGGGGGGGGGGGGGGGGGGGGGG@@@@FGGGGGGGGGGGGGGGG<8BCGGGGGGGGGGGGGGGGGGGGGGGGGGGGGGGGGGGGGGGGGGGGGGGGFGGGGGGGGGGGGGGGGGGGGGGGGGGGGGGGGGGGGGGGGGGGGGGGGGGGGGGGGGGGGGGGGGGGGGGGGGGGGGGGGGGGGGGGGGGGGGGGGFGGGGGGGGGGGGGGGGGFGGFGGFGGGGGGGFFGFFGFFFFFFFFFFFGFF5;?>F?>;B?@FBFDFF:?FF?FFFFFF?FF<.
@M01607:188:000000000-KTTC9:1:1101:10129:5371 1:N:0:AAGGAGAC+CCGAAGAT
CATCGCTGACGAGTAACCGGATCCCCGATCCGTGGACTTGTCAGCGACTGAGGAAACAGACCTTTAGTCGGCTGAGGGGTTCGGTTGATGTCGCCTCAGCTTAGTATTTTGCAGGAAATGCTCACCGTTAAGTCTGATGACGTGAACGGTCGTACCAAGATGTATAAAAACATCGTGGACGGCAACCATCAGATGGAGCCGGGCATGCCAGAATCCTTCAACGTATTGTTGAAAGAGATTCGTTCGCTGGGTATCAACATCGAACTGGAAGACGAGTAATTCTCGCTCAAACAGGTCACTT
+
CCCCCGGGGGGGGGGGGGGGGGGGGGGGGGGGGGGGGGGGGGGGGGGGGGGGGGGGGGGGGGGGGGGDFGGGGFGGGGGFGGGGGGGGGGGGGGGGGGGGGGGGGGGGGGGGGGGGGGGGGGGGGGGGGFGGGGGGGGGGGGGGGGGGGGGGGGGGGGGGFGGGGGGGGGGGF?FGCGEGGGGGCGGGFGGGFCF6BFGGDGGGGGGGGGFGGGDFAFGDFFGGGGGGGGFFFFFGGFCFFGFGC7C3<>GFFGFFFFFFFFFFFDFFG@8:@?FFFFFF<:49?B:?><7731?B::5<)
@M01607:188:000000000-KTTC9:1:1101:24862:5374 1:N:0:AAGGAGAC+CCGAAGAT
CATCGCTGACGAGTAACCGGATCCCCGATCCGTGGACTTGTCAGCGACTGAGGAAACAGACAAATTGTTGGCTGAGGGGTTAAAATACGTATACCTCAGCTTTTATTAGTGCAGGAAATGCTCACCGTTAAGTCTGATGACGTGAACGGTCGTACCAAGATGTATAAAAACATCGTGGACGGCAACCATCAGATGGAGCCGGGCATGCCAGAATCCTTCAACGTATTGTTGAAAGAGATTCGTTCGCCGGGTATCAACATCGAACTGGAAGACGAGTAATTCTCGCTCAAACAGGTCACTT
+
CCCCCGGGDFGGFFGGG<FGDGDCEFGGGGGGGGDGGGGGGGGEFE@87@EFGGFFEFGDGGGGCA9,<CE,,B<EC:FCFFDFGGGGGEFGGDEDGDGGEB?5CCFGGGGGGEGCCFFGGGEFEGGGGG?<FFFDFGGGGGEGCEFGDGGGCFGGGGGFGGGGDFGFGD=8@>FGGGGCCGEGGGGECCGG9CFFGC7C>*8:*BFGGFEC:9EFFGD?1AEGG9CFG+*+@+;004CCFG6CFDD*))7@DGBBBF?5?:FFFDF:5??FF:;BBF494)6)(,-(4,3227:>).:<)
@M01607:188:000000000-KTTC9:1:1101:20098:5381 1:N:0:AAGGAGAC+CCGAAGAT
CATCGCTGACGAGTAACCGGATCCCCGATCCGTGGACTTGTCAGCGACTGAGGAAACAGACACGGTGGAGGCTGGGCTGGACAGTTTTGTTGCCTCAGCAGTCTTCCCTGCAGGAAATGCTCACCGTTAAGTCTGATGACGTGAACGGTCGTACCAAGATGTATAAAAACATCGTGGACGGCAACCATCAGATGGAGCCGGGCATGCCAGAATCCTTCAACGTATTGTTGAAAGAGATTCGTTCGCTGGGTATCAACATCGAACTGGAAGACGAGTAATTCTCGCTCAAACAGGTCACTGC
+
CCCCCGGGGGGGGGGGGGGGGGGGGGGGGGGGGGGGGGGGGGGGGGGGGGGGGGGGGGGGGGGGGGG7FGGGGGGGGGGGGGGGGGGGGGGGGGGGGGGFGGGGGGGGGGGGGGGGGGGGGGGGGGGGGGGGGGGGGFGGGGGGGGGGGGGGGGGGGGGGGGFGGGGGGGGGGGGGGGGGGGEGGGGGGGGGGGGGGGGGGGGGGGGGGGGGGGGGFGGGGGFGGGGGGGFGGGFGGFGGFGGGGGGGFFGFFGFFFFFFFFFFFG@FFFFFFFBFFFFFFFF?FBB>DFFFFBA:>F>A2
@M01607:188:000000000-KTTC9:1:1101:24320:5404 1:N:0:AAGGAGAC+CCGAAGAT
CATCGCTGACGAGTAACCGGATCCCCGATCCGTGGACTTGTCAGCGACTGAGGAAACAGACTCGATCCTAGCTGAGGATCCTCTCAACTTTTGCCTCAGCTTTCAAATATGCAGGAAATGCTCACCGTTAAGTCTGATGACGTGAACGGTCGTACCAAGATGTATAAAAACATCGTGGACGGCAACCATCAGATGGAGCCGGGCATGCCAGAATCCTTCAACGTATTGTTGAAAGAGATTCGTTCGCTGGGTATCAACATCGAACTGGAAGACGAGTAATTCTCGCTCAAACAGGTCACTT
+
CCCCCGGGGGGGGGGGGGGGGGGGGGGGGGGGGGGGGGGFGGGGGG@8@FGGGGGGGGGGGGGGGGG:FGGGGGGGGGGGGGGGGGGGGGGGGGGGGGGGGGGGGGGGGGGGGGGGGGGGGGGGGGGGGGGGGGGGGGGGGGGGGGGGGGGGGGGGGGGGGGGGGGGGGGGGGGGGGGGGGGGGGGGGGGGGGGGGGGGGDEGGGGGGGGGGGGGGFGGGGGGGGGGGGGGGGGFGGFGGFDCDCGDDEFGFFGFFFFFFFFFFFGFFFF:))29>FFFFFFFBF03?F?AFFFBA>BBD)
@M01607:188:000000000-KTTC9:1:1101:4950:5408 1:N:0:AAGGAGAC+CCGAAGAT
CATCGCTGACGAGTAACCGGATCCCCGATCCGTGGACTTGTCAGCGACTGAGGAAACAGACGATCTTCAAGCTGAGGCGCTCATATATTAGATCCTCAGCTCTTATGCATGCAGGAAATGCTCACCGTTAAGTCTGATGACGTGAACGGTCGTACCAAGATGTATAAAAACATCGTGGACGGCAACCATCAGATGGAGCCGGGCATGCCAGAATCCTTCAACGTATTGTTGAAAGAGATTCGTTCGCTGGGTATCAACATCGAACTGGAAGACGAGTAATTCTCGCTCAAACAGGTCACTG
+
CCCCCGGGGGGGGGGGGGGGGGGGGGGGGGGGGGGGGGGGGGGGGGGGGGEGGGGGGGGGGGGGGGG<EFGGGGGGGGGGGGGGGGGGGGGGGGGGGGGGGGGGGGGGGGGGGGGGGGGGGGGGGGGFGGGGGGGGGGGGGGGGGGGFFGGGGGGGGGGGGGGGGGGGGGGGGGGGGGGGGGGGGGGGFGGGGGGGGGGGGGGGGGGGGGGGGGGGFFGGD1CCFGGGGGGGFGFGGF7FFGGGGGDDDDGFFG??FFF:?FF@FGFFGF1;@<B1(4=FFFF<:8(4>DBFF?FD>BFF4
@M01607:188:000000000-KTTC9:1:1101:13808:5413 1:N:0:AAGGAGAC+CCGAAGAT
CATCGCTGACGAGTAACCGGATCCCCGATCCGTGGACTTGTCAGCGACTGAGGAAACAGACATCGAATTAGCTGAGGATGTTTTCCCTCTAGGCCTCAGCATTAAGATTGCAGGAAATGCTCACCGTTAAGTCTGATGACGTGAACGGTCGTACCAAGATGTATAAAAACATCGTGGACGGCAACCATCAGATGGAGCCGGGCATGCCAGAATCCTTCAACGTATTGTTGAAAGAGATTCGTTCGCTGGGTATCAACATCGAACTGGAAGACGAGTAATTCTCGCTCAAACAGGTCACTGC
+
CCCCCGGGGGGGGGGGGGGGGGGGGGGGGGGGGGGGGGGGGGGGGGGGGGGGGGGGGGGGGGGGGFG,:CEFGGGGGGGGGGGGGGGGGGGGGGGGGGGGGGGGGGGGGGGGGGGGGGGGGGGGGGGGGGGGGGGGGGGGGGGGGGGGGGGGGGGGGGGGGGGGGGGGGGGGGGGGGGGGGGDGGGGGGGGGGGGGGGGEGGGGGFFGGGGGGGGGFGGGGGGGGGFGGGGGGGFGGFGGFGGGGGGGFFGFFGFFFFFFB?FFFGFFGFFFFBBFFFFFF<9<???>?FFFFFADFBDD<
@M01607:188:000000000-KTTC9:1:1101:5115:5416 1:N:0:AAGGAGAC+CCGAAGAT
CATCGCTGACGAGTAACCGGATCCCCGATCCGTGGACTTGTCAGCGACTGAGGAAACAGACCGTTCCGAGGCTGAGGGTTATCCTACACTGTCCCTCAGCCGGTTCGTTTGCAGGAAATGCTCACCGTTAAGTCTGATGACGTGAACGGTCGTACCAAGATGTATAAAAACATCGTGGACGGCAACCATCAGATGGAGCCGGGCATGCCAGAATCCTTCAACGTATTGTTGAAAGAGATTCGTTCGCTGGGTATCAACATCGAACTGGAAGACGAGTAATTCTCGCTCAAACAGGTCACTG
+
CCCCCGGGGGGGGGGGGGGGGGGGGGGGGGGGGGGGGGGGGGGGGGGGDGCFGGGGGGGGGGGGGGGCFGGGGGGGGGGGGGGGGGGGGGGGGGGGGGGGGGGGGGGGGGGGGGGGGGGGGGGGGGGGGGGGGGGGGGGGGGGGGGGGGGGGGGGGGGGGGGGGGGGGFG<FGGGGGGGGGGGGGGGGGGGGGGGGGGGGGGGGGGGGGGGGGGGGFGGGG?EFGGGGFFCG>FBDFFCG4>CFGGGGFDGFF66@8FFFFFF:<FFFFF?FF?F>:<@FAAFAF026>?7>BFFFFFFA4
@M01607:188:000000000-KTTC9:1:1101:14611:5418 1:N:0:AAGGAGAC+CCGAAGAT
CATCGCTGACGAGTAACCGGATCCCCGATCCGTGGACTTGTCAGCGACTGAGGAAACAGACACACGCTTAGCTGAGGCCTCCTAGGTTACTCACCTCAGCCAGCCCGTTTGCAGGAAATGCTCACCGTTAAGTCTGATGACGTGAACGGTCGTACCAAGATGTATAAAAACATCGTGGACGGCAACCATCAGATGGAGCCGGGCATGCCAGAATCCTTCAACGTATTGTTGAAAGAGATTCGTTCGCTGGGTATCAACATCGAACTGGAAGACGAGTAATTCTCGCTCAAACAGGTCACTC
+
CCCCCGGG>FGGDGGFGEFFGGGEGGGEGGGGGGGGGGGDGGGFFGEGGGGEFF8FFFGGGGGGGFG@FFEEGGC@FGGGGGGGGGDFGGGGGGGGFGCFGFGGGDF@GGGGGGGGGCFEGGAFGGGGGGFFFGGGCGGFGGGGGGGGGCFFEGGGGGGCGGFGGGFGEDDGCEFGFEGGEGGGGGGGCCFGGCC?FCGGG8>EGFDGGGGGGGGDFGGGFFE3C9FGC@CGFFFFGAFCFDC<DCDC@>GFF49@4??F?1:FF9?FC9?F:4;6:?F=>AAFB00:>?<>?(8AF:8))
@M01607:188:000000000-KTTC9:1:1101:12392:5424 1:N:0:AAGGAGAC+CCGAAGAT
CATCGCTGACGAGTAACCGGATCCCCGATCCGTGGACTTGTCAGCGACTGAGGAAACAGACAACCTCCGAGCTGAGGGTCAGATGTACGCGACCCTCAGCCCTGCTACATGCAGGAAATGCTCACCGTTAAGTCTGATGACGTGAACGGTCGTACCAAGATGTATAAAAACATCGTGGACGGCAACCATCAGATGGAGCCGGGCATGCCAGAATCCTTCAACGTATTGTTGAAAGAGATTCGTTCGCTGGGTATCAACATCGAACTGGAAGACGAGTAATTCTCGCTCAAACAGGTCACTG
+
CCCCCGGGGGGGGGGGGGGGGGGGGGGGGGGGGGGGGGGFGGGGGGEGGGGGFGGGGGGGGGGGGGGGFFGGGGGGGGGGGGGGGGGGGGGGGGGGGGGGGGGFGGGGGGGGGGGGGGFGGGGGGGGGGGGFFGGGGGG9FEGGGGGGCCFFGGGGGGGCGGGGCFGGGGGGGGGGGFGG>EGGGGGGGGG6CFGGGGGG5EEGGGGGGGGGGGGGFCGGGDGFGFFEFCGFGGFGGFGGFDFGGGGGEEGFFCFF*7?F?BFFFGFFFF?FF:B>FFFFFBFF:??FF<>?<?F<).4<)
@M01607:188:000000000-KTTC9:1:1101:22848:5443 1:N:0:AAGGAGAC+CCGAAGAT
CATCGCTGACGAGTAACCGGATCCCCGATCCGTGGACTTGTCAGCGACTGAGGAAACAGACACTTGAAAAGCTGAGGCTTTGTTCACAGATTACCTCAGCCTTAACTCGTGCAGGAAATGCTCACCGTTAAGTCTGATGACGTGAACGGTCGTACCAAGATGTATAAAAACATCGTGGACGGCAACCATCAGATGGAGCCGGGCATGCCAGAATCCTTCAACGTATTGTTGAAAGAGATTCGTTCGCTGGGTATCAACATCGAACTGGAAGACGAGTAATTCTCGCTCAAACAGGTCACTT
+
CCCCCGGGGGGGGGGGGGGGGGGGGGGGGGGGGGGGGGGGGGGGGGGGGG<FGGGGGGGGGGGGGGG,:CFGGGGGGGGGGGGGGGGGGGGGGGGGGGGGGGGGGGGGGGGGGGGGGGGGGGGGGGGGGGGGGGGGGGGGGGGGGGGGGGGGGGGGGGGGGGGGGGGGGGGGGGGGFGGGGGGGGGGGGGGGGGGGGGGGGGGGGGGGGGGGGGGGFGGGGGGGGGGGFGFGGGFGGFGGFGGGGGGGFFGFFGFFFFFFDBFFFG@FGFFFFFF>?FFFFBAFF03:>FFFF1:<0479)
@M01607:188:000000000-KTTC9:1:1101:20344:5451 1:N:0:AAGGAGAC+CCGAAGAT
CATCGCTGACGAGTAACCGGATCCCCGATCCGTGGACTTGTCAGCGACTGAGGAAACAGACCACTGTCACGCTGAGGAGTATGTTAGGATACGCCTCAGCAGGAACTCCTGCAGGAAATGCTCACCGTTAAGTCTGATGACGTGAACGGTCGTACCAAGATGTATAAAAACATCGTGGACGGCAACCATCAGATGGAGCCGGGCATGCCAGAATCCTTCAACGTATTGTTGAAAGAGATTCGTTCGCTGGGTATCAACATCGAACTGGAAGACGAGTAATTCTCGCTCAAACAGGTCACTG
+
CCCCCGGGGGGGGGGGGGGGGGGGGGGGGGGGGGGGGGGGGGGGGGGGGGGGGGGGGGGGGGGGGGGEGGGGGGGGGGGGGGGGGGGGGGGGGGGGGGGGGGGGGGGGGGGGGGGGGGGGGGGGGGGGGGGGGGGGGGGGGGGGGGGGGGGGGGGGGGGGGGGGGGGGGGGGGGGGGGGGGGGGGGGGGGGGGGGGGGGGGGGGGGGGGGGGGGGGFGGGGGGGGGGGGGGGGGFGGFGGFGGGGGGGFFGFFGFFFFFFFFFFFGFFGFFFFFFFFFFFFBFFFFFB;F7?BFFA??FB4
@M01607:188:000000000-KTTC9:1:1101:6623:5452 1:N:0:AAGGAGAC+CAGAAGAT
CATCGCTGACGAGTAACCGGATCCCCGATCCGTGGACTTGTCAGCGACTGAGGAAACAGACGGAGGTTTGGCTGAGGTTTTCGTTTTACTAGTCCTCAGCGAGGTATTTTGCAGGAAATGCTCACCGTTAAGTCTGATGACGTGAACGGTCGTACCAAGATGTATAAAAACATCGTGGACGGCAACCATCAGATGGAGCCGGGCATGCCAGAATCCTTCAACGTATTGTTGAAAGAGATTCGTTCGCTGGGTATCAACATCGAACTGGAAGACGAGTAATTCTCGCTCAAACAGGTCACTG
+
CCCCCGGGGGGGGGGGGGGGGGGGGGGGGGGGGGGGFGGGGGGGGGGGGG<FFGGGGGGGGGGGGGG,:BFFGGGGGGGGGGGFGGGGGGGGGGGGGGGGGGGGGGGGGGFGGGGGGGGGGFG<FGGGGGGGGGGGGGGGGGGGGGGGDGGGGGGGFGGGGGGGGGGGGGGGGGGGGGDFGGGGGGGFCFGGGGGGGGGGGGGDGGCGGGGGGGGGFGGGGGGGGGGGGGGGGGFDCFGFFGGGGGGGEFDFFGFFFF67??FFFF@@CF<>:6974:FF9<>B??0?><A?:::<8))5)
@M01607:188:000000000-KTTC9:1:1101:20670:5465 1:N:0:AAGGAGAC+CCGAAGAT
CATCGCTGACGAGTAACCGGATCCCCGATCCGTGGACTTGTCAGCGACTGAGGAAACAGACTTCTGTTACGCTGAGGGGATATGTACAACAATCCTCAGCAATATTAGATGCAGGAAATGCTCACCGTTAAGTCTGATGACGTGAACGGTCGTACCAAGATGTATAAAAACATCGTGGACGGCAACCATCAGATGGAGCCGGGCATGCCAGAATCCTTCAACGTATTGTTGAAAGAGATTCGTTCGCTGGGTATCAACATCGAACTGGAAGACGAGTAATTCTCGCTCAAACAGGTCACTT
+
CCCCCGGGGGGGGGGGGGGGGGGGGGGGGGGGGGGGGGGFGGGGGGGGGGGGGGGGGGGGGGGGGGGFGGGGGGGGGGGGGGGGGGGGGGGGGGGGGGGGGGGGGGGGGGGGGGGGGGGGGGGGGGGGGGGGGGGGGGGGGGGGGGGGGGGGGGGGGGGGGGGFGGGGGGGGGGGGGGGGGGGGGGGGGGGGGGGGGGGGGGGGGGGGGGGGGFGGFGGGGGGGGGGGGGGGGGFGGFGGFGGGGGGDEFGFFGFFFFFFF<FFFG?FFFFFFFFFFFFFFBA<?BBFFFFFBBFB0:DA)
@M01607:188:000000000-KTTC9:1:1101:17986:5469 1:N:0:AAGGAGAC+CCGAAGAT
CATCGCTGACGAGTAACCGGATCCCCGATCCGTGGACTTGTCAGCGACTGAGGAAACAGACATCAATTCTGGCTGAGGAATTTTGTATTTCAGGCCTCAGCACAAAGACCTGCAGGAAATGCTCACCGTTAAGTCTGATGACGTGAACGGTCGTACCAAGATGTATAAAAACATCGTGGACGGCAACCATCAGATGGAGCCGGGCATGCCAGAATCCTTCAACGTATTGTTGAAAGAGATTCGTTCGCTGGGTATCAACATCGAACTGGAAGACGAGTAATTCTCGCTCAAACAGGTCACT
+
CCCCCGGGGGGGFGGGGGGGGGGGGGGGGGGGGGGGGGGGGGGGGGGGGGGGGGGGGGGGGGGGGGGCFGGGGGGGGGGGGGGGGGGGGGGGGGGGGGGGGGGGGGGGGGGGGGGGGGGGGGGGGGGGGGGGGGGGGGGGGGGGGGFGFGGGGGGGGGGGGGGGGGGGGGGGGGGGGFEGGGGGGGGGGGGGGGGGGGGGGGGGGGGGGGGGGGGGFGGGGGCGCGGGGGGGFGFGGFGGFGGGGGGGFFGEFGFFFFFFFFEFFGFFGF?F>BFFFFFFFFFAAFF:?FFBF<8<8:?B9
@M01607:188:000000000-KTTC9:1:1101:9999:5471 1:N:0:AAGGAGAC+CCGAAGAT
CATCGCTGACGAGTAACCGGATCCCCGATCCGTGGACTTGTCAGCGACTGAGGAAACAGACGGACTCATCGCTGAGGGTTCAGTAGTGTTCTTCCTCAGCATGAACGTTTGCAGGAAATGCTCACCGTTAAGTCTGATGACGTGAACGGTCGTACCAAGATGTATAAAAACATCGTGGACGGCAACCATCAGATGGAGCCGGGCATGCCAGAATCCTTCAACGTATTGTTGAAAGAGATTCGTTCGCTGGGTATCAACATCGAACTGGAAGACGAGTAATTCTCGCTCAAACAGGTCACTG
+
CCCCCGGGGGGGGGGGGGGGGGGGGGGGGGGGGGGGGGGGGGGGGGGGGGGGGGGGGGGGGGGGGGG,<CFFGGGGGGGGGGGGGGGGGGGGGGGGGGGGGGGGGGGGGGGGGGGGGGFGGGGGGGGGGGGGGGGGGGGGGGGGGGGGGGGGGGGGGGGGGGGGGGGGGGGGGGGGGEGGGGGGGGGGGGGGGGGGGGGGGGEGGGFGCGGGGGGGFGGGGGGGGGGGGGFGGGFGGFFCFGGFGDGGFEGFFGFFFFFFFBFFFGFFGFBF@?BFFBFFFB<<00(29?DF?:B>:DFF2
@M01607:188:000000000-KTTC9:1:1101:20512:5473 1:N:0:AAGGAGAC+CCGAAGAT
CATCGCTGACGAGTAACCGGATCCCCGATCCGTGGACTTGTCAGCGACTGAGGAACAGACGTGGATTACGCTGAGGGCCCTTTGGGTATGGGCCTCAGCTTGTTCGCCTGCAGGAAATGCTCACCGTTAAGTCTGATGACGTGAACGGTCGTACCAAGATGTATAAAAACATCGTGGACGGCAACCATCAGATGGAGCCGGGCATGCCAGAATCCTTCAACGTATTGTTGAAAGAGATTCGTTCGCTGGGTATCAACATCGAACTGGAAGACGAGTAATTCTCGCTCAAACAGGTCACTGC
+
CCCCCGGGGGGGGGGGGGGGGGGGGGGGGGGGGGGGGGGGGGGGGGGGGGGGGGGGGGGGGGGGGGG,:CFGGGGGGGGGGGGGGGGGGGGGGGGGGGGGGGGGGGGGGGGGGGGGGGGGGGGGGGGGGGGGGGGGGGGGGGGGGGGGGGGGGGGGGGGGGGGGGGGGGGGGGGGGGGGGGGGGGGGGGGGGGGGGGGGGGGGGGGGGGGGGGGGGFGGGGGGGGGCGGGGGGGFFGFGGEGGGGGGGFFGFFGFFFFFFFFFFFGFFF??FFF>BFFFFFBFB?:?BFDFFFFA02:AB2
@M01607:188:000000000-KTTC9:1:1101:22034:5475 1:N:0:AAGGAGAC+CCGAAGAT
CATCGCTGACGAGTAACCGGATCCCCGATCCGTGGACTTGTCAGCGACTGAGGAAACAGACTAGCAACTTGCTGAGGTAGAGTAGAGGTAAATCCTCAGCTGTTTCACATGCAGGAAATGCTCACCGTTAAGTCTGATGACGTGAACGGTCGTACCAAGATGTATAAAAACATCGTGGACGGCAACCATCAGATGGAGCCGGGCATGCCAGAATCCTTCAACGTATTGTTGAAAGAGATTCGTTCGCTGGGTATCAACATCGAACTGGAAGACGAGTAATTCTCGCTCAAACAGGTCACTG
+
CCCCCGGGGGGGGGGGGGGGGGGGGGGGGGGGGGGGGGGGGGGGGGGGGG,FGGGGGGGGGGGGGGGFGGGGGGGGGGGGGGGGGGGGGGGGGGGGGGGGGGGGGGGGGGGGGGGGGGGGGGGGGGGGGGGGGGGGGGGGGGGGGGGGGGGGGGGGGGGGGGGGGGGGGGGGGGGGEGGGGGGGGGGGGGGGGGGGGGGGGGGGGGGGGGFCEGGGFGGGGGGGGGGGGGCDCGFGGFGGFGGGGGGGFFDFFGFFFFFFFFFFFGFFG?<FFFFFFFFFAFBFF<??FFFBFB?>>?:A)
@M01607:188:000000000-KTTC9:1:1101:22137:5478 1:N:0:AAGGAGAC+CCGAAGAT
CATCGCTGACGAGTAACCGGATCCCCGATCCGTGGACTTGTCAGCGACTGAGGAAACAGACATTTTGGCAGCTGAGGGCCCGACGAAATGTAGCCTCAGCTTAAAGATATGCAGGAAATGCTCACCGTTAAGTCTGATGACGTGAACGGTCGTACCAAGATGTATAAAAACATCGTGGACGGCAACCATCAGATGGAGCCGGGCATGCCAGAATCCTTCAACGTATTGTTGAAAGAGATTCGTTCGCTGGGTATCAACATCGAACTGGAAGACGAGTAATTCTCGCTCAAACAGGTCACTT
+
CCCCCGGGGGGGGGGGGGGGGGGGGGGGGGGGGGGGGGGGGGGGGGGGGG8FGGGGGGGGGGGGGGG7FFGGGGGGGGGGGGGGGGGGGGGGGGGGGGGGGGGGGGFGGGGGGGGGGGGGGGGGGGGGGGGGGGGGGGGGGGGGGGGGGGGGGGGGGGGGGGGGGGGGGGGGGGGGGGGGGGGGGGGGGGGGGGGGGGGGEEGGGGFFGGGGGGGGFGGGGGGGGGGGGGGGGFAFGFGGFDGGGGDGFFGFFGFFF5*7:0<@FG?FCFFF??032:FFFFFFBFF:;?BF6::AD?)))
@M01607:188:000000000-KTTC9:1:1101:19775:5485 1:N:0:AAGGAGAC+CCGAAGAT
CATCGCTGACGAGTAACCGGATCCCCGATCCGTGGACTTGTCAGCGACTGAGGAAACAGACCCAAGACTAGCTGAGGAACGACGGCACAATAGCCTCAGCCCTTAAGGATGCAGGAAATGCTCACCGTTAAGTCTGATGACGTGAACGGTCGTACCAAGATGTATAAAAACATCGTGGACGGCAACCATCAGATGGAGCCGGGCATGCCAGAATCCTTCAACGTATTGTTGAAAGAGATTCGTTCGCTGGGTATCAACATCGAACTGGAAGACGAGTAATTCTCGCTCAAACAGGTCACTG
+
CCCCCGGGGGGGGGGGGGGGGGGGGGGGGGGGGGGGGGGGGGGGGGGGGGGGGGGGGGGGGGGGGGGCGGGGGGGGGGGGGGGGGGFFGGGGGGGGGGGGGGGGGGGGGGGGGGGGGGGGGGGGGGGGGGGGGGGGGGGGGGGGGGGGGGGGGGGGGGGGGGGGGGGGGGGGGGGGGGGGGGGGGGGGGGGGGGGGGGGGGGGGGGGGGGGGGGGGFGGGGGGGGGGGGGGGGGFGGFGGFGGGGGGGFFGFFGFFFFFFF?FFFGFFGFFFFB>9BFFFFFFFB?:BFFFFFFFF??FF2
@M01607:188:000000000-KTTC9:1:1101:20418:5490 1:N:0:AAGGAGAC+CCGAAGAT
CATCGCTGACGAGTAACCGGATCCCCGATCCGTGGACTTGTCAGCGACTGGGAAACAGACTGTGGATCAGCTGAGGTCAGAACGACGCTATCCCTCAGCCTTCGGTTGTGCAGGAAATGCTCACCGTTAAGTCTGATGACGTGAACGGTCGTACCAAGATGTATAAAAACATCGTGGACGGCAACCATCAGATGGAGCCGGGCATGCCAGAATCCTTCAACGTATTGTTGAAAGAGATTCGTTCGCTGGGTATCAACATCGAACTGGAAGACGAGTAATTCTCGCTCAAACAGGTCACTGC
+
CCCCCGGGGGGGGGGGGGGGGGGGGGGGGGGGGGGGGGGGGGGGGGGGGGGGGGGGGGGGGGGGGGGCGGGGGGGGGGGGGGGGGGGGGGGGGGGGGGGGGGGGGGGGGGGGGGGGGGGGGGGGGGGGGGGGGGGGGGGGGGGGGGGGGGGGGGGGGGGGGGGGGGGGGGGGGGGGGGGGGGGGGGGGGGGGGGGGGGGGGGGGGGGGGGGGGGGGFGGGGGFGGGGGGGGGGGFGGFGGFGGGGGGGFFGFFGFFFFFFFBFFFGFFGFFFFFBBFFFFFFFFF<?FFFFF?<<?B>B>2
@M01607:188:000000000-KTTC9:1:1101:18148:5491 1:N:0:AAGGAGAC+CCGAAGAT
CATCGCTGACGAGTAACCGGATCCCCGATCCGTGGACTTGTCAGCGACTGAGGAAACAGACATACAAGAGGCTGAGGCTTTGTGGAAATACATCCTCAGCCGCGAAGTTTGCAGGAAATGCTCACCGTTAAGTCTGATGACGTGAACGGTCGTACCAAGATGTATAAAAACATCGTGGACGGCAACCATCAGATGGAGCCGGGCATGCCAGAATCCTTCAACGTATTGTTGAAAGAGATTCGTTCGCTGGGTATCAACATCGAACTGGAAGACGAGTAATTCTCGCTCAAACAGGTCACTT
+
CCCCCFGG7FCC@CEFEFC:FGGE@D@CFGE<F@C,FF@CFEADF@+CF@ECCFF<FFCGGFFFFGG9C@<:CFDE@CF@FFGE@<F<FFEGGGFFFGGDDB@4@:@B?A,EFEEFEGF<<F?@FFBFEGGGGFDFAF9,?F@FFFABEF@CFFEG=FGGE3F9FFCFCFGFFGEG83>DC>ECGGECGFCFC;ECFFGC1B*:C:C?B@?FGGG6::<?:CC96F<:<7CC79=7F5::B*029<DD53>@?FF=F?@F??47;FF?9?B>F<60:76@-)696?BF;34<,78844?A)
@M01607:188:000000000-KTTC9:1:1101:17263:5493 1:N:0:AAGGAGAC+CCGAAGAT
CATCGCTGACGAGTAACCGGATCCCCGATCCGTGGACTTGTCAGCGACTGAGGAAACAGACAGTTAATTAGCTGAGGTCAGGGCTATTTCATCCCTCAGCTGCTATATGTGCAGGAAATGCTCACCGTTAAGTCTGATGACGTGAACGGTCGTACCAAGATGTATAAAAACATCGTGGACGGCAACCATCAGATGGAGCCGGGCATGCCAGAATCCTTCAACGTATTGTTGAAAGAGATTCGTTCGCTGGGTATCAACATCGAACTGGAAGACGAGTAATTCTCGCTCAAACAGGTCACTG
+
CCCCCGGGGGGGGGGGGGGGGGGGGGGGGGGGGGGGGGGGGGGGGGGGGGGGGGGGGGGGGGGGGGG,CEFFFGGGGGGGFGGGGGGGGGGGGGGGGGGGGGGGGGGGGGGGGGGGGGGGGGGGGGGGGGGGGGGGGGGGGGGGGGGGGGGGGGGGGGGGGGGGGGGGGGGGGGGGGGGGGGGGGGGGGGGGGGGGGGGGEGDGGGGGGGGGGGGFFGGGGGGGFGGGGGGGGFFFGFGGFGGGFGGGFFGFFGFFFFFFFFFFFGFFGF<45890:?F?A9AFFF13>BFF:B083??F)
@M01607:188:000000000-KTTC9:1:1101:13393:5496 1:N:0:AAGGAGAC+CCGAAGAT
CATCGCTGACGAGTAACCGGATCCCCGATCCGTGGACTTGTCAGCGACTGAGGAAACAGACGTCGTTTCAGCTGAGGGAGAACACGACATAACCTCAGCCACTAGTATTGCAGGAAATGCTCACCGTTAAGTCTGATGACGTGAACGGTCGTACCAAGATGTATAAAAACATCGTGGACGGCAACCATCAGATGGAGCCGGGCATGCCAGAATCCTTCAACGTATTGTTGAAAGAGATTCGTTCGCTGGGTATCAACATCGAACTGGAAGACGAGTAATTCTCGCTCAAACAGGTCACTGC
+
CCCCCGGGGGGGGGGGGGGGGGGGGGGGGGGGGGGGGGGGGGGGGGGGGGGGGGGGGGGGGGGGGGGFFGGGGGGGGGGGGGGGGGGGGGGGGGGGGGGGGGGGGGGGGGGGGGGGGGGGGGGGGGGGGGDGGGGGGGGGGGGGGGGGGGGGGGGGGGGGGGGGGGGGGGGGGGGFGGGGGGGGGGGFFGGFGGGGGGG8EGGGGGGGGGGGGGGGFGGGGGGGGGGGGGGGFFFDGFFGEGGGGGDDEFGFFFFFFFFF<BFFFGFFGF?FFFFFFFFFB<<<6:62?A?FFFFBF?42)
@M01607:188:000000000-KTTC9:1:1101:25392:5501 1:N:0:AAGGAGAC+CCGAAGAT
CATCGCTGACGAGTAACCGGATCCCCGATCCGTGGACTTGTCAGCGACTGAGGAAACAGACATACAATTTGCTGAGGTTCGCTAGATTTTTGTCCTCAGCCTCGTGTAATGCAGGAAATGCTCACCGTTAAGTCTGATGACGTGAACGGTCGTACCAAGATGTATAAAAACATCGTGGACGGCAACCATCAGATGGAGCCGGGCATGCCAGAATCCTTCAACGTATTGTTGAAAGAGATTCGTTCGCTGGGTATCAACATCGAACTGGAAGACGAGTAATTCTCGCTCAAACAGGTCACTG
+
CCCCCGGGGGGGGEGGGGGGGGGGGFCEEFGGGGGEGGGGGGGGGG@88@EEGGGGGGGGGGGGGGGDFGFFGGGFFGAFGDGGGGGEFGGGGGGGGGGGGCFGGGGGGGGGGGGGGGGGGGGGFGGGGGGFGGGGGGGFFGF7DFGGGGGGGGGGGGGGGGGGGFGGGGFBFFGGG@EFGEGGEGGGGGGGGGGGGGGGGGGGGFGFFFFGGCFFFGGGGGGFGGGGGGGGGGFGDF@DFG<G<DGD@DD?67@FFFFF?:FFFGFFG??47:B9B:BFA2<>::?BFBABFBFF??FA4
@M01607:188:000000000-KTTC9:1:1101:16356:5518 1:N:0:AAGGAGAC+CCGAAGAT
CATCGCTGACGAGTAACCGGATCCCCGATCCGTGGACTTGTCAGCGACTGAGGAAACAGACATACGCTTCGCTGAGGCTTGGATGACGAAAATCCTCAGCTGGGTAAAGTGCAGGAAATGCCCACCGTTAAGTCTGATGACGTGAACGGTCGTACCAAGATGTATAAAAACATCGTGGACGGCAACCATCAGATGGAGCCGGGCATGCCAGAATCCTTCAACGTATTGTTGAAAGAGATTCGTTCGCTGGGTATCAACATCGAACTGGAAGACGAGTAATTCTCGCTCAAACAGGTCACTG
+
CCCCCGGGGGGGEFFGGGGGGGGGGGGGGGGGGGGGGGGGGGGGGGGGGGGGGGGGGGGGGGGGGGGEGGGGGGGGGGGGGGGGGGGGGGGGGGGGGGGGGGGGGGGGGGGGGGGGGGGGGGFGGGGGGGGGGGGGGGGGGGGGGGGGGGGGGGGGGGGGGGGGGGGGGGGGGGGGGGGGGGGGGGGGGGGGGGGGGGGGGGGGGGGGGGGGGGGGFGGGGGGGGGGGGGGGGGFGGFGGFGGFDGGGFFGFFGFFFFFFFFFFFGFFDFFF@19>B??FBD>FFFFFB?BFBBFA33?B)
@M01607:188:000000000-KTTC9:1:1101:12836:5545 1:N:0:AAGGAGAC+CCGTAGAT
CATCGCTGACGAGTAACCGGATCCCCGATCCGTGGACTTGTCAGCGACTGAGGAAACAGACGCATATGTGGCTGAGGTTCTTTTATTATATGACCTCAGCCCAGTTCCTTGCAGGAAATGCTCACCGTTAAGTCTGATGACGTGAACGGTCGTACCAAGATGTATAAAAACATCGTGGACGGCAACCATCAGATGGAGCCGGGCATGCCAGAATCCTTCAACGTATTGTTGAAAGAGATTCGTTCGCTGGGTATCAACATCGAACTGGAAGACGAGTAATTCTCTCTCAAACAGGTCACTG
+
CCCCCGGGEFGGGGGGGFGGGEFAFGGGGGGGGGGGGGGGGGGGGGGGGGFGGGGGGGGGGDG@CFG<FGGGDGEGGGGGFFEGGGFGGGGGGGGAFFEGGGGGGGGGGGGGGGGGGGGGGGGGGFGFCGGGGGGGFGGGFEGGGGGGGGFFGGGEGGGGGGGFDGGGGGGGGGGGGGEG6EGEGFGE:B9FCCFFGFFECCEEECEFGFFGFGGGFGGFFG=CFFEGC:8D>FA5CA9@ADGFF3C>).C@FGFFBFFF:?FFFGF?5FB>??>0:F?FB96)6><2<<2?12?<)37>)
@M01607:188:000000000-KTTC9:1:1101:4871:5552 1:N:0:AAGGAGAC+CCGAAGAT
CATCGCTGACGAGTAACCGGATCCCCGATCCGTGGACTTGTCAGCGACTGAGGAAACAGACGCCAAAATGGCTGAGGCATCTAGGGACAGACACCTCAGCATACAATGCTGCAGGAAATGCTCACCGTTAAGTCTGATGACGTGAACGGTCGTACCAAGATGTATAAAAACATCGTGGACGGCAACCATCAGATGGAGCCGGGCATGCCAGAATCCTTCAACGTATTGTTGAAAGAGATTCGTTCGCTGGGTATCAACATCGAACTGGACGACGAGTAATTCTCGCTCAACCAGGCCACTT
+
CCCCCGGGCGGGGGGGGGG@FGGGGFGGGGGGGGGGGGGGGGGGGGGGGGFGGGFGGGGGGGGGGGG,:CFFGGGGGGGGGGGGGGGGGGGGGGGGGGGGGGGGGGGGGGGFGGGGGGGGGGGGGGEGFEGGGGGGGGGGGDGGFFEGGGGGGGGGG8DGGGGGGGGGGFGGGGGCGGGGGGGGGGGGGFGGGGFGFGGGEGGGGGFGGGGGGGGGFGGGGFGGGFGGFG<>FGA44;CGFGGGGDDDEFGFFGF==FFFF?FFFGFFG)4BD>>>BB?FFFFFF<0:>B(426:?:??B)
@M01607:188:000000000-KTTC9:1:1101:16601:5570 1:N:0:AAGGAGAC+CCGAAGAT
CATCGCTGACGAGTAACCGGATCCCCGATCCGTGGACTTGTCAGCGACTGAGGAAACAGACGACCTTATTGCTGAGGTCCTTTGGAGCTAATTCCTCAGCTCCCTTGGTTGCAGGAAATGCTCACCGTTAAGTCTGATGACGTGAACGGTCGTACCAAGATGTATAAAAACATCGTGGACGGCAACCATCAGATGGAGCCGGGCATGCCAGAATCCTTCAACGTATTGTTGAAAGAGATTCGTTCGCTGGGTATCAACATCGAACTGGAAGACGAGTAATTCTCGCTCAAACAGGTCACTT
+
CCCCCGGGGGGGGGGGGGGGGGGGGGGGGGGGGGGGGGGGGGGGGGGGGGGGGGGGGGGGGGGGGGG,CFFGGGGGGGGGGGGGGGGGGGGGGGGGGGGGGGGGGGGGGGGGGGGGGGGGGGGGGGGGGGGGGGGGGGGGGGGGGGGGGGGGGGGGGGGGGGGGGGGGGGGGGGGGGGGGGGGGGGGGDGGGGGGGGGGGGGGGGGGGGGGDGGGGFGGGGGGGGGGGGGGGGGFGGFGGFGGGGGGG@BGFFGFFFFFFFFFFFGFFGFBFFFFBFFFFFFFFFFFFFFFF?71<2:?B)
@M01607:188:000000000-KTTC9:1:1101:6608:5575 1:N:0:AAGGAGAC+CCGAAGAT
CATCGCTGACGAGTAACCGGATCCCCGATCCGTGGACTTGTCAGCGACTGAGGAAACAGACACCTCTTTAGCTGAGGTTAGTCAGAGTGTCGCCCTCAGCATAGACAGATGCAGGAAATGCTCACCGTTAAGTCTGATGACGTGAACGGTCGTACCAAGATGTATAAAAACATCGTGGACGGCAACCATCAGATGGAGCCGGGCATGCCAGAATCCTTCAACGTATTGTTGAAAGAGATTCGTTCGCTGGGTATCAACATCGAACTGGAAGACGAGTAATTCTCGCTCAAACAGGTCACTG
+
CCCCCGGGGGGGGGGGGGGGGGGGGGGGGGGGGGGGGGGGGGGGGGGGGGFGGGGGGGGGGGGGGGGFGGGGGGGGGGGGGGGGGGGGGGGGGGGGGGGGGGGGGGGGGGFGGGGGGGGGGGGGGGGGGGGGGGGGGGGGGGGGGGGGGGGGGGGGGGGGGGGGGGGGGGGGGGGGGGGGGGGGGGGGGGGGGGGGGGGGGGGGGGGGGGGGGGGGFGGGGGGGGGGGGGGGGGF<DFFGFGGGGGGGFDGFFGFF@FFFFFFFFFFFGFFFFFFF<:FFFFFAFBFFFFFBF<1<3?FF2
@M01607:188:000000000-KTTC9:1:1101:8360:5580 1:N:0:AAGGAGAC+CCGAAGAT
CATCGCTGACGAGTAACCGGATCCCCGATCCGTGGACTTGTCAGCGACTGAGGAAACAGACTTTCACCCTGCTGAGGGACCGTATTGACACTACCTCAGCACACGGCCATGCAGGAAATGCTCACCGTTAAGTCTGATGACGTGAACGGTCGTACCAAGATGTATAAAAACATCGTGGACGGCAACCATCAGATGGAGCCGGGCATGCCAGAATCCTTCAACGTATTGTTGAAAGAGATTCGTTCGCTGGGTATCAACATCGAACTGGAAGACGAGTAATTCTAGCTCAAACAGGTCACTG
+
CCCCCGGGGGGGGGGGGGGGGGGGGGGGGGGGGGGGGGGGGGGGGGGGGGGGGGGGGGGGGGGGGGGCGGGGGGGGGGGGGGGGGGGGGGGGGGF9FGGGGGGGFGGGFFFGGGGGGGGGGGGGGGGGGGGFGGFGGGGGGGGGGGGGGGGGGGGGGGGGFGGGGGGGGGGGGFFFGGGGGGGGGGGGGGGGGGGGGGGGGGGGGGGGGGGGGFGGFGGGGGGFGCFFCFGGGGFGDFCGFGGGGGGG@DGFFGFFFFFF?:FFFGFFGF7>)8;BBFFFA4A)4<2)443?BB<F>B>D2
@M01607:188:000000000-KTTC9:1:1101:7868:5582 1:N:0:AAGGAGAC+CCGAAGAT
CATCGCTGACGAGTAACCGGATCCCCGATCCGTGGACTTGTCAGCGACTGAGGAAACAGACCACCAGAAAGCTGAGGAAGGGTTACGTCATGTCCTCAGCAGTCCCTTCTGCAGGAAATGCTCACCGTTAAGTCTGATGACGTGAACGGTCGTACCAAGATGTATAAAAACATCGTGGACGGCAACCATCAGATGGAGCCGGGCATGCCAGAATCCTTCAACGTATTGTTGAAAGAGATTCGTTCGCTGGGTATCAACATCGAACTGGAAGACGAGTAATTCTCGCTCAAACAGGTCACTG
+
CCCCCGGGGGGGGGGGGGGGGGGGGGGGGGGGGGGGGGGGGGGGGGGGGGGGGGGGGGGGGGGGGGG,:EFGGGGGGGGGGGGGGGGGGGGGGGGGGGGGGGGGGGGGGGGGGGGGGGGGGGGGGGGGGGGGGGGGGGGGGGGGGGGGGGGGGGGGGGGGGGGGGGGGGGGGGGGGGGGGGGGGGGGGGGGGGGGGGGGGGGGGGGGGGGGGGGGGFFGGGGGG=FFGGGGGGGFDGFGGFGGGGGGGFFGFFGFFFFFFFFFFFGFFGFFFFF>>FFFFFFFAB:6?B2<?FFBA?D?A)
@M01607:188:000000000-KTTC9:1:1101:12882:5590 1:N:0:AAGGAGAC+CCGAAGAT
CATCGCTGACGAGTAACCGGATCCCCGATCCGTGGACTTGTCAGCGACTGAGGAAACAGACAAATAATGCGCTGAGGACCCTAGTCTATGTCGCCTCAGCGTGTATATTTGCAGGAAATGCTCACCGTTAAGTCTGATGACGTGAACGGTCGTACCAAGATGTATAAAAACATCGTGGACGGCAACCATCAGATGGAGCCGGGCATGCCAGAATCCTTCAACGTATTGTTGAAAGAGATTCGTTCGCTGGGTATCAACATCGAACTGGAAGACGAGTAATTCTCGCTCAAACAGGTCACTT
+
CCCCCGGGGGGGGGGGGGGGGGGGGGGGGGGGGGGGGGGGGGGGGGGGGGGGGGGGGGGGGGGGGGGFGGGGGGGGGGGGGGGGGGGGGGGGGGGGGGGGGGGGGGGGGGGGGGGGGGGGGGGGGGGGGGGGGGGGGGGGGGGGGGGGGGGGGGGGGGGGGGGGGGGGGGGGGGGGGGGGGGGGGGGGGGGGGGGGGGGGGGGGGGGGGGGGGFGGFGGGGGGGGGGGGGGGGGFGGFGGFGGGGGGGFDDFFGFFFFFFFFFFFGFFGF?FFFFFFFFFFFFFFF:BFFFFFFFF:4>F)
@M01607:188:000000000-KTTC9:1:1101:11665:5593 1:N:0:AAGGAGAC+CCGAAGAT
CATCGCTGACGAGTAACCGGATCCCCGATCCGTGGACTTGTCAGCGACTGAGGAAACAGACTAACCAGAGGCTGAGGCGTTGTAGGCTAGGGTCCTCAGCGAGGTTCAGTGCAGGAAATGCTCACCGTTAAGTCTGATGACGTGAACGGTCGTACCAAGATGTATAAAAACATCGTGGACGGCAACCATCAGATGGAGCCGGGCATGCCAGAATCCTTCAACGTATTGTTGAAAGAGATTCGTTCGCTGGGTATCAACATCGAACTGGAAGACGAGTAATTCTCGCTCAAACAGGTCACTT
+
CCCCCGGGGGGGGGGGGFGGGGEFGGGGGGGGGGGGGGGGGGGGGGEGGGGGGDGGGGGGGGGGGGGGGGGGGGGGGGGFGGGGFEGGGGGGGGGGGGEGCFGEGGGGGGGGGGGGGGGGGGGGGFGFCEBFFGGGGGGGGGGGGGGFGGGGGGGGGGGGGGFFGGGGGGEGGFGFFEGGGGGGGGGG@BEGGFFEG>FGCGCE8BCGGGGGFGGGFGGFGGED7C?EGDGFF9?FCFGG4CFGGCG<>DD@6*19*7FF?B?FFG662<2FF?>1<8?F96<)(322923<2::>:28A)
@M01607:188:000000000-KTTC9:1:1101:11133:5597 1:N:0:AAGGAGAC+CCGAAGAT
CATCGCTGACGAGTAACCGGATCCCCGATCCGTGGACTTGTCAGCGACTGAGGAAACAGACATTAGACAAGCTGAGGTTTTTTGGTACATGGACCTCAGCCCAAATTAATGCAGGAAATGCTCACCGTTAAGTCTGATGACGTGAACGGTCGTACCAAGATGTATAAAAACATCGTGGACGGCAACCATCAGATGGAGCCGGGCATGCCAGAATCCTTCAACGTATTGTTGAAAGAGATTCGTTCGCTGGGTATCAACATCGAACTGGAAGACGAGTAATTCTCGCTCAAACAGGTCACTT
+
CCCCCGGGGGGGGGGGGGGGGGGGGGGGGGGGGGGGGGGGGGGGGGGGGGGGGGGGGGGGGGGGGGGFGGGGGGGGGGGGGGGGGGGGGGGGGGGGGGGGGGGGGGGGGGGGGGGGGGGGGGGGGGGGGGGGGGGGGGGGGGGGGGGGDGGGGGGGGGGGGGGGGGGGGGGGGGGGGGGGGGGGGGGGGGG?FGGGGGGGGGGGGGFFFFGGGGGGFGGGGGGGGGGGGGGGGGFGGFGGFGGGGGGGFFGFFGFFFFFFFFFFFGFFGFFFFFF9?FFFFFFBF?F?BF<??FBA?FBF2
@M01607:188:000000000-KTTC9:1:1101:21768:5604 1:N:0:AAGGAGAC+CCGAAGAT
CATCGCTGACGAGTAACCGGATCCCCGATCCGTGGACTTGTCAGCGACTGAGGAAACAGACCATGTCTTTGCTGAGGCTGCTTTGTATCGGAACCTCAGCAAGTAAATTTGCAGGAAATGCTCACCGTTAAGTCTGATGACGTGAACGGTCGTACCAAGATGTATAAAAACATCGTGGACGGCAACCATCAGATGGAGCCGGGCATGCCAGAATCCTTCAACGTATTGTTGAAAGAGATTCGTTCGCTGGGTATCAACATCGAACTGGAAGACGAGTAATTCTCGCTCAAACAGGTCACTG
+
CCCCCGGGGGGGGGGGGGGGGGGGGGGGGGGGGGGGGGGGGGGGGGGGGG8FGGGGGGGGGGGGGGGEGGGGGGGGGGGGGGGGGGGGGGGGGGGGGGGGGGGGGGGGGGGGGGGGGGGGGGGGGGGGGGGGGGGGGGGGGGGGGGGGGGGGGGGGGGGGGGGGGGGGGGGGGGGGGGGGGGGGGGGGGGGGGGGGGGGGGGGGGGGGGGGGGGGGFGGGGGGGGGGGGGGGGGFGGFGGFGGGGGGGFFGFFGFFFFFFFFFFFGFFGFFFFFFF?:FFFFFFFFFFFFFFFF?A:?BB)
@M01607:188:000000000-KTTC9:1:1101:6695:5627 1:N:0:AAGGAGAC+CCGAAGAT
CATCGCTGACGAGTAACCGGATCCCCGATCCGTGGACTTGTCAGCGACTGAGGAAACAGACTCATGTTCAGCTGAGGGAATGCCAGGAGCACCCCTCAGCTTCTACACGTGAGGAAATGCTCACCGTTAAGTCTGATGACGTGAACGGTCGTACCAAGATGTATAAAAACATCGTGGACGGCAACCATCAGATGGAGCCAGGCATGCCAGAATCTTTCAACGTATTGTTGAAAGAGATTCGTTCCCTGGGTATCAACATCGAACTTGAAGACGAGTAATTCTCGCTCAAACAGGTCACTGC
+
CCCCCEGFGF77FG@FGFGGE77,666:@@@<CFE,CCEFEF<<<FCF7@,CFFGGGGFCGA,F96C<CE@,CC<FC@=<FAEGGGGGFGFGG@=F,FC@,,:C,CADCF<=+E<@GCFC9BFFFE,?CFEFD5<55?9<=?FDCG?:FFCFGGEFD@8,CFF<CFGGF77DDG:<+@@38***>DFBAFD6,5DF8DC,4*6,,<8?<<C:CF,,=111=53*2++2+2++03A55A<7><5C*02*:0*+;7@F4*))-(07>**/*84?513,.-1*-.422,((5.)4165))5<<)
@M01607:188:000000000-KTTC9:1:1101:10207:5657 1:N:0:AAGGAGAC+CCGAAGAT
CATCGCTGACGAGTAACCGGATCCCCGATCCGTGGACTTGTCAGCGACTGAGGAAACAGACTCACATCGTGCTGAGGCTGGTCTTTCATTTGGCCTCAGCCAATCACATTGCAGGAAATGCTCACCGTTAAGTCTGATGACGTGAACGGTCGTACCAAGATGTATAAAAACATCGTGGACGGCAACCATCAGATGGAGCCGGGCATGCCAGAATCCTTCAACGTATTGTTGAAAGAGATTCGTTCGCTGGGTATCAACATCGAACTGGAAGACGAGTAATTCTCGCTCAAACAGGTCACTT
+
CCCCCGGGGGGGGGGGGGGGGGGGGGGGGGGGGGGGGGGGGGGGGGGGGGGGGGGGGGGGGGGGGGGFCGGGGGGGGGGGGGGGGGGGGGGGGGGGGGGGGGGGGGGGGGGGGGGGGGGGGGGGGGGGGGGGGGGGGGGGGGGGGGGGGGGGGGGGGGGGGGGGGGGGGGGGEGGGGEGGGGGGGGGGGGGGFGGGGGGGGGGGGGFGGGGGGGGGFGGGGGGGGGGGGGFGGGFGGFGGFGGGGGGGFFGFFGFFFFFFFFFFFGFFG?:>F:>F6?965<DFFFFFFFFBFF?>3>:A)
@M01607:188:000000000-KTTC9:1:1101:23577:5663 1:N:0:AAGGAGAC+CCGAAGAT
CATCGCTGACGAGTAACCGGATCCCCGATCCGTGGACTTGTCAGCGACTGCGGAAACAAACCAGTTCCTCGCTGAGGCCAATTCCTATGGACTCCTCAGCACGGTGCATTGCAGGAAATGCTCACCGTTAAGTCTGATGACGTGAACGGTCGTACCAAGATGTATAAAAACATCGTGGACGGCAACCATCAGATGGAGCCGGGCATGCCAGAATCCTTCAACGTATTGTTGAAAGAGATTCGTTCGCTGGGTATCAACATCGAACTGGAAGACGAGTAATTCTCGCTCAAACAGGTTACTT
+
CCCCCEGGGGGGEGGGGGGGGGGGGGEEEGGGGGGEFFGFGGGGGGDGGG8FEGGGGGGGGGGGGGGFGGGGGGGGGGGFCFGGGFGGGGGGGGGGFGGGGGGGGGGEFF@FFGGFFGGCFGEGGGGAFGFGGGGGGFFFGDGGGFDFGGDGGGGGGGFGFAGCFEGGGGGFGG:FCFE?C>E@EGGDGGGGGGF6FGGG8C>EGGGGFGG6FGGGFFGEFGGFGGGGGGGGGCFCGF?F6DGGG<CC7BGFFG?F9:6?>B@?FG*<FF?FF1963(@@9<4)((2<B<42,.3<).).)
@M01607:188:000000000-KTTC9:1:1101:18656:5663 1:N:0:AAGGAGAC+CCGAAGAT
CATCGCTGACGAGTAACCGGATCCCCGATCCGTGGACTTGTCAGCGACTGAGGAAACAGACATAGGTGTCGCTGAGGACGTGTAGGACTGCTACCTCAGCTACAGCTGATGCAGGAAATGCTCACCGTTAAGTCTGATGACGTGAACGGTCGTACCAAGATGTATAAAAACATCGTGGACGGCAACCATCAGATGGAGCCGGGCATGCCAGAATCCTTCAACGTATTGTTGAAAGAGATTCGTTCGCTGGGTATCAACATCGAACTGGAAGACGAGTAATTCTCGCTCAAACAGGTCACTT
+
CCCCCGGGGGGGFGGGGGGGGGGGGGGGGGGGGGGGGGGGGGGGGGGGGGGGGGGGGGGGGGGGGGG,CFFGGGGGGGGGGGGGGGGGGGGGGGGGGGGGGGGGGGGGGGGGGGGGGGGGGGGGGGGGGGGGGGGGGGGGGGGGGGGGGGGGGGGGGGGGGGGGGGGGGGGGGGGGGGGGGGGGGGGGGGGGGGGGGGGGGGGGGGGGGGGGGGGGFGGGGGE7FGGGGGGGGGFFFFFGFGGGGGGGFFGFFGFFFFFFFFFFFGFFGF1>?BBBFBFFDFBFFFFFFFFF<??<::DF)
@M01607:188:000000000-KTTC9:1:1101:7889:5670 1:N:0:AAGGAGAC+CCGAAGAT
CATCGCTGACGAGTAACCGGATCCCCGATCCGTGGACTTGTCAGCGACTGAGGAAACAGACACGTTCTATGCTGAGGGTTAGTTATACCATATCCTCAGCTGTAGAGGTTGCAGGAAATGCTCACCGTTAAGTCTGATGACGTGAACGGTCGTACCAAGATGTATAAAAACATCGTGGACGGCAACCATCAGATGGAGCCGGGCATGCCAGAATCCTTCAACGTATTGTTGAAAGAGATTCGTTCGCTGGGTATCAACATCGAACTGGAAGACGAGTAATTCTCGCTCAAACAGGTCACTG
+
CCCCCGGGGGGGGGGGGGGGGGGGDGGGGGGGGGGGGGGGGGGGGGGGEGGGGGGGGGGGGGGGGGG,<CFFGGGGGGGGGGGGGGGGGGGGGGGGGGGGGGGGGGGGGGGGGGGGGGGGGGGGGFGGGGGGGGGGGGGGGGGGGGGGGGGGGGGGGFGGGGGGGGGGGGGGGGGGDGGGGGGGGGGGGGGGGGFGGGGGGGGGGGGGGGGGGGGGFFGGGGGGGCFGGGGGGGFGFFGGFDGGGGDGEFDFFFBBB@?48?FFFGFFGFB@F?BFBBFFFBFFFFFFFFB?F<?<B05A6
@M01607:188:000000000-KTTC9:1:1101:6844:5671 1:N:0:AAGGAGAC+CCGAAGAT
CATCGCTGACGAGTAACCGGATCCCCGATCCGTGGACTTGTCAGCGACTGAGGAAACAGACCGCCCAGAAGCTGAGGTAGAGGGTAATGGGAACCTCAGCCATTGGGGGTGCAGGAAATGCTCACCGTTAAGTCTGATGACGTGAACGGTCGTACCAAGATGTATAAAAACATCGTGGACGGCAACCATCAGATGGAGCCGGGCATGCCAGAATCCTTCAACGTATTGTTGAAAGAGATTCGTTCGCTGGGTATCAACATCGAACTGGAAGACGAGTAATTCTCGCTCAAACAGGTCACTG
+
CCCCCGGGGGGGGGGGGGGGGGGGGGGGGGGGGGGGGGGGGGGGGGGGGGCFGGGGGGGGGGGGGGGFGGGGGGGGGGGGGGGGGGGGGGGGGGGGGGGGGGGGGGGGGGGGGGGGGGGGGGGGGGGGGGGGGGGGGGGGGGGGGGGGGGGGGGGGGGGGGGGGGGGGGGGGGGGGG>EFCGGGGGGGGGGGGGGGGGGGGGGGGGFGFGGGGGGGFGGGGGGGGGGGGF<FGGFGGFGGFGGGGGGGFFCFFGFFFFFFFBFFFGFFGFBFF<FFBFFFFFFB??FFBFFDB26A?3:A)
@M01607:188:000000000-KTTC9:1:1101:17106:5692 1:N:0:AAGGAGAC+CCGAAGAT
CATCGCTGACGAGTAACCGGATCCCCGATCCGTGGACTTGTCAGCGACTGAGGAAACAGACATCAATTATGCTGAGGGCGATTCGGAATATGCCCTCAGCTATTAAAGCTGCAGGAAATGCTCACCGTTAAGTCTGATGACGTGAACGGTCGTACCAAGATGTATAAAAACATCGTGGACGGCAACCATCAGATGGAGCCGGGCATGCCAGAATCCTTCAACGTATTGTTGAAAGAGATTCGTTCGCTGGGTATCAACATCGAACTGGAAGACGAGTAATTCTCGCTCAAACAGGTCACTG
+
CCCCCGGGGGGGFGGGGGGGGGGGGGGGGGGGGGGGGGGGGGGGGGGGGGGGGGGGGGGGGGGGGGGEFGGGGGGGGGGGGGGGGGGGGGGGGGGGGGGGGGGGGGGGGGGGGGGGGGGGGGGGGGGGGGGGGGGGGGGGGGGGGGGGCGGGGGGGGGGGGGGGGGGGGGGGGGGGGGGGGGGGGGGGGGGGGGGGGGGGEGGGGGFGGGGGGGGGFGGGGGGGGGGGGGGGGGFDFFGGFGGGGDGGFFGFFGFFFFFFFFFFFGFFGFFFFFFF::8FFABD??0((45??:?>BFBF2
@M01607:188:000000000-KTTC9:1:1101:8955:5697 1:N:0:AAGGAAAC+CCGAAGAT
CATCGCTGACGAGTAACCGGATCCCCGATCCGTGGACTTGTCAGCGACTGAGGAAACAGACACACAGTGCGCTGAGGATTGATACTCGATGAGCCTCAGCGATTTGTGTTGCAAGAAATGCTCACCGTTAAGTCTGATGACGTGAACGGTCGTACCAAGATGTATAAAAACATCGTGGACGGCAACCATCAGATGGAGCCGGGCATGCCAGAATCCTTCAACGTATTGTTGAAAGAGATTCGTTCGCTGGGTATCAACATCGAACTGGAAGACGAGTAATTCTCGCTCAAACAGGTCACTG
+
CCCCCGGGGGGGGGGGGGGGGGGGGGGGGGGGGGGGGGGGGGGGGGGGGGGGGGGGGGGGGGGGGGGEFGGGGGGGGGGGGGGGGGGCGGGGGGGGGGGGGGGGGGGGGGFGGGGGGGGGGGGGGGGGGGGGGGGGGGGGGGGFGGGGGGGGGGGGGGGGGGGGGFGGGGGGDGGGGGEGGGGGGGGGGGGGFGGGGGGGGGGEGGGGGGGGGGGGFGGFFGGGFGGGGGGGGGB*9FGGFGGGGGGG@DGFFGFFFFFFFFFFFGFFGFFFFFFFFFFFA<AD??FFFD),316<?2?4)
@M01607:188:000000000-KTTC9:1:1101:9769:5710 1:N:0:AAGGAGAC+CCGAAGAT
CATCGCTGACGAGTAACCGGATCCCCGATCCGTGGACTTGTCAGCGACTGAGGAAACAGACTGGGGACCTGCTGAGGGGACCACTCATGTGCACCTCAGCTAGCACTAATGCAGGAAATGCTCACCGTTAAGTCTGATGACGTGAACGGTCGTACCAAGATGTATAAAAACATCGTGGACGGCAACCATCAGATGGAGCCGGGCATGCCAGAATCCTTCAACGTATTGTTGAAAGAGATTCGTTCGCTGGGTATCAACATCGAACTGGAAGACGAGTAATTCTCGCTCAAACAGGTCACTG
+
CCCCCGGGGGGGGGGGGGGGFGGGGGGGGGGGGGGGGGGGGGGGGGGEGGGGGGGGGGGGGGGGGGGDGGFGGGGGGGGGGGGGGGGGGGGGGFGGGGGGGGGGGGFGGGGGGGGGGGGGGGGGGGGGGFFGFGGGGGGGGGGGGGGGGFGGGGGGGGGGGGGGGGGGGGGGGGGGGGGFGGGCGGGGFGGGGGGGGGGGBCEGGGGGEGGGGGGGFGGGGGGDGGGGGFGGGGFGGFGFFGFDFGG:DEDFFGFFFFF::?FFFGFFGFFF@?FFFFFFAFF>BB?BB?BFF?<<??7A2
@M01607:188:000000000-KTTC9:1:1101:25717:5712 1:N:0:AAGGAGAC+CCGAAGAT
CATCGCTGACGAGTAACCGGATCCCCGATCCGTGGACTTGTCAGCGACTGAGGAAACAGACATTTCCGCTGCTGAGGGAGTTACTCTTTCGGTCCTCAGCATAGTATTCTGCAGGAAATGCTCACCGTTAAGTCTGATGACGTGAACGGTCGTACCAAGATGTATAAAAACATCGTGGACGGCAACCATCAGATGGAGCCGGGCATGCCAGAATCCTTCAACGTATTGTTGAAAGAGATTCGTTCGCTGGGTATCAACATCGAACTGGAAGACGAGTAATTCTCGCTCAAACAGGTCACTG
+
CCCCCGGGGGGGGGGGGGGGGGGGGGGGGGGGGGGGGGGGGGGGGG@@@FGFGGGGGGGGGGGGGGG@CFGGGGGGGGGGGGGGGGGGGGGGGGGGGGGGGGGGGGGGGGGGGGGGGGGGGGGGGGGGGGGGGGGGGGGGGGGGGGGGGGGGGGGDGGGGGGGGGGGGGGGGGGGGGFGGGGGGGGGGGGGGGGGGGGGGGGGGGGGGGGGGGGGGFGGGGGGFFGGGGGFGGGFGGFGGFDGGGGGGFFGFFG4==@?:?BFFFGFFFFBFF?9;B?FFFFFFB?<FFFB?F?:A?:BA)
@M01607:188:000000000-KTTC9:1:1101:14669:5715 1:N:0:AAGGAGAC+CCGAAGAT
CATCGCTGACGAGTAACCGGATCCCCGATCCGTGGACTTGTCAGCGACTGAGGAAACAGACTCAGAGTCCGCTGAGGAGGGGGCATATCTACACCTCAGCCGAATAAGATGCAGGAAATGCTCACCGTTAAGTCTGATGACGTGAACGGTCGTACCAAGATGTATAAAAACATCGTGGACGGCAACCATCAGATGGAGCCGGGCATGCCAGAATCCTTCAACGTATTGTTGAAAGAGATTCGTTCGCTGGGTATCAACATCGAACTGGAAGACGAGTAATTCTCGCTCAAACAGGTCACTG
+
CCCCCGGGGGGGGGGGGGGGGGGGGGGGGGGGGGGGGGGGGGGGGGGGGGGGGGGGGGGGGGGGGGGFFGGGGGGGGGGGGGGGGGGGGGGGGGGGGGGGGGGGGGGGGGGGGGGGGGGGGGGGGGGGGGGGGGGGGGGGGGGGGGGGGGGGGGGGGGGGGGGGGGGGGGGGGGGGGGGGGGGGGGGGGGGGGGGGGGGGCGGGGGGGGGGGGGGGFGGGGGGGGGGGGGGGGGFGGFGGFDGGGGGDFFGFFGFFFFFFFFFFFGFFFFFFFFB>FBFFFFFFFFFFFFFFFFFB?::A4
@M01607:188:000000000-KTTC9:1:1101:15422:5717 1:N:0:AAGGAGAC+CCGAAGAT
CATCGCTGACGAGTAACCGGATCCCCGATCCGTGGACTTGTCAGCGACTGAGGAAACAGACGAAGAGTCGGCTGAGGATATATGTATTTGCCACCTCAGCAAGTTCAAATGCAGGAAATGCTCACCGTTAAGTCTGATGACGTGAACGGTCGTACCAAGATGTATAAAAACATCGTGGACGACAACCATCAGATGGAGCCGGGCATGCCAGAATCCTTCAACGTATTGTTGAAAGAGATTCGTTCGCTGGGTATCAACATCGAACTGGAAGACGAGTAATTCTCGCTCAAACAGGTCACTT
+
CCCCCGGGGGGGGGGGGGGGGGGGGGGGGGGGGGGGGGGGGGGGGGGGGGGGGGGGGGGGGGGGGGGEFGGGGGGGGGGGGGGGGGGGGGGGGGGGGGGGGGGGGGGGGGGGGGGGGGGGGGGGGGGGGGGGGGGGGGGGGGGGGGGGGGGGGGGGGGGGGGGGGGGGGFGGGGGGGGGGG*@EGGGGGGGGGGGGGGGGEDEGGGGGGGGDGG7FFGGGGGEGCFGGGGGGGGFF5AFGFGGGGGGGDDGFFGFFFFFF0:?FFGFFGFBFF:B>?BFFDFAFFF:B>DFF??FA0)8:)
@M01607:188:000000000-KTTC9:1:1101:21856:5726 1:N:0:AAGGAGAC+CCGAAGAT
CATCGCTGACGAGTAACCGGATCCCCGATCCGTGGACTTGTCAGCGACTGAGGAAACAGACCGCTGTCCAGCTGAGGGTCATATCTCAATCGCCCTCAGCCTTCAACTGTGCAGGAAATGCTCACCGTTAAGTCTGATGACGTGAACGGTCGTACCAAGATGTATAAAAACATCGTGGACGGCAACCATCAGATGGAGCCGGGCATGCCAGAATCCTTCAACGTATTGTTGAAAGAGATTCGTTCGCTGGGTATCAACATCGAACTGGAAGACGAGTAATTCTCGCTCAAACAGGTCACTG
+
CCCCCGGGGGGGGGGGGGGGGGGGGGGGGGGGGGGGGGGGGGGGGGGGGG<FGGGGGGGGGGGGGGGEFGGGGGGGGGGGGGGGGGGGGGGGGGGGGGGGGGGGGGGGGGGGGGGGGGGGGGGGGGGGGGGGGGGGGGGGGGGGGGGGGGGGGGGGGGGGGGGGGGGGGGGGGGGGGDGGGGGGGGGGGGGGGGGGGGGGGGGGGGGGGGGGGGGGFGGGGGGGGGGGGGGGGGFGGFGGFGGGGGGGFFGFFGFFFFFFFFFFFGFFCFBFFBFBBFFFFFB9?FF?F78<:?:A??>A)
@M01607:188:000000000-KTTC9:1:1101:12850:5728 1:N:0:AAGGAGAC+CCGAAGAT
CATCGCTGACGAGTAACCGGATCCCCGATCCGTGGACTTGTCAGCGACTGAGGAAACAGACTTCCCGCTGGCTGAGGATCAGTGCATGGATTGCCTCAGCCCGCCAGGATGCAGGAAATGCTCACCGTTAAGTCTGATGACGTGAACGGTCGTACCAAGATGTATAAAAACATCGTGGACGGCAACCATCAGATGGAGCCGGGCATGCCAGAATCCTTCAACGTATTGTTGAAAGAGATTCGTTCGCTGGGTATCAACATCGAACTGGAAGACGAGTAATTCTCGCTCACACAGGTCACTC
+
CCCCCGGGGGGGGGGGGGGGGGGGGGGGGGGGGGGGGGGGGGFGGGGGGGGGFGGGGGGGGGGGFGGGGGGGGGGGGGGGGGGGGGGGGGGGGGGGGGGGGGGGGFGGGGGGGGGDFFGFGGGGGGGGEFGGFGDGGGGGGGCFGGGGG@FGGGGGGGGGGGGGGGGGGFCFGFDGFGCFGGGGGGGC,D>FFDEGG:FEDDCEGG>FGFGGG??CCFGFFGG>*:C?FGGGGFFGFF9:**9FGDDCBB37@GF4@?4<?:FFFFFFC?04)4>9:?F@A<AFF:2?B24:6328:35<)
@M01607:188:000000000-KTTC9:1:1101:10147:5739 1:N:0:AAGGAGAC+CCGAAGAT
CATCGCTGACGAGTAACCGGATCCCCGATCCGTGGACTTGTCAGCGACTGAGGAAACAGACTCTGAGCCGGCTGAGGATCGTTATTCCACTTTCCTCAGCTCACATCCCTGCAGGAAATGCTCACCGTTAAGTCTGATGACGTGAACGGTCGTACCAAGATGTATAAAAACATCGTGGACGGCAACCATCAGATGGAGCCGGGCATGCCAGAATCCTTCAACGTATTGTTGAAAGAGATTCGTTCGCTGGGTATCAACATCGAACTGGAAGACGAGTAATTCTCGCTCAAACAGGTCACTT
+
CCCCCGGGGGGGGGGGGGGGGGGGGGGGGGGGGGGGGGGGGGGGGGGGGGGGGGGGGGGGGGGGGGGCGGGGGGGGGGFGEGGGGGGGGGGGGGGGGGGGGGGGGGGGGGGGGGGGGGGGGGGGGGGGGGGGGGGGGGGGGGGGGGGGGGGGGGGGGGGGGGGGGGGGGGGG9FFGGGGGGGGGGGGGGGGGGGGGGGGGGGGGGG6CFGCFGGGGFGGGGGGFDEFGF@5FG:6CDFCCFGGGGGGDFFGFFGFFFF@FFFFFFGFFGFF@?B64<BFFFFF<2(481?A<8??<B?:A)
@M01607:188:000000000-KTTC9:1:1101:9945:5741 1:N:0:AAGGAGAC+CCGAAGAT
CATCGCTGACGAGTAACCGGATCCCCGATCCGTGGACTTGTCAGCGACTGAGGAAACAGACTCCACATTAGCTGAGGGGCATCATCAGGATTTCCTCAGCGAAACGGCTTGCAGGAAATGCTCACCGTTAAGTCTGATGACGTGAACGGTCGTACCAAGATGTATAAAAACATCGTGGACGGCAACTATCAGATGGAGCCGGGCATGCCAGAATCCTTCAACGTATTGTTGAAAGAGATTCGTTCGCTGGGTATCAACATCGAACTGGAAGACGAGTAATTCTCGCTCAAACAGGTCACTG
+
CCCCCGGGGGGGGGGGGGGGGGGGGGGGGGGGGGGGGGGGGGGGGGGGGGGGGGGGGGGGGGGGGGGDEGGGGGGGGGGGGGGGGGGGGGGGGGGGGGGGGGGGGGGGGGGGGGGGGGGGGGGGGGGGGGGGGGGGGGGGGGGGGGGGGGGGGGGGGGGGGGGGGGGGGGGGGGGGGGGGGGGGGGGGGGGGGGGGGGGGGGGGGGDEFGGGGGGGFGGGGGGGEFGGGGGGGCBGGFCGFGGGGGGGFFGFFGFFFFFFDFF?FGFFGF?FFFF>BFFFFFFFF??BB77>1?:<?7?D)
@M01607:188:000000000-KTTC9:1:1101:23161:5745 1:N:0:AAGGAGAC+CCGAAGAT
CATCGCTGACGAGTAACCGGATCCCCGATCCGTGGACTTGTCAGCGACTGCGGAAACAGACGTTAATTAAGCTGAGGTAGCATCTTCTGAACTCCTCAGCTCGGATTCCTGCAGGAAATGCTCACCGTTAAGTCTGATGACGTGAACGGTCGTACCAAGATGTATAAAAACATCGTGGACGGCAACCATCAGATGGAGCCGGGCATGCCAGAATCCTTCAACGTATTGTTGAAAGAGATTCGTTCGCTGGGTATCAACATCGAACTGGAAGACGAGTAATTCTCGCTCAAACAGGTCACTT
+
CCCCCGGGGGGGGGGGGDGGGGGGGGGGGGGGGGGFGGGGGGGGGGGGGG,CFGGGGGGGGGGGGGGAFFFGGGGFFFGGGGGGGGGGGGFGGGGGGGGGGGGGGGGGGGFGGGGGGGGGGGGFFGGGGCDFFGGGGGGGGGGGGGGGGGGCGGGGGGGGG,FGGGGGGGGGGGGGBFCEGGGDGFGCFGGGGGGGGGGGGCEGGGFGGGGGGGGGFDGG+=EF=FG7C;FFCFFFG5C@FDGGGGGGFEGFFGFFFFFF?:FFFGFFFF?>F<90??4BBFFF0661;?AD:7:>?7:A)
@M01607:188:000000000-KTTC9:1:1101:8767:5750 1:N:0:AAGGAGAC+CCGAAGAT
CATCGCTGACGAGTAACCGGATCCCCGATCCGTGGACTTGTCAGCGACTGAGGAAACAGACCGTCAGGTCGCTGAGGAACAAGTAGCAACTTTCCTCAGCCTTTGTCATTGCAGGAAATGCTCACCGTTAAGTCTGATGACGTGAACGGTCGTACCAAGATGTATAAAAACATCGTGGACGGCAACCATCAGATGGAGCCGGGCATGCCAGAATCCTTCAACGTATTGTTGAAAGAGATTCGTTCGCTGGGTATCAACATCGAACTGGAAGACGAGTAATTCTCGCTCAAACAGGTCACTT
+
CCCCCGGGGGGGGGGGGGGGGGGGGGGGGGGGGGGGGGGGGGGGGGGGGGGGGGGGGGGGGGGGGGG8FFGGGGGGGGGGGGGGGGGGGGGGGGGGGGGGGGGGGGGGGGGGGGGGGGGGGGGGGGGGGGGGFGGGGGGGGGGGGGGGGGGGGGGGGFGGGGGGGGGGGGGGFGGGGGGGGGGGGGGGGGGGGGGGGGGGGGGGGGGGFFGGFFGGFGGGGGG5CFGGGCFFGF=FGFGGFGGGGGGDEEGFFGFFFFFFFFFFFGFFGFFFFBB9BFFFFAAFF?6<3?>22<?>:27A2
@M01607:188:000000000-KTTC9:1:1101:12157:5750 1:N:0:AAGGAGAC+CCGAAGAT
CATCGCTGACGAGTAACCGGATCCCCGATCCGTGGACTTGTCAGCGACTGAGGAAACAGACCGATATATAGCTGAGGATCATCATAGGCAGCACCTCAGCTATCATCGATGCAGGAAATGCTCACCGTTAAGTCTGATGACGTGAACGGTCGTACCAAGATGTATAAAAACATCGTGGACGGCAACCATCAGATGGAGCCGGGCATGCCAGAATCCTTCAACGTATTGTTGAAAGAGATTCGTTCGCTGGGTATCAACATCGAACTGGAAGACGAGTAATTCTCGCTCAAACAGGTCACTG
+
CCCCCGGGGGGGGGGGGGGGGGGGGGGGGGGGGGGGGGGGGGGGGGGGGGGGGGGGGGGGGGGGGGG,CEFGGGGGGGGGGGGGGGGGGGGGGGGGGGGGGGGGGGGGGGGGGGGGGGGGGGGGGGGGGGGGGGGGGGGGGGGGGGGGGGGGGGGGGGGGGGGGGGGGGGGGGGGGGGGGGGGGGGGGGGGGGFGGGGGGGGGGGGGGGGGGGGGGFGGGGGGGGGGGGGGGGCADGFGGFGGGGGGD>DGFFGFFFFFFDBFFFGFFGFFFFFBFFBFFFBFFFFF:(5A?::1<77BF2
@M01607:188:000000000-KTTC9:1:1101:10512:5752 1:N:0:AAGGAGAC+CCGAAGAT
CATCGCTGACGAGTAACCGGATCCCCGATCCGTGGACTTGTCAGCGACTGAGGAAACAGACTTCTAGTGGGCTGAGGTGTCATTTATGGATAGCCTCAGCCGCGAGTCTTGCAGGAAATGCTCACCGTTAAGTCTGATGACGTGAACGGTCGTACCAAGATGTATAAAAACATCGTGTACGGCAACCATCAGATGGAGCCGGGCATGCCAGAATCCTTCAACGTATTGTTGAAAGAGATTCGTTCGCTGGGTATCAACATCCAACTGGAAGACGAGTAATTCTCGCTCAACCAGGTCACTT
+
CBCB@;E@FGGECFGGFD7EGGGGFGGGGGGGGFCBEFFGGFFGGGGGECF<CDGGGGGGGGFFFFFCCCEFGGGFFF<FDFGGGGGGGDGFFGFFFGGGFGGGGGGGGEFEF9B?FGF?A?F<FECFGGGGGGGGGGCGGGGGFGGGGGGGG?<C==FFGGGAE=EFGDFFC6CFE34BCGEGEGC<CFG66BB686DEGGDB:F8?FG6:@<FGFFE9D7CGGFGGGCC7D9FF<FFGAG<FCD3>@F*8?FFFFFFF?(96F5/9C?0))41(3:*94545484<021416042)5<5
@M01607:188:000000000-KTTC9:1:1101:6027:5754 1:N:0:AAGGAGAC+CCGAAGAT
CATCGCTGACGAGTAACCGGATCCCCGATCCGTGGACTTGTCAGCGACTGGGAAACAGACACGGACCGGGCTGAGGATTTTCGCAGTACGGTCCTCAGCTAAGAAACCTGCAGGAAATGCTCACCGTTAAGTCTGATGACGTGAACGGTCGTACCAAGATGTATAAAAACATCGTGGAAGGCAACCATCAGATGGAGCCGGGCATGCCAGAATCCTTCAACGTATTGTTGAAAGAGATTCGTTCGCTGGGTATCAACATCGAACTGGAAGACGAGTAATTCTCGCTCAAACAGGTCACTGC
+
CCCCCGGGGGGGGGGGGGGGGGGGGGGGGGGGGGGGGGGGGGGGGGGGGGGGGGGGGGGGFGGGGGGGGGGGGGGGFGGGGGGGGGGGGGGGGGGGGGGDGGGGGGGGGGGGGGGGGGGGEGGGGEFEFGFGFGFGGFGGGGGGGGGGGGGGGGGGGGGGGGGGFGGGGGGGCGFGE7,2BFGGGGGCD9>C?CEGFGGGGGGGG>FGFFG8+><AFC+AFECFGGCFGDFD>9;DFFCGEGGGDGGDEFGFFGFFFFFFFF4FFGFFGF07BFF?BFFFF>ABB?B9?ABB:1<0>BBA2
@M01607:188:000000000-KTTC9:1:1101:6969:5766 1:N:0:AAGGAGAC+CCGAAGAT
CATCGCTGACGAGTAACCGGATCCCCGATCCGTGGACTTGTCAGCGACTGAGGAAACAGACTTTTATATCGCTGAGGGTCCTCAGCAAACATTCCTCAGCATTATCCACTGCAGGAAATGCTCACCGTTAAGTCTGATGACGTGAACGGTCGTACCAAGATGTATAAAAACATCGTGGACGGCAACCATCAGATGGAGCCGGGCATGCCAGAATCCTTCAACGTATTGTAGAAAGAGATTCGTTCGCTGGGTATCAACATCGAACTGGAAGACGAGTAATTCTCGCTCAAACAGGTCACTT
+
CCCCCGGGGGGGGGGGGGGGGGGAGGEGGGGGGGGGGGGGGGGFGGGGGGCFGGGGGGGGGFGGGGG,<CFEGGGGFGGGGGGGGGGGGGGGGGGGGGGGGGGGGGGGFFFGGGGGGGGGGGFGGGGGGEGGGGGGGGEGGGGGGGGFGFGGGGGGGFGFGGGDDGG;>FFGGGGGFEGDGGGGGGG7DCFC?FFC8EGDGEED=CCGGGFG,1CFFGGEFGG3*17:FF7@1=ACDFGGFGGGGDGGFFGF4<=?@F*<?F:@FFFFFF:)?:06<?FFA4-6:?03>2A???<AD?FF2
@M01607:188:000000000-KTTC9:1:1101:19085:5767 1:N:0:AAGGAGAC+CCGAAGAT
CATCGCTGACGAGTAACCGGATCCCCGATCCGTGGACTTGTCAGCGACTGAGGAAACAGACTGTTATTAAGCTGAGGTGTTGAGTGGTGCCTCCCTCAGCTCATGTTTTTGCAGGAAATGCTCACCGTTAAGTCTGATGACGTGAACGGTCGTACCAAGATGTATAAAAACATCGTGGACGGCAACCATCAGATGGAGCCGGGCATGCCAGAATCCTTCAACGTATTGTTGAAAGAGATTCGTTCGCTGGGTATCAACATCGAACTGGAAGACGAGTAATTCTCGCTCAAACAGGTCACTT
+
CCCCCGGGGGGGGGGGGGGGGGGGGGGGGGGGGGGGGGGGGGGGGGGGGGGGGGGGGGGGGGGGGGGFGGGGGGGGGGGGGGDGGFGFGGFGGGGGGGGGGGGGGGGGGGGGGGGGGGFFGFGGGGGGGGGGGGGGGGGGGGGDGGGGGGGGGFGGGFGGGGGGGFGCFGFGGGGGC>BFEGGCEFGD>FGGGGGFCFGGGGGECFFGGFG6EFFGFGGGGGGGGGGGGGGGGFACFFGGFGGGGDDGDFGFFGFBFFFFF:FFFGFFGFB@?:66?:=FF<B<??BFF><?106<,))6.
@M01607:188:000000000-KTTC9:1:1101:20739:5776 1:N:0:AAGGAGAC+CCGAAGAT
CATCGCTGACGAGTAACCGGATCCCCGATCCGTGGACTTGTCAGCGACTGAGGAAACAGACTGTTAACGCGCTGAGGTATAAATATATGGGTCCCTCAGCATGTCAGCTTGCAGGAAATGCTCACCGTTAAGTCTGATGACGTGAACGGTCGTACCAAGATGTATAAAAACATCGTGGACGGCAACCATCAGATGGAGCCGGGCATGCCAGAATCCTTCAACGTATTGTTGAAAGAGATTCGTTCGCTGGGTATCAACATCGAACTGGAAGACGAGTAATTCTCGCTCAAACCGGTCACTT
+
CCCCCGGGGGGGGGGGGFGGGGGGGGGGGGGGGGGDGGGGGGGFGGGGGGGF?FGGGGGGDFGGGEED@FGGGGGGGGGGGGGGGGGGFEGGGGGGGGGGGGGGGGGGGGGGGGFGGDFFGGGGGFGGEGGFGGGGGGGGGGGGGGGGEFGGEGGGGGGFEGG<FFGCGGEGGGDGG<CFGGGEEGGEFGGGFGGGFFDEEEGGCGECFCFC8@FGFGGFGGGGGGGGEFGG7?+8759@ADGGGDCC>E3??CFFF5@FF0:?F4@6*9,07(,4:?@FDBAA066<()))(,4961794
@M01607:188:000000000-KTTC9:1:1101:27509:5787 1:N:0:AAGGAGAA+CAGAAGAT
CATCGCTGACGAGTAACCGGATCCCCGATCCGTGGACTTGTCAGCGACTGAGGAAACAGACCTTAGGTTCGCTGAGGGCGCACTGCTTTAGACCCTCAGCGTATAGCTGTGCAGGAAATGCTCACCGTTCAGGAGGAGGTCGGGAAAGGTCAGAGAAAACTTGAACAAACCCAGATGGTCTGGAAGAACCCAACGAAGACGGGTAGGAGAGAAGAGGGAAAGGGAGGGGGGAAAGAGAGGAGGGAGGGGGGGAGAAAGAGAGAAGGGGAAGAAGAGGAAGGGGGGGAGAAAGAGGGAAAGG
+
CCCCCGGGGGGGGGGGGFGGGGGGGGGGGGGGGGGGGGGGGGGGGGGGGGDFGGGGGGGGGGGGGGGFEGGGGGGGGGGGGGFGGGGFGGGGGGGGGGGGGGGGGGGGGFGGGGGGGGGGGGGGGGGFEA,58383383+:833:7,8<,:,83,:3,,38,33,,3,,,6**,,,33,7,2,22,,,,6****1**4*2115**31+*/1*+30*.//***///*/*/1/555555)*1)1//*/)/)350./)))).0(-)6)*.5)315).,,.(50,(,(((((,(((,,0(-((,(
@M01607:188:000000000-KTTC9:1:1101:25552:5787 1:N:0:AAGGAGAC+CCGAAGAT
CATCGCTGACGAGTAACCGGATCCCCGATCCGTGGACTTGTCAGCGACTGAGGAAACAGACAACTGTCGTGCTGAGGGCTAATCGGCACGGTCCCTCAGCGAATGGAGGTGCAGGAAATGCTCACCGTTAAGTCTGATGACGTGAACGGTCGTACCAAGATGTATAAAAACATCGTGGACGGCAACCATCAGATGGAGCCGGGCATGCCAGAATCCTTCAACGTATTGTTGAAAGAGATTCGTTCGCTGGGTATCAACATCGAACTGGAAGACGAGTAATTCTCGCTCAAACAGGTCACTT
+
CCCCCGGGGGGGGGGGGGGGGGGGGGGGGGGGGGGGGGGGGGGGGG7@8@FGGGGGGGGGGGGGGGG9CFGGGGGGGGGGGGGGGGGGGGGGDGGGGGGGGGGGGGGGGGGGGGFGGGGGGGGGGGGGGGGGGGGGGGGGGGGGD@GGGGGGGGGGGGGGGGGGGGGGGGGGGGGGGGGGGCECGGGGGGGFECGGFGGGCEGGGGFGGGGGFGGGFGGGGGEFFGGGGGGGGFFCFFGGFGGGFGGGFFGFFGFFFFFFFF:F@GF@FFFFFF>9?FF=<ABA8?BFF2AFBF6424?A)
@M01607:188:000000000-KTTC9:1:1101:8526:5795 1:N:0:AAGGAGAC+CCGAAGAT
CATCGCTGACGAGTAACCGGATCCCCGATCCGTGGACTTGTCAGCGACTGAGGAAACAGACATTACATCGGCTGAGGGGGTGATGATCGAACCCCTCAGCCTCTGATAGTGCAGGAAATGCTCACCGTTAAGTCTGATGACGTGAACGGTCGTACCAAGATGTATAAAAACATCGTGGACGGCAACCATCAGATGGAGCCGGGCATGCCAGAATCCTTCAACGTATTGTTGAAAGAGATTCGTTCGCTGGGTATCAACATCGAACTGGAAGACGAGTAATTCTCGCTCAAACAGGTCACTT
+
CCCCCGGGGGGGGGGGGGGGGGGGGGGGGGGGGGGGGGGGGGGGGGGGGG,CFGGGGGGGGGGGGGG,<8BFFGGGGGGGGGGGGGGGGGGGGGGGGGGGGGGGGGGGGGGGGGGGGGGGGGGGGGGGGGGGGGGGGGGGGGGGGGGGGGGGGGGGGGGGGGGGGGGFGFCFGGGG8EGGGCEGDGGGGGGFGGGFEFGGGEGGEGDFGGGGGGGGFGGFGGEGDGGGGGGFGFFFFFEFFDGGGDGGB>DF=FF?FF?F>:4?FG4FGF?::6>>F<FF2<<4,8(46?AF6((5?>DF)
@M01607:188:000000000-KTTC9:1:1101:26553:5823 1:N:0:AAGGAGAC+CCGAAGAT
CATCGCTGACGAGTAACCGGATCCCCGATCCGTGGACTTGTCAGCGACTGAGGAAACAGACTATCATCCCGCTGAGGAGAGGCGGCGATGCACCCTCAGCTAACTTCTGTGCAGGAAATGCTCACCGTTAAGTCTGATGACGTGAACGGTCGTACCAAGATGTATAAAAACATCGTGGACGGCAACCATCAGATGGAGCCGGGCATGCCAGAATCCTTCAACGTATTGTTGAAAGAGATTCGTTCGCTGGGTATCAACATCGAACTGGAAGACGAGTAATTCTCGCTCAAACAGGTCACTG
+
CCCCCGGGGGGGGGGGGGGGGGGGGGGGGGGGGGGFGFGGGGGGGG@8@CFFGGGGGGGGGGGGGGG9FFGGGGGGGGGGGGGGGGGGGGGGGGGGGGGGGGGGGGGGGGGGGGGGGGGGGGGGGGGGGGGGGGGGGGGGGGGGGGGGGGGGGGGGGGGGGGGGGGFGGCGGCGDGGGGGGGGGGGGGGGGGDGGDGCFGGGGGGGGGGGGGGGGGFGGGGGGGDFGGGGDGFGFCGFGGFGGGGGGGFFGFFGFFFF?FD?FFFGFFGFFFFFFBFFFFFFFBFF?16?FFF??<??FF)
@M01607:188:000000000-KTTC9:1:1101:7479:5823 1:N:0:AAGGAGAC+CCGAAGAT
CATCGCTGACGAGTAACCGGATCCCCGATCCGTGGACTTGTCAGCGACTGAGGAAACAGACACAAATCGAGCTGAGGGTGTTGATTCATGGCTCCTCAGCATCGCTCTTTGCAGGAAATGCTCACCGTTAAGTCTGATGACGTGAACGGTCGTACCAAGATGTATAAAAACATCGTGGACGGCAACCATCAGATGGAGCCGGGCATGCCAGAATCCTTCAACGTATTGTTGAAAGAGATTCGTTCGCTGGGTATCAACATCGAACTGGAAGACGAGTAATTCTCGCTCAAACAGGTCACTT
+
CCCCCGGGGGGGGGGGGGGEGGGGGGGGGGGGGGGEGGGGGGGGGGGGGGGFGGGGGGGGGGGGGGGDCGGGGGGGGGGGGGGGGGG9FFGGGGGGGGGGGGGGGGGGGGGGGGFEFEFGGGGDGGGGGGGGGGGGGGGGGGGDGCAFGGGEGGGGGGGGGDGFCGGGGGGGGGDGFGGGGDEDGGGEGGGGGGG6DDFGGGGGGGFGGGGGFGGGFGGFGGGGGGGCEF4CCFF7DAFGFDGGGGGGFEGF=F?FFFFFD:?FFFFF4?::F?BBBFFFBA<ABF:?FFFF???87?:<)
@M01607:188:000000000-KTTC9:1:1101:20465:5828 1:N:0:AAGGAGAC+CCGAAGAT
CATCGCTGACGAGTAACCGGATCCCCGATCCGTGGACTTGTCAGCGACTGAGGGAACAGACTCGAGAGTGGCTGAGGGGATACTGACCTTGGACCTCAGCTCGATCACATGCAGGAAATGCTCACCGTTAAGTCTGATGACGTGAACGGTCGTACCAAGATGTATAAAAACATCGTGGACGGCAACCATCAGATGGAGCCGGGCATGCCAGAATCCTTCAACGTATTGTTGAAAGAGATTCGTTCGCTGGGTATCAACATCGAACTGGAAGACGAGTAATTCTCGCTCAAACAGGTCACTT
+
CCCCCGGGGGGGGGGGGGGGGGGGGGGGGGGGGGGEGGGFGGGGGGGGGGGGG,FGGGGGGGGGGGG7FGGGGGGGGGGGGGGGGGGGGGGGGGGGGGGGGGGGGGGGGGGGGGGGGGGGGGGGGGGGGGGGGGGGGGGGGGGGGGGGGGGGGGGGGGGGGGGGGGGGGGGGGGGGGGGGGGGEGGGGGGGGGGGGGGGGEGGGGGGGGFGGGGGGFGGGGGGGGGGGGGGGGGFGGFGGFGGGGGGGEEGFFGFFFFFFBBFFFGFFGFFFFFFB?BF=AFBD<?1:9BDDFFB>?D?B)
@M01607:188:000000000-KTTC9:1:1101:9764:5832 1:N:0:AAGGAGAC+CCGAAGAT
CATCGCTGACGAGTAACCGGATCCCCGATCCGTGGACTTGTCAGCGACTGAGGAAACAGACGGAAAACAAGCTGAGGCGGTCTACGATAAACGCCTCAGCATTGATCGTGCAGGAAATGCTCACCGTTAAGTCTGATGACGTGAACGGTCGTACCAAGATGTATAAAAACATCGTGGACGGCAACCATCAGATGGAGCCGGGCATGCCAGAATCCTTCAACGTATTGTTGAAAGAGATTCGTTCGCTGGGTATCAACATCGAACTGGAAGACGAGTAATTCTCGCTCAAACAGGTCACTGC
+
CCCCCGGGGGGGGGGGGGGGGGGGGGGGGGGGGGGGGGGGGGGGGGGGGGGGGGGGGGGGGGGGFGFDFGGGGGGGGGGGGGGGGGGGGGGGGGGGGGGGGGGGGGGGGGGGGGGGGGGGGGGGGGGGGGGGGGGGGGGGGGGGGGGGGGDGGGGGGGGGGGGGGGGGGGGGGGGFGGGGGGDGGGGGGGGGGEGGFGGGGGGGGGGGGGFGGGGGFG9FGGGGGGGGGFGGGGFGGFGGFGGGGGGGFFGFFFBFF@FFFFFFFGFFGFFFFFFFFFFFFFFF::BBFFFFBB<?FDFA2
@M01607:188:000000000-KTTC9:1:1101:15732:5845 1:N:0:AAGGAGAC+CCGAAGAT
CATCGCTGACGAGTAACCGGATCCCCGATCCGTGGACTTGTCAGCGACTGAGGAAACAGACATTACACTTGCTGAGGATATTGTAATAATGACCCTCAGCCTGGACTGTGCAGGAAATGCTCACCGTTAAGTCTGATGACGTGAACGGTCGTACCAAGATGTATAAAAACATCGTGGACGGCAACCATCAGATGGAGCCGGGCATGCCAGAATCCTTCAACGTATTGTTGAAAGAGATTCGTTCGCTGGGTATCAACATCGAACTGGAAGACGAGTAATTCTCGCTCAAACAGGTCACTGC
+
CCCCCGGGGGGGGGGGGGGGGGGGGGGGGGGGGGGGGGGGGGGGGGGGGGEFGGGGGGGGGGGGGGGGGGGGGGGGGGGGGGGGGGGGGGGGGGGGGGGGGGGGGGGGGGGGGGGGGGGGGGGGGGGGGGGGGGGGGGGGGGGGGGGGGGGGGGGGGGGGGGGGGGGGGGGGGGGFGGGGGGGGGGGGGGGGGGFFGGDGGEGGGGGGGGGGGGGGFGGGGGGGGGGGGGGGGGFGGFGGFGGFDGGGEEGFFGFFFFFFFFFFFGFFGFB?E>F?BFFFF<A:<:?F<BFF<?A?FFFA2
@M01607:188:000000000-KTTC9:1:1101:16448:5858 1:N:0:AAGGAGAC+CCGAAGAT
CATCGCTGACGAGTAACCGGATCCCCGATCCGTGGACTTGTCAGCGACTGAGGAAACAGACAGAGTTCATGCTGAGGACTTCGTGTTAGCGAGCCTCAGCGGTGTGGGTTGCAGGAAATGCTCACCGTTAAGTCTGATGACGTGAACGGTCGTACCAAGATGTATAAAAACATCGTGGACGGCAACCATCAGATGGAGCCGGGCATGCCAGAATCCTTCAACGTATTGTTGAAAGAGATTCGTTCGCTGGGTATCAACATCGAACTGGAAGACGAGTAATTCTCGCTCAAACAGGTCACTG
+
CCCCCGGGGGGGEGGGGGGGGGGGGGGGGGGGGGGGGGGGGGGGGGGGGGCFGGGGGGGGGGGGGGGAFGGGGGGGGGGGGGGGGGGGGGGGGGGGGGGGGGGGGGGGGGGGGGGGGGGGGGGGGGGGGGGGGGGGGGGGGGGGGGGGGGGGGGGGGGGGGGGGGGGGGGGGGGGGGGGGGGGGGGGGGGGGGGGGGGGGGGGGGGFFGGGGFGGGFGGGGGGGGGGFGGGGGGFGGFFGFGGGGGGDB@GFF44BFFFFF?FFFFFFGFFFFFFF?FFFFFFA016:>?28:<?A?0?B)
@M01607:188:000000000-KTTC9:1:1101:24662:5868 1:N:0:AAGGAGAC+CCGAAGAT
CATCGCTGACGAGTAACCGGATCCCCGATCCGTGGACTTGTCAGCGACTGAGGAAACAGACTTGGTCTCCGCTGAGGAAGTAGGATGTGTTCTCCTCAGCTAGTTAATGTGCAGGAAATGCTCACCGTTAAGTCTGATGACGTGAACGGTCGTACCAAGATGTATAAAAACATCGTGGACGGCAACCATCAGATGGAGCCGGGCATGCCAGAATCCTTCAACGTATTGTTGAAAGAGATTCGTTCGCTGGGTATCAACATCGAACTGGAAGACGAGTAATTCTCGCTCAAACAGGTCACTG
+
CCCCCGGGGGGGGGGGGGGGGGGGGGGGGGGGGGGCFGGGGGGGGG@@@@FGGGGGGGGGGGGGGGGFGGGGGGGGGGGGGGGGGGGGGGGGGGGGGGGGGGGGGGGGGGGGGGGGGGGGGGGGGGGGGGGGGGGGGGGGGGGGGGGGGGGGGGGGGGGGGGGGGGGGGGGGGGGGGGGGGGGDGGGGGGGFGGGGGGGGGGGGGGGGGGGGFGGGFGGGGGGGGGGGGGGGFGFGGFGGFGGGGGGGFFGFFGFFFFFFFBF45>6FGFFFFFFFBBFF2<6:<<<:9<2<??FD705<)
@M01607:188:000000000-KTTC9:1:1101:19848:5870 1:N:0:AAGGAGAC+CCGAAGAT
CATCGCTGACGAGTAACCGGATCCCCGATCCGTGGACTTGTCAGCGACTGAGGAAACAGACTGCCAACGCGCTGAGGAATGTTACATATTTACCCTCAGCTCCCTATACTGCAGGAAATGCTCACCGTTAAGTCTGATGACGTGAACGGTCGTACCAAGATGTATAAAAACATCGTGGACGGCAACCATCAGATGGAGCCGGGCATGCCAGAATCCTTCAACGTATTGTTGAAAGAGATTCGTTCGCTGGGTATCAACATCGAACTGGAAGACGAGTAATTCTCGCTCAAACAGGTCACTG
+
CCCCCGGGGGGGGGGGGGGGGGGGGGGGGGGGGGGGGGGGGGGGGGGGGGGGGGGGGGGGGGGGGGGFGGGGGGGGGGGGGGGGGGGGGGGGGGGGGGGGGGGGGGGGGGGGGGGGGFFGGGGGGGGGGGGGGGGGGGGGGGGGGGGGGGGGGGGGGGGGGGGGGGGGGGGGGGDGGGGGGGGGGGGGGGGGGGGGGGGGGGGGGGGGGGGGGGGGFGGGGGGGGGGGGGGGGGFGGFGGFGGGGGGG3BGFFGFFFFFFFFFFFGFFFFFFFF>0:BFFFFDF<??FFF281?FA?>BF2
@M01607:188:000000000-KTTC9:1:1101:7734:5876 1:N:0:AAGGAGAC+CCGAAGAT
CATCGCTGACGAGTAACCGGATCCCCGATCCGTGGACTTGTCAGCGACTGAGGAAACAGACATTCTCGCAGCTGAGGAGTAATAGGCAACGCCCCTCAGCAAGTGAGACTGCAGGAAATGCTCACCGTTAAGTCTGATGACGTGAACGGTCGTACCAAGATGTATAAAAACATCGTGGACGGCAACCATCAGATGGAGCCGGGCATGCCAGAATCCTTCAACGTATTGTTGAAAGAGATTCGTTCGCTGGGTATCAACATCGAACTGGAAGACGAGTAATTCTCGCTCAAACAGGTCACTG
+
CCCCCGGGGGGGGGGGGGGGGGGGGGGGGGGGGGG;FGGGGGGGGGGGGGDFGGGGGGGGGGGGGGGEGGGGGGEGGGGGGGGGFGGGGGGGGGGGGGGGGGGGGGGGGGGGGGGEGGGGGGGGGGGGGGGGGGGFGGGGGGGGGFCGGGGGGGGGGGGGGGGGGGGGGGGGGGGGGGGGGGGGGGGGGGGGGGGGGGGGGGGGGGGGGGGGGGGGFGGGGGGGGGGGGGGDFGFGGFGGFGGGGDDGFEGFFGFFFFFFFBFFFGF?GFBFFFF>FFFFFFFABFFFBBA?:76<04:A4
@M01607:188:000000000-KTTC9:1:1101:11599:5877 1:N:0:AAGGAGAC+CCGAAGAT
CATCGCTGACGAGTAACCGGATCCCCGATCCGTGGACTTGTCAGCGACTGCGGAAACAGACCTTCTAGCTGCTGAGGAGCGGTCTGGGTATAGCCTCAGCAGTCCAGGTTGCAGGAAATGCTCACCGTTAAGTCTGATGACGTGAACGGTCGTACCAAGATGTATAAAAACATCGTGGACGGCAACCATCAGATGGAGCCGGGCATGCCAGAATCCTTCAACGTATTGTTGAAAGAGATTCGTTCGCTGGGTATCAACATCGAACTGGAAGACGAGTAATTCTCGCTCAAACAGGTCACTG
+
CCCCCGGGGGGGGGGGGGGGGGGGGGGGGGGGGGGGGGGGGGGGGGGGGG8CFGGGGGGGGGGGGGGFGGGGGGGGGGGGGGGGGGGGGGGGGGGGGGGGGGGGGGGGGGGGGGGGGGGGGGGGGGGGGGGGGGGGGGGGGGGGGGGGGGGGGGGGGGGFGGGGGGGGGGGGGGGGGGGGDEGGGGGGGGGGGGGFGGGGGGGGGGGGGGGGGGGGFGGGGGGGGGGGGGGGGFACGFGGFGGGGGGG@DGFFGFFFFFFFBFFFGFFGFFFFF>>FFFFFFFFBFFFFFA?:??F07BF4
@M01607:188:000000000-KTTC9:1:1101:23528:5880 1:N:0:AAGGAGAC+CCGAAGAT
CATCGCTGACGAGTAACCGGATCCCCGATCCGTGGACTTGTCAGCGACTGAGGAAACAGACTAGCATCTCGCTGAGGACGGTTCCAAGTGGGACCTCAGCAGGGTCGTTTGCAGGAAATGCTCACCGTTAAGTCTGATGACGTGAACGGTCGTACCAAGATGTATAAAAACATCGTGGACGGCAACCATCAGATGGAGCCGGGCATGCCAGAATCCTTCAACGTATTGTTGAAAGAGATTCGTTCGCTGGGTATCAACATCGAACTGGAAGACGAGTAATTCTCGCTCAAACAGGTCACTG
+
CCCCCGGGGGGGGGGFGFGGGGGGGGGGGGGGGGGGGGGGGGGGGGGGGG,CFGGGGGGGGGGGGGG@FGGGGGGGGGGGGGGGGGGGGGGGGGGGGGGGGGGGGGGGGGGGGGGGGGGGGGGGGGGGGGGGGGGGGGGGGGGGGGGGGGGGGGGGGGGGGGGGGGGGGGGGGGGGGGGGGGGGGGGGGGGGGGGGGGGGGGGGGFFFFGGGGGGGFGGGGFGFGGGGGGGGGGFGGF7>FGGCGGGDFDGFFGFFFFFFF?FFFFFFGFBFFB>0(4BFFA>AB6:BF?FFF?BF:25A6
@M01607:188:000000000-KTTC9:1:1101:9489:5902 1:N:0:AAGGAGAC+CCGAAGAT
CATCGCTGACGAGTAACCGGATCCCCGATCCGTGGACTTGTCAGCGACTGCGGAAACAGACTAGTGAGTTGCTGAGGCCATACCATCGAGGACCCTCAGCACGTCAACCTGCAGGAAATGCTCACCGTTAAGTCTGATGACGTGAACGGTCGTACCAAGATGTATAAAAACATCGTGGACGGCAACCATCAGATGGAGCCGGGCATGCCAGAATCCTTCAACGTATTGTTGAAAGAGATTCGTTCGCTGGGTATCAACATCGAACTGGAAGACGAGTAATTCTCGCTCAAACAGGTCACTT
+
CCCCCGGGGGGEGGGGGGGGGGGGGGGGGGGGGGECFGGGGGGGGGGGGG<FFGGGGGGGGGGGGGGCGGFGGGGGGGGGGGGGGGGGGGGGGGGGGGGGGGGGGGGGGGFGGGGGGGFFGGGGGGGGGDGGGGGGGGGGGGGGGCGGGGGGGGGGGGGGGGGGGGGGGGGGGGGGGGGGGGGGGGGGGGGGGGFGGGGGCGGGGGGGGGGGFGGGFGGGGGGGGGGGGGGGGGFGGFGGFCDGGGC<DFGFFFFFFFFFFFFFFGFFGFFFF?BF?0FFFFFFF0?FFFFFF??A>:DA)
@M01607:188:000000000-KTTC9:1:1101:14150:5909 1:N:0:AAGGAGAC+CCGAAGAT
CATCGCTGACGAGTAACCGGATCCCCGATCCGTGGACTTGTCAGCGACTGAGGAAACAGACGAGGTGATTGCTGAGGAGCCGGTTTATTAAGCCCTCAGCTCCTGACTGTGCAGGAAATGCTCACCGTTAAGTCTGATGACGTGAACGGTCGTACCAAGATGTATAAAAACATCGTGGACGGCAACCATCAGATGGAGCCGGGCATGCCAGAATCCTTCAACGTATTGTTGAAAGAGATTCGTTCGCTGGGTATCAACATCGAACTGGAAGACGAGTAATTCTCGCTCAAACAGGTCACTT
+
CCCCCGGGGGGGGGGGGGGGGGGGGGGGGGGGGGGGGGGGGGGGGG788@6CFGGGGGGGGGGGGGG,<EFFGGGGGGGGGGGFGDGGGGGGGGGGGGGGGGGGGGGGGGGGGGGGGGGGGGGGGGGGGGGGGGGGGGGGGGGGGGGGGGGGGGGGGGGGGGGGGGGGGGGGGGGGGGGGGGGGGGGGFGGGGGGGGGGGGGGGGGGGGGGGGGGGFGGGGGGGGGGGGGGGGGFGGFGGFGGGGGGC:@DFFGFFFFFFB?FFFGFFGFFFFFFFFFFFFFDFFF:1>?AFFFFF??:A)
@M01607:188:000000000-KTTC9:1:1101:22688:5915 1:N:0:AAGGAGAC+CCGAAGAT
CATCGCTGACGAGTAACCGGATCCCCGATCCGTGGACTTGTCAGCGACTGAGGAAACAGACTTATCTAAGGCTGAGGCGTTACCCCGATTCTCCCTCAGCACATTTAGGTGCAGGAAATGCTCACCGTTAAGTCTGATGACGTGAACGGTCGTACCAAGATGTATAAAAACATCGTGGACGGCAACCATCAGATGGAGCCGGGCATGCCAGAATCCTTCAACGTATTGTTGAAAGAGATTCGTTCGCTGGGTATCAACATCGAACTGGAAGACGAGTAATTCTCGCTCAAACAGGTCACTG
+
CCCCCGGGGGGGGGGGGGGGGGGGGGGGGGGGGGGGGGGGGGGGGGGGGGGGGGGGGGGGGGGGGGG,<CCFGGGGGGGGGGGGGGGGGGGGGGGGGGGGGGGGGGGGGGGGGGGGGGGGGGGGGGGGGGGGGGGGGGGGGGGGGGGGGGGGGGGGGGGGGGGGGGGGGGGGGGGGGGGGGGGGGGGGGGGGGGGGGGGGGGGGGGGGGGGGGGGGFGGGGGGGGGGGGGGGGGFGGFGFFGGGGGGGFFGFFGFFFFFFFFFFFGFFGFBFFFFFFFFFAFFAFFFFFFFFFFFFBFFF2
@M01607:188:000000000-KTTC9:1:1101:12091:5917 1:N:0:AAGGAGAC+CCGAAGAT
CATCGCTGACGAGTAACCGGATCCCCGATCCGTGGACTTGTCAGCGACTGCGGAAACAGACTAAGCCTAAGCTGAGGACAATTATTATCGCTACCTCAGCGAGACACTATGCAGGAAATGCTCACCGTTAAGTCTGATGACGTGAACGGTCGTACCAAGATGTATAAAAACATCGTGGACGGCAACCATCAGATGGAGCCGGGCATGCCAGAATCCTTCAACGTATTGTTGAAAGAGATTCGTTCGCTGGGTATCAACATCGAACTGGAAGACGAGTAATTCTCGCTCAAACAGGTCACTG
+
CCCCCGGGGGGGGGGGGGGGGGGGGGGGGGGGGGEGGGGGGGGGGGGGGG8FFGGGGGGGGGGGGGGDEEFGGGFGGGGGGGGGGGGGGGGGGGGGGGGGGGGGGGGGGGGGGGGGGGGGGGGGGGGGGGGGGGGGGGGGGGGGGGGGGGGGEGGGGGGGGGGGCFGGGGGGGGGGFGGGGGGGGGGGGGGGGGGGGGGGGGGGGGGGGGGGGGGGFGGGGCGFG7FGEGGGGGFGGF7DFGGGGGGGDFDFFGFFFF@FDF?FFGFF59:FF?>>FBFFADFF?04?(4A?B:8A7:0:-
@M01607:188:000000000-KTTC9:1:1101:20386:5922 1:N:0:AAGGAGAC+CCGAAGAT
CATCGCTGACGAGTAACCGGATCCCCGATCCGTGGACTTGTCAGCGACTGAGGAAACAGACTTCTCCCTGCTGAGGACGAATTGCTTAGAGGCCTCAGCGAACCGATATGCAGGAAATGCTCACCGTTAAGTCTGATGACGTGAACGGTCGTACCAAGATGTATAAAAACATCGTTGACGGCAACCATCAGATGGAGCCGGGCATGCCAGAATCCTTCAACGTATTGTTGAAAGAGATTGGTTCGCTGGGTATCAACATCGAACTGGAAGACGAGTAATTCTCGCACAAACAGGTCACTTC
+
CCCC<CGE:F;FGGGG9E@:@C+C;FBCF:F@FF@;FFGCEC@C<CCFGG8@<EGAAEC<FGFGFFFCEFCGGA6C,DFCCEFGGGF?=??FCCFE=,<+=4FFG+F>B<FGFE@E<F,A?E@EF:FEC<EGFEA9D?FDG:@E<>=CG:=FCC+@FF,EEFG9ADGGFGFG78>,4*,3CECEGGGGBF99;,BFCGEGGGE56*?+?CFCF77CA>C17*=8<EFF+*:C:+)*79:*)C<*7)>35)97@*9=?*<)(3;;F4)<<)(.730(.:474))((,,4(41(4..)5?<))
@M01607:188:000000000-KTTC9:1:1101:15716:5924 1:N:0:AAGGAGAC+CCGAAGAT
CATCGCTGACGAGTAACCGGATCCCCGATCCGTGGACTTGTCAGCGACTGAGGAAACAGACAACATCTCTGCTGAGGCAGTGAGCTATAAACACCTCAGCACGAAACATTGCAGGAAATGCTCACCGTTAAGTCTGATGACGTGAACGGTCGTACCAAGATGTATAAAAACATCGTGGACGGCAACCATCAGATGGAGCCGGGCATGCCAGAATCCTTCAACGTATTGTTGAAAGAGATTCGTTCGCTGGGTATCAACATCGAACTGGAAGACGAGTAATTCTCGCTCAAACAGGTCACTG
+
CCCCCGGGGGGGGGGGGGGGGGGGGGGGGGGGGGGGGGGGGGGGGG@@@@,CFGGGGGGGGGGGGGGEGGGGGGGGGGGGGGGGGGGGGGGGGGGGGGGGGGGGGGGGGGGGGGGGGGGGGGGGGGGGGGGGGGGGGGGGGGGGGGGGGGGGGGGGGGGGGGGGGGGGGGGGGGGGGGGGGGGGGGGGGGGGGGGGGGGGGGGGGGGGGGGGGGGGFGGGGGGGGCFGGGGGGGFGGFGGFGGGGGGGFDGFFGFFFFFFFFFFFGFFGFFFFFFFFFFFFFFBBF:BBF>FFFF<?B?F)
@M01607:188:000000000-KTTC9:1:1101:16509:5926 1:N:0:AAGGAGAC+CCGAAGAT
CATCGCTGACGAGTAACCGGATCCCCGATCCGTGGACTTGTCAGCGACTGAGGAAACAGACCTAGTAGGGGCTGAGGTAGATTCTTTCGCTAGCCTCAGCTCAAATTTGTGCAGGAAATGCTCACCGTTAAGTCTGATGACGTGAACGGTCGTACCAAGATGTATAAAAACATCGTGGACGGCAACCATCAGATGGAGCCGGGCATGCCAGAATCCTTCAACGTATTGTTGAAAGAGATTCGTTCGCTGGGTATCAACATCGAACTGGAAGACGAGTAATTCTCGCTCAAACAGGTCACTG
+
CCCCCGGGGGGGGGGGGGGGGGGGGGGGGGGGGGGGGGGGGGGGGGGGGG@FGGGGGGGGGGGGGGGAEFGGGGGGGGGGGGGGGGGGGGGGGGGGGGGGGGGGGGGGGGGGGGGGGGGGGGGGGGGGGGGGGGGGGGGGGGGGGGGGGGGGGGGGGGGGGGGGGGGGGGGGGGGGGGGGGGGGGGGGGGGGGGGGGGGGGGGGGGFGGGGGGGGGFGGGGGGGGGGGGGGGGGFGGFGGFGGGGGGGEFGFFGFFFFFFFFFFFGFFGFFFFFFFFFFFBFF9???BFFFFFF?>?FFF)
@M01607:188:000000000-KTTC9:1:1101:9873:5932 1:N:0:AAGGAGAC+CCGAAGAT
CATCGCTGACGAGTAACCGGATCCCCGATCCGTGGACTTGTCAGCGACTGCGGAAACAGACAAATACGAGGCTGAGGTTACATAGCGGGGCATCCTCAGCTAGAATATATGCAGGAAATGCTCACCGTTAAGTCTGATGACGTGAACGGTCGTACCAAGATGTATAAAAACATCGTGGACGGCAACCATCAGATGGAGCCGGGCATGCCAGAATCCTTCAACGTATTGTTGAAAGAGATTCGTTCGCTGGGTATCAACATCGAACTGGAAGACGAGTAATTCTCGCTCAAACAGGTCACTG
+
CCCCCGGGGGGGGGGGGGGGGGGGGGGGGGGGGGECFGGGGGGGGGGGGG,BFEGGGGGGGGGGGGGGGGGGGGGGGGGGGGGGGGGCEEGGGGGGGGGGGGGCGGGGGGGGGGGGGGGGGGGGGGGGGGGGGGGGGGGGGGGGGGGGGEGGGGGGGGGGGGGGGGGGGGEGGGGGGGEGGGGGGGGGGGGGGGGGGGGGGGGGG>FGGFGGGEGGFGGGGGGGGGGGGGCC?FFGGFGG?DGGGGDGFFGFFGBFFFFFFFFFFGFFGF?>FF;1(3FF<BDFFBBFF?233:BB>B?D)
@M01607:188:000000000-KTTC9:1:1101:4285:5933 1:N:0:AAGGAGAC+CCGAAGAT
CATCGCTGACGAGTAACCGGATCCCCGATCCGTGGACTTGTCAGCGACTGAGGAAACAGACTCCACTTGTGCTGAGGAGCATCAAATTCTCGACCTCAGCTTGGTACCCTGCAGGAAATGCTCACCGTTAAGTCTGATGACGTGAACGGTCGTACCAAGATGTATAAAAACATCGTGGACGGCAACCATCAGATGGAGCCGGGCATGCCAGAATCCTTCAACGTATTGTTGAAAGAGATTCGTTCGCTGGGTATCAACATCGAACTGGAAGGCGAGTAATTCTCGCTCAAACAGGTCACTT
+
CCCCCGGGCGGGGGGGGGGGGGGGGGGGGGGGGGGGGGGFGGGFGGDGGGAFGG@FGGFGFFGGGGG,::CFGG9CFDFGFGGGGGGGGGFGGGGGGGGGGGGGGGGGGGGGGGGGGGGGGGGGGGGGGGGGGGGGGGGGGGGGGGGGGGGGGGGFGGGGGGGGGGGGCGGGGGGGFGGGEGGGGGGGGGGGGGGGGGGGEG8BEGGGGGCCGGGFFGGGGGGGGGGGGGGGGGFGGFGFFGGCGGDGD><FBFF=BFFFFFFFFGFFFFB>F;;6>FFFBAD<?00:0<AFB?:<7?F2)
@M01607:188:000000000-KTTC9:1:1101:13738:5935 1:N:0:AAGGAGAC+CCGAAGAT
CATCGCTGACGAGTAACCGGATCCCCGATCCGTGGACTTGTCAGCGACTGCGGAAACAGACCCGCAGCAAGCTGAGGTTTGTCTAATAGAGGTCCTCAGCCAACGCCGGTGCAGGAAATGCTCACCGTTAAGTCTGATGACGTGAACGGTCGTACCAAGATGTATAAAAACATCGTGGACGGCAACCATCAGATGGAGCCGGGCATGCCAGAATCCTTCAACGTATTGTTGAAAGAGATTCGTTCGCTGGGTATCAACATCGAACTGGAAGACGAGTAATTCTCGCTCAAACAGGTCACTG
+
CCCCCGGGGGGGGGGGGGGGGGGGGGGGGGGGGGGGGGGGGGGGGGGGGG8FFGGGGGGGGGGGGGGEGGGGGGGGGGGGGGGGGGGGGGGGGGGGGGGGGGGGGGGGGGGGGGGGGGGGGGGGGGGGGGGGGGGGGGGGGGGGGGGGGGGGGGGGGGGGGGGGGGGGGGGGGGGGGGGGGGGGGGGGGGGGGGGGGGGGGGGGGGGGGGGGFGGGFGGGGGGGGGGGGGGGGGFGGFGGFGGGGGGGFFGFFGFFFFFFFFFFFGFFGFFFFBFFFFFFFFFFFFBFBFFFFFFFDFBF4
@M01607:188:000000000-KTTC9:1:1101:23765:5936 1:N:0:AAGGAGAC+CCGAAGAT
CATCGCTGACGAGTAACCGGATCCCCGATCCGTGGACTTGTCAGCGACTGAGGAAACAGACTACGGAGTTGCTGAGGAAGATGAGAAATTATACCTCAGCGAAGGAGAGTGCAGGAAATGCTCACCGTTAAGTCTGATGACGTGAACGGTCGTACCAAGATGTATAAAAACATCGTGGACGGCAACCATCAGATGGAGCCGGGCATGCCAGAATCCTTCAACGTATTGTTGAAAGAGATTCGTTCGCTGGGTATCAACATCGAACTGGAAGACGAGTAATTCTCGCTCAAACAGGTCACTG
+
CCCCCGGGGGGGGGGGGGGGGGGGGGGGGGGGGGGGGGGGGGGGGGGGGG8FGGGGGGGGGGGGGGG:FGGGGGGGGGGGGGGGGGGGGGGGGGGGGGGGGGGGGGGGGGGGGGGGGGGGGGGGGGGGGGGGGGGGGGGGGGGGGGGGGGGGGGGGGGGGGGGGGGGGGGGGGGGGGGGGGGGGGGGGGGGGGGGGGGGGGGGGGGGGGGGGGGGGFGGGGGGFGGGGGGGGGGFGGFGGFGGGGGGGEFGFFGFFFFFFFFFFFGFFFFBFFFF92<FFFFFFFFFFFFBFBFBFDFFF4
@M01607:188:000000000-KTTC9:1:1101:26610:5937 1:N:0:AAGGAGAC+ACGAAGAT
CATCGCTGACGAGTAACCGGATCCCCGATCCGTGGACTTGTCAGCGACTGAGGAAACAGACCGCTTTGCAGCTGAGGATTCGAATCGGAATGTCCTCAGCAGCAAACACTGCAGGAAATGCTCACCGTTAAGTCTGATGACGTGAACGGTCGTACCAAGATGTATAAAAACATCGTGGACGGCAACCATCAGATGGAGCCGGGCATGCCAGAATCCTTCAACGTATTGTTGAAAGAGATTCGTTCGCTGGGTATCAACATCGAACTGGAAGACGAGTAATTCTCGCTCAAACAGGTCACTG
+
CCCCCGGGGGGGGGGFFGGGGGGGGGGGGGGGGGGGGGGGGGGGGGGGGG,CFGGGGGGGGGGGGGG9FGGGGGGGGGFGGGGGGGGGGGGGGGGGGGGGGGGGGGGGGGGGGGGGGGGGGGGGGGGGGGGGGGGGGGGGGGGGGGGGGGGGGGGGGGGGGGGGFGGGGGGGGGGGGGGGGGGGGFGGCGGGGGGGGGGGGGGGGGE6FGGGGGGGFGCGGGGFFFGGGGGFFGFGGFC+ADGGGGGGDFGFFGFFFFFFFFFFFGFFGFFFFFB>?FFBFFFFF?BFF<>B??BF::?B2
@M01607:188:000000000-KTTC9:1:1101:9260:5940 1:N:0:AAGGAGAC+CCGAAGAT
CATCGCTGACGAGTAACCGGATCCCCGATCCGTGGACTTGTCAGCGACTGCGGAAACAGACGGATCTGCCGCTGAGGGACTGCGAAAGTATCGCCTCAGCGAGCTAGTTTGCAGGAAATGCTCACCGTTAAGTCTGATGACGTGAACGGTCGTACCAAGATGTATAAAAACATCGTGGACGGCAACCATCAGATGGAGCCGGGCATGCCAGAATCCTTCAACGTATTGTTGAAAGAGATTCGTTCGCTGGGTATCAACATCGAACTGGAAGACGAGTAATTCTCGCTCAAACAGGTCACTG
+
CCCCCGGGGGGGGGGGGGGGGGGGGGGGGGGGGGGFGGGGGGGGGGGGGG8FGGGGGGGGGGGGGGG9FGGGGGGGGGGGGGGGGGGGGGGGGGGGGGGGGGGGGGGGGGGGGGGGGGGGGGGGGGGGGGGGGGGGGGGGGGGGGGGGGGGGGGGGGGGGGGGGGGGGGGGGGGGGGGGGGGGGGGGGGGGGGGGGGGGGGGGGGGGGGGGGGGGGFGGGGGGGGGGGGGGGGGFGGFGGFGGGGGGGFFDFFFFFFFFFB?FFFGFFGFFFFFFFFFFFFFFFFF<BFFFFFFF>??DA)
@M01607:188:000000000-KTTC9:1:1101:23245:5941 1:N:0:AAGGAGAC+CCGAAGAT
CATCGCTGACGAGTAACCGGATCCCCGATCCGTGGACTTGTCAACGACTGAGGAAACAGACGCTAATTATGCTGAGGGTTTGCTCCACGCAGGCCTCAGCTCCCATTTTTGCAGGAAATGCTCACCGTTAAGTCTGATGACGTGAACGGTCGTACCAAGATGTATAAAAACATCGTGGACGGCAACCATCAGATGGAGCCGGGCATGCCAGAATCCTTCAACGTATTGTTGAAAGAGATTCGTTCGCTGGGTATCAACATCGAACTGGAAGACGAGTAATTCTCGCTCAAACAGGTCACTG
+
CCCCCGGGGGGDGGGGGGGGGGGGGGGGGGGGGGGGGGGGGGGGGGDGGG,,DCFGGGGGGGGGGGGCEFAFFDFEGGFGGGGGFFGGGGEEGGGGFGGGEFGGGGFFFGGGGGGGGGGGGGGGGGGGGDGGGGGGGGGGGGFFGGGGGG>CGGGGGGGGGGGGGGGGFGGGCFGGGGGGGGGGDGGGFGGGGGGGFGFGGGEEG>FGGGFFGGGGFGGGGGE9=EG?FFDGGGFFGF?CFGGGGGGGEFGFFGFF@:FFFFFFFGFFGF:>FFF;6?@@DBAA6??BFFFF::?AB?FF)
@M01607:188:000000000-KTTC9:1:1101:15772:5942 1:N:0:AAGGAGAC+CCGAAGAT
CATCGCTGACGAGTAACCGGATCCCCGATCCGTGGACTTGTCAGCGACTGAGGAAACAGACCAAGCGTTCGCTGAGGTCGAGGCTTAACAGCCCCTCAGCATCCTAATTTGCAGGAAATGCTCACCGTTAAGTCTGATGACGTGAACGGTCGTACCAAGATGTATAAAAACATCGTGGACGGCAACCATCAGATGGAGCCGGGCATGCCAGAATCCTTCAACGTATTGTTGAAAGAGATTCGTTCGCTGGGTATCAACATCGAACTGGAAGACGAGTAATTCTCGCTCAAACAGGTCACTG
+
CCCCCGGGGGGGGGGGGGGGGGGGGGGGGGGGGGGGGGGGGGGGGG@@CFEFGGGGGGGGGGGGGGGEFGGGGGGGGGGGGGGGGGGGGGGGGGGGGGGGGGGGGGGGGGGGGGGGGGGGGGGGGGGGGGGGGGGGGGGGGGGGGGGGGGGGGGGGGGGGGGGGGGGGGGGGGGGGGGGGGGGGGGGGGGGGGGGGGGGGGGGGGGGGGGGGGGGGFGGGGGGGGDFFGGGGGGFGFFGGFGGGGGGGFFGFFGFFFFFFFFFFFGF?FFBFF<>2:<FFFFFFFFF?FDB<?<FBBB:A-
@M01607:188:000000000-KTTC9:1:1101:15970:5953 1:N:0:AAGGAGAC+CCGAAGAT
CATCGCTGACGAGTAACCGGATCCCCGATCCGTGGACTTGTCAGCGACTGAGGAAACAGACACATCTTACGCTGAGGATCCATAGGCGTCAGGCCTCAGCCCTATAATATGCAGGAAATGCTCACCGTTAAGTCTGATGACGTGAACGGTCGTACCAAGATGTATAAAAACATCGTGGACGGCAACCATCAGATGGAGCCGGGCATGCCAGAATCCTTCAACGTATTGTTGAAAGAGATTCGTTCGCTGGGTATCAACATCGAACTGGAAGACGAGTAATTCTCGCTCAAACAGGTCACTG
+
CCCCCGGGGGGGGGGGGGGGGGGGGGGGGGGGGGGGGGGGGGGGGG@@@CEFGGGGGGGGGGGGGGGFGGGGGGGGGGGGGGGGGGGGGGGGGGGGGGGGGGGGGGGGGGGGGGGGGGGGGGGGGGGGGGGGGGGGGGGGGGGGFGGGGGGGGGGGGGGGGGGGGGGGGGGGGGGGFGGGGGGGGGGGGGGGGGGGGGGGGGGGGGGGGGGGGGGGFGGGGGG<CCFGGGGGGGFGGFDFFGGGGGGGFFGFFGFFFFFFFFFFFGFFGFFFFFFFFFFFBFFFFFFFFFFFFFFADFFA)
@M01607:188:000000000-KTTC9:1:1101:13499:5953 1:N:0:AAGGAGAC+CCGAAGAT
CATCGCTGACGAGTAACCGGATCCCCGATCCGTGGACTTGTCAGCGACTGCGGAAACAGGCGAGCATCAAGCTGAGGAGTTATTATGGTAATACCTCAGCTCACCTACATGCAGGAAATGCTCACCGTTAAGTCTGATGACGTGAACGGTCGTACCAAGATGTATAAAAACATCGTGGACGGCAACCATCAGATGGAGCCGGGCATGCCAGAATCCTTCAACGTATTGTTGAAAGAGATTCGTTCGCTGGGTATCAACATCGAACTGGAAGACGAGTAATTCTCGCTCAAACAGGTCACTT
+
CCCCCGGGGGGGGGGGGGGGGGGGGGGGGGGGGGGGGGGGGGGGGGGGGG,FFGGGGGGGGGGGGGGFGGGGGGGGGGGGGGGGGGGGGGGGGGGGGGGGGGGGGGGGGGGGGGGGGGGGGGGGGGGGGGGGGGGGGGGGGGGGGGGGGGGGGGGGGGGGGGGGGGGGGGGGGGGGGGGGGGGGGGGGGGGGGGGGGGGGGGGGGGGGGGGGGGGGFGGGGGGGGGGGGGGGGGFGGFGGFGGGGGGGFFGFFGFFFFFFFFFFFGFFFFFFFFFFFFFFFFFFFFB<;FFFFFB<53:A)
@M01607:188:000000000-KTTC9:1:1101:5083:5954 1:N:0:AAGGAGAC+CCGAAGAT
CATCGCTGACGAGTAACCGGATCCCCGATCCGTGGACTTGTCAGCGACTGAGGAAACAGACTTAATCTCAGCTGAGGAAAGCTGATTTGACTGCCTCAGCCCAACTTTTTGCAGGAAATGCTCACCGTTAAGTCTGATGACGTGAACGGTCGTACCAAGATGTATAAAAACATCGCGGACGGCAACCATCAGATGGAGCCGGGCATGCCAGAATCCTTCAACGTATTGTTGAAAGAGATTCGTTCGCTGGGTATCAACATCGAACTGGAAGACGAGTAATTCTCGCTCAAACAGGTCACTG
+
CCCCCGGGGGGGGGGGGGGGGGGGGGGGGGGGGGGGGGFFGGGGGFDGGGEFGGGGGGGGGGGGFGG,<CFGGGGGGFGGGGGGGGGGGGGGGGGGGGGGGGGEGGGGGGGGGGGGGGGGGGGGGGGGGGGGGFGGGGGGGGGGGGGGGGGGGGGGGGGCFGGGGGGGGG@FFGGGGGGGGGGGGGGGGGGGFGFFGGGGGGGGGGGGGGDFGGG?CGGGG?EDGGG7@>CGGGFGGFCGFGGGGGGGFEGFFGFFFFFFFBFFFGFFG:2>F<>B??FFAFBA?F6?F?>D::1A2>4<)
@M01607:188:000000000-KTTC9:1:1101:12392:5956 1:N:0:AAGGAGAC+CCGAAGAT
CATCGCTGACGAGTAACCGGATCCCCGATCCGTGGACTTGTCAGCGACTGCGGAAACAGACCTCGCAATCGCTGAGGTCCGCATCGTGGGACGCCTCAGCACTTCGGCTTGCAGGAAATGCTCACCGTTAAGTCTGATGACGTGAACGGTCGTACCAAGATGTATAAAAACATCGTGGACGGCAACCATCAGATGGAGCCGGGCATGCCAGAATCCTTCAACGTATTGTTGAAAGAGATTCGTTCGCTGGGTATCAACATCGAACTGGAAGACGAGTAATTCTCGCTCAAACAGGTCACTG
+
CCCCCGGGGGGGDFGGGGGGGGGFGGGEGGGGGGGGGGGGGGGDFE:FGC@F7BFGGFGGFGGF@BF+8EFFGGGGGFGGGCGFFGDFFEGGGGGGFDEGGGGGGGGGGGGGGGFEDDFGGGFFGGGC7>FFFFGGGGGCCEBFGGGG:@FGEGGGGGFGFGGDFGGGGGCFGGGGB@C::EGGGGGG:CCGFFGGGGG>CCCEGGGGGGGGFCGCFFGD>CEGGFGGGGGGGCBFGFFF?GGFFGC3@EDFFGFF6FF@FBFF>FFFGFFFF2;F?<BFF<<>F06<1<AB6?F>2472)
@M01607:188:000000000-KTTC9:1:1101:10199:5963 1:N:0:AAGGAGAC+CCGAAGAT
CATCGCTGACGAGTAACCGGATCCCCGATCCGTGGACTTGTCAGCGACTGCGGAAACAGACAAAGGGATAGCTGAGGGTGTCCCTACTTAGCCCCTCAGCTTAATCTTTTGCAGGAAATGCTCACCGTTAAGTCTGATGACGTGAACGGTCGTACCAAGATGTATAAAAACATCGTGGACGGCAACCATCAGATGGAGCCGGGCATGCCAGAATCCTTCAACGTATTGTTGAAAGAGATTCGTTCGCTGGGTATCAACATCGAACTGGAAGACGAGTAATTCTCGCTCAAACAGGTCACTG
+
CCCCCGGGGGGGGGGGGGGGGGGGGGGGGGGGGGFFFGGGGGGGGGGGGG8FGGGGGGGGGGGGGGG,:EFGGGGGGGGGGGGGGGGGGGGGGGGGGGGGGGGGGGGGGGGGGGGGGGGGGGGGGGGGGGGGGGGGGGGGGGGGGGGGGGGGGGGGGGGGGGGGGGGGGGGGGFGGGGGGGGGGGGGGGGGGGGGGGGGGGGGGGGGGGGGGGGGGFGGGGGGGGGGGGGGGGGFGGFGGFGGGGGGGFFGFFGFFFFFFFFFFFGFFGFFFFFFFFFFFFFFFFFBFFFFFFF:A?FFF6
@M01607:188:000000000-KTTC9:1:1101:18711:5967 1:N:0:AAGGAGAC+CCGAAGAT
CATCGCTGACGAGTAACCGGATCCCCGATCCGTGGACTTGTCAGCGACTGAGGAAACAGACACACAATCTGCTGAGGATACGGTCGTGTGCTTCCTCAGCATATGATATTGCAGGAAATGCTCACCGTTAAGTCTGATGACGTGAACGGTCGTACCAAGATGTATAAAAACATCGTGGACGGCAACCATCAGATGGAGCCGGGCATGCCAGAATCCTTCAACGTATTGTTGAAAGAGATTCGTTCGCTGGGTATCAACATCGAACTGGAAGACGAGTAATTCTCGCTCAAACAGGTCACTG
+
CCCCCGGGGGGGGGGGGGGGGGGGGGGGGGGGGGGGGGGGGGGGGGGGGG<EGGGGGGGGGGGGGGG,:CCFGGGGGGGGGGGGGGGGGGGGGGGGGGGGGGGGGGGGGGGGGGGGGGGGGGGGGGGGGGGGGGGGGGGGGGGGGGGGGGGGGGGGGGGGGGGGGGGGGGGGGGGGGGGGGGGGGGGGGGGGGGGGGGGGGEGGGGGGGFFGGGGGFGGGGEGFGDGFFGGGGGFGGFGGFGGGGGGGFEGFFGFFFFFFFFFFFGFF4F?FFFFFFFFFFFFFFFFFBFAB?FBA?DFF2
@M01607:188:000000000-KTTC9:1:1101:7233:5974 1:N:0:AAGGAGAC+CCGAAGAT
CATCGCTGACGAGTAACCGGATCCCCGATCCGTGGACTTGTCAGCGACTGAGGAAACAGACACCTTTCGCGCTGAGGAAATATTATCGTCTAGCCTCAGCTCACAGTACTGCAGGAAATGCTCACCGTTAAGTCTGATGACGTGAACGGTCGTACCAAGATGTACAAAAACATCGTGGACGGCAACCATCAGATGGAGCCGGGCATGCCAGAATCCTTCAACGTATTGTTGAAAGAGATTCGTTCGCTGGGTATCAACATCGAACTGGAAGACGAGTAATTCTCGCTCAAACAGGTCACTG
+
CCCCCGGGGGGGGGGGGGGGGGGGGGGGGGGGGGGGGGGGGGGGGGGGGGDFGGGGGGGGGGGGGGGFCGEGGGCGGGFGGGGGGGGFGGGGGGGGGGGGFGGGGGGGGGGGGGGGGGGGGGGGGGGGGGGGGGGGGGGGGGGGGGGGGGGGGGGGGGGFFGGGGGGGGGGGGGGFGGGGGGGGGEGGCGGGGGGGGGGGGGGGGGGGGGGGGGGGFGGGGGGGGCGFGGGGCCFFGFCFFGGGGGGGFFDFFGFFFFFFFF@FFFFFFF?FFFFFFFFF<>>B?B?FFFBFF??D?0:A)
@M01607:188:000000000-KTTC9:1:1101:23293:5980 1:N:0:AAGGAGAC+CCGAAGAT
CATCGCTGACGAGTAACCGGATCCCCGATCCGTGGACTTGTCAGCGACTGAGGAAACAGACAGCCAAGGTGCTGAGGCCGTAACAGGCTCCGACCTCAGCACTAATGGTTGCAGGAAATGCTCACCGTTAAGTCTGATGACGTGAACGGTCGTACCAAGATGTATAAAAACATCGTGGACGGCAACCATCAGATGGAGCCGGGCATGCCAGAATCCTTCAACGTATTGTTGAAAGAGATTCGTTCGCTGGGTATCAACATCGAACTGGAAGACGAGTAATTCTCGCTCAAACAGGTCACTG
+
CCCCCGGGGGGGGGGGGGGGGGGGGGGGGGGGGGGGGGGGGGGGGGGGGG8FFFGGGGGGGGGGGGG<CFFGGGGGGGGGGGGGGGGGGGGGGGGGGGGGGGGFGGGGGGGGGGGGGGGGGGGGGGGGGGGGGGGGGGGGGGGGGGGGGGGGGGGGGGGFGGGGGGGGGGGGGGGGGGGGGGGGEGGGGGGGGGGGGGGGGGGGGGGGGGGFGGGGFGGGGGGGGGGGGGFGGGFGGAFGFGGGGGGDEEGFFGFFFFFFFFFFFGFFD@:FFBFFFF@4A<AFFB:?BBAFFFFF?DF26
@M01607:188:000000000-KTTC9:1:1101:20344:5985 1:N:0:AAGGAGAC+CCGAAGAT
CATCGCTGACGAGTAACCGGATCCCCGATCCGTGGACTTGTCAGCGACTGAGGAAACAGACGAGGACCGGGCTGAGGAGACGTTCACGTTCGGCCTCAGCGCTATTCATTGCAGGAAATGCTCACCGTTAAGTCTGATGACGTGAACGGTCGTACCAAGATGTATAAAAACATCGTGGACGGCAACCATCAGATGGAGCCGGGCATGCCAGAATCCTTCAACGTATTGTTGAAAGAGATTCGTTCGCTGGGTATCAACATCGAACTGGAAGACGAGTAATTCTCGCTCAAACAGGTCACTT
+
CCCCCGGGGGGGGGGGGGGGGGGGGGGGGGGGGGGGGGGGGGGGGGGGGGGGGGGGGGGGGGGGGGGGGGGGGGGGGGGGGGGGGGGGGGGGGGGGGGGGGGGGGGGGGGGGGGGGGGGGGGGGGGGGGGGGGGGGGGGGGGGGGGGGGGGGGGGGGGGGGGGGGGGGGGGGGGGGGGGGGGGGGGGGGGGGGGGGGGGGGGGGGGGFGGGGGGGGFGGGGGG<F?FGCFGDGGFGGFFGFDGGGGGGFFGFFGFFFFFFFFFFFGFF4@?FFFF96?FFFFFFFF?BFFA?FFFF?:BF)
@M01607:188:000000000-KTTC9:1:1101:16269:5990 1:N:0:AAGGAGAC+CCGAAGAT
CATCGCTGACGAGTAACCGGATCCCCGATCCGTGGACTTGTCAGCGACTGAGGAAACAGACGTAACAAACGCTGAGGATAGGTTAAAGGTTTTCCTCAGCTTTTTGTTGTGCAGGAAATGCTCACCGTTAAGTCTGATGACGTGAACGGTCGTACCAAGATGTATAAAAACATCGTGGACGGCAACCATCAGATGGAGCCGGGCATGCCAGAATCCTTCAACGTATTGTTGAAAGAGATTCGTTCGCTGGGTATCAACATCGAACTGGAAGACGAGTAATTCTCGCTCAAACAGGTCACTT
+
CCCCCGGGGGGGGGGGGGGGGGGGGGGGGGGGGGGGGGGGGGGGGG@88@CFGGGGGGGGGGGGGGG,:CBFGGGGGGGGGGGGGGGGGGGGGGGGGGGGGGGGGGGGGGGGGGGGGGGGGGGGGGGGGGGGGGGGGGGGGGGGGGGGGGGGGGGGGGGGGGGGGGGGGGGGGGGGGGGGGGGGGGGGGGGGGGGGGGGGGGGGGGGGGGGGGGGGFGGGGGGGGGGGGGGGGGFGGFGGFGGGGGGGFFGFFGFFFFFFFFFFFGFFGFFFFFFBBFBFAFAFFFFFFFFFFB?<:?FD)
@M01607:188:000000000-KTTC9:1:1101:5474:6005 1:N:0:AAGGAGAC+CCGAAGAT
CATCGCTGACGAGTAACCGGATCCCCGATCCGTGGACTTGTCAGCGACTGAGGAAACAGACCCTGGAGACGCTGAGGACGCGGTTTGCTTTTACCTCAGCAAACATTCGTGCAGGAAATGCTCACCGTTAAGTCTGATGACGTGAACGGTCGTACCACGATGTATAAAAACATCGTGGACGGCAACCATCAGATGGAGCCGGGCATGCCAGAATCCTTCAACGTATTGTTGAAAGAGATTCGTTCGCTGGGTATCAACATCGAACTGGAAGACGAGTAATTCTCGCTCAAACAGGTCACTT
+
CCCCCGGGGGGGGGGGEGGDGGGCFGGGEEGGGGGGFDFGGGFFFEGGGEFGGGGGFGGGGGCFG?DCFGGGGGGG7@@CFFCCFEGGGGGFEF?DCFFGGGGGGGGGFEFEGGGDGEFFGGGFGGGGDCFGGGGGGGGGGDC+FFGGGGGGGGGGG7+CFFFAAFGGGFEGCEGGFGGFCEGGGGGGGFGGG?GDGGGGE88CEGFGEFGFFFGCAGGGGGED7CFFGGGGGGFGGFFGFDDGGGGGEBGFFFFFFFFFB?FFF464CF?F4(--4?B?2>>23<(404>BBBF<0479.
@M01607:188:000000000-KTTC9:1:1101:23032:6014 1:N:0:AAGGAGAC+CCGAAGAT
CATCGCTGACGAGTAACCGGATCCCCGATCCGTGGACTTGTCAGCGACTGAGGAAACAGACTACCTTACAGCTGAGGACGACTTGAAGGTCCACCTCAGCAGGTAATCATGCGGGAAATGCTCACCGTTAAGTCTGATGACGTGAACGGTCGTACCAAGATGTATAAAAACATCGTGGACGGCAACCATCAGATGGAGCCGGGCATGCCAGAATCCTTCAACGTATTGTTGAAAGAGATTCGTTCGCTGGGTATCAACATCGAACTGGAAGACGAGTAATTCTCGCTCAAACAGGTCACTG
+
CCCCCGGGGGGGGGGGGGGGGGGGGGGGGGGGGGGGGGGGGGGGGGGGGGGGGGGGGGGGGGGGGGG,:CFGGGGGGGGGGGGGGGGGGGGGGGGGGGGFGGGGGGGGGGGGGGGGGGGGGGGGGGGGGGGGGGGGGGGGGGGGGGGGGGGGGGGGGGGGGGGGGGGGGGGGGGGGGGGGGGGGGGGGGGGGGGGGGGGGGGGGGGGGGGGGGGGGFGGGGGGGGGGGGGGGFFBFGFFGFGGGGGGGFFGFFGFFFFFFFFFFFGFFGFFFFFFBFBFFBBFFFFFFF<AFFF?A?F?F)
@M01607:188:000000000-KTTC9:1:1101:24714:6026 1:N:0:AAGGAGAC+CCGAAGAT
CATCGCTGACGAGTAACCGGATCCCCGATCCGTGGACTTGTCAGCGACTGAGGAAACAGACACTTTCCGCGCTGAGGACCTAATTCTCACTCGCCTCAGCCATTGAATTTGCAGGAAATGCTCACCGTTAAGTCTGATGACGTGAACGGTCGTACCAAGATGTATAAAAACATCGTGGACGGCAACCATCAGATGGAGCCGGGCATGCCAGAATCCTTCAACGTGTTGTTGAAAGAGATTCGTTCGCTGGGTATCAACATCGAACTGGAAGACGAGTAATTCTCGCTCAAACAGGTCACTG
+
CCCCCGGGGGGGEFGGGGGGGGGGGGGGGGGGGGCBEFGGGGGGGGGGGGGGGGGGGGGGGGGGGGGGGGGGGGGGGGGGGGGGGGGGGGGGGGGGGGGGGGGGGGGGGGGGGGGGGGGGGGGGGGGGGGGGGGGGGGGGGGGGGGGGGGGGGGGGGGGGDGGGGGGGGGGGGGGGGGGGGGGGGGGGGGGGGGGGGGGGGGGGGGGGGGGGGGGGFDFGGGGGG<FGGGGGGCFDGFGGFDGFFGGGFFGFFGFFFFFFB?FFFGFFDF?FF:1;<:6=2)):?(039FA<::BF?7?B4
@M01607:188:000000000-KTTC9:1:1101:6192:6033 1:N:0:AAGGAGAC+CCGAAGAT
CACCGCTGACGAGTAACCGGATCCCCGATCCCTGGTCTTTTCAGCGTCTGAGGAAACTGATCGTTCTTGAGCTGAGGTTGCTGCATACTCGGCTCCCAGTTTTTGTATTTGCAGGAATTGCTCACCGTTAAGTCTGATGACGTGAACGGTCGTACCAAGATGTATAAAAACATCGTGGACGGCAACCATCAGAAGGAGCCTGGCTTGCCAGAACCCTTCAACGTATTGTCGAAAGAGATTCGTTCGCTGGGATTCAACATCGAACTGGATGACGAGTAAGTCTCGCTCAAACAGGTCACTT
+
-86ACFECC,86@@CAFAFC7CGG<FF++@;,;,C,6,,;,<,<F@6,B,C<@,9,,,,66<,,:,C6,,,,CF,,C,CFF,C@,C,,CE=,B,B,,:,,5CE@+E,9<B,A<E,+4,:,,AE,CF+4+4B,CEE,E@,CFF++,+C,48@F3FFEBD=,FCF9,3D3,,>BF8CE8<+4>BC8:FDC,,3<E,8,2,>B6>EG,>CDF,4:E,,46CCAFGDG*++2=+75DGFD05+:7:**;<)*.09))00=9BF4?6?@)/9@**.)1(((8841.64A:(,,()-),.,8?)3<)
@M01607:188:000000000-KTTC9:1:1101:24041:6040 1:N:0:AAGGAGAC+CCGAAGAT
CATCGCTGACGAGTAACCGGATCCCCGATCCGTGGACTTGTCAGCGACTGAGGAACAGACTCGGTAGTAGCTGAGGAAATTTAGGTTTTGCGCCTCAGCGCTATCTCTTGCAGGAAATGCTCACCGTTAAGTCTGATGACGTGAACGGTCGTACCAAGATGTATAAAAACATCGTGGACGGCAACCATCAGATGGAGCCGGGCATGCCAGAATCCTTCAACGTATTGTTGAAAGAGATTCGTTCGCTGGGTATCAACATCGAACTGGAAGACGAGTAATTCTCGCTCAAACAGGTCACTGC
+
CCCCCGGGGGGGFFFGGGGGGGGGGGGGGGGGGG@BCFGGGGGGGGGGGGGGGGGGGGGGGGGGGGGFGGGGGGGGGGGGGGGGGGGGGGGGGGGGGGGGGGGGGGGGGGGGGGGGGGGGGGGGGGGGGGGGGGGGGGGGGGGGGGGGGGGGGGGGGGGGGGGGGGGGGGGGGGGGGGGGGGGGGGGFGGGGGGGGGGGGGGGGGGGGGGGGGFGGFGGGGGFGGGGGGGGGGGFGGFGGFGGGGGGD@FGFFGFFFFFFFFFFFGFFGFFFFBFFFFFFB<9?BFFFBFFFFFF0,)54)
@M01607:188:000000000-KTTC9:1:1101:15556:6045 1:N:0:AAGGAGAC+CCGAAGAT
CATCGCTGACGAGTAACCGGATCCCCGATCCGTGGACTTGTCAGCGACTGAGGAAACAGACAGATTGGGCGCTGAGGAATTGCGAATCCGACCCCTCAGCACCAGTCTTTGCAGGAAATGCTCACCGTTAAGTCTGATGACGTGAACGGTCGTACCAAGATGTATAAAAACATCGTGGACGGCAACCATCAGATGGAGCCGGGCATGCCAGAATCCTTCAACGTATTGTTGAAAGAGATTCGTTCGCTGGGTATCAACATCGAACTGGAAGACGAGTAATTCTCGCTCAAACAGGTCACTT
+
C@CCCGGGGGGGGGGGGGGGGGGGGGGGEFGGGGGGGGGGGGGGGG@8@@,CDGGGGGGGGFFGGGF8FFGGGGGGGGGGDGGGGGGGFGGGGGGGGGGGGGGGGGGGGGGGGFFGGGGGGGGGGGGGGGGGGGGGGGGGGGGGGFGGGGGGGGGGGGG7FGFGGGGGGGGGGGGGGGDGGEEGEGGGGGGGGGGGFFGGGGGGGGGGGGGGGG?6AGGGFFGFGGGGGGGGGGFDGFGGFDGGF5DD@EGFFGFFFFF4?FFFFFFFG?BFFBFF?FFFFFFA?<??>28?::?<222>)
@M01607:188:000000000-KTTC9:1:1101:8731:6046 1:N:0:AAGGAGAC+CCGAAGAT
CATCGCTGACGAGTAACCGGATCCCCGATCCGTGGACTTGTCAGCGACTGCGGAAACAGACGTCAAGTAAGCTGAGGCGGTAGGTACCTTGTGCCTCAGCACGTTGGGATGCAGGAAATGCTCACCGTTAAGTCTGATGACGTGAACGGTCGTACCAAGATGTATAAAAACATCGTGGACGGCAACCATCAGATGGAGCCGGGCATGCCAGAATCCTTCAACGTATTGTTGAAAGAGATTCGTTCGCTGGGTATCAACATCGAACTGGAAGACGAGTAATTCTCGCTCAAACAGGTCACTG
+
CCCCCGGGGGGGGGGGGGGGGGGGGGGGGGGGGGG@FFFGGGGGGGGGGGCFGGGGGGGGGGGGGGGCFFFGGGGGGGGGGGGGGGGGGGFGGGGGGGGGGGGGGGGGGGGGGGGGGGGGGGGGGGGGGGGGGGGGGGGGGGGGGGGGGGGGGGGGGFGGGGGGGGGGGGGGGGGGGGGGGGGGGGGGGGGGDGGGCFGGGGGGGGFGGGGGGGGGFGGGGGGGGGGFFFGGGGFGGFGGFGFGGGGGFFGFFGFFFFFFF:FFFGFFGFFFFFFFFFFF<AAF?:6?>DBFB?FF??0<-
@M01607:188:000000000-KTTC9:1:1101:19852:6046 1:N:0:AAGGAGAC+CCGAAGAT
CATCGCTGACGAGTAACCGGATCCCCGCTCCGTGGACTTGTCAGCGACTGAGGAAACAGACAAGCCGTCGGCTGAGGTAGGCTCGAATGCAGCCCTCAGCTTTCAGCTTTGCAGGAAATGCTCACCGTTAAGTCTGATGACGTGAACGGTCGTACCAAGATGTATAAAAACATCGTGGACGGCAACCATCAGATGGAGCCGGGCATGCCAGAATCCTTCAACGTATTGTTGAAAGAGATTCGTTCGCTGGGTATCAACATCGAACTGGAAGACGAGTAATTCTCGCTCAAACAGGTCACTT
+
CCCCCGGGGGGGGGGGGGGGGG:FGGGGGGGGGGGGGGGGGGGGGGGGGGGGGGGGGGGGGGGGGGG,8@FGGGGGGGGGGGGGGGGGGGGGGGGGGGGGGGGGGGGGGGGGGGGGGGGGGGGGGGGGGGGGGGGGGGGGGGGGGGGGGGGGGGGGGGGGGGGGGGGGGGGGGGGGGGGGGGGGGGGGGGGGGGGGGGGGGGGGGGGGGGGGGGGGFGGFGGGGGGGGGGGGFGFGGFGCBD<FGGGGEDGFFGFFFFFF??FFFFFFGF75?B;0:?FFFFFB?B?BFBFFFFFF407A)
@M01607:188:000000000-KTTC9:1:1101:20019:6056 1:N:0:AAGGAGAC+CCGAAGAT
CATCGCTGACGAGTAACCGGATCCCCGATCCGTGGACTTGTCAGCGACTGAGGAAACAGACACCATTCCGGCTGAGGGCTCCATCTTTGCCCGCCTCAGCTTGCTAGCATGCAGGAAATGCTCACCGTTAAGTCTGATGACGTGAACGGTCGTACCAAGATGTATAAAAACATCGTGGACGGCAACCATCAGATGGAGCCGGGCATGCCAGAATCCTTCAACGTATTGTTGAAAGAGATTCGTTCGCTGGGTATCAACATCGAACTGGAAGACGAGTAATTCTCGCTCAAACAGGTCACTT
+
CCCCCGGGGGGGGGGGGGGGGGEGGGGGGGGGGGGGGGGGGGGGGGGGGGGGGGGGGGGGGGGGGGGGGGGGGGGGGGGGGGGGGGGGGGGGGGGGGGGGGGGGGGGGGGGGGGGGGGGGGGGGGGGGGGGGGGGGGGGGGGGGGGGGGGGGGGGGGGGGGGGGGGGGGGGGGGGGGGGGGGGGGGGGGGGGGGGGGGGGCEGGGGGGGGGGGGGGFGGGGGGGGGGGGGGGGGFC<AFGFGGGGGGGFFGFFC=FFFFFFFFFFGFFGFFFFBB>??FFFFBFF0,4>BBFF:?<:??B)
@M01607:188:000000000-KTTC9:1:1101:9741:6058 1:N:0:AAGGAGAC+CCGAAGAT
CATCGCTGACGAGTAACCGGATCCCCGATCCGTGGACTTGTCAGCGACTGCGGAAACAGACAAAAATCCGGCTGAGGGCCCTTATTCAAAGGTCCTCAGCATGTAGCATTGCAGGAAATGCTCACCGTTAAGTCTGATGACGTGAACGGTCGTACCAAGATGTATAAAAACATCGTGGACGGCAACCATCAGATGGAGCCGGGCATGCCAGAATCCTTCAACGTATTGTTGAAAGAGATTCGTTCGCTGGGTATCAACATCGAACTGGAAGACGAGTAATTCTCGCTCAAACAGGTCACTT
+
CCCCCGGGGGGGGGGGGGGGGGGGGGGGGGGGGGGFFGGGGGGGGGGGGG8FGGGGGGGGGGGGGGGGGGGGGGGGGGGGGGGGGGGGGGGGGGGGGGGGGGGGGGGGGGGGGGGGGGGGGGGGGGGGGGGGGGGGGGGGGGGGGGGGGGGGGGGGGGGGGGGGGGGGGGGGGGGGGGGGGGGGGGGGGGGGGGGGGGGGGGGGGGGGGGGGFFGGFGGGGGGGGFGGGGGGGGFGGFGGFGGGGGGDEEDFFFFFFFFFFFFFFGFFGFFFFFB>FFFFFFFFF0:B>?D><??B:28A)
@M01607:188:000000000-KTTC9:1:1101:11410:6060 1:N:0:AAGGAGAC+CCGAAGAT
CATCGCTGACGAGTAACCGGATCCCCGATCCGTGGACTTGTCAGCGACTGCGGAAACAGACAGGTCCTGCGCTGAGGCTGAGGTATACCCCAACCTCAGCGCCACTTTGTGCAGGAAATGCTCACCGTTAAGTCTGATGACGTGAACGGTCGTACCAAGATGTATAAAAACATCGTGGACGGCAACCATCAGATGGAGCCGGGCATGCCAGAATCCTTCAACGTATTGTTGAAAGAGATTCGTTCGCTGGGTATCAACATCGAACTGGAAGACGAGTAATTCTCGCTCAAACAGGTCACTT
+
CCCCCGGGGGGGGGGGGGGGGGGGGGGGGGGGGGGGGGGGGGGGGGGGGG,FGGGGGGGGGGGGGGGDFGFGGGGGGGGFGGGGGGGGGGGGGGGGGGGGGGGGGGGGGGGGGGGGGGGGGGGGGGGGGGGGGGGGGGGGGGGGGGGGGGGGGGGGFGGGGGGGGGGGGGGGGFGG5FGGGGGGGGGGGGGGGGGGGGGGGGGGGGGGGGGGGGGGFGGGGGGGGGGGGGGGGGFGGFGGFGGGGGGGFFGFFGFFFFFFFFFFFGFFGFFFFFFFBBFFFFFAFF?BF<AFFFBA:>?B)
@M01607:188:000000000-KTTC9:1:1101:21413:6072 1:N:0:AAGGAGAC+CCGAAGAT
CATCGCTGACGAGTAACCGGATCCCCGATCCGTGGACTTGTCAGCGACTGAGGAAACAGACGACCACCGAGCTGAGGTTCGGAGATGACAAAACCTCAGCCCTAATTGCTGCAGGAAATGCTCACCGTTAAGTCTGATGACGTGAACGGTCGTACCAAGATGTATAAAAACATCGTGGACGGCAACCATCAGATGGAGCCGGGCATGCCAGAATCCTTCAACGTATTGTTGAAAGAGATTCGTTCGCTGGGTATCAACATCGAACTGGAAGACGAGTAATTCTCGCTCAAACAGGTCACTG
+
CCCCCGGGGGGGGGGGGGGGGGEGGGGGGGGGGGGGGGGGGGGGGGGGGGGGGGGGGGGGGGGGGGGGDGGGGGGGGGGGGGGGGGGGGGGGGGGGGGGGGGGGGGGGGGGGGGGGGGGGGGGGGGGGGGGGGGGGGGGGGGGGGGGGGGGGGGGCGGGGGGGGGGGGGGGGGGGGGGGGGGGGGGGGGGGGGGGGGGGGGGGGGGGGGGFGGGGGFGGGGGGGGGGGEFGGGGFGGFGGFGGGGGGGFFGFFGFFFFFFFFFFFGFFGFFFFFF11:FFFFBAFFFFFFD2:BFA::>D4
@M01607:188:000000000-KTTC9:1:1101:16100:6078 1:N:0:AAGGAGAC+CCGAAGAT
CATCGCTGACGAGTAACCGGATCCCCGATCCGTGGACTTGTCAGCGACTGAGGAAACAGACCTGGTTCGGGCTGGGGGGACCGCTTGGCAAGGCCTCAGCAGGAATGCCTGCAGGAAATGCTCACCGTTAAGTCTGATGACGTGAACGGTCGTACCAAGATGTATAAAAACATCGTGGACGGCAACCATCAGATGAGCCGGGCATGCCAGAATCCTTCAACGTATTGTTGAAAGAGATTCGTTCGCTGGGTATCAACATCGAACTGGAAGACGAGTAATTCTCGCTCAAACAGGTCACTGC
+
CBCCCCE@CCCFGGGGGAFDGEEFCGGGGGGGGGGGGCGGGGCFAF@@8@CFFFGGGGGGG7FFGFG,@@FG@CEGGGGGE7FCGEEGGGFGGGGGGFGGFE>FFFFFGCCFGFFGGGGFGCFFFEFFGGG@FDGGGGGGFGGDC@FF:CCFGGGDFGGGCG?9C<C<CF>CCFGCFEGGGGGGGCFEGGGGFGFGGGF8C8?EF8::CFGC@CGGFGGCGGADGCFFEFGCFGFGCFGGF<FFGCDGBE*7?FF?FF4?::FFFFFFG?:FDBF??BF6)4:1-(47><)88:4)4266)
@M01607:188:000000000-KTTC9:1:1101:20581:6080 1:N:0:AAGGAGAC+CCGAAGAT
CATCGCTGACGAGTAACCGGATCCCCGATCCGTGGACTTGTCAGCGACTGAGGAAACAGACCTAGTAGGGGCTGAGGTAGATTCTTTCGCTAGCCTCAGCTCAAATTTGTGCAGGAAATGCTCACCGTTAAGTCTGATGACGTGAACGGTCGTACCAAGATGTATAAAAACATCGTGGACGGCAACCATCAGATGGAGCCGGGCATGCCAGAATCCTTCAACGTATTGTTGAAAGAGATTCGTTCGCTGGGTATCAACATCGAACTGGAAGACGAGTAATTCTCGCTCAAACAGGTCACTG
+
CCCCCGGGGGGGGGGGGGGGGG7FGGGGGGGGGGGGGGGGGGGGGGGGGGFFGEFGGGGGGGGGGGGFFGGGGGGGGGGGGGGGGGGGGGGGGGGGGGGGCFGFEGGGGGGGGGFGGGFFGGFGGGGGGGGGGGGGGGGGGGGGGGGGGFGGGGGGGGGGGFGGGGGGGGGGFGGGGGGGGGGGGGGGGGGGFCFGGGGEE>EEGGGGGGGGGGGGFGGGFFG<CFGFGGGGGGFFFFGFFGGFGGGDFFGFFGFFFFFFFFFFFGFFGFBFFB>BFF?FA<AA16:<FFBFF?:8:??D)
@M01607:188:000000000-KTTC9:1:1101:12069:6081 1:N:0:AAGGAGAC+CCGAAGAT
CATCGCTGACGAGTAACCGGATCCCCGATCCGTGGACTTGTCAGCGACTGCGGAAACAGACAAGTGAAACGCTGAGGCTGCGTTGTACCTTTCCCTCAGCAACGTAGCATGCAGGAAATGCTCACCGTTAAGTCTGATGACGTGAACGGTCGTACCAAGATGTATAAAAACATCGTGGACGGCAACCATCAGATGGAGCCGGGCATGCCAGAATCCTTCAACGTATTGTTGAAAGAGATTCGTTCGCTGGGTATCAACATCGAACTGGAAGACGAGTAATTCTCGCTCAAACAGGTCACTT
+
CCCCCGGGGGGGGGGGGGGGGGGGGGGGGGGGGGGGGGGGGGGGGGGGGG,FFGGGGGGGGGGGGGG,<:CFGGGGGGGGGGGGGGGGGGGGGGGGGGGGGGGGGGGGGGGGGGGGGGGGGGGGGGGGGGGGGGGGGGGFGGGEGGGGGGGGGGGGGGGGGGGGGGGGGGGGGGGGGGGGGGGGGGGGCGGGGGGGGFGGGGGGGGGGGGGGEFGGFGGGGGGDFGGGGGGGGGFFG@EGFGGGGGGG>BG?BGFFFFFFFBFFFGFFGFFFFFFFFFFFA<<A<:460<BFF:?D::?F)
@M01607:188:000000000-KTTC9:1:1101:4337:6083 1:N:0:AAGGAGAC+CCGAAGAT
CATCGCTGACGAGTAACCGGATCCCCGATCCGTGGACTTGTCAGCGACTGAGGAAACAGACCTTGAGCTAGCTGAGGGCCCATTACGCGCGGACCTCAGCAATAAGAAATGCAGGAAATGCTCACCGTTAAGTCTGATGACGTGAACGGTCGTACCAAGATGTATAAAAACATCGTGGACGGCAACCATCAGATGGAGCCGGGCATGCCAGAATCCTTCAACGTATTGTTGAAAGAGATTCGTTCGCTGGGTATCAACATCGAACTGGAAGACGAGTAATTCCCGCTCAAACAGGTCACTG
+
CCCCCGGGGGGGGGGGFGGGGGGGGGGGGGGGGGGGGGGGGGGGGGGGGGGGGGGGGGGGGGGGGGG8FGGGGGGGGGGGGGGGGGGGGGGGGGGGGGGGGGFFGGGGGGGGGGGEFFGGGGGGGGGGGGGGGGGGGGGGGGGGGFGGGGGGGGGGGGGGGGGGGGGGGGGGGGGGFGGGGGGGGGGGGGGGGGGGGGGGEEEGEEFGGGFFGGGGFGGGGGEFGG??FGFGGEFFF5ACFDGGGGGGE3DFBF?FFFFF?FFFF:@FGFFF?<>>00@FD<))(26BBFFFFB<A?>B4)
@M01607:188:000000000-KTTC9:1:1101:18986:6091 1:N:0:AAGGAGAC+CCGAAGAT
CATCGCTGACGAGTAACCGGATCCCCGATCCGTGGACTTGTCAGCGACTGAGGAAACAGACCAAAGATATGCTGAGGGCGAATATTTCGGTTCCCTCAGCGGAAGTATATGCAGGAAATGCTCACCGTTAAGTCTGATGACGTGAACGGTCGTACCAAGATGTATAAAAACATCGTGGACGGCAACCATCAGATGGAGCCGGGCATGCCAGAATCCTTCAACGTATTGTTGAAAGAGATTCGTTCGCTGGGTATCAACATCGAACTGGAAGACGAGTAATTCTCGCTCAAACAGGTCACTG
+
CCCCCGGGGGGGFFGGGGGGGGDGGGGGGGGGGGGGGGGGGGGGGGGGGGGGGGGGGGGGGGGGGGG,<CCFGGGGGGGGGGGGGGGGGGGGGGGGGGGGGGGGGGGGGGGGGGGGGGGGGGGGGGGGGGGGGGGGGGGGGGGGGGGGGGGGGGGGGGGGGGGGGGGGGGGGGGEGGGGGGGGGGGGGGGGGGGGGGGGGEGGGGGFGGGGGGGGGFGGGGGGFGGGGGGGGGGFGGFGFFGGGGGGGFFGFFGFFFFFFFFFFFG@F7F7FFFF>FFF?AAFF?::?F<A?FF?DDFBF2
@M01607:188:000000000-KTTC9:1:1101:23584:6108 1:N:0:AAGGAGAC+CCGAAGAT
CATCGCTGACGAGTAACCGGATCCCCGATCCGTGGACTTGTCAGCGACTGAGGAAACAGACTTTTAACCCGCTGAGGCGGTCAATTGCAATATCCTCAGCATGGGATAGTGCAGGAAATGCTCACCGTTAAGTCTGATGACGTGAACGGTCGTACCAAGATGTATAAAAACATCGTGGACGGCAACCATCAGATGGAGCCGGGCATGCCAGAATCCTTCAACGTATTGTTGAAAGAGATTCGTTCGCTGGGTATCAACATCGAACTGGAAGACGAGTAATTCTCGCTCAAACAGGTCACTG
+
CCCCCGGECFGGGGGGGGGGGGGGGGGGGGGGGGGGGGGGGGGGGGGGGG8FGGGGGGGGGGGFGGGFGFFGFGDGFGGDFGDBFFFGGEFFGGG9FFFGFFFDGGFGGGFFGCGGGGGFFFFGGGGGGGGGGGGFGGFFFGGGGGGGGGGDGGGGGGGGGGGGGGGGGGGFGGGGGGGGGDGGGGFGBFEFCFFDFGGGDEEGGGFGGGGGGFCGFGGFGGGCFGGGG:5>FGFGGFGG=DCFFGGGFBGFFGFFFFFFFFF?FFFFFF?>?<B;??F=BAFFF:6:>?<20:?A?F8<)
@M01607:188:000000000-KTTC9:1:1101:25331:6110 1:N:0:AAGGAGAC+CCGAAGAT
CATCGCTGACGAGTAACCGGATCCCCGATCCGTGGACTTGTCAGCGACTGAGGAAACAGACCGTCTGCATGCTGAGGACTACGGATAGTTAAGCCTCAGCAATACGGTCTGCAGGTAATGCTCACCGTTAAGTCTGATGACGTGAACGGTCGTACCAAGATGTATAAAAACATCGTGGACGGCAACCATCAGATGGGGCCGGGCATGCCAGAATCCTTCAACGTATTGTTGAAAGAGATTCGTTCGCTGGGTATCAACATCGAACTGGAAGACGAGTAATTCTCGCTCAAACAGGTCACTT
+
[truncated: 84,297,711 more chars]
