# Supplementary material for: Assembling a True “Olympic Gel” From over 16 000 Combinatorial DNA Rings
Source: Adv Mater. 2026 Mar 6;38(34):e20549. doi: 10.1002/adma.202520549 (PMC13274696; doi:10.1002/adma.202520549)
Supplement: Supplementary file 4 — Supporting File 4: adma72688‐sup‐0004_Data_S5_NGS_analysis.zip. [file ADMA-38-e20549-s001.zip › Data_S2_NGS_analysis/5_transformations/FASTQ_files/Gibson_2.fastq]

@M01607:188:000000000-KTTC9:1:1101:17868:1589 2:N:0:GAAGTGCT+TAAGCGCA
TTAGTCTGCGCTTTCAGAAACTTTAATAAATCTTTCACGGATTTGCTCCCGTCGGAGTTAGCACAATCCGCTGCCGGGTTTTAACCCGACAGCAGTGACCTGTTTGAGCGAGAATTACTCGTCTTCCAGTTCGATGTTGATACCCAGCGAACGAATCTCTTTCAACAATACGTTGAAGGATTCTGGCATGCCCGGCTCCATCTGATGGTTGCCGTCCACGATGTTTTTATACATCTTGGTACGACCGTTCACGTCATCCGCCTTAACGGTGAGCATTTCCTGCAATATGGTCAGCTGAGGG
+
ACCCCGEFGGGGGGGGGGG6CCCFFFGGGGGGGGGGGGGGGGGG9FEEGGDGGGGGGGGGGGGGGGGGGDGGGGGGGGGGGGGGGGGGGGGGGGGGGGGGGGGGGGFGGGGGGEFGGGGGGGGGGGGGGGGGGGGGGGGFGGGGGGGGGGGDEFCDGFGGGGGGGGGGGGGGGGGGGFFFFFFFGGGGFFFFFFFE@AGGFF=DCFFFFFFFGGGDFFFD=BF3C/)6(97?979):?@F46:;>>0??:?FFFFFFF)((-4:FBF:BB(88?F2AA)56:((5A9A2<ADF<D<3<6((
@M01607:188:000000000-KTTC9:1:1101:14842:1604 2:N:0:GAAGTGCT+TAAGCGCA
TTAGTCTGCGCTTTCAGAAACTTTAATAAATCTTTCACGGATTTGCTCCCGTCGGAGTTAGCACAATCCGCTGCCGGGTTTTAACCCGACAGCAGTGACCTGTTTGAGCGAGAATTACTCGTCTTCCAGTTCGATGTTGATACCCAGCGAACGAATCTCTTTCAACAATACGTTGAAGGATTCTGGCATGCCCGGCTCCATCTGATGGTTGCCGTCCACGATGTTTTTATACATCTTGGTACGACCGTTCACGTCATCAGACTTAACGGTGAGCATTTCCTGCCCTATACCTCGCTGGGGG
+
@CCCCGGGGGGGGGGGGGGGGGGGGGGGGGGGGGGGGGGGGGGGGGGFGGGGGGGGGGGGGGGGGGGGGGGGGGGGGGGGGGGGGGGGGGGGGGGGGGGGGGGGGGGGGGGGGGGGGGGGGGGGGGGGGGGGGGGGGFFFGGGDFGGGGGGGGFGGGGGGGGGGGGDGGGGGGGGGGFFFFFFFGEGGF5A>FBEFAEDGFFFGGFFFEEDFGGE?B=B@@FD@3?FDDF7CFFFFFFFF?EFFBFF??7?B?<:?FA4><7?AFFFFBB0<::)4AAAA<A2(4?3).64)51(3((-3(
@M01607:188:000000000-KTTC9:1:1101:10640:1638 2:N:0:GAAGTGCT+TAAGCGCA
TTAGTCTGCGCTTTCAGAAACTTTAATAAATCTTTCACGGATTTGCTCCCGTCGGAGTTAGCACAATCCGCTGCCGGGTTTTAACCCGACAGCAGTGACCTGTTTGAGCGAGAATTACTCGTCTTCCAGTTCGATGTTGATACCCAGCGAACGAATCTCTTTCAACAATACGTTGAAGGATTCTGGCATGCCCGGCTCCATCTGATGGTTGCCTTCCACGATGTTTTTATACATCTTGGTACGACCGTTCACGTCATCAGACTTAACGGTGAGCATTTCCTGAAAGTTCCACGTCTGAGGT
+
CCCCCGGGGGGGGGGFGEFFFGGGGGGGGGGGGGGGGGGGGGGGGGGGGGGGGGGGGGGGGGGGGGGGGGGGGGGGGGGGGGGGGGGGGGGDGGFGGGGGGGGGGFGGGGGGGGGGGGGGGGGGGGGGGGGGGGGFGGGFGGGGGF?FGGGGGFCFGGDGGGFGFGG89@FGGGGGGF5FFFFFGGGG856CF5?B=B9CF94:CBFFFF>A>,,;FFFFF=>3C?F;;EC<)96CFF3A9),((6;D;14>7:<(.642)5:<6-),28(-1()34<A..)).8AF4>>))-,3.(64(.
@M01607:188:000000000-KTTC9:1:1101:18178:1647 2:N:0:GAAGTGCT+TAAGCGCA
TTAGTCTGCGCTTTCAGAAACTTTAATAAATCTTTCACGGATTTGCTCCCGTCGGAGTTAGCACAATCCGCTGCCGGGTTTTAACCCGACAGCAGTGACCTGTTTGAGCGAGAATTACTCGTCTTCCAGTTCGATGTTGATACCCAGCGAACGAATCTCTTTCAACAATACGTTGAAGGATTCTGGCATGCCCGGCTCCATCTGATGGTTGCCGTCCACGATGTTTTTATACATCTTGGTACGACCGTTCACGTCATCAGACTTAACGGTGAGCATTTCCTGCAATGGAAGATGCTGAGGT
+
CCCCCGGGGGGGGGGGGGF@FFFGGGGGGGGGGGGGGGGG:FGG9FGFGGGGGGGGGGGGGGGGGGGGGGGGGGGGGGGGGGFGGGGGGGGGGGGGGGGGGGGGGGGGGGGGGGGGGGFGGGGGGGGGGGFGEGGGGGGFGGGGFGGGGGGGGFGGGGFGGGGGGGGGGGGGGGFGGFFFFEF?CFGFFFFFFFFEBFGGFFEGGFFF=EEAGEGDE=ED=BD8C?FF0?<CECCEFE@FEC21269?B?7A0:B0:42323:A8AFBBB:6?(-3AA5A95:0A4,5247.-)))))(-.
@M01607:188:000000000-KTTC9:1:1101:12480:1656 2:N:0:GAAGTGCT+TAAGCGCA
TTAGTCTGCGCTTTCAGAAACTTTAATAAATCTTTCACGGATTTGCTCCCGTCGGAGTTAGCACAATCCGCTGCCGGGTTTTAACCCGACAGCAGTGACCTGTTTGAGCGAGAATTACTCGTCTTCCAGTTCGATGTTGATACCCAGCGAACGAATCTCTTTCAACAATACGTTGAAGGATTCTGGCATGCCCGGCTCCATCTGATGGTTGCCGTCCACGATGTTTTTATACATCTTGGTACGACCGTTCACGTCATCAGCCTTAACGGTGAGCATTTCCTGCACCTAGTCCCGCTGAGGG
+
BCCCCGFGGGGGGGGFFG<FFFGGGGGGGGGGGGGGGGGGGGGGGGGGGGDGGGGGGGGGGGGFFGGGGGGGGGGGGGGGGGGGGGGGGGGGGGGGGGGGGGGGGGGFGFDGGGGGGGGGGGGGGGGGGGGGGGGGGGGFGGGGGG?FGGGGGFGGGGGGGGGGGGGGGGFDFFDGGFA5?@FFGGGGFFFFFFFFFFGGFFFGGFFFFEFFDGEED@FF>9;DFCA<2CC?5CECFE<F)7033>>FBF?F??F::DA2)(:A=49<>?:<6:A?AAAFFFB(.(.()-5:?90,7((44
@M01607:188:000000000-KTTC9:1:1101:13378:1676 2:N:0:GAAGTGCT+TAAGCGCA
TTAGTCTGCGCTTTCAGAAACTTTAATAAATCTTTCACGGATTTGCTCCCGTCGGAGTTAGCACAATCCGCTGCCGGGTTTTAACCCGACAGCAGTGACCTGTTTGAGCGAGAATTACTCGTCTTCCAGTTCGATGTTGATACCCAGCGAACGAATCTCTTTCAACAATACGTTGAAGGATTCTGGCATGCCCGGCTCCATCTGATGGTTGCCGTCCACGATGTTTTTATACATCTTGGTACGACCGTTCACGTCATCAGACTTAACGGTGAGCATTTCCTGCACGGAGAGCAGCGGAGGG
+
CCCCCGGGGGGGGGGEFFFGGGGGGGGGGGGGGGGGGGGGG>FGGGGGGGGGGGGGGGGGGGGGGGGGGCGGGCEGGGGGDFFFFFGGGGGGGGGGGGGGGGGGGGG7EFCCCEGGGGGDGGEGGGGGGEGGGGGGFCFFFFGFGGG8@CECEBGGGFFGGGGGGF8FGAFCCGGCCFFAFE?CCFGFA@F@AEDDAEGGFFAGGF>F@ABFGCEFDDFDFFF@EFF?DF3?<95?@5@F?C,316638<0:01,32-))).:A=<4?FFF6:>FFA<AAAF((.66(,71(,.(((-(3(
@M01607:188:000000000-KTTC9:1:1101:13157:1687 2:N:0:GAAGTGCT+TAAGCGCA
TTAGTCTGCGCTTTCAGAAACTTTAATAAATCTTTCACGGATTTGCTCCCGTCGGAGTTAGCACAATCCGCTGCCGGGTTTTAACCCGACAGCAGTGACCTGTTTGAGCGAGAATTACTCGTCTTCCAGTTCGATGTTGATACCCAGCGAACGAATCTCTTTCAACAATACGTTGAAGGATTCTGGCATGCCCGGCTCCATCTGATGGTTGCCGTCCACGATGTTTTTATACATCTTGGTACGACCGTTCACGTCTTCAGACTTAACGGTGAGCATTTCGTGCATATACCAGGGCTGAGGG
+
CCCCCGGGGGGGGGGEEDFFGGGGGGGGGGGGGGGGGGGGGGGGAFFGFGGGGGGGGGGGGGGGGGGGGGGGGGGGGGGGGGGGFCGGGDEGGGGGGGFGFGGGGGGCFGEGGGGGGGGGGFGGGGFGGGGGGGGGGGFFGFGFDFGGGGGGGFGGGGGGGGGGFGGGGGGGGGGGGFAAFCFFGGGGFFFFFFFFADDGFFEGCFFFFFFF7EGFBF=DFB@FFEFFFFEFC??CAFFF;E<@BBF1624<?:02?A662:7ABDA?B:(-,4<?))6(.2??FA))5<3),,01,(824
@M01607:188:000000000-KTTC9:1:1101:11487:1698 2:N:0:GAAGTGCT+TAAGCGCA
TTAGTCTGCGCTTTCAGAAACTTTAATAAATCTTTCACGGATTTGCTCCCGTCGGAGTTAGCACAATCCGCTGCCGGGTTTTAACCCGACAGCAGTGACCTGTTTGAGCGAGAATTACTCGTCTTCCAGTTCGATGTTGATACCCAGCGAACGAATCTCTTTCAACAATACGTTGAAGGATTCTGGCATGCCCGGCTCCATCTGATGGTTGCCGTCCACGATGTTTTTATACATCTTGGTACGACCGTTCACGTCATCAGACTTCACGGTGAGCATTTCCTGCATACTAACCAGCTGAGGG
+
CCCCCGGGGGGGGGGFFGCFGGGGGGGGGGGGGGGGGGGGGGGGGGGGGGGGGGGGGGGGGGGGGGGGGGGGGGGGGGGGGGGGGGGGGGGGGGGGGGGGGGGGGGGFGG>CEGFGGGGGGGGGGGGGGGGGGGGGGGGFGGGGGGGGGEGGGDGGGGGGGGGGGGGGGGGGGGGGGFAFFFFFGAFGFFF@FFFFAFGGFFFGG6FFFC?AFGGAE@F@BFDFFEFF<FFEEC?E65=FFF637BBFB?8AB??0?D<B??B2*.<?03(38?BFFFB>D>??F226<):???:::)(,4
@M01607:188:000000000-KTTC9:1:1101:8494:1718 2:N:0:GAAGTGCT+TAAGCGCA
TTAGTCTGCGCTTTCAGAAACTTTAATAAATCTTTCACGGATTTGCTCCCGTCGGAGTTAGCACAATCCGCTGCCGGGTTTTAACCCGACAGCAGTGACCTGTTTGGGCGAGAATTACTCGTCTTCCAGTTCGATGTTGATACCCAGCGAACGAATCTCTTTCAACAATACGTTGAAGGATTCTGGCATGCCCGGCCCCATCTGATGGTTGCCGTCCACGATGTTTTTATACATTTTGGTACGACCGGTCACGTCATCAGACTTAACGGTGAGCATTTCCTGCATGATTTTTTGCTGATGC
+
CCCCCFGFGGGGGGGGGFFGGGGGGGGGGGGGGGGGGGGGGGGGGGFGEGGGGGGGGGGGGGGGGGGGGEBGEGGFGGGGDGGGGGGGGGGGGGGGGGGFGGGFFGGFFGG:CCFGGGGG=FGGGGGGFFEGEDCFDFGFGGGF?EC?EGCBEFGGEGGGGGGGGGGGCGGFFCFF?AF>ACAFGCF>FCF@FFFB)*;9?F*+2BFAEF>FGGG;43=D022/6?F;1))..))13..;.)2(640(49?F03?:(6AD?0).16612(-(,444A<6>AB7(-))62).69>54<4)6)
@M01607:188:000000000-KTTC9:1:1101:22778:1755 2:N:0:GAAGTGCT+TAAGCGCA
TTAGTCTGCGCTTTCAGCAACTTTAATAAATCTTTCACGGATTTGCTCCCGTCGGAGTTAGCACAATCCGCTGCCGGGTTTTAACCCGACAGCAGTGACCTGTTTGAGCGAGAATTACTCGTCTTCCAGTTCGATGTTGATACCCAGCGAACGAATCTCTTTCAACAATACGTTGAAGGATTCTGGCATGCCCGGCTCCATCTGATGGTTGCCGTCCACGATGTTTTTATACATCTTGGTACGACCGTTCACGTCATCAGACTTAACGGTGAGCATTTCCTGCACGTTTAAGGGCTGAGGT
+
CCCCCFGGCFDGGGGGG,,=FFGGGGGGGGGGGCFFFGGGGFCFGGCAFFFEGEGGGGGGGGGFFGAFGGGGGGFGDGFC,CEFFFFCGGCFGGGFFGFGGGGFGGG+AFGG8CFEFGGGGGGFGGGGG;EFGGFGCADDGGFGEFGGGGGGGAEGG8DGGGGDGGGCFGGGGGGGFFFAFEF77E59FFACF>EDADDGFCCGGFFFECAFGGEBFFFF=5=;3958=F<E)<C4+94AEFDDB>>(4(5>?<BB22)84))<F4A:1<0(187<AFF9))3((4((.3<A>7?3(.(4(
@M01607:188:000000000-KTTC9:1:1101:14213:1763 2:N:0:GAAGTGCT+TAAGCGCA
TTAGTCTGCGCTTTCAGAAACTTTAATAAATCTTTCACGGATTTGCTCCCGTCGGAGTTAGCACAATCCGCTGCCGGGTTTTAACCCGACAGCAGTGACCTGTTTGAGCGAGAATTACTCGTCTTCCAGCTCGATGTTGATACCCAGCGAACGAATCTCTTTCAACAATACGTTGAAGGATTCTGGCATGCCCGGCTCCATCTGATGGTTGCCGTCCACGATGTTTTTATACATCTTGGTACGACCGTTCCCGTCATCCGACTTAACGGTGTGCATTTCCTGCACTCTGCCGGCTGGGCGA
+
CCCCCGGGGGGGGGGGGGGGGGGGGGGGGGGGGGGGGGGGGGGGGF@FFGGGGGGGGEGGGGGGGGGGGGGGEGFGGGGGDGGGGGDGGGGGGGGGGGGGGGGGGGGFFGCGGGGGGGGGGGGGGGGGGGGGGGGGGGGDGGGGGGGGGCEGGFGGGGGGGGGGGGCFCEF?EGFFG9AF5ACCF9FGF5?)9B@E>EGGFFFF=B+*58)6C?ED?(*50(16?95=;C))/9CC=)7=3?((.2:::1,)(.3(,))((41:72)((43((-.-6<2:AA?:B92)-<3(-,,((-(((
@M01607:188:000000000-KTTC9:1:1101:18258:1775 2:N:0:GAAGTGCT+TAAACGCA
TTAGTCTGCGCTTTCAGAAACTTTAATAAATCTTTCACGGATTTGCTCCCGTCGGAGTTAGCACAATCCGCTGCCGGGTTTTAACCCGACAGCAGTGACCTGTTTGAGCGAGAATTACTCGTCTTCCAGTTCGATGTTGATACCCAGCGAACGAATCTCTTTCAACAATACGTTGAAGGATTCTGGCATGCCCGGCTCCATCTGATGGTTGCCGTCCACGATGTTTTTATACATCTTGGTACGACCGTTCACGTCATCAGACTTAACGGTGAGAATTTCCTGCAGTCCTCTTCGCTGCAGG
+
CCCCCGGGGGGGGGGGGGG<CCCFGGGGGGGGGGGGGGGGGGGGFGFGGGGGGGGGGGGFGGGGGGGGGGGGGGGGGGGGGGGGGGGGCFGGGGGGGGFGGGGGGGGGGGGGGGGGGGGGGGGGGGGGGGGGGGGGGGGFGGGGGGGGGGGGGFGGGGGGGGGGGGGGGGGGGGGG78FFFEFFGGFGF@F>F>BEAFDFFFFGCFFFFFFFFGGABDEF95:@E98=DEEFEEEFFFFF?C;DF@BFF<7AFFF?1A58)7><?2<B>?B(()-.<6<<>BF<06>B9><))(,3:((.(
@M01607:188:000000000-KTTC9:1:1101:12901:1809 2:N:0:GAAGTGCT+TAAGCGCA
TTAGTCTGCGCTTTCAGAAACTTTAATAAATCTTTCACGGATTTGCTCCCGTCGGAGTTAGCACAATCCGCTGCCGGGTTTTAACCCGACAGCAGTGACCTGTTTGAGCGAGAATTACTCGTCTTCCAGTTCGATGTTGATACCCAGCGAACGAATCTCTTTCAACAATACGTTGAAGGATTCTGGCATGCCCGGCTCCATCTGATGGTTGCCGTCCACGATGTTTTTATACATCTTGGTACGACCGTTCACGTCATCAGACTTAACGGTGAGCATTTCCTGCATTCGTGAGAGCTGATGG
+
CCCCCGDGGGGGGGG@CFCFGGGGGGGGGGGGGGGGGGGGGDFGGGGGGGEGGGGGGGGGGGGGGFGGGGGGGGGGGGGGGGGGGGGGGGEGGGGGGGFGGGGGGGGDFEDGGGGGGGGGEGEGGGGGGGGGGFGGDEFFGGGEEGGGGGGGGFGGGGGGGGGGGGGGGFFDGGGGFFFFFEFFGGGGFFFCFBEFAFGGFFFGFBFF=EBFFEGFFFEF>>=@?CAD<E3??EFFAE==?EF@F6;@??0>:?<?:F2),8:9=<>B>B02:BA?>964>B?7>B9A??(2-8:B7<)6,
@M01607:188:000000000-KTTC9:1:1101:22803:1814 2:N:0:GAAGTGCT+TAAGCGCA
TTAGTCTGCGCTTTCAGCCACTTTAATAAATCTTTCACGGATTTGCTCCCGTCGGAGTTAGCACAATCCGCTGCCGGGTTTTAACCCGACAGCAGTGACCTGTTTGAGCGAGAATTACTCGTCTTCCAGTTCGATGTTGATACCCAGCGAACGAATCTCTTTCAACAATACGTTGAAGGATTCTGGCATGCCCGGCTCCATCTGATGGTTGCCGTCCACGATGTTTTTATACTTCTTGGTACGACCGTTCACGTCATCAGACTTAACGGTAAGCATTTCCTGCACTCGTTGCAGCTGAGGG
+
CCCCCGGGGGGGGGGGG,,CFGGGGGGGGGGGGGGGGGGGGGGGFGFGGGFGGGGGGGGGGGGGGGGGGGGGGGFGGGGGGGGFGGGG7FFGGGFFAFFGGGGGGCFGGDGGCEGGGGFGGGGGGGCF9CEFGGGGFGGFGGF?8D?DEGDCGBEGGGGGGGFGGGGFGGGGGD6@CFCAFEF6CCFCA@FFF>DBAF4CFA4:EFFFECDFF*=?>DEFFFD;59;;6EEC)1..@C@FCE;2;9@B6:?F?:(47AA3).3<6A<:B1(34?<FF<:49A(2:>B0<34:7<21(514(
@M01607:188:000000000-KTTC9:1:1101:20689:1816 2:N:0:GAAGTGCT+TAAGCGCA
TTAGTCTGCGCTTTCAGAAACTTTAATAAATCTTTCACGGATTTGCTCCCGTCGGAGTTAGCACAATCCGCTGCCGGGTTTTAACCCGACAGCAGTGACCTGTTTGAGCGAGAATTACTCGTCTTCCAGTTCGATGTTGATACCCAGCGAACGAATCTCTTTCAACAATACGTTGAAGGATTCTGGCATGCCCGGCTCCATCTGATGGTTGCCGTCCACGATGTTTTTATACATCTTGGTACGACCGTTCACGTCATCAGACTTAACGGTGAGCATTTCCTGCAAGTATACGAGCTGATGG
+
CCCCCGFGGGGGGGG6<,==FFFGGGGGGGGGGGGGGGGGGGGGGFEFEGGGGGGGGGGGGGGGGGGGGGGGGGGGGGGGEGFGF<FGGGGGGGGGGGGGGGGGGGGGGGDGDGFFGGFGEGGGGGFGGGGGGGGGFGGFFFFGGGGFGGGGGFEFGGGGGGGDFGGGGGGGFFGGGFFFFFFFGGGGFFFFAEEB)9DGFFEF>BCFFEEFGGEFF@E=@DF=E<)6?E<??E<?FFFFCF?@>FFFFB3<BFFF0AA?DFFFFFFBF?0:1(4)65<A4)4.52)-64A?08>9:?)6)
@M01607:188:000000000-KTTC9:1:1101:8466:1845 2:N:0:GAAGTGCT+TAAGCGCA
TTAGTCTGCGCTTTCAGACACTTTAATAAATCTTTCACGGATTTGCTCCCGTCGGAGTTAGCACAATCAGCTGCCGGGTTTTAACCCGACAGCAGTGACCTGTTTGAGCGAGAATTACTAGTCTTCCAGTTCGATGTTGATACCCAGCGAACGAATCTCTTTCAACAATACGTTGAAGGATTCTGGCATGCCCGGCTACATCTGATGGTTGCCGTCCACGATGTTTTTCTACATCTTGGTACGACCGTTCACGTCATCAGACTTAACGGTGAGCATTTCCTGCAGAACTTATAGCTGAGGC
+
CCCCC9E<<@FC@FF,C6,;E8FFAEFFFFGGGGGA9CE:7@BFAFA<E,@CFEE7CFFGDFFGGF9F,B8CA@<FFGF@,,EEEBBFC=>FFFGFFFCEFGGGFCG7AF@++8:DFGF,,945,44?EE=EG8FGDDDFFC8CEFDF>ECBCA86CA,CB=D=D,,6@C=F9DC??<5;A=FFC,:+;8686?598*42BA:7++1;1:D43CE48(>59(:5*9A9(9@E46?C@<4A)),((,2338()35;1?).))8)6*)6:(46((5<725:)).4(42((-.<9).42<2(40
@M01607:188:000000000-KTTC9:1:1101:21131:1850 2:N:0:GAAGTGCT+TAAGCGCA
TTAGTCTGCGCTTTCAGCAACTTTAATAAATCTTTCACGGATTTGCTCCCGTCGGAGTTAGCACAATCCGCTGCCGGGTTTTAACCCGACAGCAGTGACCTGTTTGAGCGAGAATTACTCGTCTTCCAGTTCGATGTTGATACCCAGCGAACGAATCTCTTTCAACAATACGTTGAAGGATTCTGGCATGCCCGGCTCCATCTGATGGTTGCCGTCCACGATGTTTTTATACATCTTGGTACGACCGTTCACGTCATCAGACTTAACGGTGAGCATTTCCTGCATCGAAAAAAGCTGAGGG
+
CCCCCGGGGGGGGGG6<,==EFGGGGGGGGGGGGGGGGGGGGGGGCEFGGGGGGGGGGGGGGGGGGGGGGGGGGGGGGGGGGGGGGGGGGGGGGGGGGGGGGGGGGGGGGGGGGGGGGGGGGGGGGGGGGGGGGGGGGGFGFGFFGGGGGGGGFGGGGGGGGGGGGGGGCFGGGGGGFFFFFFFGGGGFBFFFFFFFFGGFFCGGFFFEFFFGGDFF@F?9BF;E3A@F??ECE?CFEEFFF??BFFFFFB<14??BF242:36?)6:BB1:??2<>FBFB<B7<<6?BFBF>804:?(34
@M01607:188:000000000-KTTC9:1:1101:18136:1881 2:N:0:GAAGTGCT+TAAGCGCA
TTAGTCTGCGCTTTCAGAAACTTTAATAAATCTTTCACGGATTTGCTCCCGTCGGAGTTAGCACAATCCGCTGCCGGGTTTTAACCCGACAGCAGTGACCTGTTTGAGCGAGAATTACTCGTCTTCCAGTTCGATGTTGATACCCAGCGAACGAATCTCTTTCAACAATACGTTGAAGGATTCTGGCATGCCCGGCTCCATCTGATGGTTGCCGTCCACGATGTTTTTATACATCTTGGTACGACCGTTCACGTCATCAGACTTAACGGTGAGCATTTCCTGCATTCAGGGAAGCTGAGGG
+
CCCCCGGGGGGGGGGGGGG6CC=FFGGGGGGGGGGGGGGGGGGGCGGGGGGGGGGGGGGGGGGGGGGGGGGGGGGGGGGGDGGGGGGGGGGGGGGGGGGGGGGGGGGGGGGGGGGGGGGFCFGGCEGGGGGGGGGGGGGFGGGGGGDFGGEGGBEGGAFFGGGGGGGGGGGGGGGDCFFFFFFFGCGGFCF8FFFFFFG>68CGGFFFFFDFDGGFF>B@>F?@E<FF;EEFECEC=E@FEF?DF01<FF0<??:??F<><?BF64>?6?016:A?FD9AFAB?<))).3:6(,0))53:(
@M01607:188:000000000-KTTC9:1:1101:17201:1890 2:N:0:GAAGTGCT+TAAGCGCA
TTAGTCTGCGCTTTCAGAAACTTTAATAAATCTTTCACGGATTTGCTCCCGTCGGAGTTAGCACAATCCGCTGCCGGGTTTTAACCCGACAGCAGTGACCTGTTTGAGCGAGAATTACTCGTCTTCCAGTTCGATGTTGATACCCAGCGAACGAATCTCTTTCAACAATACGTTGAAGGATTCTGGCATGCCCGGCTCCATCTGATGGTTGCCGTCCACGATGTTTTTATACATCTTGGTACGACCGTTCACGTCATCAGACTTAACGGTTAGCATTTCCTGCAAGACGGGCCGCTTAGGG
+
CCCCCGGGGGGGGGGGGGG<CCFGGGGGGGGGGGGGGGGGGGGGAFFGGGDGGGGGGGGGGGGGGGGGGGGGGGGGGGGGGGGGGGGGGGGGGGGGGGGGGGGGGGGGGDGGDGGGGGGGGGGGGGGGGGFGGGGGGGGFGGGGGGGGGGGGG>EGGFGGGGGGCFGFGGGGGGGGFFFFFCFFGGGGFFFBFFFD9EGCCFFGDFFFFFFFGGGFFFFFFFFFFFF??EC??369A?EF3CFF>@FDF?2<(((4(66?BD:A4)96>:(32>>>FFA<<<:?).(2(43(,-((-(3)(
@M01607:188:000000000-KTTC9:1:1101:15310:1893 2:N:0:GAAGTGCT+TAAGCGCA
TTAGTCTGCGCTTTCAGAAACTTTAATAAATCTTTCACGGATTTGCTCCCGTCGGAGTTAGCACAATCCGCTGCCGGGTTTTAACCCGACAGCAGTGACCTGTTTGAGCGAGAATTACTCGTCTTCCAGTTCGATGTTGATACCCAGCGAACGAATCTCTTTCAACAATACGTTGAAGGATTCTGGCATGCCCGGCTCCATCTGATGGTTGCCGTCCACGATGTTTTTATACATCTTGGTACGACCGTTCACGTCATCTGTCTTAACGGTGAGCATTTCCTGCAAGCCCCCTTGCTGAGGC
+
CCCCCGGFGGGCBCEFFGFCFGFGFEGGGGGGGGGGGGGGEEEGGFE,<FFEFGFCFGFGGGFGFGGGGGFGEEGGGGGCEGGCFAFGGG7FGAFGGGFGGFGGFGC<FGGEDEFGGGFGECEGFDGGGGFGGGGGGDCFGGGGGGGGGDECEBGGGGGGGGGGGGGGGGGFF?FFDCFFF@FFGGGGFFF@ADA>ADDCFFEGF>FABEFF7C76>@=@5>@@37A@DFC6)).)@<);;C@@@:97?12<?4<?(6).).6<9<B?9<66??<><BBF<<?F<51(,1(74(5944:<(
@M01607:188:000000000-KTTC9:1:1101:7480:1912 2:N:0:GAAGTGCT+TAAGCGCA
TTAGTCTGCGCTTTCAGAAACTTTAATAAATCTTTCACGGATTTGCTCCCGTCGGAGTTAGCACAATCCGCTGCCGGGTTTTAACCCGACAGCAGTGACCTGTTTGAGCGAGAATTACTCGTCTTCCAGTTCGATGTTGATACCCAGCGAACGAATCTCTTTCAACAATACGTTGAAGGATTCTGGCATGCCCGGCTCCATCTGATGGTTGCCGTCCACGATGTTTTTATACATCTTGGTACGACCGTTCACGTCATCAGACTTAACGGTGAGCATTTCCTGCAGTTCGTCAGGCTGAGGC
+
CCCCCGEEDBFFCGGGGG9FGECFGDGFGGGGGGGGGGGGCF@FFFFGG<FGGGGGECGGFDF<FGC8FFFGGDGBFFGGGGFF<,A:>F7FG8FGGG9EEEFCFGG7<:FC8>EFGGGGGEC8FFGGFFECE?DFFGGDGGGGDGEFGGGGE>EGG8EGGG8EDCFFFCGGGGGF@FAA?EFFFFGGFF5=>5?*)*3?FACFF6FFEEBFFCC?;>32@BD@5?=3;3?CC??9@34*)163>>>???2<B<:1())55),6*69?38(,.(225562462:(-).,-(-4((((.(3(
@M01607:188:000000000-KTTC9:1:1101:9813:1912 2:N:0:GAAGTGCT+TAAGCGCA
TTAGTCTGCGCTTTCAGAAACTTTAATAAATCTTTCACGGATTTGCTCCCGTCGGAGTTAGCACAATCCGCTGCCGGGTTTTAACCCGACAGCAGTGACCTGTTTGAGCGAGAATTACTCGTCTTCCAGTTCGATGTTGATACCCAACGAACGAATCTCTTTCAACAATACGTTGAAGGATTCTGGCATGCCCGGCTCCATCTGATGGTTGCCGTCCACGATGTTTTTATACATCTTGGTACGACCGTTCACGTCATCAGACTTAACGGTGCGCATTTCCTGCATATTTCCCGGCTGAGGT
+
CCCCCG<FAFGEFGGCF,,CFFCFGGGGGGGGGGGGGGGGDEGCFG@F<FEFGGGGGGFGGGGGGGFGFGCGGGGGFEFECFGGGG?FGDGGGGGGFGFGFGFFF<FFG@>FBEGGFFGFB:CFCGGGCFFGG8FED;F7EDG8D=@CGDBEEFCGGFGGGGGF,AF8FFGGF?FGCF5AF7CFFC??>CFEAFB555CCF8*25+B4>CDFCE*)8@=D@@>BCCFF(?)65)9?FE8FEF<?B@@@0((14<B?FF92)4>)*)-(,-((,(4(3:A><).(:AA<AA))(((((.(4.
@M01607:188:000000000-KTTC9:1:1101:13654:1915 2:N:0:GAAGTGCT+TAAGCGCA
TTAGTCTGCGCTTTCAGAAACTTTAATAAATCTTTCACGGATTTGCTCCCGTCGGAGTTAGCACAATCCGCTGCCGGGTTTTAACCCGACAGCAGTGACCTGTTTGAGCGAGAATTACTCGTCTTCCAGTTCGATGTTGATACCCGGCGAACGAATCTCTTTCAACAATACGTTGAAGGATTCTGGCATGCCCGGCTCCATCTGATGGTTGCCGTCCACGATGTTTTTATACATCTTGGTACGACCGTTCACGTCATCAGACTTAACGGTTAGCATTTCCTGCGGGTCTTAGCCCTGAAGG
+
CCCCCGFGGGGGGGGEFFFGGGGGGGGGGGGGGGGGGGGGGGGGFGGGGGGGGGGGGGGGGGGGGGGGGGGGGGGGGGGGGGGGGGGGGGGGGGGGGGGGGGGGGGG?FFGGGGGGFGGGGGGGGGGGFGGGGGGGGGGFGGGGGGGDGGGGGFGGGGGGGGGFGGGGGGGGGGGDFFFAFFFFGGGFFBFEFFFFFFDFFFEGGFFFFFBF8CEDEDEFFFF@FEFF<EFFCEECCC8FFF?@BB9?BF7A??1::<9?<:7<9)9?F0(48A24<BFBFA?(4(4(4<A6<)12(()..
@M01607:188:000000000-KTTC9:1:1101:21763:1917 2:N:0:GAAGTGCT+TAAGCGCA
TTAGTCTGCGCTTTCAGCCACTTTAATAAATCTTTCACGGATTTGCTCCCGTCGGAGTTAGCACAATCCGCTGCCGGGTTTTAACCCGACAGCAGTGACCTGTTTGAGCGAGAATTACTCGTCTTCCAGTTCGATGTTGATACCCAGCGAACGAATCTCTTTCAACAATACGTTGAAGGATTCTGGCATGCCCGGCTCCATCTGATGGTTGCCGTCCACGATGTTTTTATACATCTTGTTACGACCGTTCACGTCATCAGACTTAACGTTGAGCATTTCCTGCATAGTATCAGGCTGATGC
+
CCCCCFFFDGGDGGGGG,6CFGGGGFGGGGGGGGGFFFGGEEBFEGGGGGGGGGCGGGGGGFGGG@FGGGGGGGCGGGGGFGGGGG8CGG7FFFGFDGFGGGGGFFG7FGGGDGGFGGGGGGD8DGFGDBFFEGGGDCEFGGG8FGGGGGGGCB8DGGGGGGGAFFGD69CGC?CGFFF9FEFFGGGG>=F>FB5>9DGGFC=CFFFFE88AD5CBDD=?F9@@63;7@F3C<3?F6?);?C7?44>;:?FA?30129<))32<@49:(1(44:D?FBAF2>?(622))6))6:2.(()..
@M01607:188:000000000-KTTC9:1:1101:20966:1917 2:N:0:GAAGTGCT+TAAGCGCA
TTAGTCTGCGCTTTCAGAAACTTTAATAAATCTTTCACGGATTTGCTCCCGTCGGAGTTAGCACAATCCGCTGCCGGGTTTTAACCCGACAGCAGTGACCTGTTTGAGCGAGAATTACTCGTCTTCCAGTTCGATGTTGATACCCAGCGAACGAATCTCTTTCAACAATACGTTGAAGGATTCTGGCATGCCCGGCTCCATCTGATGGTTGCCGTCCACGATGTTTTTATACATCTTGGTACGACCGTTCACGTCATCAGACTTAACGGTGAGCATTTCCTGCAATTTTGTGGGCTGAGGG
+
CCCCCGGGGGGGGGG;=6C=FFGGGGGGGGGGGGGGGGGGGGGGGGFGGGGGGGGGGGGGGGGGGGGGGGGGGGGGGGGGGGGGGGGGGGGGGGGGGGGGGGGGGGGGGGGGGGGGGGFGGGGGGGGGGGGGGGGGGGGFGGGFFGGFGGGGGFGGGGGGGGGGGGGDCFGGGGGGGFFFAEFFGG*7A55@ABE>)?DF6FEFGFFFFFEAGGE5BDFFBBFFC7=@?EEFFFEFFFFFFFD?;9@<BFFAB?8?2A42)54<@AB033(41(4<B42<A90(-)5AFA7:B??F?FFF0
@M01607:188:000000000-KTTC9:1:1101:14788:1920 2:N:0:GAAGTGCT+TAAGCGCA
TTAGTCTGCGCTTTCAGAAACTTTAATAAATCTTTCACGGATTTGCTCCCGTCGGAGTTAGCACAATCCGCTGCCGGGTTTTAACCCGACAGCAGTGACCTGTTTGAGCGAGAATTACTCGTCTTCCAGTTCGATGTTGATACCCAGCGAACGAATCTCTTTCAACAATACGTTGAAGGATTCTGGCATGCCCGGCTCCATCTGATGGTTGCCGTCCACGATGTTTTTATACCTCTTGGTACGACCGTTCACGTCATCAGACTTAACGGTGAGCATTTCCTGCAAGATTGGTTGCTGAGGG
+
CCCCCGGGGEG7FGGFGGCCFGGGGFGGGGGGGGGGGGFFEGCFGGE,C,@CFFGGGGCGGGGGGGGGGE?F@F8FGGGG@@E?CF8FCFEG8FGAFGCFGGGEDEFGGECEEG9FGGFGEGGGGGGAD4>EGFCFFFD+@94=@DB@E>C@CE>FGGGGGGGGCFEDDFGG9?C7CFC5AEFFGF>>ACFEFED>5@DFFF;C9FFFFE?ACC5):@ED>B;D)74=155?)9434<8865((6466??04(,,,(-4<<:>FFAF?9??02:3,<>AFFF:(-8(,-)24:01<2-((-
@M01607:188:000000000-KTTC9:1:1101:9300:1920 2:N:0:GAAGTGCT+TAAGCGCA
TTAGTCTGCGCTTTCAGGAACTTTAATAAATCTTTCACGGATTTGCTCCCGTCGGAGTTAGCACAATCCGCTGCCGGGTTTTAACCCGACAGCAGTGACCTGTTTGAGCGAGAATTACTCGTCTTCCAGTTCGATGTTGATACCCAGCGAACGAATCTCCTTCAACAATACGTTGAAGGATTCTGGCATGCCCGGCTCCATCTGATGGTTGCCGTCCACGATGTTTTTATATATCTTGGTACGACCGTTCCCGTCATCAGACTTAACGGTGAGCATTTCCTGAACTCCTACCAGCGAGGAA
+
CCCCCGGGGGGGGGGGGGFFGGGGGGGGGGGGGGGGGGGGGGGGGGGGGGGGCGGGGGGGGGGGGGFGG7DGEGGGGGGGGGGGGGGGGFGGGGGGGGFGGGGGGGFGGGGGGGGGGGGGGGGGGGGGGGGGGGGGGGGFGGGDGGGGGGGGG>GGDFGEDGGCFFGGGFFGGGGGFFFFFEFFGADFFDFBFDEEFFGDFFFGGFA6@C;FFGGFFFEF>F63?CF,(9<)75CEFE@FEC<11>F?(((.1::114<>))49*44?;?13(5)8AA4<22)).-60877?4:0,466B,
@M01607:188:000000000-KTTC9:1:1101:17660:1921 2:N:0:GAAGTGCT+TAAGCGCA
TTAGTCTGCGCTTTCAGAAACTTTAATAAATCTTTCACGGATTTGCTCCCGTCGGAGTTAGCACAATCCGCTGCCGGGTTTTAACCCGACAGCAGTGACCTGTTTGAGCGAGAATTACTCGTCTTCCAGTTCGATGTTGATACCCAGCGAACGAATCTCTTTCAACAATACGTTGAAGGATTCTGGCATGCCCGGCTCCATCTGATGGTTGCCGTCCACGATGTTTTTATACATCTTGGTACGACCGTTCACGTCATCAGACTTAACGGTTAGCATTTCCTGCAACCAAGAATGCTGAGGT
+
CCCCCGGGGGGGGGGGGGG<CEFFGGGGGGDGGGGGGGGGEGGG<FGGGGGGGGGGGGGGGGGGGGGGGGGGGGGGGGGGGGGGGGGGGGGGGGGGGGGGGGGGGGGGGEGGGGGGGGGGGGGGGGGGGGGGGGGGGGGFGGGGGGGGGGGGGEEFECGGGGGGFGGGGFGGGGGFFFFFFCFFGFGGFBFEF>EEFFGFFFFGCAAFEFEFGEGFEFFFFD08CCF;DF?EFEFFFFFF?C0?@FFDFF(56?:B0<9<<?FFFBFFF6(((-:AABA<<2?72),(48<16):<B>1,(
@M01607:188:000000000-KTTC9:1:1101:8009:1922 2:N:0:GAAGTGCT+TAAGCGCA
TTAGTCTGCGCTTTCAGAAACTTTAATAAATCTTTCACGGATTTGCTCCCGTCGGAGTTAGCACAATCCGCTGCCGGGTTTTAACCCGACAGCAGTGACCTGTTTGAGCGAGAATTACTCGTCTTCCAGTTCGATGTTGATACCCAGCGAACTAATCTCTTTCAACAATACGTTGAAGGATTCTGGCATGCCCGGCTCCATCTGATGGTTGCCGTCCACGATGTCTTTATACATCTTGGTACGACCGTTCACGTCATCAGACTTAACGGTGACCATTTCCTCCATTCACCGAGCCTGAGGC
+
CCCCCGGGGGGGGGGGGA,CFFGGGGGGGGGGGGGGGGGGGGGGGGGGGGGGGGGGGGGGEGGGGGFGGGGEGDGGGGGGGGGGGGGGFFFEGGGGGCFFGGGGGGFGGGE:E8FFAF=FCFGGFGGGGGGGGGGGGGGCCFFFGGGGGGGG,:@FGCEFGGGGFGGGGDFGFFFC9<?ACEFFGGGGFDFFF>DB5>4;FFFFGCC6>E*9>E?8)(.-:25=*8=<67.5)/9C;5<A)<;0>;9;<@(;0/22(6))).3<84<?(4(()-,5A6<B))(.:4<2))(27(,(42(((
@M01607:188:000000000-KTTC9:1:1101:19425:1934 2:N:0:GAAGTACT+TAAGCGCA
TTAGTCTGCGCTTTCAGCAACTTTAATAAATCTTTCACGGATTTGCTCCCGTCGGAGTTAGCACAATCCGCTGCCGGGTTTTAACCCGACAGCAGTGACCTGTTTGAGCGAGAATTACTCGTCTTCCAGTTCGATGTTGATACCCAGCGAACGAATCTCTTTCAACAATACGTTGAAGGATTCTGGCATGCCCGGCTCCATCTGATGGTTGCCGTCCACGATGTTGTTATACATCTTGGTACGACCGTTCACGTCATCAGACTTAACGGTGAGCATTTCCTGCAACGTAATCAGCTGAGGG
+
CCCCCGGGGGGGGGG66,=CFGGGGGGGGGGGGGGGGGGGGGGGGGFFGGGGGGGGGGGGGGGGGGGGGGGGGGGGGGGGGGGGGGGGGGGGGGGGGGGGGGGGGGGGGGGGGDGEGGGFGFGGGGGGGGGGGGGGGGGFGGGFGGGGGDGGGFGGGGGGGGGGGGGGGFGGGGFFGFFFFFFFGGGGFFFFFBEFBFGGFFEGGFFFFF;AGGGFF=E>@FF@E);;)<?C<??EA5);33(,,19@?F09???B79)87:><=9<:;<(4??>BFF2>FFF?2)147?BF2A:287<B(
@M01607:188:000000000-KTTC9:1:1101:18738:1946 2:N:0:GAAGTGCT+TAAGCGCA
TTAGTCTGCGCTTTCAGAAACTTTAATAAATCTTTCACGGATTTGCTCCCGTCGGAGTTAGCACAATCCGCTGCCGGGTTTTAACCCGACAGCAGTGACCTGTTTGAGCGAGAATTACTCGTCTTCCAGTTCGATGTCGATACCCAGCGAACGAATCTCTTTCAACAATACGTTGAAGGATTCTGGCATGCCCGGCTCCATCTGATGGTTGCCGTCCACGATGTTTTTATACATCTTGGTACGACCGTTCACGTCATCAGCCTTAACGGTGAGCATTTCCTGCACGCAGCTTAGCTGTGGG
+
CCCCCGGGGGGGGGGGGGG6CCCFGGGGGGGGGGGGGGGGGGGGFGGGGGGGGGGGGGGGFGGGGGGGGGGGGGGGGGGGGGGGGGGGGGGGGGGGGGGGGGGGGGGGGGGGDGGFGGGGGGGGGGGGGGGGGGGGGGGFGGGDFGGGGDGGGAEFEDEGGGGGGGGGGGGGGGGGGFAFFFFFGGGGFFFFFF>E>EGGFFFGGFFFFEFAFGGFFFEF6;;3<)==DFFFECCEFE@B9EFF@B>:?B7602(209)4)((566)36?(34:23>DAA5A?380;99BBA6)-46)5<(
@M01607:188:000000000-KTTC9:1:1101:17598:1962 2:N:0:GAAGTGCT+TAAGCGCA
TTAGTCTGCGCTTTCAGAAACTTTAATAAATCTTTCACGGATTTGCTCCCGTCGGAGTTAGCACAATCCGCTGCCGGGTTTTAACCCGACAGCAGTGACCTGTTTGAGCGAGAATTACTCGTCTTCCAGTTCGATGTTGATACCCAGCGAACGAATCTCTTTCAACAATACGTTGAAGGATTCTGGCATGCCCGGCTCCATCTGATGGTTGCCGTCCACGATGTTTTTATACATCTTGGTACGACCGTTCACGTCATCAGACTTAACGGTGAGCATTTCCTGCAATTAGTTCAGCTGAGGG
+
CCCCCGFGGGGGGGGGGGG<CCEFGGGGGFGGGGGGGGGGGGGG9EFGGGGGGGGGGGGGGGGGGGGGGGGGGGGGGGGGFGGGGGGGGGGGGGGGGGGGGGGGGGGGGGGGGGGGFFFGGGGGGGGGGGGGGGGGGGGCGGGFFGGFGGGGGBCCEGGGGGGGGGE?DFGGGGGGEFFFFEFFGGFFFFFEFFFFAEDFFFFGGFAABC>FGGGFF@EFF=;;E?FDFFFFFFFFFFFF97(:9@9DF<BA???024).)57A*:A891(,80<7<<)69<B:82<:06<5)4>4(.4<(
@M01607:188:000000000-KTTC9:1:1101:21591:1965 2:N:0:GAAGTGCT+TAAGCGCA
TTAGTCTGCGCTTTCAGCCACTTTAATAAATCTTTCACGGATTTGCTCCCGTCGGAGTTAGCACAATCCGCTGCCGGGTTTTAACCCGACAGCAGTGACCTGTTTGAGCGAGAATTACTCGTCTTCCAGTTCGATGTTGATACCCAGCGAACGAATCTCTTTCAACAATACGTTGAAGGATTCTGGCATGCCCGGCTCCATCTGATGGTTGCCGTCCACGATGTTTTTATACATCTTGGTACGACCGTTCACGTCATCAGACTTAACGGTGAGCATTTCCTTCACCGTAATGGGCTGAGGT
+
CCCCCGGGGGGGGGGGG,,CFGGGGGGGGGGGGFGGGGGGGDGGGGEFGFGGGGGGGGGGGGGGGGGGFGGGFGGGGGFCCGGGFCFGGGGFGFFGGGGGGGGGGGGGGDEGGGGGGGGGGGGFGGFGGGFGEGFGGGGFGGGG?FFGGDGGGFGGGGGGGGGGGGGFGFCFC7CFGFFFACFFFGGGACFCFF5?AFGFFFEG:98AEABF8*ADEFEFFFFF??A;DFFFFFFCA);F6C<(3;B1(..413:1:<)).).47<>FBF?BBBA?>AAA42<87<?6((2<2?(28:6<(
@M01607:188:000000000-KTTC9:1:1101:18429:1985 2:N:0:GAAGTGCT+TAAGCGCA
TTAGTCTGCGCTTTCAGAAACTTTAATAAATCTTTCACGGATTTGCTCCCGTCGGAGTTAGCACAATCCGCTGCCGGGTTTTAACCCGACAGCAGTGACCTGTTTGAGTGAGAATTACTCGTCTTCCAGTTCGATGTTGATACCCAGCGAACGAATCTCTTTCAACAATACGTTGAAGGATTCTGGCATGCCCGGCTCCATCTGATGGTTGCCGTCCACGATGTTTTTATACATCTTGGTACGACCGTTCACGTCATCAGCCTTAACGGTGAGCATTTCCTGCATTCAAGGAAGATTGGGG
+
CCCCCGGGGGGGGGGGGGG@C@CFFGGGGFFGGGGGGGGGCCFGFGGGGGDGGGGCGGFBFFGGGGFEFEGGGGGGGGFGGGGGGGGGEGDFGGGGGEFGGE<FFGFGGGAF9EFFGGGGGGGGGGGGFFEGEG8EDCGFGGG=>FGFGDGEGBEGGGGGGGGGGGGCGGGG=FCDFFFFFFFFGGDGF@F5CBFFFFC*=A=@FFFF7A56CDGFD@=22>2-9865(7<EECFFF?EF)1(,(:@8<@47(6:(())))((599<?;F0(.525A2)-<A?(5)-)).).(,()))(.-
@M01607:188:000000000-KTTC9:1:1101:20842:2002 2:N:0:GAAGTGCT+TAAGCGCA
TTAGTCTGCGCTTTCAGCAACTTTAATAAATCTTTCACGGATTTGCTCCCGTCGGAGTTAGCACAATCCGCTGCCGGGTTTTAACCCGACAGCAGTGACCTGTTTGAGCGAGAATTACTCGTCTTCCAGTTCGATGTTGATACCCAGCGAACGAATCTCTTTCAACAATACGTTGAAGGATTCTGGCATGCCCGGCTCCATCTGATGGTTGCCGTCCACGATGTTTTTATACATCTTGGTACGACCGTTCACGTCATCAGACTTAACGGTGAGGATTTCCTGCGTCTTTATACGCTTAGGG
+
CCCCCGGGGGGGGGG66,=;FGGGGGGGGGGGGGGGGGGGCGGGFFFFFGGGGGGGGGGGGGGGGGGGGGGGGGGGGGFGCGGGGGGGEGFGGGGGGGGGGGGGGGGGGGGGGGGGGGGGGGGGGGGGGEGGGGGGGGGFAFGGGFGGDGGGDBGGGGGGGGGGGGGFFGFGGGCFFFFFFFFFFGGGFFFEFFFBAFGGFFFGGFFABCDFGGGEB9E@@FF@31;8?FFFF))?FE@F??@?@66@F:4418:?75422:7B49B:94:?(().22):4)((-2:8>)525(-:2(87(
@M01607:188:000000000-KTTC9:1:1101:20610:2007 2:N:0:GAAGTGCT+TAAGCGCA
TTAGTCTGCGCTTTCAGCAACTTTAATAAATCTTTCACGGATTTGCTCCCGTCGGAGTTAGCACAATCCGCTGCCGGGTTTTAACCCGACAGCAGTGACCTGTTTGAGCGAGAATTACTCGTCTTCCAGTTCGATGTTGATACCCAGCGAACGAATCTCTTTCAACAATACGTTGAAGGATTCTGGCATGCCCGGCTCCATCTGATGGTTGCCGTCCACGATGTTTTTATACATCTTGGTACGACCGTTCACGTCCTCAGACTTAACGGTGAGCATTTCCTGCATTAAAAGATTTCGAGGG
+
CCCCCGGGGGGGGGG;;,==FFGGFGGGGGGGGGGGGGGGGGGGGGFFGGGGGGGGGGGGGGGGGGGGGGGGGGGGGGGGCGGGGGGGGGGGGGGGGGGGGGGGFGGGGGGGGGGFGGFGGGGGGGGGGGGGGGGGGGGFGGGDFGGGGGGGGFGGGFGGGGGGGGGGGGFGGGGGGFFFFFFFGGGGFFFEFFFFFF4FFF=FFFFFECDFFGGEB9;@>DDF?7A1?F9?3?C4AC3BE<@31>>DB?2>??2,3)),2444B29<9??BFF)).6<BF2(.6<)6624()))),34;9
@M01607:188:000000000-KTTC9:1:1101:13309:2022 2:N:0:GAAGTGCT+TAAGCGCA
TTAGTCTGCGCTTTCAGAAACTTTAATAAATCTTTCACGGATTTGCTCCCGTCGGAGTTAGCACAATCCGCTGCCGGGTTTTAACCCGACAGCAGTGACCTGTTTGAGCGAGAATTACTCGTCTTCCAGTTCGATGTTGATACCCAGCGAACGAATCTCTTTCAACAATACGTTGAAGGATTCTGGCATGCCCGGCTCCATCTGATGGTTGCCGTCCACGATGTTTTTATACATCTTGGTACGACCGTTCACGTCATCAGACTTAACGGGTAGCATTTCCTGCACCAGAGACAGCTGAGGG
+
CCCCCGGGGGGGGGGCEFCFGGGGGGGGGGGGGGGGGGGGGGGGCGGGGGGGGGGGGGGGGGGGGGGGFGGGGGGGGGGGGGGGGGGGGGGGGGGGGGGGGGGGGGGDGGGGGGGGGGGGGGGGGGGGGGGGGGGGDFGFGGGGGGGGGGGGGBGGGGFGGGGGGFGGGGFFGGGGGFFFFFFFFGFGFFFEFFBEFFCCBFFGGFF4>A>FG5AA>DE@FDF1?CF@FECC?C?C6C3B))((14,4:7()8?F::B9)8:?BF2)49(402,)4:AA4<)(,5(:?B:(,,227(,424
@M01607:188:000000000-KTTC9:1:1101:19353:2023 2:N:0:GAAGTGCT+TAAGCGCA
TTAGTCTGCGCTTTCAGAAACTTTAATAAATCTTTCACGGATTTGCTCCCGTCGGAGTTAGCACAATCCGCTGCCGGGTTTTAACCCGACAGCAGTGACCTGTTTGAGCGAGAATTACTCGTCTTCCAGTTCGATGTTGATACCCAGCGAACGAATCTCTTTCAACAATACGTTGAAGGATTCTGGCATGCCCGGCTCCATCTGATGGTTGCCGTCCACGATGTTTTTATACATCTTGGTACGACCGTTCACGTCATCAGACTTAACGGTTAGCATTTCCTGCACAATCACTAGCTGAGGT
+
CCCCCFGGGGGGGGG@<,==CFEFGGGFGGGGGGGFFGGGGGGGFCEFFGGFGGGDEGGGGGGGGGGG?EGGGGGGGGGGGGGGFGG:EEFEGGGGGGGGGGGGGGFCGGGGGEDEFF9FEGGGGGGGGGGGGGGGGGFFGDFGEGFFEDEGGFCFGCGGGGFGGGGFGGGCGGGFGFFFF@AFGGGGFFFFFEDD)/?FFFCGCF@ABC>;FC5?52>@@>6(<?F?DE6?EC7?FEFFFF<?FFF20(4<?BFF?B<B23267)9?96(3:2<AD464)5>0:9<>:08<4>?A44:((
@M01607:188:000000000-KTTC9:1:1101:10277:2031 2:N:0:GAAGTGCT+TAAGCGCA
TTAGTCTGCGCTTTCAGAAACTTTAATAAATCTTTCACGGATTTGCTCCCGTCGGAGTTAGCACAATCCGCTGCCGGGTTTTAACCCGACAGCAGTGACCTGTTTGAGCGAGAATTACTCGTCTTCCAGTTCGATGTTGATACCCAGCGAACGAATCTCTTTCAACAATACGTTGAAGGATTCTGGCATGCCCGGCTCCATCTGATGGTTGCCGTCCACGATGTTTTTATACATCTTGGTACGACCGTTCACGTCATCAGACTTAACGGTTAGCATTTCCTGCAAGACAACACCCTGAGGT
+
CCCCCGFFGGGGGGGFG,CFFGGGGGGGGGGGGGGGGGGGGGGGGGGGGGGGGGGGGGGGGGGGGGGGGGGGGGCGGGGGGGGGGGGGGGGGGGCFGGGGGGGGGGGGFDGGEGFGGGGGGGGGGGGGGGGGGGGGGGGFGGGCFGGGGGGGGFGGGGGGGGGGGGGGCFFFGGGGCFFFFEFFGAFFF5C@FF>EFFGCFFEDDFF6EEFFG=EEB>E9=D@(9<FDFF3<?ECEFEEFEFFF9FFF<BBAFFFFFAA?2)4:*)),7<(-3:AAAB<AA424.3((3:B03((,.43<(
@M01607:188:000000000-KTTC9:1:1101:9349:2036 2:N:0:GAAGTGCT+TAAGCGCA
TTAGTCTGCGCTTTCAGAAACTTTAATAAATCTTTCACGGATTTGCTCCCGTCGGAGTTAGCACAATCCGCTGCCGGGTTTTAACCCGACAGCAGTGACCTGTTTGAGCGAGAATTACTCGTCTTCCAGTTCGATGTTGATACCCAGCGAACGAATCTCTTTCAACAATACGTTGAAGGATTCTGGCATGCCCGGCTCCATCTGATGGTTGCCGTCCACGATGTTTTTATACATCTTGGTACGACCGTTCACGTCATCAGACTTAACGGTGAGCATTTCCTGCATCTTATGACGCTGAGGA
+
CCCCCGGGGGGGGGGGG,CFFGGGGGGGGGGGGGGGGGGGGGGGGGGGGGGGGGGGGGGGGGGGGGGGGGGGGGGGGGGGCGGGGGGGGF@FGCFGGGGGGGGGGGGGGGGGGGFFGFGGGGGGGGGGGGFGGGFFGGGFGGGGGGGGGGGGGFGGGGGFGGGGGGGGGGDGFGGFGFFFFFFFGGGGFFF8AF>EBFGFFFFGD+=FEC?ADGGAFFF=@DF@3<A;<FCC57C?AFFFCFF;@@@;BFF<14<F04-42>B2*-9<0,2<?7<2:94>2<2()))-6<<<),8?<>1<,
@M01607:188:000000000-KTTC9:1:1101:16752:2043 2:N:0:GAAGTGCT+TAAGCGCA
TTAGTCTGCGCTTTCAGAAACTTTAATAAATCTTTCACGGATTTGCTCCCGTCGGAGTTAGCACAATCCGCTGCCGGGTTTTAACCCGACAGCAGTGACCTGTTTGAGCGAGAATTACTCGTCTTCCAGTTCGATGTTGATACCCAGCGAACGAATCTCTTTCAACAATACGTTGAAGGATTCTGGCATGCCCGGCCCCATCTGATGGTTGCCGTCCACGATGTTTTTATACATCTTGGTACGACCGTTAACGTCATCAGACTTATCGGTGAGCACTTCCTGCAATCCCCATTGCTGAGGG
+
CCCCCFGGGGGGGGGGGGG@CCEFGCGGGGGGGGF,@FFGGGG9,CCFGGGGGGGGGGEGGGEFGGGCFGGGDDGGGGFGCGGGGG?GEF>FGGGGGGAFGGFFGEGFGG>7=BEGGGEGGGGFGFGFGFGFEDGFGGGBDDFC8FFGEGDGGF6=EGGGFGFG:ED=DGGG9FGGFCFFAAA7<,A9?CAC3@BD):*3AFFG>@6AEE6807/))(5:61;@17A?(.))/95636);)9(,619(8(-62::<())422)6@)64(41(3>)(..5<<9?:<)2<08?:9)-)664(-
@M01607:188:000000000-KTTC9:1:1101:21237:2047 2:N:0:GAAGTGCT+TAAGCGCA
TTAGTCTGCGCTTTCAGCAACTTTAATAAATCTTTCACGGATTTGCTCCCGTCGGAGTTAGCACAATCCGCTGCCGGGTTTTAACCCGACAGCAGTGACCTGTTTGAGCGAGAATTACTCGTCTTCCAGTTCGATGTTGATACCCAGCGAACGAATCTCTTTCAACAATACGTTGAAGGATTCTGGCATGCCCGGCTCCATCTGATGGTTGCCGTCCACGATGTTTTTATACATCTTGGTACGACCGTTCACGGCATTCGACTTTACGGTGGACATTTCCTGAAAGGATATCTGCTTGGGG
+
CCCCCF<E<CGGGGG6<,=;CEFGGGGGGFGGGDGGGGGDGGGGGFEFGGGGGGGGGGC@FGGGGGGGGGGGGGGGGGGGGGGGGGFGD@CGGGGGGGGGGGGGGCEFGGCFEEGGGGFFCFEGGGGFDEFGGGGFGGGFGGGGGFFGECEGGFGGDDFGGFGGGCFGGFFCCF++59?FFE5CFFGGFFFFFDF95BDFFF=>CACFBA?4DEE?;255>5=/9?A?=CCC??<6FE<F))(/(.63<B7)3(((,))))(-,*))42((((..-69:AD>))3<::?<99<264))(.4
@M01607:188:000000000-KTTC9:1:1101:11641:2050 2:N:0:GAAGTGCT+TAAGCGCA
TTAGTCTGCGCTTTCAGAAACTTTAATAAATCTTTCACGGATTTGCTCCCGTCGGAGTTAGCACAATCCGCTGCCGGGTTTTAACCCGACAGCAGTGACCTGTTTGAGCGAGAATTACTCGTCTTCCAGTTCGATGTTGATACCCAGCGAACGAATCTCTTTCAACAATACGTTGAAGGATTCTGGCATGCCCGGCTCCATCTGCTGGTTGCCGTCCACGATGTTTTTATCCATCTTGGTACGACCGTTCACGTCATAAGACTTACCGGTGAGCATTTCCCGCAAGAAGTCCAGCTTAGGG
+
CCCCCGGGGGGGGGGFGGFGGGGGGGGGGGGGGGGGGGGGGDFGCGGGFGGGGGGGGGGGGGGGGDCGGGGGGGGDGGCFGGGGGGGDGGEGGGGGGGGGGGGGGGG7FGGGGGGGGGGGGGGGGGGGGGGFGGGGGGGFGGGGGGGFGGGGGFDCGGGGGGGGFDFFGGGGGFGGFFFFFFFFGGGGFBFFFFFFFBGGFF4>+=FFDF5A>E5?DFF@FBFFCF4=07)7?C;3AE3A?C<,(.6<0(5>BF0(()))),4<@98?9>0-1()4<)-))(-90((,(.-)))()))),(
@M01607:188:000000000-KTTC9:1:1101:17843:2069 2:N:0:GAAGTGCT+TAAGCGCA
TTAGTCTGCGCTTTCAGAAACTTTAATAAATCTTTCACGGATTTGCTCCCGTCGGAGTTAGCACAATCCGCTGCCGGGTTTTAACCCGACAGCAGTGACCTGTTTGAGCGAGAATTACTCGTCTTCCAGTTCGATGTTGATACCCAGCGAACGAATCTCTTTCAACAATACGTTGAAGGATTCTGGCATGCCCGGCTCCATCTGATGGTTGCCGTCCACGATGTTTTTATCCATCTTGGTACGACCGTTCACGTCATCAGACTTAACGGTGAGCATTTCCTGCAAGATGATGAGCTGAGGA
+
CCCCCGFGGGGGGGGGGGF6===EFGGGGGGGGGGGGGGGGGGGDGGGGGGGGGGGGGGGGGGGGGGGGGGGGGGGGGGGGGGGGGGGGGGGGGGGGGGGGGGGGGFGGGGGGGGGGGGGGGGGGGGGGGFFGGGGGGG+=FGFDDGGGGGGGFGGGGGGGGGGGGGGGGGGFCGGFFFFFFFFGGGGFFFFFFFFFFGGFFFGGFCAEEBFFGGFA2BD=B@FFCFFF<)6<)79AC<F3)2:;60<?F?BFFF0::2,))547<<:9?11<>B7><<.6:?02).5A))-4)84:868)
@M01607:188:000000000-KTTC9:1:1101:12502:2072 2:N:0:GAAGTGCT+TAAGCGCA
TTAGTCTGCGCTTTCAGAAACTTTAATAAATCTTTCACGGATTTGCTCCCGTCGGAGTTAGCACAATCCGCTGCCGGGTTTTAACCCGACAGCAGTGACCTGTTTGAGCGAGAATTACTCGTCTTCCAGTTCGATGTTGATACCCAGCGAACGAATCTCTTTCAACAATACGTTGAAGGATTCTGGCATGCCCGGCTCCATCTGATGGTTGCCGTCCACGATGTTTTTATACATCTTGGTACGACCGTTCACGTCATCAGACTTAACGGTGAGCATTTCCTGCAAATTGAGTAGCTGAGGG
+
CCCCCGGGGGGGGGGFFFFGGGGGGGGGGGGGGGGGGGGGGGGGFC<FFFGGGGGGGGGGGGGGGGGGCFGGGG?FGGGGGGGFED=EGGGGGGGGGGGGGGGGGGGCEFECEGGGGGGGGGGCGGGGFFCGGGGGGGGFGFGFGDG8ECEEGF@FCGGGGGGGGGGGDGGGFGGG?CFFFFFFGGGGFFF9FD?A>EGFCCEG>BFFFEBFGDEFED;@(-=DC);76<EC6<<CCC3F3?DDBBB?123><3(-()6228?>FBB?BFB?FFFF<BAFFBB<>BFF253>>B24921:(
@M01607:188:000000000-KTTC9:1:1101:11244:2081 2:N:0:GAAGTGCT+TAAGCGCA
TTAGTCTGCGCTTTCAGAAACTTTAATAAATCTTTCACGGATTTGCTCCCGTCGGAGTTAGCACAATCCGCTGCCGGGTTTTAACCCGACAGCAGTGACCTGTTTGAGCGAGAATTACTCGTCTTCCAGTTCGATGTTGATACCCAGCGAACGAATCTCTTTCAACAATACGTTGAAGGATTCTGGCATGCCCGGCTCCATCTGATGGTTGCCGTCCACGATGTTTTTATACATCTTGGTACGACCGTTCACGTCATCAGACTTAACGGTGAGCATTTCCTGCAACCAAATCAGCTAGGTG
+
CCCCCGGGGGGGGGGEEF@FFGGGGGGGGGGGGGGGGGGGGGGGFGGGGGGGGGGEGGGGGGGGGGGGGGGGGGGGGGGGGGGGGGGGGG7FGGGGGGGGGGGGGGG<FFEGGGGGGGGGGGGGGGGGGGGFGGGGGFGFGGGGGGGGGGGGGFGFGGFFGGGGGGGGGGGGCGGGGFFFFEFFGGGGF@5:CEEFAAGGFFEDCFAFECAFGEEFF>B?BB@@EE8@??CEFFEEFFFFCFFFF@@FF?:A03?FBA4?<BF>F29:;??6?>F7A)694A?FFB:(46244>24-3:A4
@M01607:188:000000000-KTTC9:1:1101:8422:2082 2:N:0:GAAGTGCT+TAAGCGCA
TTAGTCTGCGCTTTCAGAAACTTTAATAAATCTTTCACGGATTTGCTCCCGTCGGAGTTAGCACAATCCGCTGCCGGGTTTTAACCCGACAGCAGTGACCTGTTTGAGCGAGAATTACTCGTCTTCCAGTTCGATGTTGATACCCAGCGAACGAATCTCTTTCAACAATACGTTGAAGGATTCTGGCATGCCCGGCTCCATCTGATGGTTGCCGTCCACGATGTTTTTATACATCTTGGTACGACCGTTCACGTCATCAGACTTAACGGTGAGCATTTACTGCATGTTGATGCGCTGAGAG
+
CCCCCGGGGGGGGGGGGFAFGGGGGGGGGGGGGGGGGGGGGGGGCGFGGGGGGGGGGGGGFGGGGGFGGGGGFGDGGGGGFGGGGGGGGGGGGGGGGGGGGGGGGGGCFGG@EGGGGGGGGGGGGGGGGFFFGGGGGGGFGGGGGGCGEGGGGFGDGGGFGGGGGGGDFGGGGGGGFAACFCFFCFGFFFF@FFDF=>GGF6AFGFFFFE?AGG=?D=B2(5=(9?FFF<19?E57FC<B6CF@FBFFB78A(41?<><B?FFA8<>:>F?6<>2345)6446)6:<).6<)4(((476))
@M01607:188:000000000-KTTC9:1:1101:18447:2087 2:N:0:GAAGTGCT+TAAGCGCA
TTAGTCTGCGCTTTCAGAAACTTTAATAAATCTTTCACGGATTTGCTCCCGTCGGAGTTAGCACAATCCGCTGCCGGGTTTTAACCCGACAGCAGTGACCTGTTTGAGCGAGAATTACTCGTCTTCCAGTTCGATGTTGATACCCAGCGAACGAATCTCTTTCAACAATACGTTGAAGGATTCTGGCATGCCCGGCTCCATCTGATGGTTGCCGTCCACGATGTTTTTATACATCTTGGTACGACCGTTCACGTCATCAGACTTAACGGTGAGCATTTCCTGCACAGCTTTGTGCTGAGGG
+
CCCCCDGGGCGCGFGGDGE<CCCFGEEGGGDFFGGGFGGGDCFF,FFFFDGFGGGCCFFGGGGGGGGFGGDFGC8FEEC@CGGGF,AFEG@>FFBFGGGGCAEFFFFFFGGDGCEEGGAFGGEEFGGGFA>FGGGGGGEFGGGCFGFFGGGC>DGGGCFGGGGGGFEFGGGCFCFFCFFAA759CGGGFCFFFFF57@GGFFED=@8F@AEAFG5DFDF?@@F3C?ADFEFFE??CF7/;3???>>6;(4,.241(.5)4)4?)*).(48(:02ABB<<)54:?BA(.).)-:(4))-(4(
@M01607:188:000000000-KTTC9:1:1101:18709:2111 2:N:0:GAAGTGCT+TAAGCGCA
TTAGTCTGCGCTTTCAGAAACTTTAATAAATCTTTCACGGATTTGCTCCCGTCGGAGTTAGCACAATCCGCTGCCGGGTTTTAACCCGACAGCAGTGACCTGTTTGAGCGAGAATTACTCGTCTTCCAGTTCGATGTTGATACCCAGCGAACGAATCTCTTTCAACAATACGTTGAAGGATTCTGGCATGCCCGGCTCCATCTGATGGTTGCCGTCCACGATGTTTTTATACATCTTGGTACGACCGTTCACGTCATCAGACTTAACGGTTAGCATTTCCTGCAACCCAACCGGCTGGAGG
+
CCCCCGGGGGGGGGGGGGG6=CCFGGGGGGGGGGGGGGGGGGGGEGGGGGGGGGGGGGGGGGGGGGGGGGGGGGGGGGGDGGGGGGGGGGGGGGGGGGGGGGGGGGGGGGGGGGGGGGGGGGGGGGGGGFGGGGGGGGGFGGGD8D=FGGGGGFGGGGGGGGGGGGGGGGGGGGGGGFFFFFFFGGGGFBFF5@>DBFGGFFCFFFF>@EEFGGGFF@F@BFF(<<5@FE6?<EFCFE@F3)(/6>@DFF0::,(115)4442A6<A6>?1434<4<A4AA<:0<?F??B0(((,,(((.-
@M01607:188:000000000-KTTC9:1:1101:10086:2113 2:N:0:GAAGTGCT+TAAGCGCA
TTAGTCTGCGCTTTCAGCAACTTTAATAAATCTTTCACGGATTTGCTCCCGTCGGAGTTAGCACAATCCGCTGCCGGGTTTTAACCCGACAGCAGTGACCTGTTTGAGCGAGAATTACTCGTCTTCCAGTTCGATGTTGATACCCAGCGAACGAATCTCTTTCAACAATACGTTGAAGGATTCTGGCATGCCCGGCTCCATCTGATGGTTGCCGTCCACGATGTTTTTATACATCTTGGTACGACCGTTCACGTCATCAGACTTAACGGTGAGCATTTCCTTCAGGGCCCCTAGCTGGGGG
+
CCCCCC@EFGGGGGGCF,=FGGGGGFGGGGCFGGGGGCFGC@FGGGGCFGGGGGEEFFDFGGGGGGACEFGGECFEGDFFGGFGGCDFGDEE?FGGGGGGGGFGGGGFFDEFG=EFGDGGGGG8FEEFAFAFG?;FGEGBGDAFGFCFGCEGG>>?EGFFFGGGGGG89F?F?FGF7AFAF7?7CEGFFDFFFABDFBGGFF=FFFFFBC?FGEGDF@>2>2=@FFF;;E?CF<CCFF3A?EF;60:D(((4141((.6<.28)/-46;?8<04234<A<)))5))(-((4(-12.-((((
@M01607:188:000000000-KTTC9:1:1101:11146:2118 2:N:0:GAAGTGCT+TAAGCGCA
TTAGTCTGCGCTTTCAGCAACTTTAATAAACCTTTCACGGATTTGCTCCCGTCGGAGTTAGCACAATCCGCTGCCGGGTTTTAACCCGACAGCAGTGACCTGTTTGAGCGAGAATTACTCGTCTTCCAGTTCGATGTTGATACCCAGCGAACGAATCTCTTTCAACAATACGTTGAAGGATTCTGGCATGCCCGGCTCCATCTGATGGTTGCCGTCCACGATGTTTTTATACATCTTGGTACGACCGTTCACGTCATCAGACTTAACGGTGAGCATTTCCTGCAATAGCCTCCGCTGAGGA
+
CCCCCA9CFE>FGGGDG<6EEEFFGGGGGGGGGGGGGGGGGGEGGGGGE@FGGEGGGGGFAFGGDFGGCFGGGCCGGGGC>FGGGGGEGFEGGGFGGGGGFGGGGGGGGGEGGGGGGGFFGGGGF,AEAFBAEGFGGGFFGGG=@FFCCEGEE5CGEGGFEDDFGGGCGFGGGFGGFAAFFFFFC:FGFBFF>D>DAEGFFFFC>F6A@E66:C4):6552<;;C<51;<3?E5CF6?<A)9/3:@B<<0:>?7??44)<78?BF9<:0((4,5AFAAF))62:4)66<09:0(((-(.4.
@M01607:188:000000000-KTTC9:1:1101:22170:2126 2:N:0:GAAGTGCT+TAAGCGCA
TTAGTCTGCGCTTTCAGCCACTTTAATAAATCTTTCACGGATTTGCTCCCGTCGGAGTTAGCACAATCCGCTGCCGGGTTTTAACCCGACAGCAGTGACCTGTTTGAGCGAGCATTACTCGTCTTCCAGTTCGATGTTGATACCCAGCGAACGAATCTCTTTCAACAATACGTTGAAGGATTCTGGCATGCCCGGCTCCATCTGATGGTTGCCGTCCACGATGTTTTTATACATCTTGGTACGACCGTTCACGTCATCGGCTTTAACGCTGAGCATTTCCTTCAATTTGTGGAGCTTAGGC
+
CCCCCGGGGGGGGGGGG9<<EFGGGGGGGGGGGGGGFGGG:FFG@FF<FGGFGGGDFGGGFGGGGFGGGGGEEGGDEGFECGFFEGGGGGGGGGGGGGGGG@FGG,F@EFF7+4FFGGCGGGGGGGFFGFFGGGGGGFGFFDGGFEFFGG7CGFGGE=DDFGDDFGGDCFCFFF6CGF5:6AAFGGDFFFFEFDBEAEGFA:AFG6BAEC?AFGGFEFE?0313CCF0=E3CCE)):?<F)7176((8(,,<:?:(1)(,(((5*-::((((.(-8<BD4))-.--4:))(()((.(.43(
@M01607:188:000000000-KTTC9:1:1101:13258:2127 2:N:0:GAAGTGCT+TAAGCGCA
TTAGTCTGCGCTTTCAGAAACTTTAATAAATCTTTCACGGATTTGCTCCCGTCGGAGTTAGCACAATCCGCTGCCGGGTTTTAACCCGACAGCAGTGACCTGTTTGAGCGAGAATTACTCGTCTTCCAGTTCGATGTTGATACCCAGCGAACGAATCTCTTTCAACAATACGTTGAAGGATTCTGGCATGCCCGGCTCCATCTGTTGGTTGCCGTCCCAGATGTTTCTATACATCTTGGTACGTACGTTCACGTCATCAGACTTAACGGTTAGCATTTCCTGCAGTTGGTTATGCTGAGGC
+
CCCCCG<FGGGGG@FEFG9FFGGGGGGGGGGGGGGGGGGGCFFG9FEF@FEGGGGEGGDGFGGGGGGGGGGGEGDEC@@FEFGGGGGEGE@FFGGG8E9FFCFGGGF@FF:>8CGGGGGGGFC<DFFFGEGGGCECFFDED@F=DDDGGGGGCBC6EFDFGGGGDDFD@FGGGGGGGFFFF7?7CFFGFFFF5?>>29*3=BCD++/@>>DF:C??4(*.7@F73);9?<)93./)+57A4?1()/3/5=EF0:;06:).34,6944:0:(,1<26A2:A2<:4().-,(,42-<A4)((-
@M01607:188:000000000-KTTC9:1:1101:24234:2131 2:N:0:GAAGTGCT+TAAGCGCA
TTAGTCTGCGCTTTCAGAAACTTTAATAAATCTTTCACGGATTTGCTCCCGTCGGAGTTAGCACAATCCGCTGCCGGGTTTTAACCCGACAGCAGTGACCTGTTTGAGCGAGAATTACTCGTCTTCCAGTTCGATGTTGATACCCAGCGAACGAATCTCTTTCAACAATACGTTGAAGGATTCTGGCATGCCCGGCTCCATCTGATGGTTGCCGTCCTCGATGTTTTTATACATCTTGGTACGACCGTTCACGTCATCAGACTTAACGGTTAGCATTTCCTTCACGTATCGATTCTGAGGG
+
CCCCCFFGGGGGGGGGGG,EFGGGGGGGGGGGGGGGGGGD@FFGGGGGGG7FFGGGDGGGFGGGGGGGGGGGGGGGGGGGGGGGGGGGGGGGGGGGFGGGGGGGGGGGGGGGGGGGGGGGGGGGGGGGCFGGGGGFGFGFGGGFF?EGGGGGGFCFGGGGGGGGGGGGGGGGGGFFFFFFFFFFGFGGFBF>ADFE=EG9BF4C>FFFFFFFGGGFF9C@==E8ECAD<ECFFC?);3=F33(/4;9<D?FFFFF??F624:B464<:B::37):6:<)5)).),(4,47((4)6<4)6(-
@M01607:188:000000000-KTTC9:1:1101:20522:2136 2:N:0:GAAGTGCT+TAAGCGCA
TTAGTCTGCGCTTTCAGAAACTTTAATAAATCTTTCACGGATTTGCTCCCGTCGGAGTTAGCACAATCCGCTGCCGGGTTTTAACCCGACAGCAGTGACCTGTTTGAGCGAGAATTACTCGTCTTCCAGTTCGATGTTGATACCCAGCGAACGAATCTCTTTCAACAATACGTTGAAGGATTCTGGCATGCCCGGCTCCATCTGATGGTTGCCGTCCACGATGTTTTTATACATCTTGGTACGACCGTTCACGTCATCAGCCTTAACGGTGAGCATTTCCTGCAAAATTGCACGCTGAGGG
+
CCCCCGGGGGGGGGG@<,=CFGGGGGGGGGGGGGGGGGGGGGGGGGGGGGGGGGGGGGGGGGGGGGGGGGGGGGGGGGGGGGGGGGGGGGGGGGGGGGGGGGGGGGGGGGGGGGGGGGGGGGGGGGGGGGGGGGGGGCFFFGGGGGFGC>EGGFGFGGGGGGGGGGGGGGGGGGGGGFF*;CFFGGGGFFFFFDFF2?DFFFEGDFFFFFBFGGEE4(>DFFFFFEFFFF3)9CCEFFFFFC076@FFFFF<:??F?FB7)3759<B?((((2:<?A94<<A?(54:AFA24)(-2:(232
@M01607:188:000000000-KTTC9:1:1101:22009:2138 2:N:0:GAAGTGCT+TAAGCGCA
TTAGTCTGCGCTTTCAGCCACTTTAATAAATCTTTCACGGATTTGCTCCCGTCGGAGTTAGCACAATCCGCTGCCGGGTTTTAACCCGACAGCAGTGACCTGTTTGAGCGAGAATTACTCGTCTTCCAGTTCGATGTTGATACCCAGCGAACGAATCTCTTTCAACAATACGTTGAAGGATTCTGGCATGCACGGCTCTATCTGATGGTTGCCGTCCACGATGTTTTTATTCCTCTTTGTCCACCCGTGCACGTGATTGTACTTACCGTTGAGCATTTCCTGCACTCTTCTGCGCTGAGGT
+
C@CCCCFGFCEEGGFAFC86CCCFFFEFFGGGGGGGGGFG7C@F<FF,FC:FGGGCCFCGGGGGFFDE@FFDEGGFD:FFCFGGGGAF>4+@FE8FGG<AFGEFG8<B84=++B,4FFGG7FB,>FGGGD4ECFFG83@FG9DCFGDFG>+>E5@+=,=FG,E=AE9@CEFGGG?+<86:0>*?ECF*;@9*;059)?*+=3*+2=99*9BA>:??)5*6>2>/9)=;<))1)).1+.)3)/))((63((()//((.)).)66<84((((((()-.)64:<),.,)()-)).)((,(-(4,
@M01607:188:000000000-KTTC9:1:1101:15483:2150 2:N:0:GAAGTGCT+TAAGCGCA
TTAGTCTGCGCTTTCAGAAACTTTAATAAATCTTTCACGGATTTGCTCCCGTCGGAGTTAGCACAATCCGCTGCCGGGTTTTAACCCGACAGCAGTGACCTGTTTGAGCGAGAATTACTCGTCTTCCAGTTCGATGTTGATACCCAGCGAACGAATCTCTTTCAACAATACGTTGAAGGATTCTGGCATGCCCGGCTCCATCTGATGGTTGCCGTCCACGATGTTTTTATACATCTTGGTACGACCGTTCACGTCATCAGACTTAACGGTGAGCATTTCCTGCACTGGAATGGGCTGGGGG
+
CCCCCFFGGGGGGGGGGGGGGGGGGGGGGEFGGGGGGGGGGGGGGGGGFGGGCEGGGGGGGGGGGGGGGGGGGGGGGGGG@FGGGGFGGGEGGGGGGGGGGGGGGGGFGGGEGGGGGFFGGGGGGGGGGFGGGGGGGGGFGGGGGCEGGDGCEFGGGCFGFCDAFGGGGGGFFFFGGFFFFEFFGGGGF@>EFEEF2?CCFF;D+3BA;;@FCGEDF@EDFBF1).)/,95???EEC?@FCEF(36;(3(,:???:0<623:)-*.<B08:0((-4<..6<)(,2)(4:0)52.48(((((
@M01607:188:000000000-KTTC9:1:1101:13525:2165 2:N:0:GAAGTGCT+TAAGCGCA
TTAGTCTGCGCTTTCAGAAACTTTAATAAATCTTTCACGGATTTGCTCCCGTCGGAGTTAGCACAATCCGCTGCCGGGTTTTAACCCGACAGCAGTGACCTGTTTGAGCGAGAATTACTCGTCTTCCAGTTCGATGTTGATACCCAGCGAACGAATCTCTTTCAACAATACGTTGAAGGATTCTGGCATGCCCGGCTCCATCTGCTGGTTGCCGTCCCCGATGTTTTTATACATCTTGGTACGACCGTTCACGTCATCAGGCTTAACGGTCAGCCTTTCCTGCCTTAATTTTTGCTGAGGG
+
CCCCCFFGGGGGGGG@CFCFGFGGGGGGGGGGGGGGGGGGGGGGFGGGGGGGGGGGGGGGGGGGGGGGGGGGGGGGGGGGCGGGGFFDFGGGGFFFGFFGGGGGGGFCFF:CEGGGGGFGEFGGGGGGGGGGD?CFFFGFFGGGGGGGGGGGGFGGGGGGG=EGFGGGGGG?@FGG7?FFF797CDFGFDFEFA?BAF4>FFCC+=AADE?F:5A?E((:1116CCFDF?))9557@?4A9<??9>F2147<21(-4-)3),,(7).(4(((()(.5.)62)(()))69<<))-7-))(-(
@M01607:188:000000000-KTTC9:1:1101:15771:2177 2:N:0:GAAGTGCT+TAAGCGCA
TTAGTCTGCGCTTTCAGAAACTTTAATAAATCTTTCACGGATTTGCTCCCGTCGGAGTTAGCACAATCCGCTGCCGGGTTTTAACCCGACAGCAGTGACCTGTTTGAGCGAGAATTACTCGTCTTCCAGTTCGATGTTGATACCCAGCGAACGAATCTCTTTCAACAATACGTTGAAGGATTCTGGCATGCCCGGCTCCATCTGATGGTTGCCGTCCACGATGTTTTTATACATCTTGGTACGACCGTTCACGTCATCAGACTTAACGGTGAGCATTTCCTGCAGTAAAGATAGCGTAGGT
+
CCCCCGGGGGGGGGGGGGDEEGGGGGGGGGGGGGGGGGGGGGGGGGGFGGGGGGGGGGGGGGGGGGGGGGGGGGGGGGGGGGGGGGGGGGGGGGGGGGGGGGGGGGGGGGGGGDGFGGGGGGGGGGGGGFGGGGGGGGGFGGG=FGCFGGGGGFEFGDGGGGGGGGGFGGGGFFF?FFFFFFFFGGGGF@F@FFFFFFDDFFCDFFFFEFBFGGGDA23>9=@FECFF;EFEEFFFC?EFCEFFFFB??F0<??B?FB9?BFFF6>>:;B6?((2<<A6A4)51746524)-.6),,-3(.
@M01607:188:000000000-KTTC9:1:1101:21363:2180 2:N:0:GAAGTGCT+TAAGCGCA
TTAGTCTGCGCTTTCAGCAACTTTAATAAATCTTTCACGGATTTGCTCCCGTCGGAGTTAGCACAATCCGCTGCCGGGTTTTAACCCGACAGCAGTGACCTGTTTGAGCGAGAATTACTCGTCTTCCAGTTCGATGTTGATACCCAGCGAACGAATCTCTTTCAACAATACGTTGAAGGATTCTGGCATGCCCGGCTCCATCTGATGGTTGCCGTCCACGATGGTTTTATACATCTTGGTACGACCGTTCACGTCATCAGACTTAACGGTGAGCATTTCCTGCATTGGACTCCGCTGAGGG
+
CCCCCGGGGGGGGGG6<6;=EFFGGGGGGGGGGGGGGGGGGDGGGFEFFFFFGGGGGGGGGGGGGGGGGGGGGGGGGGFE7FFGAFGGGGGGGGGGFGFGGGGGFEFGGGGGGDGGGGGGGGGGGFGGDFFGGGFGGFFFGGGGGGGGGGGGEA>FCDFGGGGGGGGGGGFGFDGFDFFFFFFFGGFGFDFEFFFE2@DFFFFGGFFFEEDFGGE;4935>B0,=;):EEFCE?34AF8FEE?FF;>BB?:4<:??<268B:><?-686:(-3:A<:5)6<A>(6)),)))(((-((4,(-
@M01607:188:000000000-KTTC9:1:1101:21723:2187 2:N:0:GAAGTGCT+TAAGCGCA
TTAGTCTGCGCTTTCAGCCACTTTAATAAATCTTTCACGGATTTGCTCCCGTCGGAGTTAGCACAATCCGCTGCCGGGTTTTAACCCGACAGCAGTGACCTGTTTGAGCGAGAATTACTCGTCTTCCAGTTCGATGTTGATACCCAGCGAACGAATCTCTTTCAACAATACGTTGAAGGATTCTGGCATGCCCGGCTCCATCTGATGGTTGCCGTCCACGATGTTTTTATACATCTTGGTACGACCGTTCACGTCATCAGACTTAACGGTTAGCATCTCCTTCAGTCCTGTTAGCTTAGGC
+
CCCCCGGGGGGGGGGGG,@FFGGGGGGGFGGGGGGGGGGGGGGGFGFFGGDGGGGGGGGGGGGGGGFGGGGGGGGGGGGGGGGGGGGGGGGGGGGGGGGGGGGGG=F7FFGEGGGGFGGGGGGGGGGGGGGGGGGGGGGFGGGFGGGGGGGGGFECEGGGGGGCFGGGGGGGGGGFGFFFFFFFGFDCF@ACF5BDBBGGFFFBFFFFEFBF7?:?DFFF9BF@FCFDFF?33/6)8).;;E?@BF0??(2<BB6?()).),.:946<>4((,6))))-8)).5:<D?F<A<6):5247<,
@M01607:188:000000000-KTTC9:1:1101:13162:2194 2:N:0:GAAGTGCT+TAAGCGCA
TTAGTCTGCGCTTTCAGAAACTTTAATAAATCTTTCACGGATTTGCTCCCGTCGGAGTTAGCACAATCCGCTGCCGGGTTTTAACCCGACAGCAGTGACCTGTTTGAGCGAGAATTACTCGTCTTCCAGTTCGATGTTGATACCCAGCGAACGAATCTCTTTCAACAATACGTTGAAGGATTCTGGCATGCCCGGCTCCATCTGATGGTTGCCGTCCACGATGTTTTTATACATCTTGGTACGACCGTTCACGTCATCAGACTTAACGGTTAGCATTTCCTGCACCCGAGGATGCTGAGGG
+
CCCCCGDGGGGGGGGEEF<FGGGGGGGGGGGGGGGGGGGGGGGGGGGGEGGGGGGGGGGGGGGGGGGGGGGGGGGGGGGGDGGGGGGGGGGGGGGGGGGGGGGGGGGGGGGG@EGGGGGGGGGGGGGGGGGGGGFGGGGBGGGFGGGGGGGGGF>FGGGGGGGGGGGGGGGGGFC?EFF?FEFFGGGGFFF@FDEEAEGGFFEGGF69>ABFFDEFFFFD@FFFCFFF<C?EEFEFFCEF)9<0>;@FFFBA??<(4:)<>>DDFA>:>6(,449AAAABFAB?73?9(3922(())),4:
@M01607:188:000000000-KTTC9:1:1101:14648:2206 2:N:0:GAAGTGCT+TAAGCGCA
TTAGTCTGCGCTTTCAGAAACTTTAATAAATCTTTCACGGATTTGCTCCCGTCGGAGTTAGCACAATCCGCTGCCGGGTTTTAACCCGACAGCAGTGACCTGTTTGAGCGAGAATTACTCGTCTTCCAGTTCGATGTTGATACCCAGCGAACGAATCTCTTTCAACAATACGTTGAAGGATTCTGGCATGCCCGGCTCCATCTGATGGTTGCCGTCCACGATGTTTTTATACATCTTGGTACGACCGTTCCCGTCATCAGACTTAACGGTTAGCATTTCCTGCATTTTACCGTGCTGAGGT
+
CCCCCGGFGGGGGGGGGGGGGGGGGGGGGGGGGGGGGGGGGGGGFFE<EGGGGGGGGGGGGGGGGGGGFGGGGGGFGGGGDGFGGGGGGGGGGGGGGGGGGFGGGGGGGGGGEGGGGGGFEGGGFGGGGGGGGGAFGGGFGGGFFGGGGGGGGFGGGGGGGCGGGGGGF9C?<FGGGFFFFFAFGG5AFFF=AEFF2>>9B@CGGF64>A?FGEGFFD=2@>05CCF@DEEFFEEFFC)2)1379>FFFF(8:??0(-..27>BFFFF>F(1249A4ADF24:,))).<A>1,,3:<43:,
@M01607:188:000000000-KTTC9:1:1101:24297:2223 2:N:0:GAAGTGCT+TAAGCGCA
TTAGTCTGCGCTTTCAGACACTTTAATAAATCTTTCACGGATTTGCTCCCGTCGGAGTTAGCACAATCCGCTGCCGGGTTTTAACCCGACAGCAGTGACCTGTTTGAGCGAGAATTACTCGTCTTCCAGTTCGATGTTGATACCCAGCGAACGAATCTCTTTCAACAATACGTTGAAGGATTCTGGCATGCCCGGCTCCATCTGATGGTTGCCGTCCACGATGTTTTTATACATCTTGGTACGACCGTTCACGTCATCCGACTTAACGGTGAGCATTTCCTGCATTTTTAAGTGCTGAGGC
+
CCCCCGGGGGGGGGGGGG,EFFGGGGGGGGGGGGGGGGGGFGGGGGFGGGGGGGGGGGGGGGGGGGGGGGGGGGFGGGGGGGGGGGGGGGGGGGGGGGGGGGGGGGGGGGGGGDGGGGGGGGGGGGGGGGGGGGGGGGGFGGGFFGGGGGGGGDGFGFFGGGGFFFFGGGFDFFGGGFFFFFFFFEGGFFF@A5BFF4CFAF=FFFFFFF5FDCGFFFEFFBFFF?FD;CCEFFFEFFFFF6?;;FFFFF>)14:6<9)-(9>BFAFF>F1<6?)).5:244>?A2<9A:)-69442<?B(
@M01607:188:000000000-KTTC9:1:1101:8922:2224 2:N:0:GAAGTGCT+TAAGCGCA
TTAGTCTGCGCTTTCAGAAACTTTAATAAATCTTTCACGGATTTGCTCCCGTCGGAGTTAGCACAATCCGCTGCCGGGTTTTAACCCGACAGCAGTGACCTGTTTGAGCGAGAATTACTCGTCTTCCAGTTCGATGTTGATACCCAGCGAACGAATCTCTTTCAACAATACGTTGAAGGATTCTGGCATGCCCGGCTCCATCTGATGGTTGCCGTCCACGATGTTTTTATACATCTTGGTACGACCGTTCACGTCATCAGACTTAACGGTGAGCATTTCCTGCATTATCTTACGCTGAGGT
+
CCCCCGGGGGGGGGGFGE,EFGGGGGGGGGGGGGGGGGGGGGGGGGGGGGGGGGGGGGGGGGGGGGGGGGGGGGGDGGGGGGGGGGGGGGGGGGGGGGGGGGGGGGGGGCCFECFGGGGGGGGGGGGFGGGFEGGGGGGFGGGFD?8DGGGGGFGGGGGGGGFFGGGGGGGFGGGGGFFFFFFFGGGCBDFFFDFFFFGGFFCDFFFF@EEFGCEDBDE>=B@;C?A0255??CEFFF3BCFDF@FBF?02<??:?<AF?>:BF7)61;?006:A<AAF>A>0(6:4:)6))-2::?BBB5
@M01607:188:000000000-KTTC9:1:1101:14553:2229 2:N:0:GAAGTGCT+TAAGCGCA
TTAGTCTGCGCTTTCAGAAACTTTAATAAATCTTTCACGGATTTGCTCCCGTCGGAGTTAGCACAATCCGCTGCCGGGTTTTAACCCGACAGCAGTGACCTGTTTGAGCGAGAATTACTCGTCTTCCAGTTCGATGTTGATACCCAGCGAACGAATCTCTTTCAACAATACGTTGAAGGATTCTGGCATGCCCGGCTCCATCTGATGGTTGCCGTCCACGATGTTTTTATACATCTTGGTACGACCGTTCACGTCATCAGACTTAACGGTTAGCATTTCCTGCATATCTATCGGCTTAGGA
+
CCCCCGFGGGGGGGGGGGGGGGGGGGGGGGGGGGGGGGGGGGGGGGGFGGGGGGGGGGGGGGGGGGGGGDGGGGGGGGGGGGGGDGGGGGGGGGGGGGGGGGGGGGGGGGGGGGGGGGGGGGGGGGGGGGGGGGGGGGGFGGGDGGFFDGGGGFDGGGGGGFGG8DFGGGGGGGGGGFFFFEFFGGGGFFFCFBEE=DGGFFEGGFFFFE>FFEGFFFFFFFF@C5F@DE?E<5??FE<AEEDF>>BFFF?A?F2<1454).4>?24<F:(48<)<BFB>>>:B<A>).--411((())))
@M01607:188:000000000-KTTC9:1:1101:11847:2231 2:N:0:GAAGTGCT+TAAGCGCA
TTAGTCTGCGCTTTCAGAAACTTTAATAAATCTTTCACGGATTTGCTCCCGTCGGAGTTAGCACAATCCGCTGCCGGGTTTTAACCCGACAGCAGTGACCTGTTTGAGCGAGAATTACTCGTCTTCCAGTTCGATGTTGATACCCAGCGAACGAATCTCTTTCAACAATACGTTGAAGGATTCTGGCATGCCCGGCTCCATCTGATGGTTGCCGGCCACGATGTTTTTATACCTCTTGGTACGACCGTTCACGTCATCCAACTTAACGGTTAGCCTTTCCTTCCACTCCGTTTTCTTAGGG
+
CCCCCGDFGGGGGGGFFGEFGGGGGGGGFGGGGGGGGGGGGGGG<FGGCGFGGGGEFGGGGGGGGGGGGGGGFGGDEDGEGGFGFFGGGGGGGGGGGGGGGGGGGGGDFGGGGGGGGGFGEFGGGGGGGGGGGGGGGGC9FFGGG98DDGGGGFGGGGGGGGGGGGG88C?7979=CF?AFCFF797>F@FFFDFFBEGGAFCF>FAFEFBF8C*):@DF@@15CC;<(7)9)).)843A)53;9;04<72)(4<6?<))),,6*)-(41(-()).5-46422(-6)((((,5:2).))2,
@M01607:188:000000000-KTTC9:1:1101:23936:2238 2:N:0:GAAGTGCT+TAAGCGCA
TTAGTCTGCGCTTTCAGACACTTTAATAAATCTTTCACGGATTTGCTCCCGTCGGAGTTAGCACAATCCGCTGCCGGGTTTTAACCCGACAGCAGTGACCTGTTTGAGCGAGAATTACTCGTCTTCCAGTTCGATGTTGATACCCAGCGAACGAATCTCTTTCAACAATACGTTGAAGGATTCTGGCATGCCCGGCTCCATCTGATGGTTGCCGTCCACGATGTTTTTATACATCTTGGTACGACCGTTCACGTCATCAGACTTAACGGTGAGCATTTCCTGCAAGGGTCCGCGCTGAGGG
+
CCCCCGGGGGGGGGGGG,,CFGGGGGGGGGGGGGGGGGGGGGGGGGGGGGGGGGGGGGGGGGGGGGGGGGGGGGGGGGGGCGGGGGFGGGEGGGGGGGGGGGGGGGGGG7EFGDGFGGFGGGEGGGGGGGGGGGFFGEGFGGGGEGGGGGGGGFGGGFGGGGGGGGGGGGGGGGGGFFFFFFFFGGGGFFFCFEFFF4DGFFFDDFFFFFFFGDGFFFF>@DFFFCAF@E7C7CEFFF<F672?@B@FFFBFF74<0::??F?B?<>?(::??72><)).6A:()-1?F?((-,36>>?0(
@M01607:188:000000000-KTTC9:1:1101:17652:2250 2:N:0:GAAGTGCT+TAAGCGCA
TTAGTCTGCGCTTTCAGAAACTTTAATAAATCTTTCACGGATTTGCTCCCGTCGGAGTTAGCACAATCCGCTGCCGGGTTTTAACCCGACAGCAGTGACCTGTTTGAGCGAGAATTACTCGTCTTCCAGTTCGATGTTGATACCCAGCGAACGAATCTCTTTCAACAATACGTTGAAGGATTCTGGCATGCCCGGCTCCATCTGATGGTTGCCGTCCACGATGTTTTTATACATCTTGGTACGACCGTTCACGTCATCAGACTTAACGGTTAGCATTTCCTGCACATTAATTTGCTGAGGT
+
CCCCCGGGGGGGGGGGGGG<CCCFFGGDGGGGGGGGGGGGGGGGCGFGGGGGGGGGGGGGGGGGGGGFGGGGGGGGGGGGCGGGGGGGGGGGGGGGGGFGGGGGGFGGGGGGDGGGGGFFGGGGGGGGGDFGGCFGGGGFGGGGGGGGGEGGGFGFGDFGGGGGFGGGGGGGGGGGGFFFFFFFGGGGFFFFFED>=BCGFFCGGFFFFFFFFE*208@D>21@C3=?FECFF?CCFFEFFFD;690(-4?B??F?<A9?24?AFFFFF?(4:<BDFAB<AAB(4).:A9A592).)68?,
@M01607:188:000000000-KTTC9:1:1101:13504:2263 2:N:0:GAAGTGCT+TAAGCGCA
TTAGTCTGCGCTTTCAGAAACTTTAATAAATCTTTCACGGATTTGCTCCCGTCGGAGTTAGCACAATCCGCTGCCGGGTTTTAACCCGACAGCAGTGACCTGTTTGAGCGAGAATTACTCGTCTTCCAGTTCGATGTTGATACCCAGCGAACGAATCTCTTTCAACAATACGTTGAAGGATTCTGGCATGCCCGGCTCCATCTGATGGTTGCCGTCCACGATGTTTTTATACATCTTGGTACGACCGTTCACGTCATCAGACTTAACGGGTAGCATTTCCTGCAGATTCCAATGATGAGGG
+
CCCCCGGGGGGGGGGCCEFFGGGGGGGGGGGGGGGGGGGGGDGGGGGGGGGGGGGGGGGGGGGGGGGGGDGGGGGGGGDGEGGGGGGGGGGGGGGGGGGFGGGGGGGCFGDECGGGGGGGGGGGGGGGGDFFGGGGGGGFGGGGGGGGGGEGGFGGDGGGGGGGGGGGGGGGGGGGGFFFFFFFGGGGFDFCFDDFBFGGFFFGFFFFFEFFFGGFFFFFFFFFFC=?()7?CEEC@?3ACCD?(697?B?F:?FF:2<?>??<@24?>(,,-4<)6:A2:57((.2<24<442)).),4?
@M01607:188:000000000-KTTC9:1:1101:17357:2264 2:N:0:GAAGTGCT+TAAGCGCA
TTAGTCTGCGCTTTCAGAAACTTTAATAAATCTTTCACGGATTTGCTCCCGTCGGAGTTAGCACAATCCGCTGCCGGGTTTTAACCCGACAGCAGTGACCTGTTTGAGCGAGAATTACTCGTCTTCCAGTTCGATGTTGATACCCAGCGAACGAATCTCTTTCAACAATACGTTGAAGGATTCTGGCATGCCCGGCTCCATCTGATGGTTGCCGTCCACGATGTTTTCATACATCTTGGTACGACCGTTCACGTCATCAGACTTAACGGTGAGCATTTCCTGCCACAAACGTGGCTGATGG
+
CCCCCGGGGGGGEGGGGGG<C;CFGGGGG,EFGGGGGGGGGGGGFGCEFGGGGGGGGGGGGGGGGGGGGGFEGGGGGGGGCCGGGGGGEFCGGGGGGGGGGGGGGGFFGGCFEGGFFFFGGGGGFGFGGGGFGGGGGCGFGGGGGGE8EGGGGFGFGFGGGGGGFGGGCGGGGGGGCF?FA7?FGGGGFFFBFFEEAE9;CFEG>EFFEE@FFGGFFDBD@>;@??F55<5>4??CFCEF3)(671;13<BF??:21).422)6=>>B>B?117<<A625-4(()),131-3(30(,,).,
@M01607:188:000000000-KTTC9:1:1101:17199:2266 2:N:0:GAAGTGCT+TAAGCGCA
TTAGTCTGCGCTTTCAGAAACTTTAATAAATCTTTCACGGATTTGCTCCCGTCGGAGTTAGCACAATCCGCTGCCGGGTTTTAACCCGACAGCAGTGACCTGTTTGAGCGAGAATTACTCGTCTTCCAGTTCGATGTTGATACCCAGCGAACGAATCTCTTTCAACAATACGTTGAAGGATTCTGGCATGCCCGGCTCCATCTGATGGTTGCCGTCCACGATGTTTTTATACATCTTGGTACGACCGTTCACGTCATCAGACTTAACGGTGGGCATTTCCTGCAGCTGCATCTGCTGAGTG
+
CCCCCGGGGGGGGGGGGGF6C;CFGGGGGGGGGGGGGGGGGGGG9FGGGGGGGGGGGGGGGGGGGGGGGGGGGGGGGGGGGGGGGGCGGGGGGGGGGGGGGFGGGGGGGDGGGGGGGGGFGGGGGGGGGGFGGGGGGGGFGGGGGGGGGGGGGFGGGGGGGGGGGGGGGGGGFGGF?8AFFFFFGGGGFFFFFFFFADDFFFEF+19FFFFFGGGFFDF==>?@?7=;;??<?FFFF?3F;?3?01;260(.2.(3(627)5:AB2<17((((4,87<)6<92(8?13(4<<)6<),62-.
@M01607:188:000000000-KTTC9:1:1101:21179:2266 2:N:0:GAAGTGCT+TAAGCGCA
TTAGTCTGCGCTTTCAGAAACTTTAATAAATCTTTCACGGATTTGCTCCCGTCGGAGTTAGCACAATCCGCTGCCGGGTTTTAACCCGACAGCAGTGACCTGTTTGAGCGAGAATTACTCGTCTTCCAGTTCGATGTTGATACCCAGCGAACGAATCTCTTTCAACAATACGTTGAAGGATTCTGGCATGCCCGGCTCCATCTGATGGTTGCCGTCCACGATGTTTTTATACATCTTGGTACGACCGTTCACGTCATCAGCCTTAACGGTGAGCATTTCCTGCCCATAGGTAAGCTGAGGT
+
CCCCCGGGGGGGGGG@<6<CFGGGGGGGGGGGGGGGGGGGGGGGGGFGGGGGGGGGGGGGGGGGGGGGGGGGGGGGGGGGGGGGGGGGGGGGGGCGGGGGGGGGGGGGGGDGGGGGGGGGGGGGGGGGGGGGGGGGGGGFGGGEFGGGGGGGGFGGGDGGGGGGGGGGGFFGGGGFGFFFFFFFGGGGFFF@FFFFFEGGFFFGCAAF>C4AGCEEFFFD===@CCFFFFFEEE?;FE3FFFFFBFFFFBBF0331:42),4:A=4AF91(4<?>F>DAFDBF10)2150<44<<<:26:.
@M01607:188:000000000-KTTC9:1:1101:18909:2270 2:N:0:GAAGTGCT+TAAGCGCA
TTAGTCTGCGCTTTCAGCAACTTTAATAAATCTTTCACGGATTTGCTCCCGTCGGAGTTAGCACAATCCGCTGCCGGGTTTTAACCCGACAGCAGTGACCTGTTTGAGCGAGAATTACTCGTCTTCCAGTTCGATGTTGATACCCAGCGAACGAATCTCTTTCAACAATACGTTGAAGGATTCTGGCATGCCCGGCTCCATCTGATGGTTGCCGTCCACGATGTTTTTATACATCTTGGTACGACCGTTCACGTCATCAGACTTAACGGTTAGCATTTCCTGCAAAGAATGACGCTTAGGG
+
CCCCCGGFGGGGGGG6<,=;EEFGGDGGGGGGGGGGGGFGGEGGDCCEFGEFGGGEGGGGGDFGGGGDGDGEGEGGGGFFEFGFF,A>:FEECFEFGGGGG?FF9EDAFGGGGGGCGGGFEGGGGGGGF@FGEGGFGFFFEGGGGGGGGGDE@AEGGGGGGEGGFGGGG7FGGFGFFFF;FCFFGGGGF96);@>*):CFFFEGGFFF=C?F:CEEBD3=@D?3)9A=;E?3?3?4FF3=9CD@@9>21,(6?::<()4<322)*.4(7:(,(-.:4<:)4421)6((242)2(-((-42(
@M01607:188:000000000-KTTC9:1:1101:11288:2271 2:N:0:GAAGTGCT+TAAGCGCA
TTAGTCTGCGCTTTCAGAAACTTTAATAAATCTTTCACGGATTTGCTCCCGTCGGAGTTAGCACAATCCGCTGCCGGGTTTTAACCCGACAGCAGTGACCTGTTTGAGCGAGAATTACTCGTCTTCCAGTTCGATGTTGATACCCAGCGAACGAATCTCTTTCACCAATACGTTGAAGGATTCTGGCATGCCCGGCTCCATCTGATGGTTGCCGTCCACGATGTTTTTATACATCTTGGTACGACCGTTCACGTCATCAGACTTAACGGTGAGCATTTCCTTCATCTTGTCATGCTGAGGG
+
CCCCCGGGGGGGDGGCEF,CFFGGGGGGGGGGGGGGGGGGEGGGGGCAEDFGGGGGGGGGGGGGGGGGGGGGGGGGGGGGGGGGFFGGGGEGGGGGFFDGGGGGGGGGGGDGEGFGGGFGGGGGGGGGGEFGGEDD8=FBFGGGGGGGGGGGGFGFEDGGGGGG,AD,=CCFFGFGGAA?FFFFGFGGFBFEAB>DFA**4=AGCF6FEEBF7EGA>@FDFBDDFFFFFE5CFF?):6==)<;?BBFF?B>42:2?04-,,42:F99:6?02(82<A<AA2)6242664<AAF9A<2)(-(
@M01607:188:000000000-KTTC9:1:1101:12921:2273 2:N:0:GAAGTGCT+TAAGCGCA
TTAGTCTGCGCTTTCAGAAACTTTAATAAATCTTTCACGGATTTGCTCCCGTCGGAGTTAGCACAATCCGCTGCCGGGTTTTAACCCGACAGCAGTGACCTGTTTGAGCGAGAATTACTCGTCTTCCAGTTCGATGTTGATACCCAGCGAACGAATCTCTTTCAACAATACGTTGAAGGATTCTGGCATGCCCGGCTCCATCTGATGGTTGCCGTCCACGATGTTTTTATACATCTTGGTACGACCGTTCACGTTATCAGACTTAACGGTTAACATTTCCTGCATTCGCATAAGCTGGTGG
+
CCCCCGGGGGGGFGGECFEEFGGGGGGGFGGGGGGGGGGDC@CGFGGGFGDGGGGGGGGGGGGGFGFGDEGGGGGGGGGGGGDGGGFFGGCGGGGGFGGGGGGGGGG7FFCFGDGGGGGGEGGCFFGGGGGFGGGGFGFFGFG?FFFGGGGGGDCFGGGGGFGGGG,=EFGFEFGGFFFAFFFFFGGGFFFCFD>DFF*;B9CDCFFFFF4FGEEDF>E?FF;3?CFF(<E<35<CAC3FF?;6BF;78?BA(.(...)))).6*).(92,().5<AFB<BA>(-)..((-(-4)).(.4(
@M01607:188:000000000-KTTC9:1:1101:8742:2284 2:N:0:GAAGTGCT+TAAGCGCA
TTAGTCTGCGCTTTCAGCAACTTTAATAAATCTTTCACGGATTTGCTCCCGTCGGAGTTAGCACAATCCGCTGCCGGGTTTTAACCCGACAGCAGTGACCTGTTTGAGCGAGAATTACTCGTCTTCCAGTTCGATGTTGATCCCCAGCGAACGAATCTCTTTCAACACTACGTTGAAGGATTCTGGCATGCCCGGCTCCATCGTATGGTTGCCGTCCACGTTGTTTTTTTACTTCTTGGTCCGACCGTCCCCGTCATCAGACTTAACGGTGCGCATTTCCTGCACATTAATTTTCTGAGGC
+
CCCCCGGGGGGGGGGCF,;FFFCGGEEFGGGGGGGGFFGG@E:EFFFGFFGEFGGGGGFGGGGGFGGGFDFGC@FEGFGG:EF<,AFEDE>FC8FGGGCA<EGFFF9=F+8C7@=DFFAECFG88EFGGGCEEFFGF8@?F+==DC8FCEEED>CFG,,,7EF,@9D+@,+31;+=CFAAA=FAG7C5*)00?B>D)9D9B>)*03)?@45AGEG4?2*,/(((/(2((.(;)746CE3=1)(-4((4(-(.4?(((46<).5>@))(,4:699(44:<992((().--.--<))..5)-(
@M01607:188:000000000-KTTC9:1:1101:7988:2296 2:N:0:GAAGTGCT+TAAGCGCA
TTAGTCTGCGCTTTCAGAAACTTTAATAAATCTTTCACGGATTTGCTCCCGTCGGAGTTAGCACAATCCGCTGCCGGGTTTTAACCCGACAGCAGTGACCTGTTTGAGCGAGAATTACTCGTCTTCCAGTTCGATGTTGATACCCAGCGAACGAATCTCTTTCAACAATACGTTGAAGGATTCTGGCATGCCCGGCTCCATCTGATGGTTGCCGTCCACGATGTTTTTATACATCTTGGTACGACCGTTCACGTCATCAGCCTTAACGGTGAGAATTTCCTGCAGAACTGGGTGCTGATGT
+
CCCCCGGGGGGGGGGGGGAFGGGGGGGGGGGGGGGGGGGGGGGGGGGGGGGGGGGGGGGGGGGGGGGGGGGGGGGGGGGGGGGGGGGGGGGGGGGGFGGGGGGGGGGCFGGDGGGGGGGGGGGGGGGGGGGGGGGGGGGCGGGDDDGGEGGGG>EGGGGGGGGGGGGDCEFFGGG?GBFFFCFFG7>FFDF@>BDFAFDGFFFGGFFFFFEFFGE45@EFFFFFE?FFFF?C<CEE6<EF367<;B;?B0>BFFFBB<.8)(4<=AFFBB:3,))-.-6)-6:74)(3))(.(-8<))).)
@M01607:188:000000000-KTTC9:1:1101:11919:2296 2:N:0:GAAGTGCT+TAAGCGCA
TTAGTCTGCGCTTTCAGAAACTTTAATAAATCTTTCACGGATTTGCTCCCGTCGGAGTTAGCACAATCCGCTGCCGGGTTTTAACCCGACAGCAGTGACCTGTTTGAGCGAGAATTACTCGTCTTCCAGTTCGATGTTGATACCCAGCGAACGAATCTCTTTCAACAATACGTTGAAGGATTCTGGCATGCCCGGCTCCATCTGATGGTTGCCGTCCACGATGTTTTTATACATCTTGGTACGACCGTTCACGTCATCAGACTTAACGGTGAGCATTTCCTGCAGATACAATGGCTGAGGG
+
CCCCCGFGGGGGGGGEEFFFGGGGGGGGGGGGGGGGGGGGGGGGCGGGFGCGGGGDGGGGFGGGGGGGGGGGGGGGGGGGGGGGGGGDGGEGGGGGGGGGGGGGGGGCFGDGGGGGGGGFGGGGGGGGGEGGGGGGGGGFGGGGGGGGGGGGGFGGGGGGGGGGGGGGGFGGGGFFGFFFFFFFGGGGFFFFFFEE9ADGFFFGFFFFFEAFFCGBFDEFB>DFE?A7<E5?C3?CFC@BCC01:726?FFFFF<:1<<?2)8<*6<(380(4:<2><25:<:14)2)6ADFF(,8?2104
@M01607:188:000000000-KTTC9:1:1101:19561:2306 2:N:0:GAAGTGCT+TAAGCGCA
TTAGTCTGCGCTTTTAGCAACTTTAATAAATCTTTCACGGATTTGCTCCCGTCGGAGTTAGCACAATCCGCTGCCGGGTTTTAACCCGACAGCAGTGACCTGTTTGAGCGAGAATTACTCGTCTTCCAGTTCGATGTTGATACCCAGCGAACGAATCTCTTTCAACAATACGTTGAAGGATTCTGGCATGCCCGGCTCCATCTGATGGTTGCCGTCCACGATGTTTTTATACATCTTGGTACGACCGTTCACGTCATCAGACTTAACGGTGAGCATTTCCTGCATACCCTCGCGCTGCGGG
+
CCCCCGGGGGGGGGGCC,CCFGGGGGGGGGGGGGGGGGGGGGGGGFFFGGGGGGGGGGGGGGGGGGGGGGGGGGGGGGGGGGGGGGGGGGGGGGGGGGGGGGGGFFGGGGEGGGGGGGGGGGGGGGGGGGGGGGGGGGGFGGGGFFGGCEGGEBGGGGGGGGGAAFDDEFG?FFFF7CFCFFFFGGF598>>AABD>BGGFFFFGF+9@EDFGDE>)9=@=DF165;=:?6<CE36FE<F351(369DF03<??FF7A)4)43<B<>:030(.23).6<2:A0(.<?B3)860(22(((((
@M01607:188:000000000-KTTC9:1:1101:7556:2308 2:N:0:GAAGTGCT+TAAGCGCA
TTAGTCTGCGCTTTCAGAAACTTTAATAAATCTTTCACGGATTTGCTCCCGTCGGAGTTAGCACAATCCGCTGCCGGGTTTTAACCCGACAGCAGTGACCTGTTTGAGCGAGAATTACTCGTCTTCCAGTTCGATGTTGATACCCAGCGAACGAATCTCTTTCAACCATACGTTGAAGGATTCTGGCATGCCCGGCTCCATCTGATGGTTGCCGTCCACGATGTTTTTATACATCTTGGTACGACCGTTCACGTCATCAGCCTTAACGGTGAGCATTTCCGTCACCATTGAAGGCCGAGGG
+
CCCCCGGGGGGGGGGGGFFGGGGGGGGGGGGGGGGGGCFCCFGGGGGGGGGGGCEGGGGGGGGGGGCECEFGGGGGG>GGDGGGGGGEFGFGGGFGFGFGGGDGGGF7FGGGEECDGGGGGGC<8AEEGGEGGGGGGG8DAFGD>FCFGGGGGFGGGGGGGGGF,@,@EFDFFFCGGFAAFE5CFDFFFDFCFDDFFFGGFFEG9BAAFFFFGGGA>?B((6;());3;C3CEFCCAC@F3<6<>9>240(-23,3<D)))((4*6)((404183<<<2:(,,,4?87<46)67(((((34
@M01607:188:000000000-KTTC9:1:1101:9852:2308 2:N:0:GAAGTGCT+TAAGCGCA
TTAGTCTGCGCTTTCAGAAACTTTAATAAATCTTTCACGGATTTGCTCCCGTCGGAGTTAGCACAATCCGCTGCCGGGTTTTAACCCGACAGCAGTGACCTGTTTGAGCGAGAATTACTCGTCTTCCAGTTCGATGTTGATACCCAGCGAACGAATCTCTTTCAACAATACGTTGAAGGATTCTGGCATGCCCGGCTCCATCTGATGGTTGCCGTCCACGATGTTTTTATACATCTTGGTACGACCGTTCACGTCATCAGACTTAACGGTGAGCATTTCTGGAAACTATATAAGCTGAGGG
+
CCCCCGFGGGGGGGGGGCEGGGGGGGGGGGGGGGGGGGGGDGGGGGGGGGGGGGGGGGGGGGGGGGGFGGGGGGGGGGGGGGGGGDGGGGGGEFFFGGGGGFGGGFGGGGGGGCGGGGGGGGGGGGGGGFGGGGGGGGDFGFGCGGGGGGCGGFGGGGGGGGGGFGGFGGG?EFFGGFFFFCFFFGGGFFFFFFFFF>DFFF;77BFAECEFGGE6)6@9@@D@C<A;6E?C??C3CF3BCED@(39??<0<:10125:?2:7AFADF0::??B<<>AA))).,33)))))..)4<:<?1(
@M01607:188:000000000-KTTC9:1:1101:12563:2323 2:N:0:GAAGTGCT+TAAGCGCA
TTAGTCTGCGCTTTCAGAAACTTTAATAAATCTTTCACGGATTTGCTCCCGTCGGAGTTAGCACAATCCGCTGCCGGGTTTTAACCCGACGGCAGTGACCTGTTTGAGCGAGAATTACTCGTCTTCCAGTTCGATGTTGATACCCAGCGAACGAATCTCTTTCAACAATACGTTGAAGGATTCTGGCATGCCCGGCTCCATCTGATGGTTGCCGTCCACGATGTTTTTATACATCTTGGTACGACCGTTCACGTCATCAGCCTTAACGGTTAGCATTTCCTGCAGGTTTGGGAGCTGAGGG
+
CCCCCGGGGGGGGGGEFFCFGGGGGGGGGGGGGGGGGGGGGGGGCFFGGGGGGGGGGGGGGGGGGGGGGGGGGGGGGGGGGGGGGGGGGGGGGGGGGGGGGGGGGGGFGGGGGGGGGGGGGGGGGGGGGGGGGGGGGGGFGGGGGGGGGGGGGFGGGFGGGGGGGGGCGGGGGFGGGBFFFFFFGGGGFFF@FEFE=ADGFFFG788FFE6AFGEEFFF;@DFFFFFFFFCCCE?EAC<F;E6<F>6?BF?F:?<(3<))).87=<<?>1((8<AFFFF9))(,(3:<D0816?0::2:6(
@M01607:188:000000000-KTTC9:1:1101:17684:2334 2:N:0:GAAGTGCT+TAAGCGCA
TTAGTCTGCGCTTTCAGAAACTTTAATAAATCTTTCACGGATTTGCTCCCGTCGGAGTTAGCACAATCCGCTGCCGGGTTTTAACCCGACAGCAGTGACCTGTTTGAGCGAGAATTACTCGTCTTCCAGTTCGATGTTGATACCCAGCGAACGAATCTCTTTCAACAATACGTTGAAGGATTCTGGCATGCCCGGCTCCATCTGATGGTTGCCGTCCACGATGTTTTTATACATCTTGGTACGACCGTTCACGTCATCAGACTTAACGGTTAGCATTTCCTGCAGTCATTAATGCTGATGG
+
CCCCCGGGGGGGGGGGGGG<CCCFFGGGGGGGGGGGGGGGGGGGDFFGGGGGGGGGGGGGGGGGGGGGGGGGGGGGGGGEGGGGGGCGCFEGFGGGGGGGGGGGGDEFFEGG7EGGGGGFGGEFGGGGFGDGGGGGGGGFGGGGGGFCGGGGEFGGGGGGFGGGGGGCFGGGGGGGGFFFFCFFGGFGFFF5AB@B):77BFEGDFFFEEDFCEG>>9*6(0=DE7)6/9)93?E?FF8F3?DFFFFFF:?FFFB?0:)4),4<9AAB644:72)-:AD64<?(2)(-6>FA<)).--.:8
@M01607:188:000000000-KTTC9:1:1101:17642:2342 2:N:0:GAAGTGCT+TAAGCGCA
TTAGTCTGCGCTTTCAGAAACTTTAATAAATCTTTCACGGATTTGCTCCCGTCGGAGTTAGCACAATCCGCTGCCGGGTTTTAACCCGACAGCAGTGACCTGTTTGAGCGAGAATTACTCGTCTTCCAGTTCGATGTTGATACCCAGCGAACGAATCTCTTTCAACAATACGTTGAAGGATTCTGGCATGCCCGGCTCCATCTGATGGTTGCCGTCCACGATGTTTTTATACATCTTGGTACGACCGTTCACGTCATCAGACTTAACGGTGAGCATTCCTGCAAGGTTGACTGCTGAGGCC
+
CCCCCGFGGGGGGGGGGGG<CCCFGGGGGGGGGGGGGGGGGGGGGGFGGGGGGGGGFGGGGGGGGGGGFGGGGGGGGGGGGGGGGGG+@FGGGGGGGGGGGGGGFEEGGGGGDDGGGGFGGGGGGGGGGGGGGGGGGGGFFGGF@EGFGGGGGFGGGGGGGGGGGGGGGGGGG?GGGFFFFFFFGGFFFDFFFFFFFFGGFFFGGFFFEC:AGGGFFFFDFFDDC<A?@FFFE)9CCFFFFFFF6:9DFF?BFF:??FF<?FFFFFF?9??0::A2>9<<28:2>FFFFBFF2?23-4::(
@M01607:188:000000000-KTTC9:1:1101:24118:2345 2:N:0:GAAGTGCT+TAAGCGCA
TTAGTCTGCGCTTTCAGAAACTTTAATAAATCTTTCACGGATTTGCTCCCGTCGGAGTTAGCACAATCCGCTGCCGGGTTTTAACCCGACAGCAGTGACCTGTTTGAGCGAGAATTACTCGTCTTCCAGTTCGATGTTGATACCCAGCGAACGAATCTCTTTCAACAATACGTTGAAGGATTCTGGCATGCCCGGCTCCATCTGATGGTTGCCGTCCACGATGTTTTTATACATCTTGGTACGACCGTTCACGTCATCAGACTTAACGGTGAGCATTTCCTGCAACGAAAGTCGCTGAGGG
+
CCCCCGGGGGGGGGGGGG,FFGGGGGGGGGGGGGGGGGGGGGGGGGGGGGGGGGGGGGGGGGGGGGGGGGGGGGGGGGGGGGGGGGGGGGGGGGGGGGGGGGGGGGGGGGGGDGGGGGGGGGGGGGGGGGGGGGGGGGGFGGGFGGGGGGGEGFGCGFGGGGGGGGGGGGGGGGGGGFFFFEFFFEFGFFFEF>>BF>DGFFEGGFFFBEEFDCGFFF==BFF@?CFD<FCEECEFFC@FCC0;@BF@BFF2?B?:BFA4,47<FAF?BBF?F03<A29<4)8(429?::6).(3((4(4,
@M01607:188:000000000-KTTC9:1:1101:22408:2346 2:N:0:GAAGTGCT+TAAGCGCA
TTAGTCTGCGCTTTCAGCCACTTTAATAAATCTTTCACGGATTTGCTCCCGTCGGAGTTAGCACAATCCGCTGCCGGGTTTCAACCCGACAGCAGTGACCTGTTTGAGCGAGAATTACTCGTCTTCCAGTTCGATGTTGATACCCAGCGAACGAATCTCTTTCAACAATACGTTGAAGGATTCTGGCATGCCCGGCCCCATCTGATGGTTGCCTTCCACGATGTTTTTATACATCTTGGTACGACCGTTCACGTCATCAGACTTAACGTTGAGCATTTCCTGCCCTACACGAAGCTGATGC
+
CCCCCGGGGGGCGGGGG<6EFGGGGGGGGFGGGGGGGGGGCFFGFGDFDGEGGGGGGGGGGGGGGGGGGGGGGGGGGGGGGGGGGGGGGGCFGGGGFGGGGGGGG8ECF=FC7CGFGGCGEGGGGGGGGGGGGGGGGGGFGGGGFGGGGGEGC>CFGGGGGGGFGGGC?AFGGG7D;FFFFFFFGGGGFFFFF>BDABG4?F4CFF6A;C8AF,96ACED>FD;E5A;?E<C5<57AEFF9C(,(6(,442<1:11144))),68<>B(,((.4)5<<A)-6((.31.(.,,4(0::)).)
@M01607:188:000000000-KTTC9:1:1101:13288:2358 2:N:0:GAAGTGCT+TAAGCGCA
TTAGTCTGCGCTTTCAGAAACTTTAATAAATCTTTCACGGATTTGCTCCCGTCGGAGTTAGCACAATCCGCTGCCGGGTTTTAACCCGACAGCAGTGACCTGTTTGAGCGAGAATTACTCGTCTTCCAGTTCGATGTTGATACCCAGCGAACGAATCTCTTTCAACAATACGTTGAAGGATTCTGGCATGCCCGGCTCCATCTGATGGTTGCCGTCCACGATGTTTTTATACATCTTGGTACGACCGTTCACGTCATCAGACTTAACGGTGAGCATTTCCTGCATAATAGCATTCTGAGGG
+
CCCCCGGGGGGGGGGFFFFGGGGGGGGGGGGGGGGGGGGGGGGG9EEGGGGGGGGGGGGGGGGGGGGGGGGGGGGGGGGGGGGGGGGGGGGGGGGGGGGGGGGGGGGDEGDGEGGGGGGGGGGDGGGGFGGGGGGGGGGFGGGGGDGFGGGGGFGGGFCFGGGGGGGGGGGGGGGGGFAFFCFFGGGGFFFFFDBBBEGGFFFF>FFFFE?FGCGFF==@59;6CEFF0?6?EFFFFFFFEE0;FB>1(,5<BB:18>42)).4@9419B0388A<>F<A<A2(6).:)69)))..)))--
@M01607:188:000000000-KTTC9:1:1101:7060:2364 2:N:0:GAAGTGCT+TAAGCGCA
TTAGTCTGCGCTTTCAGAAACTTTAATAAATCTTTCACGGATTTGCTCCCGTCGGAGTTAGCACAATCCGCTGCCGGGTTTTAACCCGACAGCAGTGACCTGTTTGAGCGAGAATTACTCGTCTTCCAGTTCGATGTTGATACCCAGCGAACGAATCTCTTTCAACAATACGTTGAAGGATTCTGGCATGCCCGGCTCCATCTGATGGTTGCCGTCCACGATGTTTTTATACATCTTGGTACGACCGTTCACGTCATCAGACTTAACGGTGAGCATTTCCTGCAGGTAGCCGCGCCGATGT
+
CCCCCGGGGGGGDFGGGG9FFFGGGGGGGGGGGGGGGGGGGGGGGGGGGGGGGGGGGGGGGGGGGGGGFGGGGDGGGGGGDGGGGGGGGGGGGGGGGGFGGGGGGGGGGGG>CGGGGFFGGGGGGGGDGFGFGGCFGGGFGGGGFGGDEEGGGFGGGGGGGGGGGGGGGFGGGGGG+AFFFFFFGGGGFBF)9AABFFGGFFFFGFFA;E4AFDEEFDED=BFF?<A?DFFFCEFFFEEFC?009;>???(:??:<:4)5),829:AF61(4(238::A).2:(5(4)..2(,(339((((
@M01607:188:000000000-KTTC9:1:1101:19359:2373 2:N:0:GAAGTGCT+TAAGCGCA
TTAGTCTGCGCTTTCAGAAACTTTAATAAATCTTTCACGGATTTGCTCCCGTCGGAGTTAGCACAATCCGCTGCCGGGTTTTAACCCGACAGCAGTGACCTGTTTGAGCGAGAATTACTCGTCTTCCAGTTCGATGTTGATACCCAGCGAACGAATCTCTTTCAACAATACGTTGAAGGATTCTGGCATGCCCGGCTCCATCTGATGGTTGCCGTCCACGATGTTTTTATACATCTTGGTACGACCGTTCACGTCATCAGACTTAACGGTGAGCATTTCCTGCACTTAGTTGAGCTTAGGA
+
CCCCCGGGGGGGGGG@=,==EFGGGGGGGGGGGGGGGGGGGGGGGFGGGGGGGGGGGGGGGGGGGGGGGGGGGGGGGGGGGGGGGGGGGGGGGGGGFGGGGGGGGGGGGGGFEGGGGGGGGFE<FGGGGGGGGFFGGFDFGGGGGGGGGGGGGFGGGCFGGGGGGFGGGFFCEC6;7<CFFEFFGGGGFDF=FFFFFFGGFFC>FAFFFFFFGGDFFFED99@35?FDFFFE<<EFFC)29CD;@B61<B2>:1:<:D>???B2=26,(30((27?AABAA<?(5AFAF<9AA())(6,,)
@M01607:188:000000000-KTTC9:1:1101:21556:2378 2:N:0:GAAGTGCT+TAAGCGCA
TTAGTCTGCGCTTTCAGCCACTTTAATAAATCTTTCACGGATTTGCTCCCGTCGGAGTTAGCACAATCCGCTGCCGGGTTTTAACCCGACAGCAGTGACCTGTTTGAGCGAGAATTACTCGTCTTCCAGTTCGATGTTGATACCCAGCGAACGAATCTCTTTCAACAATACGTTGAAGGATTCTGGCATGCCCGGCTCCATCTGATGGTTGCCGTCCACGATGTTTTTATACATCTTGGTACGACCGTTCACGTCATCAGACTTAACGGTTAGCATTTCCTGCAGGCCCATACGGTGAGGG
+
CCCCCGCFGGGGGGGFG,CFGGGGGGGGGGGGGGGGGGGGFGGGGGEFFGGGGGGGGGGGGGGGGGGGEGGGGGGGGGGGGGGGFGGEGG7FGGFFFGEGFGGGGGFDEEECCEFGGGGGGGGGGGGGGFDFGFGGGGFFGGGG8D8DCGCEGB>DGFEGGGG8EGDFGGGGGGG+<9AFFEFFGCFGFBF8A@BEFFDCFFEDFFFABCBFGDC4A=EDB=;85?FDF<?E5C?CA3@A;C?0;;;DFF?2,.36()68??2:=AAB0(4(4):244>A<2335:(141(.42(,(38((
@M01607:188:000000000-KTTC9:1:1101:21113:2379 2:N:0:GAAGTGCT+TAAGCGCA
TTAGTCTGCGCTTTCAGAAACTTTAATAAATCTTTCACGGATTTGCTCCCGTCGGAGTTAGCACAATCCGCTGCCGGGTTTTAACCCGACAGCAGTGACCTGTTTGAGCGAGAATTACTCGTCTTCCAGTTCGATGTTGATACCCAGCGAACGAATCTCTTTCAACAATACGTTGAAGGATTCTGGCATGCCCGGCTCCATCTGATGGTTGCCGTCCACGATGTTTTTATACATCTTGGTACGACCGTTCACGTCATCAGACTTAACGGTGAGCATTTCCTGCAAAATGGCAAGCTGAGGC
+
CCCCCGGGGGGGGGG6<,==FFFGGGGGGGGGGGGGGGGGGGGGGGFGGGGGGGGGGGGGGGGGGGGGGGGGGGGGGGGGGGGGGGGGGGGGGGGGGGGGGGGGGGGGGGGGGGGGGGGGEGGGGGGGGGGGGGGGGGGFGGGFGGGGECEGGFGGGGGGGGGGGGGGGGGGGFGGGFF5FCFFGGGFF@FEFEEF=ADGFFEGGFFFFFAFGGGED27>>27=EEFFFFFFFFE?FFFFEE;<99B/442::?2146<?2?DFBADFF<(4(58<ABBA4),,5A?7<2(47::,)),8(
@M01607:188:000000000-KTTC9:1:1101:17655:2383 2:N:0:GAAGTGCT+TTAGCGCA
TTAGTCTGCGCTTTCAGAAACTTTAACAAATCTTTCACGGATTTGCTCCCGTCGGAGTTAGCACAATCCGCTGCCGGGTTTTAACCCGACAGCAGTGACCTGTTTGAGCGAGAATTACTCGTCTTCCAGTTCGATGTTGATACCCAGCGAACGAATCTCTTTCAACAATACGTTGAAGGATTCTGGCATGCCCGGCTCCATCTGATGGTTGCCGTCCACGATGTTTTTATACATCTTGGTACGACCGTTCACGTCATCAGACTTAACGGTGAGCATTTCCTGCATTCCAAAGGCTGAGGGG
+
CCCCCGFFGGGGGGGGGEF6CCCFGGGGGGGGGGGGGGGGGGGGCFFGGGGGGGGGGGGGGGGGGGGGGEGGGGGGGGGGGGGGGGGGGGGGGGGGGGGGGGGGGGGGGGGGGGGGGGFCGGGGGGGGFGGGGGGGGGGFGGGFGGGGGGGGGFGGGGGGGGGGGGGGGGGGGGGGGFFFFFFFFGFFFFF8>>DFFFDGFFAGGFFFEEEFGGGFFFFFFFF@F7.=?F????EEF?3F?ED<BFFDFF(.:?FF?DBD2))66:24>B:1(3><BF<A:28(5)6<AD27:((.((3((
@M01607:188:000000000-KTTC9:1:1101:13329:2385 2:N:0:GAAGTGCT+TAAGCGCA
TTAGTCTGCGCTTTCAGAAACTTTAATAAATCTTTCACGGATTTGCTCCCGTCGGAGTTAGCACAATCCGCTGCCGGGTTTTAACCCGACAGCAGTGACCTGTTTGAGCGAGAATTACTCGTCTTCCAGTTCGATGTTGATACCCAGCGAACGAATCTCTTTCAACAATACGTTGAAGGATTCTGGCATGCCCGGCTCCATCTGATGGTTGCCGTCCACGATGTTTTTATACATCTTGGTTCGACCGTTCAAGTCATCAGACTTAACGGTGCGCATTTCCTGCAAAGCTGAGGTCTTGGGG
+
CCCCCGGGGGGGGGGGGGGGGGGGGGGGGGFGGGGGGGGGGGGGAFGGGGEGGGGGGGGGGGGGGGGGGGGGGGGGGGGGCGGGGGGGGGGGGGGGGGGGGGGGGGGFFGGDGGGGGGGGGGGGGGGGGGGGGGGGGGGFGGGGFGGGGGGGGFGGDFGGGGGGGGGGGGGGGGGGGFFFFFFFGGGGFCF@F>BFFFGGFFFGFFFFFF@AFGGFEFFF>B?DCE;?<?))19?CFEEF;408@@FFFF())6<AAAA?7:24FAFFF1(((((43<<).6>0<>,()),.((.-4-28(
@M01607:188:000000000-KTTC9:1:1101:20063:2389 2:N:0:GAAGTGCT+TAAGCGCA
TTAGTCTGCGCTTTCAGAAACTTTAATAAATCTTTCACGGATTTGCTCCCGTCGGAGTTAGCACAATCCGCTGCCGGGTTTTAACCCGACAGCAGTGACCTGTTTGAGCGAGAATTACTCGTCTTCCAGTTCGATGTTGATACCCAGCGAACGAATCTCTTTCAACAATACGTTGAAGGATTCTGGCATGCCCGGCTCCATCTGATGGTTGCCGTCCACGATGTTTTTATACATCTTGGTACGACCGTTCACGTCATCAGACTTAACGGTGGGCATTTCCTGCATATTTACGTGCTGAGGG
+
CCCCCGGGGGGGGGG;<,=;FFGGGGGGGGGGGGGGGGGGGGGGGG9FGFGGGGGGGGGGGGGGGGGGGGGGGGGGGGGGGGGGGGGGGGGGGGGGGGGGGGGGGGGGGGDGGGGGGGGGGGGGGGGGGGGGGGGGGGGFGGGGGGGGEC@EGFGGGGGGGGGGGGGFGGGGGGGGGFFFFFFFGGGGFFFEFFEFBFGGFFFGGFFFFFEFGEEEFFF?BBFFFCF?;C?E37<;@?@FFFF@>9BFFB29?BB::A9))42:6>A?F?(((-(4<<994A07A)5<AA2,3(41))263
@M01607:188:000000000-KTTC9:1:1101:17940:2393 2:N:0:GAAGTGCT+TAAGCGCA
TTAGTCTGCGCTTTCAGAAACTTTAATAAATCTTTCACGGATTTGCTCCCGTCGGAGTTAGCACAATCCGCTGCCGGGTTTTAACCCGACAGCAGTGACCTGTTTGAGCGAGAATTACTCGTCTTCCAGTTCGATGTTGATACCCAGCGAACGAATCTCTTTCAACAATACGTTGAAGGATTCTGGCCTGCCCGGCTCCATCTGATGGTTGCCGTCCACGATGTTTTTATACATCTTGGTACGACCGTTCACGTCATCAGACTTAACGGTGAGCATTTCCTGCATAGGACTCTGCTGAGGG
+
CCCCCGGGGGGGGGGGGGG@CCFGGGGGGGGGGGGGGGGGGGGGFGGGGGGGGGGGGGGGGGGGGGGGGGGGGGGGGGGGGGGGGGFGGGGEGGGGGGGGGGGGGGGGGGGGGGGFGGFCEGGGGGGGGEGGGFFGGGGFGGGFG?FGGGGGG>GGGGGGGGGGGFGFGGGGGGGGCFFFFFFFGGG*9=FFFFEFFFGGFFFGCFFF>EBFGGGFFFF=@FFDE?A@<FFFFCCFF?@F;CFFFFB?F:(6:FB?2>-52:B<7>A314((.(4)6<<A)62(.)5:233.6<)60-(8(
@M01607:188:000000000-KTTC9:1:1101:17528:2402 2:N:0:GAAGTGCT+TAAGCGCA
TTAGTCTGCGCTTTCAGAAACTTTAATAAATCTTTCACGGATTTGCTCCCGTCGGAGTTAGCACAATCCGCTGCCGGGTTTTAACCCGACAGCAGTGACCTGTTTGAGCGAGAATTACTCGTCTTCCAGTTCGATGTTGATACCCAGCGAACGAATCTCTTTCAACAATACGTTGAAGGATTCTGGCATGCCCGGCTCCATCTGATGGTTGCCGTCCACGATGTTTTTATACATCTTGGTACGACCGTTCACGTCATCAGACTTAACGGTGAGCATTTCCTGCAATACGCGATGCTGAGGT
+
CCCCCGGGGGGGGGGGGGG6CCCFGGGGGGGGGGGGGGGGEEGGEGGGGGGGGGGGGGGGGGGGGGGGGGGGGGGGGGGGGGGGGFFGGGGGGGGGGGGGGGGGGGGGGGCF=EGGGGGGGGGGGGGGGGGGGGGGGGGFGGGGGGGGGGGGGFGGGGGGGGGGGGGGGGGGGGGGGFFFFFFFGGGGA:FFFFFF=EGGFFFGGFFFFFEAFGGFFFFFFFFFF?FF@FFFFCFFC?EF3?@;B@;4:F>FF?<?:>AB<22>9AABFF:?B:7?AFA9A<::)))536>0>:BD49?F,
@M01607:188:000000000-KTTC9:1:1101:13149:2409 2:N:0:GAAGTGCT+TAAGCGCA
TTAGTCTGCGCTTTCAGAAACTTTAATAAATCTTTCACGGATTTGCTCCCGTCGGAGTTAGCACAATCCGCTGCCGGGTTTTAACCCGACAGCAGTGACCTGTTTGAGCGAGAATTACTCGTCTTCCAGTTCGATGTTGATACCCAGCGAACGAATCTCTTTCAACAATACGTTGAAGGATTCTGGCATGCCCGGCTCCATCTGATGGTTGCCGTCCACGATGTTTTTATACATCTTGGTACGACCGTTCACGTCATCAGACTTAACGGTGAGCCTTTCCTGCAAGGTACGCAGCTGAGGG
+
CCCCCGGGGGGGGGGEEFEFGGGGGGGFGGGGGGGGGGGGGGGGEGFGFGGGGGGGDGGGGGGGGGGGGGGGGGGGGGGGGGGGGG8FCFGGGGGGGGGGDGGGGGGFGGDGGGGGGGGGGGGGGGGGGGGGGGGGG8EFGGGGGGGGGGGGGFGGGGGGGGGGFGGFGGFGGF6C9AFFFEFFGGGGF@FCFFFFA>CD6FEGFFFFEF*6FGGFF=E?=BFDFCFFDFCE?))9:?387<7;9>BFF?:A<:083928))5>64>B9:::0:((34<AFF0(-.4><<693(34().((
@M01607:188:000000000-KTTC9:1:1101:8930:2419 2:N:0:GAAGTGCT+TAAGCGCA
TTAGTCTGCGCTTTCAGAAACTTTAATAAATCTTTCACGGATTTGCTCCCGTCGGAGTTAGCACAATCCGCTGCCGGGTTTTAACCCGACAGCAGTGACCGGTTTGAGCGAGAATTACTCGTCTTCCAGTTCGATGTTGATACCCAGCGAACGAATCTCTTTCAACAATACGTTGAAGGATTCTGGCATGCCCGGCTCCATCTGATGGTTGCCGTCCACGATGTTTTTATACATCTTGGTACGACCGTTCCCGTCATCAGACTTAACGGTGAGCATTTCCTGCAGCTCCATGGGCGTGGGT
+
CCCCCGFGGGGGGGGGG,EFGFGGGGGGGGGGGGGGGGGGGGGGGGGGGGGGGGGGGGGGGGGGGGGGGGGGGGGGGGGGEGGGGGGGGGGGGGGGGGGG+FGGGGGGGGGGGGGGGGGGGGGGGGGGGGGGGGGGGGGFGGGFFGGGGGGGDBGGGFGGGGGGGGGGCCGGGGFGGFFFFFFFGGGGF@FEFF4ABFGGFFFGGFAAEEDAC=CBBDE;1;?=E<FDFFC<EEEEFFFFFFF<@FFFB71.4?0,8443)))696<:6?<:0>>>45)544((,)(),())4,((((((-
@M01607:188:000000000-KTTC9:1:1101:23888:2421 2:N:0:GAAGTGCT+TAAGCGCA
TTAGTCTGCGCTTTCAGCCACTTTAATAAATCTTTCACGGATTTGCTCCCGTCGGAGTTAGCACAATCCGCTGCCGGGTTTTAACCCGACAGCAGTGACCTGTTTGAGCGAGAATTACTCGTCTTCCAGTTCGATGTTGATACCCAGCGAACGAATCTCTTTCAACAATACGTTGAAGGATTCTGGCATGCCCGGCTCCATCTGATGGTTGCCGTCCACGATGTTTTTATACATCTTGGTACGACCGTTCACGTCATCAGACTTAACGGTGCGCATTTCCTGCATTCCCTATAGCTGAGGT
+
CCCCCGFGGGGGGGGGG<,CFGGGGGGGGGGGGFGGGGGGFGGGCFGGGGGGGGGGGGGGGGGGGGGGGGGGGGGGGGGGEGFGGGGGEEBCFG8FDGGGGGGGF<E=E7FCECFFGGFGGGGGGGGFGFGGGGFBGGGFGGGGGGGGGGGGGDEGGGGGGGFGGGGFCDCDFFFG7FFFFFAFGGGGFFFE>@@B)*;;FAEFGFFFFF;FFEEEFFFF>BF@CCFD@ECCC)9?A?<=3CD;99;;0:B>?BF:()).48466)6?0:((,3621))6:A:7<<>)).8)).)54)4(.
@M01607:188:000000000-KTTC9:1:1101:7904:2430 2:N:0:GAAGTGCT+TAAGCGCA
TTAGTCTGCGCTTTCAGAAACTTTAATAAATCTTTCACGGATTTGCTCCCGTCGGAGTTAGCACAATCCGCTGCCGGGTTTTAACCCGACAGCAGTGACCTGTTTGAGCGAGAATTACTCGTCTTCCAGTTCGATGTTGATACCCAGCGAACGAATCTCTTTCAACAATACGTTGACGGATTCTGGCATGCCCGGCTCCATCTGATGGTTGCCGTCCACGATGTTTTTATACATCTTGGTACGACCGTTTACGTCATCAGATTTAACGGTGAGCATTTCCTGCAAGCATCCAGGCTGAGGG
+
CCCCCGFEGEGFCFG9C@,6CC9F9,EE@FGGGGEEFGGG@CFGDGFFFGGGGGGC:FGGGGECFEEGCGGGGGFEGGCEGGGD9,:C7FCEGFCA4?<A,AFFGF?FFFG7CEFFGGFC8B>FGGGGGGGGGGFGDEA?,6E,@D?DE++8@58D3:@EE@F:8BGGGGCCFFGC+@A*@56<CFG9A5*8A*5*0390=+*5BFCA.>?A?EGF)8;?;;((/7)(3375)9.9F))//91;>04:1((.(.40().)))).*.)((4-(10).46)6<)(2).((),5:)4((33,((
@M01607:188:000000000-KTTC9:1:1101:19755:2433 2:N:0:GAAGTGCT+TAAGCGCA
TTAGTCTGCGCTTTCAGCAACTTTAATAAATCTTTCACGGATTTGCTCCCGTCGGAGTTAGCACAATCCGCTGCCGGGTTTTAACCCGACAGCAGTGACCTGTTTGAGCGAGAATTACTCGTCTTCCAGTTCGATGTTGATACCCAGCGAACGAATCTCTTTCAACAATACGTTGAAGGATTCTGGCATGCCCGGCTCCATCTGATGGTTGCCGTCCACGATGTTTTTATACATCTTGGTACGACCGTTCACGTCATCAGACTTAACGGTGAGCATTTCCTGCACTTTAATGAACTGAGGA
+
CCCCCGGGGGGGGGG6<,;;FFFGGGGGGGGGGGGGGGGGGGEGDACCEFGGGGGGGGGGGGGGGGGGGGGGGGGGGGGGGGGGGGGGGGFGGGGGGFFGGGGGFGGFGGGGGGFGGGGGGGGGGGGGGGGGGGGGGGGFGGGDFGGGGGGGGDGGGGGGGGGGGGGGGEFGGGGFGFFAFEFFGGGGFFF@FFFFBFDFFFEGGFFAEEFFGGDFF@B=BFF;EFF?;CEEEEFFFE@FFF@<>6@;:B4>?7:?(4)444:AFAFFFF(062239<>B>22079?FFF>FA4--48:1)
@M01607:188:000000000-KTTC9:1:1101:17399:2447 2:N:0:GAAGTGCT+TAAGCGCA
TTAGTCTGCGCTTTCAGAAACTTTAATAAATCTTTCACGGATTTGCTCCCGTCGGAGTTAGCACAATCCGCTGCCGGGTTTTAACCCGACAGCAGTGACCTGTTTGAGCGAGAATTACTCGTCTTCCAGTTCGATGTTGATACCCAGCGAACGAATCTCTTTCAACAATACGTTGAAGGATTCTGGCATGCCCGGCTCCATCTGATGGTTGCCGTCCACGATGTTTTTATACATCTTGGTACGACCGTTCACGTCATCAGACTTAACGGTGAGCATTTCCTGCAGCCCGCAAAGCTGAGGG
+
CCCCCGGGGGGGGGGGGGF@CCEFGGGGGGGGGGGGGGGGGGGGAFGGGGGGGGGGGGGGGGGGGGGGGGGGGGGGGGGGGGGGGGGGGGGGGGGGGGGGGGGGGGGGGGGGGGGGGGGGGGGGGGGGGGGGGGGGGGGFGGGFFGGGGGGGGFGFEDFGGGGGGGGGGGGGGGGGGFFAACFFGFGGFCF@FEFFBFGGFFFGGFFAEFEFGGGFFFFF=DFFFFFDFFFFFFFFFFFFEFD@FFF?::?F??:0:A<<)54AF:A?(3(-10).4<AFFAB:B:(,(-(44(1),441(
@M01607:188:000000000-KTTC9:1:1101:13670:2448 2:N:0:GAAGTGCT+TAAGCGCA
TTAGTCTGCGCTTTCAGAAACTTTAATAAATCTTTCACGGATTTGCTCCCGTCGGAGTTAGCACAATCCGCTGCCGGGTTTTAACCCGACAGCAGTGACCTGTTTGAGCGAGAATTACTCGTCTTCCAGTTCGATGTTGATACCCAGCGAACGAATCTCTTTCAACAATACGTTGAAGGATTCTGGCATGCCCGGCTCCATCTGATGGTTGCCGTCCACGATGTTTTTATACATCTTGGTACGACCGTTCACGTCATCAGACTTAACGGTGAGCATTTCCTGCAAATGTTCAAGCTGAGGG
+
CCCCCGGGGGGGGGGEFFFGGGGGGGGGGGGGGGGGGGGGGEFF,FFFGGGGGGGGGGGGGGGGGGGGGGFGGGGGGGGGGGGGGFGGGGGGGGGGGGGGGGGGGGGGGGDEEEGGFGGGGGGCGGGGGFGGGGGGGGGFFFGDGFFFEGGECBGGGGGGGGGGGGGGGGGG?FF7FBFFFCFFGGGGFFF@F>DFFFDGFFCGGFAFFFEFGEGD>DFFF=05<5F?1CCCCEEFFF<BEEF16;;?FF8<<B::())..4>ABAFFB?60(,)5A>A<AA02<4)46><4AA)),).((
@M01607:188:000000000-KTTC9:1:1101:16801:2464 2:N:0:GAAGTGCT+TAAGCGCA
TTAGTCTGCGCTTTCAGAAACTTTAATAAATCTTTCACGGATTTGCTCCCGTCGGAGTTAGCACAATCCGCTGCCGGGTTTTAACCCGACAGCAGTGACCTGTTTGAGCGAGAATTACTCGTCTTCCAGTTCGATGTTGATACCCAGCGAACGAATCTCTTTCAACAATACGTTGAAGGATTCTGGCATGCCCGGCTCCATCTGATGGTTGCCGTCCACGATGTTTTTATACCTCTTGGTACGACCGTTCACGTCATCAGCCTTAACGGTGAGCATTTCCTGCATATCACGTCCTTTAGGG
+
CCCCCGGGGGGGGGGGGGG<CCCFGGGGGGGGGGGGGGGGGGGGFGGGGGGGGGGGGGGGGGGGGGGGGGGGGGGGGGGGGGGGGGGGGGEGGGGGGGGGGGGGGGFGGEGGGGGGGGGGGGGGGGGGGEDFEGGGGGGFGGGFGGGGGGGGGFGGGGFGGGGGGGGFFFGG9CF6<?A5CEFFFGGGF:A@@A>9=?73BCEGGA8FEC5AFGGFF=EFFB(/<?FDDE)))1.7F4;F33(3;;(,48(6,(-(())))((474<<>602(7))-.4<<B?(6)))).(4,,(.))).(
@M01607:188:000000000-KTTC9:1:1101:16410:2467 2:N:0:GAAGTGCT+TAAGCGCA
TTAGTCTGCGCTTTCAGAAACTTTAATAAATCTTTCACGGATTTGCTCCCGTCGGAGTTAGCACAATCCGCTGCCGGGTTTTAACCCGACAGCAGTGACCTGTTTGAGCGAGAATTACTCGTCTTCCAGTTCGATGTTGATACCCAGCGAACGAATCTCTTTCAACAATACGTTGAAGGATTCTGGCATGCCCGGCTCCATCTGATGGTTGCCGTCCACGATGTTTTTATACATCTTGGTACGACCGTTCACGTCATCAGACTTAACGGTTAGCATTTCCTTCAAGACGATTTTCTTGAGG
+
CCCCCGGGGGGGGGGGGGG6CCEFFGGGGGGGGGGGGGGGGGGGCFFGGGGGGGGGGGGGGGGGGGGGGGGGGGGGGGGGGGGGGG8FFGEGGGGGGGAFGGGGGGGGGGGGGGGGGGGGGGGGGGGGGGFGGFGGGGGFGGGFFGFGGGGGGFGGGGGGGGGGGGFGGGGGGGGG@FFFF@FFGGGGF@F@FFAAAFDCCFFGDFFFFC?AFGC4A@BDFDF@C?A?DF<CEFF)8738)9?FFF>2<B:AFB00(-).,37<@AFFF0((.624>BFAA))3<A2(891(().))))).
@M01607:188:000000000-KTTC9:1:1101:23985:2467 2:N:0:GAAGTGCT+TAAGCGCA
TTAGTCTGCGCTTTCAGCCACTTTAATAAATCTTTCACGGATTTGCTCCCGTCGGAGTTAGCACAATCCGCTGCCGGGTTTTAACCCGACAGCAGTGACCTGTTTGAGCGAGAATTACTCGTCTTCCAGTTCGATGTTGATACCCAGCGAACGAATCTCTTTCAACAATACGTTGAAGGATTCTGGCATGCCCGGCTCCATCTGCTGGTTTCCGTCCACGACGTTTTTATACCTCTTGGTACGACCGTTCACGTCATCCGGCTTTACGGTTAGCATTTCCTGCATACGGCACTGCTGAGGG
+
CCCCCGGGGGGGGGGGG,,CFGGGGGGGGGGGGGGGGGGGGGGGGGGGGGGGGGGGGEGFFGGGGGFGGGGGGGGGGGGGGGGGGGGGDGGGGCFGGGGGGGGGGFG=FCC+4+EEGGGGGGGGGGGGGGDGGGGEBFGFGFFGFF?FGD+BE?EGGGGGGGGGAEF8CECFGFD9=B5AFFFF9AF59)95A?E>4>G48=4++49>BF)=C*=A?2>((992/(241<)/<7<@44)=37((64;B:1(6011(().((((,)).-1(,(3454449>B22(.)4(:6>(.4248).(-
@M01607:188:000000000-KTTC9:1:1101:16019:2478 2:N:0:GAAGTGCT+TAAGCGCA
TTAGTCTGCGCTTTCAGAAACTTTAATAAATCTTTCACGGATTTGCTCCCGTCGGAGTTAGCACAATCCGCTGCCGGGTTTTAACCCGACAGCAGTGACCTGTTTGAGCGAGAATTACTCGTCTTCCAGTTCGATGTTGATACCCAGCGAACGAATCTCTTTCAACAATACGTTGAAGGATTCTGGTATGCCCGGCTCCATCTGATGGTTGCCGTCCACGATGTTTTTATACATCTTGTTACGACCGTTCAGGTCATCAGACTTAACGGTGAGCATTTCCTGCAAAATTGGGTGCTGAGGG
+
CCCCCGGGGGGGGGGGGGCGGGGGGGGGGGGGGGGGGGGGGGGGGGFFGGGGGGGGGGGGGGGGGGGGGGGGGGGGGGGGGGGGGGCGDEEGDFFGGGGGGGGGGGGGGGCB7CGGGGGGEGGGGGGGAF9EEFGGF@=;EGG?DCDFE6=E>BCFGGGGGGFDDGGDDDFGGC+;DB?FFEFFG7CDFC6:AD>?4?CC8:;:C6B*:C*;C5EB:?@D2(-/)9A@77))/<?9+56+.7(/3>><61()).52-4)5)8?4=>)49B:2<0)3<4<>B<0.8)4279:6((-)).4:(
@M01607:188:000000000-KTTC9:1:1101:20183:2481 2:N:0:GAAGTGCT+TAAGCGCA
TTAGTCTGCGCTTTCAGCAACTTTAATAAATCTTTCACGGATTTGCTCCCGTCGGAGTTAGCACAATCCGCTGCCGGGTTTTAACCCGACAGCAGTGACCTGTTTGAGCGAGAATTACTCGTCTTCCAGTTCGATGTTGATACCCAGCGAACGAATCTCTTTCAACAATACGTTGAAGGATTCTGGCATGCCCGGCTCCATCTGATGGTTGCCGTCCACGATGTTTTTATACATCTTGGTACGACCGTTCACGTCATCAGACTTCACGGTGAGCTTTTCCTGCACATTGTCGGGCTGAGGG
+
BBCCCGCFGGGGGGF66,;;C@FGGGGGGGGFGGGGGGGGEGGGFACFGGGGGGGGGGGGG9FGGGFDGGGGGGGGGGGGEGGGGDGGCECFGFFFGGGGGGGGGDGGGE@FGCFFGG;FCGGGGGFGGFGGGFGGGGDFGGGGGGGGGGEGEEE?EGGGGGGEFFFFFFFGGGF6EFFFACFFFGGGFFF5CEFA=BDFCFFGFFFFFED:FGC?EFEF@D05<?5=?CC??FEEF?EFEFF02967::>A?((434AB7:)-*6811:(-(().6?<<FFF((.59.))-12041:3((
@M01607:188:000000000-KTTC9:1:1101:8179:2486 2:N:0:GAAGTGCT+TAAGCGCA
TTAGTCTGCGCTTTCAGACACTTTAATAAATCTTTCACGGATTTGCTCCCGTCGGAGTTAGCACAATCCGCTGCCGGGTTTTAACCCGACAGCAGTGACCTGTTTGAGCGAGAATTACTCGTCTTCCAGTTCGATGTTGATACCCAGCGAACGAATCTCTTTCAACAATACGTTGAAGGATTCTGGCATGCCCGGCTCCATCTGATGGTTGCCGTCCACGATGTTTTTATACATCTTGGTACGACCGTTCACGTCATCAGACTTAACGGTGAGCATTTCCTGCAATCAGAACCTATGAGGG
+
CCCCCGGGGGGGGGGGGG,EFEGGGGGGGGGGGGFGGGGGGGGGGGGGGGGGGGGGGGGGGGGGGGGGGDFGGGFGGGGGEGGGGGGGGGGGGGFGGGGGGGFGFGGFGGGGGGGFGGGFGGGFGGGGGG;FGGFGGGGFGFGGGGGGGGGGGFGGGGFGGGGGGG88EEGGGGGG?AFF5CFFGFFGFFFEFFEDAFGC+19CF6CFEE?FGGGFF@FD(5=39<A@FFC<7CF3AC3=)7,36@@D88:<B0::2462)))6*4),(46B??>29>AFFD7?DF)).,:3((()).61(
@M01607:188:000000000-KTTC9:1:1101:20394:2489 2:N:0:GAAGTGCT+TAAGCGCA
TTAGTCTGCGCTTTCAGCAACTTTAATAAATCTTTCACGGATTTGCTCCCGTCGGAGTTAGCACAATCCGCTGCCGGGTTTTAACCCGACAGCAGTGACCTGTTTGAGCGAGAATTACTCGTCTTCCAGTTCGATGTTGATACCCAGCGAACGAATCTCTTTCAACAATACGTTGAAGGATTCTGGCATGCCCGGCTCCATCTGATGGTTGCCGTCCACGATGTTTTTATACATCTTGGTACGACCGTTCACGTCATCAGACTTAACGGTGAGCATTTCCTGCATACAAAAGAGCCGAGGC
+
CCCCCGFGGGGGGGG;;,=CFGGGGGGGGGGGGGGGGGGGGGGGGGFFGGGGGGGGGGGGGGGGGGGGGGGGGGGGGGGGGGGGGGGGGGGGGGGGGGGGGGGGGGGGGGGGEGGGGGGGGGGGGGGGGGGGGGGGGGGFGGGEGGGGGGGGGFEFGGGGGGGGGGGGGGGGGGGGGFFFFFFFGGGGFFFFFF5@=EGGFFFFFFFFFFFFGGE4A972>DFDFFFFFFFFFC??FE86;EDFBF03:4?F08(385)).8>A4)4:FB086?AFFFFA<ABBDFFF?F:01(1((,4((
@M01607:188:000000000-KTTC9:1:1101:9812:2491 2:N:0:GAAGTGCT+TAAGCGCA
TTAGTCTGCGCTTTCAGAAACTTTAATAAATCTTTCACGGATTTGCTCCCGTCGGAGTTAGCACAATCCGCTGCCGGGTTTTAACCCGACAGCAGTGACCTGTTTGAGCGAGAATTACTCGTCTTCCAGTTCGGTGTTGATACCCAGCGAACGAATCTCTTTCAACAATACGTTGAAGGATTCTGGCATGCCCGGCTCCATCTTATGGTTGCCGTCCACGATGTTTTTATACATCTTGGTACGACCGTTCACGTCATCAGCCTTAACGGTGAGCATTTCCTGCAATTTTACTCTCCGATGG
+
CCCCCGGGGGGGGGGGG9EGGGGGGGGGGGGGGGGGGGGGEGGGGGFFGGGGGGGGGGGGGGGGGGGGGGGGGGGGGGGGCGFGGGGGGGFGGGGGGGGGGGGGGGGGGGGGGGGGGGGGGGGGGGGGGGGGGGGGGGGFGGGGGG8DECGGG>EGGFGGGGGGGGGGFGGGGGFFGFF5AEFFCFGGFFFFFEFFAEGCBFC++:;AEFBFG5:?;@E;1;;=EEFF??)5.6<C6?3=4?369>088:2<B:6::><<)((46-436:(,(.)4:<A2647(5A>2<DF92),((((--
@M01607:188:000000000-KTTC9:1:1101:13175:2506 2:N:0:GAAGTGCT+TAAGCGCA
TTAGTCTGCGCTTTCAGAAACTTTAATAAATCTTTCACGGATTTGCTCCCGTCGGAGTTAGCACAATCCGCTGCCGGGTTTTAACCCGACAGCAGTGACCTGTTTGAGCGAGAATTACTCGTCTTCCAGTTCGATGTTGATACCCAGCGAACGAATCTCTTTCAACAATACGTTGAAGGATTCTGGCATGCCCGGCTCCATCTGATGGTTGCCGTCCACGATGTTTTTATACATCTTGGTACGACCGTTCACGTCATCAGACTTAACGGCGAGCATTTCCTGCCCCCATCTAGGCTGAGGT
+
CCCCCGGGGGGGGGGEEGCFFGGGFGGGGGGGGGGGGGGGCCFGCGDFFGGGGGDCFGGGGGGGGGGGGDGGGGGGGGEEEGGGGFFEGEFFGGGGGGFFGGGGGGG7EGGGGGGFGGGGGGGGGFGGGFFGGCGGGGFFGGGFGG8FGGGGGDGGGEFGGGGGGGGFGDF6@FFFGFFFFEFFFFFDFDF8?BFD4?CGFFCGFFFFBE>FCEE;555@29;;E?FFFEFE3)<CFFEFCF;(2621318>0261:AA<7),67)4390(-3604:<AA<2((281((42-4<B?<(8<,
@M01607:188:000000000-KTTC9:1:1101:8940:2522 2:N:0:GAAGTGCT+TAAGCGCA
TTAGTCTGCGCTTTCAGCAACTTTAATAAATCTTTCACGGATTTGCTCCCGTCGGAGTTAGCACAATCCGCTGCCGGGTTTTAACCCGACAGCAGTGACCTGTTTGAGCGAGAATTACTCGTCTTCCAGTTCGATGTTGATACCCAGCGAACGAATCTCTTTCAACAATACGTTGAAGGATTCTGGCATGCCCGGCTCCATCTGATGGTTGCCGTCCACGATGTTTTTCTACTTCTTGGTACGACCGTTCACGTCATCAGACTTAACGGTTGGCATTTCCAGACTAATCCCCCGCTGATGT
+
CCCCCAECEGGGGGGCG,,CFFGGFGGGGGGGGGGGGGGG>CFGGGGFEGGGGGGGGGGGGGGGGGGGGGGGGGGGGGGGGGGGGE@FGE:FFGGGGGGAFFFGGGGGGGGGGDGEFGFCGGGGGGGGGE>ECEGGGFDBFDGGFFGGGGEGEEGG>DCFGGGGGGG8CAFGGGGGGFFF5EFFGCFCF@5>FF5@BAC*4BE7CFF6BEAF;*A;?(*8(-1=C<A0(7).1)1<FF<F3<(,2(2<:<BF6(((,).,.,348)6,24((-(,346).)).()-4)))5((((((()))
@M01607:188:000000000-KTTC9:1:1101:10409:2524 2:N:0:GAAGTGCT+TAAGCGCA
TTAGTCTGCGCTTTCAGAAACTTTAATAAATCTTTCACGGATTTGCTCCCGTCGGAGTTAGCACAATCCGCTGCCGGGTTTTAACCCGACAGCAGTGACCTGTTTGAGCGAGAATTACTCGTCTTCCAGTTCGATGTTGATACCCAGCGAACGCATCTCTTTCAACAATACGTTGAAGGATTCTGGCATGCCCGGCTCCATCTGATGGTTGCCGTCCACGATGTGTTTATACATCTTGGTACGACCGTTCACGTCATCAGACTTAACGTTGAGCATTTCCTGCAGATATACCCCCTGAGTG
+
CCCCCGCFGGGGGGFGF,6EFGGGGGGEG9FFGGGGGFGGGGGGGGFGFGEGGEGGEEGGGGGGGGD8FGGGFGDFEFGGBGGFGAFFC=:FFGGGFAEFGGGGGFFFFFGGGGGGGGGDCFECFGGGCFEGGGGGGF8DFGGDF9==ECEGG*@>EFFCEFGGGGG6C,:CCFFCGAA5A7A>C:CGF@FCFD**:?DCFFFGDF8FEE>FC7C>?@32>;?@)9;1)9??<EEEF549?C3(.322032664:0(6),)4358)61(.:(()-4>9:A22423:44A4<<>(3428(.)
@M01607:188:000000000-KTTC9:1:1101:7460:2534 2:N:0:GAAGTGCT+TAAGCGCA
TTAGTCTGCGCTTTCAGAAACTTTAATAAATCTTTCACGGATTTGCTCCCGTCGGAGTTAGCACAATCCGCTGCCGGGTTTTAACCCGACAGCAGTGACCTGTTTGAGCGAGAATTACTCGTCTTCCAGTTCGATGTTGATACCCAGCGAACGAATCTCTTTCAACAATACGTTGAAGGATTCTGGCATGCCCGGCTCCATCTGATGGTTGCCGTCCACGCTGTTTTTATACATCTTGGTACGACCGTTCACGTCCTCAGACTTAACGGTTAGCCTTTCCTTCATGACCAAGTGCTGGTGG
+
CCCCCGEFGGGGGGGDG<,CFGGGGGGGAFFGGGGGGGGGGGGGGFDCFDGGGGGDGEGGGFGGGGGGGGGGGGGGGGGGDGGGGGGGGEGFGGGGGGGGG@FGGGF7FGGGCDGGGG9F8FCFFFGFGGFGGGGFGGF7=3EF?CGGGGGGD@GGGDFGGGGGGGGFG9DGGGGC;CF:ACFCFFCCFBFBFAEFFFGGFFFGGFFFBF?FG5CFFFF255;;@EFD;5)/<?E3FEFFFE;;6>@F?(,6?B((49>><7?BFFA?>?(43))).-6>4-))))),4.1())--)((.-
@M01607:188:000000000-KTTC9:1:1101:18573:2548 2:N:0:GAAGTGCT+TAAGCGCA
TTAGTCTGCGCTTTCAGAAACTTTAATAAATCTTTCACGGATTTGCTCCCGTCGGAGTTAGCACAATCCGCTGCCGGGTTTTAACCCGACAGCAGTGACCTGTTTGAGCGAGAATTACTCGTCTTCCAGTTCGATGTTGATACCCAGCGAACGAATCTCTTTCAACAATACGTTGAAGGATTCTGGCATGCCCGGCTCCATCTGATGGTTGCCGTCCACGATGTTTTTATCCATCTTGGTACGACCGTTCACGTCCTCAGACTTAACGGTTAGCCTTTCCTTCATGTTTAACGGCTGAGGG
+
CCCCCEFGGGGGGGGGFGG@CCEFGFGGFGDGGGGGGGGDCGFG@EDFFGDGGGGGGGGGGGGGGGGGGDGGGCGGGGGGGGFGGGGGGFGGGGGGGGGGGGGGGGGGGGGG>EAFFFGGEGGGGGFGGFCGGGGGGGGFGGGDFGGEGGGDE>CDGGGGGGGGA9EFECFGGGGGGFFFFAFFFGGGF:F@C>@>)9**=C=>>C69BE>FC5C6?9*(656356A?73)9??677))6;3(((.6,(.(6682,1:)()..:@AA:;(((())).5)))).)-).:9)5)(4((-:1:3
@M01607:188:000000000-KTTC9:1:1101:6716:2557 2:N:0:GAAGTGCT+TAAGCGCA
TTAGTCTGCGCTTTCAGAAACTTTAATAAATCTTTCACGGATTTGCTCCCGTCGGAGTTAGCACAATCCGCTGCCGGGTTTTAACCCGACAGCAGTGACCTGTTTGAGCGAGAATTACTCGTCTTCCAGTTCGATGTTGATACCCAGCGAACGAATCTCTTTCAACAATACGTTGAAGGATTCTGGCATGCCCGGCTCCATCTGATGGTTGCCGTCCACGATGTTTTTATCCCTCTTGGTCCGACCGTTCACGTCATCAGCCTTAACGGTGTGCATTTCCTGCATCCCATCCGGCTGAGGT
+
CCCCCGGGGFGGGGGCG<,CFGGGF@EFFGGGGGGGGGGGCFGG<FFFGGGGGGGGGGGGGGGGGGEGFGGGGGGGGGC@CFGGGGGDEC:FGGGGFGGGGGGFGCF7FFGFG7FFGGGFGGGGGGGCGGFGGDGGGGFFGFFDGGGGGGGEEECFGFFEGFGGGGGDD,CDGGCD+9A*;>5=+E>CFFF@FEBBA?**=16DD9F4>;?FG=EEA(72(6=;E?FD(?))/)636<3A)/(42(4<:F264::?FF92)((59)48;BF(24)).)-)6)((--(..6((,-((,.3:3
@M01607:188:000000000-KTTC9:1:1101:8633:2578 2:N:0:GAAGTGCT+TAAGCGCA
TTAGTCTGCGCTTTCAGAAACTTTAATAAATCTTTCACGGATTTGCTCCCGTCGGAGTTAGCACAATCCGCTGCCGGGTTTTAACCCGACAGCAGTGACCTGTTTGAGCGAGAATTACTCGTCTTCCAGTTCGATGTTGATACCCAGCGAACGAATCTCTTTCAACAATACGTTGAAGGATTCTGGCATGCCCGGCTCCATCTGATGGTTGCCGTCCACGATGTTTTTATACATCTTGGTACGACCGTTCACGTCATCAGACTTAACGGTGAGCATTTCCTGCAGGGGTAACTGCTGAGGC
+
CCCCCGEGGGGGGGGGGFAFGGGGGGGGGGGGGGGGGGGGGGGGEGFGGGGGGGGGGGGGGGGGGGGGGGGGGGGGGGGGGGGGGGGGGGGGGGGGGGGGGGGGGGGFGGGFGCFGFGGGGGGGGGGGGGFFEGGGGFGFGGGGFG?ECEGGGFGGGGGGGFEGGGGGGGGGGGGGGFFAFEFFGGGGFDFEFBEFAEGGFFFFCFFFFFBFFGGFF>=2(523??FFFFEF536?FEFFEEDDFFBD?:7B??B63<2<)8)6*.)2(-(400)<<<AAB2(,5:9;6?0))),62)3:-
@M01607:188:000000000-KTTC9:1:1101:22386:2582 2:N:0:GAAGTGCT+TAAGCGCA
TTAGTCTGCGCTTTCAGACACTTTAATAAATCTTTCACGGATTTGCTCCCGTCGGAGTTAGCACAATCCGCTGCCGGGTTTTAACCCGACAGCAGTGACCTGTTTGAGCGAGAATTACTCGTCTTCCAGTTCGATGTTGATACCCAGCGAACGAATCTCTTTCAACAATACGTTGAAGGATTCTGGCATGCCCGGCTCCATCTGATGGTTGCCGTCCACGATGTTTTTATACATCTTGGTACGCCCGTTCACGTCATCAGACTTAACGGTTAGCATTTCCTGCAGATGGTTCTGCTGAGGG
+
CCCCCGGGGGGGGGGGG,,CFGGGGGGGGGGGGGGGGGGGGGGGDGFFGGGGGGGGGGGGGGGGGGGGGGGGGGGGGGGGGGGGGGGGGGGGGGGGGGGGGGGGGGFFGGGEGEGGGGGGGGGGGGGGGGGGGGGGGFGFGGGGGGGGGGGGGFGGGGGGGGGGGGGGGGGGFFGGGFFFFFFF7EGGFDF);>?DBEGGFFFFGFAFFFFFDGGFEFFF9=@=?9;7<ECC<36EC?EFFFF06;B@31:D<1(-44)4))4)1:4<F1,(.)-6<AA44.((4))4:>>.3262)).4(
@M01607:188:000000000-KTTC9:1:1101:12445:2589 2:N:0:GAAGTGCT+TAAGCGCA
TTAGTCTGCGCTTTCAGAAACTTTAATAAATCTTTCACGGATTTGCTCCCGTCGGAGTTAGCACAATCCGCTGCCGGGTTTTAACCCGACAGCAGTGACCTGTTTGAGCGAGAATTACTCGTCTTCCAGTTCGATGTTGATACCCAGCGAACGAATCTCTTTCAACAATACGTTGAAGGATTCTGGCATGCCCGGCTCCATCTGATGGTTGCCGTCCACGATGTTTTTATACATCTTGGTACGACCGTTCACTTCCTCAGCCTTAACGGTGAGCATTTTCTGCTCCCCCAATAACCGCAGT
+
CCCCCGGGGGGGCGGEEFEFFGGGFAFFGGFGGGCFGGGDFEFGFGFGEGGGGGGECGGGGGGGGGGG8FDFFGGGGGGGGGGFGGDFFGFEGGGGFGGGGDEFFGGGGGGGEGGFGGGGEFGGGFFGGGGGGGGGDEFFGGG8@DD8CEEGGFGGDGGGGGGGCFGGGGGGGFF?C?A?CEFFGACFF@*:FFEFBEDDFF;+5BF>BEDF;4C))(.:>B@DCEAF(?3??C3?6C</4?0?9@923:?5).).4<-()(,8=2<16<(,,24>D6):>4<)40((46(8)).(-((--
@M01607:188:000000000-KTTC9:1:1101:22085:2596 2:N:0:GAAGTGCT+TAAGCGCA
TTAGTCTGCGCTTTCAGCCACTTTAATAAATCTTTCACGGATTTGCTCCCGTCGGAGTTAGCACAATCCGCTGCCGGGTTTTAACCCGACAGCAGTGACCTGTTTGAGCGAGAATTACTCGTCTTCCAGTTCGATGTTGATACCCAGCGAACGAATCTCTTTCAACAATACGTTGAAGGATTCTGGCATGCCCGGCTCCATCTGATGGTTGCCGTCCACGATGTTTTTATACATCTTGGTACGACCGTTCACGTCATCAGACTTAACGGTGAGCATTTCCTGCCATTCTCCAAGTTTACGG
+
CCCCCFFGGGGGGGGGG<CCFGGGGGGGGGGGGGGGGGGGCFFGFG@EGFGGGGGGGGGGGGGGGGGGGGGGDGGGGGGGGGGFGGGGGGEGGGGGGGGGGGGGGDGDFEF7+@FFGGGGGGDDFGGGGFGGGGGGDDEFGGGGGGFFG+CCEFGGCFGGGGGGGGGDGGGFFFD?FFFAFCFFGCFGF5ACF55?BFGGCFFFGA@>EFEFGGGF4-395BFDF<8?DEEFE?CCAC=FFE;7>>FD<B:<1(((8<62)8>A4<<?0:(817>24<4<424(5<AFF994>)-))))(-
@M01607:188:000000000-KTTC9:1:1101:10645:2604 2:N:0:GAAGTGCT+TAAGCGCA
TTAGTCTGCGCTTTCAGAAACTTTAATAAATCTTTCACGGATTTGCTCCCGTCGGAGTTAGCACAATCCGCTGCCGGGTTTTAACCCGACAGCAGTGACCTGTTTGAGCGAGAATTACTCGTCTTCCAGTTCGATGTTGATACCCAGCGAACGAATCTCTTTCAACAATACGTTGAAGGATTCTGGCATGCCCGGCTCCATCTGATGGTTGCCGTCCACGATGTTTTTATACATCTTGGTACGACCGTTCACGTCATCAGACTTAACGGTTAGCATTTCCTGCATATCCAGTTGCTGAGGT
+
CCCCCGGGGGGGGGGFF<EGGGGGGGGGGGGGGGGGGGGGGGGGGGGGGGGGGGGGGGGGGGGGGGFGGGGGGGGGGGGGGGGGGGGGGGGGGGGGGGGGGGGGGGGGGGGGCGGGGGGGGGGGGGGGFFFGGGGGGGGFGGGGGGGGGGGEGFGGGGGGGGGGGGGGGGGGGGFGC?FAFFFFGGGGFFF@FBB>9BGGFFFGGFFFFFEFGGGFFFFF=B?@FEA?0CCE?EE;7?7FEE0;@@@;BBFFBFF03<A22??96:)(3:(((6655:A<BDB(:4)6<ABFA):)6A??(
@M01607:188:000000000-KTTC9:1:1101:16831:2613 2:N:0:GAAGTGCT+TAAGCGCA
TTAGTCTGCGCTTTCAGAAACTTTAATAAATCTTTCACGGATTTGCTCCCGTCGGAGTTAGCACAATCCGCTGCCGGGTTTTAACCCGACAGCAGTGACCTGTTTGAGCGAGAATTACTCGTCTTCCAGTTCGATGTTGATACCCAGCGAACGAATCTCTTTCAACAATACGTTGAAGGATTCTGGCATGCCCGGCTCCATCTGATGGTTGCCGTCCACGATGTTTTTATACATCTTGGTACGACCGTTCACGTCATCAGCCTTAACGGTTAGCATTTCCTGCACATCTTAAGGCTGAGGT
+
CCCCCGFFGGGGGGGGGGG<CFFGGGGGGGGGGGGGGGGGEGGG9FEFGGEFGGDGGGGGGGGGGGGGGDGGGGGGGGFGCGGGGGGEGGGGGGGGGGFGGGGGGGGDFGGGGGGGGGGGGGGCFGGGGGGFGGEFFCGFGGGGGGGGGCC>C>EGGGGGGGGGGGCFGGGGGGGG9AFAF=CFCFGGFDF5AFFFBEGGFFEGGFFFFEEFGDCBD9BFB=?3<?410C<C?EEFFFEF?E;;0;@?BFFFFF?04<9>0(4396A((-(4?A))64.6)-2876>FBA22))1(.(((,
@M01607:188:000000000-KTTC9:1:1101:21580:2614 2:N:0:GAAGTGCT+TAAGCGCA
TTAGTCTGCGCTTTCAGCCACTTTAATAAATCTTTCACGGATTTGCTCCCGTCGGAGTTAGCACAATCCGCTGCCGGGTTTTAACCCGACAGCAGTGACCTGTTTGAGCGAGAATTACTCGTCTTCCAGTTCGATGTTGATACCCAGCGAACGAATCTCTTTCAACAATACGTTGAAGGATTCTGGCATGCCCGGCTCCATCTGATGGTTGCCGTCCACGATGTTTTTATACATCTTGGTACGACCGTTCACGTCATCAGACTTAACGGTGAGCATTTCCTGCATCGTTCTTTGCTGAGGG
+
CCCCCGEGFGGGGGGGG,,CFGGGGGGGGGGGGGGGGGGGGGGGGGFGGGGGGGGGGGGGGGGGGGGGGGGGGGGGGGGG7FFGGGGGEDFGGGGGFGGGGGGGGFGGFGGGGDGGGGGGGGGGGGGGGFGGGGGGGGGFGGGFGGGFCEGGGBGGGGGGGGGGGGGGGGGGFGGCFFFAAEFFGFGGF@A>F>BA-:7?AFFF=AFF>A?FF5CEB@E2557@?5A@<<CECCEFFFFF3?F6>9321?:)3:BF?><>223:6448080(48))644>A22(-5<1(,-).-<2))(,-
@M01607:188:000000000-KTTC9:1:1101:21389:2620 2:N:0:GAAGTGCT+TAAGCGCA
TTAGTCTGCGCTTTCAGCAACTTTAATAAATCTTTCACGGATTTGCTCCCGTCGGAGTTAGCACAATCCGCTGCCGGGTTTTAACCCGACAGCAGTGACCTGTTTGAGCGAGAATTACTCGTCTTCCAGTTCGATGTTGATACCCAGCGAACGAATCTCTTTCAACAATACGTTGAAGGATTCTGGCATGCCCGGCTCCATCTGATGGTTGCCGTCCACGATGTTTTTATACATCTTGGTACGACCGTTCACGTCATCAGACTTAACGGTGAGCATTTCCTGCATCGGTGACTGCTGAGGG
+
CCCCCGGGGGGGDGG6<6==EFFGGGGGGGGGGGGGGGGGGGFGFGFEFFGGGGGGGGGGGGGGGGGGGGGGGGGGGGGGFGGGGGGGGGGGGGGGFGGGGGGGGGGGGGGGGGGGGGGGGGGGFFGGFGGGGGGGGAFFGGGFFFFGGGGGGFGGGGGGGGGGGFGGGGGFCCGGGFF5AEFFGGDFF@AEFFFFAEGGFACFFFFF6A:FFEC542@@>F63?7;?;ECECCC9FC<*)14<@((6?F?F0246:A<)5:BA@BBB>?::6?FFFF4A6)((..,(,(4><-26443?B
@M01607:188:000000000-KTTC9:1:1101:22595:2624 2:N:0:GAAGTGCT+TAAGCGCA
TTAGTCTGCGCTTTCAGCCACTTTAATAAATCTTTCACGGATTTGCTCCCGTCGGAGTTAGCACAATCCGCTGCCGGGTTTTAACCCGACAGCAGTGACCTGTTTGAGCGAGAATTACACGTCTTCCAGTTCGATGTTGATACCCAGCGAACGAATCTCTTTCAACAATACGTTGAAGGATTCTGGCATGCCCGGCTCCATCTGATGGTTGCCGTCCACGATGTTTTTATACATCTTGGTACGACCGTTACCGTCATCAGACTTAACGGTGAGCATTTCCTGACGCAGGCATTGGTGATGT
+
CCCCCGGGGGGGGGGGG,,CFGGGGGGGGGFGGGGGGGGGGGGGGGFGGGGGGGGGGGGGGGGGGGGGGGGGGGGGGGGGGGGGGGGGGGGGGGGGGGGGGGGGG8C<FEGDGGGGGG:FGGGGGGGGGFGGGGGGGGGFGGGGGGGGGGGGE>EGGGGGGGGGGGGGGGG??FGGGFFF6CFFFGGGFFFFFFDF-97FFF4=9FAFFEFFGEC?6@FF@FD1598;1C?3)65?FC3F6)1,3612:((),4,(24)))))6*6)((,32(544A2))))).38(--1(,).))-)..)
@M01607:188:000000000-KTTC9:1:1101:8850:2635 2:N:0:GAAGTGCT+TAAGCGCA
TTAGTCTGCGCTTTCAGCAACTTTAATAAATCTTTCACGGATTTGCTCCCGTCGGAGTTAGCACAATCCGCTGCCGGGTTTTAACCCGACAGCAGTGACCTGTTTGAGCGAGAATTACTCGTCTTCCAGTTCGATGTTGATACCCAGCGAACGAATCTCTTTCAACAATACGTTGAAGGATTCTGGCATGCCCGGCTCCATCTGATGGTTGCCGTCCACGATGTTTTTATACATCTTGGTACGACCGTTCACGTCATCAGACTTAACGGTGAGCATTTCCTGCCACCTAACCGGCTAGGCC
+
CCCCCGGGGGGGGGGFG,CFFFFGGFGGGGGGGGGGGGGGGGGGGGGGGGGGGGGGGGGGGGGGGGGGGDFCEEFGCEEGEFGGGGGGGG+FDDFGGGGGGGGGGFGGGCGGGDEDGGGGGGGGGGGGCFFGGGGGGGGFGGGGGGGGGECEGFGGGGGGGGGGGGG8@F9CFGGDGFAAF7AFFGFCFFFCF>B>=*CFFFEFF68A>=BFGGEDB>36/(45CC;@<CCFFC?CFEFF?E;2@;F??F?A?FF?0<<D24:9@444><(4::DF99A-6<2,)4((,4729(-(((27(
@M01607:188:000000000-KTTC9:1:1101:18164:2637 2:N:0:GAAGTGCT+TAAGCGCA
TTAGTCTGCGCTTTCAGAAACTTTAATAAATCTTTCACGGATTTGCTCCCGTCGGAGTTAGCACAATCCGCTGCCGGGTTTTAACCCGACAGCAGTGACCTGTTTGAGCGAGAATTACTCGTCTTCCAGTTCGATGTTGATACCCAGCGAACGAATCTCTTTCAACAATACGTTGAAGGATTCTGGCATGCCCGGCTCCATCTGATGGTTGCCGTCCACGATGTTTTTATACATCTTGGTACGACCGTTCACGTCATCAGACTTAACGGTGAGCATTTCCTGCAAACGAATTTGCTGAGGT
+
CCCCCGGGGGGGGGGGGGG6==CFGGGGGGGGGGGGGGGFEGGG9FGGGGDGGGGGGGGGGGGGGGGGGGGGGGGGGGGGGGGGGGGGGGGGGGGGGGGGGGGGGGGGGGEEEGGGGGGGGGGGGGGGGFGGGCGGGGGFGGGGBFGGGDGGGFGGGGGGGGGGGGG8AFF64@DG79FFFCFFGGGFFDFEFFFFFFG>8CEF7B>AEF9AFGGFF>@@F>?F<7A@FCCEF3CCCE@FFC(69,:?<F?BBF?<1<AD)5?A=4<:18(6<?<<BFFF2222828?9?:::>AABA:(.
@M01607:188:000000000-KTTC9:1:1101:15346:2651 2:N:0:GAAGTGCT+TAAGCGCA
TTAGTCTGCGCTTTCAGAAACTTTAATAAATCTTTCACGGATTTGCTCCCGTCGGAGTTAGCACAATCCGCTGCCGGGTTTTAACCCGACAGCAGTGACCTGTTTGAGCGAGAATTACTCGTCTTCCAGTTCGATGTTGATACCCAGCGAACGAATCTCTTTCAACAATACGTTGAAGGATTCTGGCATGCCCGGCTCCATCTGATGGTTGCCGTCCACGATGTTTTTATACATCTTGGTACGACCGTTCACGTCATCAGCCTTAACGGTGAGCATTTCCTTCACCTTTATTTGCTGAGGG
+
CCCCCGGGGGGGGGFGFGGGGGGGGGGGGGGGGGGGGGGGGGGGGGGGGGGGGGGGGGGGGGGGGGGGGGGGGGGGGGGGDGGGGGGGGGEGGGGGGGGGGGGGGGGGGGGGDEGGGGGGEGGGGGGGGGGGGGGGGGGFGGGGFGGGGGGGGEGGGFGGGGGGGGGGGGGGGFGGGFFFFFFFGGGGF@F@5AFB>EGFFFEGGFFFFCAFGD=?BDF@B><@E?F@@E?C56C3FE8A)71766@7?10A6<?:7>AB)((.99AB;:(,4?27<2)<<-6<?)5><AAA9)45>A:?(
@M01607:188:000000000-KTTC9:1:1101:7048:2651 2:N:0:GAAGTGCT+TAAGCGCA
TTAGTCTGCGCTTTCAGAAACTTTAATAAATCTTTCACGGATTTGCTCCCGTCGGAGTTAGCACAATCCGCTGCCGGGTTTTAACCCGACAGCAGTGACCTGTTTGAGCGAGAATTACTCGTCTTCCAGTTCGATGTTGATACCCAGCGAACGAATCTCTTTCAACAATACGTTGAAGGATTCTGGCATGCCCGGCTCCATCTGATGGTTGCCGTCCACGATGTTTTTATACCTCTTGGTACGACCGTTCACGTCATCAGACTTAACGGTGAGCATTTCCTGCATTGAGAAATGCTGAGGG
+
CCCCCGGFGGGDEDGGGAFFGGGGGGGGGGGGGGGGGGGGFFGGGGGGGGGGGGGGGCEGGGGGGGFGFGGGGGGGGGGGGGGCFCFGGGGGGGGGGGGGGGGCC8?<FGGGGGFFEFFGGCEGGGGGGGCAEFDGFGGFGGG?FGGGC6@CCEG6>EGGGGGG:FG@DFDDEDFGFFF**:?FFFGCFFF@FFFE)5CGFFFGG6AFFEDFCCC;?@3>29(/??A@FE?<).7)0=8ACE0((6><:73>?3:?BFB>2>><=<<12<1:6(5?ABF<<22(52)6)(.4<92))..34
@M01607:188:000000000-KTTC9:1:1101:23278:2653 2:N:0:GAAGTGCT+TAAGCGCA
TTAGTCTGCGCTTTCAGCCACTTTAATAAATCTTTCACGGATTTGCTCCCGTCGGAGTTAGCACTATCCGCTGCCGGGTTTTAACCCGACAGCAGTGACCTGTTTGAGCGAGAATTACTCGTCTTCCAGTTCGATGTTGATACCCAGCGAACGAATCTCTTTCAACAATACGTTGAAGGATTCTGGCATGCCCGGCTCCATCTGATGGTTGCCTTCCACGATGTCTTTATCCATCTTGGTACGACCTTCCCCGTCATCAGCCTTAATGCTGAGCATTTCCGCATTACCTACGGCTGATGGG
+
CCCC@E<FFEGGFGEFCA,,CEFGAFGFGFAFFFGG9FF:@@FF@FCFFGFFGGE+CFGGCEFGGGGGGGGCFGFGGGFGDDG<F9FGCFGEFE<EGGGGGBFFGF9<E=F++@AEEC,?CFCADEE9=F;ECG8E8@DFGGG?FCDDCCGE+9+=8CFGG8A,=FGFGFCCC+@+?AF6*:AFFFFGF@5@F9@BBF**=AEDC9C*1:/80,==F:=@2BDB*1B8*1)7)9CEF))*161(31(7(((/:(3(46)))..-*)).).))454)6-))40((4.6<)62(49((().5(
@M01607:188:000000000-KTTC9:1:1101:6789:2655 2:N:0:GAAGTGCT+TAAGCGCA
TTAGTCTGCGCTTTCAGAAACTTTAATAAATCTTTCACGGATTTGCTCCCGTCGGAGTTAGCACAATCCGCTGCCGGGTTTTAACCCGACAGCAGTGACCTGTTTGAGCGAGAATTACTCGTCTTCCAGTTCGATGTTGATACCCAGCGAACGAATCTCTTTCAACAATACGTTGAAGGATTCTGGCATGCCCGGCTCCATCTGATGGTTGCCGTCCACGATGTTTTTATACATCTTGGTACGACCGTTCACGTCATCAGCCTTCACGGTTAGCATTTCCTGCATTAAAGGACGCCGAGGT
+
CCCCCGFGGGGGGGGFG@,CFGGGFGGFGAEFGGGGGGGGGGGGGADFGGGGGGGGGGGGGGGGGGGGGDFG7FFGGGGGGGFFDEFFFGGGC@FFFGGGGGGGGGG7FEG+>CFFGGGGGGGFGGGGCFEGGCGGGGA7DDGFGGGGGGGGG>CDEFFGGGGGFFG?F7DDFGGFGFAFFFFFGGGGFFFFFFEF=ADGFFFGGFFFFEAFGEEE4(>@>FF@F)A37?C?6<<?A68ACF66;BFFB03<?:10:>)),(.</8?F??(2.6<>A4))54(()6:A642(20(((49>-
@M01607:188:000000000-KTTC9:1:1101:23827:2667 2:N:0:GAAGTGCA+TAAGCGCA
TTAGTCTGCGCTTTCAGCCACTTTAATAAATCTTTCACGGATTTGCTCCCGTCGGAGTTAGCACAATCCGCTGCCGGGTTTTAACCCGACAGCAGTGACCTGTTTGAGCGAGAATTACTCGTCTTCCAGTTCGATGTTGATACCCAGCGAACGAATCTCTTTCAACAATACGTTGAAGGATTCTGGCATGCCCGGCTCCATCTGATGGTTGCCGTCCACGATGTTTTTATACATCTTGGTACGACCGTTTACGTCATCAGACTTAACGGTGAGCATTTCCTGCAATGCGCCTTGCTGAGGG
+
CCCCCGFGFGGGGGGFG,,EFFGGGGGGGFGGGFGG,EGGGGGGGGGGGGGGGGGDGGGFFGGGGGGGGGGDCEFGGGFGGGFGGGGGGGGGGDEGGGFGGGGGGCAFGCFGGDADGGGGGGGCFGGGGFGGGGGGGGGFGGG8DG=FGGGGGFGGGGGGGGGGGGGCFGGGGGGGGFFFFFFFGGGGFBFEAD>B-9DGFFFGFFCFFEEFFCGE42>2=DFFC?FFFEFEEF3?F?3=75(369@<0(-6?1247--4),2474<B0?((,2244)-.6<0(.6?21043:08)6)4:(
@M01607:188:000000000-KTTC9:1:1101:9513:2675 2:N:0:GAAGTGCT+TAAGCGCA
TTAGTCTGCGCTTTCAGAAACTTTAATAAATCTTTCACGGATTTGCTCCCGTCGGAGTTAGCACAATCCGCTGCCGGGTTTTAACCCGACAGCAGTGACCTGTTTGAGCGAGAATTACTCGTCTTCCAGTTCGATGTTGATACCCAGCGAACGAATCTCTTTCAACAATACGTTGAAGGATTCTGGCATGCCCGGCTCCATCTGATGGTTGCCGTCCACGATGTTTTTATACATCTTGGTACGACCGTTCACGTCATCAGACTTAACGGTGAGCATTTCCTGCATGCGGAAATGCTGAGGG
+
CCCCCGGGGGGGGGGGG9FFFGGGGGGGGGFGGGGGGGGGGEGGGGGGGGGGGGGGGGGGGGGGGGGGGGGGGGGGGGGGGFGGGGGGEGGGGGGGGGGGGGGGGDGGFGGGGGGGGGGGGGGGGGGGGGGGGGGGGGGFGGGGGFGGGGGGEFGGGGGGGGGGGGGG?FGGGFGFGFF5CCFFGGGGFDFFABDFFBDG6BCFFFFFFFFFGGEDFFEFFB;3??F?F36??5?EFFEACE039BFF6<?4?FFFFA<B24:<FBAF6<6((.4,:AABBA(4>923>99;<2>)6940(
@M01607:188:000000000-KTTC9:1:1101:8224:2680 2:N:0:GAAGTGCT+TAAGCGCA
TTAGTCTGCGCTTTCAGAAACTTTAATAAATCTTTCACGGATTTGCTCCCGTCGGAGTTAGCACAATCCGCTGCCGGGTTTTAACCCGACAGCAGTGACCTGTTTGAGCGAGAATTACTCGTCTTCCAGTTCGATGTTGATACCCAGCGAACGAATCTCTTTCAACAATACGTTGAAGGATTCTGGCATGCCCGGCTCCATCTGATGGTTGCCGTCCACGATGTTTTTATACATCTTGGTACGACCGTTCACGTCATCAGACTTCACGGTGAGCATTTCCTGCACTTCAGCACGCTGAGGG
+
CCCCCGGGGGGGGGGGGG,EFGGGGGGGGGGGGGGGGGGGGGGGGGGGGGGGGGGGGGGGGGGGGGGGGDFGGGGGGGGGEGFGGGGGGGGGGGGGGGGGGGGGGGGCF@FCG>FFGGGFGGGGGGGGGGGGDFC;FGGFF8EDGFGGGDGGGFGGGGGFGGGFGGGGGACCFGGFFAFA58AFGGFGFCFFFFFDAFGFFFEGGFFFFFBFFEGFFDFFB2(6C?FDFFCE?EE?C?;F)5((632(-32A0,-88>)3,)32*62(180(,()5<429AA7(4<))-)4),(48696<(
@M01607:188:000000000-KTTC9:1:1101:10261:2690 2:N:0:GAAGTGCT+TAAGCGCA
TTAGTCTGCGCTTTCAGAAACTTTAATAAATCTTTCACGGATTTGCTCCCGTCGGAGTTAGCACAATCCGCTGCCGGGTTTTAACCCGACAGCAGTGACCTGTTTGAGCGAGAATTACTCGTCTTCCAGTTCGATGTTGATACCCAGCGAACGAATCTCTTTCAACAATACGTTGAAGGATTCTGGCATGCCCGGCTCCATCTGATGGTTGCCGTCCACGATGTTTTTATACATCTTGGTACGACCGTTCACGTCATCAGACTTAACGGTGAGCATTTCCTGCATTTTAAAGAGCTGAGGC
+
CCCCCGGGGGGEGGGGGEAFGGGGGGGGGGGGGGGGGGGGFGGGGFEFGGGGGGGGEGGGGGGFGGDFEGGGGGGGGGGGEGGGAFGGGGGGDGGGGGGGGGFGGGGGCFFG=EGDGGGGGFG8DGGGFBEGEGGGGGGFGDG8DFFCEDCCGEDGGFDGGGGGGGGGD,=FECGFGF?FFFFFGCGGFDFEFBFFB>DFFFCDDFFFEEEFFEC?D@7@BFF=F3;;DC3<?3C?CCEFFE0;9193(.3<?208<A9<222)*:A?B120(42)).5645(..:2<4>6591(-,50,(
@M01607:188:000000000-KTTC9:1:1101:10430:2699 2:N:0:GAAGTGCT+TAAGCGCA
TTAGTCTGCGCTTTCAGAAACTTTAATAAATCTTTCACGGATTTGCTCCCGTCGGAGTTAGCACAATCCGCTGCCGGGTTTTAACCCGACAGCAGTGACCTGTTTGAGCGAGAATTACTCGTCTTCCAGTTCGATGTTGATACCCAGCGAACGAATCTCTTTCAACAATACGTTGAAGGATTCTGGCATGCCCGGCTCCATCTGATGGTTGCCGTCCACGATGTTTTTATACATCTTGGTACGACCGTTCACGTCCTCAGACTTAACGGTTAGCATTTCCTGCACTATTTTATGCTGAGGG
+
CCCCCGGGGGGGGGGGG<CFGGGGGGGGGGGGGGGGGGGGGGGGGGGGFGEGGGGGGGGGGFGGGGGGGGGGGGGEGGGGDGGGGGFGGGGGGGGGGGGGGGGGGGGGGGGGGGGFFGGGGGGGGGGGGGGGGGGGGGGFGGGGGGGGDGGGDDEGGGDGGGGGGGFGGGGGGFC+;AFFFFFFGGDCF=>CF5A>):DGFFEGCAFFBEBFGE56?57@BF@3??A?DC?C<CCCF?EFEFFDFFF1:((.426(452,),).16<204(-(4<5A>2:A47,0).<<2<4))6AA4(4(
@M01607:188:000000000-KTTC9:1:1101:22386:2706 2:N:0:GAAGTGCT+TAAGCGCA
TTAGTCTGCGCTTTCAGACACTTTAATAAATCTTTCACGGATTTGCTCCCGTCGGAGTTAGCACAATCCGCTGCCGGGTTTTAACCCGACAGCAGTGACCTGTTTGAGCGAGAATTACTCGTCTTCCAGTTCGATGTTGATACCCAGCGAACGAATCTCTTTCAACAATACGTTGAAGGATTCTGGCATGCCCGGCTCCATCTGATGGTTGCCGTCCACGATGTTTTTATACATCTTGGTACGACCGTTCACGTCATCAGACTTAACGGTGAGCATTTCCTTCACATGAAGCAGCTGAGGG
+
CCCCCGGGGGGGGGGGG,,CFGGGGGGGGGGGGGGGGGGGFFDGFGFFGGDGGGGFEGGGGGGGGGGGGGGGGGFGEGGGFGGGFGDFGGDGGGGGGGGGGGGGGDGGFGG7EGGGGGGGG8C=DFFGGCGFEGFFFGGFGGGGGGGGGGGGGEGGGGGGGGGFGGGGGGGGGGGGGFFFFFFFGGGGFFFFFAEF4?DGFF;C@>F>@CFFG5EBEFBD25;@ECFDFFCF6CCCF?EF45332;@F1,2584<?:).2)),662901642(22,)-466)-))4<)69)5::?172(((
@M01607:188:000000000-KTTC9:1:1101:24407:2718 2:N:0:GAAGTGCT+TAAGCGCA
TTAGTCTGCGCTTTCAGAAACTTTAATAAATCTTTCACGGATTTGCTCCCGTCGGAGTTAGCACAATCCGCTGCCGGGTTTTAACCCGACAGCAGTGACCTGTTTGAGCGAGAATTACTCGTCTTCCAGTTCGATGTTGATACCCAGCGAACGAATCTCTTTCAACAATACGTTGAAGGATTCTGGCATGCCCGGCTCCATCTGATGGTTGCCGTCCACGATGTTTTTATACATCTTGGTACGACCGTTCACGTCATCAGACTTAACGGTGAGCATTTCCTGCATTCTCCCACGCTGAGGG
+
CCCCCGGGGGGGGGGGGG,FFGGGGGGGGGGGGGGGGGGGGGGGGGGGGGGGGGGGGGGGGGGGGGGGGGGGGGGGGGGGGGGGGGFGGGGGGFGGGGGGGGGGGGGGGGGGGGGGGGGGGGGGGGGGGGGGGGGGGGGFGGGDGGGGGGGGGFGGGFEGGGGGGGGGGGGGGGGGFBFFFFFFGGGGFBF5ADFFFFGGFF48DBAF:CEFGDEFF@FFFD<(9?F@FE3EE?C96?<F?EF<;>B@?:7A:?BF?BD72?:<*6<B((-,:?2<<A4)6A204).)6-48?16(,((((
@M01607:188:000000000-KTTC9:1:1101:12392:2726 2:N:0:GAAGTGCT+TAAGCGCA
TTAGTCTGCGCTTTCAGAAACTTTAATAAATCTTTCACGGATTTGCTCCCGTCGGAGTTAGCACAATCCGCTGCCGGGTTTTAACCCGACAGCAGTGACCTGTTTGAGCGAGAATTACTCGTCTTCCAGTTCGATGTTGATACCCAGCGAACGAATCTCTTTCAACAATACGTTGAAGGATTCTGGCATGCCCGGCTCCATCTGATGGTTGCCGTCCACGATGTTTTTATACATCTTGGTACGACCGTTCACGTCATCAGACTTACCGGTGATCATTTCCTGCAACGATCTTGCGTTGGGG
+
CCCCCGGGGGGGGGGEFG9EFGGGGGGGGGGGGGGGGGGGDGGGGGGGFGGGGGDEGGGGGFGGGGGGCEGGGGFFGGEGGGGGCFGGGEGGGGFGGFFFGGGGGGG7FFEGGGGGGGGGGGGGGGCBEFFGGGGGGGGFGFGGGGGCECEGGFGGGGDFGGGGGGGFGGGGGG?DFFFAFFFFGGGGFFF5>DAEABDFF6AF9EFFEF>FGGG?>DF9=DF;C552@ECCF?96:?3F3C;;@;121,(43:00()).5.8)*).4;>(--.)6::-4240272((((,66A((,(((-
@M01607:188:000000000-KTTC9:1:1101:18345:2726 2:N:0:GAAGTGCT+TAAGCGCA
TTAGTCTGCGCTTTCAGAAACTTTAATAAATCTTTCACGGATTTGCTCCCGTCGGAGTTAGCACAATCCGCTGCCGGGTTTTAACCCGACAGCAGTGACCTGTTTGAGCGAGAATTACTCGTCTTCCAGTTCGATGTTGATACCCAGCGAACGAATCTCTTTCAACAATACGTTGAAGGATTCTGGCATGCCCGGCTCCATCTGATGGTTGCCGTCCACGATGTTTTTATACATCTTGGTACGACCGTTCACGTCATCCGACTTAACGGTGAGCATTTCCTGCATCTTTCATTGCCTAGGG
+
CCCCCGGGGGGGGGGGGGG<CCCFGGGGGGGGGGGGGGGGGGGG,EFFGGGGGGGGGGGGGGGGGGGGGGGGGGGGGGGGGGGGGGGGGGGGGGGGGGGGGGGFGGGGGDGGGCFGGGFGGGGGGGGGGGGGGGGGGGGFGGGGGGGFDGGGGFGGGFGGGGGGGGGCFGGGGGFCFFFFFCFFGGGGFFF@FEDA2>>CCFFFGFAFFFEFGGGFADF=FFF@C?;??E?C?CCCFF);)),:121;34,634034<)((-426:9316:::?D49<24<B?(:44><49><)6))-.2.
@M01607:188:000000000-KTTC9:1:1101:23022:2754 2:N:0:GAAGTGCT+TAAGCGCA
TTAGTCTGCGCTTTCAGCCACTTTAATAAATCTTTCACGGATTTGCTCCCGTCGGAGTTAGCACAATCCGCTGCCGGGTTTTAACTCGACAGCAGTGACCTGTTTGAGCGAGAATTACTCGTCTTCCAGTTCGATGTTGATACCCAGCGAACGAATCTCTTTCAACAATACGTTGAAGGATTCTGGCATGCCCGGCTCCATCTGATGGTTGCCGTCCACGATGTTTTTATAAATCTTGGTACGACCGTTCAAGTCATCAGCCTTAACGGTGAGCCTTTCTTTCACAGGGAGCCAGTGGAGC
+
CCCCCFAFFGGGGGGGGC,CEFGGGGGFGGGGGGGGGGGG6FFEAFC,FGGGGGGFFGGGGGFFGFFGGDGGGGGGGGFGGGGGE,CFGGFCGGGGGGGC<FFGFFF4ECC:=BFGGGFGGFGGG;FFGGGGGGDGGGFFGGGDFFFDGGGEGFE6+6@DGGECFF=DF8DCFFFFD??FFCA+<EDFFCFEA*598@>>FA*+5=B*>6BF*=?B5(3>229@49;00?)))1/?:<)=3<;0120;3@@)).-).)),)(.-?42:;B661,((..4)).)46)6((-(-4((.),).(
@M01607:188:000000000-KTTC9:1:1101:23938:2754 2:N:0:GAAGTGCT+TAAGCGCA
TTAGTCTGCGCTTTCAGCAACTTTAATAAATCTTTCACGGATTTGCTCCCGTCGGAGTTAGCACAATCCGCTGCCGGGTTTTAACCCGACAGCAGTGACCTGTTTGAGCGAGAATTACTCGTCTTCCAGTTCGATGTTGATACCCAGCGAACGAATCTCTTTCAACAATACGTTGAAGGATTCTGGCATGCCCGGCTCCATCTGATGGTTGCCGTCCACGATGTTTTTATACATCTTGGTACGACCGTTCACGTCATCAGACTTAACGGTGAGCATTCTCTGCACTATTTCTTGCTGAGGG
+
CCCCCCFGGGGDCGFGGA,CFFGGGFGFGGGGGGGGGFGGCFEGGFDFGGGGGGGEEGGGGGGGGDEFGGGGDGGGGGFE7FFEDFFGGGCEGGGGGGFF<FGGGGFGGGG7CGFFGGFGGGGFGGGFGGGFGGGGGGGCFFGGGGFG=CECGFGGG:EEDFGEFEFFC79CFGGDCFFFF7;FGFDCFFF@AA>44@CGFFFGGFAA@=BF=5C;42*2268:)9A;27?CC3).;C@FEE(6996;(48A:??<1<<82))68<<:0(-(4:)).)).658)5))-)6)-64).45(48
@M01607:188:000000000-KTTC9:1:1101:16524:2754 2:N:0:GAAGTGCT+TAAGCGCA
TTAGTCTGCGCTTTCAGAAACTTTAATAAATCTTTCACGGATTTGCTCCCGTCGGAGTTAGCACAATCCGCTGCCGGGTTTTAACCCGACAGCAGTGACCTGTTTGAGCGAGAATTACTCGTCTTCCAGTTCGATGTTGATACCCAGCGAACGAATCTCTTTCAACAATACGTTGAAGGATTCTGGCATGCCCGGCTCCATCTGATGGTTGCCGTCCACGATGTTTTTATACATCTTGGTACGACCGTTCACGTCATCAGACTTAACGGTTAGCATTTCCTGCAAGCAGATCTGCTGAGGA
+
CCCCCGGGGGGGGGGGGGG6CCCFFGGGGGGGGGGGGGGGFGFF<FGGGGGGGGGGGGGGGGGGGGGGGGGGGGGGGGGGGGGGGGGGGGGGGGGGGGGGGGGGGGGGGGGGGGGGGGGGGGGGGGGGGGGGGFGGGGGFGGGFGGGGGGGGGFEGGGGGGGGGGGG8FGGGGGGG7AFFFFFFGGGGFFFEFBFFAEDGFFFGGFFFFFDFGGGEEFFFFFFFEC;?DEEFFE?3FEEFCFF?BF@;BFBFFB<?BF22472<?><?61--(.5<AFD4<AB78A??7??():4<:4(()
@M01607:188:000000000-KTTC9:1:1101:12984:2755 2:N:0:GAAGTGCT+TAAGCGCA
TTAGTCTGCGCTTTCAGAAACTTTAATAAATCTTTCACGGATTTGCTCCCGTCGGAGTTAGCACAATCCGCTGCCGGGTTTTAACCCGACAGCAGTGACCTGTTTGAGCGAGAATTACTCGTCTTCCAGTTCGATGTTGATACCCAGCGAACGAATCTCTTTCAACAATACGTTGAAGGATTCTGGCATGCCCGGCTCCATCTGATGGTTGCCGTCCACGATGTTTTTATACATCTTGGTACGACCGTTCCCGTCATCAGACTTAACGGTGAGCATTTCCTGCACGCCTTCTCGCTGAGGG
+
CCCCCGGGGGGGGGGFGGFFFGFGGGGGGGGGGGGGGGGGGGGG@FFEFGGGGGGCEGGGCFGGGGGGGGGGGGGGGGGGDGGGGGGGGGDGGGGGFFGDEFFGGGGCEFGDGCFFGGGGGFGGGGGGFEFGD8EGGFACFGG?FGGFECGGGFGGGFFGGGGGGCFGGGGGGGGFGBFAFEFFGGGCA:F);B5AAECF66AGGFFA6:@AC5??B27>@D<;CFFFFEE593);FE364?@04>(,8((.3:BFB2A<?:>BF99<>3(,1228<:)6<<274(((.443631(-(((,
@M01607:188:000000000-KTTC9:1:1101:20415:2765 2:N:0:GAAGTGCT+TAAGCGCA
TTAGTCTGCGCTTTCAGCAACTTTAATAAATCTTTCACGGATTTGCTCCCGTCGGAGTTAGCACAATCCGCTGCCGGGTTTTAACCCGACAGCAGTGACCTGTTTGAGCGAGAATTACTCGTCTTCCAGTTCGATGTTGATACCCAGCGAACGAATCTCTTTCAACAATACGTTGAAGGATTCTGGCATGCCCGGCTCCATCTGATGGTTGCCGTCCACGATGTTTTTATACATCTTGGTACGACCGTTCACGTCATCAGACTTAACGGTGAGCATTTTCTGCAGTGTTTACAGCTGAGGG
+
CCCCCGFGGGGGGGG6<,=;CFFGGGGGGGGGGGGGGGGGGGGGGGEFGGGGGGGGGGGGGGGGGGGGGCFGGGGGGGEGDGGGGGGGGGGGGGGGGFFGGGGGGGGGGGDEGGGGGGGGGGGGGGGGGEGGGGGGGGCDGGGE?GGGGGGDGFGGGGGGGFDGGFFFGGGCFGGGGFFA?AAFDAGGFF>@>>BEFFGGFFEG>BAA@A:6CCEDFFEDB>F8?EF@=C<EF?EFFFF=EE@?FFB6:(5<?7((3<ADFFFA@A<1>F<:00876A)6<F:)8A0<2(.6)))).80:8
@M01607:188:000000000-KTTC9:1:1101:12259:2772 2:N:0:GAAGTGCT+TAAGCGCA
TTAGTCTGCGCTTTCAGAAACTTTAATAAATCTTTCACGGATTTGCTCCCGTCGGAGTTAGCACAATCCGCTGCCGGGTTTTAACCCGACAGCAGCGACCTGTTTGAGCGAGAATTACTCGTCTTCCAGTTCGATGTTGATACCCAGCGAACGAATCTCTTTCAACAATACGTTGAAGGATTCTGGCATGCCCGGCTCCATCTGATGGTTGCCGTCCACGATGTTTTTATACACCTTGGTACGACCGTTCACGTCATCAGCCTTAACGGTGAGCATTTCCTGCAATTTTGTGAACTGAGGG
+
CCCCCGGGGGGGGGGCFFFFFGGGGGGGGGGGGGGGGGGGDGGGGGFGGFEGGGGGDGGGGGGGGGGCGGGGGGGGGGGGGGGGGGGGEGFGGGGFFFFFGGGGFFG7FFEGEEGGGFCGGGGGGGGGFFGGGFGGGGGFGGGFFGGGGGGGDDGGGAGGGGGGGGGGGGFGFGGGGFF5;CFFGGF5ADFEAFDEFDDGFFEFCBAAEF?F?E=;>3<D>D?@EC4?;)7??)((;419)92;169?BFF2.41:BA4?)((.1)4(4:,(12)59AAAA<0(-6)6<>?()))648)2(
@M01607:188:000000000-KTTC9:1:1101:16276:2774 2:N:0:GAAGTGCT+TAAGCGCA
TTAGTCTGCGCTTTCAGAAACTTTAATAAATCTTTCACGGATTTGCTCCCGTCGGAGTTAGCACAATCCGCTGCCGGGTTTTAACCCGACAGCAGTGACCTGTTTGAGCGAGAATTACTCGTCTTCCAGTTCGATGTTGATACCCAGCGAACGAATCTCTTTCAACAATACGTTGAAGGATTCTGGCATGCCCGGCTCCATCTGATGGTTGCCGTCCACGATGTTTTTATACATCTTGGTACGACCGTTCACGTCATCAGACTTAACGGTGAGCATTTCCTGCAGCAAACTAAGCTGAAGG
+
CCCCCGGGGGGGGGGGGGGGGGGGGGGGGGGGGGGGGGGGGGGGGGFCFGGGGGGGGGGGGGGGGGGGGGGGGGGGGGGGDGGGGGCGGGDGGFGGGGGGGGGGGGGGGGGGDGGGGGFGGGGCGGGGGGEGGGGGGGCFGGGGGGGGGGGGDFGGGGGGGGGCGFFGGGGG9=7CF?AFFFFFFGGGFFFEFEFB9ADCCFEFGFFFF;@FGEEEFFBD==<8ECFD?E)<65<?FF<F?E179BFF<(.5<?:03A<<70)699),28?1:B72<BAAF2>?>?<::?7)))36,3)5(
@M01607:188:000000000-KTTC9:1:1101:23291:2775 2:N:0:GAAGTGCT+TAAGCGCA
TTAGTCTGCGCTTTCAGACACTTTAATAAATCTTTCACGGATTTGCTCCCGTCGGAGTTAGCACAATCCGCTGCCGGGTTTTAACCCGACAGCAGTGACCTGTTTGAGCGAGAATTACTCGTCTTCCAGTTCGATGTTGATACCCAGCGAACGAATCTCTTTCAACAATACGTTGAAGGATTCTGGCATGCCCGGCTCCATCTGATGGTTGCCGTCCACGATGTTTTTATACATCTTGGTACGACCGTTCACGTCATCAGACTTAACGGTTAGCATTTCCTGCAAGTATGTGTGCTGAGGT
+
CCCCCGGGGGGGGGGGG,,EFGGGGGGGGGGGGGGGCFGGGGGGFGGGGGGFGGGGGGGGGGGGGGFFFGGGGGGGGGGGGGGGGGGGGGGGGGFGGGGGGGGGGAFGGGG:EDGGGGGGGFGDEEGGGGGGGGGGGGGFGGGGGGGGGGGGGFGGGFGGGGGGGGGGGGDGGGGGGFFFFFFFFGGGFBFEFFFFFFDFFFEFGFFFFFEFGEC>A@F@@FFD3?F@FFFFCEFFFFFFEFD0(6>74:BFF2014<A?<70:?>ABB?(17AFBA<B62)5:<<<296>A4,<:))(4,
@M01607:188:000000000-KTTC9:1:1101:7795:2775 2:N:0:GAAGTGCT+TAAGCGCA
TTAGTCTGCGCTTTCAGAAACTTTAATAAATCTTTCACGGATTTGCTCCCGTCGGAGTTAGCACAATCCGCTGCCGGGTTTTAACCCGACAGCAGTGACCTGTTTGAGCGAGAATTACTCGTCTTCCAGTTCGATGTTGATACCCAGCGAACGAATCTCTTTCAACAATACGTTGAAGGATTCTGGCATGCCCGGCTCCATCTGATGGTTGCCGTCCACGATGTTTTTATACATCTTGGTTCGACCGTTCCCTGCATCAGACGTAACGGTGAGCCTTTCCTGCCCGTTAGTACGCTGAGGC
+
CCCCCDGFGEGGFGGCFA9CFGGFFFGGGGGFGGGGGGCECGGGGGGGGGGGGGGDGGGGGGGGGGGGGDFEGGGGGGGGDGGGGFGGGECFGGGFEFEFGGGGGG,=FGGCEEGFGGAFEC8<EEFGGFGGGCEFGGDFFGGFGFCGEEEEGFGGGCEGGGGDGEGFD79+@:7FGFFAFEAFG,CGF5?C;?EEA>G9BF;>@BFFFE?;CE74?=3>((/=39A=2CE<35).7)4=(9((31(/82())),(.)).).(3)4<F(-(33((.87<)4A0(((-(3(6-6?0:?006(
@M01607:188:000000000-KTTC9:1:1101:21969:2803 2:N:0:GAAGTGCT+TAAGCGCA
TTAGTCTGCGCTTTCAGACACTTTAATAAATCTTTCACGGATTTGCTCCCGTCGGAGTTAGCACAATCCGCTGCCGGGTTTTAACCCGACAGCAGTGACCTGTTTGAGCGAGAATTACTCGTCTTCCAGTTCGATGTTGATACCCAGCGAACGAATCTCTTTCAACAATACGTTGAAGGATTCTGGCATGCCCGGCTCCATCTGATGGTTGCCGTCCACGATGTTTTTATACATCTTGGTACGACCGTTCACGTCATCAGACTTAACGGTGAGCATTTCCTTCCTCCTGCAGCGCTTGAGG
+
CCCCCGEFGGGGGGGGG,,CFGGGFGGGGGGGGGGGGGGGFGGGEFFFGG@FGGGGGGGGGGGGGGGGGGGGGGGGGGGGGGGGGGGGGGGGGGGGGFFGGGGGGCG<EEGCEGGGGGGGGGGGGGGGGGGGDGGGGGGFGGGGGGGGGGGGGAGGGGGGGGGGGGGGGGGGGGCGGFFFACFFGGGGFFFFF>B>4@DFFFFGGFF>EFBFG7EA;@ED@BFFE<03;EEFFF<4C?EF??DDFFF@:?0A<412?FA<2>?FFAB:>?(467A<AAAA<))().8?321()((-(((.(
@M01607:188:000000000-KTTC9:1:1101:6458:2820 2:N:0:GAAGTGCT+TAAGCGCA
TTAGTCTGCGCTTTCAGAAACTTTAATAAATCTTTCACGGATTTGCTCCCGTCGGAGTTAGCACAATCCGCTGCCGGGTTTTAACCCGACAGCAGTGACCTGTTTGAGCGAGAATTACTCGTCTTCCAGTTCGATGTTGATACCCAGCGAACGAATCTCTTTCAACAATACGTTGAAGGATTCTGGCATGCCCGGCTCCATCTGATGGTTGCCGTCCACGATGTTTTTATACATCTTGGTACGACCGTTCACGTCATCAGACTTAACGGTGAGCATTTCCTGCATGGAATTCTGCTTGGGT
+
CCCCCGDGGGG+BFGGG@<EFGGGFGGGFGAFGGGGGGGGCFEGCGGGGGGGGGGGGGGGGGGGGGGGGGGGCGGGGGEGDGGGGFGGDGCGGFGGGGGGGGGGGGGGFGGGGDCGGGFGGGGGGGGFGFGGGCGGGGGCFFFFGGGG8>EGE5CDEGGGGGGDFGGFGFFGC+=C?CFFFFFFGGFGFBFEFBF>AFGGFF*=F>AA>A?AFGGFEFB@=9?@??A6=??7)<CCFF3=;C;76693(,.:?<?(3<<<2:BA9<989::(,8<2<64)69(8)60>2<B)5)62))-,,
@M01607:188:000000000-KTTC9:1:1101:11599:2821 2:N:0:GAAGTGCT+TAAGCGCA
TTAGTCTGCGCTTTCAGAAACTTTAATAAATCTTTCACGGATTTGCTCCCGTCGGAGTTAGCACAATCCGCTGCCGGGTTTTAACCCGACTGCAGTGACCTGTTTGAGCGAGAATTACTCGTCTTCCAGTTCGATGTTGATACCCAGCGAACGAATCTCTTTCAACAATACGTTGAAGGATTCTGGCATGCTCGGCTCCAGCTGAGGGTTGCCGTCCACGATGTTTTTATACATCATGGTACGACGGTTCACGTCATCAGACTTAATGGTTAGCATTTCCTCCTCTTTACGTTGTGTAGGT
+
@<B8@FE<F+@@FGG@66;CEFEE<,CFFDC<EEAFGGFG+BF<CFFFFGGFCEFCFFFF9E,BFDD<@@7:C7FGGGGGFGFF,,EC7F+@=A,F<?,CFCG<EEE,9@BC88FCGGGGDE=AEBF9,E=F68;,@E@7C9F=8DFFEDE>E>=F=D8DCC:,@,@D9ADC,=+05?C*;83+?,3*;=5*+**35@G>*9<49*5?D>?6DC5))(*(8(6(7);;(73)9<))19;B)93(6((4::<283810)).)).40))-).)-(4).-).)6)4(3))-6)((.(((().--
@M01607:188:000000000-KTTC9:1:1101:7549:2825 2:N:0:GAAGTGCT+TAAGCGCA
TTAGTCTGCGCTTTCAGAAACTTTAATAAATCTTTCACGGATTTGCTCCCGTCGGAGTTAGCACAATCCGCTGCCGGGTTTTAACCCGACAGCAGTGACCTGTTTGAGCGAGAATTACTCGTCTTCCAGTTCGATGTTGATACCCAGCGAACGAATCTCTTTCAACAATACGTTGAAGGATTCTGGCATGCCCGGCTCCATCTGATGGTTGCCGTCCACGATGTTTTTATACATCTTGGTACGACCGTTCACGTCATCAGACTTAACGGTGAGCATTTCCTGCATGAAGGGTTGCTTAGGG
+
CCCCCGFFGGGGGGGGGC,FFGGGGGGGGGGGGGGGGGGGGGGGGGGGGGGGGGGGGGGGGGGGGGGGGGGGGGGGGGGGGGGGGGGGGGGGGGGGGGGGGGGGGGG@FGGEGGGGGGGGGGGGCFGGGEFGGGGGGGGFGGGGFGGGGGGGGFGGGGGGGGGGGGGGGGG+@97FFFFFACFFG7CGFFFFFBBFFFDGFF=>EFFF@=@AFGGFFD32@DFFFFF;(79CC3CEFFEFFFF01902-2:B::0:<A)3,4:A944<0:<<((.5446<>AFB>4<<<>0:<029)4)2(
@M01607:188:000000000-KTTC9:1:1101:9771:2863 2:N:0:GAAGTGCT+TAAGCGCA
TTAGTCTGCGCTTTCAGAAACTTTAATAAATCTTTCACGGATTTGCTCCCGTCGGAGTTAGCACAATCCGCTGCCGGGTTTTAACCCGACAGCAGTGACCTGTTTGAGCGAGAATTACTCGTCTTCCAGTTCGATGTCGATACCCAGCGAACGAATCTCTTTCAACAATACGTTGAAGGATTCTGGCATGCCCGGCTCCATCTGATGGTTGCCGTCCACGATGTTTTTATACATCTTGGTACGACCGTTCACGTCATCAGACTTAACGGTGAGCATTTCCTGCAAAGATAGTTGCGGAGGG
+
CCCCCGGGGGGGGGGGG<EFFGGGGGGGGGGGGGGGGFGGGGGGGGCFEGGGGGGGGGGGGGGGGGGGGDFGGGFGGGGGEGGGGGGGDFGDGGGGGGGGGGGGGGGGGGGGGEGGGGFCEGGGGGGGGGGGGGGGGGGFGGGGGGGGGGGGGFGFGFGGGGGGGG?FFGGGGGGGGFFFFFFFGGFGFDFEFFFFFFGGFF=FGFFFFF>ACEGFFFFFF;@DEFFFFFFE?EEFFFEF??6?@B>6<B>>:?B?BF<)32:A@B>?>?<1,(8?FA>922:3268:)))6652(((4>(
@M01607:188:000000000-KTTC9:1:1101:14386:2873 2:N:0:GAAGTGCT+TAAGCGCA
TTAGTCTGCGCTTTCAGAAACTTTAATAAATCTTTCACGGATTTGCTCCCGTCGGAGTTAGCACAATCCGCTGCCGGGTTTTAACCCGACAGCAGTGACCTGTTTGAGCGAGAATTACTCGTCTTCCAGTTCGATGTTGATACCCAGCGAACGAATCTCTTTCAACAATACGTTGAAGGATTCTGGCATGCCCGGCTCCATCTGATGGTTGCCGTCCACGATGTTTTTATACATCTTGGTACGACCGTTCACGTCATCAGACTTAACGGTGAGCATTTCCTGCATTTTTTACTGCTGAGCG
+
CCCCCGGFGGGGGGGGGGGGGGGGGGGGGGGGGGGGGGGGGGGGGGFFGGGGGGGGGGGGGGGGGFGGGGGGCCGGEGGGGGGFGGGGGGGGGGGGGGGGGGGGGGFEGGGGEGGGGGGGGGGGGGGGGGEFEFGGGGGFGGGGGGGGDCEC@D6DED=DFGGG,=8DGEGFGGGGGFFFFA*?9ACCA=FEFFFAAFGGFFAGFFFFEC9AFGE5?9>52@D;C?=<@FEC5??CFEEB)90;;;B;614ABFF??<:8)),61<6:9:2(,,4>A:26))((.).:2(.)446):2:(,
@M01607:188:000000000-KTTC9:1:1101:21822:2881 2:N:0:GAAGTGCT+TAAGAGCA
TTAGTCTGCGCTTTCAGACACTTTAATAAATCTTTCACGGATTTGCTCCCGTCGGAGTTAGCACAATCCGCTGCCGGGTTTTAACCCGACAGCAGTGACCTGTTTGAGCGAGAATTACTCGTCTTCCAGTTCGATGTTGATACCCAGCGAACGAATCCCTTTCAACAATACGTTGAAGGATTCTGGCATGCCCGGCTCCATCTGATGGTTGCCGTCCACGATGTTGTTATACATCTTGGTACGACCGTTCACGTCATCAGACTTAACGGTACGCATTTCCTGCAGGATGTGAAGCTGAGGC
+
CCCCBFAFCFGEGFGFF,6C@FGGDFGGGGAFEEGDFFGGECCG<FF@F<@FGGGGEGGGGGGFGFGGGGGE@FDGF:@C7F9E,EFG7F7@FGCFFFGGGGFGD<E+FFG7>C:@FGBFGGEFGGDFG9>E8EGG8CFFG8@EGGFF6EGEG5=DG,28EF988,9,,,;?9+5@9AFFFEFFDCGFFFFF599/)3;788*+=F697=5;F::BE@===??8?)0,1<6C?C?6A?384<(/62(-,3:B?163426<2224/5<<((((((,(39<)))((..(5(,6<2))).,(3(
@M01607:188:000000000-KTTC9:1:1101:11578:2887 2:N:0:GAAGTGCT+TAAGCGCA
TTAGTCTGCGCTTTCAGAAACTTTAATAAATCTTTCACGGATTTGCTCCCGTCGGAGTTAGCACAATCCGCTGCCGGGTTTTAACCCGACAGCAGTGACCTGTTTGATCGAGAATTACTCGTCTTCCAGTTCGATGCTGATACCCAGCGAACGAATCTCTTTCAACAATACGTTGAAGGATTCTGGCATGCCCGGCTCCATCTGATGGTTGCCGTCCACGATGTTTCTATACATCTTGGTACGACCGTTCACGTCCTCAGCATTAACGGTTAGCAGTTCCTTGAGACAGCAGTTCTGAGGC
+
CCCCCGFFEEEEGFGECF,CFGFG@FFCFCEFGGGGFGFG7:@F@AEFCFEGGGDG@B<ECGGGGEDCG>FFF7F:C@@FGGGGACFGCF=CGGGGFGGGGFAEF?F,CBFGFDFFGG9FEG>FGGDG99,EECDE+@D7EC;=8ED?EGD6C5CDE,,:FGF:C9DE?,=D<3::<FFFFE6<+29+@CFEAB>B=DDCFFCF:E6;;<4>7?=BD@=D@22755+955)96)<7A<3;C)21029<7((9@:((--.3))).4).1(4((34))62444)))..541:<0<.--.6),,
@M01607:188:000000000-KTTC9:1:1101:6589:2893 2:N:0:GAAGTGCT+TAAGCGCA
TTAGTCTGCGCTTTCAGAAACTTTAATAAATCTTTCACGGATTTGCTCCCGTCGGAGTTAGCACAATCCGCTGCCGGGTTTTAACCCGACAGCAGTGACCTGTTTGAGCGAGAATTACTCGTCTTCCAGTTCGATGTTGATACCCAGCGAACGAATCTCTTTCAACAATACGTTGAAGGATTCTGGCATGCCCGGCTCCATCTGATGGTTGCCGTCCACGATGTTTTTATACATCTTGGTTCGACCGTTCACGTCATCAGGCTTAACGGTGAGCATTTCCTGCAGGCTGAATCGCTGAGGG
+
CCCCCGFGGGGGG@FFGA9FFGGGGGGGGGGGGGGGGGGGGGGGGGGFGGGGGGGDGGGGGGGGFGGGGGGGDGGGGDGD7FGGGGGGGGGGGGGGGGGG<FFFGDFGGDEEEGGGGGGFGGEGGGGGGGGGGDFGGGG7DGGGGGGGGGGGGFGFGGGGGGGGFGGGGGGGGFG?EFFFFEFFGGGGFFF@AB>B2ACFC8*:=EFFFF4AFEGBF=359(,,6<8=(??CCE?3+586(96?;96@FF?BF1:<7)4<0<<B/:4(43(4,42<ADF<4-4:B:4013<<A?((,,83-
@M01607:188:000000000-KTTC9:1:1101:10270:2904 2:N:0:GAAGTGCT+TAAGCGCA
TTAGTCTGCGCTTTCAGAAACTTTAATAAATCTTTCACGGATTTGCTCCCGTCGGAGTTAGCACAATCCGCTGCCGGGTTTTAACCCGACAGCAGTGACCTGTTTGAGCGAGAATTACTCGTCTTCCAGTTCGATGTTGATACCCAGCGAACGAATCTCTTTCAACAATACGTTGAAGGATTCTGGCATGCCCGGCTCCATCTGATGGTTGCCGTCCACTATGTTTTTATACATCTTGGTACGACCGTTCACGTCATCAGACTTAACGGTTAGCATTTCCTGCAATCCCCTCAGCTGAGGC
+
CCCCCGGGGGGGGGGGGFGGGGGGGGGGGGFGGGGGGGGGGGGGGGFGGGGGGGGGGGGGGGGGGGGGGGGGGGGGGGGGGGGGGGGGGGGGGGGGGGGGGGGGGGGGGGGGGGGGGGGGGGDDGGGGGGGGGGGGGGGFGGGGGGGGGGGGGFGGGGFGGGGGGGFGGGGGGGGGGFFFFFFFGFFGFFFCFFFFAFGGFFE8DFFFFF4FGC5/59BFFEFFFFFDD?CEF3<EFF<A76<F>6>;;;@E?BFF79A?208<BFFF6((,(45944:B<B?BFB0??B:1140)4<:B(
@M01607:188:000000000-KTTC9:1:1101:12294:2920 2:N:0:GAAGTGCT+TAAGCGCA
TTAGTCTGCGCTTTCAGAAACTTTAATAAATCTTTCACGGATTTGCTCCCGTCGGAGTTAGCACAATCCGCTGCCGGGTTTTAACCCGACAGCAGTGACCTGTTTGAGCGAGAATTACTCGTCTTCCAGTTCGATGTTGATACCCAGCGAACGAATCTCTTTCAACAATACGTTGAAGGATTCTGGCATGCCCGGCTCCATCTGATGGTTGCCGTCCACGATGTTTTTATACATCTTGGTACGACCGTTCACGTCATCAGACTTAACGGTGAGCATTTCCTGCAAACACTGCTGCTGAGGC
+
CCCCCGGGGGGGGGGCFEEFGGGGGGGGGGGGGGGGGGGGGGGGCFFFGGGGGGGGGGGGGGGGGGGGGGGGGGGGEGGGEGGGGGGGGGGGGGGGGGGGGGGGGGGDGGCFGGGGGGDGGGGGFGGGGGGGGGGGGGGFGGGGFGGGGGGGGFGGEFFGGFGGGGGGGCFGGFFGFFF6AEFFGDGFF@C5;AFABFGGFFFG+9BFFEEFGCGFE@ED=DF@CEFF@F??<).?8C)/9?D?9@9(44:A?<:0:))82?79F24308((4(.8A<9>))(3)-2(2<7))4232220-
@M01607:188:000000000-KTTC9:1:1101:16105:2928 2:N:0:GAAGTGCT+TAAGCGCA
TTAGTCTGCGCTTTCAGAAACTTTAATAAATCTTTCACGGATTTGCTCCCGTCGGAGTTAGCACAATCCGCTGCCGGGTTTTAACCCGACAGCAGTGACCTGTTTGAGCGAGAATTACTCGTCTTCCAGTTCGATGTTGATACCCAGCGAACGAATCTCTTTCAACAATACGTTGAAGGATTCTGGCATGCCCGGCTCCATCTGATGGTTGCCGTCCACGATGTTTTTATACATCTTGGTACGACCGTTCACGTCATCAGACTTAACGGTGAGCATTTCCTGCAAACCCAGCCGCTTCGGG
+
CCCCCGGGGGGGGGGGGFEGGGGGGGGGGGGGGGGGGGGGGGGGGGFFEGFGGGGGGGGGGGGGGGGGGGGGEEGGGGGGGGGGGGGGGGDGGGGGGGGGAGGGGGGGGGGGGGGGGG9FGGGGGGGGGFGGGGGGFFFFFFGGGGDGGGGGGFGGGGGFGGGGGGGDFEGGFGGDGFFFFFFFGEGGF@F:CEFABEDFFFF>CFF4BE:?C5*?D?E((8;;6<F@@FFECCEEA<EF3?0(7;;,24323((,:A)3)345=9ABFF0??:<?BFF92)5:26(((-(.-((((-,(-
@M01607:188:000000000-KTTC9:1:1101:21576:2932 2:N:0:GAAGTGCT+TAAGCGCA
TTAGTCTGCGCTTTCAGCTACTTTAATAAATCTTTCACGGATTTGCTCCCGTCGGAGTTAGCACAATCCGCTGCTGGGTTTTAACCCGACAGCAGTGACCTGTTTGAGCGAGAATTACTCGTCTTCCAGTTCGATGTTGATACCCAGCGAACGAATCTCTTTCAACAATACGTTGAAGGATTCTGGCATGCCCGGCTCCATCTGATGGTTGCCGTCCACGATGTTTTTATACATCTCGGTACGACCGTTCACGTCATCAGACCTAATCGTCCTCATTTCCTGCAATCGGTCTAGCTCTGGG
+
A-@@,C@C<@FC@<,@;@,,C@CFGDF9FA6E,EFG9FFEF@FFAFGFGE@FGGCCFCEFGGGGG?9EBFGEEG,9FCEE:,CEF9AF7F+6FE@GEBFAE8F?FCE,EBC7C+=AFE4F4FE9BA;B>949@,,,4@;ED@DD@FGEE6B=8AC8EEGGG:A:=FGG,@8D2=DDF9*3*:5+?ACFFF*=A5*08ADFFACCFF86>CDA*1=?;(59@F>F5>F2;<E)).<C+(,.,6(((,6(,(6<0(,(.-6)4)(5*.))-,(((.):4))6:A(,)-)((44().6)))).(
@M01607:188:000000000-KTTC9:1:1101:16853:2933 2:N:0:GAAGTGCT+TAAGCGCA
TTAGTCTGCGCTTTCAGAAACTTTAATAAATCTTTCACGGATTTGCTCCCGTCGGAGTTAGCACAATCCGCTGCCGGGTTTTAACCCGACAGCAGTGACCTGTTTGAGCGAGAATTACTCGTCTTCCAGTTCGATGTTGATACCCAGCGAACGAATCTCTTTCAACAATACGTTGAAGGATTCTGGCATGCCCGGCTCCATCTGATGGTTGCCGTCCACGATGTTTTTATACATCTTGGTACGACCGTTCACGTGATCAGACTTAACGGTGAGCATTTCCTGCACCCTGTTGGGCCGAGGT
+
CCCCCGFGGGGGGGGGGGG6=CCFFGGGGGFGGGGGGGGGGGGG<FDFGG:FGDGGGGGGGGGGGGGGGGGGGGGGGGGGGGGGFGGGGGDGGGGGGGGGGGGGGGGGGGGGGCGGGGGGDEGGGGGGGGFGGFDGGFGFGGGGGGGFEGGEG>EDEGGGGGGGFGGFGGGGGGGG?FFFF<FFGGGFFFFEFFFE9DGGFFFGFF>FEFEFGE*?B@FD2578<?26?E?<3CE)@CE=77((49>?4::D?<((.643))))9:AFBB?(4:A7AAA)))80376(28>3((32-7(4-
@M01607:188:000000000-KTTC9:1:1101:9187:2937 2:N:0:GAAGTGCT+TAAGCGCA
TTAGTCTGCGCTTTCAGCAACTTTAATAAATCTTTCACGGATTTGCTCCCGTCGGAGTTAGCACAATCCGCTGCCGGGTTTTAACCCGACAGCAGTGACCTGTTTGAGCGAGAATTACTCGTCTTCCAGTTCGATGTTGATACCCAGCGAACGAATCTCTTTCAACAATCCGTTGAAGGATTCTGGCATGCCCGGCTCCATCTGATGGTTGCCGTCCACGATGTTTTTATACATCTTGGTACGACCGTTCACGTCATCAGACTTCACGGTGAGCATTTCCTGCTCTGCACGTCGACTAGGC
+
CCCCCGGGGEGFGGG9F<<FFFGGFDGEAAEFFGFGG<CB7FFGFFCCCCCFG@F:CCGFGGGG<E@FA@FEFGFGG7FG>GFFGG8FEFFGGGFF,EFGFFFFGGGFCFECGCFAFGGGGGCEFFGGGFEFGGGFFGFFGGG?D?,=?CCE8?>DGF=ECFFFFGG,<,=D77CDCFA6A<6AF9CFF@>@FBDBBFDGFF;GGFFFF>?AD5C?;53(58D5).;(/9EF).94+<3/9C?((66?6?:<:.(4(6.57>?9/:26:,(-24<<<26:AA((.-)...(,-(-,(-.4.
@M01607:188:000000000-KTTC9:1:1101:12546:2952 2:N:0:GAAGTGCT+TAAGCGCA
TTAGTCTGCGCTTTCAGAAACTTTAATAAATCTTTCACGGATTTGCTCCCGTCGGAGTTAGCACAATCCGCTGCCGGGTTTTAACCCGACAGCAGTGACCTGTTTGAGCGAGAATTACTCGTCTTCCAGTTCGATGTTGATACCCAGCGAACGAATCTCTTTCAACAATACGTTGAAGGATTCTGGCATGCCCGGCTCCATCTGATGGTTGCCGTCCACGATGTTTTTATACATCTTGGTACAACCGTTCACGTCATCAGACTTAACGGTGAGCATTTCCGCACCTCATACTGCTTAGGTT
+
CCCCCGGGGGGGGGGEFFEFGGGGGGGGGGGGGGGGGGGGDFGGCGFFGGGGGGGGGGGGGGGGGGGGGGGGGGGGGGGGCGGGFGGGGGGGGGGGGGGGGGGGGGGBFEGGGGGGGGGGGGGGGGGGGGGGGGGGGGGFGGGGGGGGGGGGGFGGGGGGGGGGGGGGFGGGGGGGGFFFFFFFGGG5CBFEFFFFAEGGFFEDGFFFF=>FGGGFFFFF>B@@EE;<DE?CE3?;FFFFFFFFFF6(1@4><FBF:AAD24,:FBA?F?0(8(43<6:46:((((.49<DF<9<).4).)
@M01607:188:000000000-KTTC9:1:1101:13169:2958 2:N:0:GAAGTGCT+TAAGCGCA
TTAGTCTGCGCTTTCAGAAACTTTAATAAATCTTTCACGGATTTGCTCCCGTCGGAGTTAGCACAATCCGCTGCCGGGTTTTAACCCGACAGCAGTGACCTGTTTGAGCGAGAATTACTCGTCTTCCAGTTCGATGTTGATACCCAGCGAACGAATCTCTTTCAACAATACGTTGAAGGATTCTGGCATGCCCGGCTCCATCTGATGGTTGCCGTCCACGATGTTTTTATACATCTTGGTACGACCGTTCACGTCATCAGACTTAACGGTGAGCATTTCCTGCATGGACCCCTGCTGAGGA
+
CCCCCGGFGGGGGGGECFFGGGGGGGGGGGGGGGGGGGGGGDGGCFGGGGGFGGGDGGGGGGGGGGGGGGGGGEGGGGGGGGGGCFGDGGGGGGGGGGGGGGGGGGA+EF>FEGGGGGGGGGGGGGGGGGGGGCDCDFEDFGFDEGGGGGGGGEGGGGGGGGGGGGGGGGGGGGGFGFFFA@FFGGGGFFFEFFFFFFGGFFFGGFFFFFFFG=CEF@B==@?8ECF<@3?ECCF?F?3=4?7?BB9DBFFFFBF6?DABB?DF949(71,0:?B<A:-4)).(-58:???600(.:<(4)
@M01607:188:000000000-KTTC9:1:1101:12255:2975 2:N:0:GAAGTGCT+TAAGCGCA
TTAGTCTGCGCATTCAGAAACTTTAATAAATCTTTCACGGATTTGCTCCCGTCGGAGTTAGCACAATCCGCTGCCGGGTTTTAACCCGACAGCAGTGACCTGTTTGAGCGAGAATTACTCGTCTTCCAGTTCGATGTTGATACCCAGCGAACGAATCTCTTTCAACAATACGTTGAAGGATTCTGGCATGCCCGGCTCCATCTGATGGTTGCCGTCCACGATGTTTTTATACATCTTGGTACGACCGTTCACGTCATCAGACTTAACGGTGAGCATTTCCTGCAGTGTCCATAGCTGAGGG
+
CCCCCGGGGGGGGGGCCFCEFGGGGGGGGGGGGGGGGGGGGGGGFFGGDGGGGGGGGGGGGGGGGGGGGGGGGGGGGGGGDGGGGGGGGGGGGGGGGGGGGGGGGGG7EFEECGGGGGGGGFEGGGGGGGGGGGGGGGGFGGGFGGGFGDGGGFGGGGGGGGGGGGGGGGGGGGGGGFFFFFFFGGGGFFFFFEDFBFGGFFFGGFFFFFFFGGGFFFEFFFD;CEF?FFCE??EEFFFFFF?DFFFFF?>AFFFFFFFFFFFFFAFFFB02??27A:>AF9:::4064>A.6)8<4),3(
@M01607:188:000000000-KTTC9:1:1101:17938:2980 2:N:0:GAAGTGCT+TAAGCGCA
TTAGTCTGCGCTTTCAGAAACTTTAATAAATCTTTCACGGATTTGCTCCCGTCGGAGTTAGCACAATCCGCTGCCGGGTTTTAACCCGACAGCAGTGACCTGTTTGAGCGAGAATTACTCGTCTTCCAGTTCGATGTTGATACCCAGCGAACGAATCTCTTTCAACAATACGTTGAAGGATTCTGGCATGCCCGGCTCCATCTGATGGTTGCCGTCCACGATGTTTTTATACATCTTGGTACGACCGTTCACGTCATCAGACTTAACGGTTAGCATTTCCTGCAGTTTATGGAGCTGAGGG
+
CCCCCGFGGGGGGGGGGGG6CCCFGFGGGGGGGGGGGGGGGGGGDFFGGGGGGGGGGGGGGGGGGGGGGGGGGGGGGGGGGGGGGGGGGGGGGGGGGGGGGGGGGGGGGGGGGGGGGGGGGGGGGGGGCAFGGGGGGGGFGGGDDGGGGGGGGFGGGGGGGGGGFGGGGGGFFGGG7FFFFFFFFGGGF@FFFEFFFFGGFFFGGF6AEC*?DGGFFFFF@BDF?EFD;CFF37?C65=FFE1?F>:???(61(-8:><>?DFF?BAF(4(((.:<<AB2:>:04)-64)4:4312.)(--
@M01607:188:000000000-KTTC9:1:1101:10300:2980 2:N:0:GAAGTGCT+TAAGCGCA
TTAGTCTGCGCTTTCAGAAACTTTAATAAATCTTTCACGGATTTGCTCCCGTCGGAGTTAGCACAATCCGCTGCCGGGTTTTAACCCGACAGCAGTGACCTGTTTGAGCGAGAATTACTCGTCTTCCAGTTCGATGTTGATACCCAGCGAACGAATCTCTTTCAACAATACGTTGAAGGATTCTGGCATGCCCGGCTCCATCTGATGGTTGCCGTCCACGATGTTTTTATACATCTTGGTACGACCGTTCACGTCATCAGACTTAACGGTGAGCATTTCCTGCCCGCTGAAGAAGCGGAGG
+
CCCCCGFGGGGGGGGGGFFGGGGGGGGGGGGGGGGGGGGGDGGGGGGGGGGGGGGGGGGGGGGGGGGGGGGGGGGGGGGGGGGGGGGGGGGGGGGGGGGGGGGGGGGGGGGGGGGGGGGGGGGGGGGGGGGGGGGGGGGFGGGGFGGGGGGGGFGGGFGGGGGFGGGGGGGGGGGGGFFFF<CFFGGGA@5:CBEB2@CGFFFFG6BAEEAFGGDEFFFFFDDFEEA?1<EFFFECC?EF7?(4>6>FBBFFFFFFFF>B2::FFAF0>FFF?FFFFF<>)47(3:>;9;77:0:796231
@M01607:188:000000000-KTTC9:1:1101:14496:2980 2:N:0:GAAGTGCT+TAAGCGCA
TTAGTCTGCGCTTTCAGAAACTTTAATAAATCTTTCACGGATTTGCTCCCGTCGGAGTTAGCACAATCCGCTGCCGGGTTTTAACCCGACAGCAGTGACCTGTTTGAGCGAGAATTACTCGTCTTCCAGTTCGATGTTGATACCCAGCGAACGAATCTCTTTCAACAATACGTTGAAGGATTCTGGCATGCCCGGCTCCATCTGATGGTTGCCGTCCACGATGTTTTTATTAATCTTGGTACGACAGTTCACGGCACCAGACTTAACGGTGAGCATTTCCTGCATTATTGAAGGTTGAGAG
+
CCCCCGGGGGGEFFGGGGGFGGGGGGGGGGGGGGGGGFGGGGGGGGG98FCEFGGGGGGGGGFGGGGGG:DF@:FEGGGGGGGGGGFGGGCGGGGGGG9FFFGGGFFFGGGGGGGGGGFFEFEGGGFGGGGGGG8=FFFFGGGFGGGGGGGGDEG+=@FGGGGDFGGFFGGGFFGCCAFAAEFFGG5?F5A@CEDDAB7DFF6CEFC69CD:DG=)?@B@=DF1.);8?C))1937A?8F7C4<9,,7<CEC(((,(((.,:249)220,4(4?)8A2)6<)4(6<266.))),(..(5()
@M01607:188:000000000-KTTC9:1:1101:23523:2987 2:N:0:GAAGTGCT+TAAGCGCA
TTAGTCTGCGCTTTCAGCAACTTTAATAAATCTTTCACGGATTTGCTCCCGTCGGAGTTAGCACAATCCGCTGCCGGGTTTTAACCCGACAGCAGTGACCTGTTTGAGCGAGAATTACTCGTCTTCCAGTTCGATGTTGATACCCAGCGAACGAATCTCTTTCAACAATACGTTGAAGGATTCTGGCATGCCCGGCTCCATCTGATGGTTGCCGTCCACGATGTTTTTATACATCTTGGTACGACCGTTCACGTCATCAGACTTAACGGTGAGCATTTCCTGCATCGAAAAAGGCTGAGGG
+
CCCCCGGGGGGGGGGGG,,CEGGGGGGGGGGGGGGGGGGGGGGGGGGGGGGGGGGGGGGGGGGGGGGGGGGGGGGGGGGGDGGGGGGGGGGGGGGGGGGGGGGGGGGGGGGGGGGGGGGGGGGCFGGGGEFGGGGGGGGFGGGGGGGGGDGGGAEGGGGGGGGGGGGGGDGFGGGGGFFFFEFFGGGGFFF@CABEABDGFFFDGFFFFFBFGGGFF@392=D@EEFF@FFFCEFE7)76?CDF;9BF0,4>:((-,.<B33):F)),7<BF<?2,)..:99::544:04>BFBB::((((
@M01607:188:000000000-KTTC9:1:1101:10552:3001 2:N:0:GAAGTGCT+TAAGCGCA
TTAGTCTGCGCTTTCAGAAACTTTAATAAATCTTTCACGGATTTGCTCCCGTCGGAGTTAGCACAATCCGCTGCCGGGTTTTAACCCGACAGCAGTGACCTGTTTGAGCGAGAATTACTCGTCTTCCAGTTCGATGTTGATACCCAGCGAACGAATCTCTTTCAACAATACGTTGAAGGATTCTGGCATGCCCGGCTCCATCTGATGGTTGCCGTCCACGATGTTTTTATACATCTTGGTACGACCGCTCACGTCACCAGACTTAACGGTGACCACTTCCTGCACTGGGTTTAGCTGCGGG
+
CCCCCGDGGGGGGGGGG<FGGGGGGGGGGGGGGGGGGGG>EFGGGGFFGGGGGDGGGGGGGGGGGGGGGDGGGGFFGGGDEGGGGGGGGGGGGGGGGGGGGGGGGGGGGC+@EDGGGGGGGGDGGGGGGGGGGGGGGGGFGFGGGGFGGGC6CB>FEGGGGGA,@FG8AFGCEGFFFFFFFFFFGF5>A=5);9AB=BDGFFEGFFFF9;?F::/2)(.-:27@??4;<E?C<5CEFF3BC6((.(6(490<((,((..201)-1)4((((,)64(..5..<?(().,.3(4,44:4(((-
@M01607:188:000000000-KTTC9:1:1101:15029:3010 2:N:0:GAAGTGCT+TAAGCGCA
TTAGTCTGCGCTTTCAGAAACTTTAATAAATCTTTCACGGATTTGCTCCCGTCGGAGTTAGCACAATCCGCTGCCGGGTTTTAACCCGACAGCAGTGACCTGTTTGAGCGAGAATTACTCGTCTTCCAGTTCGATGTTGATACCCAGCGAACGAATCTCTTTCAACAATACGTTGAAGGATTCTGGCATGCCCGGCTCCATCTGATGGTTGCCGTCCACGATGTTTTTATACATCTTGGTACGACCGTTCACGTCATCAGACTTAACGGTGAGCATTTCCTGCAGCCAGCACTGCTGAGGG
+
CCCCCGGGGGGGGGGGGGGGGGGGGGGGGGGGGGGGGGGGGGGGGGGGGGGGGGGGGGGGGGGGGGGGGGGGGGGGGGGGGGGGGGGGGGGGGGGGGGGGGFGGGGGGGGGGGGGGGGGGGGGGGGGGGGGGGFGGGGGFGGGGGGGGGGGGGFGGGGGGGGGGGGGGGGGGGGGGGFFFFFFFGGGGFFFCFFFBAFGGFFFFGFFFEF>FGGE;?>EFFFF@59;?<<EFEEE)@C3;9C<7920311:<<?::24)5<:?BFA>?F?BF60),6>9A9AF:4?:(.-(47><)54(((
@M01607:188:000000000-KTTC9:1:1101:17069:3015 2:N:0:GAAGTGCT+TAAGCGCA
TTAGTCTGCGCTTTCAGAAACTTTAATAAATCTTTCACGGATTTGCTCCCGTCGGAGTTAGCACAATCCGCTGCCGGGTTTTAACCCGACAGCAGTGACCTGTTTGAGCGAGAATTACTCGTCTTCCAGTTCGATGTTGATACCCAGCGAACGAATCTCTTTCAACAATACGTTGAAGGATTCTGGCATGCCCGGCTCCATCTGATGGTTGCCGTCCACGATGTTTTTATACATCTTGGTTCGACCGTTCACGTCATCAGACTTAACGGTTAGCATTTCCTGCATGGACCTAAGCTGAAGG
+
CCCCCGGGGGGGGGGGGGG<CCCFGFGGGGGGGGGGGGGGGGGG<FFGGGGGGGGGGGGGGGGGGGGGGGGGGGGGGGGGDGGGGGGGGGGGGGGGGGGGGGGGGGGGGGGGGGGGGGGGGGGGGGGGGGGGGGGGGGGFGGGFFGGGGGG>EFGGGFGGGGCFGGGGGGGGGGGGGFFFFFFFFGGGFFFEF>>>4AGGFFCGGFF*>EDFFG=DFFFFFFFFFC8=DFC<3)578?@F()381,.:2((64<:?7<42))4>6AFF90,114446<A<4-5())1,).:<B0(-,)))(
@M01607:188:000000000-KTTC9:1:1101:24294:3021 2:N:0:GAAGTGCT+TAAGCGCA
TTAGTCTGCGCTTTCAGACACTTTAATAAATCTTTCACGGATTTGCTCCCGTCGGAGTTAGCACAATCCGCTGCCGGGTTTTAACCCGACAGCAGTGACCTGTTTGAGCGAGAATTACTCGTCTTCCAGTTCGATGTTGATACCCAGCGAACGAATCTCTTTCAACAATACGTTGAAGGATTCTGGCATGCCCGGCTCCATCTGATGGTTGCCGTCCACGATGTTTTTATACATCTTGGTACGACCGTTCACGTCATCAGACTTAACGGTGAGCATTTCCTGCACGTACCGCGGCTGTGGG
+
CCCCCGGFGGGCFFGDEG,CFGGGGFGGGGGGGGFGGFFFCCFGD<CF<FECFGE:FFGGGGGGGGGG@CFFGGFGGGGGDGFGC?FGGGGCGGGGGGGGGGGGGGGGDFEFDEEGGGGGGFCCCDEE9EEGGFF;DADFGGG@EGEGGDGEG>GFGGFGGGGGGCF8EGGGC?D6C8AAFFFFGFGGFBA3;AB>9B>CACCFFAAA@C8A*:CD>DEFBB@656A@FCE7C37)35.=)63;>9(66?FF<136(.4428:<=:<?FF(404AF9<)6<A:4.4:(4:060(4,4(.(-
@M01607:188:000000000-KTTC9:1:1101:14300:3031 2:N:0:GAAGTGCT+TAAGCGCA
TTAGTCTGCGCTTTCAGAAACTTTAATAAATCTTTCACGGATTTGCTCCCGTCGGAGTTAGCACAATCCGCTGCCGGGTTTTAACCCGACAGCAGTGACCTGTTTGAGCGAGAATTACTCGTCTTCCAGTTCGATGTTGATACCCAGCGAACGAATCTCTTTCAACAATACGTTGAAGGATTCTGGCATGCCCGGCTCCATCTGATGGTTGCCGTCCACGATGTTTTTATACATCTTGGTACGACCGTTCACGTCATCAGACTTAACGGTGAGCATTTCCTGCACTAGAAAGGGCTGAGGG
+
CCCCCGFGGGGGGGGGGGGGGGGGGFGGGGGGGGGGGGGGGGGGGGEFCEGGGGGEGGGGGGGGGGGGGDGGEGFGGGGGGGGGGGGGGGDGGGGFCGGFGFGGGGGGGGGGGGGGGGGGDGGGGGGGGGGGGGFGGGGFGGGDDF?FGDGGGFCFGGGGGGGFGGGGGGGGGGGGGF?5C@FFGDGGFDFFFFFFBBDGFFEG7EFF=C?FFGGEEFF>FFF;EEF;@C?6?EE3F37A).(,.60;1(8<681:?B22).84=2<29<1<68)4<<:<>4>.()5).6A(2(2,4(4((
@M01607:188:000000000-KTTC9:1:1101:24854:3031 2:N:0:GAAGTGCT+TAAGCGCA
TTAGTCTGCGCTTTCAGAAACTTTAATAAATCTTTCACGGATTTGCTCCCGTCGGAGTTAGCACAATCCGCTGCCGGGTTTTAACCCGACAGCAGTGACCTGTTTGAGCGAGAATTACTCGTCTTCCAGTTCGATGTTGATACCCAGCGAACGAATCTCTTTCAACAATACGTTGAAGGATTCTGGCATGCCCGGCTCCATCTGATGGTTGCCGTCCACGATGTTTTTATACATCTTGGTACGACCGTTCACGTCATCAGACTTAACGGTGAGCATTTCCTGCAAAAAAACTCGCTGAGGT
+
CCCCCGGGGGGGGFGGGG9EGGGGGGGGGGGGGGGGGGGGGGGGGFGGGGGGGGGGGGFGGGGGGGGGGGGGGDGGGGGGDGGGGAFFEECFGGGGGGFGGFFGGGGFFGCGGGCFGGGGGGGGGFFFGC;FEFGGFGGFGGGGDGGGGEGCC>EGGGGGGGGGGGGGGGGGGGGGGF?FFFF?CCCGFFF5FFFFFFGGFFFFGFFFEEBFFGGFFFEFFDF=ECFFD)7?CCECFC@FEC?D>99<<1>A??FFFB<??D:A4:A0(-(48(5<B)42).0(548?>9?))3((20(4(
@M01607:188:000000000-KTTC9:1:1101:11871:3037 2:N:0:GAAGTGCT+TAAGCGCA
TTAGTCTGCGCTTTCAGAAACTTTAATAAATCTTTCACGGATTTGCTCCCGTCGGAGTTAGCACAATCCGCTGCCGGGTTTTAACCCGACAGCAGTGACCTGTTTGAGCGAGAATTACTCGTCTTCCAGTTCGATGTTGATACCCAGCGAACGAATCTCTTTCAACAATACGTTGAAGGATTCTGGCATGCCCGGCTCCATCTGATGGTTGCCGTCCACGATGTTTTTATACATCTTGGTACGACCGTTCACGTCATCAGACTTAACGGTGAGCATTTCCTGCAATAGAACTTGCTTGGGG
+
CCCCCGGGGGGGGGGFFFCFGGGGGGGGGGGGGGGGGGFGGGGG9FFGGGDGGGGGGGGGGGGGGGGGGGGGGGGGGGGGGGGGGGGGGGGGGGGGGGGGGGGGGFGEGGGGGGGGGGGGEGGGGFGGGGGGGGGGGGGFGGGGGGGGGGGGGFGGGGGGGGGGGGGGGGGFFGGGGFFFFFFFGGGFFBF@FBEF2BGGFFFGCF8ABA@FDCCA>DFFFFFFFCFFFFFECECEFEEACFDDB9>;<1(6?BFF0<)),,428:>:(332:2)<):9<2)((5<4))).6))66))(,(
@M01607:188:000000000-KTTC9:1:1101:8728:3043 2:N:0:GAAGTGCT+TAAGCGCA
TTAGTCTGCGCTTTCAGCAACTTTAATAAATCTTTCACGGATTTGCTCCCGTCGGAGTTAGCACAATCCGCTGCCGGGTTTTAACCCGACAGCAGTGACCTGTTTGAGCGAGAATTACTCGTCTTCCAGTTCGATGTTGATACCCAGCGAACGAATCTCTTTCAACAATACGTTGAAGGATTCTGGCATGCCCGACTCCATATGAGGGTTGCCGTCCAAGATGTTTTTATACATCTTGGTAAGACTGGTCACGTCATCAGACTTAACGGTCAGCATTTACTGCACTGCATTGTGCTGAGGT
+
CCCC8C@C<BFFDFFCE,,;E@<FGFEGFC@C,<CFFGGG:7BEEEDGGGGGCF@@FC<BC<@EF,6,EFG7FG8C@FCC7FGGGEGE::==FFC<EEE<?@FDGCF@E@:@++C@D,=;>EC8FE;ED@46B,@==EDDF+6=89FFGDE8?DGGGGGCD,@6==DF,@;?C+0=+3?F67?+?FCF>=*8*9*3)*02:+6++1*:@B)24:CAE@**03>C<5=((6?E?E?6@6<F).7)/).(/.7);=;,/96))).49<A(64(4(52.--)6))))(6()).)).6<6))(((
@M01607:188:000000000-KTTC9:1:1101:11431:3045 2:N:0:GAAGTGCT+TAAGCGCA
TTAGTCTGCGCTTTCAGAAACTTTAATAAATCTTTCACGGATTTGCTCCCGTCGGAGTTAGCACAATCCGCTGCCGGGTTTTAACCCGACGGCAGTGACCTGTTTGAGCGAGAATTACTCGTCTTCCAGTTCGATGTTGATACCCAGAGAACGAATCTCTTTCAACAATACGTTGAAGGATTCTGGCATGCCCGGCTCCATCTGATGGTTGCCGTCCACGATGTTTTTATACATCTTGGTACGACCGTTCACGTAATCCGCCTTAACGGTGAACATTTCCTGCATCTTTATTCGCTGAGGG
+
CCCCCGFFFGGGCFF@CC;EFEGGGGGGGGGFADGGCFGGC,FC<EGGGGEGGGGGGFEFGFFGGDFCFGGGGGGGGGCFGGGGFFGECEGGGDCGGFEGFFGGGCG@FC7=+BFEFD;FEGG<DA;FGF=E6DEA,@EFFCGFFFEDF?C8+:=+@FGAFF:FCCFGGFFDE?FGGF5999?CCCGFB89@FB5>A9DF6=622=AAB8);*:ABFF=@>;;3?CF(8<6EFCEFFE32)),((.7:1(,)3(((36)(((((1-.(4((().44<<<D<2(.)-.444::6(-43;(4(
@M01607:188:000000000-KTTC9:1:1101:18292:3051 2:N:0:GAAGTGCT+TAAGCGCA
TTAGTCTGCGCTTTCAGAAACTTTAATAAATCTTTCACGGATTTGCTCCCGTCGGAGTTAGCACAATCCGCTGCCGGGTTTTAACCCGACAGCAGTGACCTGTTTGAGCGAGAATTACTCGTCTTCCAGTTCGATGTTGATACCCAGCGAACGAATCTCTTTCAACAATACGTTGAAGGATTCTGGCATGCCCGGCTCCATCTGATGGTTGCCGTCCACGATGTTTTTATACATCTTGGTACGACCGTTCACGTCATCAGACTTAACGGTTAGCAGTTCCTGCAATGCCCTACGCTGAGGC
+
CCCCCGGGGGGGGGGGGGG6=CCFGGGGGGGGGGGGGGGGGGGGAGGGGG7FGGGGGGGGGGGGGGGGGGGGGGGGGGGGGGGGGGGGGGGGGGGGGGGGGGGGGGGGGGGGEEGGGGGGGGGGGGGGGGGGGGGGGGGBEGGGGGGGGGGGGFGGGGGGGGGGGGGGGFGGGGGGGFFFFEFFGGCCFFACFA>B>FGGFFFGGFFFFFF;GGGFFFF=@=;@C9A3;95)<EEEF?@FCFD0(3:DF?><1:?2?BF2).8A@AFF9,413<A)64:4<<??B<5:)(501(204;22(
@M01607:188:000000000-KTTC9:1:1101:18690:3052 2:N:0:GAAGTGCT+TAAGCGCA
TTAGTATGCGCTTTCTGAAACTTTAATAAATCTTTCACGGATTTGCTCCCGTCGGAGTTAGCACAATCCGCTGCCGGGTTTTAACCCGACTGCAGTGACCTGTTTGAGCGTGACTTACTCGTCTTTCAGTTCGATGTTGATACCCAGCGAATGAATCTCCTTCAACAATACGTCGAAGGATCCTGGCATGCCCGGCTCCATCTGAGGGTTGCCGTCCACGTTGTTTTTATACACTTTGGTCCGACATTTCCCGTCATCAGACTTCACCGTGTGCATTTCCTGCAATCATAACTGCTCAGGG
+
--6,8,<<FEDF,@E,<C,;F,<E<@<9@FEFFAECFEF7@FFF<FC<@D+;@@E+@6<F@F<EFF<,@C,8@:<@@7+,6DEFF<,+:++@F,AEGGADGG9A,B?<F7++4+9,CF9E+A68+,,,99,E8,9,6@E98CD,@@D8@@=+,5@+EAF,,=D,32@,,7==E+0=CBF*;)*147++;)*);0955?40=+/+++3>>BBFF*4)//.62(8>?;F?D31..)));)4=)/(.7((.9.678?F20)62).,69).)-,.(-.<2-)6..)(.4>))6)6()-,))-(((
@M01607:188:000000000-KTTC9:1:1101:15590:3062 2:N:0:GAAGTGCT+TAAGCGCA
TTAGTCTGCGCTTTCAGAAACTTTAATAAATCTTTCACGGATTTGCTCCCGTCGGAGTTAGCACAATCCGCTGCCGGGTTTTAGCCCGACAGCAGTGACCTGTTTGAGCGAGAATTACTCGTCTTCCAGTTCGATGTTGATACCCAGCGAACGAATCTCTTTCAACAATACGTTGAAGGATTCTGGCATGCCCGGCTCCATCTGATGGTTGCCGTCCACGATGTTTTTATACATCTTGGTACGACCGTTTACGTCATCAGACTTAACGGTGAGCATTTCCTGCACGTGGATCTGCTGAGGG
+
CCCCCGGGGGGGGGGGGGGGGGGGGGGGGGGGGGGGGGGGGGGGGGGGGGGGGGGGGGGGGGGGGGGGGDGGGGGGGGGGDGGGGGGGGGGGGGGGGGGGGGGGGGGGGGDF7EGGGGFGGGGGGGGGGGGGGGGGGGGFGGGCFGFCGGGGGEGFG:FGGGGGGGCFGCFGGGGGGFF?FFFFGGGGFFFFFDBFAFGFFFCGCFFF=8?AF=5BB@ED(,3(97.6;C3?3679A?3A9?61@FFF1((5(,4,8<)442):*)-16<((,(57A>9<4<0(,41(4(48)).-342:(
@M01607:188:000000000-KTTC9:1:1101:22219:3075 2:N:0:GAAGTGCT+TAAGCGCA
TTAGTCTGCGCTTTCAGCCACTTTAATAAATCTTTCACGGATTTGCTCCCGTCGGAGTTAGCACAATCCGCTGCCGGGTTTTAACCCGACAGCAGTGACCTGTTTGAGCGAGAATTACTCGTCTTCCAGTTCGATGTTGATACCCAGCGAACGAATCTCTTTCAACAATACGTTGAAGGATTCTGGCATGCCCGGCTCCATCTGATGGTTGCCGTCCACGATGTTTTTATACATCTTGGTACGACCGTTCACGTCATCGGACTTAACGGTGAGCATTTCCTGCAGCCGACATAGCGTAGGG
+
CCCCCGGGGGGGGGGGG96FFFGGGGGGGGGGGGGGGGGGGEGGGGFGGGGGGGGEGGGGGGGCEGFGGGGGGGCFGGGGCGGGGGGGGGDGGGDFGGGGGGGGGGG7FFGDGGGGGGGGEFGCFGGGGDECEGGGGGGFGGGGGGGGGGGGGBGGGFGGFFGGGGGGGEF7FFF6EFF?CEFFGGGGF5FBF5@EBFGGFFFGGF69EF5ADGGFA?FF>=?;E?FFF<CE)9<)+.48?C6?F0:86:7<?11:1)(-,((57<<?91212(8?B<.:2)(42,((((-4)))(-47:(
@M01607:188:000000000-KTTC9:1:1101:15663:3077 2:N:0:GAAGTGCT+TAAGCGCA
TTAGTCTGCGCTTTCAGAAACTTTAATAAATCTTTCACGGATTTGCTCCCGTCGGAGTTAGCACAATCCGCTGCCGGGTTTTAACCCGACAGCAGTGACCTGTTTGAGCGAGAATTACTCGTCTTCCAGTTCGATGTTGATACCCAGCGAACGAATCTCTTTCAACAATACGTTGAAGGATTCTGGCATGCCCGGCTCCATCTGATGGTTGCCGTCCACGATGTTTTTATACATCTTGGTACGACCGTTCACGTCATCAGACTTAACGGTGAGCATTTCCTGCATGGGACACAGCTGAGGG
+
CCCCCGGGGGGGGGGGGGGFGGGGGGGGGFGGFGGGGGGGGGGGCGGGGGGGGGGGGGGGGGGGGGGGGGGGGGGGGGGGGGGGGGGGGGGGGGFGGGGFGGGGGGFGGGCFC@:DGGGGGGGGGGGGGGGG6EGGGGGFGGGGGGEFGGGGD5EGGGGGGGGCAFDGGGCF?6=FGFFFAEFFGCFGFFFFFEFEFFDGFF=>GFA4>9@FDEC;D?FF>=;D??FF(?6<ECCC@?3A)72;>39@?2,6121:1:4<?>?2464(,82?::D?946<94?())(,(.1::<0,4).((
@M01607:188:000000000-KTTC9:1:1101:15240:3085 2:N:0:GAAGTGCT+TAAGCGCA
TTAGTCTGCGCTTTCAGAAACTTTAATAAATCTTTCACGGATTTGCTCCCGTCGGAGTTAGCACAATCCGCTGCCGGGTTTTAACCCGACAGCAGTGACCTGTTTGAGCGAGAACTACTCGTCTTCCAGTTCGATGTTGATACCCAGCGAACGAATCTCTTTCAACAATACGTTGAAGGATTCTGGCATGCCCGGCTCCATCTGATGGTTGCCGTCCACGATGTTTTTATACATCTTGGTACGACCGTTCCCGTCATCAGACTTAACGGTTAGCATTTCCTGCATACCGCTGGGCTGAGGG
+
CCCCCGGGGGGGGGGGGGGGGGGGGGGGFGGGGGGGGGGGGGGGGGFFGGGGGGGGGGGGGGGGGGGGGGGGCEGGGGGGGGGGGGGGGGGGGGGGGGGGGGGGGGGGGGGEGGGGGGFGGGGGGGGGGGGGGGGGGGGFGGGGGGGGGGGGGFGGGCGGGGGGGGFCCGGF?FCGGFFFFFFFGGGGFFFFFFFFFFGGFFFGGFFABEAFG5?;?@F925?;C<5=DFEC37<?A?8A4<039B>064()(.2872)52)).*-4(426,,6))6<AA4)48A:<B:9>07??11(4(-
@M01607:188:000000000-KTTC9:1:1101:14503:3086 2:N:0:GAAGTGCT+TAAGCGCA
TTAGTCTGCGCTTTCAGAAACTTTAATAAATCTTTCACGGATTTGCTCCCGTCGGAGTTAGCACAATCCGCTGCCGGGTTTTAACCCGACAGCAGTGACCTGTTTGAGCGAGAATTACTCGTCTTCCAGTTCGATGTTGATACCCAGCGAACGAATCTCTTTCAACAATACGTTGAAGGATTCTGGCATGCCCGGCTCCATCTGATGGTTGCCGTCCACGATGTTTTTATACATCTTGGTTCGACCGTTCACGTCATCAGACTTAACGGTTAGCATTTCCTGCACGCGGGTCGGCCGAGGG
+
CCCCCGEGGGGGGGGGGGGFGGGGGGGGGGGGGGGGGGGGGGGGGGGGGGGGGGGGGGGGGGGGGGGGGGGGGGGGGGGGGGGGGGGGGGGGGGGGGGGGGGGGGGGGGGGGGGGGGGGGGGGGGGGGGGGGGGGGGGGFGGGGGGGGGGGGGFGGGFFGGGGGGGGGGGGFCCCFFFFFFFFFGGGGFDFCFFBE=EGGFFFGGFCFFFDFGGE??9EDBDF;C5A?=77?CEFFFF<A()(3;>BFF??F?<1(342)).:<FA21>?(47>A<AF4AFD0(:<61(1,,,3((((.9(
@M01607:188:000000000-KTTC9:1:1101:15932:3097 2:N:0:GAAGTGCT+TAAGCGCA
TTAGTCTGCGCTTTCAGAAACTTTAATAAATCTTTCACGGATTTGCTCCCGTCGGAGTTAGCACAATCCGCTGCCGGGTTTTAACCCGACAGCAGTGACCTGTTTGAGCGAGAATTACTCGTCTTCCAGTTCGATGTTGATACCCAGCGAACGAATCTCTTTCAACAATACGTTGAAGGATTCTGGCATGCCCGGCTCCGTCTGATGGTTGCCGTCCACGATGTTTTTATACATCTTGGTACGACCGTTCACGTCATCAGACTTAACGGTGAGCATTTCCTGCACCTATATGGGCTGAGGG
+
CCCCCGGGGGGFGGGGGEFGGGGGGGGGGGGGGGGGGGGGGGGGGGGGFGGGGGGGGGGGGGGGGGGGDGGEFGGGGFGGGGGGGGGGGGFGGGGGGGGGGCGGDGF@FGGGGEGFGGCGGGGGGGGGGGGGGD@FGGGFGGGFGGGCGGGG>?CFGGGGGFGGGGFCFFGG?C7?CFFFFFCFGFCGFFFEFEFEFFGGFFFGGFFFFEDFGGGFFFF@FFF@??FDDFFFFFFFFFFF?E<@;F>BFFFFF?180:9?7?FAFB409?0:B?<<AB<A4:2(43(,4).)<1((8(43-
@M01607:188:000000000-KTTC9:1:1101:25046:3103 2:N:0:GAAGTGCT+TAAGCGCA
TTAGTCTGCGCTTTCAGACACTTTAATAAATCTTTCACGGATTTGCTCCCGTCGGAGTTAGCACAATCCGCTGCCGGGTTTTAACCCGACAGCAGTGACCTGTTTGAGCGAGAATTACTCGTCTTCCAGTTCGATGTTGATACCCAGCGAACGAATCTCTTTCAACAATACGTTGAAGGATTCTGGCATGCCCGGCTCCATCTGATGGTTGCCGTCCACGATGTTTTTATACATCTTGGTACGACCGTTCACGTCATCAGACTTAACGGTGAGCATTTCCTGCAGGGGTTCAGGCTGAGGG
+
CCCCCGGGGGGGGGGGGG8FGFGGGGGGGGGGGGGGGGGGGGGGGGGGGGGGGGGGGGGGGGGGGGGGGDGGGGGGGGGDEGGGGGGGGGGGGGGGGGGGGGGGGGGGGGGGGGGGGGGGEFGGGGGGGFGGGGGGGGGFGGGGGGGFDEGEGFEF6=FFGGGGFGGGFFGGGGGCFFFFFCFFGGGGFFF);@FEAEGGFFFGGFFFEEFFGGGFDDF@>BD8<3=?1????CEE6C<F?CDF99;@<??AF?F6BAD2)::<F9<41?<((54<9<4>24(45(,18>?BF<((.((4,
@M01607:188:000000000-KTTC9:1:1101:21267:3118 2:N:0:GAAGTGCT+TAAGCGCA
TTAGTCTGCGCTTTCAGAAACTTTAATAAATCTTTCACGGATTTGCTCCCGTCGGAGTTAGCACAATCCGCTGCCGGGTTTTAACCCGACAGCAGTGACCTGTTTGAGCGAGAATTACTCGTCTTCCAGTTCGATGTTGATACCCAGCGAACGAATCTCTTTCAACAATACGTTGAAGGATTCTGGCATGCCCGGCTCCATCTGATGGTTGCCGTCCACGGTGTTTTTATACATCTTGGTACGACCGTTCACGTCATCAGACTTAACGGTGAGCATTTCCTGCACGGCTACACGCTGGGGG
+
CCCCCGFGGGGGGGG66,=;EFFGGGGGGGGGGGGGGGGGGGGGFFEFFGGGGGGGGGGGGGGGGGGGGGGGGGCFGGGGDGGGGGGGGGGGGGGGGGGEGGGGGGGGGGGGGGGGGGGGGGGGGGGGGGGGGGGGGGGFGGGFGGGGGGGEEEGFGGGGGGGGGGGGGGGGECGFCFFFFCFFGGGGFFFFFFFFFDDFFA<FGF@FEEEFGGG>B@E@@B@;76=@0?CEE?CFFF@FFEFDF69?FFF21::1349<2:?D6<<?6(,42(),:A)4<FF:00(37?08:0241(,(-
@M01607:188:000000000-KTTC9:1:1101:23317:3133 2:N:0:GAAGTGCT+TAAGCGCA
TTAGTCTGCGCTTTCAGACACTTTAATAAATCTTTCACGGATTTGCTCCCGTCGGAGTTAGCACAATCCGCTGCCGGGTTTTAACCCGACAGCAGTGACCTGTTTGAGCGAGAATTACTCGTCTTCCAGTTCGATGTTGATACCCAGCGAACGAATCTCTTTCAACAATACGTTGAAGGATTCTGGCATGCCCGGCTCCATCTGATGGTTGCCGTCCACGATGTTTTTATAAATCTTGGTACGACCGTTCACGTCATCCGCCTTAACGGTGAGCATTTCCTTCAGTTCTTGCTTCTGAGGG
+
CCCCCGGGGGGGGGGGG,,CFGGGGGGGGGGGGGGGFGGGGGGGFGGGGGGGGGGGGGGGGGGGGGFGGGGGGGGGGGGGCGGGGCGGDGGGGGFGCFFGGGGGG?F<F7C:7CFEGGGGGGGGGGGGGGGFGDFGFFGFFFGEF9DFGGGGGFGGGDGGGGGGGGGGGGGFFGGGGFFFFFFFGGGGFDFFFFDFBFGGFF4+:FFFEEFFGE=BD?B>@DFFECA@0?))93)<+74BCE;DBB@D0(4<B:3(84)((-(3646:9F:?BF2):>:><).)..6)6:<B4)))-))--
@M01607:188:000000000-KTTC9:1:1101:21810:3134 2:N:0:GAAGTGCT+TAAGCGCA
TTAGTCTGCGCTTTCAGCAACTTTAATAAATCTTTCACGGATTTGCTCCCGTCGGAGTTAGCACAATCCGCTGCCGGGTTTTAACCCGACAGCAGTGACCTGTTTGAGCGAGAATTACTCGTCTTCCAGTTCGATGTTGATACCCAGCGAACGAATCTCTTTCAACAATACGTTGAAGGATTCTGGCATGCCCGGCTCCATCTGATGGTTGCCGTCCACGATGTTTTTATACATCTTGGTACGACCGTTCACGTCATCAGACTTAACGGTTAGCATTTCCTGCACTGTCTATTGCTGAGGT
+
CCCCCGFGGGGGGGGGG,,CFGGGGGGGGGGGGGGGGGGGCEGGGGCFGGGGGGGGGFGGGGGGGGGGFGGGGGGGGGGGDGGGGGFGFG7FGGFGGGGGGGGGGFFCFGGGGGGGGGGGGGGDFGGGGGGGGGGGGGGFGGGGCFGGGGGGGFGGGGGGGGGFFGGGGGGGFGGGGFFFF@FFGFGGFFFBFFFFFFGGFFEFGFFFFE>FFGC>FDB@@DF,5<=<DEEFFFFFFFFFFEFFFFB?6:?AF?6?7AFD<2>9F>2:B<(-2<99>>AFBAF:82(-6:AA4:<4)-(,,
@M01607:188:000000000-KTTC9:1:1101:6221:3137 2:N:0:GAAGTGCT+TAAGCGCA
TTAGTCTGCGCTTTCAGAAACTTTAATAAATCTTTCACGGATTTGCTCCCGTCGGAGTTAGCACAATCCGCTGCCGGGTTTTAACCCGACAGCAGTGACCTGTTTGAGCGAGAATTACTCGTCTTCCAGTTCGATGTTGATACCCAGCGAACGAATCTCTTTCAACAATACGTTGAAGGATTCTGGCATGCCCGGCTCCATCTGATGGTTGCCGTCCACGATGTTTTTATACATCTTGGTACGACCGTTCACGTCATCAGCCTTCACGGTTAGCATTTCCTGCATTCGAGTTTGCTGTGGG
+
CCCCCGFGGGGGGGGGGF,EFGGGGGGGGGGGGGGGCGGGGGGGGGGFGGGGGGGDGGGGGGGGGGGGGGGGGGDGCFGGGGGGGGFGCFGEGDGGCGGGGGGFCF9FFGGCGGGGFFDFGFGFGGGGGGGGGFGGGEGFGGGEEGFFG=BCEDGGGAFGGGGFFGG8@CCDGGGGGFFFFEFFGGGGF5C@AEB>=EDFFFFGFF9@9C?ADDEEBFBF=2=;C?FDDE63?<5387;A)?019@FFBF?BB?1:24.)),..*48?<:(47>))6:).6.47AFA).3<8A-).6)(44
@M01607:188:000000000-KTTC9:1:1101:10112:3140 2:N:0:GAAGTGCT+TAAGCGCA
TTAGTCTGCGCTTTCAGAAACTTTAATAAATCTTTCACGGATTTGCTCCCGTCGGAGTTAGCACAATCCGCTGCCGGGTTTTAACCCGACAGCAGTGACCTGTTTGAGCGAGAATTACTCGTCTTCCAGTTCGATGTTGATACCCAGCGAACGAATCTCTTTCAACAATACGTTGAAGGATTCTGGCATGCCCGGCTCCATCTGATGGTTGCCGTCCACGATGTTTTTATACATCTTGGTACGACCGTTCACGTCATCAGACTTAACGGTGAGCATTTCCTGCATTTAATTCGGCTGAGGG
+
CCCCCGFFGGGGGGGGG<FGGGGGGGGGGGGGGGGGGGGGGGGGGGFGGGGGGGGGGGGGGGGGGGGGGGGGGGGGDGGGDGGGGGGGGGGGGFEGGGGGGGGGGGGGGDGGGGGGGGGGGGGGGGGGGGGGGGGGGGGFGGGGGGGGCEGGGFGGG,BEGGFGGGGGFGGCFGGFFFFAFEFFGGGGFFFE?*@D9B>CFFEGGFFFEFDFGGGFF?E@>BF;370165?EEEFCFF@FFF6?BF9D08:2(3:03<>>),44*6<?02,4:?<<AA>F>A?(-)-6449<:?0461:((
@M01607:188:000000000-KTTC9:1:1101:9766:3151 2:N:0:GAAGTGCT+TAAGCGCA
TTAGTCTGCGCTTTCAGAAACTTTAATAAATCTTTCACGGATTTGCTCCCGTCGGAGTTAGCACAATCCGCTGCCGGGTTTTAACCCGACAGCAGTGACCTGTTTGAGCGAGAATTACTCGTCTTCCAGTTCGATGTTGATACCCAGCGAACGAATCTCTTTCAACAATACGTTGAAGGATTCTGGCATGCCCGGCTCCATCTGATGGTTGCCGTCCACGATGTTTTTATACATCTTGGTACGACCGTTCACGTCATCAGACTTAACGGTGAGCATTTCCTGCATACCTTTACGCTGAGGC
+
CCCCCCGGGGGDGGGGG<FGGGGGGGGGGGGGGGGGFGGGEGGGFGEEFGGGGGGGGEGGGGGGGGGFGGFGGGGGGEFDCFEFGD8FFGEGGGFAFGFGGGGGCFFFGGGGGGGFGGEDCFGGGGGGGGFGGGGGGGGFGGGDFGGGEGGGGFCFGEFGFDCGGGG@FGGGGGGGCF56A@FFGGGGFFFFF5AB-?CGFFCGGF>FBFDACCEEB?@5>>DD?6A@;C))9?CEFE3AEFFF;39@0:BBB::1?<<?)24:@<48>F:?B02):)-)))((-)58:94)6326(,32(
@M01607:188:000000000-KTTC9:1:1101:25053:3170 2:N:0:GAAGTGCT+TAAGCGCA
TTAGTCTGCGCTTTCAGAAACTTTAATAAATCTTTCACGGATTTGCTCCCGTCGGAGTTAGCACAATCCGCTGCCGGGTTTTAACCCGACAGCAGTGACCTGTTTGAGCGAGAATTACTCGTCTTCCAGTTCGATGTTGATACCCAGCGAACGAATCTCTTTCAACAATACGTTGAAGGATTCTGGCATGCCAGGCTCCATCTGATGGTTGCCGTCCACGATGTTTTTATACATCTTGGTACGACCGTTAACGTCATCAGACTTAACGGTGAGCATTTCCTGCAGTGCCGCATGCTGAGGG
+
CCCCCGFGGGGGGGGGGG9EGGGGGGGGGGGGGGGGGGGGGGGGGGFGGGGGGGGFGGGGGGGGGGGGGGGGGGGGGGGG>GGGGGGGGGGGGGGGGFGGGGGGGGGGDFGGGGGGGGGGGGGFFGGGFFFGEFEFGGGFGGGDFGGGEGGGGFGGG,@AFGFGGCFFGGGGGGGGGFFFFF5FDGGGFDFF*@?F@C>FF+:C7+86;EEFGGGFA=B?FFB7?EF@D<?CFFCCFE3A43?DF@BF?26;??0:7A)8<0><F29?B:(43())).54<2(4()(64-9(-47<64:((
@M01607:188:000000000-KTTC9:1:1101:15318:3175 2:N:0:GAAGTGCT+TAAGCGCA
TTAGTCTGCGCTTTCAGAAACTTTAATAAATCTTTCACGGATTTGCTCCCGTCGGAGTTAGCACAATCCGCTGCCGGGTTTTAACCCGACAGCAGTGACCTGTTTGAGCGAGAATTACTCGTCTTCCAGTTCGATGTTGATACCCAGCGAACGAATCTCTTTCAACAATACGTTGAAGGATTCTGGCATGCCCGGCTCCATCTGATGGTTGCCGTCCACGATGTTTTTATACATCTGGGTACGACCGTTCACGTCATCAGACTTAACGGTGAGCATTTCCTGCCCTTTGTTGGCCTGCGGG
+
CCCCCGGGGGGGGGGGGGGGGGGGGGGGGGFFGGGGGGGGGGGGGCFFGGEFGGGCGGGGGGGGGGGGGGGGGDFFGGGGGGGGGGGGGGGGGGGGGGGGGGGGGGGGGGCEEGGGGGGGGGGGGGDGGGGGGFFFGGGFGGGFFGF8E6EEGEG6=CGGGGGGFGGGGCGGGDCC??FFFFFFGGC>>DFEFFFEAF4?8BEFFFFFBCDA:C?>5239(81@C3F<DFFF?CFE+)(;).(/61;1:((-.4:(.<4324:ABAB:0:211324246<<6:(3:().<7(2(,40(-4(
@M01607:188:000000000-KTTC9:1:1101:7838:3175 2:N:0:GAAGTGCT+TAAGCGCA
TTAGTCTGCGCTTTCAGAAACTTTAATAAATCTTTCACGGATTTGCTCCCGTCGGAGTTAGCACAATCCGCTGCCGGGTTTTAACCCGACAGCAGTGACCTGTTTGAGCGAGAATTACTCGTCTTCCAGTTCGATGTTGATACCCAGCGAACGAATCTCTTTCAACAATACGTTGAAGGATTCTGGCATGCCCGGCTCCATCTGATGGTTGCCGTCCACGATGTTTTTATACATCTTGGTACGACCGTTCACGTCATCCGACTTAACGGTGAGCATTTCCTGCAAAGTTTGTTGCTGAGGG
+
CCCCCGGFCGGGGGGFGEAFGGGGGGGGGGGGGGGGCFGGGGGGGGGGGGGGGGGEFGGFGGGGGGGFCEGGGGGGDG@CCFFGFFGGGGGGEFGAFGEC<EFEF=CCFEC+CEGGGGFGGGGGGGGGGGGFE8FGGFGFGGGG8FGGGCGGGFGGGGGGGGGGGGFDGGGGGGGFGFFFFEFFGFGGF59@9>BE4AD*B@EFG6AABEEF7?E8?@ED@27@198=D???EC54=<@9)9(,:F02(,4>????74)4(((-169<0426(0))65<<))5<AB06:))4<2<><):?(
@M01607:188:000000000-KTTC9:1:1101:10062:3182 2:N:0:GAAGTGCT+TAAGCGCA
TTAGTCTGCGCTTTCAGAAACTTTAATAAATCTTTCACGGATTTGCTCCCGTCGGAGTTAGCACAATCCGCTGCCGGGTTTTAACCCGACAGCAGTGACCTGTTTGAGCGAGAATTACTCGTCTTCCAGTTCGATGTTGATACCCAGCGAACGAATCTCTTTCAACAATACGTTGAAGGATTCTGGCATGCCCGGCTCCATCTGATGGTTGCCGTCCACGATGTTTTTATACATCTTGGTACGCCCGTTCCCGTCATCAGACTTAACGGTGAGCATTTCCTGCAGGAAGGAATGCTTAGAG
+
CCCCCGFGGGGGGGGGG<EGGGGGGGGGGGGGGGGGGGGEFGGGGFEFFGGGGGGGGGGGGGGGGGCFGGGGGGGGGGGG:FGGGFGGGGEGGGGGGGGGGGGGGGGGGGGGGCGGGGFGGGGGGGFFFBFGGFGGGGFFFDFGGGGGGGGGGEGGGFGGGGGGGGGFFFGGGGFGGFFFFFFFGFGGFFFFFFFD9>DCFFFGGFFFFEFFGGGFFDFFFFF;??;?DF36?EFF8?<F??0((,39D((54((-(6552:))94<?;0(3(..)556ABA:12:<(02723)2))).))
@M01607:188:000000000-KTTC9:1:1101:16011:3182 2:N:0:GAAGTGCT+TAAGCGCA
TTAGTCTGCGCTTTCAGAAACTTTAATAAATCTTTCACGGATTTGCTCCCGTCGGAGTTAGCACAATCCGCTGCCGGGTTTTAACCCGACAGCAGTGACCTGTTTGAGCGAGAATTACTCGTCTTCCAGTTCGATGTTGATACCCAGCGAACGAATCTCTTTCAACAATACGTTGAAGGATTCTGGCATGCCCGGCCCCATCTGATGGTTGCCGTCCACGATGTTTTTATACATCTTGGTACGACCGGTCACGTCATCAGACTTAACGGTCACCATTTCCTGCCATTTCTACATCTGATGC
+
CCCCCGG@FCGC;,CEED,@FCEGGCFCEEAFFGFCF96B@:FGGGF6CF@CFCGDCFGGGGGGGGGGFGGCEEFFGCCF@@E=CB8F7CFCFGGGEGGGF=C<<BFFGGDGGGGGGFCGGGG,>FFGG4@EBF,@DD;CDFG88>,DCDGGGF8++CFAFGGFFGD@CFF7EFG9F?*60:;99CC0A@5CCEF>-@CDFF4CC6>67>>A8CGEFDF@6??(99)/3<)?C)17:54A)97(6:>(,43),4(324-4340:*4),3((().))664)440(.)-.))))))))-).).
@M01607:188:000000000-KTTC9:1:1101:20523:3188 2:N:0:GAAGTGCT+TAAGCGCA
TTAGTCAGCGCTTTCAGAAACTTTAATAAATCTTTCACGGATTTGCTCCCGTCGGAGTTAGCACAATCCGCTGCCGGGTTTTAACCCGACAGCAGTGACCTGTTTGAGCGAGAATTACTCGTCTTCCAGTTCGATGTTGATACCCAGCGAACGAATCTCTTTCAACAATACGTTGAAGGATTCTGGCATGCCCGGCTCCATCTGATGGTTGCCGTCCACGATGTTTTTATACATCTTGGTACGACCGTTCACGTCATCAGACTTAACGGTGAGCATTTCCTGCAATTAAAAGCGCTGAGGT
+
CCCCCGGGGGGGGGG;<;==EGGGGGGGGGGGGFGGGGGGGGGGGGFGFGGGGGGGGGGGGGGGGGGGGGGGGGGGGGFGGGGGDGGGGGGGGGGGFGGGGFGGGGGGGGDGGGGFGGFGGGGGGGGGGGGGGGGGGGGFGGGGGGGGGGGGGEGGGGGGGGGGGFGFFGGFFGGGGFFFFFAFGGGGFFFEAEEF>ED4AF*8FFFFFEBFGGCDB2>@==D@E6F0;ECEE3/)8<);?<116;BFFF?<?B???<225??26628>3(((.)4544<A)0(.).6<BF<0(02108:,
@M01607:188:000000000-KTTC9:1:1101:23774:3197 2:N:0:GAAGTGCT+TAAGCGCA
TTAGTCTGCGCTTTCAGCCACTTTAATAAATCTTTCACGGATTTGCTCCCGTCGGAGTTAGCACAATCCGCTGCCGGGTTTTAACCCGACAGCAGTGACCTGTTTGAGCGAGAATTACTCGTCTTCCAGTTCGATGTTGATACCCAGCGAACGAATCTCTTTCAACAATACGTTGAAGGATTCTGGCATGCCCGGCTCCATCTGATGGTTGCCGTCCACGATGTTTTTATACATCTTGGTACGACCGTTCACGTCATCAGACTTAACGGTGAGCATTTCCTGCATCGCTCCGTGCTGAGGT
+
CCCCCGGGGGGGGCGFG,,CFFGGGGGGGGGGGGGGGGGGGGGGGGGGGGFCGGGGGGGGGGGGGGGGGGFGGGGGGGGGGGGGGFGGGGGGGGGGGGGGGGGGGGGCGGE7ECFGGGGGGGGGGGFGGGGGGGGGGGGFGGGGGGGGGGGCCFECGGGGGGGGGDDFGGGGGGGGGFFFFFFFGFGGFDFFF>EF=EGGFFEFGFFFEF6AFDGFFFFFFFFFE?;?FC3CEFF3;)70.5271:@?<7?FFF??:AAF7?FFF2<?0:<(42<7>AB>>BF?AB(,(,(-41:?>288(
@M01607:188:000000000-KTTC9:1:1101:23456:3211 2:N:0:GAAGTGCT+TAAGCGCA
TTAGTCTGCGCTTTCAGCCACTTTAATAAATCTTTCACGGATTTGCTCCCGTCGGAGTTAGCACAATCCGCTGCCGGGTTTTAACCCGACAGCAGTGACCTGTTTGAGCGAGAATTACTCGTCTTCCAGTTCGATGTTGATACCCAGCGAACGAATCTCTTTCAACAATACGTTGAAGGATTCTGGCATGCCCGGCTCCATCTGATGGTTGCCGTCCACGATGTTTTTATACATCTTGGTACGACCGTTCACGTCATCCGACTTAACGGTTAGCATTTCCTGCAGCTTAATACGCTGAGGT
+
CCCCCGGGGGGGGGGGG,;FFGGGGGGGGGGGGGGGGGGGGGGGFGGGGGGGGGGGGGGGGGGGGGGGGGGGGGGGGGGGGGGGGGGGGGGGGGFGGGGFGGGGGGGFGGGDGGGGGGGGGGGFCFGGGGGGGGGGGGGFGGGDFGGGGG>CGFGGDFGGGGGGGGGGGGGGGFGG?FFAAEFFGGGFFFFEFFBFFFCGA8;CGFFFEFEF:5?4A@BF=B@@E<8@F37C?EEFFEFB93(6(.2,((4>?31024)(((((/)6292::82:46)-66),,,),).64<<((((14(,
@M01607:188:000000000-KTTC9:1:1101:18268:3214 2:N:0:GAAGTGCT+TAAGCGCA
TTAGTCTGCGCTTTCAGAAACTTTAATAAATCTTTCACGGATTTGCTCCCGTCGGAGTTAGCACAATCCGCTGCCGGGTTTTAACCCGACAGCAGTGACCTGTTTGAGCAAGAATTACTCGTCTTCCAGTTCGATGTTGATACCCAGCGAACGAATCTCTTTCAACAATACGTTGAAGGATTCTGGCATGCCCGGCTCCATCTGATGGTTGCCGTCCACGATGTTTTTATACATCTTGGTACGACCGTTCACGTCATCAGACTTAACGGTGAGCATTTCCTGCAGCAGATTTCGCTGAGGC
+
CCCCCGGGGGGGGGGGGGG<CCCFGGGGGGGGGGGGGGGGGGGG<FGGGGGGGGGGGGGGGGGGGGGGGGGGGGGGGGGGGGGGGGGGGGGGGGGGGGGGGGGGGGGGGGGGGGGGGGGGGGGGGGGGGGGGGGGGGGGFGGGCEFGGDGGEDFGGGGGGGGGGGGGGGGGGGGGGGFF?FFFFGGFFFDFEFEAEBFGFBFFGGFFFFFFFFDE4B>EFFBBFCCABFFFFE399C?<F?E;7>@;2?@FFFFFB:<<<2?:BFA<191(820<<A>A44<0,8>8?B?<A<11??F<<(
@M01607:188:000000000-KTTC9:1:1101:21793:3220 2:N:0:GAAGTGCT+TAAGCGCA
TTAGTCTGCGCTTTCAGCCACTTTAATAAATCTTTCACGGATTTGCTCCCGTCGGAGTTAGCACAATCCGCTGCCGGGTTTTAACCCGACAGCAGTGACCTGTTTGAGCGAGAATTACTCGTCTTCCAGTTCGATGTTGATACCCAGCGAACGAATCTCTTTCAACAATACGTTGAAGGATTCTGGCATGCCCGGCTCCATCTGATGGTTGCCGTCCACGATGTTTTTATACATCTTGGTACGACCGTTCACGTCATCAGACTTAACGGTGAGCATTTCCTGTCAATGTAACAGCTGCGGG
+
CCCCCGGGGGGGGGGGG9,CFFGGGGGGGGGGGGGGGGGGCGGGGGGAGGGGGGGGGGGGGGGGGGGGGDGGGGGGGGGG:FGFFGGEGG=FGGGGGGGGGGGGG<EFGGGEDDCGGGGGGGGFGGGGGFGGEFGGEEFFFGGDFGFGGGGGGFGGGGGGGGGCCF@FGGGGFGGCGFACF7CFGFGGFFFBFEBFAFGGFFFFGAF>=CAAC5EF5(>=:DF@C?F7?E<).7?FFC7BEC;<23;@(((.68:<<))522:<*)689<:08(.2:46A<))).:-).6<)).()((,3(
@M01607:188:000000000-KTTC9:1:1101:10590:3230 2:N:0:GAAGTGCT+TAAGCGCA
TTAGTCTGCGCTTTCAGAAACTTTAATAAATCTTTCACGGATTTGCTTCCGTCGGAGTTAGCACAATCCGCTGCCGGGTTTTAACCCGACAGCAGTGACCTGTTTGAGCGAGAATTACTCGTCTTCCAGTTCGATGTTGATACCCAGCGAACGAATCTCTTTCAACAATACGTTGAAGGATTCTGGCATGCCCGGCTCCATCTGATGGTTGCCGTCCACGATGTTTTTATACATCTTGGTACGACCGTTCACGTCATCAGACTTAACGGTGAGCATTTCCTGTAACCTGCATGGCTTAGGA
+
CCCCCGGGGGGGGGGGG9FGFGGGGGGGGGGGGCGGGGGGGEFGGGGGGGGGGGGGGGGGGGGGGGGGGGGGGGGGGGGGDGGGGG8CFGGGCGGGGGGGGGGGGEGGGGGGDGGGGGGGGGGGGGGGGFCGGGDFFFGDGGGGGGFFGGEE>BEDGGGGGGGGGFGCF8DGEDFGG5A56:FFCFGGFBA>ABEFFFGGFFFG>BFFFFFFF=EFFFFFFFF-<?FFDF??).938?)9??(,6;63(,24::((3622)5:)12<60(10(027<B<94<).54)).((5)((((,),.
@M01607:188:000000000-KTTC9:1:1101:6234:3235 2:N:0:GAAGTGCT+TAAGCGCA
TTAGTCTGCGCTTTCAGAAACTTTAATAAATCTTTCACGGATTTGCTCCCGTCGGAGTTAGCACAATCCGCTGCCGGGTTTTAACCCGACAGCAGTGACCTGTTTGAGCGAGAATTACTCGTCTTCCAGTTCGATGTTGATACCCAGCGAACGAATCTCTTTCAACAATACGTTGAAGGATTCTGGCATGCCCGGCTCCATCTGATGGTTGCCGTCCACGATGTTTTTATCCATCTTGGTACGACCGTTCACGTCGTCAGCCTTAACGGTTAGCATTTCCTGCATATTAAATTGCTGATGT
+
CCCCCGGGGGGGGGGGGC<FFGGGGGGGGGGGGGGGGGGGGGGGFGGGGGGGGGGGGGGGGGGGGGGGGGGGGGGGGGGGGGGGGGGGGGGGGGGGGGGGGGGGGFA+EEEEECFFFGGGGGGGGGGGGGGGEGGGGGGFGGG=FGFGGGGGGFEFGFGGGGGGGGGGGGGGGFCGGF5*:AFFGGGGFFACFFF>49DGFFFGGFFF=9@F>7CBDF==@B?8<5AFFE3717>F6C)A9C<(3;;64:0622?;71,3)4:B?>2118((4<<AB24<AD:?).546:55A)62)))6.
@M01607:188:000000000-KTTC9:1:1101:10449:3244 2:N:0:GAAGTGCT+TAAGCGCA
TTAGTCTGCGCTTTCAGAAACTTTAATAAATCTTTCACGGATTTGCTCCCGTCGGAGTTAGCACAATCCGCTGCCGGGTTTTAACCCGACAGCAGTGACCTGTTTGAGCGAGAATTACTCGTCTTCCAGTTCGATGTTGATACCCAGCGAACGAATCTCTTTCAACAATACGTTGAAGGATTCTGGCATGCCCGGCTCCATCTGATGGTTGCCGTCCACGATGTTTTTGTACATCTTGGTACGACCGTTCACGGCATCAGACTTAACGGTGAGCATTTCCTGCATTATCAGCTACTGAGGG
+
6C,CAC<EEFGEFGGGAC<EFEEG<FEDA<FFF9CEFFF@6BFGGGACDF7FEEGFGE<FC,6<AE,9EEFE@@FCFCGECFFFFD8FGDGEGFGGF9EFFGGGC8?DGCEG8CDGGCG,BFE<FAAFGFCD>=;EECFFGGFFCB8@6=CEGFGGGGGGCFGDFCC8,:CF@FC=FAFAF8AFEECCA:A);*@B5*;;CCC79AFAFFDFGGGFFDBF29@F<94((6)7/).6+7@F6C(60(218:3-4((((54>)80:@-44(181:(85).4<A902444)-)))).422)),,
@M01607:188:000000000-KTTC9:1:1101:14051:3251 2:N:0:GAAGTGCT+TAAGCGCA
TTAGTCTGCGCTTTCAGAAACTTTAATAAATCTTTCACGGATTTGCTCCCGTCGGAGTTAGCACAATCCGCTGCCGGGTTTTAACCCGACAGCAGTGACCTGTTTGAGCGAGAATTACTCGTCTTCCAGTTCGATGTTGATACCCAGCGAACGAATCTCTTTCAACAATACGTTGAAGGATTCTGGCATGCCCGGCTCCATCTGATGGTTGCCGTCCACGATGTTTTTATACATCTTGGTACGACCGTTCACGTCATCAGACTTAACGGTTAGCATTTCCTTCAATATTGTCCGCTGGTGC
+
CCCCCGFGGGGGGGGGGGGFGGGGGGGGGGGGGGGGGGGGGGGGGGFGGGGGGGGGGGGGGGGGGGGGGGGGGGGGGGGGGGGGGGGGGGGGGGGGGCGGGGGGGGGGGGGGGGGGGGGGGGGGGGGGGGGGGGGGGGGFGGGGGGGGGGGDGFGGGGGGGGGGGGGFGGGGGGGFGFFFFFFFGGGGFFFFFFFD=EDGFFEFGFFFBCDFCE5>BFFFFBD@CEFFFFCEEFECF<<FCF<<>>97:73<14(41)-.4?:A7>F0>8?6:A))6))6))),-))6<)6<AF;11((,)
@M01607:188:000000000-KTTC9:1:1101:10694:3255 2:N:0:GAAGTGCT+TAAGCGCA
TTAGTCTGCGCTTTCAGAAACTTTAATAAATCTTTCACGGATTTGCTCCCGTCGGAGTTAGCACAATCCGCTGCCGGGTTTTAACCCGACAGCAGTGACCTGTTTGAGCGAGAATTACTCGTCTTCCAGTTCGATGTTGATACCCAGCGAACGAATCTCTTTCAACAATACGTTGAAGGATTCTGGCATGCCCGGCTCCATCTGATGGTTGCCGTCCACGATGTTTTTATACATCTTGGTACGACCGTTCACGTCATCAGACTTAACGGTGAGCATTTCCTGCTGTGAAATCAGCTGATGG
+
CCCCCFFFGGGGGGGGG9@FFGGGGGGGGGGGGGGGGGGEGGGGGGCEFGGGGGGGGGGGGGGGGGGGGGGGGGGGGGGGGGGGGGGGGGGGGGGGGGGGFGGGGFFGGGGGGGGGGGFGGGGGGGGGGGGGGGGGGGGFGGGEGGGGGGEEGEGGGGGGGGGGGGFFGGGGGFGGFFFF?7?FGFF5885CFABEABGGFFFGGFFFFEDFCEEDF@EFFDD@?98=DC3C??)?@EFFF??FBB91322A?<682<AD))).64)(4:0((4<2<<A92)((.-.54AAB)),-,4)..
@M01607:188:000000000-KTTC9:1:1101:24690:3264 2:N:0:GAAGTGCT+TAAGCGCA
TTAGTCTGCGCTTTCAGACACTTTAATAAATCTTTCACGGATTTGCTCCCGTCGGAGTTAGCACAATCCGCTGCCGGGTTTTAACCCGACAGCAGTGACCTGTTTGAGCGAGAATTACTCGTCTTCCAGTTCGATGTTGATACCCAGCGAACGAATCTCTTTCAACAATACGTTGAAGGATTCTGGCATGCCCGGCTCCATCTGATGGTTGCCGTCCACGATGGTTTTATACATCTTGGTACGACCGGTCACGTCATCAGACTTAACGGTTAGCATTTCCTGCATCGGCTCAGGCGAAGGG
+
CCCCCGGGGGGGGGGGGG,FGGGGGGGGGGGGGGGGGGGGGGGGGGGGGGDFGGGGGGGGGGGGGGGGGGGGGGGGGGEGGGGGGGGGGGGGGGGGGGGGGGGGGGGGGGGGGGGGGGGGGGGGGGGGGGGGGGGGGGGFGGGFGGCGGGGGGFGGGFGGGGGGGGGGGGGGGGGGGFFFFEFFGGGGFFFEFFFF>DGGFA6@@BFFFEDFGGEBFFFFF9<(7);;3<7CFCC?CEE=9?(/:B((-48:<?02?<)528?<@)-(41(-.2-4<<49<20.261?F82<?(((-(-(-
@M01607:188:000000000-KTTC9:1:1101:20369:3265 2:N:0:GAAGTGCT+TAAGCGCA
TTAGTCTGCGCTTTCAGAAACTTTAATAAATCTTTCACGGATTTGCTCCCGTCGGAGTTAGCACAATCCGCTGCCGGGTTTTAACCCGACAGCAGTGACCTGTTTGAGCGAGAATTACTCGTCTTCCAGTTCGATGTTGATACCCAGCGAACGAATCTCTTTCAACAATACGTTGAAGGATTCTGGCATGCCCGGCTCCATCTGATGGTTGCCGTCCACGATGTTTTTATACATCTTGGTACGACCGTTCACGTCATCAGACTTAACGGTGAGCATTTCCTGCATGCTCATGAGCTGAGGG
+
CCCCCGFGGGGGGGG@<6=CFFGGGGGGGGGGGGGGGGGGGGGGGGFGGGGGGGGGGGGGGGGGGGGGGGGGGGGGGGGGGGGGGGGGGGGGGGGGGGGGGGGGGGGGGGGGGGGGGGGGGGGGGGGGGGGGGGFFGGGFGGGGGGGGGGGGGEGGGGGGGGGGGGG8FGGGGGGCGFFFFEFFFGGGFFA@FFFFBBCCCFFGGFFFEFDFGGGFFFFF=2==C<FFFFFFECEEF<)=4C@?BBF@6BBAF<B0?BFFFFFB?ADFFFF?F:AF>AFAFFF?)6::645)6?><??:<4
@M01607:188:000000000-KTTC9:1:1101:6250:3266 2:N:0:GAAGTGCT+TAAGCGCA
TTAGTCTGCGCTTTCAGAAACTTTAATAAATCTTTCACGGATTTGCTCCCGTCGGAGTTAGCACAATCCGCTGCCGGGTTTTAACCCGACAGCAGTGACCTGTTTGAGCGAGAATTACTCGTCTTCCAGTTCGATGTTGATACCCAGCGAACGAATCTCTTTCAACAATACGTTGAAGGATTCTGGCATGCCCGGCTCCATCTGTTGGTTGCCGTCCACGATGTTTTTATACATCTTGGTACGACCGTTCACGTCATCAGACTTCACGGGTAGCATTTCCTTCATAACCCAACTCTGACGT
+
CCCCCFFGGGGG@FF<F9,,E<<FEGGFGGCGGGGGGGGCEG7F@FG,EFGF:@F:FGFGGGCGGGDFAE@FGGGGGGG7B,EFGGFCF:+:FFEFFG<A9FFF94?4FF7:EE98FGGGGFCDFCFFGEEFECFFD=8DFGF,@EGGGGGGG5EFG8E:DAGC=9EFE9D?FCCC?<5*6>FFGE5;F:AEFE>>5?C7B9A8++39A54?;?C8B@EF2,6@E3FF;?3?69));C3F376?0018:1(6??0(2))))))6*620((-((.)-65<2))..)))((.3((,..:2)(-
@M01607:188:000000000-KTTC9:1:1101:22863:3270 2:N:0:GAAGTGCT+TAAGCGCA
TTAGTCTGCGCTTTCAGCCACTTTAATAAATCTTTCACGGATTTGCTCCCGTCGGAGTTAGCACAATCCGCTGCCGGGTTTTAACCCGACAGCAGTGACCTGTTTGAGCGAGAATTACTCGTCTTCCAGTTCGATGTTGATACCCAGCGAACGAATCTCTTTCAACAATACGTTGAAGGATTCTGGCATGCCCGGCTCCATCTGATGGTTGCCGTCCACGATGTTTTTATACATCTTGGTACGACCGTTCACGTCATCAGACTTAACGGTTAGCATTTCCTGCACCTTGCTCTGCCGAGGC
+
CCCCCGGGGGGGGGGGG<,CFGGGGGGGGGGGGGGGGGGG:FFGGGFEGGGGGGGGGGGGGGGGGGGGGGGGGGGGGGGGGGGGGGGGGGGGGGGGGGGGGFGGGGGDGGG>EEGGGGGGGGGGGGGGGGGGGGCGGGFFGGGGCFGGGGGGGEGFGGGGGGGGGGGGGGGGG++=FFFFFEFFFGGGFBA@F5AD25DGFFEGGFFFFFFFGGC?A?@=@DFFCCF<FFFFFFE;:?EFCC761;>F?B>>082?7<AF202>=)6:;B(48)6AFFA2450((42?4:99A2))43;4(
@M01607:188:000000000-KTTC9:1:1101:10260:3275 2:N:0:GAAGTGCT+TAAGCGCA
TTAGTCTGCGCTTTCAGAAACTTTAATAAATCTTTCACGGATTTGCTCCCGTCGGAGTTAGCACAATCCGCTGCCGGGTTTTAACCCGACAGCAGTGACCTGTTTGAGCGAGAATTACTCGTCTTCCAGTTCGATGTTGATACCCAGCGAACGAATCTCTTTCAACAATACGTTGAAGGATTCTGGCATGCCCGGCTCCATCTGATGGTTGCCGTCCACGATGTTTTTATACATCTTGGTAAGACCGTTCACGTCATCAGACTTAAAGGTGAGCATTTCCTGCAGGTGATATTGCTGATGG
+
CCCCCGFGFGGGGGGGGEAGGGGGGGGGGGGGGGGGGGGGGGGGGGFGFGGGGGGGGGGGGGGGGGGGGGGGGGGGGGGGGGGGGDFGGGGGGGGGGGGGGGGGDGGFGGGGGGGGGGAFGGGFGGGGFGGGEFGGGGGFGGG?FGGFGGGGEBGGGGGGFGGGGGGFFGGGGGGFCFFAFFFFGGGFFB>CF>B>2?DFFFFGGFFFE=?AD5CE>?ED@BF@E?F10)9?C?CEFFEF)))17;92((.>D@??BF<2))4<6546<<2>07A?FFFFAD((:?:04)--:4249)5:5
@M01607:188:000000000-KTTC9:1:1101:12840:3287 2:N:0:GAAGTGCT+TAAGCGCA
TTAGTCTGCGCTTTCAGTGTCTGTTTCCTCAGTCGCTGACAAGTCCACGGATCGGGGATCCGGTTACTCGTCAGCGATGAGATCGGAAGAGCGTCGTGTAGGGAAAGAGTGTTATGCGCTTAGTGTAGATCTCGGTGGTCGCCGTATCATTAAAAAAAAAAAACAAAGAGATAGTAGAGTGACTATATACGAGTAGAGTAAATAAAGAGCTCGGACACGGACTACATAGAACACGGATAATCACTACCAGAGAATGTAGATGGCTGATCACGGTGCACACACTGATTCACTACCGACATAG
+
CCCCCGFFGGGGGGGFGFGGGGGGDGGGGGGGGGGGGGGGGGGGGGGGGGGGGGGGGGGGGGGGGGGGGGGGGGGGGGGGGGGGGGEFGGGGGGGGGGEGGGGGGGGGGGGGGGGGGGGGGGGFCFFGC@@EFGECGGGDE8@C6+>=3EAD9CFDC?EGC>*4,4,,,10+1+++++4++*++1,+11*)());8)21+1+)+++++((+)**12)((,(,-((,*)))-)(((-),-*.-)(6-(())((((-)-))).))()-(-)),((,(,))).((()))))).-)(((-(-())
@M01607:188:000000000-KTTC9:1:1101:13683:3289 2:N:0:GAAGTGCT+TAAGCGCA
TTAGTCTGCGCTTTCAGAAACTTTAATAAATCTTTCACGGATTTGCTCCCGTCGGAGTTAGCACAATCCGCTGCCGGGTTTTAACCCGACAGCAGTGACCTGTTTGAGCGAGAATTACTCGTCTTCCAGTTCGATGTTGATACCCAGCGAACGAATCTCTTTCAACAATACGTTGAAGGATTCTGGCATGCCCGGCTCCATCTGATGGTTGCCGTCCACGATGTTTTTATACATCTTGGTACGACCGTTCACGTCATCAGACTTAACGGTGAGCATTTCCTGCAGGTATGCGAGCTGAGGT
+
CCCCCGGGGGGGGGG@CECFGGGGGGGGGGGGGGGGFGGGGEGGFGGFFGGGGGGGGGGGGGGGGGGGGGGGGGDGGGGGGGFGGGGGGGCFGGGGGGGGFGGGGGG7FFEGGGGGGGGGGGGGFC;FDFFGGGGGGGGFGGGG8BFFGGGGGFGGDGGGGGGGGGFFFGGFFGFFCAA?FFFC@FGGFFFEFFEDABGGFF=FGCFFEC@FDE=EF=;9@BDDECFF;3)9?EFFFEFFC31;9B>??:>A6<1<:AA22),)/56(34(4:0))6-.<B2(4::8)4()(((-(42<0.
@M01607:188:000000000-KTTC9:1:1101:5964:3299 2:N:0:GAAGTGCT+TAAGCGCA
TTAGTCTGCGCTTTCAGAAACTTTAATAAATCTTTCACGGATTTGCTCCCGTCGGAGTTAGCACAATCCGCTGCCGGGTTTTAACCCGACAGCAGTGACCTGTTTGAGCGAGAATTACTCGTCTTCCAGTTCGATGTTGATACCCAGCGAACGAATCTCTTTCAACAATACGTTGAAGGATTCTGGCATGCCCGGCTCCATCTGATGGTTGCCGTCCACGATGTTTTTATACATCTTGGTACGACCGTTCACGTCATCAGACTTAACGGTGAGCATTTCCTGACCGGATTTTTTCTGAGGG
+
CCCCCGGGGGGGGGDGGDGGGFGGGGGGGGCGDGGGFGGGGGGGFGFGGGGDGGGGGGFGGGGCFFFEFGGGGGFFCEGGCFGGGFGGGGGGGGGGGGGGGGFGFGGGGGGGGGGGGG9DGGGGGGGGGEFGEG,EFEADC@FD8@FGGCCEGFGGGGGGGCGGFF=FFCCDFGGGGFFFFCF7F9FFA@F@F5BFBFGCAF*==BCFE=9);5:B)6B29B;3??;;05C???5EFF<FFE02;:@?622<<?218>DFFFFF44AF9((-4277<<)6))-2(((((())-((-)).((
@M01607:188:000000000-KTTC9:1:1101:12808:3306 2:N:0:GAAGTGCT+TAAGCGCA
TTAGTCTGCGCTTTCAGAAACTTTAATAAATCTTTCACGGATTTGCTCCCGTCGGAGTTAGCACAATCCGCTGCCGGGTTTTAACCCGACAGCAGTGACCTGTTTGAGCGAGAATTACTCGTCTTCCAGTTCGATGTTGATACCCAGCGAACGAATCTCTTTCAACAATACGTTGAAGGATTCTGGCATGCCCGGCTCCATCTGATGGTTGCCGTCCACGATGTTTTTATACATCTTGGTACGACCGTTCACGTCATCAGACTTAACGGTGAGCATTTCCTGCACAGGATCCTGCTGAGGG
+
CCCCCGGGGGGGGGGCEFFFGGGGGGGGGGGGGGGGGGGGGGGGCGGGGGGGGGGGGGGGGGGGGGGGGGGGGGGGGGGGGGGGGGGGGGGGGGGGGGGGGGGGGGGDFGGFDGGGGGGGGGGGGGGGGGGGGGGGGGGFGGGDGGGGGGGGGFGGGGGGGGGGGGGGGGGGGG6FGFFFFFFFGGGGFF>@CEABFFGGFFEFGFFFFEAFCGGFEFF=9BDDFCF?;EEFC3?EFE3ACE6?@@9<BFFF6??BBB982:BBF2>B941<?B<2>ABAFFF?:AFF:7B?AA((8<?F3
@M01607:188:000000000-KTTC9:1:1101:8915:3313 2:N:0:GAAGTGCT+TAAGCGCA
TTAGTCTGCGCTTTCAGAAACTTTAATAAATCTTTCACGGATTTGCTCCCGTCGGAGTTAGCACAATCCGCTGCCGGGTTTTAACCCGACAGCAGTGACCTGTTTGAGCGAGAATTACTCGTCTTCCAGTTCGATGTTGATACCCAGCGAACGAATCTCTTTCAACAATACGTTGAAGGATTCTGGCATGCCCGGCTCCATCTGATGGTTGCCGTCCACGATGTTTTTATACATCTTGGTACGACCGTTCACGTCATCAGACTTAACGGTTAGCATTTCCTGCAAGCCGTTGCGCTTAGGG
+
CCCCCGGGGGGGGGGGG,<FFGGGGGGGGGGGGGGGGGGGGDFGGGGGGGGGGGGGGGGGGGGGGGFGGGGGGGGGGGGGGGGGGGGGGGGGGGGGGGGGGGAFGGGDCFGGEGGGGGFGGGGGGGGGGGGGGFGGGGGFGGGGFGGGGG=EGFCGGFGGGGGGGGGGGGGGGGF6FFFFFEFFGGGGFBFFFFEF=9DGFFFGFFFFBEBFGEEFB(*(69?@37.:?CEC3)9?67<F;38?(4>?F:>>?F?BBF4>DF?A6AFF>?(,(6<DFA<4)-5(8AB?04?,8;6((,),(
@M01607:188:000000000-KTTC9:1:1101:8545:3315 2:N:0:GAAGTGCT+TAAGCGCA
TTAGTCTGCGCTTTCAGAAACTTTAATAAATCTTTCACGGATTTGCTCCCGTCGGAGTTAGCACTATCCGCTGCCGGGTTTTAACCCGACAGCAGTGACCTGTTTGAGCGAGAATTACTCGTCTTCCAGTTCGATGTTGATACCCAGCGAACGAATCTCTTTCAACAATACGTTGAAGGATTCTGGCATGCCCGGCTCCATCTGATGGTTGCCGTCCACGATGTTTTTATACATCTTGGTACGACCGTTCACGTCATCAGACTTAACGGTGAGCATTTCCTGCATTTAGAAGGGCTGAGGC
+
CCCCCGGGGGGGGGGFGFDGGGGGGGGGGGGGGGGFGGGGGGGGGGGFDFGGGGGGGGGGGGGGFGGGFGGGGGGGDEFCBCGGGGGGGGEGGGGGGGGGGGGGGGGC?FEFGGG8FGGGGGGGDFCGGGFGGGGGGGFFFGGGFDGFGGEEGDGGGGGFFGFGFFGFCFGGGGGGGFAAFCF7FGGGFFF@FF5>=>DGFFFGGCFFFFFFC=56B@FDFFFD?7AD?<3<)/<CF?EA3?@F969(/4><:FFFFA4828060663>B?0:?22>A<A9A:4<2)4<:99?02:2:(4(
@M01607:188:000000000-KTTC9:1:1101:10563:3319 2:N:0:GAAGTGCT+TAAGCGCA
TTAGTCTGCGCTTTCAGAAACTTTAATAAATCTTTCACGGATTTGCTCCCGTCGGAGTTAGCACAATCCGCTGCCGGGTTTTAACCCGACAGCAGTGACCTGTTTGAGCGAGAATTACTCGTCTTCCAGTTCGATGTTGATACCCAGCGAACGAATCTCTTTCAACAATACGTTGAAGGATTCTGGCATGCCCGGCTCCATCTGATGGTTGCCGTCCACGATGTTTTTATACATCTTGGTACGACCGTTCACGTCATCAGACTTAACGGTGAGCATTTCCTGCATTTACAACAGCTGAGGG
+
CCCCCG<EFGGGGGGGF<FFGGGGGGGGGEGGGFFGGGGGDGGCFAFFFGGA,BFEEGGGGGGGGGGFFEGGGGGGDFGE7FCFGAFEFGGGGGGGGGGGFGFGGGGFGDCF=E9AFEFCGGGFGGDFDFFGGGGGGGGDCFG?D9EFGGGGGEGGDGGGFGGGGFE8,<CCGGGF9AF?FFFFGCCFFFF@F55AAFGGFFEFCFAFEE>FFGGEE?ED2=;@<?=@0CECCEEFF?=FEE026:3;:2:>FFF:<<<<>F><BAAFB?::<232<<AAF>B04)5><AAF:?BDFF:(4
@M01607:188:000000000-KTTC9:1:1101:22308:3356 2:N:0:GAAGTGCT+TAAGCGCA
TTAGTCTGCGCTTTCAGACACTTTAATAAATCTTTCACGGATTTGCTCCCGTCGGAGTTAGCACAATCCGCTGCCGGGTTTTAACCCGACAGCAGTGACCTGTTTGAGCGAGAATTACTCGTCTTCCAGTTCGATGTTGATACCCAGCGAACGAATCTCTTTCAACAATACGTTGAAGGATTCTGGCATGCCCGGCTCCATCTGATGGTTGCCGTCCACGATGTTTTTATACATCTTGGTACGACCGTTCACGTCATCAGACTTAACGGTGAGCATTTCCTGCATTCAAAGATGCTGAGGA
+
CCCCCGGGGGGGGGGGG9,CFGGGGGGGGGGGGGGGGGGGGGGGGGGGGGGGGGGGGGGGGGGGGGGGGGGGGGGGGGGGEGGGGGGGGGGGGGGGGGGFGGGGGGGCFGGDGGGGGGGGGGGGGGGGGFFGGGGGGGGFGGGFGGGGGGGGGFGGGGGGGGGGGGGFCGGGGGGGGFFFFFFFGGGGFFFFF>DF2AGGFFFGGFF4=E>FFEE>BFFDFFFFFEF@DFFFC31?=<@6C?;@FFB0:::6:?0(4<<?7:>A@<<B04(,28A<AA>B<AF<FD<<9A<,444))).-)
@M01607:188:000000000-KTTC9:1:1101:14405:3361 2:N:0:GAAGTGCT+TAAGCGCA
TTAGTCTGCGCTTTCAGAAACTTTAATAAATCTTTCACGGATTTGCTCCCGTCGGAGTTAGCACAATCCGCTGCCGGGTTTTAACCCGACAGCAGTGACCTGTTTGAGCGAGAATTACTCGTCTTCCAGTTCGATGTTGATACCCAGCGAACGAATCTCTTTCAACAATACGTTGAAGGATTCTGGCATGCCCGGCTCCATCTGATGGTTGCCGTCCACGATGTTTTTATACATCTTGGTACGACCGTTCACGTCATCAGACTTAACGGTGAGCATTTCCTGCACCCGCCCTTGCTGAGGG
+
CCCCCGGGGGGGGGGGGGGGGGGGGGGGGGGGGGGGGGGGGGGGGGGGGGGGGGGGGGGGGGGGGGGGGGGGGGFGGGGG@FGFGGGGGGGGGGGGGGGGGGGGGGGGGGGGEGGGGGGF@FGGCGGGGGGGGGGGGGGFGGGGGGGGGGGGGFGGE,EFGFGGGGGGGGGGGGGCCFAFAACFGGGGF5C=FFEF2A4?FFFGFECFBC*4C=EAF25@290:6?ADFE<?EECF+.4=3<21>9B<:0241(((()6544?A7<9:BF?0((-.<A22<B0(5(8(407((,4)-)(,-
@M01607:188:000000000-KTTC9:1:1101:15865:3365 2:N:0:GAAGTGCT+TAAGCGCA
TTAGTCTGCGCTTTCAGAAACTTTAATAAATCTTTCACGGATTTGCTCCCGTCGGAGTTAGCACAATCCGCTGCCGGGTTTTAACCCGACAGCAGTGACCTGTTTGAGCGAGAATTACTCGTCTTCCAGTTCGATGTTGATACCCAGCGAACGAATCTCTTTCAACAATACGTTGAAGGATTCTGGCATGCCCGGCTCCATCTGATGGTTGCCGTCCACGATGTTTTTATACATCTTGTTACGACCGTTCACGTCCTCAGACTTAACGGTGAGCATTTCCTGCACCTCAACAAGCTGAGGA
+
CCCCCGGGGGGGGGGGGGGGGGGGGGGGGGGGGGGGGGGGGGGGGGGGGGGGEGGGGGGGGGGGGGGGGGGGGGGGGGGGGGGGGFGGGGDGGGGGGGGGGGGGGGGGGGGGGGGGGGFFEGGGGGGGGGGGGFFGFGFDCGFGGGGGGGGGGFGGGGGGGGGGGGEGGGGGGGGGGF5AFFFFGFGGFFFFF>>>=DGGFFEGGFFF@F>FGGGFFFFFB96;3<A<@CEFFFFEFF);7C17(31880(-3?:0<B)4570:@4)09BFF03)5<>ABA28181(44)(51:?2)).3)
@M01607:188:000000000-KTTC9:1:1101:19252:3374 2:N:0:GAAGTGCT+TAAGCGCA
TTAGTCTGCGCTTTCAGCAACTTTAATAAATCTTTCACGGATTTGCTCCCGTCGGAGTTAGCACAATCCGCTGCCGGGTTTTAACCCGACAGCAGTGACCTGTTTGAGCGAGAATTACTCGTCTTCCAGTTCGATGTTGATACCCAGCGAACGAATCTCTTTCAACAATACGTTGAAGGATTCTGGCATGCCCGGCTCCATCTGATGGTTGCCGTCCACGATGTTTTTATACATCTTGGTACGACCGTTCACGTCATCAGACTTAACGGTGAGCATTTCCTGCAAAATATAAAGCTGAGGG
+
CCCCCGFGGGGGGGG66,=6CFEGGGGGGGGGGFGGGGGGGGGFGGFFGGGGGGGGGGGGGGGGGGGGGGGGGGGGEGGGGGGGGGGGGGGGGGGGFGGGGGGGGGGGGEDGGGGGGGGGGGGGGDGGGGCFGGGGG;8+@CDDFGGGGGGGG5CFEAEFGGGGGGGDFGGGGGGDGFFFFEFFGGGGFDFFFFFEFFGGFFCFGFFFFF>FF*//?>B@>>D;??5;<E3<EFEFFE);)7/4:BF;1(3A?01::<4<?77<F2)29:121,8>>BA9-6:()-(-)))--4).).,:(
@M01607:188:000000000-KTTC9:1:1101:10808:3384 2:N:0:GAAGTGCT+TAAGCGCA
TTAGTCTGCGCTTTCAGAAACTTTAATAAATCTTTCACGGATTTGCTCCCGTCGGAGTTAGCACAATCCGCTGCCGGGTTTTAACCCGACAGCAGTGACCTGTTTGAGCGAGAATTACTCGTCTTCCAGTTCGATGTTGATACCCAGCGAACGAATCTCTTTCAACAATACGTTGAAGGATTCTGGCATGCCCGGCTCCATCTGATGGTTGCCGTCCACGATGTTTTTATACATCTTGGTACGACCGTTCACGTCATCAGATTTAACGGTGAGCATTTCCTGCAGATTTGCACGCTGAGGG
+
CCCCCGGGGGGGGGGGG9FFGGGGGGGGGGFGGGGGGGGGGGGGGGGGGGGGGGGGGGGGGGGGGGGGGGGGGGGGGGGGEFGGGGGGGGGGGGGGGGGGGGGGGGGGGGGGGGGGGGGGGGGGGGGGGFFGGGGGGGGFFDGGGGGGGGGGGFGGGGGGGGGGGGGGGGGGGGGGGFFFFCFFGGGGFDFEFEFDBFGGFFFGGAFFBE>FFGGEEF@FFFF=ECAD;FFFE3CCFF=F?E@;@@FFFBFFF?<::A>?299AFBFFBF6:??A?FFFFF>03?276AFA92((436<?(
@M01607:188:000000000-KTTC9:1:1101:17614:3390 2:N:0:GAAGTGCT+TAAGCGCA
TTAGTCTGCGCTTTCAGAAACTTTAATAAATCTTTCACGGATTTGCTCCCGTCGGAGTTAGCACAATCCGCTGCCGGGTTTTAACCCGACAGCAGTGACCTGTTTGAGCGAGAATTACTCGTCTTCCAGTTCGATGTTGATACCCAGCGAACGAATCTCTTTCAACAATACGTTGAAGGATTCTGGCATGCCCGGCTCCATCTGATGGTTGCCGTCCACGATGTTTTTATACATCTTGGTACGACCGTTCACGTCATCAGACTTAACGGTTAGCATTTCCTTCAAGGGAATGCGCTGGGGG
+
CCCCCGGGGGGGGGGGGGG6=CCEGGGGGGGGGGGGGGGGGGGGCGGGGGGGGGGGGGGGGGGGGGGGGGGGGGGGGGGGGGGGGGGGGGGGGGGGGGGGGGGGGGGGGGGGGGGGGGGGGGGGGGGGGGGGGGGGGGGFGGGGGFGGGGGGGFGGGDGGGGGGGGGGGGGGGGGGGFF?FCFA@FGGFFFBFEFFFFCCFC=FGFFA=CDFGGGFFF3/9BDFFCA??FEECCCFFFFF4C@DBFF@<<BF<BF<74).).)61:966:(3244AF<<><)-<AB:(4:()-4:70((-(
@M01607:188:000000000-KTTC9:1:1101:10757:3430 2:N:0:GAAGTGCT+TAAGCGCA
TTAGTCTGCGCTTTCAGAAACTTTAATAAATCTTTCACGGATTTGCTCCCGTCGGAGTTAGCACAATCCGCTGCCGGGTTTTAACCCGACAGCAGTGACCTGTTTGAGCGAGAATTACTCGTCTTCCAGTTCGATGTTGATACCCAGCGAACGAATCTCTTTCAACAATACGTTGAAGGATTCTGGCATGCCCGGCTCCATCTGATGGTTGCCGTCCACGATGTTTTTATACATCTTGGTACGACCGTTCACGTCATCAGACTTAAAGGTGAGCATTTCCTGCAACAGCTTAGGCTGAGGC
+
CCCCCGGGGGGGGGGGG<EGGGGGGGGGGGGGGGGGGGGGGDGGGGFGGGGGGGGGGGGGGGGGGGGGGGGGGG8FGGGGGGGGGGGCEGGGGGGGGGGGGGGGGGGGGDFGGGGGGGGGGGGGGGGGFGGGGGGGFGGFFGGFGGGGGGGGGFGGGCFGGGGGGGFGGGGGGGGGGFF?A<F?9EFFFF>EFFFFFEDFFF=DFFFFE;:AGGGFF@FFFFF8E)A;;F?C?CEEFE<BCE(36>B;?0346?(1:FD>),3)*)))-<(-(()5><<A9>>:<?(4::26<74421(2-
@M01607:188:000000000-KTTC9:1:1101:16457:3432 2:N:0:GAAGTGCT+TAAGCGCA
TTAGTCTGCGCTTTCAGAAACTTTAATAAATCTTTCACGGATTTGCTCCCGTCGGAGTTAGCACAATCCGCTGCCGGGTTTTAACCCGACAGCAGTGACCTGTTTGAGCGAGAATTACTCGTCTTCCAGTTCGATGTTGATACCCAGCGAACGAATCTCTTTCAACAATACGTTGAAGGATTCTGGCATGCCCGGCTCCATCTGATGGTTGCCGTCCACGATGTTTTTATACATCTTGGTACGACCGTTCACGTCATCAGACTTAACGGTGAGCATTTCCTGCACGTGTCAATGCGTAAGT
+
CCCCCGGGGGGGGGGGGGG<CCEFGGGGGGGGGGGGGGGEEGGGBGGGGGGGGGGGGGGGGGGGGGGGGGGGGGGGGGGGDGGGGGGGGGGGGGGGGGGGGGGGGGGGGGGGGGGGGGGGDGGGGGGGGGGGGGGGGGGFGGGGGGGGGGGCGFGGDGGGGGGGGGGGGFFGGGGGFAF6ACFACFGGFFFFFEEF29CDFFACDFFFFFFFGC7>DFFFBFFFFCA?FFFFFFC?FF3A??8;FB((370)4:B0:49>BF7414<?022(3()5>F<<4)42:0((,.)).)((-((,)
@M01607:188:000000000-KTTC9:1:1101:17390:3433 2:N:0:GAAGTGCT+TAAGCGCA
TTAGTCTGCGCTTTCAGAAACTTTAATAAATCTTTCACGGATTTGCTCCCGTCGGAGTTAGCACAATCCGCTGCCGGGTTTTAACCCGACAGCAGTGACCTGTTTGAGCGAGAATTACTCGTCTTCCAGTTCGATGTTGATACCCAGCGAACGAATCTCTTTCAACAATACGTTGAAGGATTCTGGCATGCCCGGCTCCATCTGATGGTTGCCGTCCACGATGTTTTTATACATCTTGGTACGACCGTTCACGTCATCAGACTTAACGGTTAGCATTTCCTGCAACGTGGTAAGCTGAGGC
+
CCCCCGGGGGGGGGGGGGG6=CCFFGGGGGGGGGGGGGGGGGGGAGGGGGGGGGGGGGGGGGGGGGGGGGGGGGGGGGGGGGGGGGGGGGGGGGGGGGGGGGGGGGGGGGGGGGGGGGGGGGDGGGGGGGGGGGGGGGGFGGG@FGGFGGGGGFGGGGGGGGGGGGGGGGGGGGGGGFFFFEFFGGGGFFFFFFFFFFGGFFFGGFFFFEEFGGGDEDF@FD?357;=@CFFEFEFFFFFEEFF@@BFF:7AFFBBFF9))5>B4:>?;161144<AA4<AA0,84(-(3:4AF?))..8(
@M01607:188:000000000-KTTC9:1:1101:8251:3440 2:N:0:GAAGTGCT+TAAGCGCA
TTAGTCTGCGCTTTCAGAAACTTTAATAAATCTTTCACGGATTTGCTCCCGTCGGAGTTAGCACAATCCGCTGCCGGGTTTTAACCCGACAGCAGTGACCTGTTTGAGCGAGAATTACTCGTCTTCCAGTTCGATGTTGATACCCAGCGAACGAATCTCTTTCAACAATACGTTGAAGGATTCTGTCATGCCCGGCTCCATCTGATGGTTGCCGTCCACGATGTTTTTATACATCTTGGTACGACCGTCCCCGTCATCAGCACTCACGGTTGTCCTTTCATTCATATGCATTACCGCAGTC
+
@@CCACFFF@F@6@E@<,,;C@,FEEFC<FCGFD9<EEF7CEFGE9<@<FFCF+78@@FFGGGGGD@@AC,86+AFGCG7C<@=E,,8@F+@BF=FGGEE,:AC5??+A>E+4B,,9FFF@FEE8CCFGF;EEC8E8F,?E+@,49@D6>EEEB+=CGFGC,A:=D=8E7ACFFG+5<*0@CACC,?CF;A5A?5BBECF6>*22+=*9AEF:=E;;95@=>B:59810<EF395?77)27C;@@6(((,-2((((()).,)(./2.((,((4).--.))-).)))-)))6A)))(((((.
@M01607:188:000000000-KTTC9:1:1101:8967:3441 2:N:0:GAAGTGCT+TAAGCGCA
TTAGTCTGCGCTTTCAGAAACTTTAATAAATCTTTCACGGATTTGCTCCCGTCGGAGTTAGCACAATCCGCTGCCGGGTTTTAACCCGACAGCAGTGACCTGTTTGAGCGAGAATTACTCGTCTTCCAGTTCGATGTTGATACCCAGCGAACGAATCTCTTTCAACAATACGTTGAAGGATTCTGGCATGCCCGGCTCCATCTGATGGTTGCCGTCCACGATGTTTTTATACATCTTGGTACGACCGTTCACGTCATCAGACTTAACGGTTAGCATTTCCTGCTTAGACTTTCGATGAGGC
+
CCCCCGGGGGGGGGGGG@CFFGGGGGGGGGGGGGGGGGGGDGGGGFEFFGGGGGGGGGGGGGGGGGGGFGGGGG?FGGGGEGGGGGFGGGGGGGGGFGGGGGGGGGGGGDGGGGGGGGGGGGGGFFFGGGGGGGGGGGGFGGC?8D8=EGGGGECGGGGGGGGGGGGF?9D;CGGGGFFFFFFFGGCGFFA:>55>AFGGF>CGGFFFB49FFCEA>9;>@FD85?8=DF365?CFFE@FEE0?>B9??B:<:B<?BB>D<>0<F)6:BF113<44A<.6-:0()-)..:A5)(()-6)3(
@M01607:188:000000000-KTTC9:1:1101:16804:3460 2:N:0:GAAGTGCT+TAAGCGCA
TTAGTCTGCGCTTTCAGAAACTTTAATAAATCTTTCACGGATTTGCTCCCGTCGGAGTTAGCACAATCCGCTGCCGGGTTTTAACCCGACAGCAGTGACCTGTTTGAGCGAGAATTACTCGTCTTCCAGTTCGATGTTGATACCCAGCGAACGAATCTCTTTCAACAATACGTTGAAGGATTCTGGCATGCCCGGCTCCATCTGATGGTTGCCGTCCACGATGTTTTTATACATCTTGGTACGACCGTTCACGTCATCAGACTTAACGGTGAGCATTTCCTGCATAACCTAGAGCTGAGGG
+
CCCCCGGGGGGGGGGGGGG6C=CFFFGGGGGGGGGGGGGDGGGGFGGGGGGGGGGGGGGGGGGGGGGGGGGGGGGGGGGGEGGGGFGGEGGGGGGGGGGGGGGGGGGGGGGGGGGGGGGGGGGGGGGCFEGGGGGGGGGFGGGDEFGGGGGGGFGGGGGGGGGGGGGGGGCFGFFCGFFFFFFFGGGGFFF@A>?DFFGGFFFGGFFFFF?FGGGFFFFFFF6@CCFD03.9?<CEFEFF9C<FBBBFFFFFFFFF:FAB27?D=<A:>BF(47<BF9<>AB:(<<<??F02,4:A(8?((
@M01607:188:000000000-KTTC9:1:1101:12100:3463 2:N:0:GAAGTGCT+TAAGCGCA
TTAGTCTGCGCTTTCAGAAACTTTAATAAATCTTTCACGGATTTGCTCCCGTCGGAGTTAGCACAATCCGCTGCCGGGTTTTAACCCGACAGCAGTGACCTGTTTGAGCGAGAATTACTCGTCTTCCAGTTCGATGTTGATACCCAGCGAACGAATCTCTTTCAACAATACGTTGAAGGATTCTGGCATGCCCGGCTCCATCTGATGGTTGCCGTCCACGATGTTTTTATACATCTTGGTACGACCGTTCACGTCATCAGACTTAACGGTGAGCATTTCCTGCATTTCGCCCCGCTGAGGT
+
CCCCCGCFGGGGGGGEEECFGGGGGGGGGGGGGGGGGGGGGGGGEGGGGGGGGGGGGGGGGGGGGGGGGGGGGGGGGGGGGGGGGGGGGGGGGGGGGGGGGGGGGGG<FGGGGGGGGGGGGGGGGGGGGGGGGGGGGGGFGGGGGGGGGGEEG5CGDGGGGGGGGGGGGGGGGGFCDFFFFFFFGGGGFDFBFFEBBFGGFFFGFFFFFFFFGGGFE?F@=FFFFFF?;E?EEFFFFF<FCEF6>99DFF:B6::2:A<73:?A8<)262?(47>B<>ADFFF:>>AA(0:?;(-(((.(,
@M01607:188:000000000-KTTC9:1:1101:25667:3468 2:N:0:GAAGTGCT+TAAGCGCA
TTAGTCTGCGCTTTCAGACACTTTAATAAATCTTTCACGGATTTGCTCCCGTCGGAGTTAGCACAATCCGCTGCCGGGTTTTAACCCGACAGCAGTGACCTGTTTGAGCGAGAATTACTCGTCTTCCAGTTCGATGTTGATACCCAGCGAACGAATCTCTTTCAACAATACGTTGAAGGATTCTGGCATGCCCGGCTCCATCTGATGGTTGCCGTCCACGATGTTTTTATACATCTTGGTACGACCGTTCACGTCATCAGACTTAACGGTTAGCATTTTCTGCAATGAGTAAGGCTGAGGG
+
CCCCCGGGGGGGGGGGGG,FGGGGGGGGGGGGGGGGGGGGGGGGGFFFGGEGGGGGGGGGGGGGGGGGGGGGGCFGGGGGGGGGGGGGGGGGGGGGGGGGGGFGGGGGGGGGGGGGGGGGGGGGGGGGGFGGGGGGGGGFGGGFGGGGGGGGGFGGGGGDGGGGGGGGGGGGGGGDGFFAFEFFFFGFF@A>FFFFAEG?FFEFF+BFFFEFGGGFD2>=>>;;FCFFFE<5?EC)+)3/)77?FFF3:??A?:013<4,22,5*.920:(,())..6)6<>26)-)))..66:0431:0(
@M01607:188:000000000-KTTC9:1:1101:6394:3474 2:N:0:GAAGTGCT+TAAGCGCA
TTAGTCTGCGCTTTCAGAAACTTTAATAAATCTTTCACGGATTTGCTCCCGTCGGAGTTAGCACAATCCGCTGCCGGGTTTTAACCCGACAGCAGTGACCTGTTTGAGCGAGAATTACTCGTCTTCCAGTTCGATGTTGATACCCAGCGAACGAATCTCTTTCAACAATACGTTGAAGGATTCTGGCATGCCCGGCTCCATCTGATGGTTGCCGTCCACGATGTTTTTATACATCTTGGTACGACCGTTCACGTCATCAGACTTAACGGTGATCATTTCCTGCATGATTTCTTTCTGAGGG
+
CCCCCGGGGGGGGGGGG<,EFFGGGGGGGGGGGGGGGFGC@CFGGGFFFFEFGFGGGGGGGGGGGGFCFGGFGGFGGGGGGCGGGGGEGGEGGGGGGGFGDEFFAFF@FGGCGGGFGGFGEGGFGGGGGE,EGGGDCEFDGGFGDFDGDGGGGFGGGFGGGGGGGFFCE<CDEDG6?BFFFEFFGFGGFFFBFEE>)/;AF94C>AFFEEFFGEGA4(>>(5=3?)=27<CE??C9=C3*9<;?1:6;0((-43::B<<>43).*))491(4).)6<A9BAFB(.4)4<AA)))-)6-)4-
@M01607:188:000000000-KTTC9:1:1101:7079:3480 2:N:0:GAAGTGCT+TAAGCGCA
TTAGTCTGCGCTTTCAGAAACTTTAATAAATCTTTCACGGATTTGCTCCCGTCGGAGTTAGCACAATCCGCTGCCGGGTTTTAACCCGACAGCAGTGACCTGTTTGAGCGAGAATTACTCGTCTTCCAGTTCGATGTTGATACCCAGCGAACGAATCTCTTTCAACAATACGTTGAAGGATTCTGGCATGCCCGGCTCCATCTGATGGTTGCCGTCCACGATGTTTTTATACATCTTGGTACGACCGTTCACGTCATCAGACTTAACGGTGAGCATTTCCTGCATGCACTTAGGCTGAGGG
+
CCCCCGGGGGGGGGGGFFCEGGGGGGGGGGFGGGGGGGGGGGGGGGGFGGGGGGGGGGGFDGGGGGGGGGCGGGFFFGGECEEFEGGGCGGGGGGGGGGGGGGGFEFFGGD7BE9DCF;FEEEGFGFGGGGGGGFGFCGFGGGFGGGGDDGGEEGFCDFGGGGGF,@FGGGCF67C7AFFFEFFGC>F5=CFFFFFFFGGFCEGF>FFFF4ACGGEFFEFFFFFE9;=3)1))/.7+7;*)9;0(:;7?(5A:0(41:<7)5:A46A0(,313:>24::<4)574:42)40.:)(,3341(
@M01607:188:000000000-KTTC9:1:1101:25048:3484 2:N:0:GAAGTGCT+TAAGCGCA
TTAGTCTGCGCTTTCAGAAACTTTAATAAATCTTTCACGGATTTGCTCCCGTCGGAGTTAGCACAATCCGCTGCCGGGTTTTAACCCGACAGCAGTTACCTGTTTGAGCGAGAATTACTCGTCTTCCAGTTCGATGTTGATACCCAGCGAACGAATCTCTTTCAACAATACGTTGAAGGATTCTGGCATGCCCGGCTCCATCTGATGGTTGCCGTCCACGATGTTTTTATACATCTTGGTACGACCGTTCACGTCATCAGACTTAACGGTGAGCATTTTCTGCAGGCCACAGCCCTGAGGT
+
CACC@EFEG@FC@DFCEE,CF<EFF<FEGGE@FFFFF<C,+BCGFFED<,+,BF@@CGGGF9EDF@EEFEGF77FFDECFCGFEC<A==FCFFC<E,@C?F?FGDFDC,@FEEGGGFD;FGFEBDGFGDFA;EGGGFCFFGGGE=>EFGGG6E>@6+EFGGGFEFGFGFEGF9C??<5A***;?CFGGFDF5FADE29;03B68CF@F6A>FDCE5AD=@59>@5<)87)<?CE7;CE@=C??69@>@6??D:1(3:).8240)9AF?>F06:02<9A)65:))4(3<(2(4((,..203(
@M01607:188:000000000-KTTC9:1:1101:20196:3484 2:N:0:GAAGTGCT+TAAGCGCA
TTAGTCTGCGCTTTCAGCAACTTTAATAAATCTTTCACGGATTTGCTCCCGTCGGAGTTAGCACAATCCGCTGCCGGGTTTTAACCCGACAGCAGTGACCTGTTTGAGCGAGAATTACTCGTCTTCCAGTTCGATGTTGATACCCAGCGAACGAATCTCTTTCAACAATACGTTGAAGGATTCTGGCATGCCCGGCTCCACCTGATGGTTGCCGTCCACGATGTTTTTATACATCTTGGTACGACCGTTCACGTCATCAGACTTAACGGTGAGCATTTCCTGCAGATTAATCTGCTTAGGC
+
CCCCCGGGGGGGGGG@<,CCFFGGGGGGGGGGGGGGGGGGGGGGGGFGGGGGGGGGGGGGGGGGGGGGGGGGGGGGGGGGGGGGGGGGGGGGGGGGGGGGGGGGGFGGGGDGGGFFGGGGGGGGGGGGGGGGGGGGGGGFGGGGGGGGGGGGGFGGDGGGGGGGGGGGGGGGGGDFGFFFFFFFGGGGFCFFFEBA9BGGAFDC7?>ABCBFFGGFFFFFB@F8ECF;(<CEEEC?=C)AEC?@BF@6:B?B1832:BB2<::AB290;<(4:>3<9AFDAAF7(.<<A64))))-)-8<(
@M01607:188:000000000-KTTC9:1:1101:15649:3486 2:N:0:GAAGTGCT+TAAGCGCA
TTAGTCTGCGCTTTCAGAAACTTTAATAAATCTTTCACGGATTTGCTCCCGTCGGAGTTAGCACAATCCGCTGCCGGGTTTTAACCCGACAGCAGTGACCTGTTTGAGCGAGAATTACTCGTCTTCCAGTTCGATGTTGATACCCAGCGAACGAATCTCTTTCAACAATACGTTGAAGGATTCTGGCATGCCCGGCTCCATCTGATGGTTGCCGTCCACGATGTTTTTATACATCTTGGTACTACCGTTCACGTCATCAGACTTAACGGTGAGCATTTCCTTCAGCGCCTTGCGCTGAGGT
+
CCCCCGGGGGGGGGGGGGGGGGGGGGGGGGGGGGGGGGGGGGGGGGGDGGGGGGGGGGGGGGGGGGGGGGGGGGGGGGGGDGGGGGGGGGGGGGGGGGGGGGGGGGGGGGGGGGGGGGGGGGGGGGGGGGGGGGGGGFGFGGGGGGFGDGGGGFGGGFGGGGGGGGFGGGGFFGGGGFFFFFFFGGGGFDFFFFFD-@7CFFFGF6BABFEFFCEEEFFF99<@39A?<E)7759CF?3A;5)6;@B1;@()(/:6?:6?<:2<=4419?(,(..5>6<44)))).(,((4).(3>0((4,
@M01607:188:000000000-KTTC9:1:1101:7943:3492 2:N:0:GAAGTGCT+TAAGCGCA
TTAGTCTGCGCTTTCAGAAACTTTAATAAATCTTTCACGGATTTGCTCCCGTCGGAGTTAGCACAATCCGCTGCCGGGTTTTAACCCGACAGCAGTGACCTGTTTGAGCGAGAATTACTCGTCTTCCAGTTCGATGTTGATACCCAGCGAACGAATCTCTTTCAACAATACGTTGAAGGATTCTGGCATGCCCGGCTCCATCTGATGGTTGCCGTCCACGATGTTTTTATACATCTTGGTACGACCGTTTACGTCATCAGACTTAACGGTGAGCATTTCCTGCAGTTATACTGGCTGATGT
+
CCCCCGFFFGGGGGGFGC,FFFGGGGGGGGGGGGGGCGGGGEEGGGGGGGGGGGGGGGGFGGGGGGGGFGGGGDFGGGCGGGGGGGGGGGEGGGGGFDFGGGGCFGGDGGEEGGGGGGGFGGGGGGGGGGGGGGGGFGGFFGGG?FGGGGGEGFGFEFGGFGEFGGGGGGFGFGGGGFFFFFFFGGGFFFFFFFF59ADFFFF>DFFFFFEFC=:6?@@DFFD@F?)6=ECF?EE)@C8B497;>B>@<(4):B?B:4:?24)66:<(4<:(47<<A4>)))(.,4<>AD9A)5033<84.
@M01607:188:000000000-KTTC9:1:1101:16558:3499 2:N:0:GAAGTGCT+TAAGCGCA
TTAGTCTGCGCTTTCAGAAACTTTAATAAATCTTTCACGGATTTGCTCCCGTCGGAGTTAGCACAATCCGCTGCCGGGTTTTAACCCGACAGCAGTGACCTGTTTGAGCGAGAATTACTCGTCTTCCAGTTCGATGTTGATACCCAGCGAACGAATCTCTTTCAACAATACGTTGAAGGATTCTGGCATGCCCGGCTCCATCTGATGGTTGCCGTCCACGATGTTTTTATACATCTTGGTACGACCGTTCCCGTCATCAGACTTAACGGTGAGCACTTCCTGCAACACTGAATGCTGGGGG
+
CCCCCGGGGGGGGGGAFGG6=CCFFFGGGGGGGGGFGGGDCGCF<<<6FFCGGEGGGEGGGGFGGGF<AC7FFGFEGGECFCFGGG@FGCEEGGFG@FEFDGGGGGCGGGGEGGCFGGGGGFGGGGGGG9EFEGGGGGFFGGG,BFFDEGGEGBCGGGGGGGGG:EGF?CGCEGGF+?F5FCFFG:FGF@FF@B5*4@*;CFFGGFFFFE?FGG7?49>25218)/)6??<?<3??F53A9C;@B:><:4(.(.8?2<)4)5>A?24104-((.4(5,,4)).43??62)-3)6><)(((-
@M01607:188:000000000-KTTC9:1:1101:5821:3514 2:N:0:GAAGTGCT+TAAGCGCA
TTAGTCTGCGCTTTCAGAAACTTTAATAAATCTTTCACGGATTTGCTCCCGTCGGAGTTAGCACAATCCGCTGCCGGGTTTTAACCCGACAGCAGTGACCTGTTTGAGCGAGAATTACTCGTCTTCCAGTTCGATGTTGATACCCAGCGAACGAATCTCTTTCAACAATACGTTGAAGGATTCTGGCATGCCCGGCTCCATCTGATGGTTGCCGTCCACGATGTTTTTATACATCTTGGTACGACCGTTCACGTCATCCGACTTAACGGTGAGCCTTTCCTGCAAGCGACGAAGCTGGGGT
+
CCCCCGCFGGGGGGGFGEFGFFGGGGGFGGGGGGGGGGGGGFGGFGGFFGGGGGGDGGGGGGGGGGGFFGGFEGGGGGGGGGGGGFGFC:B@FGGG8FEAFFGGGGGCFEGGDGGGFCFGGGGGGGGGGEDGGGGGGGAFCFD8DF8DDE=EG>EGGGCDFEFFGGGGGGGGGGGGGF?FFCFFGGGDFFFEF5>A25>FFACFFFFFEFFFFG545=:==8;@?EF(1?5)7.9)A638;C03910(477AF:(:42-(-49:F4)(9<6<(30(.).)))20<AB,:(3(--3>3(,((
@M01607:188:000000000-KTTC9:1:1101:5709:3514 2:N:0:GAAGTGCT+TAAGCGCA
TTAGTCTGCGCTTTCAGAAACTTTCATAAATCTTTCACGGATTTGCTCCCGTCGGAGTTAGCACAATCCGCTGCCGGGTTTTAACCCGACAGCAGTGACCTGTTTGATAGAGAATTACTCGTCTTCCAGTTCGATGTTGATACTCAGCGAACGAATCTCTTTCAACAATACGTTGAAGGATTCTGGCATGCCCGGCCCCATCTGATGGTTGCCGCCCACGATGTTTCTATACATCCTGGTACGACCGTTCACGTCATCAGCCTTCACGGTGAGCATTTCCTGCTGCCTTCATTGCTGAGGT
+
CCCC<<,CEFCBFGDFCCC<CFGD,CEFGGFFFFFFFFGF:CGGFGGCG8:EFDDCFBFGGFGGGGGGC@EEED6@FGF@EGDFCF8=>F7=<EFF8A,CFCFFC@C,,5CB,8:,4CEE+A6A@E?FF;,CC8,CDF=D,CC,4@D?ECGC+06+3,78EGAF8FFCD8DDC8=FC?CF?A*9CC?7A)A@?***):<*;9CD+B>69C56=:*/)(-(52937)+.977CC).(8;169C?02((/((.66366?<)4)472*48<0-4(8?F74.).))(().()))4)):2>2-(((
@M01607:188:000000000-KTTC9:1:1101:8747:3526 2:N:0:GAAGTGCT+TAAGCGCA
TTAGTCTGCGCTTTCAGAAACTTTAATAAATCTTTCACGGATTTGCTCCCGTCGGAGTTAGCACAATCCGCTGCCGGGTTTTAACCCGACAGCAGTGACCTGTTTGAGCGAGAATTACTCGTCTTCCAGTTCGATGTTGATACCCAGCGAACGAATCTCTTTCAACAATACGTTGAAGGATTCTGGCATGCCCGGCTCCATCTGATGGTTGCCGTCCACGATGTTTTTATACATCTTGGTACGACCGTTCACGTCTTCAGACTTAACGGTGAGCATTTCCTGTAACTTAATTCGCTGAGGG
+
CCCCCGGGGGGGGGGFG,,FFGGGGEGDFGGGGGGGFFFGEFEGGGFFEFGGGGGGGGFGGGFGGGFG8FFFGG@FGGGG7DGGEE8BFBCF8FGGGGGGGEEGEFGDFGGGGEFGGGGGGGGGGGGGGGGGGGGGGGADEFFGGGCFGDEEGFGCGFGGGFGGGGGGFGGFGGGGGFF?AEFFGCGGFF5=CFFF4BDGFFEFG>6*:A?FGEGFF===@56@37=?;C65?CEF7C4ACEF09:0,13:9:0(((-.<9)5474<?B(((4:<?DFF9)6))-)))).6).140((.43
@M01607:188:000000000-KTTC9:1:1101:24744:3526 2:N:0:GAAGTGCT+TAAGCGCA
TTAGTCTGCGCTTTCAGAAACTTTAATAAATCTTTCACGGATTTGCTCCCGTCGGAGTTAGCACAATCCGCTGCCGGGTTTTAACCCGACAGCAGTGACCTGTTTGAGCGAGAATTACTCGTCTTCCAGTTCGATGTTGATACCCAGCGAACGAATCTCTTTCAACAATACGTTGAAGGATTCTGGCATGCCCGGCTCCATCTGATGGTTGCCGTCCACGATGTTTTTATACATCTTGGTACGACCGTTCACGTCATCAGACTTAACGGTGAGCATTTCCTGCAATAACAAGCTCTTAGGC
+
CCCCCGGGGGGGGGGGGG<FGGGGGGGGGGGGGGGGGGGGGGGGGGGGGGGGGGGGGGGGGGGGGGGGGGGGGGGGGGEGDFGGGGGGGGGGGGGGCFGGGGGGGGGGGGGGGGGGGGGGGGGGGGGGGGGGGGGGGGGFGFFFGGGGGGGGGFGGGGGGGGGGGGGGEGGGGGGGGFFAFFFFFGGGFFF=AFFFBD4CFF4:7FFFFCDFGGGFFFFF>=0/<<5;@EEFFFE)873BC3?<>FFFF076:BFFFFFFF?:>FDFF>B?:602)45566-2(2<-5<DF?:0))--)).
@M01607:188:000000000-KTTC9:1:1101:24940:3532 2:N:0:GAAGTGCT+TAAGCGCA
TTAGTCTGCGCTTTCAGACACTTTAATAAATCTTTCACGGATTTGCTCCCGTCGGAGTTAGCACAATCCGCTGCCGGATTTTAACCCGACAGCAGTGACCTGTTTGAGCGAGAATTACCCGTCTTCCAGTTCGATGTTGATACCCAGCGAACGAATCTCTTTCAACAATACGTTGAAGGATTCTGGCATGCCCGGCCCCATCGGATGGTTGCCGTCCACGATGCTTTTATACATCTTGGTACGACCGTTCACGTCATCAGACTTAACGGTTAGCATTTCCTGCCTCCGGCCGTGCTGAGGC
+
6@<B8E<CF@G:@CFF<F@FFFAFFGGFEFAFEF<FGGFF76CFFF,FGG@EFEC+@BFEGGGGGECFGCF@CGGCD:CCGDFGGGGGGG7FGFFGFAFGG<A?,9B4A=7:8=E=EG,E@@C=7FFE=ACCE87@@CDCCFGGGG?FGD8>C>>DECGADFGCAFC84<C9<+00<?A06*9CCCG79=FFF5BE)9D>AF)*2/)858:FG5:8>03(6,((/71=357<C)6);6.8/<(8@9132:2<(.3((6)52:0<*59(2,(4244<6.644)403:(((((-(-(().(--
@M01607:188:000000000-KTTC9:1:1101:17731:3533 2:N:0:GAAGTGCT+TAAGCGCA
TTAGTCTGCGCTTTCAGAAACTTTAATAAATCTTTCACGGATTTGCTCCCGTCGGAGTTAGCACAATCCGCTGCCGGGTTTTAACCCGACAGCAGTGACCTGTTTGAGCGAGAATTACTCGTCTTCCAGTTCGATGTTGATACCCAGCGAACGAATCTCTTTCAACAATACGTTGAAGGATTCTGGCATGCCCGGCTCCATCTGATGGTTGCCGTCCACGATGTTTTTATACATCTTGGTACGACCGTTCACGTCATCAGACTTAACGGTGAGCATTTCCTGCACTTGAAGCTTCTGAGGT
+
CCCCCGGGGGGGGGGGGGG6==CFGGGGGGGGGGGGGGGGEGGGCFFFGGGGGGGGGGGGGGGGGGFGGGGGGGFGGGGGGGGGGFFGDGGGGGGGGGGGGGGGGFEGGGGEEEGGGGGGGGGGGGGGGGGGGGGGGGGFGGGGGGGFEDGGGEEGGGGGGGGGGGGDFGGGGFGGGFFFFEFFFGGGFFFFFFFFBFGGFFFGGFFFFFDFGGC?;>=D>=;@C<5=@FFFFFE9AE3FFFFFFFF<?FFFF??B1:>B>:?D=ABF;3<0?>A?AA49AAF0().4<:4:7)-.54>3(
@M01607:188:000000000-KTTC9:1:1101:21812:3539 2:N:0:GAAGTGCT+TAAGCGCA
TTAGTCTGCGCTTTCAGCCACTTTAATAAATCTTTCACGGATTTGCTCCCGTCGGAGTTAGCACAATCCGCTGCCGGGTTTTAACCCGACAGCAGTGACCTGTTTGAGCGAGAATTACTCGTCTTCCAGTTCGATGTTGATACCCAGCGAACGAATCTCTTTCAACAATACGTTGAAGGATTCTGGCATGCCCGGCTCCATCTGATGGTTGCCGTCCACGATGTTTTTATACATCTTGGTACGACCGTTCCCGTCATCAGACTTAACGGTGAGCATTTCCTGCATGGCTTGGTGCTGGGGC
+
CCCCCGGGGGGGGGGGG,;CFGGGGGGGGGGGGGGGGGGGCGGGGGGFGGGGGGGGGGGGGGGGGGFGGGGGGGGGGGGGGGGGGGG@GGFGGGGGGGGGGGGGGDGGGGGGGGGGGGFGGGGGGGGGGGGGGGGGFFGFFGGGEGGGEEGGGFGFGGGGGGGGFGDFGGGGEFFFGFFAF:AFGGGGFFFEFF>A=BGGFFFCCCFFFEFFGGEFF=E@2913??50;EE??CC?8C=FEF??FFFF?0()((((.:2<5?FA8-)-1:((3722:4544).()6:1((-3812))(-7(
@M01607:188:000000000-KTTC9:1:1101:6593:3540 2:N:0:GAAGTGCT+TAAGCGCA
TTAGTCTGCGCTTTCAGACACTTTAATAAATCTTTCACGGATTTGCTCCCGTCGGAGTTAGCACAATCCGCTGCCGGGTTTTAACCCGACAGCAGTGACCTGTTTGAGCGAGAATTACTCGTCTTCCAGTTCGATGTTGATACCCAGCGAACGAATCTCTTTCAACAATACGTTGAAGGATTTTGGCATGCCCGGCTCCATCTGATGGTTGCCGTCCACGATGTTTTTATACATTCTTGTACGCCCGTTCACGTCATCCGACTTAAGGGTTACCATTTGCTGCAAGTAATTTCACTTACGG
+
CCCCC@EFGGGGGDG<FG8FFGGGGGGGGGGGCGGGGGGGGGGGGGFFGG@GCGGGGBFACFEEFE9FC:FEEGFGD>FF7FFFFAC=@EFEGFGGFGAGGGGFGGG+=:=CCEFGFG,,+9CFGF9FC4EGGGFGFGECDD,=,@88CGG+@5=8=,==EEFF,@FFC7?DGGF+CF5*97*+5*;DF5FF*?B?)*94=+6+=EAFF456C5A5B@B(-31359;@(/7<3?36+)9;)1(((309@(,:1((((.)((--(6<)2:2(()).55.-))-24))-)))-.))))-))((
@M01607:188:000000000-KTTC9:1:1101:7499:3544 2:N:0:GAAGTGCT+TAAGCGCA
TTAGTCTGCGCTTTCAGAAACTTTAATAAATCTTTCACGGATTTGCTCCCGTCGGAGTTAGCACAATCCGCTGCCGGGTTTTAACCCGACAGCAGTGACCTGTTTGAGCGAGAATTACTCGTCTTCCAGTTCGATGTTGATACCCAGCGAACGAATCTCTTTCAACAATACGTTGAAGGATTCTGGCATGCCCGGCTCCATCTGATGGTTGCCGTCCACGATGTTTTTATACATCTTGGTACGACCGTTCACGTCATCAGACTTAACGGTGCGCATTTCCTGCATTTAAGGAAGCTGAGGC
+
CCCCCGGGGGGDGGGGGD<FGGGGGGGGGGGGGGGGGGGGGGGGGGFFGGGGGGGGGEGGGGGGGGGGGGGGGGGGGGGGGGGGGGGGCFFGGGGGFGGGGGGGGGGFGEGEGGGGGGGCGGGGGGGGGGGGGGFGGFFFGGGE8>DFGGGGGBGF@8EGGGGGGGGGGACC9DFFCFA5?CFFGDGGFDFECD?BFFGGFCECGFFFEE>FFEE?A=E5@276668=<C?E<EC3FFE6?C@;9BBD<BFFF????F2<47BF?AA8(486(3(,4>4922(.6A><5>B24((54)43(
@M01607:188:000000000-KTTC9:1:1101:16632:3552 2:N:0:GAAGTGCT+TAAGCGCA
TTAGTCTGCGCTTTCAGAAACTTTAATAAATCTTTCACGGATTTGCTCCCGTCGGAGTTAGCACAATCCGCTGCCGGGTTTTAACCCGACAGCAGTGACCTGTTTGAGCGAGAATTACTCGTCTTCCAGTTCGATGTTGATACCCAGCGAACGAATCTCTTTCAACAATACGTTGAAGGATTCTGGCATGCCCGGCTCCATCTGATGGTTGCCGTCCACGATGTTTTTATACATCTTGGTACGACCGTTCACGTCATCAGACTTAACGGTGAGCATTTCCTGCTTGATTGTTAGCTGATGG
+
CCCCCGFFGGGGGGGGGGG@FFFGGGGGGGGGGGGGGGGGGGFGEFFFGGGGGGGGGGGGGGGGGGGGGGGGGGFFGGGGDGGGGGFEEFGGGGGGGGGGGGGGGFFFGGGGGGGGGGGGGGGGFGGGGFEGGGGGGGGFGGFEEFGGEGGGCDGGGGGGGGGGGGGGGGGGGGGFGFFFFFFFGGFFFFFFFEFFFFDGFFEFGFFFFFFFGDGFFD@9BB?@C7A@DEFF?<EEFEEFFF6?BFFFFFBD:7<<BFF?2))6*:<:B6(487<BBA<<2)((.)()4>FB.<A4))).)
@M01607:188:000000000-KTTC9:1:1101:20355:3554 2:N:0:GAAGTGCT+TAAGCGCA
TTAGTCTGCGCTTTCAGAAACTTTAATAAATCTTTCACGGATTTGCTCCCGTCGGAGTTAGCACAATCCGCTGCCGGGTTTTAACCCGACAGCAGTGACCTGTTTGAGCGAGAATTACTCGTCTTCCAGTTCGATGTTGATACCCAGCGAACGAATCTCTTTCAACAATACGTTGAAGGATTCTGGCATGCCCGGCTCCATCTGATGGTTGCCGTCCACGATGTTTTTATACATCTTGGTACGACCGTTCACGTCATCAGACTTAACGGTGAGCATTTCCTGCAACTTTTAGCGCTGAGGG
+
CCCCCGGGGGGGGGG6<,=CFFGGGGGGGGGGGGGGGGGGGGGGGGFFGGGGGGGGGGGGGGGGGGGGGGGGGGGGGGGGEGGGGGGGGGGGGGGGGGGGGGGGGGGGGGGGGGGGGGGGEGGGGGGGGGGGGGGGGGGFGGGGGGGGGGGGGFEGGGGGGGGGGGGGGGGGGGGGGFFFFCFFGGGGF@>EFEFBABGGFFFGGF66BE>AC7=AB?E@(5=@<3A?<EEFCECFFFEF?E@FFF9;???FBB:?:6>?>7)6FBAB;:00(:>?FBAFFFFBF73>D24741(,(-81(
@M01607:188:000000000-KTTC9:1:1101:20417:3564 2:N:0:GAAGTGCT+TAAGCGCA
TTAGTCTGCGCTTTCAGCAACTTTAATAAATCTTTCACGGATTTGCTCCCGTCGGAGTTAGCACAATCCGCTGCCGGGTTTTAACCCGACAGCAGTGACCTGTTTGAGCGAGAATTACTCGTCTTCCAGTTCGATGTTGATACCCAGCGAACAAATCTCTTTCAACAATACGTTGAAGGATTCTGGCATGCCCGGCTCCATCTGATGGTTGCCGTCCACGATGTTTTTATACATCTTGGTACGACCGTTCCCGTCCTCCGGCTTAACGGTCAGCATTTCCTGCAGCTATTCTTGCTGCGGC
+
C<CCC<FAFFGFCGF66<;;EFFGFDFGGGFGF<@FE9@:@@FDGDC@CCCEGGGF@FEFGGGGGGGGGCCECCFGGGGGGGGGGGGGGEGEFGGGGGGGGGGGFBFGGEDGGGGGGGEGEFEFGGFCFG;;CGGGGFGFGGFEGFDDEGGG+:EGCGGGGFGFFF8DFADGGC6@+4A?AAFFGGGGF@F5ABBBB49>FFFGFF8A>C>4:*A5)-3>>DF:EFFDF?)???C4A<8*11(,4;03((,.1(((-6(((--04).(-3(,(.)-6>)6.)((.,(6)).)6)6--)(4(
@M01607:188:000000000-KTTC9:1:1101:10673:3566 2:N:0:GAAGTGCT+TAAGCGCA
TTAGTCTGCGCTTTCAGAAACTTTAATAAATCTTTCACGGATTTGCTCCCGTCGGAGTTAGCACAATCCGCTGCCGGGTTTTAACCCGACAGCAGTGACCTGTTTGAGCGAGAATTACTCGTCTTCCAGTTCGATGTTGATACCCAGCGAACGAATCTCTTTCAACAATACGTTGAAGGATTCTGGCATGCCCGGCTCCATCGGATGTTTGCCGTCCACGTTGTTTTAATACATCTTGTTACGACGGTTCCCGTCTCAGGCCTTAACGGTGACATTTCCCTGAAATATTTTAGCTGTAGAC
+
CCCCCGGGGGGGGGGGGAFGGGGGGGGGGGGGGGGGGGGGGGGGGFCEFGGGGGGGGGGGGGGGGGGFFGGGGGGGGGGGCGGGCFDGDGGGGGGFGGGGGGGGGGGGGGGGGGGGGGGGGGGCFGGGGGGGGGGGGGGFGDGGFGGGGGGGEDGFEDGGGGGGGGGFFCFFEGGFGFFAFFFFGGGFF@FC>9*@4@/01+7/**:;C*)+0*4862*-(/:<?FF))6)).)1?7C)2)),36(-3(,,)4(((.))(((,)1).:(4,4))..<)),6)()-6-)6A))(-.-66).)
@M01607:188:000000000-KTTC9:1:1101:8892:3569 2:N:0:GAAGTGCT+TAAGCGCA
TTAGTCTGCGCTTTCAGAAACTTTAATAAATCTTTCACGGATTTGCTCCCGTCGGAGTTAGCACAATCCGCTGCCGGGTTTTAACCCGACAGCAGTGACCTGTTTGAGCGAGAATTACTCGTCTTCCAGTTCGATGTTGATACCCAGCGAACGAATCTCTTTCAACAATACGTTGAAGGATTCTGGCATGCCCGGCTCCATCTGATGGTTGCCGTCCACGATGTTTTTATACATCTTGGTACGCCCGTTCACGGCATCGGACTTAACGGTTAGCATTTCCTGCAGTTATTACGGCTGAGGC
+
CCCCCGGGGGGGGGGGG,EFGGGGGGGGGGGGGGGGGGGGGGGGGDAFFFGGGGGGGGGGGGGGGGGGGGGGGGGGGGGGCGGGGGFGGGGGGGGGGGGGGGGGGGGGGGGGGGGGGGGGGGGGGGGGGFDFGGGGGGGFGGGGGGGGGGGGGFGGG,BFGGGGGGGGGGGGGGGGGFFFFFFFGGGGFFA@F5A>AFGFCFFDDFFFFFFFFE5)?@F@@B6(7?A?<39C3C?;AC3A?C6(,612=3.63((,-((--49<@99?6((-,44A<>B<942:0-4)6A).(6>94.3((
@M01607:188:000000000-KTTC9:1:1101:8980:3571 2:N:0:GAAGTGCT+TAAGCGCA
TTAGTCTGCGCTTTCAGAAACTTTAATAAATCTTTCACGGATTTGCTCCCGTCGGAGTTAGCACAATCCGCTGCCGGGTTTTAACCCGACAGCAGTGACCTGTTTGAGCGAGAATTACTCGTCTTCCAGTTCGATGTTGATACCCAGCGAACGAATCTCTTTCAACAATACGTTGAAGGATTCTGGCATGCCCGGCTCCATCTGATGGTTGCTGTCCACGATGTTTTTATACATCTTGGTACGACCGTTCACGTCATCAGACTTAACGGTGAGCATTTCCTGCATCCAGGCATGCTCAGGG
+
CCCCCGGGGGGGGGGGG9EFGGGGGGGGGGFGGGGGGGGGGGGGGGGGGGGGGGGGGGGGGGGGGGGGGGGGGGGGGEGGEGGGGGGGGGGGGGGGGGGGGGGGGGGGGDGGGGGGGGGGGGGGGFGGGGGGGGGGGGGFGGGGFFGGGGGGGFGGGGGGGGFGGGGGGGGGGGGFGFFF6CFF7:CFF@55AAEBAFG*+=AFGF69<C4)C<<AF<7>=995?5;717??E5<CCFEFCE??@;9@6@;9;8BF?F4),4:A*44<91:?042>BAA<BA039ABBFFB??(4))62:(
@M01607:188:000000000-KTTC9:1:1101:9310:3572 2:N:0:GAAGTGCT+TAAGCGCA
TTAGTCTGCGCTTTCAGAAACTTTAATAAATCTTTCACGGATTTGCTCCCGTCGGAGTTAGCACAATCCGCTGCCGGGTTTTAACCCGACAGCAGTGACCTGTTTGAGCGAGAATTACTCGTCTTCCAGTTCGATGTTGATACCCAGCGAACGAATCTCTTTCAACAATACGTTGAAGGATTCTGGCATGCCCGGCTCCATCTGATGGTTGCCGTCCACGATGTTTTTATACATCTTGGTACGACCGTTCACGTCATCAGACTTAACGGTTAGCTTTTCCTCACTATCTTTCGCTTCGGTA
+
CCCCCGGGGGGGGGFGGECFGGGGGGGGGGGGGGGGGGGGGGGGGGGGGGGGGGGGGGGGGGGGGGGGGGGGGGGGGGGGGGGGGGGGGGGGGGGGGGGGGGGGGGGGGGGGGEFGGGGGGGGGGGGGGGGGGGGGGGGFGGGFGGGGGGGGGFGGGGFGGGCFGGGFFCC?FGGGGFFFFFFFFEF9FFF@AA>B2>D9CF=FGFFFFFDFGCEBA9=(9>6;59228E3517??FF399?;?@FBFB?FA,,(,4<4<38:>92)-(44(()).-34<)6)42).<AB)-444((-,,.
@M01607:188:000000000-KTTC9:1:1101:21883:3574 2:N:0:GAAGTGCT+TAAGCGCA
TTAGTCTGCGCTTTCAGCCACTTTAATAAATCTTTCACGGATTTGCTCCCGTCGGAGTTAGCACAATCCGCTGCCGGGTTTTAACCCGACAGCAGTGACCTGTTTGAGCGAGAATTACTCGTCTTCCAGTTCGATGTTGATACCCAGCGAACGAATCTCTTTCAACAATACGTTGAAGGATTCTGGCATGCCCGGCTCCATCTGATGGTTGCCGTCCACGATGTTTTTATACATCTTGGTACGACCGTTCACGTCATCAGACTTAACGGTGAGCATTTCCTGCAGTTCATGTAGCTGAGGT
+
CCCCCGGGGGGFGGGGG9,CFGGGGGGGGGGGGGGGGGGGGEFFFGFGGGEFGE>ECGFEFFGFGGGFGGGGGGCGGGGGGFGGGGGCE@4CFGGGGGGGFGGGGDE+ABFFEGGGDEFGGGG8EGGGGEGGGGDFDFGFFGGFGGEGEGGGDBGGGGGGGGGGGGGFGGGG9CDFDFF?FFFFF7CFFBF>CB>?4?7CFFFG79BF@F?FD5C>EF39@2(/).;=?FFFEECE8)789E0;;>FDF?36:34:7<A).,))*443;B(4083<B26:A408(99<95)-).))-.3((
@M01607:188:000000000-KTTC9:1:1101:25611:3588 2:N:0:GAAGTGCT+TAAGCGCA
TTAGTCTGCGCTTTCAGACACTTTAATAAATCTTTCACGGATTTGCTCCCGTCGGAGTTAGCACAATCCGCTGCCGGGTTTTAACCCGACAGCAGTGACCTGTTTGAGCGAGAATTACTCGTCTTCCAGTTCGATGTTGATACCCAGCGAACGAATCTCTTTCAACAATACGTTGAAGGATTCTGGCATGCCCGGCTCCATCTGATGGTTGCCGTCCACGATGTTTTTATACATCTTGGTACGACCGTTCACGTCATCAGACTTAACGGTGAGCATTTCCTGCAGCCCCACCCGCTGCGGG
+
CCCCCGGGGGGGGGGGGG8FGGGGGGGGGGGGGGGGGGGGGGGGGGFGGGGGGGGGGGGGFGGGGGGGGGGGGGGGGGFGGGGGGGGGGGGGGGGGGGGGGGGGGGGGGGGGGDGGGGGGGGGGGGGGFFFGGGGGFGGFGGGFGGGGGGGGGFGGGGGGGGGGGGGGGGFGFGGGGFFF?EFFGCFGFFFFFDF>=EGGFFEGGFFFFFEFGGGFFDB9>973?EA;0EEEEEFFFFFFCFDFFF;;81:>:<?:?F2<7?74=>D60<0<?>>DFF<>A<03:::?BFFB022-3((((
@M01607:188:000000000-KTTC9:1:1101:24057:3592 2:N:0:GAAGTGCT+TAAGCGCA
TTAGTCTGCGCTTTCAGAAACTTTAATAAATCTTTCACGGATTTGCTCCCGTCGGAGTTAGCACAATCCGCTGCCGGGTTTTAACCCGACAGCAGTGACCTGTTTGAGCGAGAATTACTCGTCTTCCAGTTCGATGTTGATACCCAGCGAACGAATCTCTTTCAACAATACGTTGAAGGATTCTGGCATGCCCGGCTCCATCTGATGGTTGCCGTCCACGATGTTTTTATACATCCTGGTACGACCGTTCACGTCATCAGACTTAACGGTCAGCATTTCCTGCATTGTTGGACGCTGAGGC
+
CCCCBFGGGGG@GGGFFG,EFGGGGGGGGGFGGGGGGGGGG7FFF,C@FDBFGDGGGECGFFGGGGGGGGGEGG@FGGEGGGGGGFAF:FCBFGGGGGGGGG<<?FGFFGGE7@BEGGEACGGGGGCD=4CEGDG,@FCFFCFFFGGFGGGGGBECGGGGGFGDGGGC?CGGFGFGCFAFFFFFGG5DFDFCAEBDBFG4684:FF+9BE?FF=?5B?3>9BFF3CFFF3C?C6C(;=3AEF;69B>2:?:A1(((,6<>),,)*---(,-,,)6)<6-62<??D))<A0:4)(((((,,(
@M01607:188:000000000-KTTC9:1:1101:25525:3592 2:N:0:GAAGTGCT+TAAGCGCA
TTAGTCTGCGCTTTCAGACACTTTAATAAATCTTTCACGGATTTGCTCCCGTCGGAGTTAGCACAATCCGCTGCCGGGTTTTAACCCGACAGCAGTGACCTGTTTGAGCGAGAATTACTCGTCTTCCAGTTCGATGTTGATACCCAGCGAACGAATCTCTTTCAACAATACGTTGAAGGATTCTGGCATGCCCGGCTCCATCTGATGGTTGCCGTCCACGATGTTTTTATACATCCTGGTACGACCGTTCACGTCATCAGACTTAACGGTGAGCATTTCCTGCATACCCCATAGCTGAGGG
+
CCCCCFGGGEG7FDGGGA,EFDFGFGGGGGGGFGGDGGGGEGCG<9FCEF+FGCFEECFFGC<EGGGFGEGEEG8FCEF7@FGGAF8>=FFGGGGGGGGDGGGGDFGG,>+FCGGFFG;FEGGGGGGGGDFGGGGGFGGFGGGDDFFCGGDEGFGFE8EFGG,E:=D,@9;D?F?CFFFFAFFFGGGCFFF=>5ABADGCCFEC>9BFFCEFGEC5?DF>FFF6<3A;6?C?59<(;<@F<7311;>???BAB?4,3-)532:2*.)(4?(33?<25<94A>?:648:(((.472)-.804
@M01607:188:000000000-KTTC9:1:1101:10903:3593 2:N:0:GAAGTGCT+TAAGCGCA
TTAGTCTGCGCTTTCAGAAACTTTAATAAATCTTTCACGGATTTGCTCCCGTCGGAGTTAGCACAATCCGCTGCCGGGTTTTAACCCGACAGCAGTGACCTGTTTGAGCGAGAATTACTCGTCTTCCAGTTCGATGTTGATACCCAGCGAACGAATCTCTTTCAACAATACGTTGAAGGATTCTGGCATGCCCGGCTCCATCTGATGGTTGCCGTCCACGATGTTTTTATACATCTTGGTACGACCGTTCACGTCATCAGACTTAACGGTGAGCATTTCCTGCACATTAAGTAGCTGAGGC
+
CCCCCGAFGGGGGGGGG9@FGGGGGGGGGGGGGGGGGGGGGGGGGGFGGGGGGGGGGGGGGGGGGGG8FCFGGGGGGGGGEGGFFGDGGGEGGGGGGGGFGGGGGCGGGGGGGGGGGGGGGGGGGFGGGGGGGGGGGGC9FGG,@EFFGGG>@ACFGAAFGGGFGDFDGFGGGGCFFFF5AEFFGGDGFFFBF>AEBBGGFFFGFFFFFCEFDCED>9>D==@FCCF?DEFE?EF9FF8AC?139>6@<:?A?F??0))5>))4*6914:((1()4>944<2(4?)6--))66426)5(1-
@M01607:188:000000000-KTTC9:1:1101:10548:3593 2:N:0:GAAGTGCT+TAAGCGCA
TTAGTCTGCGCTTTCAGAAACTTTAATAAATCTTTCACGGATTTGCTCCCGTCGGAGTTAGCACAATCCGCTGCCGGGTTTTAACCCGACAGCAGTGACCTGTTTGAGCGAGAATTACTCGTCTTCCAGTTCGATGTTGATACCCAGCGAACGAATCTCTTTCAACAATACGTTGAAGGATTCTGGCATGCCCGGCTCCATCTGATGGTTGCCGTCCACGATGTTTTTATACATCTTGGTACGACCGTTCACGTCCTCAGACTTAACGGTTAGCATTTCCTGCAAGTATTCGAGCTGAGGT
+
CCCCCGFGGGGGGGGFG<EGGGGGGGGGGGGGGGGGGGGGGGGGGGGGGGGGGGGGGGGGGGGGGGGGGGGGGGGGGGFGDGFGGGGGGGGGGGGGGGGGGGGGGGGGGGGGEGFEGGGGGGGGGGGGGGGGGGGGGGGFGFGFGGGGGGGGGFEGGGGGGGGGGGGGGGFGGGGGGFFFFEFFGFGGFFFFFFFEFFGGCF=:7BFFEF>FG=C?>@F9@BF8??A?@3C<<CEEFF<F)),419>DFF02(:(((..22332@24(42(44<BAAADBF9?<<26::4)(.(4>(4(,.
@M01607:188:000000000-KTTC9:1:1101:20950:3614 2:N:0:GAAGTGCT+TAAGCGCA
TTAGTCTGCGCTTTCAGAAACTTTAATAAATCTTTCACGGATTTGCTCCCGTCGGAGTTAGCACAATCCGCTGCCGGGTTTTAACCCGACAGCAGTGACCTGTTTGAGCGAGAATTACTCGTCTTCCAGTTCGATGTTGATACCCAGCGAACGAATCTCTTTCAACAATACGTTGAAGGATTCTGGCATGCCCGGCTCCATCTGATGGTTGCCGTCCACGATGTTTTTATACATCTTGGTACGACCGTTCACGTCATCAGACTTAACGGTGAGCATTTCCTGCATATAAACGGGCTGAGGG
+
CCCCCGGGGGGGGGG66,==FFGGGGGGGGGGGGGGGGGGGGGGGGCFGGGGGGGGGGGGGGGGGGGGGGGGGGGGGGGGFGGGGGGGGGGGGGGGGGGGGGGGGGFFGGGGGGGGGGGGGGGGGGGGGGGGGGGGGGGFGGGCEFGGGGGGEDGGG8EGGGGGGGFFEEGFFGGGGFF5AEFFCGGGF5ACAFFF9>GGFAAFGFFAEFFFGGE6?@FFFFD3EEF?@CCFE?ECFE8FEFDFB:BF?BFBB?F?:D><>??:9ADFF0(38:82)6<B9<??F<<>6:7:?F0;36?1(
@M01607:188:000000000-KTTC9:1:1101:11012:3623 2:N:0:GAAGTGCT+TAAGCGCA
TTAGTCTGCGCTTTCAGAAACTTTAATAAATCTTTCACGGATTTGCTCCCGTCGGAGTTAGCACAATCCGCTGCCGGGTTTTAACCCGACAGCAGTGACCTGTTTGAGCGAGAATTACTCGTCTTCCAGTTCGATGTTGATACCCAGCGAACGAATCTCTTTCAACAATACGTTGAAGGATTCTGGCATGCCCGGCTCCATCTGATGGTTGCCGTCCACGATGTTTTTATACATCTTGGTACGACCGTTCACGTCATCAGACTTAACGGTGAGCATTTCCTGCACGAATGTACGCTGAGGG
+
CCCCCGFGGGGGGGGGGFFGGGGGGGGGGGFGGGGGGGGGGGGGGGGGGGGGGGGGGGGGGGGGGGGGGGGGGGGGGGGGGGGGGGGGGGGGGGGGGGGGGGGGGGGGGDFDGGGGGGGGGGGGGGGGGGGGGGGGGGGFGGGGGGGGGGGGGDGFGGGGGGGGGGGGGFGGGGGGGFFFFFFFGDGGFFFFFEAFFFGGFFFGGFFFFFBFGGGFDFEDBDF@CEFD;EFFFFCEFEEFFF;<BB9F?FFF?<?FFB>?>2:<FDFF>BBB<28?FF25AF(4:?FF6064:1(((,,2(
@M01607:188:000000000-KTTC9:1:1101:19684:3624 2:N:0:GAAGTGCT+TAAGCGCA
TTAGTCTGCGCTTTCAGAAACTTTAATAAATCTTTCACGGATTTGCTCCCGTCGGAGTTAGCACAATCCGCTGCCGGGTTTTAACCCGACAGCAGTGACCTGTTTGAGCGAGAATTACTCGTCTTCCAGTTCGATGTTGATACCCAGCGAACGAATCTCTTTCAACAATACGTTGAAGGATTCTGGCATGCCCGGCTCCATCTGATGGTTGCCGTCCACGATGTTTTTATACATCTTGGTACGACCGTTCACGTCATCAGACTTAACGGTGAGCATTTCCTGCAATCTTAGTAGCTGAGGC
+
CCCCCGFGGGGGGGG;<;==EFGGGGGGGGGGGGGGGGGGGGGGGGFGGGGGGGGGGGGGGGGGGGGGGGGGGGGGGGGGGGGGGGGGGGGGGGGGGGGGGGGGGGGGGGGGGGGFGGGGGGGGGGGGGGGGGGGGGGGFGFFFGGFGGGGGGFGCEGGGGGGGGGFFFGGGGGGGGFAAFFFFGGGGFFF@FFFE@DGDFFFGGFFFFFBFGCGBBDFFBDF@EEFF;EFFFC?CCE3FEFFDF>BDFFBABFFF:AA<?BF<FBF?B<(3?FFF<<9AFFF0<<7AA9<BAAF<4<14-
@M01607:188:000000000-KTTC9:1:1101:23646:3628 2:N:0:GAAGTGCT+TAAGCGCA
TTAGTCTGCGCTTTCAGCCACTTTAATAAATCTTTCACGGATTTGCTCCCGTCGGAGTTAGCACAATCCGCTGCCGGGTTTTAACCCGACAGCAGTGACCTGTTTGAGCGAGAATTACTCGTCTTCCAGTTCGATGTTGATACCCAGCGAACGAATCTCTTTCAACAATACGTTGAAGGATTCTGGCATGCCCGGCTCCATCTGATGGTTGCCGTCCACGATGTTTTTATACATCTTGGTACGACCGTTCACGCCATCAGTCTTAACGGTGAGCATTTCCTGCAGCGGCCGTTGCTGGGGG
+
CCCCCGGGGGGDGGGGG,,CFGGGDCEGGGFGGFGGCDEEFGGGFGCEFCEGGGGGGGGGGGG@FGFGGGGGGG8FGGGG7FGFAGGGGGCEFGAEFFGGGDFGEDEFFEG@C=FGGGGGGGG,DG;FCFFGGGGGGFD?FFG8?CEFGCCCGFGGGFGGGGGGGGFGGGFFGGG7CA5:?EFFGGGGADFBFE>A>FGC6:6D+=BAEE>FCC=4?9=@2>DDEE418?CEEFFFFF);CF@09;@7???B?((-3:4>)6)-*.6:0:(382>?<:>4))4:00(-(((,4((-.(462
@M01607:188:000000000-KTTC9:1:1101:20055:3630 2:N:0:GAAGTGCT+TAAGCGCA
TTAGTCTGCGCTTTCAGCAACTTTAATAAATCTTTCACGGATTTGCTCCCGTCGGAGTTAGCACAATCCGCTGCCGGGTTTTAACCCGACAGCAGTGACCTGTTTGAGCGAGAATTACTCGTCTTCCAGTTCGATGTTGATACCCAGCGAACGAATCTCTTTCAACAATACGTTGAAGGATTCTGGCATGCCCGGCTCCATCTGATGGTTGCCGTCCACGATGTTTTTATACATCTTGGTACGACCGTTCACGTCATCAGACTTAACGGTGAGCATTTCCTGCAAACTTACGGGCTGAGGG
+
CCCCCGGGGGGGGGG;;,==FFGGGGGGGGGGGGGGGGGGGGGGGGFFGGGGGGGGGGGGGGGGGGGGGGGGGGGGGGGGEGGGGGGGGGGGGGGGFGGGGGGGGGGGGGGGGGGGGGGGGGGGGGGGGGGGGGGGGGFFGGGFFGGGGEGEGECFGGFGGGGGGGGGGFGGGGGDGFFFFFFFGGGGFFFFFFFFFFGFFFFGGFFFFFFFGDEEFDFFFDF6?CF?0EEFCCFFF?@BFF;@F96@?B26:?<(4A<<>B)<=6A<B?01?:AFF<2A:A032:2>A))(4313((.((
@M01607:188:000000000-KTTC9:1:1101:5642:3635 2:N:0:GAAGTGCT+TAAGCGCA
TTAGTCTGCGCTTTCAGAAACTTTAATAAATCTTTCACGGATTTGCTCCCGTCGGAGTTAGCACAATCCGCTGCCGGGTTTTAACCCGACAGCAGTGACCTGTTTGAGCGAGAATTACTCGTCTTCCAGTTCGATGTTGATACCCAGCGAACGAATCTCTTTCAACAATACGTTGAAGGATTCTGGCATGCCCGGCTCCATCTGATGGTTGCCGTCCACGATGTTTTTATACATCTTGGTACGACCGTTCACGGCAGCAGACTTAACGGTTACCATTTCCTGCAAATTTCTATGCTGGAGC
+
CCCCCCEFGGGGGFGFGEGGFGGGGGGGGG9FFGGEFGGGCGGF9FEFGGD<FEGEGGGGGGGGGGGGGGGGGEGGGGGDEFFGEEFGGGGGGGGGFFDFGGFFDGGCF@FGGGGGGGFFCEGGGGGGGGFGGFFGFGAFFGFGFGFGEGGGGFEGGGGFGGGGGGGDCFF6@FF?EFFAFEFCCFFGFFFF595A4?DFAF=D9EC6>CB:CEE)8>5@998=EC)6(5<C?E3)@C@A7<;(669F?FBF6(((-((..,8BFBF?BF0,))-6))-)4:>F)5)62-)).442)((((
@M01607:188:000000000-KTTC9:1:1101:15007:3636 2:N:0:GAAGTGCT+TAAGCGCA
TTAGTCTGCGCTTTCAGAAACTTTAATAAATCTTTCACGGATTTGCTCCCGTCGGAGTTAGCACAATCCGCTGCCGGGTTTTAACCCGACAGCAGTGACCTGTTTGAGCGAGAATTACTCGTCTTCCAGTTCGATGTTGATACCCAGCGAACGAATCTCTTTCAACAATACGTTGAAGGATTCTGGCATGCCCGGCTCCATCTGATGGTTGCCGTCCACGATGTTTTTATACATCTTGGTACGACCGTTCACGTCATCAGACTTAACGGTGAGCATTTCCTGCCGCACTGTCAGCTGAGGG
+
CCCCCGGGGGGGGGGGGGGGGGGGGGGGGGGGGGGGGGGGGGGGGFF9F@FFGGGGGGGGGGGGGGGGGGGGGGGGGGGECGGGGGGGGGGGGGGGGGGGGGGGGGGGGGGGGDGGGGGGGGGGGGGGFFGGGGGGGGGFGGG@BGFGGGGGGFGGGGGGGGGGGGGFGGGFE?FGGFFFFFFFGGFGFBF@FFFE@EGGFFFGGFFFFE?FGGC?B6B@>B;@7<A;DCEEFFFFAC38)1(:>F11??:A???B0)6<<04>@A<(3,(44:7?AA4:>A:((-460(6>>92A>)(((
@M01607:188:000000000-KTTC9:1:1101:11634:3650 2:N:0:GAAGTGCT+TAAGCGCA
TTAGTCTGCGCTTTCAGAAACTTTAATAAATCTTTCACGGATTTGCTCCCGTCGGAGTTAGCACAATCCGCTGCCGGGTTTTAACCCGACAGCAGTGACCTGTTTGAGCGAGAATTACTCGTCTTCCAGTTCGATGTTGATACCCAGCGAACGAATCTCTTTCAACAATACGTTGAAGGATTCTGGCATGCCCGGCTCCATCTGATGGTTGCCGTCCACGATGTTTTTATACATCTTGGTACGACCGTTCACGTCATCAGCCTTAACGGTGAGCATTTCCTTCAAGATTGAAAGCTGAGCC
+
CCCCCGGGGGGGGGGEFECFGGGGGGGGGGGGGGGGGGGGGGGGAFGGGGEFGGGGGGGGGGGGGGGGGGGGGGFGGGGGGGGGGGGDDGFGGGGGGGGGGGGGGGG7FGGGDGGGGGGGGGGGGGGGGGGFDGGGFGGFGGGGFGGGGGGGGFGGGGGGGGGGGGGGGGGFGGGGGFA5A@FFGGFGFBFE?DB?5@DGFFEGFFFABC@A:EGFFFEFFFF@)<AD;CCEFEE?+9EFEE069;6?FFFF:?FB?9)2)((4?24:>:((,()5<<<4-)-4)-)<>24<<2:),2((,
@M01607:188:000000000-KTTC9:1:1101:9605:3653 2:N:0:GAAGTGCT+TAAGCGCA
TTAGTCTGCGCTTTCAGAAACTTTAATAAATCTTTCACGGATTTGCTCCCGTCGGAGTTAGCACAATCCGCTGCCGGGTTTTAACCCGACAGCAGTGACCTGTTTGAGCGAGAATTACTCGTCTTCCAGTTCGATGTTGATACCCAGCGAACGAATCTCTTTCAACAATACGTTGAAGGATTCTGGCATGCCCGGCTCCATCTGACGGTTGCCGTCCACGATGTTTTTATACATCTTGGTACGACCGTTCACGTCATCAGACTTAACGGTGAGCATTTCCTGCATTCTAAAATGCTGAGGA
+
CCCCCGGGGGGGGGGGGGGGGGGGGGGGGGGGGGGGGGGGGGGGGGGGGGGGGGGGGGGGGGGGGGGGGGGGGGGGGGGDDGGGGGGGGGGGGGGGGGGGGGGGGGGGGCGGGGGDGGGGGGGGGGGGGGGGGGGGGGGFGGGGGGGGGGDGGFGGGGGGGGGGGGGGFGGGGGGGGFFFFFFFGDF>CDFEA>BEBFGGFFEFGFEEFDEFG5CDEFFF9?DD<<570?EFEECEFC)8;??<BB>BBB0<?FF?BAB7>?FA?AAB6??F??>?FBF44<21<44..-6247<<26.-)
@M01607:188:000000000-KTTC9:1:1101:9308:3666 2:N:0:GAAGTGCT+TAAGCGCA
TTAGTCTGCGCTTTCAGAAACTTTAATAAATCTTTCACGGATTTGCTCCCGTCGGAGTTAGCACAATCCGCTGCCGGGTTTTAACCTGACAGCAGTGACCTGTTTGAGCGAGGATTACTCGTCTTCCAGTTCGATGTTGATACCCAGCGAACGAATCTCTTTCAACAATACGTTGAAGGTTTCTGGCATGCCCGGCCCCATCTGCTGGTTGCCGTCCACGATGTTTTTATACACCTTGGTACGACCGTTCACGTCATTAGCCTTTACGGTGAGCATTTCCGGCACCAAAAAATGCTGAGTC
+
CCCCCGGG9FCG;FF,C,6;CFEGDFFEFGEGGGGFAFGGGGGGGG<@,D@F:FF7FGGGGGFFGGCFGGGEG7FGDC6@@FFGG<,,,A=EE8AFGDF<AFG9E?B,E@@@B4EA,,,C=FEGGA?AFE;=CDFFG8FBA@DD8=FGGG7B65@6C,=EFFFFGG@,62=8E8+;+5@*<:AEG7C6956@**03):79AFA++9*;>6/@8*=5//.0(-56/.;?0<)93.(54)(24?((,.((4,,60,-(().),)-)*.68(.3(((5):)-41(((4,(((.((,))).)4-)
@M01607:188:000000000-KTTC9:1:1101:21934:3667 2:N:0:GAAGTGCT+TAAGCGCA
TTAGTCTGCGCTTTCAGACACTTTAATAAATCTTTCACGGATTTGCTCCCGTCGGAGTTAGCACAATCCGCTGCCGGGTTTTAACCCGACAGCAGTGACCTGTTTGAGCGAGAATTACTCGTCTTCCAGTTCGATGTTGATACCCAGCGAACGAATCTCTTTCAACAATACGTTGAAGGATTCTGGCATGCCCGGCTCCATCTGATGGTTGCCGTCCACGATGTTTTTATACATCTTGGTACGACCGTTCACGTCATCAGACTTAACGGTGAGCATTTCCTGCATGCCCAGGAGCTGAGGG
+
CCCCCGGGGGGGGGGGG9,CFFGGGGGGGGGGGGGGGGGGGGGGGGFGFFEGGGGGGGGGGGGGGGFGFGGGGGGGGGGGEFGGGGGGGGGGFGGGEGGGGGGGGGGGGGGDGGFGGGGGGGGGGGGGDCFFEGGGGGGFGGGFGGGGEGDGGFGGGGCFGGAFGGG8AF?FGGCGGFFFFEFFGGGGFFFEFD>4549>FFFFBF6FEFFFFGGFDFBDFF<@)787??CEE69?FEEFFFDDF@F@BF?FF?<1<F<8<D:DF22:>B:61>D>D62>))5(6)3:4:0:(3((44:0,
@M01607:188:000000000-KTTC9:1:1101:16784:3685 2:N:0:GAAGTGCT+TAAGCGCA
TTAGTCTGCGCTTTCAGAAACTTTAATAAATCTTTCACGGATTTGCTCCCGTCGGAGTTAGCACAATCCGCTGCCGGGTTTTAACCCGACAGCAGCGACCTGTTTGAGCGAGAATTACTCGTCTTCCAGTTCGATGTTGATACCCAGCGAACGAATCTCTTTCAACAATACGTTGAAGGATTCTGGCATGCCCGGCTCCATCTGATGGTTGCCGTCCACGATGTTTTTATACATCTTGGTACGACCGTTCACGTCATCAGACTTAACGGTGAGCATTTCCTACATTAGAATATGCTTAGGG
+
CCCCCGGGGGGGGGGGGGG6==CFGGGGGGGGGGGGGGGGGGGGFGGGGGGGGGGGGGGGGGGFGGGGGCFGGGGGGGGGGGGGGGGGGGGGGGGGGGGGGGGGGGGGGGGGDGGGGGGGGGGGGGGGGGGGGGGGGGGFGGGGFGGGGGGGGFGGGGGGGGGGGGFGGGGGFGGCFFFFFFFFGGGGF9FFF>DEFFGGFFCD@FFF=CAA7CEFFFF@FFFFECF;@E?E??CEA6;F?E<469>FB0:<<(12(4)32:?AFBF?;?:?<BB?AF2<<<?24<4)-4::9)<A))42.
@M01607:188:000000000-KTTC9:1:1101:12471:3687 2:N:0:GAAGTGCT+TAAGCGCA
TTAGTCTGCGCTTTCAGAAACTTTAATAAATCTTTCACGGATTTGCTCCCGTCGGAGTTAGCACAATCCGCTGCCGGGTTTTAACCCGACAGCAGTGACCTGTTTGAGCGAGAATTACTCGTCTTCCAGTTCGATGTTGATACCCAGCGAACGAATCTCTTTCAACAATACGTTGAAGGATTCTGGCATGCCCGGCTCCATCTGATGGTTGCCGTCCACGATGTTTTTATACATCTTGGTACGACCGTTCACGTCATCAGACTTAACGGTGAGCATTTCCTGCATAGAGTTCAGCTGAGGG
+
CCCCCGGGGGGGGGGCEFCFGGGGGGGGGGGGGGGGGGGGGGGGGGGFGGGGGGGDGGGGGGGGGGGGGGGGGGFGGGGGGGGGGGGGGGGGGGGGGGGGGGGGGGGBFFCGGGGGGGGGGGGGGGGGGGFGGGGGFGGFGGGEFGGGGGGGGFGFEFGGGGGGGGGGGGGGGGGGGFAFFFFFGGGGFDFCFFFFFFGGFFEGGFFFFFFFGDGD?@BD2>?FFFA@?CCEF).4AEEF?E(;>@><?FBFB?FB796>D?:9=AFFF:(4:2A><A<A424:948A<A>A2)-6:>?F,
@M01607:188:000000000-KTTC9:1:1101:10602:3691 2:N:0:GAAGTGCT+TAAGCGCA
TTAGTCTGCGCTTTCAGAAACTTTAATAAATCTTTCACGGATTTGCTCCCGTCGGAGTTAGCACAATCCGCTGCCGGGTTTTAACCCGACAGCAGTGACCTGTTTGAGCGAGAATTACTCGTCTTCCAGTTCGATGTTGATACCCAGCGAACGAATCTCTTTCAACAATACGTTGAAGGATTCTGGCATGCCCGGCTCCATCTGATGGTTGCCGTCCACGATGTTTTTATACATCTTGGTACGACCGTTCACGTCATCAGACTTAACGGTGAGCATTTCCTGCAGCCAGACCAGCTGAGGG
+
CCCCCGFFGGGGGGGFFC<FGGGGGGGGGGGGGGGGGGGGGGGGGGFGGGGGGGGGGGGGGGGGGGGGGGGGGGGGGGGGGGGGGGGGGGGGGGGGGGGGGGGGGGGGGGGGGGGGGGGGGGGGGGGGGGGGGGGGGGGFGGFGGGGGGGGGGF>?CDFGCGGGAFDGFGGGGGGDFFFFF7FFGGGGFFF5AAEFFEG?AFF>CFFABE>FFCG:EFB?>FF@E<A6;?5C?<?EFF3F4C?DFFFF6:(6.8:1:<48)58<6)6618(-.4>3<A<F9AB7:7?:((41(,.),50-(
@M01607:188:000000000-KTTC9:1:1101:19669:3700 2:N:0:GAAGTGCT+TAAGCGCA
TTAGTCTGCGCTTTCAGAAACTTTAATAAATCTTTCACGGATTTGCTCCCGTCGGAGTTAGCACAATCCGCTGCCGGGTTTTAACCCGACAGCAGTGACCTGTTTGAGCGAGAATTACTCGTCTTCCAGTTCGATGTTGATACCCAGCGAACGAATCTCTTTCAACAATACGTTGAAGGATTCTGGCATGCCCGGCTCCATCTGATGGTTGCCGTCCACGATGTTTTTATACATCTTGGTACGACCGTTCACGTCATCAGACTTAACGGTTAGCATTCCTGCACGACGTTCAGCTGAGGAC
+
CCCCCGGGGGGGGGG;6,==EFGGGGGGGGGGGGGGGGGGGGGGGFEGGGGGGGGGGGGGGGGGGGGGGGGGGGGGGGGGDGGGGGGGGGGGGGGGGGGGGGGGGGGGGGGGGGGGGGGGGGGGGGGGGGGGGGGGGGGFGGGDFGGGGGGGGFGGGGGGGGGGGGGFGFGGGGGFGFFFFEFFGGGGFDFEFD5?=>CGFFFGFFFFEE*6DGEEEDFDFFF8C?580?EFE??4AE<FEFDF0:6??1:20363:>27>:?BB9A:B2((45496<<))4((-41(,4(2).-8)((.(
@M01607:188:000000000-KTTC9:1:1101:19421:3702 2:N:0:GAAGTGCT+TAAGCGCA
TTAGTCTGCGCTTTCAGAAACTTTAATAAATCTTTCACGGATTTGCTCCCGTCGGAGTTAGCACAATCCGCTGCCGGGTTTTAACCCGACAGCAGTGACCTGTTTGAGCGAGAATTACTCGTCTTCCAGTTCGATGTTGATACCCAGCGAACGAATCTCTTTCAACAATACGTTGAAGGATTCTGGCATGCCCGGCCCCATCTGATGGTTGCCGTCCACGATGTTTTTATACATTTTGGTACGCCCGTTCACGTCATCGGACTTAACGGGTAGCATTTCCTGCACAGACATATTCTGAGGG
+
CCCCCGFFGGGGGGG66,<;CFFGFGGFFGGGGGGGFGGGGDEFFFCEFGGFGGGGGGGGGGGGGGGFGGFE@:FGGGFE@FGGCFFGGFC=FFGGGGGGGGGGGFFGGGGEGDGGGGGGEFEGGGGGFGGGGG8EGGABGFGGE9DFGDEGGBGGGGCGGGGFFGDFGGGGGDGDFA5AFEFFGGGGFFF@@DBB)*;DFF4CCF6ABE?FFE=B)5>220239?FD;C)696)1;5(5)<0(.1:;:3(-33-(46(-,,4<=64(1(((()).4).).6((.).((4:)))))-4:-(
@M01607:188:000000000-KTTC9:1:1101:9718:3715 2:N:0:GAAGTGCT+TAAGCGCA
TTAGTCTGCGCTTTCAGAAACTTTAATAAATCTTTCACGGATTTGCTCCCGTCGGAGTTAGCACAATCCGCTGCCGGGTTTTAACCCGACAGCAGTGACCTGTTTGAGCGAGAATTACTCGTCTTCCAGTTCGATGTTGATACCCAGCGAACGAATCTCTTTCAACAATACGTTGAAGGATTCTGGCATGCCCGGCTCCATCTGATGGTTGCCGTCCACGATGTTTTTATACCTCTTGGTACGACCTTTCACGTCATCAGACTTAACGGTGAGCATTTCCTGCCGGTTTGCACGCTGAGGC
+
CCCCCGGGGGGGGGGDF,CFFGGGGGGGGGGGGGGGGGGGGCFGGD6CEDFGGGGEFGGGGGGGGGFGGGDFFGGGGGGGGFCFGGFGGGGGGGGFGGGGGCFGGGGFGGGGCEGGGGGGDGGGGGFGGFGGGGGGGGFCFGGGGGGGGGGGGDGGGGGGGEFGFAE=FGGF?7CFDFF*A@?CFFGGFBFCAE>B=EGFFFEF+1BA:;DFG**/?(8@2BFFEC;;0C?E<.=@FE39).6111(/7C?C;((4:A2<8:24@)4((-20(57?A)5>DA2((22(,(--380?6((,(
@M01607:188:000000000-KTTC9:1:1101:24339:3726 2:N:0:GAAGTGCT+TAAGCGCA
TTAGTCTGCGCTTTCAGAAACTTTAATAAATCTTTCACGGATTTGCTCCCGTCGGAGTTAGCACAATCCGCTGCCGGGTTTTAACCCGACAGCAGTGACCTGTTTGAGCGAGAATTACTCGTCTTCCAGTTCGATGTTGATACCCAGCGAACGAATCTCTTTCAACAATACGTTGAAGGATTCTGGCATGCCCGGCTCCATCTGCTGGTTGCCGTCCACGATGTTTTTATACATCTTGGTACGACCGTTCACGTCCTCCGACTTAACGGTGAGCATTTCCTGCCATGATATTTGCTTAGGG
+
CCCCCGGGGGGGGGGGGG,FFGGGGGGGFGGGGGGGGGGGEDFGFGGGGGEGGGGGGGGGGGGGGGGGGGGGGGGGGEFFEGFGGGCGGGCFFGGGGGGGGGGGGGGEFGGGGEGGGGGGGGGGGGGGGGGGGGGGGGGFGGGGFFFGGGGGGACGGGGGGGGGGG,==FGGGGGG+@?FFFFFCFGGFFFFFF>?4@DCCF=F+99FB=>A8C?;D27(/21(6?A;@E35)7??AE@F)6:(,.(6::0):4,(36(4((,392<B01(,(523AF<D>20()))-)-6A6))))-.4,
@M01607:188:000000000-KTTC9:1:1101:10513:3730 2:N:0:GAAGTGCT+TAAGCGCA
TTAGTCTGCGCTTTCAGAAACTTTAATAAATCTTTCACGGATTTGCTCCCGTCGGAGTTAGCACAATCCGCTGCCGGGTTTTAACCCGACAGCAGTGACCTGTTTGAGCGAGAATTACTCGTCTTCCAGTTCGATGTTGATACCCAGCGAACGAATCTCTTTCAACAATACGTTGAAGGATTCTGGCATGCCCGGCTCCATCTGATGGTTGCCGTCCACGATGTTTTTATACATCTTGGTACGACCGTTCACGTCATCCGACTTAACGGTGAGCATTTCCTTCACTTTATAAAACTTAGGC
+
CCCCCGGGGGGGGGGGGC@FFGGGGGGGGGGGGGGGGGGGGGGGGGFFGGGGGGGGGGGGGGGGGGGGGGGGGGGGGGGGGGGGGGGGGGGGGGGG8FGGGGGGGDGGGGGGDGGGGGGGGGGGGGGGCGFGGGGGGGGFGGGEFFGGGGGGGFGG=2BFGGGGGGGGGGGFFFFGGFFFFEFFGGGGFFFFFFEEFFD>FCEGGFF*>CAFG*:AE@EDFFF@E35;;ECFFFFEFFFFEF;6>>98:0(.(,((44)(((4(0).((-((44)).64<)).).)))).6)--))))).(
@M01607:188:000000000-KTTC9:1:1101:18499:3733 2:N:0:GAAGTGCT+TAAGCGCA
TTAGTCTGCGCTTTCAGAAACTTTAATAAATCTTTCACGGATTTGCTCCCGTCGGAGTTAGCACAATCCGCTGCCGGGTTTTAACCCGACAGCAGTGACCTGTTTGAGCGAGAATTACTCGTCTTCCAGTTCGATGTTGATACCCAGCGAACGAATCTCTTTCAACAATACGTTGAAGGATTCTGGCATGCCCGGCTCCATCTGATGGTTGCCGTCCACGATGTTTTTATACATCTTGGTACGACCGTTCACGTCATCAGACTTAACGGTGAGCATTTCCTGCAAGTTATTTCGCTGAGGC
+
CCCCCGGGGGGGGGGGGGGCFFFGGGGGGGGGGGGGGGGDFFFFFFFGGGGGGGGGGGGGGGGGGGGGGGGGGGGGGEGGEGGGGGGGGGEGGGGGGGGGGGGGGFGGGEGGGGFGFGFGGGGGGGGGGFFGGFGGCFFCGGGFEGFGGGGGGFEGGGDGGGGGGGGGGGGGCGGGDFFFFEFFGGGGACFFFFDFFD@FFFFGDFFF>CFFDEEF)8>>2>?@<5A1<3<)))7;@6<B4C<0:@BDFFFFF<0:?<<<8)).1-4((-831:ABADF<AA:(22)69A2)6:0,4(3((
@M01607:188:000000000-KTTC9:1:1101:21761:3736 2:N:0:GAAGTGCT+TAAGCGCA
TTAGTCTGCGCTTTCAGACACTTTAATAAATCTTTCACGGATTTGCTCCCGTCGGAGTTAGCACAATCCGCTGCCGGGTTTTAACCCGACAGCAGTGACCTGTTTGAGCGAGAATTACTCGTCTTCCAGTTCGATGTTGATACCCAGCGAACGAATCTCTTTCAACAATACGTTGAAGGATTCTGGCATGCCCGGCTCCATCTGATGGTTGCCGTCCACGATGTTTTTATACATCTTGGTACGACCGTTCACGTCATCAGACTTAACGGTTAGCATTTCCTTGGAAAGGCAACGCTTAGGC
+
CCCCCGGGGGGGGGGGG96CFGGGGGGGGGGGGGGGGGGGCGGGGGGGGGGGGGGGGGGGGGGGGGGGGGGGGGGGGGGGGGGGGGGGGGGGGGGGGGGGGGGGGCG@FGGEGEGGGGGGGGGGGGGGGGGGGGGGGGCBFGGGGGGGGGGGGFGGGGFGGGGDGGGGGGGFGFGGGFFFFFFFGGGFFBF1A>BDFFGGFFFGGF8AECAFFEGFEFFFBFF;575;(<56?<.7;5=FEE;<BF90:4:A??B104)84:)60.4:9?0((6))55426))())),,((,-,((((.,(
@M01607:188:000000000-KTTC9:1:1101:16013:3741 2:N:0:GAAGTGCT+TAAGCGCA
TTAGTCTGCGCTTTCAGAAACTTTAATAAATCTTTCACGGATTTGCTCCCGTCGGAGTTAGCACAATCCGCTGCCGGGTTTTAACCCGACAGCAGTGACCTGTTTGAGCGAGAATTACTCGTCTTCCAGTTCGATGTTGATACCCAGCGAACGAGTCTCTTTCAACAATACGTTGAAGGATTCTGGCATTCCCGGCTCCATCTGATGGTTCCCGTCCACGATGTGTTTCTACATCTTGGTACGATCGTTCACGTCATCAGACTTAACGGTTAGCATTTACCGCATTGAACTGGGCTGAGGG
+
CCCCCFGGFGGGGGGGGGFGGGGGGGGGGGGGGGGGGGGGGCFFFGF<FGGFCGGGGGDGGGFAGFGGGDGEEG@FEGGGGGGGGGGGGG:FGGGGGGGFEFGGGGGGGEGGEGGGGGDGGGGGGCGGGEEEEGGG8DFFFGF??FFGGGGGGECCFEEGGFAFGGGGGAFGD?F?C5FFFFFCFGGFF*<75A55@D*088<D>FFFEA+*944:B(5>@998*12,)))/)95;+).0.?@0(,(666(),/0((.).4::<=<4:>F:17A2<B))6)(((482)).))((,((((((
@M01607:188:000000000-KTTC9:1:1101:15604:3748 2:N:0:GAAGTGCT+TAAGCGCA
TTAGTCTGCGCTTTCAGAAACTTTAATAAATCTTTCACGGATTTGCTCCCGTCGGAGTTAGCACAATCCGCTGCCGGGTTTTAACCCGACAGCAGTGACCTGTTTGAGCGAGAATTACTCGTCTTCCAGTTCGATGTTGATACCCAGCGAACGAATCTCTTTCAACAATACGTTGAAGGATTCTGGCATGCCCGGCTCCATCTGATGGTTGCCGTCCACGATGTTTTTATACATCTTGGTACGACCGTTCACGTCATCAGACTTAACGGTTATCATTTCCTGCAAAAAATTTCGCTGAGGC
+
CCCCCGGGGGGGGGGGGGGGGGGGGGGGGGGGGGGGGGGGGGGGGGGFGGGGGGGGGGGGGGGGGGGGGGGGGGGGGGGGDGGGGGGGGGGGGGGGGGGGGGGGGGGGGGGGGGGGGGDFGGGGGGGGCFGGGGGGGGGFGGGGGG8DCEGGGFCGGEFGGGGGGGGGF9?FGGGGGFFFFFFFGGGGFCFFFFEF=DGFFFEGGFFFEF?ACGGBB@=2>=(577;=?E<CCCECF?<F971;@>FD?1(54:??1>2727::@AFF1:3().:<A<69A4>7><7((,(.:(8:02((-
@M01607:188:000000000-KTTC9:1:1101:22410:3752 2:N:0:GAAGTGCT+TAAGCGCA
TTAGTCTGCGCTTTCAGCCACTTTAATAAATCTTTCACGGATTTGCTCCCGTCGGAGTTAGCACAATCCGCTGCCGGGTTTTAACCCGACAGCAGTGACCTGTTTGAGCGAGAATTACTCGTCTTCCAGTTCGATGTTGATACCCAGCGAACGAATCTCTTTCAACAATACGTTGAAGGATTCTGGCATGCCCGGCTCCATCTGATGGTTGCCGTCCACGATGTTTTTATACATCTTGGTACGACCGTTCACGTCATCAGACTTAACGGTGAGCATTTCCTGCAATCTGATCGGCTTAGGG
+
CCCCCGGGGGGGGGGGG96CFGGGGGGGGGGGGGGGGGGGEGGGGGGFGGGGGGGGGGGGGGGGGGGGGGGGGGGGGGGGCGGGGGGGGGGGGGGGGGGGGGGGGFGCFEGGGGGGGGGGGGGFFGGGGFGGGGGGGGGFGGGGGGGGGGGGGFGGGGGGGGGGGGGGGGGGGGGGGFFFFFFFGGGGFFFEF5?A2ADGFFFFGFFFFFDAGEGFFFFF@DF@FFFF?ECF3)<9C?EFFFFFF>FF<B>AF<11:B<3)),)*6<61??B?:D?FF9AD22(5A:AAF<<0142(543(
@M01607:188:000000000-KTTC9:1:1101:13394:3764 2:N:0:GAAGTGCT+TAAGCGCA
TTAGTCTGCGCTTTCAGAAACTTTAATAAATCTTTCACGGATTTGCTCCCGTCGGAGTTAGCACAATCCGCTGCCGGGTTTTAACCCGACAGCAGTGACCTGTTTGAGCGAGAATTACTCGTCTTCCAGTTCGATGTTGATACCCAGCGAACGAATCTCTTTCAACAATACGTTGAAGGATTCTGGCATGCCCGGCTCCATCTGATGGTTGCCGTCCACGATGTTTTTATACATCTTGATACGACCGTTCACGTCATCAGACTTACAGGTGAGCATTTCCTGCATTGACCAAGGCTGAGGG
+
CCCCCGFGGGGGGGGFFGGGGGGGGGGGGGGGGGGGFGGGEGGG<DEFEFGGGGGGGGGGGGGGGGGGGGGGGGFEGGGGGGGGGGGCECCFGGGGGGGGGGGGGGG7EFDEGGGGFGFDCFEFGGGGGGGGGGGGGFFFGGGGGGGGGGGGGFGGGFFFGGF8FGFFGGGCEGCCGFFFF<AFDFGGF@FFAB?@ADCGFFFGGFFABC/?FGC?BDE@2538C?;2@FEFFFF)+9)1/7;=>BF1?B?B??:11:9<)5?9F4)50)(-208?A<22.)4()63-),,4(202.((((
@M01607:188:000000000-KTTC9:1:1101:9841:3764 2:N:0:GAAGTGCT+TAAGCGCA
TTAGTCTGCGCTTTCAGAAACTTTAATAAATCTTTCACGGATTTGCTCCCGTCGGAGTTAGCACAATCCGCTGCCGGGTTTTAACCCGACAGCAGTGACCTGTTTGAGCGAGAATTACTCGTCTTCCAGTTCGATGTTGATACCCAGCGAACGAATCTCTTTCAACAATACGTTGAAGGATTCTGGCATGCCCGGCTCCATCTGATGGTTGCCGTCCACGATGTTTTTATACATCTTGGTACGACCGTTCACGTCATCAGACTTAACGGTGAGCATTTCCTCATCTGTTAAAGCTGAGGAT
+
CCCCCGGGGGGGGGGGGCFGGGGGGGGGGGGGGGGGGGGGGGGGGGFGGGGGGGGGGGGGGGGGGGGGGGGGGGGGGGGGGGGGGGGGGGEGGGGGGGGGGGGGGGGGGGGGGGGGGGGGGGGGGGGGGGGGGGGGGGGFGGGGGGFGGEGGGFGGGGGGGGGGGGGGGGGFGGGGGFFFFFFFGFGFFFFFFEBAAFDGFFFGGFFFFFFFGDGFF?E@BBFDEEFFFFFFEFEEFF3A9EF@B69;?FBFBFFF?>A78D?BB4<B;:6<6?BFFFF<>946444)))6)).5))(-4(
@M01607:188:000000000-KTTC9:1:1101:16770:3765 2:N:0:GAAGTGCT+TAAGCGCA
TTAGTCTGCGCTTTCAGAAACTTTAATAAATCTTTCACGGATTTGCTCCCGTCGGAGTTAGCACAATCCGCTGCCGGGTTTTAACCCGACAGCAGTGACCTGTTTGAGCGAGAATTACTCGTCTTCCAGTTCGATGTTGATACCCAGCGAACGAATCTCTTTCAACAATACGTTGAAGGATTCTGGCATGCCCGGCTCCATCTGATGGTTGCCGTCCACGATGTTTTTATACATCTTGGTACGACCGTTCACGTCATCAGACTTAACGGTCAGCATTTCCTGCAGCCCCACTTGCTTAGGG
+
CCCCCGGGGGGGGGGGGGG@CCEGGGGGGGGGGGGGGGGGFGGGDFFGGGGGGGGGGGGGGGGGGGGGGGGGGGGGGGGGGGGGGGGGGGGGGGGGGGGGGGGGGGGGGGGGGGGGGGGGGGGGGGGGFFGGGGGGGGGFGGGEDGGGGDGGGFGGGGGGGGGCGGGGGGGGGGGGGFFFAAFFGFGGF@FCFEBAAFGGFFFGFFAFEFBFFCGFF@@@>@;@<?FF?E)6CE3C:53/;?3;B>038?7>?<((.4)822:AB442(8((.5<<)6).6:2,4)423(((--5))))).
@M01607:188:000000000-KTTC9:1:1101:11008:3766 2:N:0:GAAGTGCT+TAAGCGCA
TTAGTCTGCGCTTTCAGAAACTTTAATAAATCTTTCACGGATTTGCTCCCGTCGGAGTTAGCACAATCCGCTGCCGGGTTTTAACCCGACAGCAGTGACCTGTTTGAGCGAGAATTACTCGTCTTCCAGTTCGATGTTGATACCCAGCGAACGAATCTCTTTCAACAATACGTTGAAGGATTCTGGCATGCCCGGCTCCATCTGATGGTTGCCGTCCACGATGTTTTTATACATCTTGGTACGACCGTTCACGTCATCAGACTTAACGGTGAGCATTTCCTACACCCTAAAATGCCGAGGT
+
CCCCCGGGGGGGGGGFG@FGGGGGGGGGGGGGGGGGGGGGGGGGGGGGGGGGGGGDGEDGGGGGGGFGGGGGGGGGGGGGEGGGGGFEFGDFCGGGGGGCGGGGGGGGG7=FECFGGGGGGGGGGGGGFFGGGGGGGEFFFGGFDFGGG>BEG5CFGGGGGGGCGFGGGA6?CFGGGFFFFFFAD7DGFF5@A*:DAFGGFFFGCFC6>A*?C5EEEFED((33?EF@@FEE37?EFEEFEF;?02>D?B>:<FF:?F22)).4@9AB><(3,8>?<<2AA28(809::732-3))-2(4,
@M01607:188:000000000-KTTC9:1:1101:22292:3767 2:N:0:GAAGTGCT+TAAGCGCA
TTAGTCTGCGCTTTCAGACACTTTAATAAATCTTTCACGGATTTGCTCCCGTCGGAGTTAGCACAATCCGCTGCCGGGTTTTAACCCGACAGCAGTGACCTGTTTGAGCGAGAATTACTCGTCTTCCAGTTCGATGTTGATACCCAGCGAACGAATCTCTTTCAACAATACGTTGAAGGATTCTGGCATGCCCGGCTCCATCTGATGGTTGCCGTCCACGATGTTTTTATACATCTTGGTACGACCGTTCACGTCATCCGACTTAACGGTGAGCTTTTCCTGCATATCCCGTAGCTAAGGT
+
CCCCCGCGGGGGGGGFG,,@FFGGGGGGGGGGGFGGGGGGGEGGFGGCFGGGDGGCGGGGGGGGGGFFFCGGGGGGGGGGGGGGGGGGGGEGGGGGGGGGGEGCF8FCFGGCEGGFGGGGGGGFFGGGGDGGGCDFGEGFGGGGGGGGGGGCC>EGEGGGGGGCFGGGGGGCFGGFF5FFF@FFGGFDFBFEF5?>>?DGFFFD=FA4@EB?>EE>ADEFFFF@FEFFDEFFFEFFF3<AEE140;046?:ABBF6:D<0(14(1).462(204)(.358242.-)65))46((1))))()
@M01607:188:000000000-KTTC9:1:1101:7684:3769 2:N:0:GAAGTGCT+TAAGCGCA
TTAGTCTGCGCTTTCAGAAACTTTAATAAATCTTTCACGGATTTGCTCCCGTCGGAGTTAGCACAATCCGCTGCCGGGTTTTAACCCGACAGCAGTGACCTGTTTGAGCGAGAATTACTCGTCTTCCAGTTCGATGTTGATACCCAGCGAACGAATCTCTTTCAACAATACGTTGAAGGATTCTGGCATGCCCGGCTCCATCTGATGGTTGCCGTCCACGATGTTTTTATACATCTTGGTACGACCGTTCACGTCATCAGCCTTAACGGTGAGCATTTCCTGCAACGATAAGTGCTGAGGG
+
CCCCCGGGGGGGGGGGGFFGGGGGGGGGGGGGGGGGGGGGGGGGGGGGGGGGGGGGGGGGGGGGGGGGGGGGGGGGGGGGEGGGGGGGGGGGGGGGGGGGGGGGGGGFGGGG>EGGGGGGGGGGGGGGGGGGDGGGGGGFGGGGGGGGGGGGGFGGGGGGGGGGGGGGGCDFGGGGGFFFFFFFGFGGFDF:CEFFFFGGFFFGGFFFFFEFFG5?DFF925?@?EFDFFEEFFC?FF<FEF;DFFF;(8?A??<BFF2))((4/9<B9?2:8:7?FDF9AA?(472(-2(-62)-:<06(
@M01607:188:000000000-KTTC9:1:1101:25767:3773 2:N:0:GAAGTGCT+TAAGCGCA
TTAGTCTGCGCTTTCAGACACTTTAATAAATCTTTCACGGATTTGCTCCCGTCGGAGTTAGCACAATCCGCTGCCGGGTTTTAACCCGACAGCAGTGACCTGTTTGAGCGAGAATTACTCGTCTTCCAGTTCGATGTTGATACCCAGCGAACGAATCTCTTTCAACAATACGTTGAAGGATTCTGGCATGCCCGGCTCCATCTGATGGTTGCCGTCCACGATGTTTTTATACATCTTGGTACGACCGTTCACGTCATTCGACTTAACGGTTAGCATTTCCTGCAGGAGTCCGAGCTGAGGC
+
CCCCCGGGGGGGGGGGGG8FGGGGGGGGGGGGGGGGGGGCFGGGGGFG@GEGGGGCFGGGGGGGGGGGGGGGGGGGFGGGGGGGAFFGCGFDGGGGGGGGGGGG9FEFGGGGGGGGGFFFGGGFFGFFGAEFGGFFGGGFGGGG89EFG6EGEA+0@CFGGFFGGGGGGGGGGGGGGFFFFEAFGGGGF@A=FAA>:DCC96*:EFFF6A?F:CEDF@392>13<CFD;C5??677FCEF)1(/:>F1::74:8(44))).31<?>4(4:(4.6<A4<AAA)38>0-,4(-,,2(4,86<(
@M01607:188:000000000-KTTC9:1:1101:21480:3775 2:N:0:GAAGTGCT+TAAGCGCA
TTAGTCTGCGCTTTCAGACACTTTAATAAATCTTTCACGGATTTGCTCCCGTCGGAGTTAGCACAATCCGCTGCCGGGTTTTAACCCGACAGCAGTGACCTGTTTGAGCGAGAATTACTCGTCTTCCAGTTCGATGTTGATACCCAGCGAACGAATCTCTTTCAACAATACGTTGAAGGATTCTGGCATGCCCGGCTCCATCTGATGGTTGCCGTCCACGATGTTTTTATACATCTTGGTACGACCGTTCACGTCATCAGACTTAACGGTGAGCATTTCCGGCAACTTTCCTTGCTGAGGC
+
CCCCCGGGGGGGGGGGG96FFGGGGGGGGGGGGGGGGGGGFGGGFGGGGGGGGGGGGGGGGGGGGGGGGGGGGGGGGGGGGGGGGGGGGGGGGGGGGGGGGGGGGEF@FGG=CGGGGGGGGGGGGGGGGGCGGGGCFFGFGGGGGGGGGGGGGFGGGGGGGGGGGGGGGGGGGGGGGFFFFFFFGGGGF@FEFBDFAEGGFFFGGFFFFFFFGEGDFFFFFBF;5?FF;?CFECCFFEFAEFFFF;BFFFFFFFFF?D4<)4>A4:<B>F<8::3<A<B2(40(46?AFFFAA9?AFA??(
@M01607:188:000000000-KTTC9:1:1101:22151:3775 2:N:0:GAAGTGCT+TAAGCGCA
TTAGTCTGCGCTTTCAGACACTTTAATAAATCTTTCACGGATTTGCTCCCGTCGGAGTTAGCACAATCCGCTGCCGGGTTTTAACCCGACAGCAGTGACCTGTTTGAGCGAGAATTACTCGTCTTCCAGTTCGATGTTGATACCCAGCGAACGAATCTCTTTCAACAATACGTTGAAGGATTCTGGCATGCCCGGCTCCATCTGATGGTTGCCGTCCACGATGTTTTTATACATCTTGGTACGACCGTTCACGTCATCAGACTTAACGGTGAGCATTTCCTGCGGTTCGTGTGGCTGAGGG
+
CCCCCGFGGGGGGGGGG,6FFGGGGGGGGGGGGGGGGGGEGGGGFGFGGGGGGGGGGGGGGGGGGGGGGGGGGGGGGGGGGGGGGGGGGGGGGGGGGGGGGGGGGCFFGEGCGGGGGGGGGGG@EGGGGFGGGGGGGGGDFGGFFGFFGGGGGFGGGFGGGGGGGGFGGGGGGGGGCFFFFFFFGGGGFBF@F>DFFEGFFFFCF>AFFCAFG5CE>DFFBFFF6?FDFFFFFEEF6))2/<:@@FB@:::FBFBF().45:8246>B;B?0::2<B)):2)((,-(43::?:(:11(4(,
@M01607:188:000000000-KTTC9:1:1101:19585:3811 2:N:0:GAAGTGCT+TAAGCGCA
TTAGTCTGCGCTTTCAGCAACTTTAATAAATCTTTCACGGATTTGCTCCCGTCGGAGTTAGCACAATCCGCTGCCGGGTTTTAACCCGACAGCAGTGACCTGTTTGAGCGAGAATTACTCGTCTTCCAGTTCGATGTTGATACCCAGCGAACGAATCTCTTTCAACAATACGTTGAAGGATTCTGGCATGCCCGGCTCCATCTGATGGTTGCCGTCCACGATGGTTTTATACATCTTGGTACGACCGTTCACGTCATCAGACTTAACGGTTGTCATTTCCTGCAGACGTACTCGCGGAGTC
+
CCCCCGGGGGGGGGG66,==FFGGGGGGGGGGGGGGGGGGGGGGGGFGGGGGGGGGGGGGGGGGGGGGGGFGFGFGGGGGGGGGGGGGGEGGGGGGFGGGGGGGGGGGFFEGGEGGGGGGGGGGGGGGGGGGGGAFFEGFGFGGGGGG6CGGGDEGGGGGGFGGGGGCFFFGGGFFGFACFEFFGFGFF5FEFFFFFFGGFFFGFFFFFA?FGCEA4>E(5B0(//;;?C35CFFE653AE51?BB;<024234((.6)877?)*-)-(((((-.<AFADF)40(.4;::?:)37((,(((
@M01607:188:000000000-KTTC9:1:1101:13126:3820 2:N:0:GAAGTGCT+TAAGCGCA
TTAGTCTGCGCTTTCAGAAACTTTAATAAATCTTTCACGGATTTGCTCCCGTCGGAGTTAGCACAATCCGCTGCCGGGTTTTAACCCGACAGCAGTGACCTGTTTGAGCGAGAATTACTCGTCTTCCAGTTCGATGTTGATACCCAGCGAACGAATCTCTTTCAACAATACGTTGAAGGATTCTGGCATGCCCGGCTCCATCTGATGGTTGCCGTCCACGATGTTTTTATACATCTTGGTACGACCGTTCACGTCATCAGACTTAACGGTGAGCATTTCCTGCACAGGGAGAAGCTGATGG
+
CCCCCGCFFFGGGGGFFFFFGGGGGGGGGFGGGGGGGGGG>CFGFGFGGGCGGGEGGFGGFGGGGGGGGGGGGGGGGGGGGGGGGGGGGGGGGGGGGGGGGGGGGGG<FE@FGDGFFG9FGGGGGGGGFEGGGFGGGGGFGGGGGGGGDGGGCEGGGGGGGGGGGGGGGFGGGGGFCFAFFFFFCEGFFCFEF5@B9?DGFFFGGFFFEFDFFGGFFFEFF=?@<))6=EC?E<CEF3);;E@F@9;@((.<?F610:<7))5<8<AF;<0(42<?D<AD<47426:?(40:?:>:72)))
@M01607:188:000000000-KTTC9:1:1101:18497:3824 2:N:0:GAAGTGCT+TAAGCGCA
TTAGTCTGCGCTTTCAGAAACTTTAATAAATCTTTCACGGATTTGCTCCCGTCGGAGTTAGCACAATCCGCTGCCGGGTTTTAACCCGACAGCAGTGACCTGTTTGAGCGAGAATTACTCGTCTTCCAGTTCGATGTTGATACCCAGCGAACGAATCTCTTTCAACAATACGTTGAAGGATTCTGGCATGCCCGGCTCCATCTGATGGTTGCCGTCCACGATGTTTTTATACATCTTGGTACGACCGTTCACGTCATCAGCCTTAACGGTGAGCATTTCCTTCATCTCACTAAGCTGAGGC
+
CCCCCGGGGGGGGGGGGGG<CCEFFGGGGGGGGGGGGGGGEEFGDGGGEGGGGGDGGGGGGGGGFGGGGGGGGGGGGGFGGGGGGDGGGGEGGFGGGGGGFGGGGFFGGCEGGGFF;FEFGGGGGGGGGEEGEGGGGGGFGGGFGGGGGDGGGDGGGGGGGGGGGGGFGGGGGGGF@AFFFCFFGCFGFFF@CF5BBFDFFFCF7FFA@=BFGGGFFFE=2=?@99A=DFEEEEEF6).;7C(34:;D6?:AB:1,.--))33>9A96>?::(4<8<4<A2).,6)..))-).4::0<1((
@M01607:188:000000000-KTTC9:1:1101:11430:3834 2:N:0:GAAGTGCT+TAAGCGCA
TTAGTCTGCGCTTTCAGAAACTTTAATAAATCTTTCACGGATTTGCTCCCGTCGGAGTTAGCACAATCCGCTGCCGGGTTTTAACCCGACAGCAGTGACCTGTTTGAGCGAGAATTACTCGTCTTCCAGTTCGATGTTGATACCCAGCGAACGAATCTCTTTCAACAATACGTTGAAGGATTCTGGCATGCCCGGCTCCATCTGATGGTTGCCGTCCACGATGTTTTTATACATCTTGGTACGACCGTTCACGTCATCAGACTTAACGGTGAGCATTTCCTGCATCACGCCGGGCTGAGGG
+
CCCCCGGGGGGGGGGGFGEGGGGGGGGGGGGGGGGGGGGGGGGGEGGGGGGGGGGGGGGGGGGGGGGGGGGGGGGGGGGGGGGGGGGGGGGGGGGGGGGGGGGGGGG7EFGGGGGGGGGGGGGGGGGGGGGGGGGGGGGFGFGGGGGGGGGGGDGGGGGGGGGGDGGGGGGGGGGGGFA*@CFFGGGGFFFEFFEFBFGGFFCGGFFAEE4FGEEBEDFFFFFFCEFFFE<C?EFFFF<FFE0<9B9<B:7<?BFF<263<4?AF:AFFF6:?><<DDFB29>7<2))-((-499>??<B:
@M01607:188:000000000-KTTC9:1:1101:25058:3837 2:N:0:GAAGTGCT+TAAGCGCA
TTAGTCTGCGCTTTCAGAAACTTTAATAAATCTTTCACGGATTTGCTCCCGTCGGAGTTAGCACAATCCGCTGCCGGGTTTTAACCCGACAGCAGTGACCTGTTTGAGCGAGAATTACTCGTCTTCCAGTTCGATGTTGATACCCAGCGAACGAATCTCTTTCAACAATACGTTGAAGGATTCTGGCATGCCCGGCTCCATCTGATGGTTGCCGTCCACGATGTTTTTATACATCTTGGTACGACCGTTCACGTCATCAGACTTAACGGTTAGCATTTCCTGCATTTTGGGCGGCTGAGGG
+
CCCCCGGGGGGGEGGGGG9FFGGGGGGGGGGGGGGGGGGGECFGGG9FFGGGGGGGGGGGGGGGGGGGCFGGGGGGGGGGGFFGFGGGGGGGGGGGGGGGGGGGGGGGGGEGGGGGGGAFGFGFFGGGFFFGEFFGGGFFFCF=DEFGGGGGGFGCGGGDFEFGGGGGGGGGGGGFGAFAACFFGCFFFFAEF>AB49*9BC*:CACA@C>FFGGF>@F@2-,/?CF03?9<<)/;FF<AC?2@B60(3:?<:2:?1<A?<0))*628>B0434<BF9A2)65(6<).4;6((-(-((.((
@M01607:188:000000000-KTTC9:1:1101:20193:3848 2:N:0:GAAGTGCT+TAAGCGCA
TTAGTCTGCGCTTTCAGAAACTTTAATAAATCTTTCACGGATTTGCTCCCGTCGGAGTTAGCACAATCCGCTGCCGGGTTTTAACCCGACAGCAGTGACCTGTTTGAGCGAGAATTACTCGTCTTCCAGTTCGATGTTGATACCCAGCGAACGAATCTCTTTCAACAATACGTTGAAGGATTCTGGCATGCCCGGCTCCATCTGATGGTTGCCGTCCACGATGTTTTTATACATCTTGGTACGACCGTTCACGTCATCAGACTTAACGGTGAGCATTTCCTGCAAATGGAAAAGCTTAGGG
+
CCCCCGGGGGGGGGG6<,<=EFGGGGGGGGGGGGGGGGGGGGGGGCCFFGGGGGGGGGGGGGGGGGGGGGGGGGCGGGGGEGGFEFGGGGGGGGGGGGGGGGGGGGGGGGGGGGGGGGGGGGGGGFGFGGGGGGAFGFGFGGGDEEGGEGGGGDGC@FGFGGGGGAFC?ADGGGGGCFF5AEFFDFGDA9>@FFF55@DGFFAF7BAFFFF;FE5A5@E?2>D(7<41=C?E5)94C?EFC?(;>>BF24,4:BFF1<4242,)/6<B(-(,(372699<<A?72)<<?)))(,()).,5(
@M01607:188:000000000-KTTC9:1:1101:13088:3856 2:N:0:GAAGTGCT+TAAGCGCA
TTAGTCTGCGCTTTCAGAAACTTTAATAAATCTTTCACGGATTTGCTCCCGTCGGAGTTAGCACAATCCGCTGCCGGGTTTTAACCCGACAGCAGTGACCTGTTTGAGCGAGAATTACTCGTCTTCCAGTTCGATGTTGATACCCAGCGAACGAATCTCTTTCAACAATACGTTGAAGGATTCTGGCATGCCCGGCTCCATCTGATGGTTGCCGTCCACGATGTTTTTATACATCTTGGTACGACCGTTCACGTCATCAGACTTAACGGTGAGCATTTCCTGCAAGTTAGCCCGCTGAGGC
+
CCCCCGFFGGGGGGGEFFEFGGGGGGGGGGGGGGGGGGGGGDFG9FFGGGFGGGGGGGGGEGGGGGGGGGGGGGGGGGGGGGGGFGGGGGGGGGGGGGGGGGGGGGG+AFEGGDGFGGGGGGGGGGGGCAFGGGGGGGFFGGGGGGGGGGGGGFGGCFGGGGGGFGG8A9FGGGFG7CAFFEFFGFGGFC5>A*??=AGGFFFGFFFA>EAA>EGFADFF@FFFFCFD(7<C??5CAC3;CE;D9>9;:<?AFF?(:B2>28><946<B:(2(5A?F<4><A01)-6A<2))394(112,-
@M01607:188:000000000-KTTC9:1:1101:26086:3860 2:N:0:GAAGTGCT+TAAGCGCA
TTAGTCTGCGCTTTCAGAAACTTTAATAAATCTTTCACGGATTTGCTCCCGTCGGAGTTAGCACAATCCGCTGCCGGGTTTTAACCCGACAGCAGTGACCTGTTTGAGCGAGAATTACTCGTCTTCCAGTTCGATGTTGATACCCAGCGAACGAATCTCTTTCAACAATACGTTGAAGGATTCTGGCATGCCCGGCTCCATCTGATGGTTGCCGTCCACGATGTTTTTATACATCTTGGTACGACCGTTCACGTCATCAGACTTAACGGTGAGCATTTCCTGCAATCAGTTGCGCTGGGCG
+
CCCC8FFGGGGGGGGFGG,EFGGGGGGGGGGGGGGGGGGGGGGGGGFGGGGGGGGCGGGGGGFGGGGGGGGGGGGGGGGGGGGGGGGGGGGGGGGGGGGGGGGGGGGGGGDGGGGGGGGGGGGGGGGGGABEEGGGFGGFGGGG=98EEEGEEFGFGFGGGGGGGFGGGGGGGGG+<A?AA*;CFFFGFFFFFEEF=DCCFFCGFFFFFFDFGGGED@B=B=@,<7.6@ECF<CE9A<@A3?1;B(238202388::A2)))5282<:>?002:)4><)6:4((.6342--.:(-,2(,(-
@M01607:188:000000000-KTTC9:1:1101:24701:3869 2:N:0:GAAGTGCT+TAAGCGCA
TTAGTCTGCGCTTTCAGACACTTTAATAAATCTTTCACGGATTTGCTCCCGTCGGAGTTAGCACAATCCGCTGCCGGGTTTTAACCCGACAGCAGTGACCTGTTTGAGCGAGAATTACTCGTCTTCCAGTTCGATGTTGATACCCAGCGAACGAATCTCTTTCAACAATACGTTGAAGGATTCTGGCATGCCCGGCTCCATCTGATGGTTGCCGTCCACGATGTTTTTATACATCTTGGTACGACCGTTCACGTCATCAGACTTAACGGCTAGCATTTCCTGCACCATGGCTTGCTGAGGT
+
CCCCCEFFGGGGGGGFGG8FFGGGGGGFGGGGGGGGFGGGGGGGGCEGGGGGGGGDGGGGGGGGGFGGGGFGCEFCGGGGEFFGGGGGGGGGGGGGGGGGFFGGGGGGGGCFGGGGGGFGGEEGGGGGDGGFGGGGGGGFGGGEGGGGGECBE>EFGGGGGGGGGFFFGGFGFGF6FAF5*8CFGCGCF5AC>BEEFFGDFFEFGFFFFE>FCG=)?@BFFFD;CCA@?C3<C<CCFF3B??;;>>@DFF2A0223:A98)4)6=<>F0((-2:)4:>2>2<F<:.22<(4,34:<<2:(,
@M01607:188:000000000-KTTC9:1:1101:9086:3871 2:N:0:GAAGTGCT+TAAGCGCA
TTAGTCTGCGCTTTCAGCAACTTTAATAAATCTTTCACGGATTTGCTCCCGTCGGAGTTAGCACAATCCGCTGCCGGGTTTTAACCCGACAGCAGTGACCTGTTTGAGCGAGAATTACTCGTCTTCCAGTTCGATGTTGATACCCAGCGAACGAATCTCTTTCAACAATACGTTGAAGGATTCTGGCATGCCCGGCTCCATCTGATGGTTGCCGTCCACGATGTTTTTATACATCTTGGTACGACCGTTCACGTCATCAGACTTAACGGTGAGCATTTCCTGTCGAAGTTATGGCTGAGGG
+
CCCCCGGGGGGDGGGGG,FFFGGGGGGGGGGGGGGGGGGGGGGGGGFGFFEGGGGDGEDGGGFGGGGGGDGGEGGGGGFG@FGFGFDGGGGGGGGFGGGGGGGF9<FGGGGGEEFFGGCDGGGEEFGFE@ECCFGGGGFFGFG8DFFGGGGGGEGGGDFGGGGFGGGGGGGDGD?CGFFFFFFA9AFD55AEFFFF>4?FFF;7=BBF;C;A?C5)8952=53867)/(9)<5193A?8FEE@;@19<FF?BF<62,5)2).))16<:6?B:308?A2.594))((,44642222.((((-
@M01607:188:000000000-KTTC9:1:1101:23856:3879 2:N:0:GAAGTGCT+TAAGCGCA
TTAGTCTGCGCTTTCAGACACTTTAATAAATCTTTCACGGATTTGCTCCCGTCGGAGTTAGCACAATCCGCTGCCGGGTTTTAACCCGACAGCAGTGACCTGTTTGAGCGAGAATTACTCGTCTTCCAGTTCGATGTTGATACCCAGCGAACGAATCTCTTTCAACAATACGTTGAAGGATTCTGGCATGCCCGGCTCCATCTGATGGTTGCCGTCCACGATGTTTTTATACATCTTGGTACGACCGTTCACGTCATCAGACTTAACGGTGAGCATTTCCTGCAACCTAAAGTGCTGAGGT
+
CCCCCGGGGGGGGGGGG96FGGGGGGGGGGGGGGGGGGGGGGGGGGFGGGGGGGGGGGGGGGGGGGGGGGGGGGGGGGGGCGGGGGGGGGGGGGGGGGFGGGGGGGGGGGGGGGGGGGGGGGGGGGGGGGFGDDCFGGGFGGGGGGFGGGGGGFGGGGGGGGGGGGGGGFFFGGGGGFFFFEFFGGGGFFF@FEFFFFCGFFFGGFFFFFEFGGGEFFFFFDFFECA8=EEF?C?EC<<F)9;?>;;7?BF2:?:?79A??>?<BDFFB:((43AFF<942<B?F??0(54<DAF22<<<,
@M01607:188:000000000-KTTC9:1:1101:25658:3883 2:N:0:GAAGTGCT+TAAGCGCA
TTAGTCTGCGCTTTCAGAAACTTTAATAAATCTTTCACGGATTTGCTCCCGTCGGAGTTAGCACAATCCGCTGCCGGGTTTTAACCCGACAGCAGTGACCTGTTTGAGCGAGAATTACTCGTCTTCCAGTTCGATGTTGATACCCAGCGAACGAATCTCTTTCAACAATACGTTGAAGGATTCTGGCATGCCCGGCTCCATCTGATGGTTGCCGTCCACGATGTTTTTATACATCTTGGTACGACCGTTCACGTCATCAGACTTAACGGTGAGCATTTCCTGCAACATTAAAAGCTGAGGG
+
CCCCCGGGGGGGGGGGGG,FEGGGGGGGGGGGGGGGGGGGBFFGFGGGGGGGGGGGGGGGGGGGFGGGGGGGGGGGGGGGGGFGGGGGGGFGGGGGGGGGGGGFDCGFGGGGGGGGGGGGDGGGGGGGGGGGGGGGGGGFGGF8@EDFGDGGCEEFGGGGFGGGGGGGGGGGFFGGFBA**76CF7DFFFFEFFFFFFGGFFC=DFFF*9:;D5E5A@F9@B?@EEFDFFFFCEECFF@F47(3:6>1:?7ABB<?2:4<>D79*6<?;?2?B0>BFF<):A>:2?:BBFAA)<052201(
@M01607:188:000000000-KTTC9:1:1101:9754:3887 2:N:0:GAAGTGCT+TAAGCGCA
TTAGTCTGCGCTTTCAGAAACTTTAATAAATCTTTCACGGATTTGCTCCCGTCGGAGTTAGCACAATCCGCTGCCGGGTTTTAACCCGACAGCAGTGACCTGTTTGAGCGAGAATTACTCGTCTTCCAGTTCGATGTTGATACCCAGCGAACGAATCTCTTTCAACAATACGTTGAAGGATTCTGGCATGCCCGGCTCCATCTGATGGTTGCCGTCCACGATGTTTTTATACATCTTGGTACGACCGTTCACGTCATCAGACTTAACGGTGAGCATTTCCTGCATAGGTTTAAGCTGAGGT
+
CCCCCGFGGGGGGGGGGEDFGGGGGGGGGGGGGGGGGGGGGGGGGGGGGGGGGGGGGGGGGGGGGGGGGGGGGGGGGGGGGGGGGGGGGGGGGGGGGGGGGGGGGGGGGGGGEGGGGGGGGGGGGGGGGGGGGGGGGGCFGGGGGGGGCGGGGEGGGGGGFGGGGGGGGGGGGGGGGFFFFFFFGCFGFBFFFEFFFFGGCFECEFFFFA?FGEEFEFFFBF@@EEFD6E?EC<??FE<FEF1;>F>FFFFB?FFF?B9<?FFFFABB9?0(44A2<::AFA?7<<2:B))54<2424(8(
@M01607:188:000000000-KTTC9:1:1101:20154:3887 2:N:0:GAAGTGCT+TAAGCGCA
TTAGTCTGCGCTTTCAGCAACTTTAATAAATCTTTCACGGATTTGCTCCCGTCGGAGTTAGCACAATCCGCTGCCGGGTTTTAACCCGACAGCAGTGACCTGTTTGAGCGAGAATTACTCGTCTTCCAGTTCGATGTTGATACCCAGCGAACGAATCTCTTTCAACAATACGTTGAAGGATTCTGGCATGCCCGGCTCCATCTGATGGTTGCCGTCCACGATGTTTTTATACATCTTGGTACGACCGTTCCCGTCATCAGACTTAACGGTGAGCATTTCCTGCAACTCTTGCAGCTGAGGC
+
CCCCCGGGGGGGGGG6;,==FFGGGGGGGGGGGGGGGGGGGGGGFFCCFFFGGGGDGGGGGGGGGGGGGGGGGGGGGGGECFGGGGGGGGGGGGFGFGGGGGGGGGGGGGGGDCGFGFGGGDGGGGAFEFEDEFGFGGGFEFGDEGC?CEEGGA>FGEFGGGGGGGGFFGG+@CGGGFFFFFFFGGGGFFF@FB>44@GGFF68CF66>C?FGGE>B=@@>DD;E?FF?3?E?3<?=E39;?0?@69;?0(56::(.4<27)))/)--9861:?)36444))(())54))).)2.3()(4(
@M01607:188:000000000-KTTC9:1:1101:7326:3909 2:N:0:GAAGTGCT+TAAGCGCA
TTAGTCTGCGCTTTCAGAAACTTTAATAAATCTTTCACGGATTTGCTCCCGTCGGAGTTAGCACAATCCGCTGCCGGGTTTTAACCCGACAGCAGTGACCTGTTTGAGCGAGAATTACTCGTCTTCCAGTTCGATGTTGATACCCAGCGAACGAATCTCTTTCAACAATACGTTGAAGGATTCTGGCATGCCCGGCTCCATCTGATGGTTGCCGTCCACGATGTTTTTATACATCTTGGTACGACCGTTCACGTCATCAGACTTAACGGTGAGCATTTCCTGCATAGCTTGTCGCTGAGGG
+
CCCCCGGGGGGGGGGGGGFGGGGGGGGGGGGGGGGGGGGGGGGGGGGGGGGGGGGGGGGGGGGGGGGGGDGGGGGGGGGGGGGGGGGGGGGGGGGGGGGGGGGGGGFCGEGCEGGGGGGGGGGGGGGGGGGGGGGGGGGFGDGGFGGGGGGGGFGGGFFGGGGGGGG89CFGGGGDFFFFFFFFGGGGFFFFFDEBFFGGFFFGGF>4@EFFFDCED@FFFF;@<9A16?5?E37?6)7FCCD<FFFF?:?F?B?<7AD3).8A@AF?>?04:?)2<AA5462(6)4::A7?ABFF6(.3-
@M01607:188:000000000-KTTC9:1:1101:18698:3914 2:N:0:GAAGTGCT+TAAGCGCA
TTAGTCTGCGCTTTCAGAAACTTTAATAAATCTTTCACAGATTTGCTCCCGTCGGAGTTAGCACAATCCGCTGCCGGGTTTTAACCCGACAGCAGTGACCTGTTTGAGCGAGAATTACTCGTCTTCCAGTTCGATGTTGATACCCAGCGAACGAATCTCTTTCAACAATACGTTGAAGGATTCTGGCATGCCCGGCTCCATCTGATGGTTGCCGTCCACGATGTTTTTATACATCTTGGTACGACCGTTCACGTCATCAGACTTAACGGTGAGCATTTCCTGCACAATCGAATGCTGAGGG
+
CCCCCGGGGGGGGGGGGGG@CCCFGGGGGGGGGGGGGG,;CFFF,CFFGGEGGGGCFGGGGGGGGGGGGEGGGGGGGGGGGGGGGGFFGGGGFGGGGGGGGGGGGGGGGGGGGEGGGGGGGGGGGGGGGGGGGGGGGGGFGGGDFGGGGGGGGFGGGGGGGGEGGGGGGGGGD?FGGFFFFFFFGGGGFFFFFFFFFFGGFFCCFFFFFFDFGGGFFFFFFFF3?CFDFFECECCFFF8F?EFF>BFF@@;EFBFF:A27)4:A=AA:;B?:?7A?FFFFFFF0()4<24(,2:<454(4(
@M01607:188:000000000-KTTC9:1:1101:13759:3927 2:N:0:GAAGTGCT+TAAGCGCA
TTAGTCTGCGCTTTCAGAAACTTTAATAAATCTTTCACGGATTTGCTCCCGTCGGAGTTAGCACAATCCGCTGCCGGGTTTTAACCCGACAGCAGTGACCTGTTTGAGCGAGAATTACTCGTCTTCCAGTTCGATGTTGATACCCAGCGAACGAATCTCTTTCAACAATACGTTGAAGGATTCTGGCATGCCCGGCTCCATCTGATGGTTGCCGTCCACGATGTTTTTATACATCTTGGTACGACCGTTCACGTCATCAGACTTAACGGTGAGCATTTCCTGCACTAGCGCGGGCTGAGGG
+
CCCCCGGGGGGGGGGECFCFGGGGGGGGGGGGGGGGGGGGGGGGFGGGGGGGGGGGGGGGGGGGGGGGGDGGGGGGGGGGGGGGGGGGGGGGGGGGGGGGGGGGGGGCGGGGGGGGGGDGGGGGGGGGGGGGGGCGGGGFGGGFGGGGGGGGGFGGGFFGGGGGGGGGGGGGGGGGGFFCACFFGGGGFFFFFFFFFFCCFF;FGFFFFEBAGGCEEF=>=2=6590=@FFFC6?CAE<A4?6;BFFFFF?B?8?FF<<>)38)*:<<FFB120),.6)6AABBF<0<?90>09;>?BFB2
@M01607:188:000000000-KTTC9:1:1101:8613:3943 2:N:0:GAAGTGCT+TAAGCGCA
TTAGTCTGCGCTTTCAGAAACTTTAATAAATCTTTCACGGATTTGCTCCCGTCGGAGTTAGCACAATCCGCTGCCGGGTTTTAACCCGACAGCAGTGACCTGTTTGAGCGAGAATTACTCGTCTTCCAGTTCGATGTTGATACCCAGCGAACGAATCTCTTTCAACAATACGTTGAAGGATTCTGGCATGCCCGGCTCCATCTGATGGTTGCCGTCCACGATGTTTTTATACATCTTGGTACGACCGTTCACGTCATCAGACTTAACGGTGAGCATTTCCTGCATTGGGGTTAGCTGAGGG
+
CCCCCGFGGGGGGGGGGG@FGGGGGGGGGGGGGGGGGGGGGGGGGGGGGGGGGGGGGGGGGGGGGGGGGGGGGGGGGGGGGGGFGGGDGGGGGGGGGGGGGGGGGGG7FEG+=EGGGGCGGGGGGGGGGGGGGGGGG8EFGGGF8DFGEGGGGFGGGGGGGGGGGGGGGGGGGGGGGFFFFEFFGGGGFFF@ADFFFFDGFFEGGFFFFFFFGGGFF=35=B?=EEFFFFFF?EEFFF<=4?7;BFFFFB?4678::<28):?A?<<?6((-8?DD4<ABADF04<):?(-2::2<42864
@M01607:188:000000000-KTTC9:1:1101:12591:3948 2:N:0:GAAGTGCT+TAAGCGCA
TTAGTCTGCGCTTTCAGAAACTTTAATAAATCTTTCACGGATTTGCTCCCGTCGGAGTTAGCACAATCCGCTGCCGGGTTTTAACCCGACAGCAGTGACCTGTTTGAGCGAGAATTACTCGTCTTCCAGTTCGATGTTGATACCCAGCGAACGAATCTCTTTCAACAATACGTTGAAGGATTCTGGCATGCCCGGCTCCATCTGATGGTTGCCGTCCACGATGTTTTTATACATCTTGGTACGACCGTTCACGTCATCCGGCTTAACGGTGAGCATTTCCTGCACAACCAATCGTCGAGGG
+
CCCCCGGGGGGGGGGEEFEFGGGGGGGGGGGGGGGGGGGGGGGGFGFGGGGGGGGGGGGGGGGGGGGGGGGGGGGGGGGGEGGGFGGGGGGGGGGGGGGGGGGGGGGGFGGGCEGGGGGGGGGGGGGGGCFGGGGGFFGFGGGDDGGGGECCEEGGGFGGGGGFGDFGGFGGGGGFGF5AAEFF@GGGF@F5CDDE4?GFFFFGGCAFFF4;CEGFE9:@FBF@C?F;DFCCF3/?6?)97?;316@@:?:A<??:?A)((-7;4<B:9?31,5<FFB<4><((,44?<28306((,((,(
@M01607:188:000000000-KTTC9:1:1101:7809:3967 2:N:0:GAAGTGCT+TAAGCGCA
TTAGTCTGCGCTTTCAGAAACTTTAATAAATCTTTCACGGATTTGCTCCCGTCGGAGTTAGCACAATCCGCTGCCGGGTTTTAACCCGACAGCAGTGACCTGTTTGAGCGAGAATTACTCGTCTTCCAGTTCGATGTTGATACCCAGCGAACGAATCTCTTTCAACAATACGTTGAAGGATTCTGGCATGCCCGGCTCCATCTGATGGTTGCCGTCCACGATGTTTTTATACATCTTGGTACGACCGTTCACGTCATCAGACTTAACGGTGAGCATTTCCTGCAATGCAAATGGCTGAGGC
+
CCCCCGGGGGGGGGGFGEAFFGGGGGGGGGGGGGGGFFGGGGGGGGGGGGGGGGGGGGGGGGGGGGGGG+AFCGGGGGGGEGGGGGGDGED@FGGGGGGGGGGDFCDFFGEFE@FGGGDGGGGGGGGGGFFGGGGGFFFFGGGGGGGGGGGGG*ADEGFFGGG8FGG=9CFGGG69+AAAFEACGFFFBFFFF5*@@FGFFF=FGFF*:A>ACEGFA=ED(075C5.:?C5<CFEFFF<;7?06>213(.260.,4?D>)))).16426<(81:2):499<<7(.:7>><<A:)18:0(((
@M01607:188:000000000-KTTC9:1:1101:26070:3968 2:N:0:GAAGTGCT+TAAGCGCA
TTAGTCTGCGCTTTCAGACACTTTAATAAATCTTTCACGGATTTGCTCCCGTCGGAGTTAGCACAATCCGCTGCCGGGTTTTAACCCGACAGCAGTGACCTGTTTGAGCGAGAATTACTCGTCTTCCAGTTCGATGTTGATACCCAGCGAACGAATCTCTTTCAACAATACGTTGAAGGATTCTGGCATGCCCGGCTCCATCTGATGGTTGCCGTCCACGATGTTTTTATACATCTTGGTACGACCGTTCACGTCATCAGACTTAACGGTGAGCATTTCCTGCATCGATGCTAGCTGAGGG
+
CCCCCGGGGGGGGGGGGG8FGGGGGGGGGGGGGGGGGGGGGGGGGGGGGGGGGGGGGGGGGGGGGGGGGGGGGGGGGGGGGGGGGGGGGGGGGGGGFGGGGGGGGGGGGGGGGGGGGGGGGGGGGGGGGGFGGGGGGGGFGGGFGGGGGGEGGFGGGGGGGGGGGGGGGGGGGGG9EFFFFEFFGFGGFFFEAFFEADGDAFEGGF>AFFFFGGGFBFFFF=;/<CF<;ECEFC?3:<<B9<1<BFFD<<>BFFFF:9AFBDF2*4<BBF<FF><>A224AA00).(::A?>DF?A<2(,(
@M01607:188:000000000-KTTC9:1:1101:21925:3969 2:N:0:GAAGTGCT+TAAGCGCA
TTAGTCTGCGCTTTCAGACACTTTAATAAATCTTTCACGGATTTGCTCCCGTCGGAGTTAGCACAATCCGCTGCCGGGTTTTAACCCGACAGCAGTGACCTGTTTGAGCGAGAATTACTCGTCTTCCAGTTCGATGTTGATACCCAGCGAACGAATCTCTTTCAACAATACGTTGAAGGATTCTGGCATGCCCGGCTCCATCTGATGGTTGCCGTCCACGATGGTTTTATACATCTTGGTACGACCGTTCACGTCATCAGACTTAACGGTGAGCATTTCCTGCAACACAAAATGCTGAGGT
+
CCCCCGGGGGGGGGGGG,,CFFGGFGGGGGGGGGGGGGGGGGGGEDFGGGGGGGGGGGGGGGGGGGGGGGGGGGGGGGGGGGGGGGGGGGGGGGGGGGGGGGGGGFGFGGGDDGGGGGGGGGGGGGGGGFGGGGGGGFFFGGGEGGFGGGGC6?GGGGGGGGGFGFEGFGGGCCFFGFFFFFFFGFGGACF@FFAFADDCAFEGGFFFECEFG=CDFFFDFF<?;>0=FFEFCFFFF3@FEF<@B9@FFFFFB:?1:6).5:7494<?9<4(.33<AA:A<2.(5)(36??622)-).(2.
@M01607:188:000000000-KTTC9:1:1101:21101:3970 2:N:0:GAAGTGCT+TAAGCGCA
TTAGTCTGCGCTTTCAGAAACTTTAATAAATCTTTCACGGATTTGCTCCCGTCGGAGTTAGCACAATCCGCTGCCGGGTTTTAACCCGACAGCAGTGACCTGTTTGAGCGAGAATTACTCGTCTTCCAGTTCGATGTTGATACCCAGCGAACGAATCTCTTTCAACAATACGTTGAAGGATTCTGGCATGCCCGGCTCCATCTGATGGTTGCCGTCCACGATGTTTTTATACATCTTGGTACGACCGTTCACGTCATCAGACTTAACGGTTAGCATTTCCTGCAAATCATGCCGCTGAGGG
+
CCCCCGGGGGGGGGG;<,==FFGGGGGGGGGGGGGGGGGGGGGGGACCEFGGGGGGGGGGGGGGGGGGGGGGGGGGGGGGGGGGGGGGGGGGGGGGGGGGGGGFFGGFGGGGCEGGGGFGGGGGGGGGGGGGGGGGGGGFGGGFFGGGGGGGGFGGGGGGGGGGGGGGGGGGGGGGGFFFFFFFGGGGFFFCFFFFAEGGFF=GGFFFFFFFGGGFD=B@BFFDFC;?6ECCEECCC<7AECFFFFFFFBFFFFFFB<BF2:?4@))4;?13:BAAFF9>A224766<<2))5((((-(-(
@M01607:188:000000000-KTTC9:1:1101:12078:3987 2:N:0:GAAGTGCT+TAAGCGCA
TTAGTCTGCGCTTTCAGAAACTTTAATAAATCTTTCACGGATTTGCTCCCGTCGGAGTTAGCACAATCCGCTGCCGGGTTTTAACCCGACAGCAGTGACCTGTTTGAGCGAGAATTACTCGTCTTCCAGTTCGATGTTGATACCCAGCGAACGAATCTCTTTCAACAATACGTTGAAGGATTCTGGCATGCCCGGCTCCATCTGATGGTTGCCGTCCACGATGTTTTTATACATCTTGGTACGACCGTTCACGTCATCAGACTTAACGGTGAGCATTTCCTGCATCGATTATTGCTGAGGG
+
CCCCCGGGGGGGGGGEFGEGGGGGGGGGGGGGGGGGGGGGEGGGGGGGGGGGGGGGGGGGGGGGGGGGGGGGGGGGGGGGGGGGGGGGGGGGGGGGGGGGGGGGGGGGGEEFGGFFGGGGGGGGGGGGGGGGGGGFFFGFDGGGGGGGGGGGGFGGEFFGGGGGGGGDCGGGGGGGFCFFFFFFGGGGFFFEFFFFFFGGFFFGGFFFFFFFGGEEFFFF>@FDFFF;05??CEFFFEEFFC@@FFFFF<0<1:F0<B2),.:>?)-81<1<??A?DFAA2):?AB0:2>6A9)<AA244-
@M01607:188:000000000-KTTC9:1:1101:22382:3993 2:N:0:GAAGTGCT+TAAGCGCA
TTAGTCTGCGCTTTCAGACACTTTAATAAATCTTTCACGGATTTGCTCCCGTCGGAGTTAGCACAATCCGCTGCCGGGTTTTAACCCGACAGCAGTGACCTGTTTGAGCGAGAATTACTCGTCTTCCAGTTCGATGTTGATACCCAGCGAACGAATCTCTTTCAACAATACGTTGAAGGATTCTGGCATGCCCGGCTCCATCTGATGGTTGCCGTCCACGATGTTTTTATACATCTTGGTACGACCGTTCACGTCATCAGACTTAACGGTGCGCATTTCCTGCATAATTCGTGGCTGAGGG
+
CCCCCGGGGGGGGGGGG9,CFGGGGGGGGGGGGGGGGGGGGGGGGGGGGGGGGGGGGGGGGGGGGGFGGGGGGGGGGGGGGGGGGGGGGGGGGGGGGGGGDGGFG8E7FEGGGDGGGGGGGGGCFFGGGGCGGGGGGGGFFGGGGGGGGGGC@BECGGGGGGFECGGGDGGGFGGGGFFFFEFFGGCFFDF@F*:ABAGGFFEGGFFFFE>FFGGFFDF@FFFDC7;=FEEF3<6;+6<FEE61>2;?0:?<:28?:AA22::F64)40:2(-3(31<BB><0()-.4:)471((,-4(((
@M01607:188:000000000-KTTC9:1:1101:24977:4011 2:N:0:GAAGTGCT+TAAGCGCA
TTAGTCTGCGCTTTCAGAAACTTTAATAAATCTTTCACGGATTTGCTCCCGTCGGAGTTAGCACAATCCGCTGCCGGGTTTTAACCCGACAGCAGTGACCTGTTTGAGCGAGAATTACTCGTCTTCCAGTTCGATGTTGATACCCAGCGAACGAATCTCTTTCAACAATACGTTGAAGGATTCTGGCATGCCCGGCTCCATCTGATGGTTGCCGTCCACGATGTTTTTATACATCTTGGTACGACCGTTCACGTCATCAGACTTAACGGTGAGCATTTCCTGCTTGACCGATTGCTGATGC
+
CCCCCGCFGGGGGGGGGG,FFGGGGGGGGGGGGGGGGGGGGGGG9FEGGGGGGGDFFEGGGGGGG?FFGDGGGG?FEDGGGGGGGGGGGGGGGFFGGGGGGGGGGCFFGGGGGDGGGGFGEGDGGGGGGFFEECGGGGGFGGEF>DGGDGGGGFGGGGFGGFGGGGGGGGGGFC6?C?AFFFFFGGGGFFFEFEB>5?CGFFCCC>FFEFEFDEGBFFFFBD;8?68=?F??EEFEFEFFEC?8>6>FFFFF<2118))5?F0:F24:1?BF6><<A9:<A<((-)4:219;(-4))-.6)
@M01607:188:000000000-KTTC9:1:1101:18502:4014 2:N:0:GAAGTGCT+TAAGCGCA
TTAGTCTGCGCTTTCAGAAACTTTAATAAATCTTTCACGGATTTGCTCCCGTCGGAGTTAGCACAATCCGCTGCCGGGTTTTAACCCGACAGCAGTGACCTGTTTGAGCGAGAATTACTCGTCTTCCAGTTCGATGTTGATACCCAGCGAACGAATCTCTTTCAACAATACGTTGAAGGATTCTGGCATGCCCGGCTCCATCTGATGGTTGCCGTCCACGATGTTTTTATACATCTTGGTACGACCGTTCACGTCATCAGACTTAACGGTGAGCATTTCCTGCATCGGCCGCCGCTGAGGG
+
CCCCCGGGGGGGGGGGGGG<CCCFGGGGGGGGGGGGGGGGGGGGEGEGGGGGGGGGGGGGGGGGGGGGGGGEGGFGFGGGDGGGGGGGGGGGGGGGGGGGGGGGGGGGGGGGGGGGGGDGGGGGGGGGGGGGGGGGGGGFGGGGGGGGGGGGGFGGGGGGGGGGGGGGGGGGFFGGGFFFFFFFGGGGFFFCF>>EAECCFFEGGFFABEFFFGGFE@75222;CCA88?7<EFE?FC<F??;;66((848<?7?2(:<?2,2<?>B6>??14?ABFA<<<2:2).(-2009(4(((((--
@M01607:188:000000000-KTTC9:1:1101:26085:4024 2:N:0:GAAGTGCT+TAAGCGCA
TTAGTCTGCGCTTTCAGAAACTTTAATAAATCTTTCACGGATTTGCTCCCGTCGGAGTTAGCACAATCCGCTGCCGGGTTTTAACCCGACAGCAGTGACCTGTTTGAGCGAGAATTACTCGTCTTCCAGTTCGATGTTGATACCCAGCGAACGAATCTCTTTCAACAATACGTTGAAGGATTCTGGCATGCCCGGCTCCATCTGATGGTTGCCGTCCACGATGTTTTTATACATCTTGGTACGACCGTTCACGTCATCAGTCTTAACGGTGAGCATTTCCTGCAATTATACAGGCTGAGGG
+
CCCCCGGGGGGGFGGFGG,CFGGGGGGGGGGGGGGGGGGDCGGGFFGFGFEFFGG7FGGGGGGGGGGGCGGGCFGGGGGGEGGGGGCCEE:CGGGGGFEGGGGGAEGGGGGGEGGGGGGGGGDGGFGFF;CFGFGGFGF?FGGGGGGGGGCEGFGFEGGGGDGGAF9@DEGGGFGFGFFFFFFFFGGGFFF@FEEFABDFFC*==9+;<EBAFGC;)5>@>>?FF<5;@<CE3<E3FC)=CC@;2>;4?3>A(4:?::),).45*69<>?(4:><<>>).5>?:<AFFFFA><:???0:(-
@M01607:188:000000000-KTTC9:1:1101:14895:4033 2:N:0:GAAGTGCT+TAAGCGCA
TTAGTCTGCGCTTTCAGAAACTTTAATAAATCTTTCACGGATTTGCTCCCGTCGGAGTTAGCACAATCCGCTGCCGGGTTTTAACCCGACAGCAGTGACCTGTTTGAGCGAGAATTACTCGTCTTCCAGTTCGATGTTGATACCCAGCGAACGAATCTCTTTCAACAATACGTTGAAGGATTCTGGCATGCCCGGCTCCATCTGATGGTTGCCGTCCACGATGTTTTTATACATCTTGGTACGACCGTTCACGTCATCAGACTTAACGGTGAGCATTTCCTGCAGTACTAACGGCTGATGC
+
CCCCCGGGGGGGGGGGGGGGGGGGGGGGGGGGGGGGGGGGGGGGGFEFFGGFGGGGGGGGGGGGGGGGGGGGGGGGGGGGGGGGGGGGGGEGGGGGGGGGGGGGGGCGGGGGDEADGGGGGGGGGGGGGGGGGGGGGGGFGGGGGGGGDGGGGFGGGGGGGFGGGGGGGGGGGGFCGAFFAAAFGGGG55FEFEBB>EGFFFFG7AFAEABFCE=BEFFFFFDF<?F;@?35<?EFFEEF?<;07>>FBB7<6?F:(.45),5<FDFB>F<,37>>A464><B139<9AD<7:601(().)
@M01607:188:000000000-KTTC9:1:1101:24658:4045 2:N:0:GAAGTGCT+TAAGCGCA
TTAGTCTGCGCTTTCAGACACTTTAATAAATCTTTCACGGATTTGCTCCCGTCGGAGTTAGCACAATCCGCTGCCGGGTTTTAACCCGACAGCAGTGACCTGTTTGAGCGAGAATTACTCGTCTTCCAGTTCGATGTTGATACCCAGCGAACGAATCTCTTTCAACAATACGTTGAAGGATTCTGGCATGCCCGGCTCCATCTGATGGTTGCCGTCCACGATGTTTTTATACATCTTGGTACGACCGTTCACGTCATCAGACTTAACGGTGAGCATTTCCTGCAGAAACTGCAGCTGAGGT
+
CCCCCGGGGGGGGGGGGG8FGGGGGGGGGGGGGGGGGGGGEGGGGGGGGGEGGGGGGGGGGGGGGGGGGGGGGGGGGGGGGGGGGGGGGGGGGGGGGGGGGGGGGGGGGGGGGGGGGGGGGGGGGGGGGGGGGGGGGGGFGGGEGGGGGGGGGBEGGFGGGGGGGGGGGGGGGGGGGFAFFFFFGFGGFFFFFEFFFFGGFF4@7FFFEEEFGGGAEDFF2(:6C3ADDC3<???CFFEF?C?DBFF;:<:208?BFB2844><@DF?9?0:?:B?BB<B>)(.().3?FB<24?BFBF2.
@M01607:188:000000000-KTTC9:1:1101:12565:4050 2:N:0:GAAGTGCT+TAAGCGCA
TTAGTCTGCGCTTTCAGAAACTTTAATAAATCTTTCACGGATTTGCTCCCGTCGGAGTTAGCACAATCCGCTGCCGGGTTTTAACCCGACAGCAGTGACCTGTTTGAGCGAGAATTACTCGTCTTCCAGTTCGATGTTGATACCCAGCGAACGAATCTCTTTCAACAATACGTTGAAGGATTCTGGCATGCCCGGCTCCATCTGATGGTTGCCGTCCACGATGTTTTTATACATCTTGGTACGACCGTTCACGTCCTCAGACTTAACGGTTAGCATTTCCTGCCGTCCCTTGGTCTGAGTG
+
CCCCCGGGGGGGGGGEEFEFGGGGGGGGGGGGGGGGGGGGGGGGEGGGGGCFGGGGGGGGGGGGGGGGGGGGEGGDGGGGGGGGGGGGGGDGGGGGGGGGGGGGGGG7FG7CGGGGGGGGGGGGGGGGGGGGGGGGGFGFGGGGGGGGGGGGGFEGGGGGGGGGGGGGGGGGGGGGFF?AFFFFGGGGFFFFFEFDAEGGCFFGFFFFBFEFGECADFE>F=76?CF@FF?CC??EAEEFEC1;@@B2?B:>((1(-4),))5:B>2(42(((64><<>BA<0(-(,4:<>0>2)),65).
@M01607:188:000000000-KTTC9:1:1101:12675:4053 2:N:0:GAAGTGCT+TAAGCGCA
TTAGTCTGCGCTTTCAGAAACTTTAATAAATCTTTCACGGATTTGCTCCCGTCGGAGTTAGCACAATCCGCTGCCGGGTTTTAACCCGACAGCAGTGACCTGTTTGAGCGAGAATTACTCGTCTTCCAGTTCGATGTTGATACCCAGCGAACGAATCTCTTTCAACAATACGTTGAAGGATTCTGGCATGCCCGGCTCCATCTGATGGTTGCCGTCCACGATGTTTTTATACATCTTGGTACGACCGTTCACGTCATCAGACTTAACGGTGAGCATTTCCTGCAGGAAACAAAGCTTAGGT
+
CCCCCGGGGGGGGGGEFFDFGGGGGGGGGGGGGGGGGGGGGGGGDGGGGGEGGGGGGGGGGGGGGGGGGGGGGGGGGGGGGGGGGGGGGGGGGGGGGGGGGGGGGGG7FGGEGC:DGGGGDGGGGGGGGFGGGGGGGGGFGGGGGGGGGGGGGFGGGGGGGGGGGGGGGFFGGGFGGFFFFFFFGGGGFFFFFFFFFFGGFACCFFFFFFFFGDGFFDF@FB0,<<A@@EFFC<EFFFFFEC<?FF>@BF?BB??1:BAFFFFFF4<6>F(-:7>BAA2<<2((((-3((366:0))).,-
@M01607:188:000000000-KTTC9:1:1101:13738:4057 2:N:0:GAAGTGCT+TAAGCGCA
TTAGTCTGCGCTTTCAGAAACTTTAATAAATCTTTCACGGATTTGCTCCCGTCGGAGTTAGCACAATCCGCTGCCGGGTTTTAACCCGACAGCAGTGACCTGTTTGAGCGAGAATTACTCGTCTTCCAGTTCGATGTTGATACCCAGCGAACGAATCTCTTTCAACAATACGTTGAAGGATTCTGGCATGCCCGGCTCCATCTGATGGTTGCCGTCCACGATGTTTTTATACATCTTGGTACGACCGTTCCCGTCATCAGACTTAACGGTGAGCATTTCCTGCACTTGGTACCGCTGCGGG
+
68@<AC<EGGGG;CF@CFEFFFCFCDFGFGGGGGGGGFGDDCFE<FCFCF7CFGGCGGEEFGGGGGFF8FFEEGGGCCGGGGGGGGGD@FFGC@EGCFGFD8E<AE?9AF7:CEAEGG9?C9><DEFFA94=8@DFFG,CCFGFCFGGCEGEGFEFDFGG9DEGGGG8@EGGFG?FFFF6AAAFGGCCF@FCF5??49;FFFFG9B+311:AGGG48(7-:2?8)9;1(<E?5)97F37FEC(3:;;;BF(4:426:B2)5:0A@9A:B:1338A?2..6448:()5)3-).60332((-(
@M01607:188:000000000-KTTC9:1:1101:21816:4073 2:N:0:GAAGTGCT+TAAGCGCA
TTAGTCTGCGCTTTCAGCCACTTTAATAAATCTTTCACGGATTTGCTCCCGTCGGAGTTAGCACAATCCGCTGCCGGGTTTTAACCCGACAGCAGTGACCTGTTTGAGCGAGAATTACTCGTCTTCCAGTTCGATGTTGATACCCAGCGAACGAATCTCTTTCAACAATACGTTGAAGGATTCTGGCATGCCCGGCTCCATCTGATGGTTGCCGTCCACGATGTTTTTATACATCTTGGTACGACCGTTCACGTCATCAGACTTAACGGTGAGCATTTCCTGCATCGATCAGAGCTGAGGA
+
CCCCCGGGGGGGGGGGG,66EFGGGGGGGGGGGGGGGGGGFFGGGFF<EGDGGGGGGGGGGGGDGGFGFGGGD:FGGGGDCGGGGGGGEGFGGGGGGGGGGGFFE<FCFGGCCGGGGFFGGGG8EF9FFDFFG?EGGGGBGGGG8>FFGGGGGFGGEC9EFGA=FGG8@@?FF?6CFFF*@CAFGGFGF@F:FF>@AEGGFFEGGFFFFFFFFEGE>2=2=BFFEEFD;FFCC3CE+)78C?3;6;;D6??A<::6(-.))57<4A<?>F0:(8>?AF2)))((64(4,(()).36()(-.
@M01607:188:000000000-KTTC9:1:1101:15963:4074 2:N:0:GAAGTGCT+TAAGCGCA
TTAGTCTGCGCTTTCAGAAACTTTAATAAATCTTTCACGGATTTGCTCCCGTCGGAGTTAGCACAATCCGCTGCCGGGTTTTAACCCGACAGCAGTGACCTGTTTGAGCGAGAATTACTCGTCTTCCAGTTCGATGTTGATACCCAGCGAACGAATCTCTTTCAACAATACGTTGAAGGATTCTGGCATGCCCGGCTCCATCTGATGGTTGCCGTCCACGATGTTTTTATACATCTTGGTACGACCGTTCACGTCATCAGACTTAACGGTGAGCATTTCCTGCCCGCGACAGCGCTGAGGG
+
CCCCCGGGGGGGGGGGGGDFGGGGGGGGGGGGGGGGGGGGGGGGGGFCFGGGGGGGGGGGGGGGGGGGGGGGGGGGGGGGGGGGGGGGGGGGGGGGGGGGGGGGGGGGGGGGGGGGGGGGGGGGGGGGGGGGGGGGGGGFGGGFGGFGGGGGDEGGGGGGGGGGGGGFGGGGGGGGFFFFFFFFGGGGFFFFFFFFFFGGFFFGGFFFFFEFGGEFFF=2>BF@C?F?DFFFECFFFFFFCFDF0:;2:87ABF??BF9?7:2<*6)-42(408B<<A9A9)((.(-(---(((4((-2?<
@M01607:188:000000000-KTTC9:1:1101:18112:4078 2:N:0:GAAGTGCT+TAAGCGCA
TTAGTCTGCGCTTTCAGAAACTTTAATAAATCTTTCACGGATTTGCTCCTGTCGGAGTTAGCACAATCCGCTGCCGGGTTTTAACCCGACAGCAGTGACCTGTTTGAGCGAGAATTACTCGTCTTCCAGTTCGATGTTGATACCCAGCGAACGAATCTCTTTCAACAATACGTTGAAGGATTCTGGCATGCCCGGCTCCATCTGATGGTTGCCGTCCACGATGTTTTTATACATCTTGGTACGACCGTTCACGTCATCAGACTTAACGGTGAGCATTTCCTGCCGCAACGAATGCTGAGGG
+
CCCCCGFGGGGGGGGGGGG6CCCFGGGGGGFGGGGGGGGGGGGG<FGGGFFGGGGEGGGGFGGGGGGGGGGGGGFGGGGGGGGGGGGGGGGGGGGGGGGGGGGGGGGGGGGGDGGGGGGGGGGGGGGGCFGFGGGGGGGFGGGFGGGGGGGGDFGGGGGGGGGGGGGFG86DDGG?GFFFFFFFGA?7FDFFFFE>BFGGFFFGGFFFBC?FGGGFFFF@299DEEFFFFFFC<EF+93FCC0;1:B?081;112:BF6<2:B9=4)8(,,447<?FA24<>?(46;00((4039A4<(((
@M01607:188:000000000-KTTC9:1:1101:12646:4084 2:N:0:GAAGTGCT+TAAGCGCA
TTAGTCTGCGCTTTCAGAAACTTTAATAAATCTTTCACGGATTTGCTCCCGTCGGAGTTAGCACAATCCGCTGCCGGGTTTTAACCCGACAGCAGTGACCTGTTTGAGCGAGAATTACTCGTCTTCCAGTTCGATGTTGATACCCAGCGAACGAATCTCTTTCAACAATACGTTGAAGGATTCTGGCATGCCCGGCTCCATCTGATGGTTGCCGTCCACGATGTTTTTATACATCTTGGTACGACCGTTCCCGTCATCAGCCTTAACGGTTAGCATTTCCTGCAATTGAGGTAGCTGCTGG
+
CCCCCGFGGGGGGGGCCFEFGGGGGGGGGGGGGGGGGGGGGGGGFGGGGGGGGGGGGGGGGGGGGGGGGGGGGGGGGGGGGGGGGFGGGGFFGGGGGGGFCFGGGGG<FGEGGGGGGGGGGGGGGGGGGGGGGGGGGGGFGGGGGGGGGGGGGDGFGGGGGGGGGGFFFGGGGGG?FFFAAEFFGGGGFDFFFFADADGGFF=FGF>F=CBFFGEFFFFFF=;3<9==7CFF?CECFFFF9C?0:B>?B0(56<:?:A6,)((.949?B<0-.6<AFFFBBFB129),<3:>32:2)().(
@M01607:188:000000000-KTTC9:1:1101:25198:4110 2:N:0:GAAGTGCT+TAAGCGCA
TTAGTCTGCGCTTTCAGACACTTTAATAAATCTTTCACGGATTTGCTCCCGTCGGAGTTAGCACAATCCGCTGCCGGGTTTTAACCCGACAGCAGTGACCTGTTTGAGCGAGAATTACTCGTCTTCCAGTTCGATGTTGATACCCAGCGAACGAATCTCTTTCAACAATACGTTGAAGGATTCTGGCATGCCCGGCTCCATCTGATGGTTGCCGTCCACGATGTTTTTATACATCTTGGTACGACCGTTCACGTCATCAGACTTAACGGTGAGCATTTCCTGCAATAGGCGGGGCTGAGGG
+
CCCCCGGGGGGGGGGGGGAFGGGGGGGGGGGGGGGGGGGGGGGGGGAFGGFGGGGGGGGGGGGGGGGGGGGGGGGGGGGGGGGGGGGDGGDGGGGGGGGGGGGGGGGGGGGGGGGGGGGGGGGGGGGGGGGGGGGFGGGFGGGGGGGGGGGGGF6DEGGGGGGGGGGGGGGGGGGDGFFFFFFFGGCFF=ACFDEFFFGGFF=CFA>FFFDFFEE?>>E@>@@FFFFF@EEECFCEFFFFC?@6B>B1:??B:<F0(6427:2<F)6:9((4:(.8<DFFF<B05)-6).-2(49>8:0:8
@M01607:188:000000000-KTTC9:1:1101:24821:4126 2:N:0:GAAGTGCT+TAAGCGCA
TTAGTCTGCGCTTTCAGACACTTTAATAAATCTTTCACGGATTTGCTCCCGTCGGAGTTAGCACAATCCGCTGCCGGGTTTTAACCCGACAGCAGTGACCTGTTTGAGCGAGAATTACTCGTCTTCCAGTTCGATGTTGATACCCAGCGAACGAATCTCTTTCAACAATACGTTGAAGGATTCTGGCATGCCCGGCTCCATCTGATGGTTGCCGTCCACGATGTTGTTATACATCTTGGTACGACCGTTCACGTCATCAGACTTAACGGTTAGCCTTTCCTGCAGGTTATTAAGCTGAGGG
+
CCCCCGGGGGGGGGGGGG8FGGGGGGGGGGGGGGGGGGGCFFGGGGGGGGDGGGGGGGGGGGGGGGGGGGGGGGGGGDGGGGGGGGGGGGGDDEGG?EFGGGGGGGGGGGGGGGGGGGGFGGGGFFAFGGFGGGGFGGE7EDEGGGFCEGGGGFGFG8EFGGGFGGGGGFGGGGG+;ACAFFFFG,?GF@FCFFFFFEDFFF4DFA+@6A?F>?5?E?3(-:2/65FDEFCFFE));<8BF53?9@60840<0?B??B2<??:<64926:(304))5<)).6?13?:5.4>4:<A4)),(4
@M01607:188:000000000-KTTC9:1:1101:20441:4139 2:N:0:GAAGTGCT+TAAGCGCA
TTAGTCTGCGCTTTCAGCAACTTTAATAAATCTTTCACGGATTTGCTCCCGTCGGAGTTAGCACAATCCGCTGCCGGGTTTTAACCCGACAGCAGTGACCTGTTTGAGCGAGAATTACTCGTCTTCCAGTTCGATGTTGATACCCAGCGAACGAATCTCTTTCAACAATACGTTGAAGGATTCTGGCATGCCCGGCTCCATCTGATGGTTGCCGTCCACGATGTTTTTATACATCTTGGTACGACCGTTCACGTCATCAGACTTAACGGTGAGCATTTCCTGCAAGGTTCACAGCTGAGGG
+
CCCCCGGGGGGGGGG;<,=;EFGGGGGGGGGGGGGGGGGGGGGFGCEFFGGGGGGGGGGGGGGGGGGGGGGGGGGGGGGEGGGGGFFGGGGGGGGGGGFFGGGGGGCGGGGGGGGFGGGFEEEFGGGGGGGGGGGGGGGFGGGGGGFGGGGDG5>DGGGGGGGFEGFGGGGGGGGCDAFAFAFFF7CFFCA@FEFF2>DGFFEGDCFFFF>FFGE;>@FF>DF353A1@E?EEC37+?<FEC?FFFFFF??D?B:?(:<>2))6*64822((,4AFFB4<>2,(54154).).6,45,30-
@M01607:188:000000000-KTTC9:1:1101:14085:4148 2:N:0:GAAGTGCT+TAAGCGCA
TTAGTCTGCGCTTTCAGAAACTTTAATAAATCTTTCACGGATTTGCTCCCGTCGGAGTTAGCACAATCCGCTGCCGGGTTTTAACCCGACAGCAGTGACCTGTTTGAGCGAGAATTACTCGTCTTCCAGTTCGATGTTGATACCCAGCGAACGAATCTCTTTCAACAATACGTTGAAGGATTCTGGCATGCCCGGCTCCATCTGATGGTTGCCGTCCACGATGGTTTTATACATCTTGGTACGACCGTTCACGTCATCAGACTTAACGGTGAGCATTTCCGGCAAGGGTTGGTGCTGAAGG
+
CCCCCGGGGGGGGFGGGGGGGGGGGGGGGGGGGGGGGGGGGGGGGGGEFGGFGGGGGGGGGGGGGGGGFGGGGDFGFGGGGGGGGGGGGGGGGGGGGGGGGGGGGGGGGGGGCGGGECFGGGGGGGGGGGGGGGGGGGGFGGGGFGDFGGGGGDGGGFFGGFGGGGGGGGFGGGGGGFF5FFFFGGFGFDFEFFFFFFGGFF=DFFFFFC>;CEE)8=ED66;(7;)2<<)75))9+)7A75(6(.:<:3(41(34::4)2>B>?A4<>:(,,4234>4-((((--1(,(44??43--).(
@M01607:188:000000000-KTTC9:1:1101:9123:4149 2:N:0:GAAGTGCT+TAAGCGCA
TTAGTCTGCGCTTTCAGAAACTTTAATAAATCTTTCACGGATTTGCTCCCGTCGGAGTTAGCACAATCCGCTGCTGGGTTTTAACCCGACAGCAGTGACCTGTTTGAGCGAGAATTACTCGTCTTCCAGTTCGATGTTAATACCCAGCGAACGAATCTCTTTCAACAATACGTTGAAGGATTCTGGCATGCCCGGCTCCATCTGATGGTTGCCGTCCACGATGTTTTTATACATCTTGGTACGACCGTTCACGTCATCAGACTTAACGGTTGGCATTTCCTGCATCCGGTCCCGCTGAGGG
+
CCCCCGGGGGGGGGGGGCFGGGGGGGGGGGGGGGGGGGGGGGGGGGGGGGGGGGGGGGGGGGGGGGGGGGGGGGGFGGGGGGGGGGGGGGGGGGGGGGGGGGGGGGGGGGGGEGGGGGGGGGGGGGGGGFGGGGGGGGGFGGGFGGGGGEBEGFGGGFGGGFGGGGGEGGGGGGGGGFFFFEFFGGGGFDFFCBFFBEGFFACGGAFFFEBFG9>5B==@FD=@C?FD;CC?53?CFC86)9:<1,(/;;1>(3(::A4<<B7-@AB:;6((,4)5<9A9<4:2))(,,((43(41(((,(
@M01607:188:000000000-KTTC9:1:1101:6152:4151 2:N:0:GAAGTGCT+TAAGCGCA
TTAGTCTGCGCTTTCAGAAACTTTAATAAATCTTTCACGGATTTGCTCCCGTCGGAGTTAGCACAATCCGCTGCCGGGTTTTAACCCGACAGCAGTGACCTGTTTGAGCGAGAATTACTCGTCTTCCAGTTCGATGTTGATACCCAGCGAACGAATCTCTTTCAACAATACGTTGAAGGATTCTGGCATGCCCGGCTCCATCTGATGGTTGCCGTCCACGATGTTTTTATACGTCTTGGTACGACCTTTCACGTCATCAGCCTTAACGGTTAGCATTTCCTGCATGTGCACCTGCTGAGGT
+
CCCCCGGGGGGGGGGGGG9FGGGGGGGGGGGGGGGGGGGGGGGGGGGFGGGGGGGGGGGGGGGGGGGGGGFGGGFGGGGDGGGGGGGGGGGGGGGGGGGGGGGGGGG+FGECCGGDFGGGGGGGGGGGGGGGGGGGGGGFGGGGGGGCGEGGGFGFGFGGGGFGDGGGGGGGGGGCFFFFFEFFGGGGFFFFFF>B=DGGFFFGGFFFFF5FGGGEB@B9@=;@66)/167?8@?1=9@F9C1((3(/77?C?:B07<22).,4*46(,3(44<DFFFF<2::1)<>4>)-..0,())(,,
@M01607:188:000000000-KTTC9:1:1101:25407:4152 2:N:0:GAAGTGCT+TAAGCGCA
TTAGTCTGCGCTTTCAGAAACTTTAATAAATCTTTCACGGATTTGCTCCCGTCGGAGTTAGCACAATCCGCTGCCGGGTTTTAACCCGACAGCAGTGACCTGTTTGAGCGAGAATTACTCGTCTTCCAGTTCGATGTTGATACCCAGCGAACGAATCTCTTTCAACAATACGTTGAAGGATTCTGGCATGCCCGGCTCCATCTGATGGTTGCCGTCCACGATGTTTTTATACATCTTGGTACGACCGTTCACGTCATCAGACTTAACGGTGAGCATTTCCTGCAGCTAAGAATGCTGAGGG
+
CCCCCGGGGGGGGGGGGG,FGGGGGGGGGGGGGGGGGGGGGGGGGGGGGGGGGGGGGGGGGGGGGGGGGGGGGGGGGGGGGGGGGGGGGGGGGGGGGGGGGGGGGGGGGGGCEGGGGGGGGGGGGGGGGGGGGGGGGGGFGGGFCFGGGGGGGDEGGGGGGGGGGGGGGGGGGGF6CFAFF@FFGGGGFFF@FDFFFFGGFFFGGFFFFEDAFGGFFFFFFB<8??;@FEFFC39;FEFFEFD@;FFFFFFAFBF?F<)<7?DA6>40;F0:::>2>DAB<A:7:::4),-.-)4)6)4((
@M01607:188:000000000-KTTC9:1:1101:17594:4156 2:N:0:GAAGTGCT+TAAGCGCA
TTAGTCTGCGCTTTCAGAAACTTTAATAAATCTTTCACGGATTTGCTCCCGTCGGAGTTAGCACAATCCGCTGCCGGGTTTTAACCCGACAGCAGTGACCTGTTTGAGCGAGAATTACTCGTCTTCCAGTTCGATGTTGATACCCAGCGGACGAATCTCTTTCAACAATACGTTGAAGGATTCTGGCATGCCCGGCTCCATCTGATGGTTGCCGTCCACGATGTTTTTATACATCTTGGTACGACCGTTCACGTCATCAGACTTAACGGTGAGCATTTCCTGCACGATAAACTGCTGAGGG
+
CCCCCGGGGGGGGGGGGFG<CCCFGGGGGGGGGGGGGGGGGDGG9FFGGGDGGGGGGGGGGGGGGGGGGGGGGGGGGGGGEGGGGGGGGGGGFGGGGGFGGGGGGGGGGGGGGGGGGGGGGGGGGGGGGGGGGGGGGGGFGGGFFFGCECC8CACFGGGGGGGGGGGGGGGGGGGGFFFFFEFFGFGGFFFEFBBAAEDGFFFGGFFF@EDACGGFED@?@FDDE557?FF??C?96?@FCFFF>;B::1(5?((4?>AB?:7AB>BB0,(,,:2<A>6<:A?02(,(-:A)).,53)(2(
@M01607:188:000000000-KTTC9:1:1101:20951:4162 2:N:0:GAAGTGCT+TAAGCGCA
TTAGTCTGCGCTTTCAGCAACTTTAATAAATCTTTCACGGATTTGCTCCCGTCGGAGTTAGCACAATCCGCTGCCGGGTTTTAACCCGACAGCAGTGACCTGTTTGAGCGAGAATTACTCGTCTTCCAGTTCGATGTTGATACCCAGCGAACGAATCTCTTTCAACAATACGTTGAAGGATTCTGGCATGCCCGGCTCCATCTGATGGTTGCCGTCCACGATGGTTTTATACATCTTGGTACGACCGTTCACGTCATCAGACTTAACGGTGAGCATTTCCTGCAGTATAGCACGCTTAGGG
+
CCCCCGGGGGGGGGG6<,;,CFFGFGGGGGGGGGGDGGGGGGGGFFEEFGGGGGGGGGFGGGGGGGGGGGGGGGGGGGGGEGGGGGGGGGGEGGGGGGGGGGGGFGGCCC@CCEFFGGGGGGGGGGFGGFGGGGGFFGF7FDEEGGF8CGGGGDGGGFCGGFGGGFGGGGGGFFCGFF5FFFFFGGGCFCFFFADEADDFFFFF>9:AECA:*/=AB9>>@D0(7);3)97C?CE?6?);?6(49.7???FFF13<74<?>7?A=6A:980((4<)5>)49<((,-)4<<>4-(((,-)44
@M01607:188:000000000-KTTC9:1:1101:9278:4171 2:N:0:GGAGTGCT+TAAGCGCA
TTAGTCTGCGCTTTCAGAAACTTTAATAAATCTTTCACGGATTTGCTCCCGTCGGAGTTAGCACAATCCGCTGCCGGGTTTTAACCCGACAGCAGTGACCTGTTTGAGCGAGAATTACTCGTCTTCCAGTTCGATGTTGATACCCAGCGAACGAATCTCTTTCAACAATACGTTGAAGGATTCTGGCATGCCCGGCTCCATCTGATGGTTGCCGTCCACGATGTTTTTATACATCTTGGTACGACCGTTCACGTTATCAGACTTAACGGTGAGCATTTCCTGCATGAAGATTTGCTGAGGG
+
CCCCCGGGGGGGGGGGG<CFFGFGGGGGGGGGGGGGGGGEFGGGGFFGFGGGGGGGGGGGGGGGGGGGGGGGGGGGGGGGGGGFGFGEGFEGGGGGGGGGGGGGGGGGGGGEGGGGGGGGGGGGGGGGGFEGGGGGGGEFGGGFDFFFGGGGGFDGGDCFGGGGGGGGGGDGFGFFGFFFFAFFGGGGFDACFD>BFEGGCC=CGFA*9C?FGGGBB?F@BFF@??F6DFFF).7CFFFBC5;226,28??AF1(3.652)534692211223?7>AF>A)),(.))6..--6)5)).,,4
@M01607:188:000000000-KTTC9:1:1101:13690:4179 2:N:0:GAAGTGCT+TAAGCGCA
TTAGTCTGCGCTTTCAGAAACTTTAATAAATCTTTCACGGATTTGCTCCCGTCGGAGTTAGCACAATCCGCTGCCGGGTTTTAACCCGACAGCAGTGACCTGTTTGAGCGAGAATTACTCGTCTTCCAGTTCGATGTTGATACCCAGCGAACGAATCTCTTTCAACAATACGTTGAAGGATTCTGGCATGCCCGGCTCCATCTGATGGTTGCCGTCCACGATGTTTTTATACATCTTGGTACGACCGTTCACGTCATCAGACTTAACGGTGAGCATTTCCTGCACTGCTTTAGGCGAGGCC
+
CCCCCGGGGGGGGGGEEEEFGGGGGGGGGGGGGGGGGGGGGGGGFGGGGGGGGGGGGGGGGGGGGGGGGGGGGGGGGGGECGGGGGGGGGGGGGGGGGGGGGGGGGGFGFEFGGGGGGGGGGGGGGGGGGGGGGGGGGGFGGGGGGGGGGGGGFGGGGGFGGGGGGGEGGGGGGGGGFFFFEFFGGGGFFFFFFEFADDFFFFGGFFFFFBFGGGFFFFFFFF@FFFFFFFFFFFFCEFFEFFFFF;;BFFF??:?:DFFFFF<@4<BF:12?:>7<>A2ADFFFF??<)-)6:79>670,
@M01607:188:000000000-KTTC9:1:1101:21179:4192 2:N:0:GAAGTGCT+TAAGCGCA
TTAGTCTGCGCTTTCAGCAACTTTAATAAATCTTTCACGGATTTGCTCCCGTCGGAGTTAGCACAATCCGCTGCCGGGTTTTAACCCGACAGCAGTGACCTGTTTGAGCGAGAATTACTCGTCTTCCAGTTCGATGTTGATACCCAGCGAACGAATCTCTTTCAACAATACGTTGAAGGATTCTGGCATGCCCGGCTCCATCTGATGGTTGCCGTCCACGATGTTTTTATACATCTTGGTACGACCGTTCACGTCATCAGACTTAACGGTGAGCATTTCCTGCAGAATCGAAAGCTGAGGG
+
CCCCCGGGGGGGGGG66,;=FFGGGGGGGGGGGGGGGGGGGGGGGGFFFGGGGGGGGGGGGGGGGGGGGGGGGGGGGGEGGGGGGGFGGGGGGGGGGGGGGGGGGGGGGGGGGGGGGGGGGGGGGGGGGFFGGGGGGGGFFGGFFGGGGGGGEFGGGGGGGGGGGGGGGGGGGGGGGFFAFEFFGFGGFFFEFFFFAFGGFFFGGFFFFFFFGGGFFFF@>D?=?CF@FFEEF??3AC@FEFFFFFF?::,412(43562372<BA9:>:0:::<<AFFFFF?::A>4<(34:6:B?FF?,
@M01607:188:000000000-KTTC9:1:1101:24424:4194 2:N:0:GAAGTGCT+TAAGCGCA
TTAGTCTGCGCTTTCAGAAACTTTAATAAATCTTTCACGGATTTGCTCCCGTCGGAGTTAGCACAATCCGCTGCCGGGTTTTAACCCGACAGCAGTGACCTGTTTGAGCGAGAATTACTCGTCTTCCAGTTCGATGTTGATACCCAGCGAACGAATCTCTTTCAACAATACGTTGAAGGATTCTGGCATGCCCGGCTCCATCTGATGGTTGCCGTCCACGATGTTTTTATACATCTTGGTACGACCGTTCACGTCATCAGACTTAACGGTGAGCATTTCCTGCAGACCATCAGGCTGCGGC
+
CCCCCGGGGGGGGGGGGG,FGGGGGGGGGGGGGGGGGGGGEGGGGGFGGGEGGGGEFGGGGGGGGGGGGGGGGGGGGGGGGFGGGGGGGGGGGGGGBFGGGGGGGGGGGGGGGGGGGGGGGGGGGGGGFAEGGGAEFGGFGGGGGGGGGGGGGFGGGGGGGGGGGGGGGGFGGGGGFAF5AEFFGG>9CFF@FBFFFFGGFFCFGCFFFF>;FGGFB=E=@@?;CCFFFF<<6?<?7?3;CC@;@>FFFFFF6?:61<>?2:B<9>>012(4::<?D9<AFFF8>)(42)(.,)44:(4((
@M01607:188:000000000-KTTC9:1:1101:16313:4196 2:N:0:GAAGTGCT+TAAGCGCA
TTAGTCTGCGCTTTCAGAAACTTTAATAAATCTTTCACGGATTTGCTCCCGTCGGAGTTAGCACAATCCGCTGCCGGGTTTTAACCCGACAGCAGTGACCTGTTTGAGCGAGAATTACTCGTCTTCCAGTTCGATGTTGATACCCAGCGAACGAATCTCTTTCAACAATACGTTGAAGGATTCTGGCATGCCCGGCTCCATCTGATGGTTGCCGTCCACGATGTTTTTATACATCTTGGTACGACCGGTCACGTCATCAGACTTAACGGTGAGCATTTCCTTGCGCATCCAGTGCTTATGG
+
CCCCCGGGGGGGGGGGGGGGGGGGGGGGGGGGGGGGGGGGGGGGGGF<FGGFGGGGGGGGGGGGGGGGGGGGGGGGGGGGCGGGGGGGGGGGGGGGGGGGGGGGGGGFFGGGEGGGGGGGGGGFGDGGGGGGGGGGGGGFGGGGGGGGGGGEGFGGG=9DGGGGGGGGGGGGFFGFGAFFFFFFGGGGFFFCFFFF9?4?9A6::++?@CBFF?:?>@FF>((/1.==DF?<5?CFAE)175<6296(46??B??22<2<20,)1<<F;21:0(38A<>2)))(-,1-(482<2))))).)
@M01607:188:000000000-KTTC9:1:1101:19226:4201 2:N:0:GAAGTGCT+TAAGCGCA
TTAGTCTGCGCTTTCAGCAACTTTAATAAATCTTTCACGGATTTGCTCCCGTCGGAGTTAGCACAATCCGCTGCCGGGTTTTAACCCGACAGCAGTGACCTGTTTGAGCGAGAATTACTCGTCTTCCAGTTCGATGTTGATACCCAGCGAACGAATCTCTTTCAACAATACGTTGAAGGATTCTGGCATGCCCGGCTCCATCTGATGGTTGCCGTCCACGATGTTTTTATACATCTTGGTACGACCGTTCACGTCATCAGACTTAACGGTTAGCATTTCCTGCAAATCACAGGGCTGAGGG
+
CCCCCGGGGGGGGGG;<,=CFFGGGGGGGGGGGGGGGGGGGGGGGFFFGGGGGGGGGGGGGGGGGGGGGGGGGGGGGGGGCGGGGGGGGGGGGGGGGGGGGGGGGGGGGGGGGGGGGGGGGGGGGGGGGGGGGGGGGGGFGGGGGGGGGGGGGFGGGGFGGGGGGGGGGGGGGGGGGFFFFFFFGGGGFFFFFFFFFFGGFFFGFFFFFFDFGEGAEFFD@FFFECFFFE?EFFCEFCEFFEFFFF;DFFFFFFFF:A>33::F=AF?91(-,6<<AA6954:2-6442?A<:0:::(41(
@M01607:188:000000000-KTTC9:1:1101:25204:4209 2:N:0:GAAGTGCT+TAAGCGCA
TTAGTCTGCGCTTTCAGAAACTTTAATAAATCTTTCACGGATTTGCTCCCGTCGGAGTTAGCACAATCCGCTGCCGGGTTTTAACCCGACAGCAGTGACCTGTTTGAGCGAGAATTACTCGTCTTCCAGTTCGATGTTGATACCCAGCGAACGAATCTCTTTCAACAATACGTTGAAGGATTCTGGCATGCCCGGCTCCATCTGATGGTTGCCGTCCACGATGTTTTTATACATCTTGGTACGACCGTTCACGTCATCAGACTTAACGGTGAGCATTTCCTGCACCCTTTGAGGCTGAGGC
+
CCCCCGGGGGGGGGGGGG,EFGGGGGGGGGGGGGGGGGGGGGGGGGGFGGGGGGGGGGGGGGGGGGGGGGGGGGGGGGGGGGGGGGGGGGGGGGGGFGGGGGGGGGGGGGGGGGGGGGFFEGGGGGGGGGGGGDGGGGGFGGGGGGGGGGGGGFGGGFGFFGGGGFFGGGGGFGGGGFFFF7FFFGGGFFFEA>AB5BCFFFFG7@>AEE?FFEEEF?=DFFFFC?F?FFFFE???FEEF?F;?FFF;:?FF6(487<AF??D<BFA:(2(4?>32<A2<><>BFFBBB><)4<B:1:B0,
@M01607:188:000000000-KTTC9:1:1101:16787:4213 2:N:0:GAAGTGCT+TAAGCGCA
TTAGTCTGCGCTTTCAGAAACTTTAATAAATCTTTCACGGATTTGCTCCCGTCGGAGTTAGCACAATCCGCTGCCGGGTTTTAACCCGACAGCAGTGACCTGTTTGAGCGAGAATTACTCGTCTTCCAGTTCGATGTTGATACCCAGCGAACGAATCTCTTTCAACAATCCGTTGACAGATTCTGGCATGCCCGGCTCCATCTGATGGTTGCCGTCCACGATGTTTTTATACATCTTGGTACGACCGTTCACGTCACCAGACTTAACCGTGAGCATTTCCTTCAACATGACGTTCTGACGC
+
CCCCC<FGGGGGGFGGGFA;CCCFFEGGDGGGGGFAFGGD@CFF,@CFGGGGGGGDGGGGDEEAFFGFFDDECEGGGGFGEGGGDEFGGF7BEEEE@EFFFEFGGGGGGGGEGGGGGGGGGGGGGCFDCEGGGGGGGGGFGGG?BDDFGGCCC>8+CFGGGGGGDGGD?,=DFGGG+BFFFEFF+:*?BDFEFFFFF>D4:AAF7A6A@EE?*CEEE9=?>?(/95F@?C36??ECFFFFFFF?>F((47(63266(.22((49*)6)32(-2:7?F<5AF)-.)).((.)--((-4<)4(
@M01607:188:000000000-KTTC9:1:1101:15237:4216 2:N:0:GAAGTGCT+TAAGCGCA
TTAGTCTGCGCTTTCAGAAACTTTAATAAATCTTTCACGGATTTGCTCCCGTCGGAGTTAGCACAATCCGCTGCCGGGTTTTAACCCGACAGCAGTGACCTGTTTGAGCGAGAATTACTCGTCTTCCAGTTCGATGTTGATACCCAGCGAACGAATCTCTTTCAACAATACGTTGAAGGATTCTGGCATGCCCGGCTCCATCTGATGGTTGCCGTCCACGATGTTTTTATACATCTTGGTACGACCGTTCACGTCATCAGACTTAACGGTGAGCATTTCCTGCAATTAAACAGGCTGAGGG
+
CCCCCGGGGGGGGGGGGGGGGGGGGGGGGGGGGGGGGGGGGGGGGGGGGGGGGGGGGGGGGGGGGGGGGGGGGGGGGGGGGGGGGGGGGGGGGFDGGGGGGGGGGGGGGGGGGEGGGGGGGGGGGGGGGGGGGGGGGGGFGGGFGGDFGGGGGFGGGGGGGDGG:FEGGFFGGGGGGFFFFFFFGFFGFFFFFFFFBFGGFFE@CFFF@C:;CEGBEFFFBDD3CEFFFFFFFFFFFF@FFF;;BFFFFFBA?B0::A57<>?FF4>06:(-4(5?A<DA2:(8AB<<ABFFF(,.861,(
@M01607:188:000000000-KTTC9:1:1101:10310:4216 2:N:0:GAAGTGCT+TAAGCGCA
TTAGTCTGCGCTTTCAGAAACTTTAATAAATCTTTCACGGATTTGCTCCCGTCGGAGTTAGCACAATCCGCTGCCGGGTTTTAACCCGACAGCAGTGACCTGTTTGAGCGAGAATTACTCGTCTTCCAGTTCGATGTTGATACCCAGCGAACGAATCTCTTTCAACAATACGTTGAAGGATTCTGGCATGCCCGGCTCCATCTGATGGTTGCCGTCCACGATGTTTTTATACATCTTGGTACGACCGTTCACGTCCTCAGACTTAACGGTGAGCATTTCCTGCATCCAAAAGCGCTGGAGG
+
CCCCCGGGGGGGGGGGGAFGGGGGGGGGGGGGGGGGGGGGGGGGGGEGEGGGGGGGGGGGGGGGGGGGGGGGGGFGGGGGDGGGGGGGGGGGGGGGGGGGGGGGGGGGGGGGGGGGGGFGGGGGGGGGDFGGGGGGGFGFGGGFFGGGGGGGGB88EGGGGGGGGGGGGGGGGGGGGFFFFCFFGGGGFFFEFEFEAFGGFF4CFFFFFE>;?CC5A?EFFFFFFF;;<?<CEEECFF3=4<2;26913(4A:2((42)5>:>>FAFF9B6<33<?FFF>))((-4()).,(.(-24((4-
@M01607:188:000000000-KTTC9:1:1101:9191:4224 2:N:0:GAAGTGCT+TAAGCGCA
TTAGTCTGCGCTTTCAGAAACTTTAATAAATCTTTCACGGATTTGCTCCCGTCGGAGTTAGCACAATCCGCTGCCGGGTTTTAACCCGACAGCAGTGACCTGTTTGAGCGAGAATTCCTCGTCTTCCAGTTCGATGTTGATACCCAGCGAACGAATCTCTTTCAACAATACGTTGAAGGATTCTGGCATGCCCGGCTCCATCTGATGGTTGCCGTCCACGATGTTTTTATCAATCTTGGTACGACCGTTCACGTCATCAGTCTTAACGGTGAGCATTTCCTGCATCATATAACGCTGAGGG
+
CCCCCGGGGGGGGGGGGA<FGFGGGGGGGGGGGGGGGGGGGGGGGACAEFGGGGGGGGGGGGGGGGGGFGGGEGGGGGGGEGGGFFDGGGFGGGGGGGGGGGGGGGGGGGGGGGFFGGGGGGGGGGGGGGGGGGGGGGGFGGGGFGGGGGGGGFEGGGGGGGGGGGD=EGGGGGGGGFFAFFFFGFGGFFFEFDEAAEDDFFCFCFFFE=?FCE5?D>BFFFDD5<AFFF))16767<@F45(,26>;??7A??<68AF<))646)9(96(405)8AF>A)43,4:)..-))6:9BBF??4
@M01607:188:000000000-KTTC9:1:1101:7880:4226 2:N:0:GAAGTGCT+TAAGCGCA
TTAGTCTGCGCTTTCAGAAACTTTAATAAATCTTTCACGGATTTGCTCCCGTCGGAGTTAGCACAATCCGCTGCCGGGTTTTAACCCGACAGCAGTGACCTGTTTGAGCGAGAATTACTCGTCTTCCAGTTCGATGTTGATACCCAGCGAACGAATCTCTTTCAACAATACGTTGAAGGATTCTGGCATGCCCGGCTCCATCTGATGGTTGCCGTCCACGATGTTTTTATACATCTTGGTACGACCGTTCACGTACTCAGCATTAACGGTTAACATTTCCTGCACGTAAGTTTTCTGAGGT
+
CCCCCGGGGGGGGGGFGF9FGGGGGGGGGGFFGGGGGGGGGGGGGGGGGGGGGGGGGGGGGGGGGGGGG7FFEEGGCGGGGGGGGGGGGGGGGGGFDFFFEGGCFGG7EG>7BCFGGGGGEGGGGGGGGGFFGG8@FGGFG@F@FGFGGGGGGEGGGGGFGGGGD8FDFFFFGF9CCFAFFEAFGGGGFFFB5BFAADGGFFF>FFF*9CAFC:EFFFF@=@<8C3A(/9)9<C74C33=))(:(3>FB?>6::((46))))).62),3:(1).)6>444A>713(4((46:<)-64-6:(
@M01607:188:000000000-KTTC9:1:1101:24531:4227 2:N:0:GAAGTGCT+TAAGCGCA
TTAGTCTGCGCTTTCAGAAACTTTAGTAAATCTTTCACGGATTTGCTCCCGTCGGAGTTAGCACAATCCGCTGCCGGGTTTTAACCCGACAGCAGTGACCTGTTTGAGCGAGAATTACTCGTCTTCCAGTTCGATGTTGATACCCAGCGAACGAATCTCTTTCAACAATACGTTGAAGGATTCTGGCATGCCCGGCTCCATCTGATGGTTGCCGTCCACGATGTTTTTATACATCTTGGTACGACCGTTCACGTCATCAGACTTAACGGTGAGCATTTCCTGCATCAGAAGATGCTGAGGG
+
CCCCCGGGGGGGGGGGGG9FGFGGGGGGGGGGGGGGGGGGGGGGFGGGGGEGGGGGGGGGGGGGGGGGGGGGGGGGGGGGGGGGGGGGGGGGGGGGGGGGGGGGGGGGGGGGGGGGGGGGGGGGGGGGGGGGGGGGGGGFGFG=DGGGGGGGGEGGGGFFGGGGGGGGGGGGGGGGGFFAFFFADGGGFFFFFFFE:DCFFFEGGFFFFEBFFDE??@EFFF63C6A;@F6???C9CEFF?CD199>FB17>?F<0?A6>??:AF>>6B?111()5A<AB99>7A<0).6(.4>2)<D(6(
@M01607:188:000000000-KTTC9:1:1101:9723:4233 2:N:0:GAAGTGCT+TAAGCGCA
TTAGTCTGCGCTTTCAGAAACTTTAATAAATCTTTCACGGATTTGCTCCCGTCGGAGTTAGCACAATCCGCTGCCGGGTTTTAACCCGACAGCAGTGACCTGTTTGAGCGAGAATTACTCGTCTTCCAGTTCGATGTTGATACCCAGCGAACGAATCTCTTTCAACAATACGTTGAAGGATTCTGGCATGCCCGGCTCCATCTGATGGTTGCCGTCCACGATGTTTTTATACATCTTGGTACGACCGTTCACGTCATCAGACTTAACGGTGAGCATTTCCTGCACCAGTTCTGGCTGAGGG
+
CCCCCGGGGGGGGGGGGCFGGGGGGGGGGGGGGGGGGGGGEGGGGGGGGGDGGGGGGGGGGGGGGGGGGGGGGGGGGGGGGGGGGGGGGGGGFGFGGGGGGGGGGFGGGGGGGGGGGGGGGGGGGGGGGGGGGGGGGGGFGGGGGGGGGGGGGFGGGGFGFGGGGGGFGGGGGGGGGFFFFFFFGGGGFFFCF>DFFAGGFFFGGFFFBFDAGGGFFFEDFFFFC?A<DEFFFEFEFF3AEEFF@FFFFFFAB?BFFAAFFFFFFDB60???BFABFFFB>4((.33(.))6)5:211.:(
@M01607:188:000000000-KTTC9:1:1101:14150:4258 2:N:0:GAAGTGCT+TAAGCGCA
TTAGTCTGCGCTTTCAGAAACTTTAATAAATCTTTCACGGATTTGCTCCCGTCGGAGTTAGCACAATCCGCTGCCGGGTTTTAACCCGACAGCAGTGACCTGTTTGAGCGAGAATTACTCGTCTTCCAGTTCGATGTTGATACCCAGCGAACGAATCTCTTTCAACAATACGTTGAAGGATTCTGGCATGCCCGGCTCCATCTGATGGTTGCCGTCCACGATGTTTTTATACATCTTGGTACGACCGTTCACGTCATCAGACTTAACGGTGAGCATTTCCTGCCCATGGCGTAGCTGAGGG
+
CCCCCGGGGGGGGGGGGGGGGGGGGGGGGGGGGGGGGGGGGGGGGGGFGGFFGGGGGGGGGGGGGGGGGGGGGGGGGGGGEGGGGGGGGGGGGGGGGGGGGGGGGGGGGGGGGGGGGGGGGGGGGGGGGGGGGGFGGGGFEGGFGGGGGGGGGFGGGFGGGGGGGGGGFGGGFGGGFFFFFFAFGGFGFFFCFBEFAE7CAFEGGFFFFFFFGGGFFFFFFB183?FF;EEEFCCE6C@A35(61(66:B?D64:<2>)58>7AFFFFF0(4?B<?D<<<4>((().4((-89464-.4((
@M01607:188:000000000-KTTC9:1:1101:13773:4259 2:N:0:GAAGTGCT+TAAGCGCA
TTAGTCTGCGCTTTCAGAAACTTTAATAAATCTTTCACGGATTTGCTCCCGTCGGAGTTAGCACAATCCGCTGCCGGGTTTTAACCCGACAGCAGTGACCTGTTTGAGCGAGAATTACTCGTCTTCCAGTTCGATGTTGATACCCAGCGAACGAATCTCTTTCAACAATACGTTGAAGGATTCTGGCATGCCCGGCTCCATCTGATGGTTGCCGTCCACGATGTTTTTATACATCTTGGTACGACCGTTCACGTCATCAGACTTAACGGTTAGCAATTCCTGCATTTCACCAAGCTGAGGC
+
CCCCCGFFFGGGGGGCCCCCFGFGGGGGGGGGGGGGGFGGGGFGFFEFDFFGGGGGGGDGGGGGGGGGGGFGFGFGGGGGGGGGGFGGGGEGGGGGGGFFGFFGGCG7FE7BEE9FEF9CBFGGGGGGGGGGGGAEGGGDFFDADFGGGGGCE>@F>FCFGGGGFFFFGFGFFGGGGFF6ACFCFG5C8=AE*@BBBF47B18C@CAF:;@FFE*?DFF@FBF1.9;(2C<CCE7)3?@F?C3;0;>FBBF2:?BFFF42<B:<FAFFF1(-422).))65<2(62>5<<A>::63322?(
@M01607:188:000000000-KTTC9:1:1101:21413:4260 2:N:0:GAAGTGCT+TAAGCGCA
TTAGTCTGCGCTTTCAGAAACTTTAATAAATCTTTCACGGATTTGCTCCCGTCGGAGTTAGCACAATCCGCTGCCGGGTTTTAACCCGACAGCAGTGACCTGTTTGAGCGAGAATTACTCGTCTTCCAGTTCGATGTTGATACCCAGCGAACGAATCTCTTTCAACAATACGTTGAAGGATTCTGGCATGCCCGGCTCCATCTGATGGTTGCCGTCCACGATGTTTTTATACATCTTGGTACGACCGTTCACGTCATCAGACTTAACGGTGAGCATTTCCTGCATTTATTAACGCTGAGGG
+
CCCCCGGGGGGGGGG@<,==EFFGGGGGGGGGGGGGGGGGGGGGGGFGGGGGGGGFGGGGGGGGGGGGGGGGGGGGGGGGGGGGGGGGGGGGGGGGGGGGGGGGGGGGGGGGGGGGGGGGGGGGGGGGGGGGGGGGGGGFGGGFGGGGGCEGGFGGGFGGGGGGGGGGGGGGGGGGGFFFFEFFGGGGFFFFFFEFAFGGFFFGFFFFFFFFGGGFFFB@>FF;??A?FE75955;AC);???DFFBFF?2>18??:>B<4?29*:BFF?02(2<DFA)6:AB:9<D<)).<A16::9BB(
@M01607:188:000000000-KTTC9:1:1101:24782:4264 2:N:0:GAAGTGCT+TAAGCGCA
TTAGTCTGCGCTTTCAGAAACTTTAATAAATCTTTCACGGATTTGCTCCCGTCGGAGTTAGCACAATCCGCTGCCGGGTTTTAACCCGACAGCAGTGACCTGTTTGAGCGAGAATTACTCGTCTTCCAGTTCGATGTTGATACCCAGCGAACGAATCTCTTTCAACAATACGTTGAAGGATTCTGGCATGCCCGGCTCCATCTGATGGTTGCCGTCCACGATGTTTTTATACATCTTGGTACGACCGTTCACGTCCTCAGACTTAACGGTGAGCATTTCCTGCAATTGTGGTAGCTGAGGG
+
CCCCCGGGGGGGGGGGGG9FGGGGGGGGGGGGGGGGGGGGGGGGDCEGGGGGGGGGGGGGGGGGGGGGGGGGGGGGGGGGGGGGGGGDGGGGGGGGGGGGGGGGGGGGGGGGGEGGGGGGGGGGGGGGGGGGGGGGGGGFGGGGGGGGGGGGGFGGGGGGGGGGGGGGGGGGGGGGGFFFFEAFGGGGFFFFFFFFFFGGFF=7CFAFEA?FGGGFFFFF>@D;EEF?<EFFFC?CFE@FCE<@@FFFFFFFFF0((440))5<?)43>F083?A?A<<6<<?(<2<DA2:?<9?A4<?42
@M01607:188:000000000-KTTC9:1:1101:24045:4268 2:N:0:GAAGTGCT+TAAGCGCA
TTAGTCTGCGCTTTCAGAAACTTTAATAAATCTTTCACGGATTTGCTCCCGTCGGAGTCAGCACAATCCGCTGCCGGGTTTTAACCCGACAGCAGTGACCTGTTTGAGCGAGAATTACTCGTCTTCCAGTTCGATGTTGATACCCAGCGAACGAATCTCTTTCAACAATACGTTGAAGGATTCTGGCATGCCCGGCTCCATCTGATGGTTGCCGTCCACGATGTTTTTATACATCTTGGTACGACCGTTCCCGTCATCGGACTTAACGGTTAGCATTTCCTGCAAGGTCCCTAGCTGAGGC
+
CCCCCGFGGGGGGGGGGG<FGGGGGGGGGGGGGGGGGGGGGGGGGGGGGGGGGGGGGG8FGGGGGGGGGGGGGGGGGGGGGGGGGGGGGGGGGGGGGGGGGGGGGGGGGGDGGGGGGGGGGGGGGGGGGGGGGGFGGGGFGGGFGGGGGGGGGFGGGGFGGGGGGG8FGGGGGGGGFFFFFFFFFGDFFFFFFFFE=>>CFF;:>FFFFCDA>EGFFFF@>=;=E3F;@FFFEEEFFCFF?C;;6,6?FF(213??1)((,49?FBAB>:23:ABFA<9><2((--())).-)(3442(3(
@M01607:188:000000000-KTTC9:1:1101:23188:4271 2:N:0:GAAGTGCT+TAAGCGCA
TTAGTCTGCGCTTTCAGCCACTTTAATAAATCTTTCACGGATTTGCTCCCGTCGGTGTTAGCACAATCTGCTGCCGGGTTTTAACTCGACAGCAGTGACCTGTTTGAGCGACACTTACTCGTCTTCCAGTTCGATGTTGATACCCAGCGAACGAATCCATTTCAACAATACGTTGAAGGATTCTGGCATGCCCGGATCCATCTGATGGTTGCCGTCCACGATGTTTCTATACACCTTGGTACGCCCGTTAACTGCATTATGTTATATCTTGTAAATTTCCTGATTCCGGTGGCGGTAGCGT
+
BC@C<C,C<@FC@FFGF9<FGFGG,FGF,E@F@6C9<EFECG@F9A,6,C+;,FE@C@EGGGF<EF9F,@FGE<BF>C@@,D<96,A?8FGGGG8?<<EFF,FFF,,4,@++@+94EGEA=F=49@FGGGDECBEE,3D@=9=E,>DD>>C+1:+0A,,,@,=CF,,==AFDED?7C+*;?C0;;,+=:5A);5@*0@CFFF=+=B6**1***=55?935-6@B5@+9*.))))((2.486C(6,6(6((())))).)).))))*))))))))))-644-.6))6:4((4211(,((-)-(
@M01607:188:000000000-KTTC9:1:1101:25365:4273 2:N:0:GAAGTGCT+TAAGCGCA
TTAGTCTGCGCTTTCAGAAACTTTAATAAATCTTTCACGGATTTGCTCCCGTCGGAGTTAGCACAATCCGCTGCCGGGTTTTAACCCGACAGCAGTGACCTGTTTGAGCGAGAATTACTCGTCTTCCAGTTCGATGTTGATACCCAGCGAACGAATCTCTTTCAACAATACGTTGAAGGATTCTGGCATGCCCGGCTCCATCTGATGGTTGCCGTCCACGATGTTTTTATACATCTTGGTACGACCGTTCACGTCATCAGACTTAACGGTGAGCATTTCCTGCATCATAAAAAGCTGAGGG
+
CCCCCGGGGGGGGGGGGG9FGGGGGGGGGGGGGGGGGGGGGGGGGGGGGGGGGGGGGGGGGGGGGGGGGGGGGGGGGGGGEGGGGGGGGGGGGGGGGGGGGGGGGGGGGGGGGGGGGGGGEFEGGGGGGGFGGGGFGGGFGGGFDGGGGGGGGFEDGFFGGGGGGFFFGGGGECGGGFFFFEFF9FFGFFFEFEFF>>DF@F;FGFFFFFFFDEEBFFBDFDF3?EA?1?CEFFFF@3@FEE<DFFBD:4?B?8<B:AF????FFFBFFFF6134<DA<A993,)6:AA>DFFFBF>22?,
@M01607:188:000000000-KTTC9:1:1101:7265:4274 2:N:0:GAAGTGCT+TAAGCGCA
TTAGTCTGCGCTTTCAGCAACTTTAATAAATCTTTCACGGATTTGCTCCCGTCGGAGTTAGCACAATCCGCTGCCGGGTTTTAACCCGACAGCAGTGACCTGTTTGAGCGAGAATTACTCGTCTTCCAGTTCGATGTTGATACCCAGCGAGCGAATCTCTTTCAACAATACGTTGAAGGATTCTGGCATGCCCGGCTCCATCTTATGGTTGCCGTCCCCGATGTTTTTCTACCTCTTGGTTCGACCGTTCACGTCATCAGACGTAACGGTGAGCATTTACTTCAACAGCTTTTGCTGATGG
+
<6ABCFCFGGGECCG9F,;<FGGGCGGGGGGGGGDF9EFC:FEG,,,;CFCFC@F:FCGGGDEGGGCG,:7@@F8FCFGGCF<EG,A:=EEEFDFFCFB,?4CFFC,+?C74C8EGDCFEEGGGF;FFDF;AE8FD,=@ECDA8BE8=+>+==?CD6=9:=,@,E=CE67:+40+9+3*69CFFG,*A>)05*354):4*:+/+5=?AE48A**4/)-(.,(6@?)A@(9?3)../2.=*(1(6(39:-4()(34(.-6<))(4)((((-802()5<F)6)))-.))(4>A))),4))54)
@M01607:188:000000000-KTTC9:1:1101:16844:4278 2:N:0:GAAGTGCT+TAAGCGCA
TTAGTCTGCGCTTTCAGAAACTTTAATAAATCTTTCACGGATTTGCTCCCGTCGGAGTTAGCACAATCCGCTGCCGGGTTTTAACCCGACAGCAGTGACCTGTTTGAGCGAGAATTACTCGTCTTCCAGTTCGATGTTGATACCCAGCGAACGAATCTCTTTCAACAATACGTTGAAGGATTCTGGCATGCCCGGCTCCATCTGATGGTTGCCGTCCACGATGTTTTTATACATCTTGGTACGACCGTTCACGTCATCAGACTTAACGGTGAGCATTTCCTGCAAATGGCTACGCTGGGGG
+
CCCCCGGGGGGGGGGGGFG6CCCFGGGGGGGGGGGGGGGGGGGG9EFGGGGGGGGGGGGGGGGGGGGGGGGGGGGGGGGGGGGGGG8FGGGGGGGGGGGGGGGGGGGGGGGGGGFFGGFGGGGGGGGGGGGGGGGGGDEFGGGCDFEGGGGGGEGGGGGGGGGGGGGGGGGGGGGFGFFFFFFFFGFGFFFFFFFFFFGGAFFFGFFFFF@FGGE5?@=@@2(,56A@FC6CE<C3=C@FEFD<B>@0<0:A?BBF:AA8233<9AA:6((-4724A>4ABF4()))))(,).4(((((-(
@M01607:188:000000000-KTTC9:1:1101:8399:4295 2:N:0:GAAGTGCT+TAAGCGCA
TTAGTCTGCGCTTTCAGAAACTTTAATAAATCTTTCACGGATTTGCTCCCGTCGGAGTTAGCACAATCCGCTGCCGGGTTTTAACCCGACAGCAGTGACCTGTTTGAGCGAGAATTACTCGTCTTCCAGTTCGATGTTGATACCCAGCGAACGAATCTCTTTCAACAATACGTTGAAGGATTCTGGCATGCCCGGCTCCATCTGATGGTTGCCGTCCACGATGTTTTTATCCATCTTGGTACGACCGTTCACGTCATCAGACTTAACGGTTAGCATTTCCTGCAACGAGTGCAGCTGAGGG
+
CCCCCGGGGGGGGGGGG<FFGGGGGGGGGGGGGGGGGGGGGGGGDFGGGGGGGGGGGGGGGGGGGGGGGGGGGGGGGGGGGGGGGGGGGGGGGGGGEGFGGGGGGGGFGGG7EGGGCGGGGGGGGGGGGFGGDCCFGGFCGFFFEGGGGGGGGEEGGGGGGGGGGGGF,<CCFDGGGAFFFFFFGGGGFFFFF5?5)@;FFA;FGFFF<E?AFCEDEFEF2(=;E3;?;?)9?EFCF<3A4E;DF00(4<?F:71<74..2,)6/:AB;:(332)6<<9)6A>?F71((-49<4).5)(4(
@M01607:188:000000000-KTTC9:1:1101:18537:4309 2:N:0:GAAGTGCT+TAAGCGCA
TTAGTCTGCGCTTTCAGAAACTTTAATAAATCTTTCACGGATTTGCTCCCGTCGGAGTTAGCACAATCCGCTGCCGGGTTTTAACCCGACAGCAGTGACCTGTTTGAGCGAGAATTACTCGTCTTCCAGTTCGATGTTGATACCCAGCGAACGAATCTCTTTCAACAATACGTTGAAGGATTCTGGCATGCCCGGCTCCATCTGATGGTTGCCGTCCACGATGTTTTTATACATCTTGGTACGACCGTTCACGTCATCAGACTTAACGGTGAGCATTTCCTGCAACACCACGAGCTGAGGG
+
CCCCCGGGGGGGGGGGGGG<CCCFGGGGGGGGGGGGGGFFGGGGAFFGGGGGGGGEGGGGGGGGGGFGGGGGGGGGGGFEDFFGFG?CFGGEGFGFFGGGGGGGGGGGGGGGGGGGGGFGGGGGGGGGFFEFGGGGGGGFGFGFEGGGGGGCEFGGGGGGGGGGGGGGGGGFEFGGGFFFF7FFGGGGFFFCABBFFFGGFFFGGFFFEAAF>EC>65;@BF?@)9;=?3CE?EFFFC@F?C@DFFF?<:>4<:?B7<)52>B<=>FF>622?BF?BAF92<7:<BFF:<<:(9040.4((
@M01607:188:000000000-KTTC9:1:1101:25767:4314 2:N:0:GAAGTGCT+TAAGCGCA
TTAGTCTGCGCTTTCAGAAACTTTAATAAATCTTTCACGGATTTGCTCCCGTCGGAGTTAGCACAATCCGCTGCCGGGTTTTAACCCGACAGCAGTGACCTGTTTGAGCGAGAATTACTCGTCTTCCAGTTCGATGTTGATACCCAGCGAACGAATCTCTTTCAACAATACGTTGAAGGATTCTGGCATGCCCGGCTCCATCTGATGGTTGCCGTCCTCGATGTTTTTATACATCTTGGTACGACCGTTCACGTCATCCGACTTAACGGTTAGCATTTCCTGCAGGGGGTCGTGCCTAGGG
+
CCCCC<EFFGGFFGGGGGACFFGGGGGGGGGGGGGGGGGG>FFG9EAFFGEGGGGGGGGGGGGGGGGG8F@EFG8CE7FFEGFGEFGGGGGGGFGGGGGF9FGFBD,F@FEG74CDECFGGFDFGGGGGG,9@4@=E=FFGGGGE98DGGGGGE6D6CFGGGGGFFDF9A9FFDF+<FA*;AAF+EFCFCFFFE>DFFGGABE7FFFAFFBFGGGFF(0/:DE8C<F@())7?33):<);9.((.,2:8?:B?BB0<<)212626)4((-(4?AA6:<62.40.4(((,-40(-3()-(((
@M01607:188:000000000-KTTC9:1:1101:25838:4314 2:N:0:GAAGTGCT+TAAGCGCA
TTAGTCTGCGCTTTCAGAAACTTTAATAAATCTTTCACGGATTTGCTCCCGTCGGAGTTAGCACAATCCGCTGCCGGGTTTTAACCCGACAGCAGTGACCTGTTTGAGCGAGAATTACTCGTCTTCCAGTTCGATGTTGATACCCAGCGAACGAATCTCTTTCAACAATACGTTGAAGGATTCTGGCATGCCCGGCTCCATCTGATGGTTGCCGTCCACGATGTTTTTATACATCTTGGTACGACCGTTCACGTCATCAGACTTAACGGTGAGCATTTCCTGCACGAACAACAGCTGAGGG
+
CCCCCFGGGGGGGGGGGG,EGGGGGGGGGGGGGGGGGGGGGGGGGGFGGGDDGGGGGGGGGGGGGGGGGGGGGGFEFGGGEGGGGGGGGGGGGGGGGGGGGGGGGGGGFGGDGGGGGGGGGGGGGGGGGGGGGGGGGGGFGGGFCFGFGGGGCDGGGEGGGGGGGFGGGDFGGFFGFA5FFEFFGGGGFFFFFAEBBEDFFFEGGAFFEFFFGGGFFFFD>F?8CFFF@FEFFFFFFC3/)7;;@>97<?FBFFB1<A)54:?F=ADFF?(1:7)8AF4A<A?<::6699?0(4442,(-(
@M01607:188:000000000-KTTC9:1:1101:12929:4323 2:N:0:GAAGTGCT+TAAGCGCA
TTAGTCTGCGCTTTCAGAAACTTTAATAAATCTTTCACGGATTTGCTCCCGTCGGAGTTAGCACAATCCGCTGCCGGGTTTTAACCCGACAGCAGTGACCTGTTTGAGCGAGAATTACTCGTCTTCCAGTTCGATGTTGATACCCAGCGAACGAATCTCTTTCAACAATACGTTGAAGGATTCTGGCATGCCCGGCTCCATCTGATGGTTGCCGTCCACGATGTTTTTATACATCTTGGTACGACCGTTCACGTCATCAGACTTAACGGTGAGCATTTCCTGCAGTTGTTCTCGCTGAGGG
+
CCCCCGGGGGGGGGGCCEFFGGGGGGGGGGGGGGGGGGGGGGGGGGGGGGGGGGGGGGGGGGGGGGGGGGGGGGGGGGGGGGGGGGGGGGGGGGGGGGGGGGGGGGG?FGGGGGGGGGGGGGGGGGGGGFFGGGGGGGGFGGGFFGGGGGGGGFGGDGGFGGGGGGGGGGGGGGGGGFFAFFFFGGGGF@FEFFFFFFGGFFFGGFFFFFFFFGGFADFFFFFFECA;(<EF???9;?)AEEF;@9@D??FA0??F?9A7<??A44<B014117>?B46>BD?1()-)).).-(-:1((-(
@M01607:188:000000000-KTTC9:1:1101:12340:4345 2:N:0:GAAGTGCT+TAAGCGCA
TTAGTCTGCGCTTTCAGAAACTTTAATAAATCTTTCACGGATTTGCTCCCGTCGGAGTTAGCACAATCCGCTGCCGGGTTTTAACCCGACAGCAGTGACCTGTTTGAGCGAGAATTACTCGTCTTCCAGTTCGATGTTGATACCCAGCGAACGAATCTCTTTCAACAATACGTTGAAGGATTCTGGCATGCCCGGCTCCATCTGATGGTTGCCGTCCACGATGTTTTTATACATCTTGGTACGACCGTTCACGTCATCAGACTTAACGGTGAGCATTTCCTGCACGGCTATGAGCTGAGGG
+
CCCCCGGGGGGGGGGDFGFFGGGGGGGGGGGGGGGGGGGGGGGGFGGGGGGGGGGGGGGGGGGGGGGGGGGGGGFGGDGGGGGGGGGGGDGGGGGGGGGGGGGGGGG?FGDGGGGGGGGDGFGGGGGGGGGGGGGGGEGFGGGCFGGFGGEGGFGGDDFGGGGGGGFGGGGGGGGG+8?FFFFAGGGGFFF5FFFB9DCFFFFGGFFF=A?FGDCBFFF@FFF@?78=@<3???CCFFFFE?@0>B9;?<:>?F<??B)5<>229))-4((-40).6>>AB<>(5(,-(1<A2<A2223((
@M01607:188:000000000-KTTC9:1:1101:14390:4349 2:N:0:GAAGTGCT+TAAGCGCA
TTAGTCTGCGCTTTCAGAAACTTTAATAAATCTTTCACGGATTTGCTCCCGTCGGAGTTAGCACAATCCGCTGCCGGGTTTTAACCCGACAGCAGTGACCTGTTTGAGCGAGAATTACTCGTCTTCCAGTTCGATGTTGATACCCAGCGAACGAATCTCTTTCAACAATACGTTGAAGGATTCTGGCATGCCCGGCTCCATCTGATGGTTGCCGTCCACGATGTTTTTATACATCTTGGTACGACCGTTCACGTCATCAGGCTTAACGGTTAGCATTTCCTGCACTGGCCTTAGCTAGGGC
+
CCCCCCFGGGGGGGGGGGGGGGGGGGGGGGGGGGGGGGGGGGGGGGE@EFGGGGGGGGGGDGGGGGGGGGGGGGGGGGGGCGGGGGGGGGGGGGGGGGGGFGGGGGGGGGGGGGGGGGGGGGGGGGGGGGFGGGGGGGGFGGGGFF?EGGGECBEGGGGGGGGGFGGCGGGGGGDGGFFFFE5CCEGGFFFFFDF>=ECFFB*@FFFFEFDFGEGFFDE559@@C<AD<??53.56CEEF3CDF(6;2::4)2:<:<<>2)(,(/)),--(-426ABAFA<9>04)206()55<B)))((,
@M01607:188:000000000-KTTC9:1:1101:26155:4350 2:N:0:GAAGTGCT+TAAGCGCA
TTAGTCTGCGCTTTCAGAAACTTTAATAAATCTTTCACGGATTTGCTCCCGTCGGAGTTAGCACAATCCGCTGCCGGGTTTTAACCCGACAGCAGTGACCTGTTTGAGCGAGAATTACTCGTCTTCCAGTTCGATGTTGATACCCAGCGAACGAATCTCTTTCAACAATACGTTGAAGGATTCTGGCATGCCCGGCTCCATCTGATGGTTGCCGTCCCCGATGTTTTTATACATCTTGGTACGACCGTTCCCGTCATCAGACTTAACGGTGATCATTTCCTGCAGTATGTTGTGCTGAGGG
+
CCCCCGGGGGGGGGGGGG9FGGGGGGGGGGGGGGGGGGGGDGGGGGFCGGGGGGGGGGGGGGGGGFGGGGGGGGGGGGGGGGGGGGGGGGGGGGGGGGFGFEFGGGGGGGGDGGGGGGGAEGGGGGGGGGGGGGCFGGGBFGGFGGGGGGGGGFGGCFGGGGGGGGGFFFGGGGGFDFFFFFFFGGGGFFA8FEBD5ADCFFFGGFFFFC>FDEE;;(25>;66??48;EFEC?C9F<4F9EFFF0(8::1)2:6814527474@)6?6:0,)))..::24:2.(-)-)6))(-).)-(-(
@M01607:188:000000000-KTTC9:1:1101:14552:4354 2:N:0:GAAGTGCT+TAAGCGCA
TTAGTCTGCGCTTTCAGAAACTTTAATAAATCTTTCACGGATTTGCTCCCGTCGGAGTTAGCACAATCCGCTCCCGGGTAGTAACCCGACAGCAGTGACCTGTTTGAGCGAGAATTACACGTCTTCCAGTTCGATGTTGATACCCAGCGAACGAATCTCTTTCAACAATACGTTGATGGATTCTGGCATTCACGGCTCCATCTGATGGTTGCCGTCCAGGATGGCTTTATACATCTTGGTACGACCGTTCACGTCATCAGTCTTAACGGTTAGCATTTCCTGCTGGGGCTACTGCTGCGCG
+
-A66A9C,6@:F,CC9EFE@F<6E6EGGD@AFGFDG<E<@@BFAE@E<,6@,8CBFC@<@9@<FFEEGF77C+66@:F7+,96@?FGGGDGECFGFF?EFA<EF,4,4,@+8CEF;=F,9+,9?+4=?@94,@?FGGGFB,?D4>E8D+BE81?EF8,@DF8CA=D?8,EDCEG6++?9*+**++43;**1*3;5>5*9?+=62=6@?:A>F*:4)25)(-76-(0//)1)75614AE7A3<(,.21(3((.341(2)-)).)6/6A6;:3(.)6-)-.54)(()(40(4(()))-.)((-
@M01607:188:000000000-KTTC9:1:1101:15371:4364 2:N:0:GAAGTGCT+TAAGCGCA
TTAGTCTGCGCTTTCAGAAACTTTAATAAATCTTTCACGGATTTGCTCCCGTCGGAGTTAGCACAATCCGCTGCCGGGTTTTAACCCGACAGCAGTGACCTGTTTGAGCGAGAATTACTCGTCTTCCAGTTCGATGTTGATACCCAGCGAACGAATCTCTTTCAACAATACGTTGAAGGATTCTGGCATGCCCGGCTCCATCTGATGGTTGCCGTCCACGATGTTTTTATACATCTTGGTACGACCGTTCACGTCATCAGACTTAACGGTGAGCATTTCCTGCAATCATTACTGCTGAGGC
+
CCCCCGGGGGGGGGGGGGGGGGGGGGGGGGGGGGGGGGGGGGGGGGFFFGGGGGGGGGGGGGGGGGGGGGGGGGGGGGGGEGGGGGGGGGGGGGGGGGGGGGGGGGGGGGGGGGGGGGCGGGGGGGGGGFGGGGFGGGGFGGGGGGGGGDGGCA>FEFGGGGGGGGGGGGD?9CFGGAAFF@FFGGGGFFFBFFDFABGGFFFGGFFFFF@FGEE>>@@D>BD@E<A<DCFC6CEEFE3B?E;;9BFDF??>??1(49)48>?<F<<?B?0<??<<A<A<))30<<0,:>AA))6:)4(4(
@M01607:188:000000000-KTTC9:1:1101:7677:4368 2:N:0:GAAGTGCT+TAAGCGCA
TTAGTCTGCGCTTTCAGAAACTTTAATAAATCTTTCACGGATTTGCTCCCGTCGGAGTTAGCACAATCCGCTGCCGGGTTTTAACCCGACAGCAGTGACCTGTTTGAGCGAGAATTACTCGTCTTCCAGTTCGATGTTGATACCCAGCGAACGAATCTCTTTCAACAATACGTTGAAGGATTCTGGCATGCCCGGCTCCATCTGATGGTTGCCGTCCACGATGTTTTTATACATCTTGGTACGACCGTTCACGTCATCAGACTTAACGGTGAGCATTTCCTGCATATTTTCAAGCTGAGGG
+
CCCCCGGGGGGGGGGGGGFGGGGGGGGGGGGGGGGGGGGGGGGGGGGGGGGGGGGGGGGGGGGGGGGGGGGGGGGGGGGGGGGGGGGGGGGGGGGGGGGGGGGGGGGGGGGDGGGGGGCGGGGGGGGGGGGGGGGGGGFFGGGGGGGFGGGGGEGGGFGGGGGGGGGGGGGGGGGGGFFFFFFFFGCFFDF@FFFFFFGGFFFGGFFFFFFFGGGFF@FF9B@;63A0??CEEFECFEFF)58?BB933(0<??F?<B432239FBBFFF:?<:<4AAF2).(,-5<>DFFFF>?:).481
@M01607:188:000000000-KTTC9:1:1101:12477:4373 2:N:0:GAAGTGCT+TAAGCGCA
TTAGTCTGCGCTTTCAGAAACTTTAATAAATCTTTCACGGATTTGCTCCCGTCGGAGTTAGCACAATCCGCTGCCGGGTTTTAACCCGACAGCAGTGACCTGTTTGAGCGAGAATTACTCGTCTTCCAGTTCGATGTTGATACCCAGCGAACGAATCTCTTTCATCAATACGTTGAAGGATTCTGGCATGCCCGGCTCCATCTGATGGTTGCCGTCCACGATGTTTTTATACATCTTGGTACGACCGTTCACGTCATCAGACTTAACGGTTAGCATTTTCTGCCCTCTTCTAAGCTGCGGT
+
CCCCCGGGGGGGGGGEEFCFGGGGGGGGGGGGGGGGGGGGFFGGCGGGGGDGGGGGGGGGGGGGGGGGFGGGGGGGGGGGGGGGGGGGGGGGGGGGFGGGGGGGGGGDFGGGEGGGGGGGGGGGGGGGGGGGGGGGGGGFGGGGGGGGGGGGGFGGGGGGGGGGFFGGGFFFGGDGGFFFFFFFGGGGFFF@ABFF>BDGFFFGGFCFFFAFGGGFFFFFFFF@FCF?@EFFE36?F?<A9E<@BFFF;0:A011(,6:?>372644?((((.)64A2)66)6<<>??A))-)-1))(,(-
@M01607:188:000000000-KTTC9:1:1101:14073:4376 2:N:0:GAAGTGCT+TAAGCGCA
TTAGTCTGCGCTTTCAGAAACTTTAATAAATCTTTCACGGATTTGCTCCCGTCGGAGTTAGCACAATCCGCTGCCGGGTTTTAACCCGACAGCAGTGACCTGTTTGAGCGAGAATTACTCGTCTTCCAGTTCGATGTTGATACCCAGCGAACGAATCTCTTTCAACAATACGTTGAAGGATTCTGGCATGCCCGGCTCCATCTGATGGTTGCCGTCCACGATGTTTTTATACATCTTGGTACGACCGTTCACGTCATCAGACTTAACGGTGAGCATTTCCTGCAAAGGGACAAGCTGAGGG
+
CCCCCGGGGGGGGGGGGGGGGGGGGGGGGGGGGGGGGGGGGGGGGDEEEECFGGGGGGGGGGGGGGGGGGGGGGGGGGGGDGGGGGGGEGGGGGGGGGGGGGGGGFFGGGGGGGGGGGGGGGGGGFGGGGGGGGGGGGGFGGGDFGGCEEGDGFGFGGGFGGGGGGGGGGGGGGGGGFFFAEFFGGGGFFFFFEEDFEGGFFFGGFFFFFFFGGGA?@E@FFFD3)83=EEC35?EFF)AEF@FF@>???BFFFBF:D<><?BFF4>BFFF?::>?BA>ABBF04):?0:<FFFFF?)(,-
@M01607:188:000000000-KTTC9:1:1101:22857:4377 2:N:0:GAAGTGCT+TAAGCGCA
TTAGTCTGCGCTTTCAGACACTTTAATAAATCTTTCACGGATTTGCTCCCGTCGGAGTTAGCACAATCCGCTGCCGGGTTTTAACCCGACAGCAGTGACCTGTTTGAGCGAGAATTACTCGTCTTCCAGTTCGATGTTGATACCCAGCGAACGAATCTCTTTCAACAATACGTTGAAGGATTCTGGCATGCCCGGCTCCATCTGATGGTTGCCGTCCACGATGTTTTTATACATCTTGGTACGACCGTTCACGTCATCAGACTTAACGGTGAGCATTTCCTGCATCCATAATAGCTGATGG
+
CCCCC9EFGGGGGGGGG6,CFGGGGGGGGGGGGGGGGGGGGGGGGGGGGGGGGGGGGGGGGGGGGGGGGGGGGGGGGGGGGGGGGGGGGGGGGGGGGGFGGGGGGGGGGGGGGGGGGGGGGGGGGGGGGGGGGGGGGGGFGGGGGGGGGGGGGFGFGGGGGGGFGGGGGCGGGGGGGFFFFCFFGGGGFFFFFDBF=4CFFFFGGFFFFFBFF5EEEFFFFFFD5CFFFFFFFFFFFCFF?EFDFF;;??FFFFF025<D32046>BF0?:637AFF>AFFA:7>A:?D9?A:))64).6)
@M01607:188:000000000-KTTC9:1:1101:13263:4390 2:N:0:GAAGTGCT+TAAGCGCA
TTAGTCTGCGCTTTCAGAAACTTTAATAAATCTTTCACGGATTTGCTCCCGTCGGAGTTAGCACAATCCGCTGCCGGGTTTTAACCCGACAGCAGTGACCTGTTTGAGCGAGAATTACTCGTCTTCCAGTTCGATGTTGATACCCAGCGAACGAATCTCTTTCAACAATACGTTGAAGGATTCTGGCATGCCCGGCTCCATCTGATGGTTGCCGTCCACGATGTTTTTATACATCTTGGTACGACCGTTCCCGTCATCCGGCTTAACGGTTAGCATTTCCTGCAACGTTTTTGGCCTGAGG
+
CCCCCGGGGGGGGGGEFFGGGGGGGGGGGGGGGGGGGGGGGGGG<FGGGGGGGGGGGGGGGGGGGGGGGGGGGGGGGGGGGGGGGGGGGGGGGGGGGGGGGGGGGGG7FFGGGGGGGGGGGGGFGGGGGFGGGGGGGGGFGFGGBFGGGGGGGFGGGGGGGGGGGGGGGGGGG?6CC?FFFFFFGGGGFDFCFDFFAE*9B8987A>A>C>ACEGFFFF==>?5?<F@FF?).)9CACEFEE??BF;1:432:??FF9)(((,-/:22>?((()).664<A>??2.(,.(((-()))((.(
@M01607:188:000000000-KTTC9:1:1101:7590:4395 2:N:0:GAAGTGCT+TAAGCGCA
TTAGTCTGCGCTTTCAGAAACTTTAATAAATCTTTCACGGATTTGCTCCCGTCGGAGTTAGCACAATCCGCTGCCGGGTTTTAACCCGACAGCAGTGACCTGTTTGAGCGAGAATTACTCGTCTTCCAGTTCGATGTTGATACCCAGCGAACGAATCTCTTTCAACAATACGTTGAAGGATTCTGGCATGCCCGGCTCCATCTGATGGTTGCCGTCCACGATGTTTTTATACATCTTGGTACGACCGTTCACGTCATCAGACTTAACGGTTAGCATTTCCTGCAGGGTAACCATCTGAGGT
+
CCCCCFCFGGGGGGGGGGCFGGGGGGGGGGGGGGGGGGGGGGGGGGGGGGGGGGGGGGGGGGGGGGGGGDFGGEGGGGGGDCFGFGGGDGGGGGGGGGGGGGGGGGGGGGGEE@CFCEDGCFEFGGGGGGGGGGGFFGGFGEGGDFGGGCEGGFGGGGGGGGCAFGGGGFGFGGG9@AFFFCFFGGG>FFFEF>>>=EG41BCCCFFFFFFFFGE>?9@F>(43))./3CCFFF3)@?8FEC((441?:::B0(10(:4.)53<*6<6(,-((-).62)).44,509.4(2)))(.6-48.
@M01607:188:000000000-KTTC9:1:1101:23242:4397 2:N:0:GAAGTGCT+TAAGCGCA
TTAGTCTGCGCTTTCAGACACTTTAATAAATCTTTCACGGATTTGCTCCCGTCGGAGTTAGCACAATCCGCTGCCGGGTTTTAACCCGACAGCAGTGACCTGTTTGAGCGAGAATTACTCGTCTTCCAGTTCGATGTTGATACCCAGCGAACGAATCTCTTTCAACAATACGTTGAAGGATTCTGGCATGCCCGGCTCCATCTGATGGTTGCCGTCCACGATGTTTTTATACATCTTGGTACGACCGTTCACGTCATCAGACTTAACGGTGAGCATTTCCTGCCGTTGTCGTTGCTGAGGC
+
CCCCCGGGGGGGGGGGG,,CFGGGGGGGGGGGGGGGGGGGGGGGFGGGGGGGGGGGGGGGFFGGGGGGGGGGFGGGGGGGEGGGGGGGGGGGGGGGGGGGGGGFGGGGG>FCGGGGGGGGDFGGGGGGGGGG>DGFGGGCGGGGGGGGGGGDEEGFGFGGGGGGGGGFFGGGFGGGGFF59AAFFFGGFB5>;?BE>EGGFFFFCFFFEEBFCCEFFFEFFB<@37;=DFCC5<37@C8A;E(8:>9??:?903<??:<?5??>B).:9?06??A?>:<A<9:20(2,391:??FAAA0:(
@M01607:188:000000000-KTTC9:1:1101:22190:4398 2:N:0:GAAGTGCT+TAAGCGCA
TTAGTCTGCGCTTTCAGACACTTTAATAAATCTTTCACGGATTTGCTCCCGTCGGAGTTAGCACAATCCGCTGCCGGGTTTTAACCCGACAGCAGTGACCTGTTTGAGCGAGAATTACTCGTCTTCCAGTTCGATGTTGATACCCAGCGAACGAATCTCTTTCAACAATACGTTGAAGGATTCTGGCATGCCCGGCTCCATCTGATGGTTGCCGTCCACGATGTTTTTATACATCTTGGTACGACCGTTCACGTCATCAGACTTAACGGTGAGCATTTCCTGCAGTTAACAAGGCTGAGGG
+
CCCCCGGGGGGGGGGGG,;EFGGGGGGGGGFGGGGGGGGGGGGGGGGFGGGGGGGGGGGGGGGGGGGGGGGGGGGGGGGGGGGGGGGGGGGGGGGGGGGGGGGGGFGGGGGCEGGGGGGGGGGGGGGGGFGGGGGFGGGFGGGDGGGGGGGGGFGGGGFGGGGGGGGGGDFGGGGFGFFFFFFFGGGGFFFFFFFE=BDGFFFGGFFFFFEAFDGFEF=9@FF3CEFF;CEFE39CFCFFCF@<>>BF?BFFBFBF1<A<2?:264<B9B?6?(5<AA4<24((.)6)6:<3:(1:?FF0<
@M01607:188:000000000-KTTC9:1:1101:16809:4404 2:N:0:GAAGTGCT+TAAGCGCA
TTAGTCTGCGCTTTCAGAAACTTTAATAAATCTTTCACGGATTTGCTCCCGTCGGAGTTAGCACAATCCGCTGCCGGGTTTTAACCCGACAGCAGTGACCTGTTTGAGCGAGAATTACTCGTCTTCCAGTTCGATGTTGATACCCAGCGAACGAATCTCTTTCAACAATACGTTGAAGGATTCTGGCATGCCCGGCTCCATCTGATGGTTGCCGTCCACGATGTTTTTATACATCTTGGTACGACCGTTCACGTCATCAGACTTAACGGTGATCATTTCCTGCCCTTCCAACAGCGTAGGG
+
CCCCCGGGGGGGGGGGGGG6CCEFGGGGGGGGGGGGGGGGGGGG9FGGGGGGGGGGGGGGGGGGGGGGGGGGGGGGGGGGGGGGGGGGGGGGGGGGGGGGGGGGGGGGGGGGDEGGGGGGGGGGGGGGGGGGGGGGGGGFGGGDGGGGGGGGGFGGGGGGGGGGGGG@FFGGGGFFFFFFFFFFGGGGFFFFFFFFFECDCFFGGFFFFF>FFGGFFFE@>BDDEFFF0C?EFFEFFEFFEFDD>19<FB?DF:6B?F2<<>2A?>A?BFBF24::)<BAFA((48((2<A:602(-(((-
@M01607:188:000000000-KTTC9:1:1101:11804:4417 2:N:0:GAAGTGCT+TAAGCGCA
TTAGTCTGCGCTTTCAGAAACTTTAATAAATCTTTCACGGATTTGCTCCCGTCGGAGTTAGCACAATCCGCTGCCGGGTTTTAACCCGACAGCAGTGACCTGTTTGAGCGAGAATTACTCGTCTTCCAGTTCGATGTTGATACCCAGCGAACGAATCTCTTTCAACAATACGTTGAAGGATTCTGGCATGCCCGGCTCCATCTGATGGTTGCCGTCCACGATGTTTTTATACATCTTGGTACGACCGTTCACGTCATCAGACTTAACGGTGAGCATTTCCTGCATGAGTTGTTTCTGAGGC
+
CCCCCGFGGGGGGGGEFFFFGGGGGGGGGGGGGGGGGGGGGGGGGGGGGGGGGGGGGGGGGGGGGGGGGGGGGGGGGGGGGGGGGGGGGGGGGGGGGGGGGGGGGGGCFGGGGDGGGGGGGGGGGGGGGFGGGGGGGGGFGGGDFGGFGGGGGEGGGGGGGGGFGFGFGGGGGGGGGFFFFFFFGGGGFFF@CEFF=BGGFFEFFFFFFF?FGGGA;@EDFFFFEEAD@FFFC??EC);FFFDFB2>?BF?F0(4:?>>F2?DBBA<?9?6((33>AA<):BF0)..2:<)6:(6:4><:(
@M01607:188:000000000-KTTC9:1:1101:16563:4417 2:N:0:GAAGTGCT+TAAGCGCA
TTAGTCTGCGCTTTCAGAAACTTTAATAAATCTTTCACGGATTTGCTCCCGTCGGAGTTAGCACAATCCGCTGCCGGGTTTTAACCCGACAGCAGTGACCTGTTTGAGCGAGAATTACTCGTCTTCCAGTTCGATGTTGATACCCAGCGAACGAATCTCTTTCAACAATACGTTGAAGGATTCTGGCATGCCCGGCTCCATCTGATGGTTGCCGTCCACGATGTTTTTATACATCATGGTACGACCGTTCACGTCATCAGACTTAACGTTGAGCATTTACTGCAGTTCGAGCAGCTGAGGG
+
CCCCCGGGGGGGGGGGGGG6CCCFFFGGGGGFGGGGGGGGGGG@BFFFGGGGGGGGGGGGGGGFGGGGGGGGGGGGGGGG77EFGGGGGGGGGGFGGGGGGGGGGGGGGGGGGGFGGGDGGFGGGFCFFF9EGF;ECFGFFCFE@EGGGGGGGFG6=@AFGGFGGGG=FFFG<9CDDFFA5=FFGGGGFFF@CEFF=>7FFFFGCFFAFEFFGGEDEF3=92;6??AFFE?C<)7)37@FEC(3>BF;:7:F?::12<65),4<4521(,4(.545A)))65A87)))-.44170:?4(((
@M01607:188:000000000-KTTC9:1:1101:19703:4427 2:N:0:GAAGTGCT+TAAGCGCA
TTAGTCTGCGCTTTCAGCAACTTTAATAAATCTTTCACGGATTTGCTCCCGTCGGAGTTAGCACAATCCGCTGCCGGGTTTTAACCCGACAGCAGTGACCTGTTTGAGCGAGAATTACTCGTCTTCCAGTTCGATGTTGATACCCAGCGAACGAATCTCTTTCAACAATACGTTGAAGGATTCTGGCATGCCCGGCTCCATCTGATGGTTGCCGTCCACGATGTTTTTATACATCTTGGTACGACCGTTCACGTCATCAGACTTAACGGCGAGCATTTCCTGCACTTGGGAACGCTCAGGC
+
CCCCCGGGGGGGGGG;;,=;FFGGGGGGGGGGGGGGGGGGGCFGGFFGGGGGGGGDGGGGGGGGGGGGGGGGGGGEGGFGDGGGGFGGGGGEGGGFGGGGFFFGGDGGGE7CECGGGFGGGGDFGFGGAEFGGGGGGGGFGGGGGGGGGGGGGFGDGGGFFFFGFGFEDCFGGGFFGAFFF@FFGGGGFBFCFB@DADCGFA4D9BFFEF?FFECEBDFFB=F=37A<?37?C57;76)A4930;6;D?1()(4310<6))8)6=AF29(,3(,4>F9.6:).2?9:98:1?24((((,,,
@M01607:188:000000000-KTTC9:1:1101:14331:4430 2:N:0:GAAGTGCT+TAAGCGCA
TTAGTCTGCGCTTTCAGAAACTTTAATAAATCTTTCACGGATTTGCTCCCGTCGGAGTTAGCACAATCCGCTGCCGGGTTTTAACCCGACAGCAGTGACCTGTTTGAGCGAGAATTACTCGTCTTCCAGTTCGATGTTGATACCCAGCGAACGAATCTCTTTCAACAATACGTTGAAGGATTCTGGCATGCCCGGCTCCATCTGATGGTTGCCGTCCACGATGTTTTTATACATCTTGGTTCGACCGTTCACGTCATCCGACTTAACGGTTGGCTATTCCTGCAATTTACTTGTCTTAGCG
+
CCCCCGFGGGGEGGGGGGGGGGGGGGGGGGGGGGGGGGGGGGGGGGFCFGGGGGGGGGGGGGGGGFFGGGGGGGGGGGGGGGGGGFGGGGGGGGGGFGGGGGGGGGGGGGEGGGFGGGCGGGGGGGGGGGGGGGFGGGGFGGGGFGCFEGGE>DGGGGGGGGFGGGGGGGGGGGGGC5FFFFFCGGGGFFFFFEA>4@CGFFFGGFFFFFA48:EDD@F@FFFFC?87?C36)76)ACEF(.(1(.3;B00<:?<0:B)(,,(8*:<(4,,((.()56A9-).,-6>F4-)).)..))))(
@M01607:188:000000000-KTTC9:1:1101:23852:4431 2:N:0:GAAGTGCT+TAAGCGCA
TTAGTCTGCGCTTTCAGCCACTTTAATAAATCTTTCACGGATTTGCTCCCGTCGGAGTTAGCACAATCCGCTGCCGGGTTTTAACCCGACAGCAGTGACCTGTTTGAGCGAGAATTACTCGTCTTCCAGTTCGATGTTGATACCCAGCGAACGAATCTCTTTCAACAATACGTTGAAGGATTCTGGCATGCCCGGCTCCATCTGATGGTTGCCGTCCACGATGTTTTTATACATCTTGGTACGATCGTTCACGTCATCAGACTTAACGGTTATCATTTCGCGCATATTTTTGTAGCTGAAG
+
A@A,AAFF9FG@BFFGF,;;EEGGE@FEFGGGGGGGGEEFGCFG@ECE,D7FFF7BEFGCFGGGGCCF8E?@:FGGGCFF,CFBFF,@==:B8F,E=ACFAEF,F<<+A@>>EEGGGGGGGF+A7=FEFEGGGFGGFAFCGGF88EDFG6B@C>=8EG8EFAFDFGGF6CDFGF?69?FAFEFFGCC9C8A@9?>DFFCFFBEF+4=AEA56*4=;)235(>;395;;D?EC<36?=5<F.9;((/:(=;ECB?1::9A234,)*6)804-().46>-5((-3((-)-)..((-.6-))))
@M01607:188:000000000-KTTC9:1:1101:21563:4434 2:N:0:GAAGTGCT+TAAGCGCA
TTAGTCTGCGCTTTCAGACACTTTAATAAATCTTTCACGGATTTGCTCCCGTCGGAGTTAGCACAATCCGCTGCCGGGTTTTAACCCGACAGCAGTGACCTGTTTGAGCGAGAATTACTCGTCTTCCAGTTCGATGTTGATACCCAGCGAACGAATCTCTTTCAACAATACGTTGAAGGATTCTGGCATGCCCGGCTCCATCTGATGGTTGCCGTCCACGATGTTTTTATACATCTTGGTACGACCGTTCACGTCATCAGACTTAACGGTGAGCATTTCCTGCACGTCTAACCGCTGAGGC
+
CCCCCGGGGGGGGGGGG96CFGGGGGGGGGGGGGGGGGGGGGGGFGGGGGGGGGGGGGGGFGGGGGGGGGGGG>FGFFEGGFGGGGGGGGGGGGFFGGGGGGGGGGGGGGG@EEGDGGGGGGGFFGFGFAFGGGGGGGGFGGGGGGGEGGEEGFGFGGGGGGGGFGGFGGGGFGG?FFFFFFAFDFFDF@A>FFBFADGGFFFGGFFFFFB:F=5))8;@FBF@CC;;DEFFFCEE65<B7<;?69B037?><?FB2>).532<?<AB>313??2):<9>>AF0>?<?<(:<BFF;3(4((
@M01607:188:000000000-KTTC9:1:1101:9348:4439 2:N:0:GAAGTGCT+TAAGCGCA
TTAGTCTGCGCTTTCAGAAACTTTAATAAATCTTTCACGGGTTTGCTCCCGTCGGAGTTAGCACAATCCGCTGCCGGGTTTTAACCCGACAGCAGTGACCTGTTTGAGCGAGAATTACTCGTCTTCCAGTTCGATGTTGATACCCAGCGAACGAATCTCTTTCAACAATACGTTGAAGGATTCTGGCATGCCCGGCTCCATCTGATGGTTGCCGTCCACGATGTTTTTATACATCTTGGTACGACCGTTCACGTCATCAGACTTAACGGTGAGCATTTCCGGCATCACCATTCGCTGAGGC
+
CCCCCGGGGGGGGGGFG<FGGGGGGGGGGGGGGGGGGGGGGGGGGGCFGGGGGGGGGGGGGGGGGGGGGDGGGGGGGGGGGGGGGGGGGGGDFGGGGGGFGGGGGGGGGGGGGGGGGGGGGGGGGGGGGGGGGGGGGGGFGGG8DFCFGGGGGDGGGGGGGGGGGGGFGGGGGGCD+<FFFEFFFGGFFFFFFFFFADCFFA489FFFEFEFGGGEF?@DFFF3??FFF?<CFCCFFE3F?C<D1>FF:<BFBB?B?BB<28>9=AAB>F?FFF<79AAA(16(1:34<D>9:>66:BF?-
@M01607:188:000000000-KTTC9:1:1101:4834:4449 2:N:0:GAAGTGCT+TAAGCGCA
TTAGTCTGCGCTTTCAGAAACTTTAATAAATCTTTCACGGATTTGCTCCCGTCGGAGTTAGCACAATCCGCTGCCGGGTTTTAACCCGACAGCAGTGACCTGTTTGAGCGAGAATTACTCGTCTTCCAGTTCGATGTTGATACCCAGCGAACGAATCTCTTTCAACAATACGTTGAAGGATTCTGGCATGCCCGGCTCCATCTGATGGTTGCCGTCCAAGATGTTTTTATACATCTTGGTACCACCGTTCACGTCATCAGACTTAACGGTTAGCCTTTCCTGCAATGTCGGTGGCTGCGGT
+
CCCCCDFFGGGGGGDCFECEFGGGDCFDDGFGGGGGGEFDGFFFFGFF<FFAFGG>@GGGGGGGGD<F8@FFEGEEGCGGGGGGGFC:FFGCFGGF8AFGFFFG9E<+A+@+>ECGFGFFGGGG7FGFFFFF>D8EEF8DEFF?>EC8CEECG5EGGGGGG8DECFFFG7?CFFFCFFFFAEFFFF5;A@6=9955>EGGFA6+:CCF66DF8C7/)-*0(./8<*260?)?757EF</09C).),./(/.6==<D@???22,5/-.893((3))-.4-4548,.5)6<04(,-134-(-(
@M01607:188:000000000-KTTC9:1:1101:20909:4453 2:N:0:GAAGTGCT+TAAGCGCA
TTAGTCTGCGCTTTCAGAAACTTTAATAAATCTTTCACGGATTTGCTCCCGTCGGAGTTAGCACAATCCGCTGCCGGGTTTTAACCCGACAGCAGTGACCTGTTTGAGCGAGAATTACTCGTCTTCCAGTTCGATGTTGATACCCAGCGAACGAATCTCTTTCAACAATACGTTGAAGGATTCTGGCATGCCCGGCTCCATCTGATGGTTGCCGTCCACGATGTGTTTATACATCTTGGTACGACCGTTCACGTCATCAGACTTAACGGTGAGCATTTCCTGCATTTTTAGAGGCTGAGGT
+
CCCCCGGGGGGGGGG;;,=;EFGGGGGGGGGGGGGGGGGGGGGGGFFGGGGGGGGGGGGGGGGGGGGGGGGFGGGGGGGGGGGGGGGGGGGGGGGGGGGGGGGGGGGGGGGG>CGGGGGGGGGGGGGGGGGGGGGGGGGFGGGFFGGGGGGGGFEGGGGGGGGGGGGEGGCGGG?DGFFFFEFFGGGGFFAEFEAFBFGGAFFGGFFFFFEF>EG>?>BDFFF@.1.=3CEFFE?CFF)=;<?DF9@@<0:B<:?:1<A???DAFAFFF:(8<?ADFB44<AB0<9<A<BF?<0<:3:(8.
@M01607:188:000000000-KTTC9:1:1101:25262:4455 2:N:0:GAAGTGCT+TAAGCGCA
TTAGTCTGCGCTTTCAGAAACTTTAATAAATCTTTCACGGATTTGCTCCCGTCGGAGTTAGCACAATCCGCTGCCGGGTTTTAACCCGACAGCAGTGACCTGTTTGAGCGAGAATTACTCGTCTTCCAGTTCGATGTTGATACCCAGCGAACGAATCTCTTTCAACAATACGTTGAAGGATTCTGGCATGCCCGGCTCCATCTGATGGTTGCCGTCCACGATGTTTTTATACATCTTGGTACGACCGTTCACGTCATCAGACTTAACGGTGAGCATTTCCTGCACACGTGAAAGCTGAGGG
+
CCCCCGGGGGGGGGGGGG,FFGGGGGGGGGGGGGGGGGGGGGGGGGGGGGGGGGGGGGGGGGGGGGGGGGGGGGGGGGGGGGGGGGGGDGGGGGGFGGGGGGGGGGGGGGDGEEGGGGGGGGGGGGGGGGGGGGDGGGGFGGGGGGGGGGGGGFGFDGFGGGGGGGGGGGGGGGGGGF?FAFFFGGGGFDF@FFFFFFGCFFFGGFFFFEFFGGGFFFFFFFFDFEF@DFEE??EFF<EFFF6?FF;?B:7A::3:?FA22:?BFFB:94(42><<DDF<AFF:B<?>76:BFF<A37?:(
@M01607:188:000000000-KTTC9:1:1101:26232:4456 2:N:0:GAAGTGCT+TAAGCGCA
TTAGTCTGCGCTTTCAGACACTTTAATAAATCTTTCACGGATTTGCTCCCGTCGGAGTTAGCACAATCCGCTGCCGGGTTTTAACCCGACAGCAGTGACCTGTTTGAGCGAGAATTACTCGTCTTCCAGTTCGATGTTGATACCCAGCGAACGAATCTCTTTCAACAATACGTTGAAGGATTCTGGCATGCCCGGCTCCATCTGATGGTTGCCGTCCACGATGTTTTTATACATCTTGGTACGACCGTTCACGTCATCAGCCTTAACGGTTAGCATTTCCTGCAGCTTGTATTGCTGAGGC
+
CCCCCGCGFGGGGGGGGG,CFFGGGGGGGGFGGGGGGGGGGGGGGGDFGGGGGGGEFGGGGGGGGGGGCFCFEGGGGGGGGGGGGDGGGEGGGGGGGGEFFGGGGGGDCG>FC=FGGGDFEFGGGFGFGF>FGGGGFGGFGGGG?FFGGGG6@>EGEGGGGGGFGGGFGFGFGGGGGFFACCFFCGCCFFA=CEFF=*?CFA;CGACF=;?ACEE):=:5>BD,9.;?0ECFEE?EF?EF3?0126;D??:9(.8:?A4,)4:<4<A66:24()5:9))6))((,)43(1)644<D>),4(
@M01607:188:000000000-KTTC9:1:1101:16881:4464 2:N:0:GAAGTGCT+TAAGCGCA
TTAGTCTGCGCTTTCAGAAACTTTAATAAATCTTTCACGGATTTGCTCCCGTCGGAGTTAGCACAATCCGCTGCCGGGTTTTAACCCGACAGCAGTGACCTGTTTGAGCGAGAATTACTCGTCTTCCAGTTCGATGTTGATACCCAGCGAACGAATCTCTTTCAACAATACGTTGAAGGATTCTGGCATGCCCGGCTCCATCTGATGGTTGCCGTCCACGATGTTTTTATACATCTTGGTACGACCGTTCACGTCATCAGACTTAACGGTGAGCATTTCCTGCAGGAGTTACTGCTGAGGG
+
CCCCCGFGGGGGGGGGGGF6CCCEGGGGGGGGGGGGGGGGEGGGFGGGGGDGGGGGGGGGGGGGGGGGGGGGGGGGGGGGFGGGGGFFGGGGGGGGGGGGGGGGGGGGGGGGDGGGFGGGGGGGGGGFG=EGCFGG?DGFGFFDFGGGGGGGGBEGGFFGGGGGGGGCFGFGCGGF?FFF5CFFGGGGFFFEFFEFBFDGF6AC>AFFFFBFGGGEFFE9@(8=EFFF0C??CFEFFFEFEEDF90(4<?0)8333(-),.5?AFF9<166?(5A?AAAAA<((5((-4?F<)6)))-2(,
@M01607:188:000000000-KTTC9:1:1101:16989:4486 2:N:0:GAAGTGCT+TAAGCGCA
TTAGTCTGCGCTTTCAGAAACTTTAATAAATCTTTCACGGATTTGCTCCCGTCGGAGTTAGCACAATCCGCTGCCGGGTTTTAACCCGACAGCAGTGACCTGTTTGAGCGAGAATTACTCGTCTTCCAGCTCGATGTTGATACCCAGCGAAGGAACCTCTTTCAACAATACGTTGAAGGATTCTGGCATGTCCGGCTCCATCTGATGGTTGCCGTCCACGATGTTTTTATACAACTGGGTACGTCCGTACGCGTCCTCACATTAAACTGTGATCATTTACTACAGTTTGGGTTCTGTAGGT
+
CB<BC<C,6@F:FFDFFGA6=,6CCCFFCD,;@,EF9E8FC:CF@<66CF:CFGD77FE<FAE<E@FFFEFEEG8CF@FE@FEE,?AC+C4CFGGEE,<,<EFGGGAEGD7@>+9=9FGFEB+,+C9A;,,>C+@BDDEFG+,6DCFFE+>++38+61=EFDAAF9DFGC?FE+@C;C*69*39=:F>FC+*4*@ABF*0B+*++4+6*:*)4*4)8->=>B25?55==?<3?)6=/4(8)5((,/,///((,-,,4-)())))*).-..)6).))))).2))))-.640:?:2)))).3)
@M01607:188:000000000-KTTC9:1:1101:16739:4496 2:N:0:GAAGTGCT+TAAGCGCA
TTAGTCTGCGCTTTCAGAAACTTTAATAAATCTTTCACGGATTTGCTCCCGTCGGAGTTAGCACAATCCGCTGCCGGGTTTTAACCCGACAGCAGTGACCTGTTTGAGCGAGAATTACTCGTCTTCCAGTTCGATGTTGATACCCAGCGAACGAATCTCTTTCAACAATACGTTGAAGGATTCTGGCATGCCCGGCTCCATCTGATGGTTGCCGTCCACGATGTTTTTATACATCTTGGTACGACCGTTCACGTCATCAGACTTAACGGTGCGCATTTCCTGCAAACAACCAGGCTGAGCG
+
CCCCCGGGGGGGGGGGGGG<CCCFGGGGGGFGGGGGGGGGGGGGCGFGGGGGGGGGGGGGGGGGGGGGGGGGGGGGGGGGGGGGGGGGEFGGGGGGGGGGGGGGGGGGGGGGGEGGGGGGGGGGGGGGGGDGGGGGGGGFGGGGGGGGGGGGGFGGGGGGGGGGGGGGGGGGGGGGGFFAF7CFGGGGF@FEFFE>4BGGFFFCFFAFEEDFGGG)?9:>958@3/8=@E?ECEEFFE@B).2(7>;FFFFF6704?F977??FFFFFF6((-(464)44<AF054(2<?FFB6::64:((
@M01607:188:000000000-KTTC9:1:1101:8622:4504 2:N:0:GAAGTGCT+TAAGCGCA
TTAGTCTGCGCTTTCAGAAACTTTAATAAATCTTTCACGGATTTGCTCCCGTCGGAGTTAGCACAATCCGCTGCCGGGTTTTAACCCGACAGCAGTGACCTGTTTGAGCGAGAATTACTCGTCTTCCAGTTCGATGTTGATACCCAGCGAACGAATCTCTTTCAACAATACGTTGAAGGATTCTGGCATGCCCGGCTCCATCTGATGGTTGCCGTCCACGATGTTTTTATACATCTTGGTACGACCGTTCACGTCATCGGCCTTAACGGTGAGCATTTCCTGCATTTGTCGTAGCTGAGGG
+
CCCCCGGGGGGGGGGGGGFGGGGGGGGGGGGGGGGGGGGGGGGGGGGGGGGGGGGGGGGGGGGGGGGGGDGGGGGGGGGGGGGGGGGGGGGGGGGGGGGGGGGGCFG7FGGFGGGGGGGGGGGGGGGGGFGGGGGGGGGFGGGGGGGGDGGGDFGGGGGGGGGGCFGFGGFFGGFGGFFFFFFFGGGGFFFFFFFFAFDGFFCFFFFFFF56?5:?BFFF@D18ECFFFECE<)7?CE@F3C(3;;1/31:BFF?:2<((((-89<9:91((.2).446>4)5?A)6))-44.,(.92::1
@M01607:188:000000000-KTTC9:1:1101:26511:4506 2:N:0:GAAGTGCT+TAAGCGCA
TTAGTCTGCGCTTTCAGAAACTTTAATAAATCTTTCACGGATTTGCTCCCGTCGGAGTTAGCACAATCCGCTGCCGGGTTTTAACCCGACAGCAGTGACCTGTTTGAGCGAGAATTACTCGTCTTCCAGTTCGATGTTGATACCCAGCGAACGAATCTCTTTCAACAATACGTTGAAGGATTCTGGCATGCCCGGCTCCATCTGATGGTTGCCGTCCACGCTGTTTTTATACATCTTGGTACGACCGTTCACGTCATCAGACTTAACGGTTAGCATTTTCTGCAAGCTCATCTGCTGAGGG
+
CCCCCGGGGGGGGGGFGG,EFGGGGGGGGGGGGGGGEGGGGGGFFG9CFEGGGGGGGGGGGGGGGGGGGGGCGDGGGGGGGGGGCGGGDFGGGGGGGGGGGGGGGFGGFFGGEGGGGGFGGGGGGGGGFEEGGGGGCFFFGGGFGGFCEGGGGFGCEAFGGGGGGGGGFGGGEGGGFFFFACFFFGCCFFFFAEF5/@GG>B*CFFCFFF>AC5CEFF@@((/6435=?FEEFEE3C?<BFCFFF9@FB?:<6<:0::)..532966,3:(4(6424))).54)---).)---)6<,641-
@M01607:188:000000000-KTTC9:1:1101:23754:4513 2:N:0:GAAGTGCT+TAAGCGCA
TTAGTCTGCGCTTTCAGACACTTTAATAAATCTTTCACGGATTTGCTCCCGTCGGAGTTAGCACAATCCGCTGCCGGGTTTTAACCCGACAGCAGTGACCTGTTTGAGCGAGAATTACTCGTCTTCCAGTTCGATGTTGATACCCAGCGAACGAATCTCTTTCAACAATACGTTGAAGGATTCTGGCATGCCCGGCTCCATCTGATGGTTGCCGTCCACGATGTTTTTATACATCTTGGTACGACCGTTCACGTCATCAGACTTAACGGTGAGCATTTCCTGCACCGCTAATTGCTGAGGT
+
CCCCCGGGGGGGGGGGG9,CFGGGGGGGGGGGGGGGGGGGEGGGGGGGGFGGGGGGGGGGGGGGGGFFGGGGDGGGGGGGGGGGFFFFEGGGGGFGFFFEFCGGGGG7F@FFEDGFGGGGGGGGGGGGGGGGGGGGGGGFGGGGGGGGGGGEEFDGGGGGGGGGGGFG?9FFFGGFFFFFFEFCDGDGFFFFFFFE>EGGFFF>GFFFBF?FFCE4?@F>9>?@)<8=?CCEFFFCFFEFCE@?9@FF:<?FB?<:0))5))3:FD<:1:<?<:ABFF>4<A:(((((,(-6).)49).4(
@M01607:188:000000000-KTTC9:1:1101:16576:4517 2:N:0:GAAGTGCT+TAAGCGCA
TTAGTCTGCGCTTTCAGAAACTTTAATAAATCTTTCACGGATTTGCTCCCGTCGGAGTTAGCACAATCCGCTGCCGGGTTTTAACCCGACAGCAGTGACCTGTTTGAGCGAGAATTACTCGTCTTCCAGTTCGATGTTGATACCCAGCGAACGAATCTCTTTCAACAATACGTTGAAGGATTCTGGCATGCCCGGCTCCATCTGATGGTTGCCGTCCACGATGTTTTTATACATCTTGGTACGACCGTTCACGTCATCAGACTTAACGGTGAGCATTTCCTGCATTGGAAGTTGCTGGGGG
+
CCCCCGGGGGGGGGGGGGG<CCCFGGGGGGGGGGGGGGG@FGGGEFGGGGGGGGGGGGGGGGGGGGGGGGGGGGGGGGGGGGGGGGGGGGGGGGGGGGGGGGGGGGGGGGGGGGGGGGGGGGGGGGGGGGGGGGGGGGGFGGGGCGGGGGGGGFGGGGGGGGGGGGGGGFGGGGGDGFFFFFFFGGGGFFFEFFFFFFGGFFFGGFFABCBFGG=BDFED=B2(9<=@FE37?EFE+<EFCED;B1>?B?29??<??B6>FF?FFFF<(-(((42<>9AFFF>(.:<BBFF?))-.)((-1
@M01607:188:000000000-KTTC9:1:1101:20847:4525 2:N:0:GAAGTGCT+TAAGCGCA
TTAGTCTGCGCTTTCAGCAACTTTAATAAATCTTTCACGGATTTGCTCCCGTCGGAGTTAGCACAATCCGCTGCCGGGTTTTAACCCGACAGCAGTGACCTGTTTGAGCGAGAATTACTCGTCTTCCAGTTCGATGTTGATACCCAGCGAACGAATCTCTTTCAACAATACGTTGAAGGATTCTGGCATGCCCGGCTCCATCTGATGGTTGCCGTCCACGATGTTTTTATACATCTTGGTACGACCCTTCACGTCATCAGACTTAACGGTGAGCATTTCCTGCAAGTACTTATGCGGAGGC
+
CCCCCGFFGDGFCGG6<6;;FFFGGGGGGGGGGFGFGGGGGGGGGFEEGGCFGGGGGGGGGGGGGGGGFGGGDDGGDEFGGGGGGGGGGFGGGGGGFFGGFFFFGGCDCCC=CE9EGGGGGGDFDFGGGGDCCEGGGGGDGGFFFGGGEGGGG5EFGGGGGGGGGGDDFGGFCFG6@+*69CFFGGDDFDA5AEFFFFGGAF4@>AFAEFFFGEGFE2@=FDF@EFF@?C?<C5<EF?EAC?231:((6332:::(,).,4),)/69?,-2(428)4<-6.400474>449<A92((-(-,
@M01607:188:000000000-KTTC9:1:1101:12218:4529 2:N:0:GAAGTGCT+TAAGCGCA
TTAGTCTGCGCTTTCAGAAACTTTAATAAATCTTTCACGGATTTGCTCCCGTCGGAGTTAGCACAATCCGCTGCCGGGTTTTAACCCGACAGCAGTGACCTGTTTGAGCGAGAATTACTCGTCTTCCAGTTCGATGTTGATACCCAGCGAACGAATCTCTTTCAACAATACGTTGAAGGATTCTGGCATGCCCGGCTCCATCTGATGGTTGCCGTCCACGATGTTTTTATACATCTTGGTACGACCGTTCACGTCATCAGACTTAACGGTTAGCATTTCCTGCAGCGGAAAACGCTGAGTG
+
CCCCCGGGGGGGGGGEFFFGGGGGGGGGGGGGGGGGGGGGGGGGCGGGGGDGGGGGGGGGGGGGGGGGGGGGGGGGGGGGGGGGGGGGGGGGGGGGGGGGGGGGGGG7FGGGGGGGGGGGGGGGGGGGGGGGGGGGGGGFGGGGGGGGGGGGGDEGGGGGGGGGGGGGGGGGGGGGGFFFFFFFGGGGFFFFFF>BB?DGFFFGDFFFFFEFF=EEDFFFFFD@CCA??FFFCEEFFEFFCEDFFF04<?::??(,39>DBF?2F)9<>1(,45<2<4A<<),4:709>>((.7>B?94))
@M01607:188:000000000-KTTC9:1:1101:16719:4531 2:N:0:GAAGTGCT+TAAGCGCA
TTAGTCTGCGCTTTCAGAAACTTTAATAAATCTTTCACGGATTTGCTCCCGTCGGAGTTAGCACAATCCGCTGCCGGGTTTTAACCCGACAGCAGTGACCTGTTTGAGCGAGAATTACTCGTCTTCCAGTTCGATGTTGATACCCAGCGAACGAATCTCTTTCAACAATACGTTGAAGGATTCTGGCATGCCCGGCTCCATCTGATGGTTGCCGTCCACGATGTTTTTATACATCTTGGTACGACCGTTCACGTCATCAGACTTAACGGTGAGCATTTCCTGCATCATCCAGCGCTGAGGG
+
CCCCCGEFGGGGGGGGGGG<CCCFFGGGGGGGGGGGGGGGGGGGEGGGGGGFGGGGGGGGGGGGGGGGGGGGGGGGGGGGDGGGGGGGGGGGGGGGGGGGGGGGGGGGGGGGGGGGGGGGGGGGGGGGGGGGGGGGGGGFGGGFFGGGGGGGGFGGGGGGGGGGGGGDGGGGGGGGGF5CFEFFCGGGFDF@FE5A>EDGFFFGDFFFFEFFGGGFFFFFFFF,375=DFFFFCEEFF<F9E?DF@><?BFA04:F?24<?FFFFF<<;B((4>BFFDA2<B::>F:<A)4359>F7>0<(
@M01607:188:000000000-KTTC9:1:1101:16082:4532 2:N:0:GAAGTGCT+TAAGCGCA
TTAGTCTGCGCTTTCAGAAACTTTAATAAATCTTTCACGGATTTGCTCCCGTCGGAGTTAGCACAATCCGCTGCCGGGTTTTAACCCGACAGCAGTGACCTGTTTGAGCGAGAATTACTCGTCTTCCAGTTCGATGTTGATACCCAGCGAACGAATCTCTTTCAACAATACGTTGAAGGATTCTGGCATGCCCGGCTCCATCTGATGGTTGCCGTCCACGATGTTTTTATACATCTTGGTACGACCGTTCACGTCATCAGACTTAACGGTGAGCATTTCCTGCATCGTAGCTAGCTGAGGC
+
CCCCCGGGGGGGGGGGGGFGGGGGGGGGGGGGGGGGGGGEGGGGGGGFGGGGGGGGGGGGGGGGGGGGGGGGGGGGGGGGEGGGGGGGGGGGGGGGGGGGGGGGGGGGGGGGGGGGGGGGGGGGGGGGGGGGGGGGGGGFGGGGGGGGGGDEEFGGGGGGGGGGGGGGGGGGGGFGDFFFAEFFGGGGFFFEFFFF=DGGFFCFGFFFFFFFGGGFFFFF>DFD?<AF@FFFFEECFFEF?E?DF96;BF:AFFFFFFFF???FBB>?FB?F<?ABBFABF>B?491((3<>F2:4422:(
@M01607:188:000000000-KTTC9:1:1101:10743:4551 2:N:0:GAAGTGCT+TAAGCGCA
TTAGTCTGCGCTTTCAGAAACTTTAATAAATCTTTCACGGATTTGCTCCCGTCGGAGTTAGCACAATCCGCTGCCGGGTTTTAACCCGACAGCAGTGACCTGTTTGAGCGAGAATTACTCGTCTTCCAGTTCGATGTTGATACCCAGCGAACGAATCTCTTTCAACAATACGTTGAAGGATTCTGGCATGCCCGGCTCCATCTGATGGTTGCCGTCCACGATGTTTTTATCATTCTTGGTACGACCGTCCCCGTCATCAGACCTAACGGTGAGCATTTCCTGATTTGACGTTGGCTGAGGT
+
CCCCCFFGGGGGGGGGG,,FFGGGGGGGGGGGGGGGGGGDCEGGGGEFFGGGGDGGEGGGGGGGGGGGFDGGDGGGGGGGGGGGGGFGGGDGCFGGGGGGGGGGCFGDGFDEDEGGGGFGGGGFFGGFGFGGGGGGDGFDF@F8?FFGGGGGG>888CDGGGGGGGG8ECFC@+;DCFFFF*AFGFGGFDFCF@B*:@G>>84::EF>=4*;:CC>>@@2@FFDECFFF5))))1)3)7819(6(,(,(((((423,4),))(.9)3:66<12()))6<>A)))-)-))4,(((((-,1:.
@M01607:188:000000000-KTTC9:1:1101:14188:4554 2:N:0:GAAGAGCT+TAAGCGCA
TTAGTCTGCGCTTTCAGAAACTTTAATAAATCTTTCACGGATTTGCTCCCGTCGGAGTTAGCACAATCCGCTGCCGGGTTTTAACCCGACAGCAGTGACCTGTTTGAGCGAGAATTACTCGTCTTCCAGTTCGATGTTGATACCCAGCGAACGAATCTCTTTCAACAATACGTTGAAGGATTCTGGCATGCCCGGCTCCATCTGATGGTTGCCGTCCACGATGTTTTTATACATCTTGGTACGACCGTTCACGTCTTCAGACTTAACGGTGAGCATTTCCTGCACTCATATACGCTGAAGG
+
CCCCCGGGGGGGGGGGGGGGGGGGGGGGGGGGGGGGGGGDGGGGGGC@EFFGGGGGGGGGGGGGGGGGGGGGGGGGGGGGGGGGGGGGGGGGGGGGGGGGGGGGGGGGGGGGGGGGGGFGEGGGGGGGGFGGGGFGGGGCCGFFFGFFGGGGGFGGGGGGGCFGGGGGFGGGFGGGCAAFFEFFFF>CFDAFFEFF2?GGFFFGGFAFFCEFGC=BBDEFB>@D35A?DF?EFCC)@53FC?@FFFFFF0:<B:?(494:<??AFB2(6::0,(.)6-64)),3()53>AB)).3:6())(
@M01607:188:000000000-KTTC9:1:1101:21359:4558 2:N:0:GAAGTGCT+TAAGCGCA
TTAGTCTGCGCTTTCAGAAACTTTAATAAATCTTTCACGGATTTGCTCCCGTCGGAGTTAGCACAATCCGCTGCCGGGTTTTAACCCGACAGCAGTGACCTGTTTGAGCGAGAATTACTCGTCTTCCAGTTCGATGTTGATACCCAGCGAACGAATCTCTTTCAACAATACGTTGAAGGATTCTGGCATGCCCGGCTCCATCTGATGGTTGCCGTCCACGATGTTTTTATACATCTTGGTACGACCGTTCACGTCATCAGACTTAACGGTGAGCATTTCCTGCAATTCTTTACGCTGAGGT
+
CCCCCGGGGGGGGGG6<;==EFFGGGGGGGGGGGGGGGGGGGGGGGFFGGGGGGGGGGGGGGGGGGGGGGGGGDGGGGGGDGGGGGGGGGGGGGGGGGGGGGGGGGGGGGGGGGGGGGAFGGGGGGGGGGGGGGGGGGGFGGGGGGGGGGEGGFGGGGGGGFFGGGGGGFGGGGGDFFFAFFFFGGGGFFFFFFFFBFGGFFFGGFAFFEDFFCCEFFF=>D;(<C46=EEFEFFFFF3AE?;?@2>?:8(613-11:25??DB=<AFB:(4:7A?BAA4:>((.:>><<><A0<F:((4(
@M01607:188:000000000-KTTC9:1:1101:19538:4558 2:N:0:GAAGTGCT+TAAGCGCA
TTAGTCTGCGCTTTCAGCAACTTTAATAAATCTTTCACGGATTTGCTCCCGTCGGAGTTAGCACAATCCGCTGCCGGGTTTTAACCCGACAGCAGTGACCTGTTTGAGCGAGAATTACTCGTCTTCCAGTTCGATGTTGATACCCAGCGAACGAATCTCTTTCAACAATACGTTGAAGGATTCTGGCATGCCCGGCTCCATCTGATGGTTGCCGTCCACGATGTTTTTATACATCTTGGTACGACCGTTCACGTCATCAGACTTAACGGTTAGCATTTCCTGCCAGCTTTTGAGCTGAGGG
+
CCCCCGGGGGGGGGG6;,;;EFFGGGGGGGGGGGGGGGGGGGGGGDCEFGGGGGGGEGGGGGGGGGGGGGGGGGGGGGGGEGGGGCGGGGGGGGGGGGGGFGGGGGGGGGGGDEFGGGEGGGGGFFGGGCGGGFFGFGGFGGGGGG?FGGEGG5CFEGGGGGGGGGGGGGGGGGG6FFAA?CFFGGGGFFF8A>AFFFGCFF=FGFFFFF>F8EEFDDF?F>D;35A??FFEC56.@CEAEF0?B9@;??:<03??BFBF?:0<*6409(,(.:9:AA<)5)(())())-.)((5-4),--
@M01607:188:000000000-KTTC9:1:1101:7429:4560 2:N:0:GAAGTGCT+TAAGCGCA
TTAGTCTGCGCTTTCAGAAACTTTAATAAATCTTTCACGGATTTGCTCCCGTCGGAGTTAGCACAATCCGCTGCAGGGTTTTAACCCGACAGCAGTGACCTGTTTGAGCGAGAATTACTCGTCTTCCAGTTCGATGTTGATACCCAGCGAACGAATCTCTTTCAACAATACGTTGAAGGATTCTGGCATGCCCGGCTCCATCTGATGGTTGCCGTCCATGATGTTTTTATACATCGTGGTACGACCGTTCCCGTCACCAGTCTTAACGGTCGACATTTCCTGCCAGCCTTTACCTCGAGTG
+
9@CCBEGEGCGCCDFAF@;CFFCGGFFGGGGGFGFCFGGEC@FGFFCF@FCGGGGCFFGGGGFEFFGG?4<C7F,BEEEFE@FGC<FB=FCEECCFFGFGGEGGFEG7EFFFECFFGCD;>AC88FFFGEGGGGGG?D=FGDFEE?DE6>EE>*CFECFEGGGFFGGFGEDD@=CD+0;56CFFD<;FFC95AD558?7C++1===+9:/*/=;C4)6**.9*/19FF9?559<<(06009<(630,6(((),.2(()).)))68<>394(((-1(5:-6A<0().(-17).4)))((-)-
@M01607:188:000000000-KTTC9:1:1101:22337:4560 2:N:0:GAAGTGCT+TAAGCGCA
TTAGTCTGCGCTTTCAGCCACTTTAATAAATCTTTCACGGATTTGCTCCCGTCGGAGTTAGCACAATCCGCTGCCGGGTTTTAACCCGACAGCAGTGACCTGTTTGAGCGAGAATTACTCGTCTTCCAGTTCGATGTTGATACCCAGCGAACGAATCTCTTTCAACAATACGTTGAAGGATTCTGGCATGCCCGGCTCCATCTGATGGTTGCCGTCCACGATGTTTTTATACATCTTGGTACGACCGTTCACGTCATCCGTCTTAACGCTACGCATTTCCTTCATGTCTCCCCGCTGAGGC
+
C@CCBFGFGEGGGFFEE9,CFCFGGFFFGGCFFGGGGFF77@CF@FCGCG@FGGCEGGFGGGGGFFD@EFG@:@EFGG@F:FFFG9F=CG74?,=EEGFGGEGGG@?AE7C=CEAEEFFGGEEFFFGG9AEFGGDGCC=FFFGFFGGFGGG6@>EGGGFFGGDCDFGDC,=?<CFCCFFFFEFFGGGGF@AEF5**):;DB9*2BFFA6A?4?EGFE2E((:?(79AD7CC3))/7A33ACC,601(/(.(68081())-(41(1.68(-((-((,:)4)))).4)-))..(--9;(7(((
@M01607:188:000000000-KTTC9:1:1101:19142:4580 2:N:0:GAAGTGCT+TAAGCGCA
TTAGTCTGCGCTTTCAGCAACTTTAATAAATCTTTCACGGATTTGCTCCCGTCGGAGTTAGCACAATCCGCTGCCGGGTTTTAACCCGACAGCAGTGACCTGTTTGAGCGAGAATTACTCGTCTTCCAGTTCGATGTTGATACCCAGCGAACGAATCTCTTTCAACAATACGTTGAAGGATTCTGGCATGCCCGGCTCCATCTGATGGTTGCCGTCCACGATGTTTTTATACATCTTGGTACGACCGTTCACGTCATCAGACTTAACGGTGAGCATTTCCTGCCCCCTTGCCGGCTGAGGG
+
CCCCCGGGGGGGGGG6<,=;EFGGGGGGGGGGGGGGGGGDGGGGGGECFFGGGGGGGGGGGGGGGGGGFGGGGGGGGGGGDGGGGGFGGGGGGGGGGGGGGGGGGGGGGFDFDEFGGGDGGGGGGGGGGGGGGFGGGGGFGGGGGGGGGGGGG5EGGGGGGGGGGGGGGGGFFGGGGFFFFFFFGGGGFFFEA9BEBFGGFFEGGFFFFF4AC*=6?@FFBBF@3);;?ECFFFCEFCFFCC681:9(81(.416?:<27))5A74481((-1274>AA>A)(,((-(41>(((,-3((4(
@M01607:188:000000000-KTTC9:1:1101:24935:4581 2:N:0:GAAGTGCT+TAAGCGCA
TTAGTCTGCGCTTTCAGACACTTTAATAAATCTTTCACGGATTTGCTCCCGTCGGAGTTAGCACAATCCGCTGCCGGGTTTTAACCCGACAGCAGTGACCTGTTTGAGCGAGAATTACTCGTCTTCCAGTTCGATGTTGATACCCAGCGATCGAATCTCTTTCAACAATACGTTGAAGGATTCTGGCATGCCCGGCTCCATCTGATGGTTGCCGTCCACGATGTTTTTATACATCTTGGTACGACCGTTCACGTCATCAGACTTAACGGTGAGCATTTCCTGCACTACCTTCTGCTGAGGG
+
CCCCBFGGGGGCFGGGGG<FGGGGGGGGGGGGGGGGFGGE7@FGGGGFGGGGGGGGGFCFGGGGGGGGGGGGGDFGGGFGGCFGGGGGGGDGGGGGGFFFGGFGFGGG?FGGCEAFGGEGGGDGCFDFGFDCCCFGGFGFEGG8FGGGGGGGGFGGDGGDFDFFGGGGFGGGGGF6CAFFFFFFGGGGFFF@9?DB=DGGFFFCGAFFF;BFGGEBB2;@92B(9?FF@F7)?E?/AC@BECFD;7>DFF3<?F0::62<)8?9@9<:04(4(5<<FA)))).(5).3:>5(.:4)5::?(
@M01607:188:000000000-KTTC9:1:1101:22265:4582 2:N:0:GAAGTGCT+TAAGCGCA
TTAGTCTGCGCTTTCAGCTACTTTAATAAATCTTTCACGGATTTGCTCCCGTCGGAGTTAGCACAATCCGCTGCCGGGTTTTAACCCGACAGCAGTGACCTGTTTGAGCGAGAATTACTCGTCTTCCAGTTCGATGTTGATACCCAGCGAACGAATCTCTTTCAACAATACGTTGAAGGATTCTGGCATGCCCGGCTCCATCTGATGGTTGCCGTCCACGATGTTTTTATACAGCTTGGTACGACCGTTCACGTCATCAGACTTAACGGTGAGCATTTCCTTCAAATTCCAGAGCTGAGGG
+
@BC8@CFEGCGFF@A<C,,6CFFGACFEFGCGFFCFFCE:68BFEDCC@FCEGGC@FGGGGGEGGFFGCEFF@C@FGGFEGGGGF,A=EG7CGDFFGGFGGCFGDAADFFG7CC:EGG9ECEC,DFFDFEEGGGFF8DFFGGGG?FGGGEGC=@GGDGGGGFFGGGGFFDGGCFC?F5FFFFFFGF5FFFF5F@>BADDCB8*=FFFA6:AAC5?D>(.692@(9);?D7).)).4A8;FCE2;9>B601:<0(4:1<24<?2)*.4(41((,.4)6<<A2)).)6><)66)).()43(44
@M01607:188:000000000-KTTC9:1:1101:7563:4582 2:N:0:GAAGTGCT+TAAGCGCA
TTAGTCTGCGCTTTCAGAAACTTTAATAAATCTTTCACGGATTTGCTCCCGTCGGAGTTAGCACAATCCGCTGCCGGGTTTTAACCCGACAGCAGTGACCTGTTTGAGCGAGAATTACTCGTCTTCCAGTTCGATGTTGATACCCAGCGAACGAATCTCTTTCAACAATACGTTGAAGGATTCTGGCATGCCCGGCTCCATCTGATGGTTGCCGTCCACGATGTTTTTATACATCTTGGTACGACCGTTCACGTTATCAGACTTAACGGTGAGCATTTCCTGCAACAACCATCCCTGAGGA
+
CC<CCFGGGGGGGGGG<,,CCFGGGGGGGEFFF9CCFCF@GGGCGEGEGGGGGG:FGGFGCFGGCGDCEEFGC7,@@@FFFCF@FFFEFGFCECGFFGDGGEEFGFG@FGC:CEGFEFEFGEEGGGGGGFFGEGEFD=DEFDGEDFFGGGGGGEEGG7=FGGFADG8DFGCG?DCCC?F*0*0<C7>7FFF5AD5?5:398BEFF9FF=CDFCEGFF@E@2>D@5);;@EEFFFE?6?3=4.(619>3((,6<3((3:)..,22*69?B3(46?)<A2<<A271<BF:??1.3(()).,1)
@M01607:188:000000000-KTTC9:1:1101:25971:4584 2:N:0:GAAGTGCT+TAAGCGCA
TTAGTCTGCGCTTTCAGACACTTTAATAAATCTTTCACGGATTTGCTCCCGTCGGAGTTAGCACAATCCGCTGCCGGGTTTTAACCCGACAGCAGTGACCTGTTTGAGCGAGAATTACTCGTCTTCCAGTTCGATGTTGATACCCAGCGAACGAATCTCTTTCAACAATACGTTGAAGGATTCTGGCATGCCCGGCTCCATCTGATGGTTGCCGTCCACGATGTTTTTATACATCTTGGTACGACCGTTCACGTCATCAGACTTAACGGTGAGCATTTCCTGCAGCGGCTGAAGCGGAGGG
+
CCCCCGGGGGGGGGGGGG8FFGGGGGGGGGGGGGGGGGGEGGGGGGGGGGGGGGGGGGGGGGGGGGGGGGGGGGGGGGGGGGGGGGGGGGGGGGGGGGGFGGGGGGGGGGGGGGGFGGGFGGGGGGGGGFDGEGGGGGGFGGGFGGGGEGGGGFGGDGFFGGGGGGGGGGGGGGGGFCAA5CFFGGGGFFFFFAEFFFGGFF4@FF6AEEBF:CEFDDB@>9<3?CF?DEEFECEFFFEFFE?FF>B@FF?<6??F?F)4<B?2=6),2:(348<<2<A<AFF?081;9>912>>(399B(
@M01607:188:000000000-KTTC9:1:1101:19179:4584 2:N:0:GAAGTGCT+TAAGCGCA
TTAGTCTGCGCTTTCAGAAACTTTAATAAATCTTTCACGGATTTGCTCCCGTCGGAGTTAGCACAATCCGCTGCCGGGTTTTAACCCGACAGCAGTGACCTGTTTGAGCGAGAATTACTCGTCTTCCAGTTCGATGTTGATACCCAGCGAACGAATCTCTTTCAACAATACGTTGAAGGATTCTGGCATGCCCGGCTCCATCTGATGGTTGCCGTCCACGATGTTTTTATACATCTTGGTACGACCGTTCACGTCATCAGACTTAACGGTGAGCATTTCCTGCATAATGCAGCGCTGAGGG
+
CCCCCGFGGGGGGGF;6,=,CC@AFGGGGGGGGFCGCGGGGGGGFCCEFGEGGGGGGGGGGGGGGGGGFD?FFEGGGGGCEGGGGGGGGGG@FGFGGGFGGGGGGGGGGGEFGCFGGGGGEGDFGGGG9EFGGFGGGDEFGGGEFGGGDGGGE>EFGDFGGFFGD9DDFDGCFGFFFFFAFEFFGDFFADF@FFFA9BDGFFFGGFF>BEEFG=EBFF@=@>;D?CFDFFECCFECFC3*;??DB@FFF::21,4?0<<?7?D)9<BF>F1032>7AB9AFA>(6:9AAA<)4((34(4((
@M01607:188:000000000-KTTC9:1:1101:8888:4605 2:N:0:GAAGTGCT+TAAGCGCA
TTAGTCTGCGCTTTCAGAAACTTTAATAAATCTTTCACGGATTTGCTCCCGTCGGAGTTAGCACAATCCGCTGCCGGGTTTTAACCCGACAGCAGTGACCTGTTTGAGCGAGAATTACTCGTCTTCCAGTTCGATGTTGATACCCAGCGAACGAATCTCTTTCAACAATACGTTGAAGGATTCTGGCATGCCCGGCTCCATCTGATGGTTGCCGTCCACGATGTTTTTATTCCTCTTGGTACGACCGTTCACGTCATCAGACTTAACGGTGAGCATTTCCTGCAAAACGTCCCGCTGAGGG
+
CCCCCGGGGGGFGGGGGA9FGGGGGGGGGGGGGGGGGGGGGGGGGGFGGGGGGGGGGGGGGGGGGGFCDGFGFGGGFGGDFGGGGGGGGGCGGGGGGGGGGGFGGGGGGGDGGGGDGFFGGGGFGGGGGGGGGGGGDFFFGGGGGGGGGGGEDFGGGGGGGGGFGG9DGGGGGGGGGFFFFFFFGGGGFFF>AAEF=EDGFA6:C>F6@EFFG=74A@FDBB6(<?F@(3))))1);3;6)97:9;;@FB0:6041:<AB74)-/62:>0(4::2)-6<4-)(4)64<3(3(,((-((((,
@M01607:188:000000000-KTTC9:1:1101:16587:4613 2:N:0:GAAGTGCT+TAAGCGCA
TTAGTCTGCGCTTTCAGAAACTTTAATAAATCTTTCACGGATTTGCTCCCGTCGGAGTTAGCACAATCCGCTGCCGGGTTTTAACCCGACAGCAGTGACCTGTTTGAGCGAGAATTACTCGTCTTCCAGTTCGATGTTGATACCCAGCGAACGAATCTCTTTCAACAATACGTTGAAGGATTCTGGCATGCCCGGCTCCATCTGATGGTTGCCGTCCACGATGTTTTTATACATCTTGGTACGACCGTTCACGTCATCAGACTTAACGGTGAGCATTTCCTGGAGACTACGCCGCTAGTCC
+
CCCCCFFGGGGE@@F<CFF@C;<F<CEFGGGGGGFEFAECFFFGBFDDEF@FGGGGGGGGGGGGGGCB8@,8:@FGGGGCGEAEFFFEEGGGGGFGGGFGGGEEBE,<E>EGGG9DFGGGGGEFGGFCF;9@B8DC8@DFGGF@FFDGEGG6C>EGGG8E9CFFFGG8E9CC970?CFFAF79CFFCCFFFB5A>5)9*;>64@>=AF=C968:58D9@@F=;;<);7@FEFE))6+1);?5279>@F:(()4?6:?))27>0<92229:6:(())5<>):)(,((()-,,(((-3(34.)
@M01607:188:000000000-KTTC9:1:1101:7761:4619 2:N:0:GAAGTGCT+TAAGCGCA
TTAGTCTGCGCTTTCAGAAACTTTAATAAATCTTTCACGGATTTGCTCCCGTCGGAGTTAGCACAATCCGCTGCCGGGTTTTAACCCGACAGCAGTGACCTGTTTGAGCGAGAATTACTCGTCTTCCAGTTCGATGTTGATACCCAGCGAACGAATCTCTTTCAACAATACGTTGAAGGATTCTGGCATGCCCGGCTCCATCTGATGGTTGCCGTCCACGATGTTTTTATACATCTTGGTACGACCGTTCACGTCATCAGACTTAACGGTGAGCATTTCCTGCATGAAACTGGCTGAGGTC
+
CCCCCGFFGGGGGGGGGG9FFGGGGGGGGGGGGGGGGGGGGGGGGGGFGGGGGGGGGGGGGGGGGGGGGGFFGGGGGGGGEGGGGGGGGGGGGGGGGGGGGGGGGGGFGGE>EGGGGGGGGGGGGGGFFFGGGGGGGGGFGGGCEGGFGGGGGFGFGGGFGGGGFFGD9FGGGCFGGFFAFCFFGFGGFFF@ADFFBFGGFFFGGFAFFFEFCCGFB@FFF>66<<FDFCFFECFFFFEFFE@FFB9;6?FFFBFFFAA?22:<7AAB6??(::<><AD9AAB<A><46><<((.1:F?:(
@M01607:188:000000000-KTTC9:1:1101:10594:4624 2:N:0:GAAGTGCT+TAAGCGCA
TTAGTCTGCGCTTTCAGAAACTTTAATAAATCTTTCACGGATTTGCTCCCGTCGGAGTTAGCACAATCCGCTGCCGGGTTTTAACCCGACAGCAGTGACCTGTTTGAGCGAGAATTACTCGTCTTCCAGTTCGATGTTGATACCCAGCGAACGGATCTCTTTCAACAATACGTTGAAGGATTCTGGCATGCCCGGCTCCATCTGATGGTTGCCGTCCACGATGTTTTTATACATCTTGGTACGACCGTTCACGTCATCAGACTTAACGGTGAGCATTTCCTGCAACGTCCACAGCTTAGGC
+
CCCCCGGGGGGGGGGGGEFGGGGGGGGGGGGGGGGGGGGGGGGGGGGGGGGGGGGGGGGGGGGGGGGGGGGGEGGGGGGGGGGGGGGGGGGGGGGGGGGGGGGGGGGGGGGGGGGGGGGGGGGGGGGGGEGGGGGGGGGFGGGGGGGGGGGGGFGGGGGGGGGGGGGGGGGGGGGGFFFFFFFFGGGGFFFEFADD5>DFFFFGFFFAEFFFGGGFF?B29@FDFFFFFFEFFCEFF?@FEEF?FFFFFFFFF?0(466>??F<9ADBB?6<028?2>)-:<((5:(2(((4:(..)).),
@M01607:188:000000000-KTTC9:1:1101:21636:4626 2:N:0:GAAGTGCT+TAAGCGCA
TTAGTCTGCGCTTTCAGCCACTTTAATAAATCTTTCACGGATTTGCTCCCGTCGGAGTTAGCACAATCCGCTGCCGGGTTTTAACCCGACAGCAGTGACCTGTTTGAGCGAGAATTACTCGTCTTCCAGTTCGATGTTGATACCCAGCGAACGAATCTCTTTCAACAATACGTTGAAGGATTCTGGCATGCCCGGCTCCATCTGATGGTTGCCGTCCACGATGTTTTTATACATCTTGGTACGACCGTTCACGTCATCAGGCTTAACGGTGAGCATTTCCTGCACCTAGCTTCGCTTAGGG
+
CCCCCGGGGGGGGGGGG,,CFGGGGGGGGGGGGGGGGGGGGGFGGGFFGGGGGGGGGGGGGGGGGGGGGGGGGGGGGGGGGGGGGGGGGG@FFGGGGGFGGGGEGDGGGGGCGGGGGGGGGGGFGGGGGAFGGGGGGGGFGGGGGGGGGGGGGDDFGGGGGGGGGGG@FGGGFCDG7CFAFFFFGGGGF9FBFAEE>EDFFFE>GFFFFF:;FEEEF@FFFDD1.9A;<ECE57?EFCFFEEFFFF9;:<B<?:861-))).8:?))413?(.5ADB>4:))((,3((.8<).43(((8<8
@M01607:188:000000000-KTTC9:1:1101:26630:4634 2:N:0:GAAGTGCT+TAAGCGCA
TTAGTCTGCGCTTTCAGAAACTTTAATAAATCTTTCACGGATTTGCTCCCGTCGGAGTTAGCACAATCCGCTGCCGGGTTTTAACCCGACAGCAGTGACCTGTTTGAGCGAGAATTACTCGTCTTCCAGTTCGATGTTGATACCCAGCGAACGAATCTCTTTCAACAATACGTTGAAGGATTCTGGCATGCCCGGCTCCATCTGATGGTTGCCGTCCACGATGTTTTTATACATCTTGGTACGACCGTTCACGTCATCAGACTTAACGGTGAGCATTTCCTGCCTGCCATAGGGCTGAGGG
+
CCCCCGGGGGGGGGGGGGGGGGGGGGGGGGGGGGGGGGGGGGGGGGGGGGGGGGGGGGGGGGGGGGGGGGGGGGGGGGGGDGGGGGGGGGGGGGGGGGGGGGGGGGGGGGGGGGGGGGGFGGGGGGGGGGGGGGGGGGGFGGG?FGGGGGGGGF>DEFGGDGGGGGDDEGGGFGGGGFFFFFF?F7DFFDF@6DFFABGGFFEGGFFFFFFFGGEFEFFD>DF83))6=?EEFF<CFFFFEFDD9908?<26((410<B73?>A?A>0(,(,.4AFFB2<9<(()5?<72)))41:<FF?,
@M01607:188:000000000-KTTC9:1:1101:17687:4639 2:N:0:GAAGTGCT+TAAGCGCA
TTAGTCTGCGCTTTCAGAAACTTTAATAAATCTTTCACGGATTTGCTCCCGTCGGAGTTAGCACAATCCGCTGCCGGGTTTTAACCCGACAGCAGTGACCTGTTTGAGCGAGAATTACTCGTCTTCCAGTTCGATGTTGATACCCAGCGAACGAATCTCTTTCAACAATACGTTGAAGGATTCTGGCATGCCCGGCTCCATCTGATGGTTGCCGTCCACGATGTTTTTATACATCTTGGTACGACCGTTCACGTCATCAGGCTTAACGGTGAGCATTTCCTGCAAAATTTAAGGCTGAGGG
+
CCCCCGGGGGGGGGGGGGG6=;CFFGGGGGGGGGGGGGGGGGGGBFGGGGGGGGGGGGGGGGGGGGGGGGGGGGGGGGGGGGGGGGGGGGGGFFGGGGGGGGGGGGGGGGGGGGGFGGGGGFGFFGFGGFFFGGGGGGGFEGFGGGDGGGGGGFGGGGGGGGGGGGGGGGFGGGGCGFFAFEFFCGGGFFFEADFE>>CGFFFFGFAFFFDFFCEFFDED2>=@)9=3;E3<ECEFF<EF)7;369>DB:(6???(2628BF(.).666116?F>)626<9AFF)<<<BFFB92181((44
@M01607:188:000000000-KTTC9:1:1101:15733:4639 2:N:0:GAAGTGCT+TAAGCGCA
TTAGTCTGCGCTTTCAGAAACTTTAATAAATCTTTCACGGATTTGCTCCCGTCGGAGTTAGCACAATCCGCTGCCGGGTTTTAACCCGACAGCAGTGACCTGTTTGAGCGAGAATTACTCGTCTTCCAGTTCGATGTTGATACCCAGCGAACGAATCTCTTTCAACAATACGTTGAAGGATTCTGGCATGCCCGGCTCCATCTGATGGTTGCCGTCCACGATGTTTTTATACATCTTGGTACGACCGTTCACGTCATCAGACTTAACGGTTAGCATTTCCTGCAATGCGCGATGCTTAGGG
+
CCCCCGGGGGGGGGGGGG,FFGGGGGGGGGGGGGGGGGGGGGGGGGGFGGGGGGGGGGGGGGGGGGGGGCGGGGGGGGGGEGGGGGGGGGCGGGGGGGGGGGGGGGGGGGGGGGGGGGFGGGGGGGGGGGGGGGGGGGGFGGGFGGFGGGGGGFGGGGGGGFGGGGGGGGGGGGGGGFFFFEFFGGGGFFFEFFFE>EGGFFFG>CFABFEFGGGFFFFFFDF@F?FF@<57?EF?FEEF?F?@>>@D?<?FF??FB<:8<:?>B9219B(8(:<9<A)64>7:24>(4:021(,))))5(
@M01607:188:000000000-KTTC9:1:1101:20237:4648 2:N:0:GAAGTGCT+TAAGCGCA
TTAGTCTGCGCTTTCAGAAACTTTAATAAATCTTTCACGGATTTGCTCCCGTCGGAGTTAGCACAATCCGCTGCCGGGTTTTAACCCGACAGCAGTGACCTGTTTGAGCGAGAATTACTCGTCTTCCAGTTCGATGTTGATACCCAGCGAACGAATCTCTTTCAACAATACGTTGAAGGATTCTGGCATGCCCGGCTCCATCTGATGGTTGCCGTCCACGATGTTTTTATACATCTTGGTACGACCGTTCACGTCATCAGACTTAACGGTTAGCATTTCCTTCAGCTCGAGGCCCTTAGGG
+
CCCCCGGGGGGGGGGCC,CCFFFGGGGGGGGGGGGGGGGDGGGGFGCFFGGGGGGGGGGGGGGGGGGGGGGGGGGGGGGGGGGGGGGGGGGGGGGGGGGGGGGGGGGGGGGGGGGGGGFGGGGGGGGGGGFFEGGGGGGFGGGFGGGGGGGGGFDFECFGGCGGGFFGF,=7@DGGFFFFFFFFGGGGFFFFFFFFFEGGFFCGGFFFFFEFFGGFFFFDFF@=CCFF;??EEEFFFFEFCF@DFFF??<7AFFF??<9724:5=AA<><(4:AAAFBFA<-974-)512(30,4(0).4(
@M01607:188:000000000-KTTC9:1:1101:21423:4654 2:N:0:GAAGTGCT+TAAGCGCA
TTAGTCTGCGCTTTCAGAAACTTTAATAAATCTTTCACGGATTTGCTCCCGTCGGAGTTAGCACAATCCGCTGCCGGGTTTTAACCCGACAGCAGTGACCTGTTTGAGCGAGAATTACTCGTCTTCCAGTTCGATGTTGATACCCAGCGAACGAATCTCTTTCAACAATACGTTGAAGGATTCTGGCATGCCCGGCTCCATCTGATGGTTGCCGTCCACGATGTTTTTATACATCTTGGTACGACCGTTCACGTCATCAGACTTAACGGTGAGCATTTCCTGCATCAGTGACCGCTGAGGC
+
CCCCCGGGGGGGGGG6<,<=EFCGGGGGGGGGGGGGEGGEGGEGGGFFEGGGGGGGGGGGGGGGGGGGGGGGGDGGGGGGDGGGGFGGGGGGGGGGGGGGGGGGGGGGGGGEDGGGGFGGCGGGGGGGGFGGGGGGGGCFGGGGDGGCEGGGGFCGGCFGGGFGGGGCDFGFGCG?DFFFFEAFGGGGFFFFFFFF=BGFFFFGG:+;B=5AFEEDFFFDFDF;??;?1?EF?E?CAEEFEF?2;F0((25AF<<:164<<?FAFFFF9???:2<2.)64))44>A74>9))),(,2(.4(
@M01607:188:000000000-KTTC9:1:1101:21930:4660 2:N:0:GAAGTGCT+TAAGCGCA
TTAGTCTGCGCTTTCAGCAACTTTAATAAATCTTTCACGGATTTGCTCCCGTCGGAGTTAGCACAATCCGCTGCCGGGTTTTAACCCGACAGCAGTGACCTGTTTGAGCGAGAATTACTCGTCTTCCAGTTCGATGTTGATACCCAGCGAACGAATCTCTTTCAACAATACGTTGAAGGATTCTGGCATGCCCGGCTCCATCTGATGGTTGCCGTCCACGATGTTTTTATACACCTTGGTACGACCGTTCACGTCATCAGACTTAACGGTTAGCATTTCCTGCAGGTAGCAACGCCGAGGG
+
CCCCCGGGGGGGGGGGG9,CFGGGGGGGGGGGGGGGGGGGGGGGGGGGGGGGGGGGGGGGGGGGGGGGGGGGGGGGGGGGEGGGGGGGGGGGGGGGGGGGGGGGGFGDGGGDGGGGGGGGGGGGGGGGGGGGDDGGGGGFGGGFGGGGGGGGGFGGGGGGGGFFGGGGGGCFGGGGGFFAFFFFGGGGFFF@FFFFAFGGFFFGGFFFEFBFGECDFFFFFDD=?3A;DFEECFFDFC8ACE;<BFFB(((6:.41.4)3)))-*..(44(-2)6A<:A<4)443(.6)4)611;((((-(
@M01607:188:000000000-KTTC9:1:1101:7820:4670 2:N:0:GAAGTGCT+TAAGCGCA
TTAGTCTGCGCTTTCAGAAACTTTAATAAATCTTTCACGGATTTGCTCCCGTCGGAGTTAGCACAATCCGCTGCCGGGTTTTAACCCGACAGCAGTGACCTGTTTGAGCGAGAATTACTCGTCTTCCAGTTCGATGTTGATACCCAGCGAACGAATCTCTTTCAACAATACGTTGAAGGATTCTGGCATGCCCGGCTCCATCTGATGGTTGCCGTCCACGATGTTTTTATACATCTTGGTACGACCGTTCACGTCATCAGACTTAACGGTGAGCATTTACTGCATAAAACATAGATGATGG
+
CCCCCGFGGGGGGGGGGF9FFGGGGGGGGGGGGGGGGGGGGGGGGGGGGGGGGGGGGGGGGGFGGGGGGGGGGGGGGGGGDFGGGFGGGGGGGGGGGGGGGGGGGGGGGGGGGGDFGGGGGGGGGGGGGFDEEGFGGGAEGGGGGGGGGGGEGDGGGGGGGGFGGGGGGFGGG?FGGFFFFFFFGGGGFFFBFBDA>BGGFFFFDFFFFEBFFGDEE@EDF=<;3<;@D?.7<65.@C@FEC@DFFF7(((4:8(8:A<>27>ABFFFFF06?B<).)).6<AA<AB-:>:3<2))-6)).
@M01607:188:000000000-KTTC9:1:1101:21638:4681 2:N:0:GAAGTGCT+TAAGCGCA
TTAGTCTGCGCTTTCAGCCACTTTAATAAATCTTTCACGGATTTGCTCCCGTCGGAGTTAGCACAATCCGCTGCCGGGTTTTAACCCGACAGCAGTGACCTGTTTGAGCGAGAATTACTCGTCTTCCAGTTCGATGTTGATACCCAGCGAACGAATCTCTTTCAACAATACGTTGAAGGATTCTGGCATGCCCGGCTCCATCTGATGGTTGCCGTCCACGATGTTTTTATACATCTTGGTACGACCGTTCACGTCATCAGACTTAACGGTGGGCATTTCCTGCACGCTCCACAGCTGAGGG
+
CCCCCGGGGGGGGGGGG,6FGGGGGGGGGGGGGGGGGGGGGGGGGGGGGGGGGGGGGGGGGGGGGGGGGGGGGGGGGGGGGGGGFGGGGGGGGGFGGGGGGGGGGFG?FGGGGGGGGGGGGGGGGGGGGGGGGGGGGGGFGGGGFGGGGGGGGFGGGGGGGGGADFGGGGGGGGGFGFFFFFFFFGGGFCAEFABBAFGGFFEFCFFFEEAAF?EFFFF?@BD@F?F?63)67<?EFFFFCF@;;BFFBFFFF:?FFD542:?A?>D60,2((-,,8<A>AD0(521(((.304(8><?2:
@M01607:188:000000000-KTTC9:1:1101:10478:4681 2:N:0:GAAGTGCT+TAAGCGCA
TTAGTCTGCGCTTTCAGCAACTTTAATAAATCTTTCACGGATTTGCTCCCGTCGGAGTTAGCACAATCCGCTGCCGGGTTTTAACCCGACAGCAGTGACCTGTTTGAGCGAGAATTACTCGTCTTCCAGTTCGATGTTGATACCCAGCGAACGAATCTCTTTCAACAATACGTTGAAGGATTCTGGCATGCCCGGCTCCATCTGATGGTTGCCGTCCACGATGTTTTTATACATCTTGGTACGACCGTTCACGTCATCAGACTTAACGGTGAGCATTTCCTTCACAAAACGCCGCTGAGGC
+
CCCCCGGGGGGGGGGGG,;FFGGGGGGGGGGGGGGGGGGGEGGGGGFGGGGGGGGGGGGGGGGGGGGGGGFGGGGGGGGG:FGGGGGGGGGGGGGGGGGGGGFGGGGGFGGGGGFGGGFGGGGGGGGFCEFGGGGGGGGFGGGGGGGGGGGGGEGGGGGGGGGGGGGGGGGGGGGGGFFFFFFFGGGFFBF@F>EFAEDGFFFGGFFFEE?FFGGFEFF?B=?@EF;82C<E??CFFFEA?EFFF99DBF7<6((-(5:?2>:<?DA?6:(2(2<?FFFFF>22)6>BB(390(33>6(,,
@M01607:188:000000000-KTTC9:1:1101:25181:4684 2:N:0:GAAGTGCT+TAAGCGCA
TTAGTCTGCGCTTTCAGAAACTTTAATAAATCTTTCACGGATTTGCTCCCGTCGGAGTTAGCACAATCCGCTGCCGGGTTTTAACCCGACAGCAGTGACCTGTTTGAGCGAGAATTACTCGTCTTCCAGTTCGATGTTGATACCCAGCGAACGAATCTCTTTCAACAATACGTTGAAGGATTCTGGCATGCCCGGCTCCATCTGATGGTTGCCGTCCACGATGTTTTTATACATCTTGGTACGACCGTTCACGGCATCAGACTTAACGGTGAGCATTTCCTGCAGGAGTCAACGCTGAGGG
+
CCCCCGGGGGGGGGGGGG9FGGGGGGGGGGGGGGGGGGGGGGGGGGCFGGGGGGGGGGGGGGGGGGGGGDGDGGGGGGGGGGGGGGGGGGGGGGGGGGGGGGGGGGGGGGGGGGGCEFCFGGGGDGGGGEFGGGGGFGGFGGGGGGGGGGGGGFGGGGGGGGGGGGGGGGGGFGG7CFFFFFFFGGFGFFFFFFEFAFGGFFAFGFFFFFFFDGGFFFFDFFFFFEFDD<CEFFFFFFFF3??F>;9<BFBAB(-744:><??DFDFFFFBFFBB<AA)4<>??FF138:><AFF0,918-
@M01607:188:000000000-KTTC9:1:1101:25135:4686 2:N:0:GAAGTGCT+TAAGCGCA
TTAGTCTGCGCTTTCAGAAACTTTAATAAATCTTTCACGGATTTGCTCCCGTCGGAGTTAGCACAATCCGCTGCCGGGTTTTAACCCGACAGCAGTGACCTGTTTGAGCGAGAATTACTCGTCTTCCAGTTCGATGTTGATACCCAGCGAACGAATCTCTTTCAACAATACGTTGAAGGATTCTGGCATGCCCGGCTCCATCTGATGGTTGCCGTCCACGCTGTTGTTATACATCTTGGTACGACCGTTCACGTCATCAGACTTAACGGTCAGCATTTCCTGCATAATTCGTTGCCGAGGG
+
CCCCCGGGGGG@FEGFFG,EFGGGGFEGGGFGGGGGCFGGG:CG9FEEEE@FFE@F@FFGGGGGGFFGGGGDEEEEGGFFEGGFFF<=CGEEGF@FFFGGGGEG9FC@<>FF>EFGGGFFEGGGGGFFEE9EGGF9@FCDDFA@FGG8CGGGGFEGGFDGFGGFGGGEGFGGG7DFFBFAFFFFF799FBFFF?B5):DGAF4=+=BABC?FD57?D=ED25;/).;7?E?C<5?);<3F3)/0:99@2:0:<8?:7<4>2??F4>)(4:(-(.4<AA>)))5(6))65)-,(.(),(-((
@M01607:188:000000000-KTTC9:1:1101:11019:4688 2:N:0:GAAGTGCT+TAAGCGCA
TTAGTCTGCGCTTTCAGAAACTTTAATAAATCTTTCACGGATTTGCTCCCGTCGGAGTTAGCACAATCCGCTGCCGGGTTTTAACCCGACAGCAGTGACCTGTTTGAGCGAGAATTACTCGTCTTCCAGTTCGATGTTGATACCCAGCGAACGAATCTCTTTCAACAATACGTTGAAGGATTCTGGCATGCCCGGCTCCATCTGATGGTTGCCGTCCACGATGTTTTTATACATCTTGGTACGACCGTTCACGTCATCAGACTTAACGGTGAGCATTTCCTGCATATTAGCATGCTGAGGG
+
CCCCCGGGGGGGGGGGGACGGGGGGGGGGGGGGGGGGGGGGGGGGGFGGGGGGGGGGGGGGGGGGGGGGGGGGGGGGGGGDGGGGGGGGGGGGGGGGGGGGGGGGGGGGGGGGGGGFGEGGGGGGGGGGGGGGGGGGGGFGGGGGGGGGGGGGFGGEFGGGGGGGGGGGGGGGGGGGFFFFEFFGGGGFFFCAEFDBEGGFFFGGFFF>64AFEEDBDFFFFFD)55=@FFFFEC3+?8F?EDFFFFF<?>2:803:A<727?<?4<?B??B67<<<<<2647?A4444234))5))).3(
@M01607:188:000000000-KTTC9:1:1101:24896:4691 2:N:0:GAAGTGCT+TAAGCGCA
TTAGTCTGCGCTTTCAGAAACTTTAATAAATCTTTCACGGATTTGCTCCCGTCGGAGTTAGCACAATCCGCTGCTGGGTTTTAACCCGACAGCAGTGACCTGTTTGAGCGAGAATTACTCGTCTTCCAGTTCGATGTTGATACCCAGCGAACGAATCTCTTTCAACAATACGTTGAAGGATTCTGGCATGCCCGGCTCCATCTGATGGTTGCCGTCCACGATGTTTTTATACATCTTGGTACGACCGTTCACGTCATCAGACTTAACGGTGAGCATTTCCTGCACCCTCGATGGCTGAGGG
+
CCCCCGGGGGGGGGGGGG<FGGGGGGGGGGEGGGGGGGGGGGGGGGFGGGGGGGGGGGGGGGGGGGGGGGGGEGGGGGGGGGGGGGFGGGGGGGGGGGFGGGGGGGGFFGGGGGGGGGGGGG>FCGGGGGGGGFGGGGGFGGGEFFGGGGGGGFGGGGGGGGGGGGGGGGGGGGGGFFFFFFFFGGGGFFFFFFFFFFGFFFEGGFFFBABFCEEBFFF2559:C<AB4?6?C?C?=E=A4?;<>>BD6(/7=@BB?<)4).)6@4.43?BF??3>246<BFF<0(12:314::7::0??(
@M01607:188:000000000-KTTC9:1:1101:8784:4705 2:N:0:GAAGTGCT+TAAGCGCA
TTAGTCTGGCGCTTTCAGAAACTTTAATAAATCTTTCACGGATTTGCTCCCGTCGGAGTTAGCACAATCCGCTGCCGGGTTTTAACCCGACAGCAGTGACCTGTTTGAGCGAGAATTACTCGTCTTCCAGTTCGATGTTGATACCCAGCGAACGAATCTCTTTCAACAATACGTTGAAGGATTCTGGCATGCCCGGCCCCATCTGATGGTTGCCGTCACCGATGTTTTTATACAGCTTGGTACGACCGTTCACGTCATCAGACTTAACGGTGAGCATTTCCTGCAAACCGAGTGGCTGAGG
+
CCCCCGGGGGGGGGGGGGGGGGGGGGGGGGGGGGGGGGGGGGGGGGECFGGGGGGGGGGGGGGGGGGGGGGGGGGGGGGGGCGGGGGGGEBFGGGGGGGGGGGGGGGGGFFFEGGFGGGGGGGGGGGGGGFGGGGCFGGFGGGGGGGGFEGGGFGD=>,@EFGGGGGGGGGGGDFGCFFFFFFFCEGGF66899AF)*3;?FB:FFF8@EFEFCEB>((5499?83:@D73).6));7@D8)97016((434><:<?1467<?BF>A>2((((.8<?B)642)(.5A((-(-4:06(,(88
@M01607:188:000000000-KTTC9:1:1101:19474:4711 2:N:0:GAAGTGCT+TAAGCGCA
TTAGTCTGCGCTTTCAGCAACTTTAATAAATCTTTCACGGATTTGCTCCCGTCGGAGTTAGCACAATCCGCTGCCGGGTTTTAACCCGACAGCAGTGACCTGTTTGAGCGAGAATTACTCGTCTTCCAGTTCGATGTTGATACCCAGCGAACGAATCTCTTTCAACAATACGTTGAAGGATTCTGGCATGCCCGGCTCCATCTGATGGTTGCCGTCCACGATGTTTTTATACATCTTGGTACGACCGTTCACGTCATCAGACTTAACGGTGAGCATTTCCTGTATCACTGCGGGCTGAAGA
+
CCCCCGGGGGGEGGG6;6=CFGGGGGGGGGGGGGGGGGGGGGGGGFEFFGGGGDGGGGGGGGGGGGGGGGGGGGGGGGGGGGGGGFFECEEGGGGGGGGGGGGG9FGGGDEEEEFGFGDGGGGGGGGGFGGGGGDCFGGFGGFDFG?FCEGGG>88EFCCFEGGGG?DFCGGGG?DDA5;FEFAE7DGFFFFFF>D=EGGCFFGGFCFBA?FFEGBFDEFBFD@?)A0(9C?<C<?FC);461;@0.:((,614((459<>7?)7)-:7???:><DBD<B<A)..)).:93<994230)5)
@M01607:188:000000000-KTTC9:1:1101:23454:4732 2:N:0:GAAGTGCT+TAAGCGCA
TTAGTCTGCGCTTTCAGACACTTTAATAAATCTTTCACGGATTTGCTCCCGTCGGAGTTAGCACAATCCGCTGCCGGGTTTTAACCCGACAGCAGTGACCTGTTTGAGCGAGAATTACTCGTCTTCCAGTTCGATGTTGATACCCAGCGAACGAATCTCTTTCAACAATACGTTGAAGGATTCTGGCATGCCCGGCTCCATCTGATGGTTGCCGTCCACGATGTTTTTATACATCTTGGTACGACCGTTCACGTCATCAGACTTAACGGTTAGCATTTCCTGCAGGACTCCTTGTTTAAGC
+
CCCCCGFGGGGGGGGGG,,6CFGGGGGGGGGGGGGGGGGGEGGG<FFFFGDGGGGGGGGGGGGGGGGGDEGGGGGGGGGGE@FFCEFGGGCGGGGGFFGGGGGGGGGCG7B7=EGEGF9BEFDFGGGG;CEGGGGGGGGDGFC?DF8FGEECEEGGGGGGGGFGGFGCCFGGGGG?FFAF6AFFGGGDADFF*9>>AEGDFF4=@FA6EFFF7558A>EDFFDD5?;<<5)7))/;+)7=)6;?9@@F?:>9:((382)24?7A=<>?94((42):AB99))5:(((:(422)).4(-))-
@M01607:188:000000000-KTTC9:1:1101:17843:4736 2:N:0:GAAGTGCT+TAAGCGCA
TTAGTCTGCGCTTTCAGAAACTTTAATAAATCTTTCACGGATTTGCTCCCGTCGGAGTTAGCACAATCCGCTGCCGGGTTTTAACCCGACAGCAGTGACCTGTTTGAGCGAGAATTACTCGTCTTCCAGTTCGATGTTGATACCCAGCGAACGAATCTCTTTCAACAATACGTTGAAGGATTCTGGCATGCCCGGCTCCATCTGATGGTTGCCGTCCACGATGTTTTTATACATCTTGGTACGACCGTTCACGTCATCAGACTTAACGGGGAGCATTTCCTGCAGGCCCATTGGCTGAGGG
+
CCCCCGGGGGGGGGGGGGG6CCCFFGGGGGGGGGGGGGGGGGGGGFFGGGGGGGGGGGGGGGGGGGGGGGFGGGGGGGGGEGGGGGFGGGGGGGGGGGGGGGGGGGGGGGGGGGGGGGGGGGGGGGGGGGGGGGGGGFGFGGGF?FGGGGGCEDGGGFFFGGGGGGGGGGGGFFGGGFFFFFAFGGGGFBF@FFBE>FDGFFEGGFFFFFBFGGGB>@E@92=D?9;=FFFFF<7CAEEF3<7;:BB<?F>A?::?:A62<B?<*6<<9((,3(4)6<.:BA0(8(-:2(,.)42((,228
@M01607:188:000000000-KTTC9:1:1101:10380:4749 2:N:0:GAAGTGCT+TAAGCGCA
TTAGTCTGCGCTTTCAGAAACTTTAATAAATCTTTCACGGATTTGCTCCCGTCGGAGTTAGCACAATCCGCTGCCGGGTTTTAACCCGACAGCAGTGACCTGTTTGAGCGAGAATTACTCGTCTTCCAGTTCGATGTTGATACCCAGCGAACGAATCTCTTTCAACAATACGTTGAAGGATTCTGGCATGCCCGGCTCCATCTGATGGTTGCCGTCCACGATGTTTTTATACATCTTGGTACGACCGTTCACGTCATCAGACTTAACGGTGAGCATTTCCTGCATGGTTAACCGACGAGGG
+
CCCCCGGGGGGGGGGFG<9FFGGGGGFGGGGGGGGGGGGGGGGGGFFFGGGGGGGGGGGGGGGGGGFFGGGGGGGGGGGGGGGGECGGGGGGGGGGGGFGGGGGGGGGGGGGGGGGGGGGGGGGGGGFFDEFGGGGGGGFGGGGGFFGGGGGGFGGGGGGGGGGGGGGFFGGFFFDFFF5A@FFGFGGFFFFAEEEFD7CF>*B@FFA@EDFGGGFFFF?@FFF?CF@FFFEEFCEFFFFFF@FFFBF???BF:BFF<42<??9=)4:0?1622<2<BAFAA739A19ADFF)2(((-,2(
@M01607:188:000000000-KTTC9:1:1101:25561:4754 2:N:0:GAAGTGCT+TAAGCGCA
TTAGTCTGCGCTTTCAGAAACTTTAATAAATCTTTCACGGATTTGCTCCCGTCGGAGTTAGCACAATCCGCTGCCGGGTTTTAACCCGACAGCAGTGACCTGTTTGAGCGAGAATTACTCGTCTTCCAGTTCGATGTTGATACCCAGCGAACGAATCTCTTTCAACAATACGTTGAAGGATTCTGGCATGCCCGGCTCCATCTGATGGTTGCCGTCCACGATGTTGTTATACATCTTGGTACGACCGTTCACGTCATCAGACTTAACGGTGAGCATTTTCTGCATTAATGGGAGCTTATGG
+
CCCCCGFFFGGGGGGGGG,CEGGGGGGCGFGGGGGGGGGGECCFFFGCFGGGGGGGGGGGFGGGGGFGGGFGGGGGGGGGGGGGGGFEGGGGGGGGGGGGGGGFDGFGCFGGCEFGGGFGGGGGGGGFG@EGGFGGFGGFFGF@FGGFEGGDEEEFGFFAFGGGGGGGCGGFF?CFFFFFA@69@FCFFDFEA59?7?499B;CCFAF=EEFGEG:B?FF2@@DE);=C?FC?3<3;?EFC311;9>D@F?9?FF:?<45)8:B=AAF0:(4<?22>6)6)))-6).6-).2.(,((-)..
@M01607:188:000000000-KTTC9:1:1101:15404:4755 2:N:0:GAAGTGCT+TAAGCGCA
TTAGTCTGCGCTTTCAGAAACTTTAATAAATCTTTCACGGATTTGCTCCCGTCGGAGTTAGCACAATCCGCTGCCGGGTTTTAACCCGACAGCAGTGACCTGTTTGAGCGAGAATTACTCGTCTTCCAGTTCGATGTTGATACCCAGCGAACGAATCTCTTTCAACAATACGTTGAAGGATTCTGGCATGCCCGGCTCCATCTGATGGTTGCCGTCCACGATGTTTTTATACATCTTGGTACGACCGTTCACGTCATCAGACTTAACGGTGAGCATTTCCTGCATACTTCTCTGCTGAGGT
+
CCCCCGGGGGGGGGGFGGGGGGCGGGGGGGGGGGGGGGGGGGGGFFFFFGEFGGGGGGGGGGGGGGGGGGGGGGGGGGGGGGGGGGGGGG@FGGGGGGFGFGGGGGGGGGGGGGFGGGGGGGGGGGGGGGGGGGGFGGCFGGGGGGCDEGGGGF>DGCFGGGGGGGGGGGGGGGGFGF5:6AFFGCFGFFFFFFFD=EDGCFFGGFFFFE?AC=EEBFFFFF?DFCFF;E57<?CCFFFF?C?D@9@;?0(628?B:<)))4:4=9>0;F<?F7<?AFFF2)3:A<36<<).4<?<7)4(.
@M01607:188:000000000-KTTC9:1:1101:25900:4755 2:N:0:GAAGTGCT+TAAGCGCA
TTAGTCTGCGCTTTCAGAAACTTTAATAAATCTTTCACGGATTTGCTCCCGTCGGAGTTAGCACAATCCGCTGCCGGGTTTTAACCCGACAGCAGTGACCTGTTTGAGCGAGAATTACTCGTCTTCCAGTTCGATGTTGATACCCAGCGAACGAATCTCTTTCAACAATACGTTGAAGGATTCTGGCATGCCCGGCTCCATCTGATGGTTGCCGTCCACGATGTTTTTATACATCTTGGTACGACCGTTCACGTCATCAGGCTTAACGGTTAGCATTTTCTGCATCTGATTTTGCTGAGGT
+
CCCCCDEGGGGG@FECEF,CFFGGF@FGGGGGGGFGGFF78FCFFFCE8F@CFEE:FGGGGGGFGFGGGGFGGGGFEF@FCGGG9?FGCFCCDEEGGGGGGGGGFG9FFGFFGCEFFGEFGFEFEFEADG;EGFFGGGAFGGG@DFDFECEEGF6?EFGGGGGGGGGGGGFGGGGCFFFAFEFFGGGFFFF5ABEE>EGGFFCGDAFFBA5?CEEEE@3-2>63?);71EECEEEE6<3A4C@DB>94,424(4::<:6))(,4/).-28((464:5)).6494))))-6<))))).440(
@M01607:188:000000000-KTTC9:1:1101:26886:4757 2:N:0:GAAGTGCT+TAAGCGCA
TTAGTCTGCGCTTTCAGAAACTTTAATAAATCTTTCACGGATTTGCTCCCGTCGGAGTTAGCACAATCCGCTGCCGGGTTTTAACCCGACAGCAGTGACCTGTTTGAGCGAGAATTACTCGTCTTCCAGTTCGATGTTGATACCCAGCGAACGAATCTCTTTCAACAATACGTTGAAGGATTCTGGCATGCCCGGCTCCATCTGATGGTTGCCGTCCACGATGTTTTTATACCTCTTGGTACGACCGTTCACGTCATCAGACCTAACGGTAAGCCTTTCCTGCACGACACCGCGCTGAGGG
+
CCCCCGGGGGGDGGGGG<,CF9FGGGGGGGGGGGGGGGGGD@FGGGFGGGGGGGGGGGGGGGGGGGFGGGGGGGCEGGFGGFGFFGGGGEGGGCGGFFGGGGGGGGFGGGDGD7FFGGFF8FGFGGGGGDFGGCCE>FFFGGGGCFFGGGGD=?EGG8FFGGFF:DG8CCFFCFGGFFFFFFFCFGGGFFF5CDB>)5*;BFEGCFF>6A?AGEEFF=B@F268?EF=73?E)17<FE<84C;<6033?7:B?((-8><22>(.94?69((3<2(.)244>9(2((,(-,:B>00;;;:((
@M01607:188:000000000-KTTC9:1:1101:26406:4764 2:N:0:GAAGTGCT+TAAGCGCA
TTAGTCTGCGCTTTCAGACACTTTAATAAATCTTTCACGGATTTGCTCCCGTCGGAGTTAGCACAATCCGCTGCCGGGTTTTAACCCGACAGCAGTGACCTGTTTGAGCGAGAATTACTCGTCTTCCAGTTCGATGTTGATACCCAGCGAACGAATCTCTTTCAACAATACGTTGAAGGATTCTGGCATGCCCGGCTCCATCTGATGGTTGCCGTCCACGATGTTTTTATACATCTTGGTACGACCGTTCACGTCATCAGACTTAACGGTGAGCATTTCCTGCAACTTAACTTGCTGAGGG
+
CCCCCGGGGGGGGGGGGG,FFGGGGGGGGGGGGGGGGGGGGGGGFFGGGGFGGGGGGGGGGGGGGGGGGGDDEGGGGGGGGGGGGGGGGGGGGGGGGGFGGGGGGGGGGGGGGGFGGGGGGGGGGGGGGGGGGFFGGGGFGGGFCFGFGCEGGBEFGGFGGGGGGGGGGGGGGGGGGFFFFFFFG7CFFFFFF5AEAFGGFFEGGFFFFFDFC7EBDDF?@2=@EEFDDFFFCCCE6C@FE<7<B;>@B08AF?BF?2)54,36@A<?080142<<>>4>9>?3A>:AB9<AFB2)6>((4
@M01607:188:000000000-KTTC9:1:1101:22525:4777 2:N:0:GAAGTGCT+TAAGCGCA
TTAGTCTGCGCTTTCAGCCACTTTAATAAATCTTTCACGGATTTGCTCCCGTCGGAGTTAGCACAATCCGCTGCCGGGTTTTAACCCGACAGCAGTGACCTGTTTGAGCGAGAATTACTCGTCATCCAGTTCGATGTTGATACCCAGCGAACGAATCTCTTTCAACAATACGTTGAAGGATTCTGGCATGCCCGGCTCCATCTGATGGTTGCCGTCCACGATGTTTTTATACATCTTGGTACGACCGTTCACGTCATCAGACTTAACGGTGAGCATTTCCTGCAATAACTGTAGCTTAGGC
+
CCCCCGGGGGGGGGGGG9,FFGGGGGGGGGGGGGGGGGGGGGEGFGFAFGGGGGGGGGGGGGGGGGGGGGGGGGGDGDFGEGGGFGGGGGGGGGGGGGGGGGGGFFGEGGG@EGGFGGGGGGGGGGDGGFGGGGGGGGGFGGGGGGCFGEEEEEGCGGGGGGGGGGGFCFGGGGGFGFAFFFFFGGGGFBFEFFFF4@DDFF=FGAFFEE8FD5CEFFB=2=;DC<F0=EFFEFFF=53A?E63,:3<?(,62((((-)84:7<*5932::?2(4))44)-)5246-.46))--4).))..
@M01607:188:000000000-KTTC9:1:1101:6416:4780 2:N:0:GAAGTGCT+TAAGCGCA
TTAGTCTGCGCTTTCAGAAACTTTAATAAATCTTTCACGGATTTGCTCCCGTCGGAGTTAGCACAATCCGCTGCCGGGTTTTAACCCGACAGCAGTGACCTGTTTGAGCGAGAATTACTCGTCTTCCAGTTCGATGTTGATACCCAGCGAACGAATCTCTTTCAACAATACGTTGAAGGATTCTGGCATGCCCGGCTCCATCTGATGGTTGCCGTCCACGATGTTTTTATACATCTTGGTCCGACCGTTCACGTCATCAGACTTAACGGTGAGCATTTCCTGCACATTGTCCCGCTGAGGG
+
CCCCCGGGGGGGGGFGGE,FFGGGGGGGGFGGGGGGGGGGGGGGGGGGGGGGGGGGGGGGGGGGGGGGGGGGGGGGGGGGEGGGFGGGGGGGGGGGGGGGGGGGGGGGGGGGGGGGGGGGGGGGGGGGGGGGGGGGGGGFGGGGGGGGGGGEGFGGGFGGGGGGGGGGFGGGGGGGGFFAFCFFGGGGFFFEFFFF>>CGFFF>:6BFBF>FFGGFF=@=252;<5;?;CCEF3?ECFFF)59@>6;80,4>(,4:BB>7287>F<>?08(-42),:-)6):21:46)646)340-3(4(-
@M01607:188:000000000-KTTC9:1:1101:18324:4799 2:N:0:GAAGTGCT+TAAGCGCA
TTAGTCTGCGCTTTCAGAAACTTTAATAAATCTTTCACGGATTTGCTCCCGTCGGAGTTAGCACAATCCGCTGCCGGGTTTTAACCCGACAGCAGTGACCTGTTTGAGCGAGAATTACTCGTCTTCCAGTTCGATGTTGATACCCAGCGAACGAATCTCTTTCAACAATACGTTGAAGGATTCTGGCATGCCCGGCTCCATCTGATGGTTGCCGTCCACGATGTTTTTATACATCTTGGTACGACCGTTCACGTCATCAGACTTAACGGTGAGCATTTCCTGCAATTTGCATAGCTGAGGC
+
CCCCCFFGGGGGEGGGGGG@CCCFGGGGGGGGGGGGGGGGGGGGD<FEGGGFGGGGGGGGGGGGGGGGGGGGGG8FCFGGGGGGGGGGGGGGGGGGGGGGGGGGGGGGGGDFE8EFFGGGGGGGGGGFGFFGGFGGDGGFFGG8EFGGGGGEEDGGGGGGGGFGCFG8@GCGFGGGGFFFFFFCFFGGFCF@F>5>AF>FFFF7E9B4>C@AFEGFD@F=>=D;CCA@(9<?CEFF@?)8?<;?9(4;???FB:B<7<A<<:)474949146((485)6>925(.:A946:A).).43,4-
@M01607:188:000000000-KTTC9:1:1101:21782:4819 2:N:0:GAAGTGCT+TAAGCGCA
TTAGTCTGCGCTTTCAGCCACTTTAATAAATCTTTCACGGATTTGCTCCCGTCGGAGTTAGCACAATCCGCTGCCGGGTTTTAACCCGACAGCAGTGACCTGTTTGAGCGAGAATTACTCGTCTTCCAGTTCGATGTTGATACCCAGCGAACGAATCTCTTTCAACAATACGTTGAAGGATTCTGGCATGCCCGGCTCCATCTGATGGTTGCCGTCCACGATGTTTTTATACATCTTGGTACGACCGTTCACGTCATCAGACTTAACGGTGAGCATTTCCTGCAACCACTATAGCTGAGGT
+
CCCCCGGGGGGGGGGGG9,;FFGGGGGGGGGGGGGGGGGGGGFGEGE<CFCEGDEGCFFGGGGGGGGGGGGGGGGGGDFGCGGGDFGGGGEGGGGGGGFGGGGGGF9==::BCEGGGGGGGGGAFFGGGGGGGGGGGGGFGGGG?DFFGDEGGFDGGGGGGGGCFGFFE7CFFFF6CFFFFFFFGFGGFFFFFFEFBFDDFFEFGFFAEFEFC5C8?=BD>BD5?CF0=CCEF3<CFF<FFFFFFFFFFF:BFB0:264<74?9*<AB0(((428>ADF24)((-5:(-((.65A))5:(,
@M01607:188:000000000-KTTC9:1:1101:10114:4823 2:N:0:GAAGTGCT+TAAGCGCA
TTAGTCTGCGCTTTCAGAAACTTTAATAAATCTTTCACGGATTTGCTCCCGTCGGAGTTAGCACAATCCGCTGCCGGGTTTTAACCCGACAGCAGTGACCTGTTTGAGCGAGAATTACTCGTCTTCCAGTTCGATGTTGATACCCAGCGAACGAATCTCTTTCAACAATACGTTGAAGGATTCTGGCATGCCCGGCTCCATCTGATGGTTGCCGTCCACGATGTTTTTATACATCTTGGTACGACCGTTCACGTCATCAGACTTAACGTTGAGCATTTCCTGCATAGGCCTCTGCTGAGGA
+
CCCCCGFGGGGGGGGFG9@FGGGGGGGGGGGGGGGGGGGGGGGGGGGGGGGGGGGGGGGGGGGGGGGGGGGGGGGGGGGGGGGGGGGGGGGGGGGGGGGGGGGGGGGGGGGGGGGGGGGGGGGGGGGGGGGGGGGGGGGFGGGGGGGGGGGGGFGGGGCFGGGGGGFGFCFGGGGGFFFFFFFFGAFGFFFEFFEFBFGGFF6@EFFFEFFFGDGFEFFF>9@@EEFFDEEC3?EFFF@FFFFDFFB<???BBFFB?2)42:BAF<AF(40<04<?ABFAFFFFF<>>BFFB0)5-.4:<)
@M01607:188:000000000-KTTC9:1:1101:14460:4823 2:N:0:GAAGTGCT+TAAGCGCA
TTAGTCTGCGCTTTCAGAAACTTTAATAAATCTTTCACGGATTTGCTCCCGTCGGAGTTAGCACAATCCGCTGCCGGGTTTTAACCCGACAGCAGTGACCTGTTTGAGCGAGAATTACTCGTCTTCCAGTTCGATGTTGATACCCAGCGAACGAATCTCTTTCAACAATACGTTGAAGGATTCTGGCATGCCCGGCTCCATCTGATGGTTGCCGTCCACGATGTTTTTATACATCTTGGTACGACCGTTCACGTCATCAGACTTAACGGTGAGCATTTCCTGCACATGATTTAGCTGCGGG
+
CCCCCGGGGGGGGGGGGGGGGGGGGGGGGGGGGGGGGGGGGGGGGGGEEGGGGGGGGGGGGGGGGGGGGGGGGGGGGGGGGGGGGGGGGGGGGGGGGGGGGGGGGGGGGGGGGGGGGGGGGGGGGGGGGGGGGGFGGGGFGGGGGGGGGGGGGFGGGGGGGGGGGGGGGGGGFFFFGFFFFFFFGGGGFFFEFFEEFFGGFFFFDFFFFCDFGGGFFFFFFFF8EFFFDFFFECEEA?3FCE;?@19??<(.2<,(44447?>57))(3?(3:?73:B<>)420,)6>4:64<4))-(,,(
@M01607:188:000000000-KTTC9:1:1101:14643:4856 2:N:0:GAAGTGCT+TAAGCGCA
TTAGTCTGCGCTTTCAGAAACTTTAATAAATCTTTCACGGATTTGCTCCCGTCGGAGTTAGCACAATCCGCTGCCGGGTTTTAACCCGACAGCAGTGACCTGTTTGAGCGAGTATTACTCGTCTTCCAGTTCGATGTTGATACCAAGCGAACGAATCTCTTTCAACAATACGTTGAAGGATTCTGGCATGCCCGGCTCCATCTGATGGTTGCCGTCCACGATGTTTTTATACATCTGGGTACGACCGTTCACGTCACCAGACTTAACGGTGAGCATTTCCTGCATCAACCCTCGCGGAGGA
+
CCCCCGGGGGGGGGGGGGGGGGGGGGGGGGGGGGGGGGGGGGGGFA<FFGGGEGGGCGGGFFGGGFFGGEFGGGGGGCGGGFGGGGGGGGGGGG8FFFGGCFGGAAFDFDGGEGGGDFABEDGGFGGFCFGGGFFCFD;DDDDF,>BF>CEGGF6=C:EGGC:FFDF?DE?89CCFGFAAFEFCFF7CA=FCFE>E=E4*BC8:FFCFFFBFGEC>B?B@=9277?FFFFFF??5?+)(;7;;D92(4<;(),4::(),.(-4<F9<?F<B(.424246).<:04<?2213.((-(((-3(
@M01607:188:000000000-KTTC9:1:1101:10166:4856 2:N:0:GAAGTGCT+TAAGCGCA
TTAGTCTGCGCTTTCAGAAACTTTAATAAATCTTTCACGGATTTGCTCCCGTCGGAGTTAGCACAATCCGCTGCCGGGTTTTAACCCGACAGCAGTGACCTGTTTGAGCGAGAATTACTCGTCTTCCAGTTCGATGTTGATACCCAGCGAACGAATCTCTTTCAACAATACGTTGAAGAATTCTGGCATGCCCGGCTCCATCTGATGGTTGCCTTCCACGATGTTTTTATCCACCTTGGTACGACCTTTCACGTCATCAGACTTAACGGTGAGCATTTCGTGCATAAACGACCGCTGAGGA
+
CCCCCGGGGGGGGGGGGCFGGGGGGGGGGGGGGGGGGGGGGGGGGCECEFGGGGGGGGGGGGGGGGGGGGGGGGGGGGGG@7FGGG=FGGG>,A?FFFGFCCFGFF?+A:FEEEDFGG,?EFGGGGCFFGC9CB=EGD;?@@GGC=843>+61@1=E:8EGA:D,@DDDEC6@+0@9C+*<;B;F7C7*1AE6505)@DCAB;BD:FFEC96;,1;)/*-9((84/;517)))(,6)7(;;3,(,((/)9).3;7@(64428?<?)-808(-2:2?BBA(.8((.)--.19949017>F:)
@M01607:188:000000000-KTTC9:1:1101:26717:4857 2:N:0:GAAGTGCT+TAAGCGCA
TTAGTCTGCGCTTTCAGAAACTTTAATAAATCTTTCACGGATTTGCTCCCGTCGGGGTTAGCACAATCCGCTGCCGGGTTTTAACCCGACAGCAGTGACCTGTTTGAGCGAGAATTACTCGTCTTCCAGTTCGATGTTGATACCCAGCGAACGAATCTCTTTCAACAATACGTTGAAGGATTCTGGCATGCCCGGCTCCATCTGATGGTTGCCGTCCACGATGTTTTTATACATCTTGGTACGACCGTTCACGTCATCAGACTTAACGGTGAGCATTTCCTGCATGTTGTGTTGCTGAGGG
+
CCCCCGGGGGGGGGGFGEFFGGGGGGGGGGGGGGGGGGGGGDGGGGGGGGGGGGG+FF:FFFFEFEFECEFGGDFCFGEG,FFDCG8FEEEEGGGGGGGGGGFFABFGGGGGGGGGGGAFGFGGGGGFFEFGGGFFGFGFGGGDGFFGGGGGGFGGGGFGGGGGGFGEFGGGCCFGGFFFACFFGFFGFFF8>?4>BF>FFFEGGAFAEF>ACGGA;=>6>2?;)95<DFFE3))78CEFFFFFF24:B0>F?8?F(5A?77?AFDF?(((-4?4)<.)6<A?:)).)<3(318<<9:4((
@M01607:188:000000000-KTTC9:1:1101:8080:4865 2:N:0:GAAGTGCT+TAAGCGCA
TTAGTCTGCGCTTTCAGAAACTTTAATAAATCTTTCACGGATTTGCTCCCGTCGGAGTTAGCACAATCCGCTGCCGGGTTTTAACCCGACAGCAGTGACCTGTTTGAGCGAGAATTACTCGTCTTCCAGTTCGATGTTGATACCCAGCGAACGAATCTCTTTCAACAATACGTTGAAGGATACTGGCATGCCCGGCTCCATCTGATGGTTGCCTTCCACGATGTTTTTATACATCTTGGTACGACCGTCACCGTCATCAGACTTAACGGTGAGCCTTTCCGTCACGTTCCATCGATTGGGG
+
CCCCCGGGGGGGGGGGGF,EFGGGGGGGGGGGGGGGGGGGGGGGGGGGGGGGGGGGGGGGGGGGGGFGFDGECGGGGGGGGGGGGGGDGGGGGGGGGGGDGGGGGFF@FGGGGEGGGGGGGGGGGGGGGGCGGFGGGGFFGGGDFGGGGGGGC>GGGFFGGGGGGGGGGGGGGFFGCFFAFEFFG6?FFCF5C*:97BDGFFFGGFAA@E?FG,<;FCE=@2287*;=?CE6C?6;FFEF??00310;(((5(42<(6427,).9)6(4810(((4<74)-.1:((.(.1).41215((.(
@M01607:188:000000000-KTTC9:1:1101:13982:4885 2:N:0:GAAGTGCT+TAAGCGCA
TTAGTCTGCGCTTTCAGAAACTTTAATAAATCTTTCACGGATTTGCTCCCGTCGGAGTTAGCACAATCCGCTGCCGGGTTTTAACCCGACAGCAGTGACCTGTTTGAGCGAGAATTACTCGTCTTCCAGTTCGATGTTGATACCCAGCGAACGAATCTCTTTCAACAATACGTTGAAGGATTCTGGCATGCCCGGCTCCATCTGATGGTTGCCGTCCACGATGTTTTTATACATCTTGGTACGACCGTTCACGTCATCAGCCTTAACGGTGAGCATTTCCGGCATCAAAAGTCGCCGAGGC
+
CCCCCGGGGGGGGGGGGGGFGGGGGGGGGGGGGGGGGGGGGGGGGGGFGGGGGGGGGGGGGGGGGGGGGGGGGGGGGGGGDGGGGGGGGGGGGGGGFGGGGGGFGFGFFCGGGGGGGGGGGGGGDGGGGGGGGGGGGGGFGGGGGGGGGGGGGFDGGGGGGFGGGFGGGGFDGGGGCFFFACFFGGGGFFFEFEFF9DGGFCCFCFFFEFFFGGGFA9B@2535E?A?@FEC)7?C7?3=190?FFFFF?(6(,40(:44)(()/-2(4<((.5<?DA44,((,,(.8A>0)-,,(((,-(
@M01607:188:000000000-KTTC9:1:1101:7164:4898 2:N:0:GAAGTGCT+TAAGCGCA
TTAGTCTGCGCTTTCAGAAACTTTAATAAATCTTTCACGGATTTGCTCCCGTCGGAGTTAGCACAATCCGCTGCCGGGTTTTAACCCGACAGCAGTGACCTGTTTGAGCGAGAATTACTCGTCTTCCAGTTCGATGTTGATACCCAGCGAACGAATCTCTTTCAACAATACGTTGAAGGATTCTGGCATGCCCGGCTCCATCTGATGGTTGCCGTCCACGATGTTTTTATACATCTTGGTACGACCGTTCCCGTCATCAGACTTAAAGGTGAGCATTTCCTCCACGGTGAACGGCTGGCGG
+
CCCCCGGGGGGGGGGGGFFGGGGGGGGFGGGGGGGGGGGGGGGGGGFFGGGGGGDGGGGGGGGGGGGFGGGGGGFGGGGGDGGGFFGGEGEGGFGGGGGGGGGGGGFCFGGCGGFFGGAFGFGFGGGGGGGGGGCFGGCDFFFGEFGGCGGDGEGGGGGGGGGGDDDE?FGFFFGGGFF5:CAFG7C585F:AAE>5B44BFEG7:A>=CBFFGEDA=BD52(539A?FEFEC<C?FE3=)52(29@F<7(5:8?(.:5?).).*)).4<0-47).5<A24)(.4111,()).((((((,-
@M01607:188:000000000-KTTC9:1:1101:10032:4901 2:N:0:GAAGTGCT+TAAGCGCA
TTAGTCTGCGCTTTCAGAAACTTTAATAAATCTTTCACGGATTTGCTCCCGTCGGAGTTAGCACAATCCGCTGCCGGGTTTTAACCCGACAGCAGTGACCTGTTTGAGCGAGAATTACTCGTCTTCCAGTTCGATGTTGATACCCAGCGAACGAATCTCTTTCAACAATACGTTGAAGGATTCTGGCATGCCCGGCTCCATCTGATGGTTGCCGTCCCCGATGTTTTTATACATCTTGGTACGACCGTTCACGTCATCAGACTTAACGGTGAGCATTTCCTGCAACTTAGGGGGCTGAGGT
+
CCCCCGGGGGGGGGGGG<EFGGGGGGGGGGGGGGGGGGGGGGGGGGGGGGGGGGGGGGGGGGGGGGGGGGGGGGGGGEGD@FGGGGGGGGGGGGGGGGGGGGGGGGGGGGGGGGGGGGGGGGGGGGGGCFGGGGGGGGGFGGGDFGGGGGGGGEGGGGGGGGGGGGGGGGGGGGGGGFFFFFFFGDGGFDFFFDE>>DGGFFFGFCFABFDFFEGFE(/55;;3<?8=<EFFFF<CAC);7C0;@>>:(,(6678?:<>?FFFA@)),(82(,4<<DB<4>27:A:74)))(,-6>:((2(
@M01607:188:000000000-KTTC9:1:1101:19424:4901 2:N:0:GAAGTGCT+TAAGCGCA
TTAGTCTGCGCTTTCAGCAACTTTAATAAATCTTTCACGGATTTGCTCCCGTCGGAGTTAGCACAATCCGCTGCCGGGTTTTAACCCGACAGCAGTGACCTGTTTGAGCGAGACTTACTCGTCTTCCAGTTCGATGTTGATACCCAGCGAACGAATCTCTTTCAACAATACGTTGAAGGATTCTGGCATGCCCGGCTCCATCTGATGGTTGCCGTCCACGATGTTTTTATACATCTTGGTACGACCGTTCACGTCATCAGACTTAACGGTGAGCATTTCCTGCAAGTTCGCGGGCTGAGGG
+
CCC<,CFGGGGEFGG66,;;FFFGGGGGGFFFGFGGGGGGDBFEFCFGGGGGCGGGGEGGGGGFGFFFGGGCGGFFGGGEDCGGGAFC=:BCGFAFGFGGGGGGGCFDFGCFE+EDAFGGCFEFGGGGGFGGGDGGDDDFCFD@BCGGGGGD>ACCEFFFGGGGEFFG,EFCFF?7CAFFFEFFFGCGF56@>DDA):CF8FCFGFFFEE?FF5EEEFFF>F?FC?F?<?5<<?)7AE3B)626:09,4329?,(4:242?D2>?296><1?<42246))5480-5-))((4(((,(((-(
@M01607:188:000000000-KTTC9:1:1101:12744:4903 2:N:0:GAAGTGCT+TAAGCGCA
TTAGTCTGCGCTTTCAGAAACTTTAATAAATCTTTCACGGATTTGCTCCCGTCGGAGTTAGCACAATCCGCTGCCGGGTTTTAACCCGACAGCAGTGACCTGTTTGAGCGAGAATTACTCGTCTTCCAGTTCGATGTTGATACCCAGCGAACGAATCTCTTTCAACAATACGTTGAAGGATTCTGGCATGCCCGGCTCCATCTGATGGTTGCCGTCCACGATGTTTTTATACATCTTGGTACGACCGTTCACGTCATCAGACTTAACGGTGAGCATTTCCTGCAGAGGATCTAGCTTGGGC
+
CCCCCGGGGGGGGGGECFEFGGGGGGGGGGGGGGGGGGGGGGGG<FEFGGGGGGGGGGGGGGGGGGGGGGGGGGGGGGGGGGGGGGGGGGFGGGGGGGGGGGGGGGGDGGGGEEGGGGCFDGGGGGGGGGGGGGGGGGGFGGGGGGGGGGGGGFGGGFFGGGGGGGFGGGGGGGGFGFFFFEFFFGF5C5>CFFDFAFGG6ACC7BFFFCDFGEGFF>FD@2=@EEFD?<CF?CEEF?EA?C?;9B@72:05(48:2:)85:B4=A9:B?0(,422>AA)6A>4?B:<7?0)-54))(,((
@M01607:188:000000000-KTTC9:1:1101:26156:4906 2:N:0:GAAGTGCT+TAAGCGCA
TTAGTCTGCGCTTTCAGACACTTTAATAAATCTTTCACGGATTTGCTCCCGTCGGAGTTAGCACAATCCGCTGCCGGGTTTTAACCCGACAGCAGTGACCTGTTTGAGCGAGAATTACTCGTCTTCCAGTTCGATGTTGATACCCAGCGAACGAATCTCTTTCAACAATACGTTGAAGGATTCTGGCATGCCCGGCTCCATCTGATGGTTGCCGTCCACGATGTTTTTATACATCTTGGTACGACCGTTCACGTCATCAGACTTAACGGTGAGCATTTCCTGCAAGTGAGTATGCTGAGGC
+
CCCCCGGGGGGGGGGGGG,FGGGGGGGGGGGGGGGGFGGGDECFFGGGGGGGGGGGGGGGGGGGGGGGGGGDEGFGGGGGDGGGGGGGDGGGGGGGFGGGFFGGGGGGGGGGGGGGGGGGGGGGGGDGGGGGEGGGDDGFGGGFGCDDGGDEG>GGGFFGGGGCDG8DCGGGGG67CFFFFEFFGFFF>@FFFFFEABC*=B6:CFF6;;?AGGG;62>9@B?@?3;4?E?ECC?EFE@FC??DFB9DFB>A<:3:?AFF)4?A644393(414<?<B9>FFF08AF9A)))-))-).3:,
@M01607:188:000000000-KTTC9:1:1101:19083:4910 2:N:0:GAAGTGCT+TAAGCGCA
TTAGTCTGCGCTTTCAGCAACTTTAATAAATCTTTCACGGATTTGCTCCCGTCGGAGTTAGCACAATCCGCTGCCGGGTTTTAACCCGACAGCAGTGACCTGTTTGAGCGAGAATTACTCGTCTTCCAGTTCGATGTTGATACCCAGCGAACGAATCTCTTTCAACAATACGTTGAAGGATTCTGGCATGCCCGGCTCCATCTGATGGTTGCCGTCCACGATGTTTTTATACATCTTGGTACGACCGTTCACGTCATCAGCCTTAACGGTGAGCATTTCCTGCAAATTGAGATCTGAGGTA
+
CCCCCGGGGGGGGGG6;,=;EFFGGGGGGGGGGGGGGGGGGGGGGFEFGGGGGGGGGGGGGGGGGGGGGGGGGGGGGGGGGGGGGGGGGGGGGGGFGGGGGGGGGGGGGGEGGGGGGGGGGGGGGGGGGGGGGGGGGGGFGGGGGGGFGGGGGFGGDFGGGGGGGGGGFFGGGFF7CFFFFFFFGGGFFDFFFFBE=DGGFF=8FFFFFE>FF7A?>2*(-:7/9<A?DFEECC3)3).A)9(/2694:((58?1(.5).),14*4)(481407B44A2>B40(.)66)))(.5<)->(3)
@M01607:188:000000000-KTTC9:1:1101:22533:4911 2:N:0:GAAGTGCT+TAAGCGCA
TTAGTCTGCGCTTTCAGCCACTTTAATAAATCTTTCACGGATTTGCTCCCGTCGGAGTTAGCACAATCCGCTGCCGGGTTTTAACCCGACAGCAGTGACCTGTTTGAGCGAGAATTACTCGTCTTCCAGTTCGATGTTGATACCCAGCGAACGAATCTCTTTCAACAATACGTTGAAGGATTCTGGCATGCCCGGCTCCATCTGATGGTTGCCGTCCACGATGTTTTTATACATCTCGGTACGACCGTTCCCGTCACCAGACCTAACGGTGGCGATTTCCTGCATTGATCCAAGCTGAGGC
+
CCCCBEFGGCGECFGFG<,@FGGGGGGFGGFGGGGGGGGGCFFGFGFEFFF<FGFGGGGGFGGFGGGGGFCFGGFGGG@FGGGGFFFGGGDGGGGGFGGGGGGGFFG+FFF7CEDGGGFGGGGCFGGFG9EFGFFFGFFFGGGDDFGFGGE6=?GGGGGGGFE,EFGGFGGGFFFG7<?F?AFFGGGGFDFEF5ADA4CDF66DGFFF;;?FFE:A>?E>=D?;7?;=DC36.<?9C17B;;3000(4:((4(.-3()).48(.18?16,(((((-4(6ABA(.6)).--:7)2(.))(4,
@M01607:188:000000000-KTTC9:1:1101:21683:4911 2:N:0:GAAGTGCT+TAAGCGCA
TTAGTCTGCGCTTTCAGCCACTTTAATAAATCTTTCACGGATTTGCTCCCGTCGGAGTTAGCACAATCCGCTGCCGGGTTTTAACCCGACAGCAGTGACCTGTTTGATCGAGAATTACTCGTCTTCCAGTTCGATGTTGATACCCAGCGAACGAATCTCTTTCAACAATACGTTGAAGGATTCTGGCATGCCCGTCTCCATCTGATGGTTGCCGTCCACGATGTTTTTATACATCTTGGTACGACCGTTCACGTCATCAGACTTAACGTTGAGCATTTCCTGCATAGAAACTAGCTGAGGG
+
CCCCCFGGFGGGGGFCF9,EFGGGGGGGGGGGGGGGGFGGFF:F@FAEGGFGEBECFCFGGGGGGGCGGGGEDCEGGGEGCFGFFD<7F:BFGGGGGGDFGGFGGGC,CFEF8BEDGGGGGGGFFGFGGEEGGGGGFGFBF@A@DGF?EGGGGEGGG@9AGGGGGGGCF8FGCCF?CFFAFFF7CGCGF@F@AB*9);CD6AEGFFF4>EAFFGCEB?=@@B9:99;BFEEFEC31117;CED(:661(35C<86:?><2)))69:9?(43::2>B24<A9<0(64<A24:F))().)84(
@M01607:188:000000000-KTTC9:1:1101:8902:4919 2:N:0:GAAGTGCT+TAAGCGCA
TTAGTCTGCGCTTTCAGAAACTTTAATAAATCTTTCACGGATTTGCTCCCGTCGGAGTTAGCACAATCCGCTGCCGGGTTTTAACCCGACAGCAGTGACCTGTTTGAGCGAGAATTACTCGTCTTCCAGTTCGATGTTGATACCCAGCGAACGAATCTCTTTCAACAATACGTTGAAGGATTCTGGCATGCCCGGCTCCATCTGATGGTTGCCGTCCACGATGTTTTTATACATCTTGGTACGACCGTTCACGTCATCAGACTTAACGGTGAGCATTTCCTGCATGCGGATCTGCTGAGGT
+
CCCCCGGGGGGGGGGGG9CFFGGGGGGGGGGGGGGGGGGGGGGGGGFGGGGGGGGGGGGGGGGGGGGGGGGGGGGGGGGGCGGGGGGGGGGGGGGGGGGGGGGGGGGGGGGGGGGGGGGGGGGGGGGGGGGGGGGGGGGFGGGFGGFGGGGGGFGGGGGGFGGGGGGGGGGGGGGGGFFAACFFGGGGFFFEF5BFAFGC>C<8CFFFFFAAG5CDD=ED22(/??FD?F?CC?CEF?@F3?(,79;D642<:<?BFFD?2,3>F<D?08?(.442:AA9A9>?A>701616>).).6<<,
@M01607:188:000000000-KTTC9:1:1101:25300:4926 2:N:0:GAAGTGCT+TAAGCGCA
TTAGTCTGCGCTTTCAGAAACTTTAATAAATCTTTCACGGATTTGCTCCCGTCGGAGTTAGCACAATCCGCTGCCGGGTTTTAACCCGACAGCAGTGACCTGTTTGAGCGAGAATTACTCGTCTTCCAGTTCGATGTTGATACCCAGCGAACGAATCTCTTTCAACAATACGTTGAAGGATTCTGGCATGCCCGGCTCCATCTGATGGTTGCCGTCCACGATGTTTTTATACATCTTGGTACGACCGTTCACGTCATCAGACTTAACGGTGAGCATTTCCTGCATCGACCGTTGCGTAGGG
+
CCCCCGGGGGGGGGGGGG,EFGGGGGGGGGGGGGGGGGGGGGGGGGGFGGGGGGGGGGGGGGGGGGGGGGGGGGGGGGGGGGGGGGGGGGGGGGGGGGGGGGGGGGGGGGDGGGGGGGGGGGGGGGFGGGGGGGGFGGGFGGGFGGGGGEGGGAGGGFGGGGGGGGGGGGFFGCFGGFFFF*@AGFGGFFFFFFDEA>;FFFFGG6FF@;9AFEEB45>?FFFF<CAFFFFCE?CCFFFFC.3(,69?BF>2::<1344<<?>9*:A?0::???2>AF>BAA0(-.3:B1;:?B?19142-
@M01607:188:000000000-KTTC9:1:1101:20194:4931 2:N:0:GAAGTGCT+TAAGCGCA
TTAGTCTGCGCTTTCAGCAACTTTAATAAATCTTTCACGGATTTGCTCCCGTCGGAGTTAGCACAATCCGCTGCCGGGTTTTAACCCGACAGCAGTGACCTGTTTGAGCGAGAATTACTCGTCTTCCAGTTCGATGTTGATACCCAGCGAACGAATCTCTTTCAACAATACGTTGAAGGATTCTGGCATGCCCGGCTCCATCTGATGGTTGCCGTCCACGATGTTTTTATACATCTTGGTACGACCGTTCACGTCATCAGACTTAACGGTGAGCATTTCCTGCAACTGAAGTTGCTGAGGG
+
CCCCCGGGGGGGGGG6<,;=EFGGGGGGGGGGGGGGGGGGGGGGGFFEGGGGGGGGGGGGGGGGGGGGGGGGGGGGGGGGGGGGGGGGGGGGGGGGGGGGGGGGGGGGGGGGGGGGGGGGGGGGGGGGGGGGGGGGGGGFGGGDGGGGGDGGGFGFGGGGGGGGGGGGGGGGGGGGGFF?FC?FGGGGFFFFFFFFFFGGFFFGFFFFEFEFFCCADFFF>DFF<58=?FCCECFFFF@FCF?FFFFFBBFFFFFF726<3:BAF<90;?0:?:<?9AD<2),(532?77?AAABBFF?((
@M01607:188:000000000-KTTC9:1:1101:8854:4938 2:N:0:GAAGTGCT+TAAGCGCA
TTAGTCTGCGCTTTCAGAAACTTTAATAAATCTTTCACGGATTTGCTCCCGTCGGAGTTAGCACAATCCGCTGCCGGGTTTTAACCCGACAGCAGTGACCTGTTTGAGCGAGAATTACTCGTCTTCCAGTTCGATGTTGATACCCAGCGAACGAATCTCTTTCAACAATACGTTGAAGGATTCTGGCATGCCCGGCTCCATCTGATGGTTGCCGTCCACGATGTTTTTATACATCTTGGTACGACCGTTCACGTCATCAGACTTAACGGTGAGCATTTCCTGCAGTATGACCAGCTGCGGG
+
CCCCCGFFGGGGGGGGGAEFGGGGGGGGGGGGGGGGGGGGGGGGGGGGGGGGGGGGGGGGGGGGGGGGGGGGGGGGGGGGGGGGGGGGGEGGGGGGFGFGGGGGGGGGGCFGGGGFGFFGGGGGGGGGGGGGGGGGGGFFGFGGGG8FEGGGDEEGGGGGGGGGGGGGG,CFGGFGF5CAACFFGGGGFFFFFFFFBDGGFF*+:EFFEEB:D=EEDFFD@B1=?9518CEE37EE6)3=7ED@@B97?0(6(180<2)4,8:4/6A?(-303>28<4>B<4B0>A).65224<0)((,44
@M01607:188:000000000-KTTC9:1:1101:10757:4939 2:N:0:GAAGTGCT+TAAGCGCA
TTAGTCTGCGCTTTCAGAAACTTTAATAAATCTTTCACGGATTTGCTCCCGTCGGAGTTAGCACAATCCGCTGCCGGGTTTTAACCCGACAGCAGTGACCTGTTTGAGCGAGAATTACTCGTCTTCCAGTTCGATGTTGATACCCAGCGAACGAATCTCTTTCAACAATACGTTGAAGGATTCTGGCATGCCCGGCTCCATCTGATGGTTGCCGTCCACGATGTTTTTATACATCTTGGTACGACCGTTCACGTCATCAGACTTAACGGTGAGCATTTCCTGCACTTTACAATGCTGAGGA
+
CCCCCGGGGGGGGGGGG9FGGGGGGGGGGGGGGGGGGGGGFGGGGGGGGGGGGGGGGGGGFGGGGGGGGGGGGGGGGGGDEGGGGGGGGGGGGGGGGGGGGGGGGGGGGGGGGGGGGGGGGGDGGGGGGGGGGGGGGGGFGGGGGGGGGGGGGFGGGGGGGGGGGGGGGGGGGGFFGFFFFEFFFEGFFF>EFFEFBBGGFFFGG684@E>FGGEDF>===>F@??A;;C?EEE?CF?3=CE2<B>@<?B?>:03<3><<>??F?9AF6(,41724<94ABAB04<0<2<<4<A3<B<0:)
@M01607:188:000000000-KTTC9:1:1101:11639:4941 2:N:0:GAAGTGCT+TAAGCGCA
TTAGTCTGCGCTTTCAGAAACTTTAATAAATCTTTCACGGATTTGCTCCCGTCGGAGTTAGCACAATCCGCTGCCGGGTTTTAACCCGACAGCAGTGACCTGTTTGAGCGAGAATTACTCGTCTTCCAGTTCGATGTTGATACCCAGCGAACGAATCTCTTTCAACAATACGTTGAAGGATTCTGGCATGCCCGGCTCCATCTGATGGTTGCCGTCCACGATGTTTTTATACATCTTGGTACGACCGTTCACGTCATCAGCCTTAACGGTGAGCATTTCCTGCATTCTCGATTGCTGAGGG
+
CCCCCGFGGGGGGGGEFFEFGGGGGGGGGGGGGGGGGGGGGGGGGGGFGGEGGGGGGGGGGGGGGGGGGGGGGGGGGGGGGGGGGGGGGGGGGGGGGGGGGGGGGGG<FFEFGGGGGGGFGGGGGGGGGGGGGGGGGGGFGDGFGGGGGGDGGFGGGGGGGGGGGGGGGGGGGGDCGFFFFFFFGGGGFFFFFFFFADGFFFFDDFFFFF?FGCGFFFFDBDFFFFF<0?EF3CEFFCEF363?966;??:9<??FF<42)4:3?AFFF0(1,8A7>:6<<B7:BFFFFFF<2()4448(-
@M01607:188:000000000-KTTC9:1:1101:23822:4966 2:N:0:GAAGTGCT+TAAGCGCA
TTAGTCTGCGCTTTCAGACACTTTAATAAATCTTTCACGGATTTGCTCCCGTCGGAGTTAGCACAATCCGCTGCCGGGTTTTAACCCGACAGCAGTGACCTGTTTGAGCGAGAATTACTCGTCTTCCAGTTCGATGTTGATACCCAGCGAACGAATCTCTTTCAACAATATGTTGAAGGATTCTGGCATGCCCGGCTCCATCTGATGGTTGCCGTCCACGATGTTTTTATACATCTTGGTACGACCGTTCACGTCATCAGACCTAACGGTGAGCATTTCCTGCAATTCAAGTATCTGAGGG
+
CCCCCFGGGGGGGGGGG9,CFGGGGGGGGGGGG9FGGGGGGGGGGGEEFGGGGGGGEGGGGGGGGG9FCGGGGGGGGGGG7FFGCFGGGGGGGGGGGGGGGGGGGFGCF@GFGGGGGGFCEGGFFGGGGFGGCGGGGGGCGGGGGFGGGGECE>GGGCFGGFGGGF,=?,=;EFFGGFFFFFFFGGGGF@F0;?AFAEGGFFEGGFFFEEBFCCC?EFF@>DFFFC5==E<))96)@3=F960;>:91<1351((4(-),))(./,8?B<6(8057<).:A>(:A>7:)))-.).6)).1(
@M01607:188:000000000-KTTC9:1:1101:14710:4970 2:N:0:GAAGTGCT+TAAGCGCA
TTAGTCTGCGCTTTCAGAAACTTTAATAAATCTTTCACGGATTTGCTCCCGTCGGAGTTAGCACAATCCGCTGCCGGGTTTTAACCCGACAGCAGTGACCTGTTTGAGCGAGAATTACTCGTCTTCCAGTTCGATGTTGATACCCAGCGAACGAATCTCTTTCAACAATACGTTGAAGGATTCTGGCATGCCCGGCTCCATCTGATGGTTGCCGTCCACGATGTTTTTATACATCTTGGTACGACCGTTCACGTCATCAGACTTAACGGTGAGCATTTCCTGCAGGGGACATTGCTGAGGG
+
CCCCCGGGGGGGGGGGGGGFGGGGGGGGGGGGGGGGGGGGGGGGGGFFFGGGGGGGGGGGGGGGGGGGGGGGDGGGGGGGGGGGGGGGGGGGGGGGGGGGGGGGGGGGGGDGEGGGGGGFEGGGGGGGGGGGGFFGGGGFGGGGFGGGGGGGGFGGGGGGGGGGGGGGGGGGGGCGFFFFFFFFGGFFF@CEFFFFADGGFFFGD61*1>?FFE5?D(*:@BF(?CFD@C37?CCFFF3=?EF(496140()(.3(.4:<2::>646118:06:).6A<92)3,3((-,((-.62-96(((
@M01607:188:000000000-KTTC9:1:1101:15209:4979 2:N:0:GAAGTGCT+TAAGCGCA
TTAGTCTGCGCTTTCAGAAACTTTAATAAATCTTTCACGGATTTGCTCCCGTCGGAGTTAGCACAATCCGCTGCCGGGTTTTAACCCGACAGCAGTGACCTGTTTGAGCGAGAATTACTCGTCTTCCAGTTCGATGTTGATACCCAGCGAACGAATCTCTTTCAACAATACGTTGAAGGATTCTGGCATGCCCGGCTCCATCTGATGGTTGCCGTCCACGTTGTTTTTATACATCTTGGTACGACCGTTCACGTCATCAGACTTAACGGTGAGCATTTCCTGCACAAGAAAAGGCTGAGGG
+
CCCCCGGGGGGGGGGGGGEFGGGGGGGGGGGGGGGGGGGGGGGGGGFFEGFEGGGGGGGGGGGGGGGGGGGGGGGGGGGGGFGGGGGGGGGGGGGGGGGGGGGGGGGGGGGGGGGGGGGGGGGGGGGGGGGGGGGGGGGFGGGFGGGGGGGGGEGFEDFGGGGGGGGGGGGGGGGGGFFFFEFFGC57CDFEFFFFFFGFFF6DCFFFFF>;DEGFEF@@DFD6=;FDDEEF??FFFE3F?E0;BFBFB:?A?FFF?FA?424<6<<060(43>A<<<:<<B:(3<:1(47<??B0:6((-
@M01607:188:000000000-KTTC9:1:1101:10626:4980 2:N:0:GAAGTGCT+TAAGCGCA
TTAGTCTGCGCTTTCAGCAACTTTAATAAATCTTTCACGGATTTGCTCCCGTCGGAGTTAGCACAATCCGCTGCCGGGTTTTAACCCGACAGCAGTGACCTGTTTGAGCGAGAATTACTCGTCTTCCAGTTCGATGTTGATACCCAGCGAACGAATCTCTTTCAACAATACGTTGAAGGATTCTGGCATGCCCGGCTCCATCTGATGGTTGCCGTCCACGATGTTTTTATACATCTTGGTACGACCGTTCACGTCATCAGACTTAACGGTGAGCATTTCCTGCCTGTTCAAATGATGAGTT
+
CCCCCGGGGGGGGGGGG,CFGGGGGGGGGGGGGGGGGGGGGGGGGGFGGGGGGGGGGGGGGGGGGGGGFGCGGGGDFGGGCGGGGGGGGGGGFGGFGGGGGGGGGGGGGDFEGGGGGGGGGGGGGGGGFFGGGGGGGGGFGGG?FFEDG6ECCEGGGFFGGFGGGGGCEGGFGGGFGFF*;=F7DCCFF@A@ADFFFFGGFFEGDFF4>;?FCEGAF>B?((68CCF@0?.)9<?CF3)*)),6:9>FB:3)13:07<A?<:728<220-(-4:82<)))-)((.46)624))))))).).
@M01607:188:000000000-KTTC9:1:1101:15160:4988 2:N:0:GAAGTGCT+TAAGCGCA
TTAGTCTGCGCTTTCAGAAACTTTAATAAATCTTTCACGGATTTGCTCCCGTCGGAGTTAGCACAATCCGCTGCCGGGTTTTAACCCGACAGCAGTGACCTGTTTGAGCGAGAATTACTCGTCTTCCAGTTCGATGTTGATACCCAGCGAACGAATCTCTTTCAACAATACGTTGAAGGATTCTGGCATGCCCGGCTCCATCTGATGGTTGCCGTCCACGATGTTTTTATACATCTTGGTACGACCGTTCCCGTCATCAGACTTAACGGTGTGCATTTTCTGCATCCCGGTTAGCTGAGGG
+
CCCCCGGGGGGGGGGGGGGFGGGGGGGGGGGGGGGGGGGGGGGGGGDDEFFFGGGCEGGGFGGDGGGGGGFCGGGGGGGGDGGGGGGGEGGGGGFGGGGGGFGCEEFFGGDG7EDGEGGGGGGGGGGGGGGGGGGGGGGFGGGGGGGGGGGGGFGCA=FGGDFFGFEF?CFGEFFGGFFF?CFFGG>9ADFEFB?>):CFFFFGFFCABEFFFGGD>@F2(9@@??F0;ECE?E??=58A)74?96.2-3(5((-4?<<?)52<BADB>B0((642-.).-6:):<226>B102))),.1(
@M01607:188:000000000-KTTC9:1:1101:22330:4989 2:N:0:GAAGTGCT+TAAGCGCA
TTAGTCTGCGCTTTCAGACACTTTAATAAATCTTTCACGGATTTGCTCCCGTCGGAGTTAGCACAATCCGCTGCCGGGTTTTAACCCGACAGCAGTGACCTGTTTGAGCGAGAATTACTCGTCTTCCAGTTCGATGTTGATACCCAGCGAACGAATCTCTTTCAACAATACGTTGAAGGATTCTGGCATGCCCGGCTCCATCTGATGGTTGCCGTCCACGATGTTTTTATACATCTTGGTACGACCGTTCACGTCATACGACTTAACGGTTAGCATTTCCTGCAGCTCAATAGGCTGAGGG
+
CCCCCGGGGGGGGGGGG,,CFGGGGGGGGGGGGGGGGGGGGGGGGGGFGGGGGGGGGGGGGGGGGGGFGGGGGGGGGGGGGGGGGGGGGGGGGGGGGGGGGGGGGFGFGGGEGGGGGGGGEGGFGGGGGGDGGGGGGGGFGGGGGGGGGEGGGFGGGGGGGGGGGGGGGGGGFGGGGFFFFEFFGGGGF=FEFFEBAFGGFFFFF6AAEFDFGGCEF=EFFFFFE5A605<?)9CEFF<=CFDF@FFFFFFF?34<:))4041:BBFB(-(,.654<449A<?182(2)5))-,(4<?084
@M01607:188:000000000-KTTC9:1:1101:18398:4989 2:N:0:GAAGTGCT+TAAGCGCA
TTAGTCTGCGCTTTCAGAAACTTTAATAAATCTTTCACGGATTTGCTCCCGTCGGAGTTAGCACAATCCGCTGCCGGGTTTTAACCCGACAGCAGTGACCTGTTTGAGCGAGAATTACTCGTCTTCCAGTTCGATGTTGATACCCAGCGAACGAATCTCTTTCAACAATACGTTGAAGGATTCTGGCATGCCCGGCTCCATCTGATGGTTGCCGTCCACGATGTTTTTATACATCTTGGTACGACCGTTCACGTCATCAGACTTAACGGTGAGCATTTCCTGCATGGGGTAACGCTGAGGG
+
CCCCCGGGGGGGGGGGGGG6CCCFGGGGGGGGGGGGGGGGGGGG<FADGGGGGGGFGGGGGGGGGGGGGGGGGGGGGGFGGGGGGGGGGGGGGGGGGGGGGGGGGGGGGGGGDGGGGGBF7ACFFGEGGGGGGFGGGGGFGGGGGGGGGG7EEBGGGGGGGGGGGGGEFGGGGG?CC<AAACCFFGGGBBA@FBEFFBDGFF422BF*:A4ACDEF5==@>BF@CC4(/9?FECC;664=6C;2133,4::A?((27A27)5:A?DAB0,3(((.46)<4<A0()).-,-(5)(4:0>0,,
@M01607:188:000000000-KTTC9:1:1101:20168:4989 2:N:0:GAAGTGCT+TAAGCGCA
TTAGTCTGCGCTTTCAGAAACTTTAATAAATCTTTCACGGATTTGCTCCCGTCGGAGTTAGCACAATCCGCTGCCGGGTTTTAACCCGACAGCAGTGACCTGTTTGAGCGAGAATTACTCGTCTTCCAGTTCGATGTTGATACCCAGCGAACGAATCTCTTTCAACAATACGTTGAAGGATTCTGGCATGCCCGGCTCCATCTGATGGTTGCCGTCCACGATGTTTTTATACATCTTGGTACGACCGTTCACGCCATCAGACTTAACGGTTAGCATTTCCTTCACTCATTCCTGCTCAGGT
+
CCCCCGGGGGGGGGG66,=;ECFFGGGGGGGGGGGGGGGGEGGGGDEFFGGGGGGGEFFGFGGGGGGGGGGGECGEECFGCGGFFGGGGEEFFGGG8FGGGGFCFGFGGGDGGGGGGGGGGGGGGGGGCFFGGFGFGFGFGGGGFGFFGGGGGFGGGGCGGGGGFCFFGGGGGGGGGFFFAEFFGGFCFC?=CEDE2>DGFF47=ACF@CFFGGG>DFF?(5,,9)ADFCCEFFFCFFFF??;0(27<:?(66(((-5<2),5<F)4128(31))-5-)6.)-4<:-()6:<:)42)..4)
@M01607:188:000000000-KTTC9:1:1101:6042:4989 2:N:0:GAAGTGCT+TAAGCGCA
TTAGTCTGCGCTTTCAGAAACTTTAATAAATCTTTCACGGATTTGCTCCCGTCGGAGTTAGCACAATCCGCTGCCGGGTTTTAACCCGACAGCAGTGACCTGTTTGAGCGAGAATTACTCGTCTTCCAGTTCGATGTTGATACCCAGCGAACGAATCTCTTTCAACAATACGTTGAAGGATTCTGGCATGCCCGGCTCCATCTGATGGTTGCCGTCCACGATGTTTTTATACATCTTGGTACGACCGTTCACGTCATCAGACTTAACGGTGCGCATTTCCTGCAGACTTAATTTCTGAGGG
+
CCCCCGGGGGGGDGGFFEFGGGGGGGFGGGFGGGGGGFFGGGGFGF<CFGGFGGGGDGFFDFGGGGFGGGGGGGCGGGGGGGGGAFFGGGGDFF=FFGGGGGGGFGFFC=F7CE9AEFGGGFGFGGFGGAFFEFAF?CDE;FGGGGEGGGGGDA>FGFGEEFG=DFF88EFGFDGDC8;?CFFAGFCFADFEFFFEBEGGFFEF>9FFFFFFFC*/?23:953,<CF;;35?C6337));?E60>F92-(,.0.3(2-6<))8<B2<13-(((44?:AB26).8?2(564<AA2)6A4)48
@M01607:188:000000000-KTTC9:1:1101:6077:4993 2:N:0:GAAGTGCT+TAAGCGCA
TTAGTCTGCGCTTTCAGCAACTTTAATAAATCTTTCACGGATTTGCTCCCGTCGGAGTTAGCACAATCCGCTGCCGGGTTTTAACCCGACAGCAGTGACCTGTTTGAGCGAGAATTACTCGTCTTCCAGTTCGATGTTGATACCCAGCGAACGAATCTCTTTCAACAATACGTTGAAGGATTCTGGCATGCCCGGCTCCATCTGATGGTTGCCGTCCACGATGTTTTTATACATATTGGTACGACCGTTCCCGTCATCAGACTTAACGGTGAGCATTTTCTGCAAGACTTAGAGCTGAGGT
+
@CCCC@FCGGGE,DEEC,CFFFFGECDFGCCFDG9CE,;@@7B,,E6C@F+@CF@@CC@F<CFFDFGG,7CFEEEECECC@7CBCFE=@FG@,A,A<ADGGF?<,4EAF+@+CCEFA;@FCFEAFFAFGFA,=E,,634?;DCE?9,,3BEGG5E6+@=D,7CDFGGD9CC99CFGG+9?C@AF9@DGA:A5FB*/)/*3=+::+B9A6*)/;C:8657=(/836<F?<?.1)7)9A3<1?5/6@:1;(.(.34210<>?2:7A*6<B0,((33<86:)6)6)5).((.64-.)))4)23,
@M01607:188:000000000-KTTC9:1:1101:23323:4994 2:N:0:GAAGTGCT+TAAGCGCA
TTAGTCTGCGCTTTCAGACACTTTAATAAATCTTTCACGGATTTGCTCCCGTCGGAGTTAGCACAATCCGCTGCCGGGTTTTAACCCGACAGCAGTGACCTGTTTGAGCGAGAATTACTCGTCTTCCAGTTCGATGTTGATACCCAGCGAACGAATCTCTTTCAACAATACGTTGAAGGATTCTGGCATGCCCGGCTCCATCTGATGGTTGCCGTCCACGATGTTTTTATACATCTTGGTACGACCGTTCACGTCATCAGACTTAACGGTTAGCATTTCCTGCAAGTCCAGGTGCTGATGT
+
CCCCCGECGGGGGGGGG,,CFGGGFGGGGGGGGGGGFGGGGGGG@FGGGGGGGGGGGGGGGGGGGGGGGGGGGGGGGDGGGGGGGGGEGGFGGGGGFGGGGGGGGCGFFEGCEGGGGGGGGGGDGFGGGGGGDFGGGGGFGFF@FGGGGGGGGFGGDFFGGGGG8FFGGGG?EGGFFFAFFFFFG7CFFCACFFFDADGFAF=@FFF*>A?F85CEB@BFFB0/5<A@DFEE9?<9C));?C(2(39;?4(<B73:?A2?27:24441(,((4<))656).)4:735<A<203()5)4).-
@M01607:188:000000000-KTTC9:1:1101:17786:5010 2:N:0:GAAGTGCT+TAAGCGCA
TTAGTCTGCGCTTTCAGAAACTTTAATAAATCTTTCACGGATTTGCTCCCGTCGGAGTTAGCACAATCCGCTGCCGGGTTTTAACCCGACAGCAGTGACCTGTTTGAGCGAGAATTACTCGTCTTCCAGTTCGATGTTGATACCCAGCGAACGAATCTCTTTCAACAATACGTTGAAGGATTCTGGCATGCCCGGCTCCATCTGATGGTTGCCGTCCACGATGTTTTTATACATCTTGGTACGACCGTTCACGTCATCAGACTTAACGGTGAGCATTTCCTGCAGTTCCTAGTCCTGAGGC
+
CCCCCGGGGGGGGGGGGGG<CCCFFGGGGGGGGGGGGGGGGGGGFFFGGGGGGGGGGGGGGGGGGGGGGGGGGGGGGGGGGGGGGGGGGGGGGGGGGGGGGGGGGFGGGEGEEGGGGGGGGGGGGGFFGFGGGGGGGGGFGGFGGGGGGGGGGFGGGGGGGGGGGGGGGGGGGGGGGFFFFEFFGGGGFFFFF>BD>DGFFFCFFFFFFEAFFEGFF@FDBFF@??ADFE?C<?EEFFEFFEDF>,:?B?7A???<0<<>25?FFDA<BB(8<07BA>5<>)7(44:<BAAAA)<A<B12(
@M01607:188:000000000-KTTC9:1:1101:13900:5017 2:N:0:GAAGTGCT+TAAGCGCA
TTAGTCTGCGCTTTCAGAAACTTTAATAAATCTTTCACGGATTTGCTCCCGTCGGAGTTAGCACAATCCGCTGCCGGGTTTTAACCCGACAGCAGTGACCTGTTTGAGCGAGAATTACTCGTCTTCCAGTTCGATGTTGATACCCAGCGAACGAATCTCTTTCAACAATACGTTGAAGGATTCTGGCATGCCCGGCTCCATCTGATGGTTGCCGTCCACGATGTTTTTATACATCTTGGTACGACCGTTCACGTCATCAGACTTAACGGTGAGCATTTCCTGCAGGGCCGATTGCTGAGGG
+
CCCCCGGGGGGGGGGGGGGGGGGGGGGGGGGGGGGGGGGGGGGGGGFGGGGGGGGGGGGGGGGGGGGGGGGGGGGGGGGGGGGGGGGGGGGGGGGGGGFGGGGGGGGGGGDGGGGGGGGGGGGGGGGGGGGGGFGGGGGFGGGGGGFGGGDGGFGGGGGGGGGGGGGGGGGGGF?FF8AFFFFAGGCDFFF5AEDD49>CCA6+:BAFEF5AFDEEBD@@267@?EFFFF??CCEFAE3BCE<DF@162,(6:?B?12-)57?B?9>?0?11077?FF<<A90<?0>F?609:(46<42:(
@M01607:188:000000000-KTTC9:1:1101:17710:5019 2:N:0:GAAGTGCT+TAAGCGCA
TTAGTCTGCGCTTTCAGAAACTTTAATAAATCTTTCACGGATTTGCTCCCGTCGGAGTTAGCACAATCCGCTGCCGGGTTTTAACCCGACAGCAGTGACCTGTTTGAGCGAGAATTACTCGTCTTCCAGTTCGATGTTGATACCCAGCGAACGAATCTCTTTCAACAATACGTTGAAGGATTCTGGCATGCCCGGCTCCATCTGATGGTTGCCGTCCACGATGTTTTTATACATCTTGGTACGACCGTTCACGTCATCAGACTTAACGGTTAGCATTTCCTGCAAATACCTACGCTGAGGG
+
CCCCCGGGGGGGGGGGGGG<CCEFGDGGGGGGGGGGGGGGGGGG9EFGGGDGGGGGGGGGGGGGGGGGGGFGGGGGGGGGGFGGGGFGGGGGGGGGGGGGGGGGGGGGGGGGGGGGGGGGGGGGGGGGGFGGGGFGGGGFGGFDFGGGGGGGGAGGGFGGGGGGGGGCGGDFFGGGGFFFFEFFGGGGFFFE?B39>BDGFFFGGFFFEFAFGGGEFFEF5>@DE?FDFFEEC?ECCE3=CE<@B>B?8:(5:?BF7AB?B:?DFB>B9?0::A<2<4<9BB0(<<9)6?44>61,((((4
@M01607:188:000000000-KTTC9:1:1101:15489:5023 2:N:0:GAAGTGCT+TAAGCGCA
TTAGTCTGCGCTTTCAGAAACTTTAATAAATCTTTCACGGATTTGCTCCCGTCGGAGTTAGCACAATCCGCTGCCGGGTTTTAACCCGACAGCAGTGACCTGTTTGAGCGAGAATTACTCGTCTTCCAGTTCGATGTTGATACCCAGCGAACGAATCTCTTTCAACAATACGTTGAAGGATTCTGGCATGCCCGGCTCCATCTGATGGTTGCCGTCCACGCTGTTTTTATACATCTTGGTACGACCGTTCACGTCATCAGACTTAACGGTGAGCATTTCCTGCAGGAAGACATGCTGAGGT
+
CCCCCGGGGGGGGGGGGGGGGGGGGGGGGGGGGGGGGGGGGGGGGGGFFGGGGGGGEGGGGGGGGGGGGGGGGGGGGGGGGGGGGGGGGGGGGGDGGGGGGGGGGGFGGDFGGGGGGGGGGGGGGGGGGGGGGGGGGGGFGGGGGGGGGGGGGFEGGFGGGGGDGGGGGGGGCGFGGFFFFFFFGGGGFFFFFF5@9>GGFFCFCFFFFFFFGGGFEFFF2-:6@C;@DEEFE<?EFE<FCE??@6;?BFFF<FB0<A<?7:0>844?B?636:<<<>AAFFF:?122:0<?F>:>B2(3(
@M01607:188:000000000-KTTC9:1:1101:7752:5024 2:N:0:GAAGTGCT+TAAGCGCA
TTAGTCTGCGCTTTCAGAAACTTTAATAAATCTTTCACGGATTTGCTCCCGTCGGAGTTAGCACAATCCGCTGCCGGGTTTTAACCCGACAGCAGTGACCTGTTTGAGCGAGAATTACTCGTCTTCCAGTTCGATGTTGATACCCAGCGAACGAATCTCTTTCAACAATACGTTGAAGGATTCTGGCATGCCCGGCTCCATCTGATGGTTGCCGTCCACGATGTTTTTATCAATCTTGGTACGACCGTTCACGTCATCAGACTTAACGGTGAGCATTTTCTGCAACGGCCTTTGCTGAGGT
+
CCCCCGGGGGGGGGGGGGFGGGGGGGGGGGGGGGGGGGGGGGGGGGGFGGGGGGGGGGGGGGGGGGGGGGGGGGGGGGGGGGGGGGGGGGGGGGGGGGGGGGGGGGG<FGGGECGFGGGGGGGGGGGGGGGGGGGGGGGFGGGGGGGGGGGGGFGGGGGGGGGGGG=DEGGGGG7C@AFFFEACDFF5F5A5FE5<=>DGFFCDFFF4BEAFGGGFFFFF221(9<5@FE)))7.1@?@F37;DFFFD0:(58:6:0:<<?:><@24:B?(((4)<<9)6664:A?9((,4))-642),,,
@M01607:188:000000000-KTTC9:1:1101:9410:5028 2:N:0:GAAGTGCT+TAAGCGCA
TTAGTCTGCGCTTTCAGAAACTTTAATAAATCTTTCACGGATTTGCTCCCGTCGGAGTTAGCACAATCCGCTGCCGGGTTTTAACCCGACAGCAGTGACCTGTTTGAGCGAGAATTACTCGTCTTCCAGTTCGATGTTGATACCCAGCGAACGAATCTCTTTCAACAATACGTTGAAGGATTCTGGCATGCCCGGCTCCATCTGATGGTTGCCGTCCACGATGTTTTTATACATCTTGGTACGACCGTTCACGTCATCAGACTTAACGGTGAGCATTTCCTGCACAACACACGGCTGACGG
+
CCCCCGGGGGGGGGGGGCFGGGGGGGGGGGGGGGGGGGGGGGGGGGGGGGGGGGGGGGGGGGGGGGGGGGGGGGGGGGGGDGGGGDGGGGEGFEFGGGGGGGGGGGGGGGGGGGGGFGGGGFGGGGGGGCFGGGFGGGCFGGGGGFGGGGGGGFGGGFADFGGGGGGGGGGFGGGGGFFFFEFAFAFGFFFFFFFB=EGGFFEDCAFFEFEFC:??E?FFBD036CFFF<)<5?CEAE8FCF;DBB90<1(-8??B?AA???:BF2461:?627)36AF>94:(.<72(:1?>>(-43(2-
@M01607:188:000000000-KTTC9:1:1101:17822:5031 2:N:0:GAAGTGCT+TAAGCGCA
TTAGTCTGCGCTTTCAGAAACTTTAATAAATCTTTCACGGATTTGCTCCCGTCGGAGTTAGCACAATCCGCTGCCGGGTTTTAACCCGACAGCAGTGACCTGTTTGAGCGAGAATTACTCGTCTTCCAGTTCGATGTTGATACCCAGCGAACGAATCTCTTTCAACAATACGTTGAAGGATTCTGGCATGCCCGGCTCCATCTGATGGTTGCCGTCCACGATGTTTTTATACATCTTGGTACGACCGTTCACGTCATCAGACTTAACGGTGAGCATTTCCTGCAATGGCGAATGGTGAGTG
+
CCCCCGGGGGGGGGGGGGG<CCCFGGGGGGGGGGGGGGGGGGGGDGFGGGGGGGGGGGGGGGGGGGGGFGGGGGGGGGGGDGGGGGGGGGGGGGGGGGGGGGGGGGGGGGGGGGGGGGGGGGG<DFF?EFGGGGGGGGGFGGGFFGGGGGGGGEGGGGGGGFGGGGGGGGGGCFCFCFFFFC5<F7CFACF5?9BEBEGGFFFGGFFFEFFFGCGEF@;@@=@@CCA?@3CEEFE9FE<F3<1<6>BF?FFFFFFFFB<DFF34*6>?9?F?<0A<4<)6447?))),(-7((,(.))4))
@M01607:188:000000000-KTTC9:1:1101:6797:5034 2:N:0:GAAGTGCT+TAAGCGCA
TTAGTCTGCGCTTTCAGAAACTTTAATAAATCTTTCACGGATTTGCTCCCGTCGGAGTTAGCACAATCCGCTGCCGGGTTTTAACCCGACAGCAGTGACCTGTTTGAGCGAGAATTACTCGTCTTCCAGTTCGATGTTGATACCCAGCGAACGAATCCCTTTCAACAATCCGTTGAAGGTTTCTGCCATGCCCGGCTCCATCTGATGGTTGCCGTCCACGTTGTTTTTATCCATCTTGTTACGACCGTTCACGTCATCAGCTTTAACGGTAACCATTCCTGCCTTAATTATTTACTGATGG
+
CCCCCGGGGGGGGGGGGF9FGGGGGGGGGGGGGGGFGGGGGGGGGGGGGGGGGEGGGGGGGGGGGGGGGGGGGGEGGGGGGGGGGGGGGGGGGGGGFGGGGGFGGGG7EEGGGGDGGGFGGGGGGGGC,E;448,@DC4+3==DF?,,+@8>CA6+@,,@E,@D8,@,4,59C++=+@**<:=69,228);C5*3*)3;9+1/5=@A*:*)2:*/2:@.((((/4852(1).)/)/;C.;))633308(,(.(,((().,2-3)1))1(-(-)),)5)-))(.)-544))4)))..69)6.
@M01607:188:000000000-KTTC9:1:1101:21767:5037 2:N:0:GAAGTGCT+TAAGCGCA
TTAGTCTGCGCTTTCAGACACTTTAATAAATCTTTCACGGATTTGCTCCCGTCGGAGTTAGCACAATCCGCTGCCGGGTTTTAACCCGACAGCAGTGACCTGTTTGAGCGAGAATTACTCGTCTTCCAGTTCGATGTTGATACCCAGCGAACGAATCTCTTTCAACAATACGTTGAAGGATTCTGGCATGCCCGGCTCCATCTGATGGTTGCCGTCCACGATGTTTTTATACATCTTGGTACGACCGTTCACGTCATCAGACTTAACGGTGAGCATTTCCTGCATTAGTATGAGCTGAGGG
+
CCCCCGGGGGGGGGGGG96FFGGGGGGGGGGGGGGGGGGGGGGGCGGAGGDGGGGGGGGGGGGGGGGGGGGGGGGGGGGGCGGGGGGGGGGGGGGGGGGGGGGGGGG<EEG7EGGGGGGGGGGGGGGGGGGGGGGGGGGFGGGGGGGGCEGGGFGGDGGGGGGGFGGFGCDGGCGFGFFFFFFFFCFGF5ACFFFFFFGGFFFGGFFFFCBFGGGFFFFF@BF6C3F@DEE5)9?7A<@F651<9>9@?:>B:?:??D>24:DBB2661??B0027>:<25<::<26<AFD22>A4()(4(
@M01607:188:000000000-KTTC9:1:1101:21705:5038 2:N:0:GAAGTGCT+TAAGCGCA
TTAGTCTGCGCTTTCAGACACTTTAATAAATCTTTCACGGATTTGCTCCCGTCGGAGTTAGCACAATCCGCTGCCGGGTTTTAACCCGACAGCAGTGACCTGTTTGAGCGAGAATTACTCGTCTTCCAGTTCGATGTTGATACCCAGCGAACGAATCTCTTTCAACAATACGTTGAAGGATTCTGGCATGCCCGGCTCCATCTGATGGTTGCCGTCCACGATGTTTTTATACATCTTGGTACGACCGTTCACGTCATCAGACTTAACGGTTAGCATTTCCTGCATTGCCCCTCGCTTGGGG
+
CCCCCGGGGGGGGGGGG,6EFGGGGGGGGGGGGGGGGGGGGGFGEFFEFFFGGGGGGGGGGGGGGGGGGGGGGGGGGDGGGGFGFGGGGGCFGGGGEFGGGGGGGFG@E7ECE8FGGGGGGGGGGGGGGGGGGFGGGGGFGGGGGF8E@EGGGFGGGGGGGGGGFGGGEGGGGGG6FFFFFFFFDGGFFCFFF>BDAFGFFFC>FFFFEFEFG=C?EFFD>=?;ECFF0C<<??C?F<@=)),:2:038224(.0:7A222:2<46<<>((-44-)664<44:(66))))(((-12((,.-
@M01607:188:000000000-KTTC9:1:1101:23174:5042 2:N:0:GAAGTGCT+TAAGCGCA
TTAGTCTGCGCTTTCAGCCACTTTAATAAATCTTTCACGGATTTGCTCCCGTCGGAGTTAGCACAATCCGCTGCCGGGTTTTAACCCGACAGCAGTGACCTGTTTAAGCGAGAATTACTCGTCTTCCAGTTCGATGTTGATACCCAGCGAACGAATCTCTTTCAACAATACGTTGAAGGATTCTGGCATGCCCGGCTCCATCTGATGGTTGCCGTCCACGATGTTTTTATACATCTTGGTACGACCGTTCACGTCATCAGACTTAACGGTGAGCATTTCCTGCAAACAAGATGGCTGAGGG
+
CCCCCGGGGGGGGGGGG<,CEFFGFGGGGGGGGGGG9FGG@FFF<FDDFGGGGGGCGGGGGGCFCFGGGDFEE@EEGGGGGGGGGDFFGFFCGGCGDEFGFFFGGGGAE7F7EECDEFFGGGG8DFFCAFFGEGGFGGGFGGGCFGFGG6B6@>EGGGFGFFGGGGGGGGFGCFGG7FACFFFFGAFDF@FFFF>BADCGFFFFGCFFECBFG5C?F@EFBF>=E?F6<C<?CE3;:.)=4??;@9>3?B?A1((-().4<::AB>9(7?(4.,4<>BABA>0376:81,(54228:(46-
@M01607:188:000000000-KTTC9:1:1101:26116:5053 2:N:0:GAAGTGCT+TAAGCGCA
TTAGTCTGCGCTTTCAGACACTTTAATAAATCTTTCACGGATTTGCTCCCGTCGGAGTTAGCACAATCCGCTGCCGGGTTTTAACCCGACAGCAGTGACCTGTTTGAGCGAGAATTACTCGTCTTCCAGTTCGATGTTGATACCCAGCGAACGAATCTCTTTCAACAATACGTTGAAGGATTCTGGCATGCCCGGCTCCATCTGATGGTTGCCGTCCACGATGTTTTTATACATCTTGGTACGACCGTTCACGTCATCAGACTTACCGGTTAGACTTTCCTGGACAACAAGAGGCAGGGGT
+
CCCCCGGGGGGEGGGGGFCFGGGGGGGGCECGGGGGGFGG:FGGFGDFGGFGGGGGEGGGGGGGCFGFGGGEDECGGDGDGCAFA<FGGGGDGFFGGGGG<EFAADFGGE7CEEGGGGGFGGEEGGGGDFGCCGGFFD;FFCF8DGGGDGCCCB6@E8,@FGGGGGGFG,;DCFG7+<6AFCA>97C>FDACAEEB2BD>C6*=51=>>;;FGGGFE@:=(8=@?<A;@F?<)/)?CE@A478?63>@::(<?84:0<),8>:49)5:BF0?().).6<246(((,.4(,(...((((4(-
@M01607:188:000000000-KTTC9:1:1101:7685:5054 2:N:0:GAAGTGCT+TAAGCGCA
TTAGTCTGCGCTTTCAGAAACTTTAATAAATCTTTCACGGATTTGCTCCCGTCGGAGTTAGCACAATCCGCTGCCGGGTTTTAACTCGACAGCAGTGACCTGTTTGAGCGAGAATTACTCGTCTTCCAGTTCGATGTTGATACCCAGCGAACGAATCTCTTTCAACAATACGTTGAAGGATTCTGGCATGCCCGGCTCCATCTGATGGTTGCCGTCCATGATGTCGTTATTCATCTTGGTACGACCGTTCACGTCATCAGTCTTAACGGTTACCATTCCCTTCATAGGAATTAGCTGCGGG
+
CCCCC<FGGGGCCGGGD9,,C<FGG@FEGG<FFGCF@FGGFCFGGF<F6FEEGECCEGGGGGGGGGFDE7EEGGGGGG@@7DDD,,C?:CB4BFEA4EFDEEFGFFG7FEGFGGF,F;,C7A+AB@;E99,,>FDFGC@DCDFG?FFGEGGCE>+0@E9FGGGGGGGGCDDDFGDC;85@C7CFGGGGFFFEFE5ABE*0++/=@6A6@EBF@C=))-***1@?*(26==)9?5?5@63A9?7;B@((,((9=,48:>4>)6)699A,,4(-).64<..))-426))5)62))),6)(70,
@M01607:188:000000000-KTTC9:1:1101:23639:5070 2:N:0:GAAGTGCT+TAAGCGCA
TTAGTCTGCGCTTTCAGCCACTTTAATAAATCTTTCACGGATTTGCTCCCGTCGGAGTTAGCACAATCCGCTGCCGGGTTTTAACCCGACAGCAGTGACCTGTTTGAGCGAGAATTACTCGTCTTCCAGTTCGATGTTGATACCCAGCGAACGAATCTCTTTCAACAATACGTTGAAGGATTCTGGCATGCCCGGCTCCATCTGATGGTTGCCGTCCACGATGTTTTTATACATCTTGGTACGACCGTTCACGTCATCAGACTTAACGGTGAGCATTTCCTGCAGTCCGCCTAGCTGAGGC
+
CCCCCGCFFGGGGGGGG,6EFGGGGGGGGGGGGGGGGGGGGGGGFGGGGGDFGGGGGGGGGGGGGGFGDEGGGDFGGGEGCFGGGGGGGGEGGGGGGGEGAFGGGGGFG7FGGGGGGGGGGGGFGGGGFFFFGFCFGFGFGFGGGGGGGGGCCEDFGEGGGGGGGGGGGGGGGGGGGFFFFFFFGGGGFFFEFFDFAEGGFFFGGFFFFFEFGD=5)>B@>BDDC?;;?FFF3??CFEEFC?1?FFFF0((6<?BBFBBB),:A?29?FFF<F?>?>45AA<((3.(5,(-(-(.4-41:(
@M01607:188:000000000-KTTC9:1:1101:22010:5071 2:N:0:GAAGTGCT+TAAGCGCA
TTAGTCTGCGCTTTCAGCCACTTTAATAAATCTTTCACGGATTTGCTCCCGTCGGAGTTAGCACAATCCGCTGCCGGGTTTTAACCCGACAGCAGTGACCTGTTTGAGCGAGAATTACTCGTCTTCCAGTTCGATGTTGATACCCAGCGAACGAATCTCTTTCAACAATACGTTGAAGGATTCTGGCATGCCCGGCTCCATCTGATGGTTGCCGTCCACGATGTTTTTATACATCTTGGTACGACCGTTCACGTCATCAGACTTAACGGTGAGCATTTCCTGCAGCCGCCAGTGCTGAGGG
+
CCCCCGFGGGGGGGGGG96EFGGGGGGGGGGGGGGGGGGGCGGGEGFFGGCGGGGGGGGGGGGGGGGGGGGGDGGGGGGGGGGGGGGGGGFGGGGGGGGGGGGGGFGDFDC+8CFGGGGGGGGGGGGGGGGGGGGGGGGFGGGGFGFGEGEGGFGGGGGGGGGGGGGGGGGGGGGGF?AFFEFCDCFGF5AEFA>B=BGF>FEDC>@FEC)6D=ED>(.5==03?5FFFFFF<3?EF6)=CC;?@F>DFFFFF?6(3A973:FA=AAFFB0::775AB246)81,)((,(472)-)).,3(
@M01607:188:000000000-KTTC9:1:1101:4657:5103 2:N:0:GAAGTGCT+TAAGCGCA
TTAGTCTGCGCTTTCAGAAACTTTAATAAATCTTTCACGGATTTGCTCCCGTCGGAGTTAGCACAATCCGCTGCCGGGTTTTAACCCGACAGCAGTGACCTGTTTGAGCGAGAATTACTCGTCTTCCAGTTCGATGTTGATACCCAGCGAACGAATCTCTTTCAACAATACGTTGAAGGATTCTGGCATGCCCGGCTCCATCTGATGGTTGCCGTCCACGATGTTTTTATACATCTTGGTACGACCGTTCACGTCATCAGACTTAACGGTTAGCATTTCCTGCATCCTTAATTGCTGAGGG
+
CCCCCGGGGGGGGGGGGCFGGGGGGGGGGGGGGGGGGGGEGGGG<EFGGGGGGGGGGGGGGGGGGGGGGDGDGGGGGGGGGGGGGGGGGGGDFGGGGGGFGF<EFGGDGCGGGGGGGGGFGGGGGGGGGGGGGGGGGGFFGGGGGGGFDGGGGFGGGCFFGGGGGGGGGGGGGGGCGFFFFEFFGGGGFFFFF>ED>FGF6FCGGFFFFFEFGDEDF=3>(5?=EFFF0?EFFFFFFE<8)78@FBFFFFBA:8?0()).)529=A<<11((.)4)-64:>FB<B)(,-:)))).)46:?-
@M01607:188:000000000-KTTC9:1:1101:17741:5103 2:N:0:GAAGTGCT+TAAGCGCA
TTAGTCTGCGCTTTCAGAAACTTTAATAAATCTTTCACGGATTTGCTCCCGTCGGAGTTAGCACAATCCGCTGCCGGGTTTTAACCCGACAGCAGTGACCTGTTTGAGCGAGAATTACTCGTCTTCCAGTTCGATGTTGATACCCAGCGAACGAATCTCTTTCAACAATACGTTGAAGGATTCTGGCATGCCCGGCTCCATCTGATGGTTGCCGTCCACGATGTTTTTATACATCTTGGTACGACCGTTCCCGTCATCAGACTTAACGGTGCGCATTTCCTGCAGTTTCCTAGGCTGAGGC
+
CCCCCGGGGGGGGGGGGGG<EFFGGGGGGGGGGGGGGGGGEFFGBFFGGGGGGGGEFEFGGGGGGGGGGGGGGGGGGGGGGGGGGGGGGGGGGGGGGGGGGGGGGGGGGGGGGGGGGGGGGGGGGFGGGGCGGFGGGGGFGGGDFGGGGGGGGFGGGGGGGGGGGGGCFGGGF?FGFAAFF7?9FGGGFDFEFFBEFFGGFFC7C@6A6A5AD7EEEDE>9>0:E?FFFF?C35??FF@FCE?09BB;<?04:<:(8A)),24AFAAB;B1((49?<<A:4)2424<ADF<460:00:1,(
@M01607:188:000000000-KTTC9:1:1101:19009:5106 2:N:0:GAAGTGCT+TAAGCGCA
TTAGTCTGCGCTTTCAGAAACTTTAATAAATCTTTCACGGATTTGCTCCCGTCGGAGTTAGCACAATCCGCTGCCGGGTTTTAACCCGACAGCAGTGACCTGTTTGAGCGAGAATTACTCGTCTTCCAGTTCGATGTTGATACCCAGCGAACGAATCTCTTTCAACAATACGTTGAAGGATTCTGGCATGCCCGGCTCCATCTGATGGTTGCCGTCCACGATGTTTTTATACATCTTGGTACGACCGTTCACGTCATCAGACTTAACGGTGAGCATTTCCTGCAGTGAAAGACGCTGAGGT
+
CCCCCGGGGGGGGGG@<,=CFFGGGGGGGGGGGGGGGGGGGGGGGGFFGGGGGGGGGGGGGGGGGGGGGGGGGGGGGGGGEGGGGGGGGGGGGGGGGGGGGGGGGGGGGGDEGGGGGGGGGGGGGFGGGGGGGFGGGGGFGGGGGGGGGGGGGFGGECGGGGGGGGGGGGGGGGGGGFF*6AFFGGGGFFFFFFFFFFDGFFFFFFFFFFFFGGGFFD=>=BFFFCFD6CC<)<CEFF)09?@;B11??<?F?<(41<:?7B?2@4<BFFFFFFF>>BA4<A(2497456<??FB0<;:?(
@M01607:188:000000000-KTTC9:1:1101:13801:5108 2:N:0:GAAGTGCT+TAAGCGCA
TTAGTCTGCGCTTTCAGAAACTTTAATAAATCTTTCACGGATTTGCTCCCGTCGGAGTTAGCACAATCCGCTGCCGGGTTTTAACCCGACAGCAGTGACCTGTTTGAGCGAGAATTACTCGTCTTCCAGTTCGATGTTGACACCCAGCGAACGAATCTCTTTCAACAATACGTTGAAGGATTCTGGCATGCCCGGCTCCATCTGATGGTTGCCGTCCACGATGTTTTTATACATCTTGGTACGACCGTTCCCGTCATCCGCCTTAACGGTTATCATTTCCTGCCATTCTCAGCGCTGAGGG
+
CCCCCGGGGGGGGGGGGGGGGGGGGGGGGGGGGGGGGGGGGGGGGGE<FFGGGGGGGGGGGGGGGGGGGGGGFGGGGGGGGGGGGGGGGGGGGGGGGGGGGGGGFGGGGGGGGGGGGGGGGGGGGGGGGGGGGGGGGGGFGGGGGGGGECEGGFGGGGGGGGGGGGGGGGGGGGGGGFFFFFFAGGGGF@A@FB>E=EGGFFFGGFFFEFDFGC55?@E(28;@C?FD?3<C)9<?7C4F)7((,27214(5<?(-4AA((-4??A>?FF0,)6:<BF2<963(.)).)-)6)41-(-(,-
@M01607:188:000000000-KTTC9:1:1101:22305:5112 2:N:0:GAAGTGCT+TAAGCGCA
TTAGTCTGCGCTTTCAGCCACTTTAATAAATCTTTCACGGATTTGCTCCCGTCGGAGTTAGCACAATCCGCTGCCGGGTTTTAACCCGACAGCAGTGACCTGTTTGAGCGAGAATTACTCGTCTTCCAGTTCGATGTTGATACCCAGCGAACGAATCTCTTTCAACAATACGTTGAAGGATTCTGGCATGCCCGGCTCCATCTGATGGTTGCCGTCCACGATGTTTTTATACATCTTGGTACGACCGTTCACGTCATCAGACTTAACGGTGAGCATTTCCTGCAAATGCCGTCGCTGAGGG
+
CCCCCGGGGGGGGGGGG96CEFFGGGGGGGGGGGGGGFGFCFGGCGGGGGEFGGGGGGGGGGGGGGGFGGGGGGGGGGGGGGGGGCGGEDCEGGFFFGGGGDFFG,C7FFGEE>EEFGGGGGG8FGGGFFEFDGGGGFGBGFFFEFDFG6CEG5EGGGGGGGGGGDGGGCFGGGGGGFFFFEACGFFGFDFBFE>4>BGFFFCCFC@FEF?FCCGFFDF@BDF,9<FFF??C?CE?FFEF)<DFF>6;:<:2:((41).447.496<1283(48A54:<4<A(1).6:>?0297(1,(48(
@M01607:188:000000000-KTTC9:1:1101:20131:5117 2:N:0:GAAGTGCT+TAAGCGCA
TTAGTCTGCGCTTTCAGAAACTTTAATAAATCTTTCACGGATTTGCTCCCGTCGGAGTTAGCACAATCCGCTGCCGGGTTTTAACCCGACAGCAGTGACCTGTTTGAGCGAGAATTACTCGTCTTCCAGTTCGATGTTGATACCCAGCGAACGAATCTCTTTCAACAATACGTTGAAGGATTCTGGCACGCCCGGCTCCATCTGATGGTTGCCGTCCACGATGTTTTTATTCATCTTGGTACGACCGTTCACGTCATCAGTTTTAACGGTGAGCATTTCCTGCGGGATCTAATGCTGAGGA
+
A@6@CF,CF@CC;FF6,==CFDFFGEGDEEGGGGGFGGGE:C:@FFEGFFGGGGGCF@EGGFAFEEFFC:FF@CAF>@FFGC<FGC,>FD:=,?EF=<?C<9FGG8?<F>+FG7FGF;F9=?=EFECF>FC;6B=;DDD+E9E8,EDC6+@EEEDD>CEGDDEGCE98E9CCC??FG+?:6:?;C,7CC=EBE>DFA*9CBF=FGFF*78B6CC/:)-79910,))23=C)6<361;536;<D;1(4<((,6(.4((.)).).-=)6(4<0,4()42-6-)64,-((4()-6)6.44266)
@M01607:188:000000000-KTTC9:1:1101:23718:5123 2:N:0:GAAGTGCT+TAAGCGCA
TTAGTCTGCGCTTTCAGCCACTTTAATAAATCTTTCACGGATTTGCTCCCGTCGGAGTTAGCACAATCCGCTGCCGGGTTTTAACCCGACAGCAGTGACCTGTTTGAGCGAGAATTACTCGTCTTCCAGTTCGATGTTGATACCCAGCGAACGAATCTCTTTCAACAATACGTTGAAGGATTCTGGCATGCCCGGCTCCATCTGATGGTTGCCGTCCACGATGTTTTTATACATCTTGGTACGACCGTTCACGTCATCAGACTTAACGGTGAGCATTTCCTGCATCTCGACACGCTGAGGT
+
CCCCCGGGGGGGGGGGG,,CFGGGGGGGGGGGGGGGFGGGGGGGGGGGGGGGGGGGGGGGGGGGGGGGGGGGGGGGGGGGEGGGGGGGGGGGGGGGGGGGGGGGGFGGG7FGGGFGGGGGGGG?FGGGGGGGGGGGGGGFGGGGGGGGGGDCGFGGGGFGGGGGGGGGFFGGGFFGGFFFFFFFGGGGFFFEFF5B>FGGFFFGGFFFEE>FGGEFF@FFFFF@6<51=EFFFFFFFF8BCFFFFFFFF:7AF?01:4<?DBD24<AB0<(((54<<>2<9A>FBF2A70((446:?;10(
@M01607:188:000000000-KTTC9:1:1101:23822:5130 2:N:0:GAAGTGCC+TAAGCGCA
TTAGTCTGCGCTTTCAGCCACTTTAATAAATCTTTCACGGATTTGCTCCCGTCGGAGTTAGCACAATCCGCTGCCGGGTTTTAACCCGACAGCAGTGACCTGTTTGAGCGAGAATTACTCGTCTTCCAGTTCGATGTTGATACCCAGCGAACGAATCTCTTTCAACAATACGTTGAAGGATTCTGGCATGCCCGGCTCCATCTGATGGTTGCCGTCCACGATGTTTTTATACATCTTGGTACGACCGTTCACGTCATCAGACTTAACGGTGAGCCTTTCCTGCAATCCCCGGTTCTGAGGT
+
CCCCCGGGGGGGGDGGG9,CEFGGGGGGGGGGFGGGFGGGCGGFFGGGGGGGGGGGGGGGGGGGGGGGFGGGGGGGGGGGGGGGGGGEGG@FGGGGGGFGGGGGF<A@C7F+BEGDFGGGGGGGGGGGGGGGGGGGGFGFGGGGDGGGGGECGFGGGGGGGGGGGGFGFADDGCCF7<CAFFFFGGGGF@F@FF5AAEDGCA6CCFFFEFBAFDG>B=B@29?FEC;??EEF3<?CFFEBEC<?B>;(0:?2(46<F<)2)58A=<D?63<21:((545<9)5:<A),8600,4--4<20(
@M01607:188:000000000-KTTC9:1:1101:12699:5136 2:N:0:GAAGTGCT+TAAGCGCA
TTAGTCTGCGCTTTCAGAAACTTTAATAAATCTTTCACGGATTTGCTCCCGTCGGAGTTAGCACAATCCGCTGCCGGGTTTTAACCCGACAGCAGTGACCTGTTTGAGCGAGAATTACTCGTCTTCCAGTTCGATGTTGATACCCAGCGAACGAATCTCTTTCAACAATACGTTGAAGGATTCTGGCATGCCCGGCTCCATCTGATGGTTGCCGTCCACGATGTTTTTATACATCTTGGTACGACCGTTCACGTCATCAGGCTTAACGGTGAGCATTTTCGTCATTAGTAAAGGCCGAGGG
+
CCCCCGGDGGGGFGGEEFEGGGFGGGGGGGGGGGGGGGGD@CFG<FFFEFGFFGDCFFGGGGGGGGGGGDDGGDFGG>FEDGGGGGGEEG7>FGEGFGGGGGGEGGGDECGGGGGGGGGGDFCFGGFDFFEGGGGGGGGFFGGDFFGGGGGGCBE?CGFGGGGGGG?DGCFGG6:C@BFFFEF?+,@DB)6>FFEEBFCD>C=7@FFFFE56CEE5?@=9(-36.9;=3))537?CC)/1)71,6:9;BB?B0:4<44))).3())-3030(((5?DB):(,,284-<:46.44((,(-1(
@M01607:188:000000000-KTTC9:1:1101:14827:5160 2:N:0:GAAGTGCT+TAAGCGCA
TTAGTCTGCGCTTTCAGAAACTTTAATAAATCTTTCACGGATTTGCTCCCGTCGGAGTTAGCACAATCCGCTGCCGGGTTTTAACCCGACAGCAGTGACCTGTTTGAGCGAGAATTACTCGTCTTCCAGTTCGATGTTGATACCCAGCGAACGAATCTCTTTCAACAATACGTTGAAGGATTCTGGCATGCCCGGCTCCATCTGATGGTTGCCGTCCACGATGTTTTTATACATCTTGGTACGACCGTTCACGTCATCAGACTTAACGGTGAGCATTTCCTGCTTCAACCTATGCTTAGAG
+
CCCCCGFGGGGGGGGGGGGGGGGGGGGGGGFGGGGGGGGGGGGGGGGFGGGFGGGGGGGGGGGGGGGGGGGGGGGGGGGGDFGGGGGGGGGGGCFGGGGGFFFGGGGGGGGGGGGGGGFGGGGGGGGGGGGGGGGGGGGFGGGFGGGGGGGGGFGGGGGGGGGGGGG?FGGGGFGGCFFFFFFFGFGGFCFFF55A>?DFFF=>FF6FBF5AGCCAD2*8(2,3<<F<0??5?6)975<F)7?;>>>DFF:<:?6?0-6<<::BF<2(3<2?B03)6655<4:()-).640,)))))).).
@M01607:188:000000000-KTTC9:1:1101:22351:5160 2:N:0:GAAGTGCT+TAAGCGCA
TTAGTCTGCGCTTTCAGCCACTTTAATAAATCTTTCACGGATTTGCTCCCGTCGGAGTTAGCACAATCCGCTGCCGGGTTTTAACCCGACAGCAGTGACCTGTTTGAGCGAGAATTACTCGTCTTCCAGTTCGATGTTGATACCCAGCGAACGAATCTCTTTCAACAATACGTTGAAGGATTCTGGCATGCCCGGCTCCATCTGATGGTTGCCGTCCACGATGTTTTTATACATCTTGGTACGACCGTTCACGTCATCAGACTTAACGGTGAGCATTTCCTGCATGATCGGATGCTGAGGG
+
CCCCCGGGGGGGGGGGG,,CFGGGGGGGGGGGGGGGGGGGGGGGGGEFEGGGGGGGGGGGGGGGGGGGGGFGGDGGGGGGDGGGGGGGGGGEGGFGGGGGGGGGGFFDFCGGGGGFGGGGGGGEEGGGGEFGGGFGGGGFGGGGGFGGGGG>GFGGGGGGGGGGGGGGGGGGGGGGGFFFFFFFGGGGFBF@ABEF=DGGFFCGGFFFBFFFGGC?;=E@>B@;CC8=<E??3<CCF5@F?)2;;>>138?F0.42<AA?40)69<B?9F::<:24<AFFF<??A9))4202-31)).(-(
@M01607:188:000000000-KTTC9:1:1101:13193:5165 2:N:0:GAAGTGCT+TAAGCGCA
TTAGTCTGCGCTTTCAGAAACTTTAATAAATCTTTCACGGATTTGCTCCCGTCGGAGTTAGCACAATCCGCTGCCGGGTTTTAACCCGACAGCAGTGACCTGTTTGAGCGAGAATTACTCGTCTTCCAGTTCGATGTTGATACCCAGCGAACGAATCTCTTTCAACAATACGTTGAAGGATTCTGGCATGCCCGGCTCCATCTGATGGTTGCCGTCCACGACGTTTTTATACATCTTGGTACGACCGTTCACGTCATCATAATTAACGGTGCGCATTTCCTGCAACGATAGACCTGTAGGC
+
CCCCCGGGGGGGGGGECEEFFGGGGGGGGGGGGGGGGGGGGGGG@FFGGGFGGGGGGGGGGGGGGGGGGGGGGGGGGEGGGGFGGGGGGDGGGGGGGGCFGCGGGFGAFFDGGDGGGGGGEGGGGGGGGGFGGFGG?DDFGGGEGGDGCEGGGEDGGAFGGGGGFFGGG7FCFCF?FFFF5AFFFGGGFCFCFFFFFFGFF9ACDF6>BE:AG5A>A9=22(.3888=(.167)971)7=.?(,(.1:<?FF(4,-(-4).)).94A<04((--7,,:)6<2((.,((-8())))()))))
@M01607:188:000000000-KTTC9:1:1101:16241:5171 2:N:0:GAAGTGCT+TAAGCGCA
TTAGTCTGCGCTTTCAGAAACTTTAATAAATCTTTCACGGATTTGCTCCCGTCGGAGTTAGCACAATCCGCTGCCGGGTTTTAACCCGACAGCAGTGACCTGTTTGAGCGAGAATTACTCGTCTTCCAGTTCGATGTTGATACCCAGCGAACGAATCTCTTTCAACAATACGTTGAAGGATTCTGGCATGCCCGGCTCCATCTGATGGTTGCCGTCCACGATGTTTTTATACATCTTGGTACGAACGTTCACGTCATCCGACTTAACGGTGAGCATTTCCTGCATCAATGCTTGCTGAGGT
+
CCCCCGFGFEGGGGFGGF9CFFGGGGGGGGGGGGGGGGGGGGGGGGEFGGGGGGGGGGGGGGGGGGGGGGGGGGGGGGGGGGGGGGGDGGGGGGGGGGGGGGGGGGGGGGCFGGGGGGGGGGGGGGGGGGGGEGAFGFGFGGGFGFGGG6EGG58?EFGGGGGAFGDGCFGGGGCGFFAFFEFFG7FGF@F5F9>B>>DGFFFGFEFFBE>FGGGFEDFFBBD;C38=FCFF?E?CACFF)<13(.3/=@FF:20(8A)4293?FFA671428?<7<>AFA>::>F)2))35:<?)--(4(
@M01607:188:000000000-KTTC9:1:1101:26470:5172 2:N:0:GAAGTGCT+TAAGCGCA
TTAGTCTGCGCTTTCAGAAACTTTAATAAATCTTTCACGGATTTGCTCCCGTCGGAGTTAGCACAATCCGCTGCCGGGTTTTAACCCGACAGCAGTGACCTGTTTGAGCGAGAATTACTCGTCTTCCAGTTCGATGTTGATACCCAGCGAACGAATCTCTTTCAACAATACGTTGAAGGATTCTGGCATGCCCGGCTCCATCTGATGGTTGCCGTCCACGATGTTTTTATACATCTTGGTACGACCGTTCACGTCATCAGACTTAACGGTGAGCATTTCCTGCAGTCATTCTTGCTGAGGG
+
CCCCCGGGGGGGGGGGGG,FFGGGGGGGGGGGGGGGGGGGGGGGGGGGGGGGGGGGGGGGGGGGGGGGGGGGGGGGGGGGGGGGGGGGGGGGGGGGGGFGGGGGGFGGGGGGGGGGGGGGGGGGGGGGGFGGGGGGGGGFGGGD@FGFGGGEDEGGGGGGGGGGGGGGGGGGGGDGGFF5F*AFGGFFACFFFFFFADDGFFFGGFFFFFFFFGGF4(55>=;;CCFFF<?CEEEEFFFFEFFFFFFF:74>F7:?BFAB2),47AFF;04(432,6A2<<>:<?A>B>99:).<2.:(-(
@M01607:188:000000000-KTTC9:1:1101:13838:5188 2:N:0:GAAGTGCT+TAAGCGCA
TTAGTCTGCGCTTTCAGAAACTTTAATAAATCTTTCACGGATTTGCTCCCGTCGGAGTTAGCACAATCCGCTGCCGGGTTTTAACCCGACAGCAGTGACCTGTTTGAGCGAGAATTACTCGTCTTCCAGTTCGATGTTGATACCCAGCGAACGAATCTCTTTCAACAATACGTTGAAGGATTCTGGCATGCCCGGCTCCATCTGATGGTTGCCGTCCACGATGTTTTTATACATCTTGGTACGACCGTTCACGTCATCAGCCTTAACGGTGAGCATTTCCTGCAATAGATTTTGCTTGGGG
+
CCCCCGFGGGGGGGGGGGGGGGGGGGGGGGGGGGGGGGGGGGGGGGFFGGGGGGGGGGGGGGGGGGGGGGGGGGGGGGGGEGGGGGGGGGGGGGGGGGGGGGGGGGGGGGEGGDFGGGGGGGGGGGGGGGGGGGGGGGGFGGGGGGGGGGGGGFGGGGGGGGGGGGGGGGGGFGFFGFFFFFFFGGGGFBFEFFFFABGGFFFGC@AFFE@AGD??DFFFFD035?FDDEFEFE?CFCEF??6;@;@DF?>DBB?:?F4<)4849<<(41,:<:22<>>9-)8(4-))-.6)4)825)(.,
@M01607:188:000000000-KTTC9:1:1101:23938:5191 2:N:0:GAAGTGCT+TAAGCGCA
TTAGTCTGCGCTTTCAGCCACTTTAATAAATCTTTCACGGATTTGCTCCCGTCGGAGTTAGCACAATCCGCTGCCGGGTTTTAACCCGACAGCAGTGACCTGTTTGAGCGAGAATTACTCGTCTTCCAGTTCGATGTTGATACCCAGCGAACGAATCTCTTTCAACAATACGTTGAAGGATTCTGGCATGCCCGGCTCCATCTGATGGTTGCCGTCCACGATGTTTTTATACATCTTGGTACGACCGTTCACGTCATCAGACTTAACGGTTAGCTTTTCCTGCATCCGGAGAAGCTGAGGT
+
CCCCCGGGGGGGGGFGG<,CFGGG9FGGFFDGFGGGFGGDFCEF9EEEFFEGGGGGGGGGGFGFEFGGGGGGGGGGG7FE@CFG<EFEGGEGFFGFGGGGCFFFG8F+ACFFGGGGGGGGGGG@FFFEFFEGGFFG?DGFGGGGGGGGCEDGEEGGDGGGGGGGDFGFGGGFGGGGGFFFFFFFGGGGFBAE6BEDAEG41BCG7=:ABCDFGDC6B=:@55<@?6533C))7?));5=B)737>>@F03:<0(-4(.5322>A9<4663(,4))66423452(...4>(,13(5::?(((
@M01607:188:000000000-KTTC9:1:1101:4964:5197 2:N:0:GAAGTGCT+TAAGCGCA
TTAGTCTGCGCTTTCAGAAACTTTAATAAATCTTTCACGGATTTGCTCCCGTCGGAGTTAGCACAATCCGCTGCCGGGTTTTAACCCGACAGCAGTGACCTGTTTGAGCGAGAATTACTCGTCTTCCAGTTCGATGTTGATACCCAGCGAACGAATCTCTTTCAACAATACGTTGAAGGATTCTGGCATGCCCGGCTCCATCTGATGGTTGCCGTCCACGATGTTTTTATACATCTTGGTACGACCGTTCACGTCATCAGACTTAACGGTGAGCATTTCCTGCATGTTAGGACGCTGAGGG
+
CCCCCGGGGGGGEGGGG@EEGGGGGFGGGGGGGGGGGGGGGEEGFGFFGGGFGGGGGGGGGGGFGGEGGGGGGGGGGGGGGGGGGGGGGGGGGGGGGGGGGGGDCGFFGGGGGGGGGGFGGGGGGGGGGGGGGGGGGGGBFGGGGGGGGGGGGFGGGGGGGGGGGGGGGGGGFFG+DFFFACFFGGGGF@FEF5@EFFGGFFFGG>AAEFFFGGEFF=E=>2;(7<A?FFEC<6<CFF@ACFDFBBF@:?:<:3?B02.52::FF))17??6(5A2>9)<).44>A:).),.56;?BBF0(
@M01607:188:000000000-KTTC9:1:1101:19416:5204 2:N:0:GAAGTGCT+TAAGCGCA
TTAGTCTGCGCTTTCAGCAACTTTAATAAATCTTTCACGGATTTGCTCCCGTCGGAGTTAGCACAATCCGCTGCCGGGTTTTAACCCGACAGCAGTGACCTGTTTGAGCGAGAATTACTCGTCTTCCAGTTCGATGTTGATACCCAGCGAACGAATCTCTTTCAACAATACGTTGAAGGATTCTGGCATGCCCGGCTCCATCTGATGGTTGCCGTCCACGATGTTTTTATACATCTTGTTACGACCGTTCACGTCATCAGACTTAACGGTGAGCATTTCCTGCAGTCCTGTACGCTGAGGG
+
CCCCCGGGGGGGGGG@6,=;CFGGGGGGGGGGGGGGGGGGGGGGGGEFGGGGGGGGGGGGGGGGGGGGGGGGGGGGGGGGGGGGGGGGGGGGGGGGGGGGGGGGGGGGGGGGGGFGGGGGGGGGGGGGGGGGGGGGGGGFGGGFGGGGGGGGGFEGGGGGGGGGGGGGGFGGGGGFGFFFFFFFGGGGFFFFFFFFFFGGFFFGFFFFFFFFGGGEA2=2@FF@E<;?6??CE<?FFF.8)12;@7@FFF?284(40<>?87:<*4<?;??FFBFBFAA<AF:(5<()4<A9AB93(-2?(
@M01607:188:000000000-KTTC9:1:1101:16458:5205 2:N:0:GAAGTGCT+TAAGCGCA
TTAGTCTGCGCTTTCAGAAACTTTAATAAATCTTTCACGGATTTGCTCCCGTCGGAGTTAGCACAATCCGCTGCCGGGTTTTAACCCGACAGCAGTGACCTGTTTGAGCGAGAATTACTCGTCTTCCAGTTCGATGTTGATACCCAGCGAACGAATCTCTTTCAACAATACGTTGAAGGATTCTGGCATGCCCGGCTCCATCTGATGGTTGCCGTCCACGATGTTTTTATACATCTTGGTACGACCGTTCACGTCATCAGACTTAACGGTTAGCATTTCCTGCCTGGTCACGTGGTGATGG
+
CCCCCGGGGGGGGGGGGGG<EFFGGGGGGGGGGGGGGGGGGGGGAFFGGGGGGGGGGGGGGGGGGGGGGGGGGGGGGGGGGGGGGGGGGGGGGGGGGGGGGGGGGGGGGGGGGGGGGGGGGGGGGGGGGGGGGGFGGGGFGGGFGGGGGGGGGFGGGGGGGGGGGGGGGGGFFGGGGFFFFEFAFFGGFFFEFFFFFFGGFFFGFFFFFCDFGGGFEFF@FD?@EFFDFFFFFFFFFFEFEF0;661?BF7:?BF??F2244?A@<<06?:6<>269<<B2::())442),32((-()).)
@M01607:188:000000000-KTTC9:1:1101:10175:5211 2:N:0:GAAGTGCT+TAAGCGCA
TTAGTCTGCGCTTTCAGAAACTTTAATAAATCTTTCACGGATTTGCTCCCGTCGGAGTTAGCACAATCCGCTGCCGGGTTTTAACCCGACAGCAGTGACCTGTTTGAGCGAGAATTACTCGTCTTCCAGTTCGATGTTGATACCCAGCGAACGAATCTCTTTCAACAATACGTTGAAGGATTCTGGCATGCCCGGCTCCATCTGATGGTTGCCGTCCACGATGTTTTTATACATCTTGGTACGACCGTTCACGTCATCAGACTTAACGGTGAGCATTTCCGGCATGGTTCCAGGCTGAGGG
+
CCCCCGGGGGGGGGGGG9EGFFGGGGGGGGGGGGGGGGGGGGGGGGFGFGGGGGGGGGGGFGGGGGGGGGGGGGGGGGGGDGGGGGGGGGGGGGGGGGGGGGGGGGGGGGGGGGGGGGGGGGGGGGGGGGGGGGGGGGGFGGGFFGGGGGGGGFGGGGGGGGGGGGGGGGGGGGGGGFFFFFFFGGGGFFAEFFFFAADC8CCGFFFFFFEFGCE55@EDBDFFC?=1:??CEFEFFCEFFFDF(6>DFFB4:4((89A7320<F>46;:163:<7<2<)((-(-8:<>>?<A:0:<0:((
@M01607:188:000000000-KTTC9:1:1101:9279:5239 2:N:0:GAAGTGCT+TAAGCGCA
TTAGTCTGCGCTTTCAGCAACTTTAATAAATCTTTCACGGATTTGCTCCCGTCGGAGTTAGCACAATCCGCTGCCGGGTTTTAACCCGACAGCAGTGACCTGTTTGAGCGAGAATTACTCGTCTTCCAGTTCGATGTTGATACCCAGCGAACGAATCTCTTTCAACAATACGTTGAAGGATTCTGGCATGCCCGGCTCCATCTGATGGTTGCCGTCCACGATGTTTTTCTACATCTTGGTACGACCGTTCACGTCTTCAGCCTTAACGGGGCGCATTTCCTGCAGCGCTGGCTGCTGATGG
+
CCCCCEFCGEGGFFGCGACCFFGGGGGGGGGGGGGFGGGGGG>FFGFGFGEFGGGD:FFGGGAAFGGGGGGGGGGGGGGG>FGGGGCEGFCFCFGGGFGCFGF,ABBFF@F:+@:EFGFFE:EG7FFGCF;;BFGGGDCFFGGFG,8D6BE6CAEFG8BFEFCEDGG82@FD9?FF+<5AA7A999CCA5>0;*39:D49BFED+=>4@E;AC:CDB>>26-/65650()197?))3))=)9(419(:(4(-(,(((-)6),4)04417(((((((-:).6)8((44(-(((((-5:).))
@M01607:188:000000000-KTTC9:1:1101:13226:5240 2:N:0:GAAGTGCT+TAAGCGCA
TTAGTCTGCGCTCTCAGAAACTTTAATAAATCTTTCACGGATTTGCTCCCGTCGGAGTTAGCACAATCCGCTGCCGGGTTTTAACCCGACAGCAGTGACCTGTTTGAGCGAGAATTACTCGTCTTCCAGTTCGATGTTGATACCCAGCGAACGAATCTCTTTCAACAATACGTTGAAGGATTCTGGCATGCCCGGCTCCATCTGATGGTTGCCGTCCACGATGTTTTTATACATCTTGGTACGACCGTTCACGTCATCAGACTTAACGGTGTGCATTTCCTGCGTGGTGTAAGGCTGAGGG
+
CCCCCGFGGGGGGGGEFFFFGGGGGGGGGGGGGGGGGGGGGGGGDGFGGGGGGGGGGGGGGGGGGGGGGGGGGGGGGGGGGGGGGGGGGGGGGGGGGGGGGGGGGGG?FG>FGGGGGGGGGGGGGGGGGGFGGGGGGGGFGGGFEGGGGGGGGFGGEFFGGGGGGGGGGGGGGGGGGFFFFFFFGGGGFFFFFFEFABGFFFFGCC+9BE4AGDGFF=;@99;;?<AFDFFFC?56FE3F3CD(469?BBBF(36:0)67>>2<7544((,,(6-:<A26):((-(4<(,.)-:??0(20(
@M01607:188:000000000-KTTC9:1:1101:20732:5241 2:N:0:GAAGTGCT+TAAGCGCA
TTAGTCTGCGCTTTCAGCAACTTTAATAAATCTTTCACGGATTTGCTCCCGTCGGAGTTAGCACAATCCGCTGCCGGGTTTTAACCCGACAGCAGTGACCTGTTTGAGCGAGAATTACTCGTCTTCCAGTTCGATGTTGATACCCAGCGAACGAATCTCTTTCAACAATACGTTGAAGGATTCTGGCATGCCCGGCTCCATCTGATGGTTGCCGTCCACGATGTTTTTATACATCTTGGTACGACCGTTCACGTCATCAGACTTAACGGTGAGCATTTCCTGCATTTCAAATTGCTTAGGG
+
CCCCCGGGGGGGGGG;=,==EFGGGGGGGGGGGGGGGGGDGGGGGGFGGGGGGGGGGGGGGGGGGGGGGCFGFGGGGGGGGGGGGGGGGGGEGGGGGGGGGGGGGFGGGGGGGEFGGGGGGGGGGGGGGGGGGGGGGGGFGGGGGGGGGGGGGFGGDFGGGGGGGGFFFGGGGGDFFFFAFCFFGGGGFFF@FFFFFFGGF>EG7FFFFFE:FEGFFFFF=DF@E?FFFCEEFECEC?<FFE?@B@BFFFFF1((3,.-5<:?A89<?F<(32:A?BDBFFF045:))44)-)))-)64<,
@M01607:188:000000000-KTTC9:1:1101:11651:5251 2:N:0:GAAGTGCT+TAAGCGCA
TTAGTCTGCGCTTTCAGAAACTTTAATAAATCTTTCACGGATTTGCTCCCGTCGGAGTTAGCACAATCCGCTGCCGGGTTTTAACCCGACAGCAGTGACCTGTTTGAGCGAGAATTACTCGTCTTCCAGTTCGATGTTGATACCCAGCGAACGAATCTCTTTCAACAATACGTTGAAGGATTCTGGCATGCCCGGCTCCATCTGATGGTTGCCGTCCACGATGTTTTTATACATCTTGGTACGACCGTTCACGTCATCTGTCTTAACGGTTAGCATTTCCTGCATTGATTACAACTGAGGG
+
CCCCCGGGGGGGDFGCCECFGGGGGGGFDGGGGGGFGGGECEFGFGDGDGGGGGGDCFGGGGGGGGGGGGGGGEGGGGEGGGGGGGGGGGCGGGGGGGFGGGGGGFF7FEGEEEFGEFAGGGGGGGGGGCGGGGGGFFDFGGG?EFGGGGGGGFGDGEGGGGGGGFGDGCFGFFFGFBFFFFFFGGGGFFF@FFEEFADDFF6FGAFFEEFFDGED>@EF=>DF5)2=7CEFFCEFAE<FCC021;018?BFB?6334).).<<B<ABFF0:<>FFF>2<<<B1>24<BF284),)(),-4
@M01607:188:000000000-KTTC9:1:1101:18952:5252 2:N:0:GAAGTGCT+TAAGCGCA
TTAGTCTGCGCTTTCAGCAACTTTAATAAATCTTTCACGGATTTGCTCCCGTCGGAGTTAGCACAATCCGCTGCCGGGTTTTAACCCGACAGCAGTGACCTGTTTGAGCGAGAATTACTCGTCTTCCAGTTCGATGTTGATACCCAGCGAACGAATCTCTTTCAACAATACGTTGAAGGATTCTGGCATGCCCGGCTCCATCTGATGGTTGCCGTCCACGATGTTTTTATACATATTGGTACGACCGTTCACGTCATCAGACTTAACGGTGAGCATTTCCTGCATCACTGTCTGCTGAGGT
+
CCCCCGGGGGGGGGG6<,=;EFFGGGGGGGGGFGGGGGGGEGFGGGFGGGGGGGGGGGGGGGGGGGGFCCFGFGGGGGGGGG9EFGGCFGGGGGGGFGGGFGFGGGGGGGGGGGFGGGGGEGCCDFGGGGCGGGGFDDCDGGGC?FFG8EGGGE+0@FGGGGGF8EFFGFFGFC?FCFFAFCFFGGFGFBFFFFFEBEGGFFCGGFFAEFFFG=EEADFF>FF@77AD?FE?C))):C);65809@B2:<(-12-1:A<??F:A6)4:>?:0:74<<>4<A<?2>4))6-64<46::)4(.
@M01607:188:000000000-KTTC9:1:1101:15494:5258 2:N:0:GAAGTGCT+TAAGCGCA
TTAGTCTGCGCTTTCAGAAACTTTAATAAATCTTTCACGGATTTGCTCCCGTCGGAGTTAGCACAATCCGCTGCCGGGTTTTAACCCGACAGCAGTGACCTGTTTGAGCGAGAATTACTCGTCTTCCAGTTCGATGTTGATACCCAGCGAACGAATCTCTTTCAACAATACGTTGAAGGATTCTGGCATGCCCGGCTCCATCTGATGGTTGCCGTCCACGATGGTTTTATACATCTTGGTACGACCGTTCACGTCATCCGACTTAACGGTTAGCATTTCCTGCACGAGCCAACGCTGAGGG
+
CCCCCGGGGGGGGGGGGGGGGGGGGGGGGGGGGGGGGGGGGGGGGGFGGGGGGGGGGGGGGGGGGGGGGGGGGGGGGGGGGGGGGGGGGGGGGGGGGGGGGGGGGGGGGGGGGGGGGGCFGGGGGGGGGFFFGGGGGGGFGGGGGGGGGGGGGF6DGGGGGGGGGGGGGGGGGGFFGFFFFEFFGGGGFFFEFFFFAFGGFFFGCFFA9CEFGDGFFFFF@B0(79;=EC<CCCCEF3;F3?DDB>:<::75(.3?:44-(((49>ABFF(406-6<><A<A:?>((,(-87?BF:((.2(
@M01607:188:000000000-KTTC9:1:1101:20452:5260 2:N:0:GAAGTGCT+TAAGCGCA
TTAGTCTGCGCTTTCAGAAACTTTAATAAATCTTTCACGGATTTGCTCCCGTCGGAGTTAGCACAATCCGCTGCCGGGTTTTAACCCGACAGCAGTGACCTGTTTGAGCGAGAATTACTCGTCTTCCAGTTCGATGTTGATACCCAGCGAACGAATCTCTTTCAACAATACGTTGAAGGATTCTGGCATGCCCGGCTCCATCTGATGGTTGCCGTCCACGATGTTTTTATACATCTTGGTACGACCGTTCACGTCATCAGACTTAACGGTTAGCATTTCCTGCAAAAACTGAAGCGGAGGG
+
CCCCCGFGGGGGGGG;;;==FGGGGGGGGGGGGGGGGGGGGGGGGGFGGGGGGGGGGGGGGGGGGGGGGGGGGGGGGGGGGGGGGGGGGGGGGGGGGGGGGGGGGGGGGGGGGGGGGGGGGGGGGGGGGGGGGGGGGGGFGGGFGGGGGGGGGFGGGGFGGGGGGGGGGGGGGGGGGFF?FFFFGGGGFFF@FFBFADGGFFFGGF6AECBFGGEDD>B@FFD:E)8?;C569<?EFE)A)?(29>@18?22:4((.4)5<>BB?>A:>B(,(6:<>44:440().4(4:44722-(--4-
@M01607:188:000000000-KTTC9:1:1101:19297:5266 2:N:0:GAAGTGCT+TAAGCGCA
TTAGTCTGCGCTTTCAGAAACTTTAATAAATCTTTCACGGATTTGCTCCCGTCGGAGTTAGCACAATCCGCTGCCGGGTTTTAACCCGACAGCAGTGACCTGTTTGAGCGAGAATTACTCGTCTTCCAGTTCGATGTTGATACCCAGCGAACGAATCTCTTTCAACAATACGTTGAAGGATTCTGGCATGCCCGGCTCCATCTGATGGTTGCCGTCCACGATGTTTTTATACATCTTGGTACGACCGTTCACGTCATCAGACTTAACGGTGAGCATTTCCTGCCCTCTAAGTAGCTGAGGG
+
CCCCCGGGGGGGGGG;;,=;EFGGGGGGGGGGGGGGGGGGGGGGGGGGGGGGGGGGGGGGGGFGGGGGGGGGGGGGGGGGGGGGGGGGGGGGGGGGGGGGGGGGGFCGGGGGGGGGGGDFGGEGGGGGGGGGGGGGGGGFGGGGGGGGGGGGGFGGGGGGGGGGGGGGFGGGGGGGGFFFFFFFGGGGFFFFFFFFFFGGFFEGGFFFFFEFGGGFEFFFFF?6CEFD@C<EF?C?CE@ACF@DF(2;?FFF?BB67AA?<7?D=ABFF?42.584<BAFBA4((,13<2)6:)4))561:
@M01607:188:000000000-KTTC9:1:1101:25843:5270 2:N:0:GAAGTGCT+TAAGCGCA
TTAGTCTGCGCTTTCAGACACTTTAATAAATCTTTCACGGATTTGCTCCCGTCGGAGTTAGCACAATCCGCTGCCGGGTTTTAACCCGACAGCAGTGACCTGTTTGAGCGAGAATTACTCGTCTTCCAGTTCGATGTTGATACCCAGCGAACAAATCTCTTTCAACAATACGTTGAAGGATTCTGGCATGCCCGGCTCCATCTGATGGTTGCCGTCCACGATGTTTTTATACATCTTGGTACGACCGTTCACGTCATCAGACTTAACGGTGAGCATTTCCTGCATCTTCGATCGCTGAGGT
+
CCCCCGGGGGGGGGGGGG,FFGGGGGGGGGGGGGGGGGGGEGGGFFFGGGDGGGGGGGGGGGGGGGGGGGGGGGGGGGGGGGGGGGGGGGGGGGGGGGGGGGGGGGGGGGGGGGGGGGGGGGGGGGGGGGGGGGGGGGGFGGGGGGGGGGGGGBGGGGGGGGGGGGGGGGGGGCF7FFFFFFFFGGGGFFF5CFFFFFGFFFCFGFFFFFEFGGGFFF=@FFF0<?=?<ECCE<CEFC@F?EFFFBFFF@BF????BAB??B:<@AFFFB?017BBBFA>FFF124ADFFFFF(-((-(((
@M01607:188:000000000-KTTC9:1:1101:18307:5271 2:N:0:GAAGTGCT+TAAGCGCA
TTAGTCTGCGCTTTCAGAAACTTTAATAAATCTTTCACGGATTTGCTCCCGTCGGAGTTAGCACAATCTGCTGCCGGGTTTTAACCCGACAGCAGTGACCTGTTTGAGCGAGAATTACTCGTCTTCCAGTTCGATGTTGATACCCAGCGAACGAATCTCTTTCAACAATACGTTGAAGGATTCTGGCATGCCCGGCTCCATCTGATGGTTGCCGTCCACGATGTTTTTATACATCTTGGTACGACCGTTCACGTCATCAGACTTAACGGTGAGCATTTCCTGCAAAGTCGAGTGCTGAGGG
+
CCCCCGGGGGGGGGGGGGG6CCCFFGGGGGGGGGGGGGGGGGGGCFGGGGGGGGGGGGGGGGGGGGGGGGGGGGGGGGGGGGGGGGGGGGGGGGGGGGGGGGGGGGFGGCFGGGGFGGGGGGGGGGGGGGGGGCGGGGGFGGGEGGGGGGGGGFGDGGGGGGGGFGGFGFGGGGGGGFFFFFFFGFFFFBF=FEEF5>DFFCCFGFFFFF5AFC*5?2=@@B=@E@828C?E??EFFC@FCE0((69?D14C6:<(4<)))58A?A>?(4(812))6669AD?:<2:AF01(5-))))4((
@M01607:188:000000000-KTTC9:1:1101:24277:5272 2:N:0:GAAGTGCT+TAAGCGCA
TTAGTCTGCGCTTTCAGACACTTTAATAAATCTTTCACGGATTTGCTCCCGTCGGAGTTAGCACAATCCGCTGCCGGGTTTTAACCCGACAGCAGTGACCTGTTTGAGCGAGAATTACTCGTCTTCCAGTTCGATGTTGATACCCAGCGAACGAATCTCTTTCAACAATACGTTGAAGGATTCTGGCATGCCCGGCTCCATCTGATGGTTGCCGTCCACGATGTTTTTATACATCTTGGTACGACCGTTCACGTCATCAGACTTAACGGTGAGCCTTTCCTGCAACTATATGTGCTGAGGG
+
CCCCCGGGGGGGFGGGGG,FFGGGGGGGGGGGGGGGGDFDEGGGGGFFFGCGGGGGGGGGGGGGGGGGFGFGGEGGGGGGGGGGFGGGGGGGGGGGGGGGGGGGGGGGFGGGGGGGFGGGGFECFGGGAEBEEGFFGGFFGGGADFGFEEGGGECFGDEAFGGGGGGEGGGGGGGGFBFFFCFFGGGGFFFCFE>BA>CFF@CFGFFFFCFAGDC?5(7@>D@@CCA@DE3<<)7C7?3;3?(:@FB@FFFF:28<:948)5)-16A19?6034(44>A9A2>34..(.)))65)44),(-
@M01607:188:000000000-KTTC9:1:1101:24104:5272 2:N:0:GAAGTGCT+TAAGCGCA
TTAGTCTGCGCTTTCAGACACTTTAATAAATCTTTCACGGATTTGCTCCCGTCGGAGTTAGCACAATCCGCTGCCGGGTTTTAACCCGACAGCAGTGACCTGTTTGAGCGAGAATTACTCGTCTTCCAGTTCGATGTTGATACCCAGCGAACGAATCTCTTTCAACAATACGTTGAAGGATTCTGGCATGCCCGGCTCCATCTGATGGTTGCCGTCCACGATGTTTTTATACATCTTGGTACGACCGTTCACGTCATCAGACTTAACGGTGAGCATTTCCTGCAATCAGTTTAGCTGAGGC
+
CCCCCGGGGGGGGGGGGG8FGGGGGGGGGGGGGGGGGGGGGGGGGGGGGGEGGGGGGGGGGGGGGGGGGGGGGGGGGDGGDGGGGGGGGGGGGGGGGGGGGGGGGGGGGGGGGGGGGGGGGGGGGGGGGGGGGGGGGGGFGGGGGGGGGGGGGFGGGGGGGGGGCFGGGGGGGGGGGFFFFFFFGGGGFFFEFFFFFFGGFFFGGFFFECBFGGGFD?FFBFFFFFFFFEEFFFFCA<EFCFF@FFFFFB:A<7:BF>27?FFFF<><;B(8(8<?<:B<6<??BF0:ADFFDA244)2((
@M01607:188:000000000-KTTC9:1:1101:5414:5277 2:N:0:GAAGTGCT+TAAGCGCA
TTAGTCTGCGCTTTCAGAAACTTTAATAAATCTTTCACGGATTTGCTCCCGTCGGAGTTAGCACAATCCGCTGCCGGGTTTTAACCCGACAGCAGTGACCTGTTTGAGCGAGAATTACTCGTCTTCCAGTTCGATGTTGATACCCAGCGAACGAATCTCTTTCAACAATACGTTGAAGGATTCTGGCATGCCCGGCTCCATCTGATGGTTGCCGTCCACGATGTTTTTATACATCTTGGTACGACCGTTAACGTCATCAGACTTAACGGTGACCATTTCCTGCACAACTGAAAGTCGAGGG
+
CCCCCFFGGGGGGGGGGFDFFGGGGGGGGGGGGGGGGGGGGGGGGGGGGGGEGGGGGGGGGGGGGGGGGGFGGGGGGGGDEGGGGGGGGGGGGFGFGGGGGGGGGGG7F7EBCGFGFGGGGGGGGGGGGGGGGFEGGGGDFFGFCBBDGEGGGBECC=FGG8CFFCFGFGGGGGFFGFFFFF*9+ACFF@AC9B5@ADCD6F;DFFFFEE>FGGGFFFFFFDD;FFF?FFFFC)9?69)=EC;?F((8<((.(.(,,-:<B?02*:>3(3(())).66<4>A((,)43>02.4).)(-(,(
@M01607:188:000000000-KTTC9:1:1101:17308:5285 2:N:0:GAAGTGCT+TAAGCGCA
TTAGTCTGCGCTTTCAGAAACTTTAATAAATCTTTCACGGATTTGCTCCCGTCGGAGTTAGCACAATCCGCTGCCGGGTTTTAACCCGACAGCAGTGACCTGTTTGAGCGAGAATTACTCGTCTTCCAGTTCGATGTTGATACCCAGCGAACGAATCTCTTTCAACAATACGTTGAAGGATTCTGGCATGCCCGGCTCCATCTGATGGTTGCCGTCTACGATGTTTTTATACATCTTGGTACGACCGTTCCCGTCATCAGACTTAACGGTTAGCATTTCCTGCCATCCATAAGGCTGAGGG
+
CCCCCGGGGGGGGGGGGGC6CCCFGGGGGGGGGGGGGGGGGGGGFGGGGGGGGGGGGGGGGGGGGGGGGGGGGGGGGGGGGGGGGGGGGGGGGGGGGGGGGGGGFGGGGGGGGGGGGGGGGGGFGGGGGGGGGGGGGGGFGGGGGGGGGGGEGFGGGFGGGGGGGGGGGGGGGGGGGFFFFFFFGGGGFBFFFFFEFFGGFFEFGFCFEFDFGGCDF2C@2:23?CFFFFFFE<CEFEEFC?1609B1?@(5?FBF:A5<22,276A?FF0:<A<<FFAAAF(()-.40<A22<0(3:?0-
@M01607:188:000000000-KTTC9:1:1101:12742:5285 2:N:0:GAAGTGCT+TAAGCGCA
TTAGTCTGCGCTTTCAGACACTTTAATAAATCTTTCACGGATTTGCTCCCGTCGGAGTTAGCACAATCCGCTGCCGGGTTTTAACCCGACAGCAGTGACCTGTTTGAGCGAGAATTACTCGTCTTCCAGTTCGATGTTGATACCCAGCGAACGAATCTCTTTCAACAATACGTTGAAGGATTCTGGCATGCCCGGCTCCATCTGATGGTTGCCGTCCACGATGTTTTTATCCATCTTGGTACGACCGTTCACGTCATCCGACTTAACGGTGAGCATTTCCTGCACTTTAACCTGCTGAGGC
+
CCCCCF9CF:FBCFFFCE,;E<CC<@FFFDCFGDEFFGGEC:@FBF,FFGCEGCCB:CEFGFEGGF@FFCFF@FGECB@CECEFGGGEGGCGGD8?AAFGDF??F=F+EC7@>+A=EF;F7EC8BFGGA,>E6DD;4==;C9FGGC,DEECG6>==E,EDFFGGDF==,2=CECCC+@A*6>CFF9DDF5ACFA>?29D98@4=:A6*>8);F:CDF?B(8((/)756(1)1)/>67)78;C(61>9?:?:A0,46(5-((4146)63234-443<A)-6927(()4-))-..,(().4(4
@M01607:188:000000000-KTTC9:1:1101:9599:5287 2:N:0:GAAGTGCT+TAAGCGCA
TTAGTCTGCGCTTTCAGAAACTTTAATAAATCTTTCACGGATTTGCTCCCGTCGGAGTTAGCACAATCCGCTGCCGGGTTTTAACCCGACAGCAGTGACCTGTTTGAGCGAGAATTACTCGTCTTCCAGTTCGATGTTGATACCCAGCGAACGAATCTCTTTCAACAATACGTTGAAGGATTCTGGCATGCCCGGCTCCATCTGATGGTTGCCGTCCACGATGTTTTTATACATCTTGGTACGACCGTTCACGTCATCAGACTTAACGGTGAGCATTTCCTGCAAGAGTCCGAGCTGAGGG
+
CCCCCGGGGGGGGGGFGCEFGGGGGGGGGGGGGGGGGGGGGGGGGGGGGGGGGGGGGGGGGGGGGGCGGGGGGGGGGGGGGGGGGGGGGGGGGGGGGGGGGGGGGGGFGCGGGGGGGGGGGGGFGGGGGFFGEFGGGGGFGGGFEGGGGGGGGFGGGGGGGGGFGGGFGGGGG6FFFFFFFFFFGGGGFFFFFDEFFDGGFFEFFFFFEE>FGGC>59E@99@FCEFFFFFFFFC?66@F)),((..3:?:A?48??>AF?F:4FF9<614:?F3)6>4:9AF0<A78AA<B0-2(:401,
@M01607:188:000000000-KTTC9:1:1101:4738:5311 2:N:0:GAAGTGCT+TAAGCGCA
TTAGTCTGCGCTTTCAGAAACTTTAATAAATCTTTCACGGATTTGCTCCCGTCGGAGTTAGCACAATCCGCTGCCGGGTTTTAACCCGACAGCAGTGACCTGTTTGAGCGAGAATTACTCGTCTTCCAGTTCGATGTTGATACCCAGCGAACGAATCTCTTTCAACAATACGTTGAAGGATTCTGGCATGCCCGGCTCCCTCTGATGGTTGCCGTCCACGATGTTTTTATACATCTTGGTACGACCGTTCACGTCATCAGACTTAACGGTGACCATTTCCTGCAGCTGAGTTAGCTGACGG
+
CCCCCGCGGGGGGGGGG9<EGGGGGGFFGGGGGGGGGDGE@CGG,CFFFGGDGGGEGGGFFGGGGFFFFGGEEGGGGGGGEGGGGCGGCGG7FFCGDFFFFGGGGGG7E+:=B=?;FA@FEFGGGGGGCF;EGG,@DDC9FGGFGG8@ECEGGFEGGGGGGGGGGGGFFFGGFGC+C8FAFCFF7<CDF@FF>>*9@E7*/@:FFFF>>CBFGGC5B2=5=6;;EFFF6EEC3C3;67@FCEF(69(3<?(4(48(894>2),-/<<?42(4).4:ABA262:0.)4,4(:>A4ABF<(44
@M01607:188:000000000-KTTC9:1:1101:8714:5326 2:N:0:GAAGTGCT+TAAGCGCA
TTAGTCTGCGCTTTCAGAAACTTTAATAAATCTTTCACGGATTTGCTCCCGTCGGAGTTAGCACAATCCGCTGCCGGGTTTTAACCCGACAGCAGTGACCTGTTTGAGCGAGAATTACTCGTCTTCCAGTTCGATGTTGATACCCAGCGAACGAATCTCTTTCAACAATACGTTGAAGGATTCTGGCATGCCCGGCTCCATCTGATGGTTGCCGTCCACGATGTTTTTATACATCTTGGTACGACCGTTCACGTCATCAGACTTAACGGTGAGCATTTCCTGCAAATCAGGACGCTGAGGG
+
CCCCCGGGGGGGGGGGGEGGGGGGGGGGGGGGGGGGGGGGGGGGGGGGGGGGGGGGGGGGGGGGGGGGGDGGGGGGGGGGGGGGGGGGGGGGGGGGGGGGGGGGGGGGGGGEGGFGGGGGGGGGGGGGGGGGGGGGGGGFFFGFFGGGGGGGDEGFGGGGGGGGGGGGGGGGFGGGGFF??EFFGGGGFCFFFFFFFFGGFF;FGFFFFFFFGGGFFFFDFDFFF5;?;<?E?EFCFF@FEF;D@F@FFF:A0:?0346>)2:<FAAF040:<?BBAAFAFF::BA>><B?BB0142((,-
@M01607:188:000000000-KTTC9:1:1101:8478:5354 2:N:0:GAAGTGCT+TAAGCGCA
TTAGTCTGCGCTTTCAGAAACTTTAATAAATCTTTCACGGATTTGCTCCCGTCGGAGTTAGCACAATCCGCTGCCGGGTTTTAACCCGACAGCAGTGACCTGTTTGAGCGAGAATTACTCGTCTTCCAGTTCGATGTTGATACCCAGCGAACGAATCTCTTTCAACAATACGTTGAAGGATTCTGGCATGCCCGGCTCCATCTGATGGTTGCAGTCCACGATGTTTTTATACATCTTGGTACGACCGTTCACGTCATCAGACTTAACGGTGAGCATTTTCTGCATGGATGGACGCGGAGGG
+
CCCCCFGEGEGC@EG@F@<FGGGGF<FAFGFGGGGGGFE:@CFGFACF,C@EGCFCFGGGGGGGGEFF8FDFGGFGGDGDDGFGGB<BEFEGCGFGFGCGCDEF9FCFC@F+@=:DGGCFEGGFGFGFFFAFGGGGFFFDFGDC,DFCCGGCEBGFGGCFFFGGGGGGGFGF<7CFGFFAFFFFGCFGFD589?BDBFGGFF6CGFAABCEFGGGA;CEFB>2079A;;CEE?)1)+9<A?EF?9(1;(3;C=?BB:A>878).8<9<>::1((.4<6).)-:465::))(.511(4219(
@M01607:188:000000000-KTTC9:1:1101:5563:5363 2:N:0:GAAGTGCT+TAAGCGCA
TTAGTCTGCGCTTTCAGAAACTTTAATAAATCTTTCACGGATTTGCTCCCGTCGGAGTTAGCACAATCCGCTGCCGGGTTTTAACCCGACAGCAGTGACCTGTTTGAGCGAGAATTACTCGTCTTCCAGTTCGATGTTGATACCCAGCGAACGAATCTCTTTCAACAATACGTTGAAGGATTCTGGCATGCCCGGCTCCATCTGATGGTTGCCGTCCACGATGTTTTTATACATCTTGGTACGACCGTTCACGTCATCCGCCTTAACGGTGAGCATTTCCTGCATTTCCGAAAGCTGAGGG
+
CCCCCGFFGGGGGGGGGDFGGGGGGGGGGGGGGGGGGGGGGDFG9FFFGGGGGGGGGGGGGGGGGGGGGGGGGGGGGGGGCFEGGGGGGGGDGGGGGGGEFFGGGGG@D>FCGGGGGGGGGGGGGGGGGGCGGGGGGGCDEGGGFGGGGGGGEFGGGFDGGGGGGGFGGGGGGGCDGFFFFCFCFGGFFCFFC5>D9BDGFF*8EFFFE6?FGGG>;=3@=BD8C);=@C?FFFF?FE@F??(:9F>7?:0<0:B<F<)(((((*6<?(3(-607,:4)66607AAF9),(3(2()552(-
@M01607:188:000000000-KTTC9:1:1101:18132:5365 2:N:0:GAAGTGCT+TAAGCGCA
TTAGTCTGCGCTTTCAGAAACTTTAATAAATCTTTCACGGATTTGCTCCCGTCGGAGTTAGCACAATCCGCTGCCGGGTTTTAACCCGACAGCAGTGACCTGTTTGAGCGAGAATTACTCGTCTTCCAGTTCGATGTTGATACCCAGCGAACGAATCTCTTTCAACAATACGTTGAAGGATTCTGGCATGCCCGGCTCCATCTGATGGTTGCCGTCCACGATGTTTTTATACATCTTGGTACGACCGTTCACGTCATCAGACTTAACGGTTAGCCTTTCCTGCATTCTGCTAGGCTGAGGT
+
CCCCCGEEGGGGGGGGGGG@CCEFGGGGGGGGGGGGGGGGGGFGFGFGGGGGGGGGGGGGGGGGGGGGGDGGGGGGGGGGGGGGGGFGGGGGGGGGGGGGGGGGGGGGGGGGGGGGGGGGGGGGGGGGGGGGGGGGGGGFGGGGGGGGGGGEGFGGGGGGGGGGGGGGGGGGGGGGGFFFFCFFGGGGFFFCF>EFBFGGFFFGGFFFEFDFGEGFEFFF95=DC?=?DFFFF??EF?8F?ED@BFFFFBBFFFBFBF>2?DFFFF><91(-3<2)4>B<<AB?A>545)4..4?:?060,
@M01607:188:000000000-KTTC9:1:1101:25683:5365 2:N:0:GAAGTGCT+TAAGCGCA
TTAGTCTGCGCTTTCAGACACTTTAATAAATCTTTCACGGATTTGCTCCCGTCGGAGTTAGCACAATCCGCTGCCGGGTTTTAACCCGACAGCAGTGACCTGTTTGAGCGAGAATTACTCGTCTTCCAGTTCGATGTTGATACCCAGCGAACGAATCTCTTTCAACAATACGTTGAAGGATTCTGGCATGCCCGGCTCCATCTGATGGTTGCCGTCCACGATGTTTTTATACATCTTGGTACGACCGTTCACGTCATCAGACTTAACGGTGAGCATTTCCTGCAATTATTCTTGCAGAGGG
+
CCCCCGGGGGGGGGGGGG,EFGGGGGGGGGGGGGGGGGGGGGGGGGGGGGGGGGGGGGGGGGGGGGGGGGGGGGGGGGGGGGGGGGGGGGGGGGGGGGGGGGGGGGGGGGGGGGGGGGGGGGGGGGGGGFGGGGGGGGFFGGGGGGGGGGGGGFGGEGGGGGGGGGG8EGGGGGG7C?AFFEFFGGGFFDFFFFEEBFGGFFFGGFCF@>>6CEEFFDF@@BD@C?AFFF<CF359CCEFC)/8;FFFFF?FFFF?BF523:>A@49?9BBF?08B4<2<AAB:<<A)-52:A99)))(((
@M01607:188:000000000-KTTC9:1:1101:18427:5374 2:N:0:GAAGTGCT+TAAGCGCA
TTAGTCTGCGCTTTCAGAAACTTTAATAAATCTTTCACGGATTTGCTCCCGTCGGAGTTAGCACAATCCGCTGCCGGGTTTTAACCCGACAGCAGTGACCTGTTTGAGCGAGAATTACTCGTCTTCCAGTTCGATGTTGATACCCAGCGAACGAATCTCTTTCAACAATACGTTGAAGGATTCTGGCATGCCCGGCTCCATCTGATGGTTGCCGTCCACGATGTTTTTATACATCTTGGTACGACCGTTCACGTCATCAGACTTAACGGTGAGCATTTCCTGCACTCCGTAAGGCTGAGTG
+
CCCCCGGGGGGGGGGGGGG<CCEFGGGGGGGGGGGGGGGGGGGGAFGGGGGGGGGGGGGGGGGGGGGGGGFGGGGGGGGGGGGGGGGGGGGGGGGGGGGGGGGGGGGGGGGGGGGGGGGGGGGGGGGGGGGGGGGGGGGFGGGFGGGGGGGGGFGGG8FGGGGGGGGDGGGGFGGGGFFFFCFFFA9CFDFFFFEEFFGGFFFGGFFFFFFFFGGFFFF>FD@FFFF<@EFFFFFFFF<F?ED@F9@;?FFFFFFFFFFFB?)<9<ABB(((43882<<AAA:?FA?FF?F::B70(3:-)
@M01607:188:000000000-KTTC9:1:1101:21718:5377 2:N:0:GAAGTGCT+TAAGCGCA
TTAGTCTGCGCTTTCAGCCACTTTAATAAATCTTTCACGGATTTGCTCCCGTCGGAGTTAGCACAATCCGCTGCCGGGTTTTAACCCGACAGCAGTGACCTGTTTGAGCGAGAATTACTCGTCTTCCAGTTCGATGTTGATACCCAGCGAACGAATCTCTTTCAACAATACGTTGAAGGATTCTGGCATGCCCGGCTCCATCTGATGGTTGCCGTCCACGATGTTTTTATACATCTTGGTACGACCGTTCACGTCATCAGACTTAACGGTGAGCATTTCCTGCAATCTTCGGAGCTGAGGA
+
CCCCCGGGGGGGGGGGG,,CFGGGGGGGGGGGGGGGGGGGGGGGGGGAFEGGGGGGGGGGGGGGGGGGGGGGGGGGGGGGDGFGGGFGGGCFGGGGGGFGGGGGGGG7FEG:EECDGGFGEFGGGGGGGGGGGGGG?FGFGGGGGGGGGGGGGBGGGGGGGGGGGGGGGGGGGGGGGFFFFFFFGGGGFDF@FAE>=ECGFFCGGFFFFFDFFGGFFFF@25;@CEF;DFEFFFFEFE<FEF?F69><:BBFFFF?74><?DFFFFF?(:<:::7<AD<FF).8)4)6<)1:?912(480)
@M01607:188:000000000-KTTC9:1:1101:18212:5378 2:N:0:GAAGTGCT+TAAGCGCA
TTAGTCTGCGCTTTCAGAAACTTTAATAAATCTTTCACGGATTTGCTCCCGTCGGAGTTAGCACAATCCGCTGCCGGGTTTTAACCCGACAGCAGTGACCTGTTTGAGCGAGAATTACTCGTCTTCCAGTTCGATGTTGATACCCAGCGAACGAATCTCTTTCAACAATACGTTGAAGGATTCTGGCATGCCCGGCTCCATCTGATGGTTGCCGTCCACGATGTTTTTATACATCTTGGTACGACCGTTCACGTCATCAGACTTAACGGTGAGCATTTCCTTCCCAGAGCCTGGCCTAGGT
+
CCCCCGGGGGGGGGGGGGG<ECCFFGGGGGGGGGGGGGGGGGGGEGGGGGGGGGGGGGGGGGGGGGGGGGGGGGGGGGGGGGGGGGGGGGDGGGGGGGGGGGGGGGGGGGGGGGGGGGGGGGGGGGGGGGGGGGGGGGGFGGGGGGGGGGGGGFGGGGGGGGGGGGGGGGGGGGGGG5FFFEFFGGGGFFF>C>BAFFGGFFFGGFFFFFEFGGG4A@BDF=(669A?DF?).5?4@E396?<D>FB?BF24?:?<BFA<8:BF7AB693(,(57)6A<AB44((.),41((((((.(,2)
@M01607:188:000000000-KTTC9:1:1101:14025:5394 2:N:0:GAAGTGCT+TAAGCGCA
TTAGTCTGCGCTTTCAGAAACTTTAATAAATCTTTCACGGATTTGCTCCCGTCGGAGTTAGCACAATCCGCTGCCGGGTTTTAACCCGACAGCAGTGACCTGTTTGAGCGAGAATTACTCGTCTTCCAGTTCGATGTTGATACCCAGCGAACGAATCTCTTTCAACAATACGTTGAAGGATTCTGGCATGCCCGGCTCCATCTGATGGTTGCCGTCCACGATGTTTTTATACATCTTGGTACGACCGTTCACGTCATCAGACTTAACGGTGAGCATTTCCTGCCTCAATTTAGGCTGAGGG
+
CCCCCGGGGGGGGGGFGGGGGGGGGGGGGGGGGGGGGGGGGGGGGGGGFGFFGGGGGGGGGGGGGGGGGGGGGGGGGGGGGGGGGGGGGGGGGGGGGGGGGGGGGGGGGGGGGGGGGGGGGGGGGGGGGGGGGGGGGGGFGGGGGG8EGGGGGBEGGGGGGGGGGGGGFGGGFGGGEAFFFFFFGGGGFFF5FFEE2BCFFFFGFCFFFFDFFGG>;@E@FF?@FEF@?F??CCEFA?EFEF0;@BB@BF:A08::7AFF<?:D/:AB><(4??<<FBAA4)5()..4<9A).2,.3:FF1
@M01607:188:000000000-KTTC9:1:1101:10673:5395 2:N:0:GAAGTGCT+TAAGCGCA
TTAGTCTGCGCTTTCAGAAACTTTAATAAATCTTTCACGGATTTGCTCCCGTCGGAGTTAGCACAATCCGCTGCCGGGTTTTAACCCGACAGCAGTGACCTGTTTGAGCGAGAATTACTCGTCTTCCAGTTCGATGTTGATACCCAGCGAACGAATCTCTTTCAACAATACGTTGAAGGATTCTGGCATGCCCGGCTCCATCTGATGGTTGCCGTCCACGATGTTTTTATACATCTTGGTACGACCGTTCACGTCATCAGACTTAACGGGTAGCATTTCCTGCAGGCAAGCAAGCTTAGGG
+
CCCCCGGGGGGGGGGGG9FGGGGGGGGGGGFGGGGGGGGGGGGGGGGGGGGGGGGGGGGGGGGGGGGGGGGGGGGGGGGGGGGGGGGGEFFGFGGGFGGGGGGGGGGGGGGGGGGGGGGGEGGGGGGGGFGGGGGFGGGCGFGGGGGGDGGGGFGGGGGDDGGGGGGGGGGGFGGGGFF6AEFFGDFFFDFFFFFF29>FFFEFGFFFB=@FGGGEFFF>>8=83<A?DFFFF)/7C?@FCE7?069?FFF><:?(,6),).8<6AA30(-,,84:AAB2)-52:<031(2(,4:.)))..
@M01607:188:000000000-KTTC9:1:1101:11814:5397 2:N:0:GAAGTGCT+TAAGCGCA
TTAGTCTGCGCTTTCAGAAACTTTAATAAATCTTTCACGGATTTGCTCCCGTCGGAGTTAGCACAATCCGCTGCCGGGTTTTAACCCGACAGCAGTGACCTGTTTGAGCGAGAATTACTCGTCTTCCAGTTCGATGTTGATACCCAGCGAACGAATCTCTTTCAACAATACGTTGAAGGATTCTGGCATGCCCGGCTCCATCTGATGGTTGCCGTCCACGATGTTTTTATACATCTTGGTACGACCGTTCACGTCATCAGACTTAACGGTGAGCATTTCCTGCATCATTTCGTGCTGATGC
+
CCCCCGGGGGGGGGGDEFCFGGGGGGGGGGGGGGGGGGGGGGGGGGGGGGGGGGGGGGGGGGGGGGGGGGGGGGGGGGGGGGGGGGGGGGGGGGGGGGGGDFGGGGGFFGGGGGFGEGGGGGGGGGGGGGGGDGGFGGGFGGGFGGGGGGGGGFGGGGGGGGGGGGGGGGGGGGGFGFAAFFFFGGGGFBFFFFFFFF4?FFFGGFFFFFFFGGGFFFF?@F@DF?A@?E<E?3CC6578C?;;9>FFFF7<B:(4:9><<??274)89B(28:23<AAFA4:(46)6<DA??((8AA)4.
@M01607:188:000000000-KTTC9:1:1101:7922:5402 2:N:0:GAAGTGCT+TAAGCGCA
TTAGTCTGCGCTTTCAGAAACTTTAATAAATCTTTCACGGATTTGCTCCCGTCGGAGTTAGCACAATCCGCTGCCGGGTTTTAACCCGACAGCAGTGACCTGTTTGAGCGAGAATTACTCGTCTTCCAGTTCGATGTTGATACCCAGCGAACGAATCTCTTTCAACAATACGTTGAAGGATTCTGGCATGCCCGGCTCCATCTGATGGTTGCCGTCCACGATGTTTTTATACATCTTGGTACGACCGTTCACGTCATCAGACTTAACGGTTAGCATTTCCTGCACATGCTCAGGCTGAGGG
+
CCCCCGGGGGGGGGGGGGAGGGGGGGGGGGFGGGGGGGGGDGGGGGGGGGGGGGGGGGGGGGGGGGGGGDFGGGGGGGGGGGGGGGGDGGGCGGGGGGGGGGGGGFFCGGGGD>EFGGGGGGGGGGGGGGGGGGGGGGGFGGGGDFGGGGGGG5CGGGGGGGGFGGG@FCGGGGGF+@AFFFFFGFGGFFFFFDDD@ACCFFFGGFFF=EBF=CEDF2@2@DFDC?F@@F5<E?6CAE3F?C;@13@D:27<?FF6:F2<<3)46ABFBB(3:9A<AAAFABF482).55<<1(.1:(:((
@M01607:188:000000000-KTTC9:1:1101:25238:5403 2:N:0:GAAGTGCT+TAAGCGCA
TTAGTCTGCGCTTTCAGAAACTTTAATAAATCTTTCACGGATTTGCTCCCGTCGGAGTTAGCACAATCCGCTGCCGGGTTTTAACCCGACAGCAGTGACCTGTTTGAGCGAGAATTACTCGTCTTCCAGTTCGATGTTGATACCCAGCGAACGAATCTCTTTCAACAATACGTTGAAGGATTCTGGCATGCCCGGCTCCATCTGATGGTTGCCGTCCACGATGTTTTTATACATCTTGGTCAGCCCGTTCACGTCATCAGACTTAACGGTGAGCATTTCCTGCAAGCCCGTTACCTGAGGC
+
CCCCCGGGGGGGGGGGGG9FGGGGGGGGGGGGGGGGGGGGEGEGGGGGGGGGGGGGGGGGGGGGGGGGGGGGGDFGGDGGEGGGFGGGGDEGGGGGGGGGGGGGGGGGGGCE>EGGGGGGGGGGGGGGGFDGCFFGGGGFGGGAFGGGGGGGGDGGGFGGGGGGGGGGGGGGGDFGGAAFAFFFGDCFFFFFAA>A=>DGF+6@CFFFFC>AGGEB5@=@2>=;CEF@DF<EC35/7?8F)),),/79@@E<;3(11924370<=A)(,-(,(,)).))):63())-(,13(4(-6>0(((
@M01607:188:000000000-KTTC9:1:1101:15309:5405 2:N:0:GAAGTGCT+TAAGCGCA
TTAGTCTGCGCTTTCAGAAACTTTAATAAATCTTTCACGGATTGGCTCCCGTCGGAGTTAGCACAATCCGCTGCCGGGTTTTAACCCGACAGCAGTGACCTGTTTGAGCGAGAATTACTCGTCTTCCAGTTCGATGTTGATACCCAGCGAACGAATCTCTTTCAACAATACGTTGAAGGATTCTGGCATGCCCGGCTCCATCTGATGGTTGCCGTCCACGATGTTTTTATACATCTTGGTACGACCGTTCACGTCATCAGACTTAATGGTGAGCATTTCCTGCAATTCAATTCGCTGAGGT
+
CCCCCGGGGGGGGGGGGGGGGGGGGGGGGGGGGGGGGGGGGGGGGGFCFGFGGGGGGGGGGGGGGGGGGGGGGGGGGGGGGGGGGGGGGGGGGGGGGGGGGGGGGGGGGGGGGGGGGGDGGGGGGGGGGGGGGGGGGGGFGGGFGGGGGGGGGEGGGGGGGGGGGGGGGGGGGGGGGFFFFEFFGGGGFDFEFFEE9>GGFFCCFFFFBEDFFG76A@FFF@DDFCFFFFEECECFFCEF9C(6(431:?25(46??A:<):?A=>AFFFFBFFBFFFDBD<?1>DBA)6<26(1:6(33.
@M01607:188:000000000-KTTC9:1:1101:19764:5415 2:N:0:GAAGTGCT+TAAGCGCA
TTAGTCTGCGCTTTCAGCAACTTTAATAAATCTTTCACGGATTTGCTCCCGTCGGAGTTAGCACAATCCGCTGCCGGGTTTTAACCCGACAGCAGTGACCTGTTTGAGCGAGAATTACTCGTCTTCCAGTTCGATGTTGATACCCAGCGAACGAATCTCTTTCAACAATACGTTGAAGGATTCTGGCATGCCCGGCTCCATCTGATGGTTGCCGTCCACGATGTTTTTATACATCTTGGTACGACCGTTCACGTCATCAGACTTAACGGTTAGCATTTCCTGCAGTCATGTTTGCTGCGGT
+
CCCCCGFGGGGGGGG6<,==EEFGGGGGGGGGGGGGGGGGDCFGGGFFEGGGGGGCCFGGFGGDEGFGGEGGGGGGGGGDDGGEGGFEEFFCFGGGGGGGGGFGFGGFGGGEEEGGGGAFGFGGEGFGGGGGGGGGEFF7EGGGFGGGGGGDEDGGGFGGGGGGGGGGDFGGF9CFGF66@EAFGCGGFFFEFFEFBAC>FFAGGFFFFFEFGGEE>DE@2=<8C?8;DF7CC?CCFEEACFDFFF@F?F:A<:?:?AAF2??B4<B?16(4:<BBAA>BA<7426()6:44<?AA<2(((
@M01607:188:000000000-KTTC9:1:1101:6449:5438 2:N:0:GAAGTGCT+TAAGCGCA
TTAGTCTGCGCTTTCAGACACTTTAATAAATCTTTCACGGATTTGCTCCCGTCGGAGTTAGCACAATCCGCTGCCGGGTTTTAACCCGACAGCAGTGACCTGTTTGAGCGAGAATTACTCGTCTTCCAGTTCGATGTTGATACCCAGCGAACGAATCTCTTTCAACAATACGTTGAAGGATTCTGGCATGCCCGGCTCCATCTGATGGTTGCCGTCCACGATGTTTTTATACATCTTGGTACGACCGTTCACGTCATCAGACTTAACGGTGAGCATTTCCTGCAGTAACTCTGGCTGAGGC
+
CCCCCGGGGGGGGGGGGG,EFGGGGGGGGGFGGGGGGGGGGGGGGGGGGGGGGGGGGGGGGGGGGGGGFEGGGGGGGGGGGGGGGGGGGGGGGFGGGGGGGGGGGGG7FGGDG7EGFGGGGGGGGGGFDEGGDCGFGGFBFGFF?,=DEEGGGEGFGGGGGGGFGGGCDGGG9?DFCAFAF@F6@E5*;CFFFDFFADGGFFFGFFFFFFEFG5EFF=BD2>=@<?8=;E??37??FF3A6C@(03:???:>?FF0?F24237A6)-424((.8).5:<4)),4(.-.54<B27?:?04(,
@M01607:188:000000000-KTTC9:1:1101:22211:5445 2:N:0:GAAGTGCT+TAAGCGCA
TTAGTCTGCGCTTTCAGCAACTTTAATAAATCTTTCACGGATTTGCTCCCGTCGGAGTTAGCACAATCCGCTGCCGGGTTTTAACCCGACAGCAGTGACCTGTTTGAGCGAGAATTACTCGTCTTCCAGTTCGATGTTGATACCCAGCGAACGAATCTCTTTCAACAATACGTTGAAGGATTCTGGCATGCCCGGCTCCATCTGATGGTTGCCGTCCACGATGTTTCTATACATCTTGGTACGACCGTTCACGTCATCAGACTTAACGGTTGGCATTTCCTGCCCATCTTGGAGCTGAGGG
+
CCCCCGGGGGGGGGGGG,,CFGGGGGGGGGGGGGGGGGGGGGGGFGGFGGGGGGGGGGGGGGGGGGGGGGGGGGFGGGGGGGGGGGGGGGGGGGGGFGGGGGGFGFG=FGGEGGGGGGGGGGGFGGGCFEFGGGGGGGGFGGGGG9EGGGGGCDEGGDEDGGG:EGADFGFCFG67CCFFFFFFGGGGFFFBF*9BAEDGFFFFGF+;>C?FGE*?;@3>(568?CFF?F);?EF4A6<F)9((.:>?2?(6::<?062<25?FB2421?0((().4<AA4A:(42(24A<2270:344:3
@M01607:188:000000000-KTTC9:1:1101:13838:5463 2:N:0:GAAGTGCT+TAAGCGCA
TTAGTCTGCGCTTTCAGAAACTTTAATAAATCTTTCACGGATTTGCTCCCGTCGGAGTTAGCACAATCCGCTGCCGGGTTTTAACCCGACAGCAGTGACCTGTTTGAGCGAGAATTACTCGTCTTCCAGTTCGATGTTGATACCCAGCGAACGAATCTCTTTCAACAATACGTTGAAGGATTCTGGCATGCCCGGCTCCATCTGATGGTTGCCGTCCACGATGTTTTTATACATCTTGGTACGACCGTTCACGTCATCAGACTTAACGGTGAGCATTTCCTGCATCGTACAACGCTGAGGG
+
CCCCCGGGGGGGGGGGGGGFGGGGGGGGGGGGGGGGGGGGGGGGGGGGGGGGGGGGGGGGGGGGGGGGGGGGGGGGGGGGCGGGGGGGGGGGGGGGGGGGGGGGGGGGGGGGGGGGFGGGGGGGGGGGGGGGGGGGGGGFGGGFDFGGGGGGGFGGGGGGGGGGGGGGGGGGGFGGGFFFFFFFGGGGFFF@FFFFFDCGFFEGGFFFFFBFFDCEFFF@=BD@<?AD<CCFFFEFFE<FCE;?FFF???76(:6?<A6<2.8>9><06?:<08<>AA<4<AF<-5?(,1<429((((.8(
@M01607:188:000000000-KTTC9:1:1101:4998:5465 2:N:0:GAAGTGCT+TAAGCGCA
TTAGTCTGCGCTTTCAGAAACTTTAATAAATCTTTCGCGGATTTGCTCCCGTCGGAGTTAGCACAATCCGCTGCCGGGTTTTAACCCGACAGCAGTGACCTGTTTGAGCGAGAATTACTCGTCTTCCAGTTCGATGTTGATACCCAGCGAACGAATCTCTTTCAACAATACGTTGAAGGATTCTGGCATGCCCGGCTCCATCTGATGGTTGCCGTCCACGATGTTTTTATACACCTTGGTCCGACCGTTCACGTCATCAGACTTAACGGTGAGCATTTCCTGCAGACTTTCAAGCTGACGG
+
CCCCCGGGGEE@FGGDF,;ECEGGGGFGGFCGGFGFECGDGGCFCFCGGGD<@FFGEFFFEEGGGGGGFGFFGEGGGEFB=<CFFG<FDGGEGGGGFGFGCFFFFG9+E=F7EGGGGGEDGGGFGGGF9ADEG?ADFGGF8FFFD9BD=EGGE5+;C,;EGGGGGF??99CGG7@*58?59AFCGFFFF2944/:95A:CAFFGCFCF;4;FGEEDF<E;;0836<.6;C)<3)(38;(;)/:9B>6?FBBF::1,26<2).42/4<<0:-((3)3AB944)((.4:))-)--)).5<(4(
@M01607:188:000000000-KTTC9:1:1101:14416:5466 2:N:0:GAAGTGCT+TAAGCGCA
TTAGTCTGCGCTTTCAGAAACTTTAATAAATCTTTCACGGATTTGCTCCCGTCGGAGTTAGCACAATCCGCTGCCGGGTTTTAACCCGACAGCAGTGACCTGTTTGAGCGAGAATTACTCGTCTTCCAGTTCGATGTTGATACCCAGCGAACGAATCTCTTTCAACAATACGTTGAAGGATTCTGGCATGCCCGGCTCCATCTGATGGTTGCCGTCCACGATGTTTTTATACATCTTGGTACGACCGTTCACGTCATCAGGCTTAACGGTGAGCATTTCCTGCACACAATTCCGCTGAGGG
+
CCCCCGFGGGGGGGGGGGGGGGGGGGGGGGGGGGGGGGGDGEGGGGFAFGGGGGGGGGGGGGGGGFFFGGGGGGGEGGGGEGGGGGGGGGGGGGGGFGGGGGGGGGGGGGGGGGGGGGFGGGGGGGGGFGGGGGFGFFGFG8DGEGGGGGGEGAGGGGGGGGGGGG8DDFDGGGGGD553?=6FGFFGFD?EAE>A95DFFFEF9BFFEFDFGCC;A=B@BB;@<<A<;<)7?EC?FF<FCE;@@F030(4A1<???FAB4(1(6..4(,(,38<>ABAA<20(()(,(3)4<(4<B914-
@M01607:188:000000000-KTTC9:1:1101:15630:5478 2:N:0:GAAGTGCT+TAAGCGCA
TTAGTCTGCGCTTTCAGAAACTTTAATAAATCTTTCACGGATTTGCTCCCGTCGGAGTTAGCACAATCCGCTGCCGGGTTTTAACCCGACAGCAGTGACCTGTTTGAGCGAGAATTACTCGTCTTCCAGTTCGATGTTGATACCCAGCGAACGAATCTCTTTCAACAATACGTTGAAGGATTCTGGCATGCCCGGCTCCATCTGATGGTTGCCGTCCACGATGTTTTTATACATCTTGGTACGACCGTTCACGTCATCAGACTTAACGGTGAGCATTTCCTGCTTCGTCCTATGCTGAGGG
+
CCCCCGGGGGGGGGGGGGGGGGGGGGGGGGGGGGGGGGGGGGGGGGGFGGGGGGGGGGGGGGGGGGGGGGGGGGGGGGGGGGGGGGGGGGGGGGGGGGGGGGGGGGGGGGGGGGGGGGFGGGGGGGGGGGGGGGGGGGGFGGGGGGGGGGGGGFCDGGGGGGGGGGGCFFFGGGGGGFFFFFFFCFGFFFA=FF>@ADGGFFFGGFFFEE@AGCE>BFEF>FF@?7;=@CCCEFFFFCEF3C;@F@0;BF:4((((4>22)5:D79A?914::0>?<<ABF>((.:4:??()-).)4)4:(
@M01607:188:000000000-KTTC9:1:1101:12005:5478 2:N:0:GAAGTGCT+TAAGCGCA
TTAGTCTGCGCTTTCAGAAACTTTAATAAATCTTTCACGGATTTGCTCCCGTCGGAGTTAGCACAATCCGCTGCCGGGTTTTAACCCGACAGCAGTGACCTGTTTGAGCGAGAATTACTCGTCTTCCAGTTCGATGTTGATACCCAGCGAACGAATCTCTTTCAACAATACGTTGAAGGATTCTGGCATGCCCGGCTCCATCTGATGGTTGCCGTCCACGATGTTTTTATACATCTTGGTACGACCGTTCACGTCATCAGCCTTAACGGTTAGCATTTCCTTACACTTTTTGCGCGTGGGG
+
CCCCCGGGGGGGGGGEEFEFGGGGGGGGGGGGGGGGGGGGGGGGEGGGGGGGGGGGGGGGGGGGGGGGGGGGGGGGGGGGGGGGGGGGGGGGGGGGGGGGGGGGGGG7FFGGGGGGGGGGEGGGGGGGGGGGGGGGGGGFGGGFGGGGGDDGGFGGGFGGGGGGGGGGGGGGG?CFGFF*?EFFCFGCACFEFBDFFFGGFFFGGFFFFFFFGEGFFFF@FFFFFFFFFFFECECCFC3A4C?0:B@DFF?F270822)))4:<=>AF(86::A4<ABFB<))(..))5))(41((-(4((
@M01607:188:000000000-KTTC9:1:1101:14645:5483 2:N:0:GAAGTGCT+TAAGCGCA
TTAGTCTGCGCTTTCAGAAACTTTAATAAATCTTTCACGGATTTGCTCCCGTCGGAGTTAGCACAATCCGCTGCCGGGTTTTAACCCGACAGCAGTGACCTGTTTGAGCGAGAATTACTCGTCTTCCAGTTCGATGTTGATACCCAGCGAACGAATCTCTTTCAACAATACGTTGAAGGATTCTGGCATGCCCGGCTCCATCTGATGGTTGCCGTCCACGATGTTTTTATACACTTTGGTACGACCGTTCACGTCATCAGACTTAACGGTTAGCATTTCTTGCACGGTTCCCCGCTGAGGG
+
CC<@CGFCFGGF;FGDCGG<FFGGCFDFGGGF9CEGFGG@@,@FGGDGGGGGGGFFGF8DDF<FGGGGGGGG@FGGGGGGGGEEGGEFDFFFG?FGFAFGGGGGGGC7FE:F78F==FFG@FGE@FGG,C=EDG=FDAFE8DFGFGBF8B3BEBGGG,@DCAG8EF8=9E7CG?DC9+3*@CFF7CF>FDF@F>@E>ED;8B4+9BFF9;>FGCCDF2>@2=F;57A;(97??)).*74A4?1((.2<:32>6340<B)5),)6*-920-,(.-6A<:A-6:<).30860(5:(7,3(.(4
@M01607:188:000000000-KTTC9:1:1101:17529:5491 2:N:0:GAAGTGCT+TAAGCGCA
TTAGTCTGCGCTTTCAGAAACTTTAATAAATCTTTCACGGATTTGCTCCCGTCGGAGTTAGCACAATCCGCTGCCGGGTTTTAACCCGACAGCAGTGACCTGTTTGAGCGAGAATTACTCGTCTTCCAGTTCGATGTTGATACCCAGCGAACGAATCTCTTTCAACAATACGTTGAAGGATTCTGGCATGCCCGGCTCCATCTGATGGTTGCCGTCCACGATGTTTTTATACATCTTGGTACGACCGTTCACGTCATCAGACTTAACGGTTAGCATTTCCTGCCCTCCCGGTGGCTGCAGC
+
CCCCCGGGGGGGGGGGGGG<CCCFGGGGGGGGGGGGGGGGGGGG<FFGGGGGGGGGGGGGGGGGGGGGGGFGCGGGGGGGGGGGGGGGGGGGGGGGGGGGGGGGGGGGGEEGGGGGGGGGGGGGGGGGGGGGGGGGGGGFGGGGGBEGGGGGGFGGGGGGGGGGGGGGGGGGFGGGGFA5AEFFGGGGFBFFFABEFFGGFFEF7:CFEE?FGGGFFFFF>FFFFEFFFFFFEFFFFC<F9E@@F@FF?B09??623<)22:3A7>A?0,(-.66>FF2>4)5((33((,(4((8:(-(.,
@M01607:188:000000000-KTTC9:1:1101:19949:5495 2:N:0:GAAGTGCT+TAAGCGCA
TTAGTCTGCGCTTTCAGAAACTTTAATAAATCTTTCACGGATTTGCTCCCGTCGGAGTTAGCACAATCCGCTGCCGGGTTTTAACCCGACAGCAGTGACCTGTTTGAGCGAGAATTACTCGTCTTCCAGTTCGATGTTGATACCCAGCGAACGAATCTCTTTCAACAATACGTTGAAGGATTCTGGCATGCCCGGCTCCATCTGATGGTTGCCGTCCACGATGTTTTTATACATCTTGGTCCGACCGTTCCCGTCATCAGACTTAACGGTGAGCATTTCCTGCAATCTAATAAGCTGAGCT
+
CCCCCGGGGGGGGGG;;,==FGGGGGGGGGGGGGGGGGGGGGGGGD@FFGGGGGGGGGGGGGGGGGGGGGGGGGGGGGGGGGGGGGGGGGGGGGGGGGGDGGGGGGGGGGGGGGGGGG,AEGGGFGGGGGGGGFGEGGGDFGGGGGDFGDCGGFGGG:AFGGGGGGGFGGGGGGFGCFFFAEFFGGGCFBFFFB>9):D>8A;CCFFA>E3?F5*2?(025>;(91;?@CCC35..:5<F)56((36?::1<0(8379).2:7>B)<B92((4828:><<>4:()),.494<947<071()
@M01607:188:000000000-KTTC9:1:1101:21900:5497 2:N:0:GAAGTGCT+TAAGCGCA
TTAGTCTGCGCTTTCAGCAACTTTAATAAATCTTTCACGGATTTGCTCCCGTCGGAGTTAGCACAATCCGCTGCCGGGTTTTAGCCCGACAGCAGTGACCTGTTTGAGCGAGAATTACTCGTCTTCCAGTTCGATGTTGATACCCAGCGAACGAATCTCTTTCAACAATACGTTGAAGGATTCTGGCATGCCCGGCTCCATCTGATGGTTGCCGTCCACGATGTTTTTATACATCTTGGTACGACCGTTCACGTCATCAGACTTAACGGTTAGCATTTCCTGCAGATAAGTTCCTGAGGAT
+
CCCCCGGGGGGGGGGGGA,CFGGGGGGGGGGGGGGGGGGGEGFGEFEFFGGGGGGGGGGGGGGGGGGGGGGGGGGGGGGGGGGGGGGGGGEGGGGGGGGGGGGGG<E<FGGE7>FFGGGGDGGGGGGGGGGGGFGGGGGFGGGGGGCFGGDGGEGGGFFGGGGDGGGFGFGGFGFD?AAAACFFFGG5FCFFFFFFFFG*BCC8CA8A=E6;:7EEEFFF>@@@69A@=C)?C3?CFC<F3C841:>??80<B?:27>9<),.<82666?((4.))56<ABB?(,644)5<>).2-)(()(
@M01607:188:000000000-KTTC9:1:1101:9515:5504 2:N:0:GAAGTGCT+TAAGCGCA
TTAGTCTGCGCTTTCAGAAACTTTAATAAATCTTTCACGGATTTGCTCCCGTCGGAGTTAGCACAATCCGCTGCCGGGTTTTAACCCGACAGCAGTGACCTGTTTGAGCGAGAATTACTCGTCTTCCAGTTCGATGTTGATACCCAGCGAACGAATCTCTTTCAACAATACGTTGAAGGATTCTGGCATGCCCGGCTCCATCTGATGGTTGCCGTCCACGCTGTTTTTATACATCTTGGTACGACCGTTCACGTCATCAGACTTAACGGTGTGCATTTCCTGCATGTCGTAACGCTGAGTC
+
CCCCCGGGGGGGGGGGG9<FFGGGFGGGGGGGGGGGGGGGEEFGGFFGEGGGGGGGGGGGGGGGGGGGGGGGGGGGGGGGCFFGFFEGCGGEGGGGGFGGGGGGGGGDFGGGGGGGFGCFEFEGGGGFGFEFGGFDGGGFGGGGGGGGGGGEE>8FGEGGGGGGCFGGFCGCGGGFGFFFCFFFGFGGB5A@FF>>=BGDF>CCCFFFEF@ADGE?D?ED(-6,7;5;?EF?5<<?FE3AEF<F9@F:8?5<:8?:(5).44:A694003:((6<<FFAB440,6><4::0(:09810:)-
@M01607:188:000000000-KTTC9:1:1101:16513:5507 2:N:0:GAAGTGCT+TAAGCGCT
TTAGTCTGCGCTTTCAGAAACTTTAATAAATCTTTCACGGATTTGCTCCCGTCGGAGTTAGCACAATCCGCTGCCGGGTTTTAACCCGACAGCAGTGACCTGTTTGAGCGAGAATTACTCGTCTTCCAGTTCGATGTTGATACCCAGCGAACGAATCTCTTTCAACAATACGTTGAAGGATTCTGGCATGCCCGGCTCCATCTGATGGTTGCCGTCCACGATGTTTTTATACATCTTGGTACGACCGTTCCCGTCATCAGCCTTAACGGTTAGCATTTCCTGCCTAGACTATTGCTGAGGT
+
CCCCCGGGGGGGGGGGGGG6CCCFGGGGGGGGGGGGGGGGGGGGAFFGGGEGGGGGGGGGGGGGGGGGGGGGGGGGGGGGGGGGGGGGEFGGGGGGGGGGGGGGGGGGGGCFDEGGGGGGGGGGGGGGGGGGGGGGGGGFGGGEGCEFGGDGG>GGGGGGGGGGGGGGGDG?FGGGFFFFFFFFGGGGFFFFFFFFBFGGFFFG7FFFFEDFGGGFF>FFFFD3C9;=@??CCEFEFE3B??@F@96@B:()8?F?BB93).4>?AF613(,46))6>AA9<?()).44A<<<AD<).((.
@M01607:188:000000000-KTTC9:1:1101:5412:5510 2:N:0:GAAGTGCT+TAAGCGCA
TTAGTCTGCGCTTTCAGAAACTTTAATAAATCTTTCACGGATTTGCTCCCGTCGGAGTTAGCACAATCCGCTGCCGGGTTTTAACCCGACAGCAGTGACCTGTTTGAGCGAGAATTACTCGTCTTCCAGTTCGATGTTGATACCCAGCGAACGACTCTCTTTCAACATTCCGTTGCAGGATTCTGGCCTTCCCGGCTCCATCTGATGGTTGCCGTTCCCGATGTTTTTCTACATCTTGGTACCACCGTTCACGTCATCATACTTAACGGTAGTCATTTCCTGCCTCCTCCTGATCTGAGTT
+
CCCCCEFGGGGGCGGEE,,6CFCG9CFEEGGGFGCFFEF7+8CF9FFG@DFCFFGBCGGGFGGF?B<4@:7@@@BFFEEGGGGFAC<CFEEFFDEE8EFGGGFGGFF@FGCC8E:=AFEF+A><@FFEAFFGC,AEEG,<=CCFED8,@+@B=9+=EGGGGFGG,=,,5,?94;0++***3:A;2,**3)38A5*9>ECDCF=C+1+;9@))*4=);(*((6(/59A;(/)/4/)97)/;7))9;32(6=19(/(43<4)).4:*-60(4,().)4::<>A)(())(,3(().).).)-))
@M01607:188:000000000-KTTC9:1:1101:12404:5516 2:N:0:GAAGTGCT+TAAGCGCA
TTAGTCTGCGCTTTCAGAAACTTTAATAAATCTTTCACGGATTTGCTCCCGTCGGAGTTAGCACAATCCGCTGCCGGGTTTTAACCCGACAGCAGTGACCTGTTTGAGCGAGAATTACTCGTCTTCCAGTTCGATGTTGACACCCAGCGAACGAATCTCTTTCAACAATACGTTGAAGGATTCTGGCATGCCCGGCTCCATCTGATGGTTGCCGTCCACGATGTTTTTATACATCTTGGTACGACCGTTCACGTCATCAGACTTAACGGTGAGCATTTCCTGCATGAAAGCGAGCTGAGGG
+
CCCCCGGGGGGGGGGEEFFGGGGGGGGGGGGGGGGGGGGGGGGGFGFGGGEGGGGGGGGGGGGGGGGGGGGGGGGGGGGGCGGGGGGGGGGGGGGGGGGGGGGGGGGFGGGGGDGGGGGGGGGGGGGGGGGGGGGGGGGFGGGGGGGGGGGGGAEGGGGGGGGGGG?FFCFGGFCG7FFFFFFFGGGGFDFFFEFD>AGGFFFGGFFFEEEFGCEEF?E@9?;@E?FFFFFFEFFFF6<FEE?6;BFFFFB<FFF<:BFF28?<F>FFF?F<20)5<DB<>2(2444<AA?9010277<6(
@M01607:188:000000000-KTTC9:1:1101:12000:5516 2:N:0:GAAGTGCT+TAAGCGCA
TTAGTCTGCGCTTTCAGAAACTTTAATAAATCTTTCACGGATTTGCTCCCGTCGGAGTTAGCACAATCCGCTGCCGGGTTTTAACCCGACAGCAGTGACCTGTTTGATCGAGAATTACTCGTCTTCCAGTTCGATGTTGATACCCAGCGAACGAATCTCTTTCAACAATACGTTGACGGCTTCTGTCATGCCCGGCTCCATCTGATTGTTGCCGTCCACGATGTTTTTATACCTCTTGGAACGACCGTTCCCGTCATCCGACTTATCGTTGACCATTTCCTCGCGAAAATTCGGCTTAAGT
+
CCCCCFGCFFCCGGGGEC9FFGFFGGGGGFCFFGGFFGFEECCF,CEGGGEGGEDGGGGGGFGGGGGG?E@FCEEGDDCFGGFFGGGDEGFEGGGEFAFGFGFGGGG,CF?CE8FD;FGGGFGGGGGFGGGFDGGFD3@;EFG8FFDFC+>C=0=?6CCFGGF8@A8@?DFD9=+=+:*095AFD2?=E*=3@9AA2@*4B:C:@B+19>)=C5//8(.89@6/).5=@F?7)9=;+))))(,69>B8(.(.(.-3(6)4((4(0).4(.(().8:DF26A6((,,(,,)(.(.(4(.)).
@M01607:188:000000000-KTTC9:1:1101:11103:5529 2:N:0:GAAGTGCT+TAAGCGCA
TTAGTCTGCGCTTTCAGCAACTTTAATAAATCTTTCACGGATTTGCTCCCGTCGGAGTTAGCACAATCCGCTGCCGGGTTTTAACCCGACAGCAGTGACCTGTTTGAGCGAGAATTACTCGTCTTCCAGTTCGATGTTGATACCCAGCGAACGAATCTCTTTCAACAATACGTTGAAGGATTCTGGCATGCCCGGCTCCATCTGATGGTTGCCGTCCACGATGTTTTTATACATCTTGGTACGACCGTTTACGTCATCAGACTTAACGGTGAGCATTTCCTGCAACTAAGGTAGCTGAGGC
+
CCCCCDGGGGGGGGGGG,EFGGGGGGGGGGFGGGGGGGGGGGGGFGDF@FGGGGGEGGGGGGGGGFDGFGGDDG8FGGFCEGGGGGGGGGECEGGGGGGGGFGGGGGFCCGEEEGGGGBGGGGGFFGGGFFGGEDGGFGFGGGGGGGGGDEGGFCFGGGGGFGFFGFFF7CGDFGDGFAAAEFFGGGGFBF@FAEE>DGCFFCD>FFF@C?ADGGFE@FF@FFFE3A@6<5C)7?CFF8A3610;;02:><BF:???<.87:BF?ABB0:0(3428A>A9<<01<?B:7:BFF?FB>F(4,
@M01607:188:000000000-KTTC9:1:1101:16433:5530 2:N:0:GAAGTGCT+TAAGCGCA
TTAGTCTGCGCTTTCAGAAACTTTAATAAATCTTTCACGGATTTGCTCCCGTCGGAGTTAGCACAATCCGCTGCCGGGTTTTAACCCGACAGCAGTGACCTGTTTGAGCGAGAATTACTCGTCTTCCAGTTCGATGTTGATACCCAGCGAACGAATCTCTTTCAACAATACGTTGAAGGATTCTGGCATGCCCGGCTCCATCTGATGGTTGCCGTCCACGATGTTTTTATACATCTTGGTACGACCGTTCACGTCATCAGACTTAACGGTGAGCATTTCCTGCACCGGGACGCGCTGAGGC
+
CCCCCGGGGGGGGGGGGGG,CEEFGGGGGGGGGGGGGGGGFGEG9<EFGGCGGGGGGGGGGGGGGGGGGGGGGGGGGGGGGGGGGGGGGGGGGGGGGGFGFGGGGGFGGGGGGGGGGGGGGGGGGGFGGGEGEDGGEGGFGGGEGGGGGGGGGEGGGFGGGGFGFFGGFGGGG67?GFFFFFFFGGGGF5>CFFFFFFGGFFCFCFFFECEFGCEFFFFF@9?DE<;==E5CEFEFFFEFEF?09>9?FBBA:7<FFFF<???4@BA?9:?018<DFFFFAB:04(1669>6>(3(2(11(
@M01607:188:000000000-KTTC9:1:1101:14840:5550 2:N:0:GAAGTGCT+TAAGCGCA
TTAGTCTGCGCTTTCAGAAACTTTAATAAATCTTTCACGGATTTGCTCCCGTCGGAGTTAGCACAATCCGCTGCCGGGTTTTAACCCGACAGCAGTGACCTGTTTGAGCGAGAATTACTCGTCTTCCAGTTCGATGTTGATACCCAGCGAACGAATCTCTTTCAACAATACGTTGAAGGATTCTGGCATGCCCGGCTCCATCTGATGGTTGCCGTCCACGATGTTTTTATACATCTTGGTACGACCGTTCACGTCATCAGACTTAACGGTGATCATTTCCTGCCTTTGTTTTCGCTGAGGC
+
CCCCCGGGGGGGGGGGGGGGGGGGGGGGGGGGGGGGGGGGGGGGGGGGGGGGGGGGGGGGFGGGGGGGGGGGFGGGGGGGGGGGGGGGGGGGGGGGGGGGGGGGGGGGGGGEGGGGGGGGGGGGGGGGGGGGGGGGGGGFGGGFFG?FGGEGGFGGGGGGGGGGGGGGGGGCFGGGGF??FEFFGGGGFFFFFFBBAFGGFFFGDFFFFFEFGGGFEFEFBFF@??F?@CEEFEFEFC<F)<(6>F068?:B:<?FFFFF?F>DFBFFFF?6)4.5-:49<2((,43)6:((6>BFF;(-(
@M01607:188:000000000-KTTC9:1:1101:24830:5554 2:N:0:GAAGTGCT+TAAGCGCA
TTAGTCTGCGCTTTCAGAAACTTTAATAAATCTTTCACGGATTTGCTCCCGTCGGAGTTAGCACAATCCGCTGCCGGGTTTTAACCCGACAGCAGTGACCTGTTTGAGCGAGAATTACTCGTCTTCCAGTTCGATGTTGATACCCAGCGAACGAATCTCTTTCAACAATACGTTGAAGGATTCTGGCATGCCCGGCTCCATCTGATGGTTGCCGTCCACGATGTTTTTATACATCTTGGTACGACCGTTCACGTCATCAGACTTAACGGTTAGCATTTCCTGCAGTGCGGGCAGCTGAGGG
+
CCCCCGGGGGGGGGGGGG9FGGGGGGGGGGGGGGGGGGGGGGGGCFFGGGGGGGGGGGGGGGGGGGGGGGGGDGGGGGGGGGGGGGGGGGGGGGGGGGGGGGGGGFGGGGGGGGGGGGGGGGGGGGGGGGGGGGGGGGGFGGGFGGGGGGGGGFGGGGGGGGGGGGGGGGGFGF6FCFFFFFFFGCGGFCFEFFABAFD*=FEGDF6AEE4AGEGFBDFFFFFFFFFF1CEF3<CCFC<FEFF?FF0?FFFF6<?,8A9?2:?D=<9((4(4?A)4<>A:AA7:?67:>B>90(4((44,4
@M01607:188:000000000-KTTC9:1:1101:13713:5570 2:N:0:GAAGTGCT+TAAGCGCA
TTAGTCTGCGCTTTCAGAAACTTTAATAAATCTTTCACGGATTTGCTCCCGTCGGAGTTAGCACAATCCGCTGCCGGGTTTTAACCCGACAGCAGTGACCTGTTTGAGCGAGAATTACTCGTCTTCCAGTTCGATGTTGATACCCAGCGAACGAACCTCTTTCAACAATACGTTGAAGGATTCTGGCATGCCCGGCTCCATCTGATGGTTGCCGTCCACGATGTTTTTATACATCTTGGTACGACCGTTCCCGTCATCAGACTTAACGGTGAGACTTTCATGCATTGATCTAAACTTGAGG
+
CCCCCGGGGGGGGGGCCECFGGGGGGGGGGGGGGGGGGGGGGGGGGGGGGGGGGGGGGGGGGGGGGGGGGGGGGGGGGGGGGGGGGGGGGGGGGGGGGGGGGGGGGGGGGDCCEGFGGGGGGGFGGGGGGGGGCFGGDEFGGGGGGGGGGGGGFGGGGGGGGGGGGFGGGGGGGGGGFFAFEFFGGGGFBFEFFEFBFGDAF4@:6FFF=8FGE=8?=E=:;@FE9;=@EEEE<<C7C;F9?3;>:>13(,.26(814),)5)./:AF(-(-(.).)64)))64<<))-).).)()).).(
@M01607:188:000000000-KTTC9:1:1101:8312:5571 2:N:0:GAAGTGCT+TAAGCGCA
TTAGTCTGCGCTTTCAGAAACTTTAATAAATCTTTCACGGATTTGCTCCCGTCGGAGTTAGCACAATCCGCTGCCGGGTTTTAACCCGACAGCAGTGACCTGTTTGAGCGAGAATTACTCGTCTTCCAGTTCGATGTTGATACCCAGCGAACGAATCTCTTTCAACAATACGTTGAAGGATTCTGGCATGCCCGGCTCCATCTGATGGTTGCCGTCCACGATGTTCTTATACATTTTGGTACGACCGTTCCAGTCATCAGACTTAACGGTGAGCCTTTCCTGCATCCTTGACAGCTGCGAG
+
CCCCCGFDGGGFFGGFGE,CFFFGFGGFGGFFGGGGFGFECGEFEGFCGGEGGGGCFEGGGGGGGGGGGGGEECGGGGGGGGGFFFGGGEGGGGFGFGFFGGGEGACFFGDG7CF8FFCE@AEGGFGFFGGGGGGFFG=<FGGF8B=DEGEGGEGFC:EFG:@F8FFCG,=+EF?CC+6*;AFFGFGCFB58A5DDA>C*=FCBCC>>>A9;F=ED)2>(0((/.);6).795)))+/3A3C<(,36<0:?)652<B<>72:2<?2)02:(26>(,4)-4<A:().()..),64(4((-((
@M01607:188:000000000-KTTC9:1:1101:6061:5584 2:N:0:GAAGTGCT+TAAGCGCA
TTAGTCTGCGCTTTCAGAAACTTTAATAAATCTTTCACGGATTTGCTCCCGTCGGAGTTAGCACAATCCGCTGCCGGGTTTTAACCCGACAGCAGTGACCTGTTTGAGCGAGAATTACTCGTCTTCCAGTTCGATGTTGATACCCAGCGAACGAATCTCTTTCAACAATACGTTGAAGGATTCTGGCATGCCCGGCTCCATCTGATGGTTGCCGTCCACGATGTTTTTATACATCTTGGTACGACCGTTCACGTCATCAGAATTAACGGTTAGCATTTCCTGCAATAGATTAAAGTTAGGG
+
CCCCCGGGGGGGGGGGGFDFGGGGGGGGGGGGGGGGGGGGGGGGFGGFGGGFGGGGGGGGGGGGGGGGGGGGGGGGGGGDGGGGGGGDGGGGGGGGGGGGGGGGGGGGGGGGDGGGGGGGGGGGGGGGGGGGGGGGGGGFGGGGCGGGGGGGGBEFEGGGGCFGGGFGGGGGGGGFCFFFFEFFGGGFF55CAEB?@DGGFF*++:BFFFEFGGG>D?F?>>;(69)67?3<C<?9FE8A?C0<>F@@?8:ABFFB7AB7)).:=>>61:(-,)..6<))64:?<:)4))6:>4).)-51(
@M01607:188:000000000-KTTC9:1:1101:12361:5594 2:N:0:GAAGTGCT+TAAGCGCA
TTAGTCTGCGCTTTCAGAAACTTTAATAAATCTCTCACGGATTTGCTCCCGTCGGAGTTAGCACAATCCGCTGCCGGGTTTTAACCCGACAGCAGTGACCTGTTTGAGCGAGAATTACTCGTCTTCCAGTTCGATGTTGATACCCAGCGAACGAATCTCTTTCAACAATACGTTGAAGGATTCTGGCATGCCCGGCTCCATCTGATGGTTGCCGTCCACGATGTTTTTATACATCTTGGTACGACCGTTCACGTCATCAGACTTAACGGTGAGCATTTCCTGCAACCACACTGGCTGAGGG
+
CCCCCGGGGGGGGGGCEFFGGGGGGGGGGGGGGGFGGGGGGGGGGGGGGGGGGGGGGGGGGGGGGGGGGGGGGGGGGGGGCGGGGFGGGGEGFGGGGGGGGGGGGGGFGGGDGDGGGGGGGGGGGGGGGGGGGGGGGGGFGGGGFE8FGGGGG>>FEGGGGGGGGGGGGGGGGGGGFFF5?EFFG7CD>@F=A>E4=*@*8B>CFFFFFFAFCGEAB@B?BBD:C<F?FFFFFFFFAEFF3C?@FFF@8<BFF?F?<>9?<?FA?<<:B?0:B>A?<AAA9)(47?:?(4(,31611(414
@M01607:188:000000000-KTTC9:1:1101:11408:5610 2:N:0:GAAGTGCT+TAAGCGCA
TTAGTCTGCGCTTTCAGAAACTTTAATAAATCTTTCACGGATTTGCTCCCGTCGGAGTTAGCACAATCCGCTGCCGGGTTTTAACCCGACAGCAGTGACCTGTTTGAGCGAGAATTACTCGTCTTCCAGTTCGATGTTGATACCCAGCGAACGAATCTCTTTCAACAATACGTTGAAGGATTCTGGCATGCCCGGCTCCATCTGATGGTTGCCGTCCACGATGTTTTTATACATCTTGGTACGACCGTTCACGTCATCAGACTTAACGGTGTGCATTTCCTGCCAGGTATTGTGCTGAGGG
+
CCCCCGGGGGGGEGG@CCCFGGGGGGGGGGGGGGGGGGGGFEGG9FFG@FGFGGGGGGGGGGGGGGGGGEGGGGGGGGGBCGGFEGGGGGCFGGGGGGGGGGGGGGCDFGCCEGGGGGECCEEGGGGDGF9EEEFGGDGFF8EGGGGGGGGGGFGGGGGGGGGGGGGGCFFGECF7FFFAFFFFGGGCA:>EFFFFBFGGFF=B=@FABCEFGGGFF2B@=9?;CCF1;C?FE356@<@FFF;(90>D0((::41::A<>2>2AFBF:((-(,)6>96)6)),(),-4..)44<AF4<B((
@M01607:188:000000000-KTTC9:1:1101:8439:5618 2:N:0:GAAGTGCC+TAAGCGCA
TTAGTCTGCGCTTTCAGAAACTTTAATAAATCTTTCACGGATTTGCTCCCGTCGGAGTTAGCACAATCCGCTGCCGGGTTTTAACCCGACAGCAGTGACCTGTTTGAGCGAGAATTACTCGTCTTCCAGTTCGATGTTGATACCCAGCGAACGAATCTCTTTCAACAATCCGTTGAAGGATTCTGGCATGCCCGGCTCCATCTGATGGTTGCCGTCCACGATGTTTTTATACATCTTGGTACGACCGTTCACGTCACCAGTCCTAACGGTGAGCCTTTCCTGCGGGTTTCTATGCTGAGGG
+
CCCCCCFFGCE@@@FCFF,@FGFGGGGGCGGGCGFGGAEEGG7FEFFGGG@CFEGGGGF<FFGGCFFFDFGEGGCGGGG7:FCFGGGGGGFGFF@F8FFGGGEF9E<+?F@CCE9DFGFGGGGG7BFFCC,E>?;@DG4DFFFDCFDFC8+>8?+=@FGF9EGGGGCG91AC?CDG+<5A5AFFFEGFFDF59?AF)9CF69*5=9BAE=EF85CB49B29666)/)((.7)1/6)+9);;<8;9(((,3><?:(,(),8).541)4,9<:(.5(:>A494<((((((-)6).)))-)481
@M01607:188:000000000-KTTC9:1:1101:22462:5626 2:N:0:GAAGTGCT+TAAGCGCA
TTAGTCTGCGCTTTCAGCCACTTTAATAAATCTTTCACGGATTTGCTCCCGTCGGAGTTAGCACAATCCGCTGCCGGGTTTTAACCCGACAGCAGTGACCTGTTTGAGCGAGAATTACTCGTCTTCCAGTTCGATGTTGATACCCAGCGAACGAATCTCTTTCAACAATACGTTGAAGGATTCTGGCATGCCCGGCTCCATCTGATGGTTGCCGTCCACGATTTTTTTATACATCTTGGTACGACCGTTCACGTCATAAGCCTTAACGGTGAGCATTTCCTGCAGAGCCGATTGCTGAGGC
+
CCCCCGFFFFGGGGGGG,CAFGGGGGGGGGFGGGGGGFFGEGGGGGFGGGGGGEGGGFGGGGGGF,EFBFGGE7FGGGFEGGGGGGGDGGEGGDCFDGGGGGGGGGG7=7FGE7EEGGFGGGGG@EFGGFDGECEFFGGFGGFGGFGFGGGGGBCCEE9FGD@EFGG8@CFFGG?F;<5*3:FAGAGFFBFFF95D2A709BACFF6>EE?FFEEBA(32-5(/67>9DFFFE?CEF<3A)907>>B?F7(4<:3(:))6)24774<:9?6:?(4<>A)5<B:(4)(479>31:><<)(-(
@M01607:188:000000000-KTTC9:1:1101:20596:5634 2:N:0:GAAGAGCT+TAAGCGCA
TTAGTCTGCGCTTTCAGAAACTTTAATAAATCTTTCACGGATTTGCTCCCGTCGGAGTTAGCACAATCCGCTGCCGGGTTTTAACCCGACAGCAGTGACCTGTTTGAGCGAGAATTACTCGTCTTCCAGTTCGATGTTGATACCCAGCGAACGAATCTCTTTCAACAATACGTTGAAGGATTCTGGCATGCCCGGCTCCATCTGATGGTTGCCGTCCACGATGTTTTTATACATCTTGGTACGACCGGTCACGTCATCAGACTTAACGGTTAGCATATCCTGCAGCCGGTGGTGCTGCAGG
+
CCCCCGGGGGGGGGG6<=CCFGGGGGGFGGDGGGGGGGGGGGGGGDFFGGGGGGGGGGGGGGGGGGGGGGGGEEFGGGGDGGGGGGCEGGGGGGGGGGGGGGGGGGFGGGGGEECFFGGGGGGGGGGFGGGGGGGGGGGFGGGFDEGGGEEGD>GFGGGGGGEFGDGFFGGFGFCGFFAAACFCGCGFF:ACF>EF9BGGFF;:+BCFFF5FD5*):=35(-,/.9;D?<56?E)6ACEF4?2(,2:(49:?0.(,(6<2)),5*6<?F((,(-).-)66)2443439;>994())6)(.4
@M01607:188:000000000-KTTC9:1:1101:10685:5634 2:N:0:GAAGTGGT+TAAGCGCA
TTAGTCTGCGCTTTCAGAAACTTTAATAAATCTTTCACGGATTTGCTCCCGTCGGAGTTAGCACAATCCGCTGCCGGGTTTTAACCCGACAGCAGTGACCTGTTTGAGCGAGAATTACTCGTCTTCCAGTTCGATGTTGATACCCAGCGAACGAATCTCTTTCAACAATACGTTGAAGGATTCTGGCATGCCCGGCTCCATCTGATGGTTGCCGTCCACGATGTTTTTATACATCTTGGTACGACCGTTCACGTCATCAGACTTAACGGTGAGCATTTCCTGCAGATTGGGACGCTGAGGG
+
CCCCCGDFFGGGGGGGG9FFGGGGGGGFGGGGGGGGGGGGGGGGAFGGGGGGGGGGGGGGGGGGGCCGGCFGEGGGGGGGGGGGGGGGGGG>FCFGEFFGGGGGGGGGGGDEEBFGFGGGGGGGGGGGGGGGGGFGGGGFGGGGGGGGGGGGGFGGGGGGGGGGGGGGGGGGGGG9;C5AFFFFGFGGFFFEFF9?AFDGFFFGGFFA>C>F7EEAEDED=BFF?7;;@?EEEFFFFE<FE?;033>@?:?FBFFFFBAFFFFF44<?>FBB008?>2:<>A?3(-,-5?((43>B<6?0(
@M01607:188:000000000-KTTC9:1:1101:6363:5640 2:N:0:GAAGTGCT+TAAGCGCA
TTAGTCTGCGCTTTCAGAAACTTTAATAAATCTTTCACGGATTTGCTCCCGTCGGAGTTAGCACAATCCGCTGCCGGGTTTTAACCCGACAGCAGTGACCTGTTTGAGCGAGAATTCCTCGTCTTCCAGTTCGATGTTGATACTCAGCGAACGAATCTCCTTCAACAATACGTTGTAGGATTCTGGCATGCCCGGCTCAATCTGATGGTTCCCGTCCACGATGTTTTTCTACATCTTGGTCCGACCGTTCACGTAATCAGACTTAAAGGTGAGCATTTCCTGCAAAAAAAGCCGCTGATGG
+
CCCC8C,CF@FFG,CFEGCCFFGGGGGGFC6EFFEGGGGDC@C5EA@FEGEFGG>@@@@EEFGGG,9<EFEF@@F@CFCBE@E,6CFE+@:4EF,EGDCEA=FEF@E?FG+@8+C,,,,9@ACFCEBDD;,,@,@BDDFFG+@,6EFGD>B>=BGDEFG,DAAEGFGGDGG9977+=C?5?=*<;C7CF5AC59**:**2=B*599=*1:+***=>?@>9262(096/()1<3?5CFFF=).2113;;0((6:((,-2)548:>84)).8(4(())-)6)-:?:).41(42(.(-(-4)..
@M01607:188:000000000-KTTC9:1:1101:9520:5640 2:N:0:GAAGTGCT+TAAGCGCA
TTAGTCTGCGCTTTCAGAAACTTTAATAAATCTTTCACGGATTTGCTCCCGTCGGAGTTAGCACAATCCGCTGCCGGGTTTTAACCCGACAGCAGTGACCTGTTTGAGCGAGAATTACTCGTCTTCCAGTTCGATGTTGATACCCAGCGAACGAATCTCTTTCAACAATACGTTGAAGGATTCTGGCATGCCCGGCTCCCTCTGATGGTTGCCGTCCACGATGTTTTTATACATCTTGGTACGACCGTTCACGTCATCCGACTTAACGGTGAGCATTTCCTGCCCCAAGCTTCGCTTGGGG
+
CCCCCGGGGGGGGGGGG,CFGGGGGGGGFGGGGGGGGGGGGGGGFGGGGGGGGGGGGGGGGGGGGGGGGGGGGGGGGGGGGGGGGGGGGGGGG8EFF9FDGFGGGGGGGGGGGDFGGGDEGGGGGGGGGGGGGGGGGGGFGGGGGGGGGGGGGFG8C8EGGGGGGGGFFGGGGGGGGFFAFCFFGGGGFCFFFEFF=D4*;ABFC6BFEFDFGGGFE?E@272@<6==2CEFEEFCA33A)73(9;>BB7:A?BFF?9)43;(499<096:1((.8<>>:>)(((4(3(8?2)(4,--4:(
@M01607:188:000000000-KTTC9:1:1101:16420:5641 2:N:0:GAAGTGCT+TAAGCGCA
TTAGTCTGCGCTTTCAGAAACTTTAATAAATCTTTCACGGATTTGCTCCCGTCGGAGTTAGCACAATCCGCTGCCGGGTTTTAACCCGACAGCGGTGACCTGTTTGAGCGAGAATTACTCGTCTTCCAGTTCGATGTTGATACCCAGCGAACGAATCTCTTTCAACAATACGTTGAAGGATTCTGGCATGCCCGGCTCCATCTGATGGTTGCCGTCCACGATGTTTTTATACATCTTGGTACGACCGTTCACGTCATCAGACTTAACGGAGAGCATTTCCTGCAGTTCCATGCGCTGATGT
+
CCCCCGGGGGGGGGGGGGG6=CCFGGGGGGGGGGGGGGGGGGGGGGGFGGEGGGGGGGGGGGGGGGGGGDGGGGGGGGGGGGGGGGGGGGGGGGGGGGGGGGGGGFGGGGGGGGGGGGGGGGGGGGGGGGCGGGGGGGGFGGGEGGGGGGGGGFGGGGGGGGGFGGGGGGGGGGGGGFFFFFFFGGGGFFFFFFFFFFGGFFFGGFFFFFAFGGCBEFF;BDD@EEF?FFEEEEEFFF@FFFFFF>F<?<B>::?B?BABFFFFFFFF9((--43<BA)-:AF(()).6-)).((((-).)
@M01607:188:000000000-KTTC9:1:1101:23772:5648 2:N:0:GAAGTGCT+TAAGCGCA
TTAGTCTGCGCTTTCAGACACTTTAATAAATCTTTCACGGATTTGCTCCCGTCGGAGTTAGCACAATCCGCTGCCGGGTTTTAACCCGACAGCAGTGACCTGTTTGAGCGAGAATTACTCGTCTTCCAGTTCGATGTTGATACCCAGCGAACGAATCTCTTTCAACAATACGTTGAAGGATTCTGGCATGCCCGGCTCCATCTGATGGTTGCCGTCCACGATGTTTTTATACATCTTGGTACGACCGTTCACGTCATCAGACTTAACGGTGAGCATTTCCTGCATTTGTTTAGGCTGAGGT
+
CCCCCGGGGGGGGGGDG<,FFGGGCGGGGGGGGGGGFGGGGGGGFGFGGGGGGGGGGGGGGGGGGGGGGGGGGGGGGGGGGGGGGGGGGGCGGGGGFGGGGGGGGGG<E@GGGGGGGGGGGGGGGGGGGGGGGGGFGGGFFGGGGGGGGDGGGFGGGFFGGGGGGFGGGGGGGDGDF8AC?CFFGDGGFBF5>BBFFF47ABEG7:@F@A?FGGEFFFFF@FF;<5A<?EFEFFFFF3@B9CDF;@01614AF:?:?B<<252<*691(-(,.:))66))452(6:9<:?F<>)(,,4::,
@M01607:188:000000000-KTTC9:1:1101:19150:5649 2:N:0:GAAGTGCT+TAAGCGCA
TTAGTCTGCGCTTTCAGAAACTTTAATAAATCTTTCACGGATTTGCTCCCGTCGGAGTTAGCACAATCCGCTGCCGGGTTTTAACCCGACAGCAGTGACCTGTTTGAGCGAGAATTACTCGTCTTCCAGTTCGATGTTGATACCCAGCGAACGAATCTCTTTCAACAATACGTTGAAGGATTCTGGCATGCCCGGCTCCATCTGATGGTTGCCGTCCACGATGTTTTTATACATCTTGGTACGACCGTTCCCGTCATCAGACTTAACGGTCAGCATTTCCTGCTTTAGATAAAGCTGAGGG
+
CCCCCGGGGGGGGGGFCGCFGGGGFCFGGGGGGGGGEGGEEG7BEECF8FFGGGGGGGGGGGGGGGGGGGGGGEACEEFEGGEDFFFGEG@FGGGGGGGGGGFGFFG@FEGGCECDFGFGGFGGFG9EFFGGGGGDGGGFGGGGGGC?EGGEEFEFGCGGGGGGGGGFFFC:CFFFC9??FFFCGGGGFD*>FBE>9?DFFF4@9A>FFEFFGGGFD==252=(93F@FE3?57C?F5<;73((.6901,(56(,(46)4.52<F2)(71(-(4<9ADB<<A((.6592><599)-4<:F(
@M01607:188:000000000-KTTC9:1:1101:8968:5652 2:N:0:GAAGTGCT+TAAGCGCA
TTAGTCTGCGCTTTCAGCAACTTTAATAAATCTTTCACGGATTTGCTCCCGTCGGAGTTAGCACAATCCGCTGCCGGGTTTTAACCCGACAGCAGTGACCTGTTTGAGCGAGAATTACTCGTCTTCCAGTTCGATGTTGATACCCAGCGAACGAATCTCTTTCAACAATACGTTGAAGGATTCTGGCATGCCCGGCTCCATCTGATGGTTGCCGTCCACGATGTTTTTATACATCTTGGTACGACCGTTCACGTCATCAGACTTAACGGTTAGCATTTCCTGCATGTACTCTGGCTGAGGG
+
CCCCCGGGGGGGGGG@6,=CFGGGGGGGGGGGGGGGGGGG7FGGEGGGFGGGGGGGGGGGGGGGGGGGGCFGGGGGGGGGGGGGGGGGGGGGGGFGGGGGGGGGGGGGGGGGGGGGGGGGEGGGGGGGGGGGGFGGGGGFGGGGGFGGGGGGDFGGCDEGGGGGAFFGGGGGGCD?FFFFFEFFCFGGFDFFAEEFFBGGFFECFFFFEFFFGGGFF>@>25;8<3FDFFFFCFFFFEEFEFFFFFF?FFF>?:6:().424:>FBA6><(13A<ADABAD>70))-.66<9.3:42183-
@M01607:188:000000000-KTTC9:1:1101:18988:5662 2:N:0:GAAGTGCT+TAAGCGCA
TTAGTCTGCGCTTTCAGAAACTTTAATAAATCTTTCACGGATTTGCTCCCGTCGGAGTTAGCACAATCCGCTGCCGGGTTTTAACCCGACAGCAGTGACCTGTTTGAGCGAGAATTACTCGTCTTCCAGTTCGATGTTGATACCCAGCGAACGAATCTCTTTCAACAATACGTTGAAGGATCCTGGCATGCCCGGCTCCATCTGATGGTTGCCGTCCACGATGTTTTTATACATCTTGGTACGACCGTTCACGTCAGCAGACTTAACGGTGAGCATTTCCTGCAGTTTTTCAAGCTGAGGG
+
CCCCCGGGGGGGGGGGGGGGGGGGGGGGGGGGGGGGGGGGGGGGGGCCFGGGGGGGGGGGGGGGGGGGGGGGGGGGGGGGGGGGGGGDGGGGGGGGGGGGGGGGFGGGGGGGGGGGGGGGGGGGGGGGGGGGGGGGGGGFGGGDGGGGGGGGGFGC>EFEGFGGGGFDGGGFGGDGGFFFA@:9FGGGFFFBFBEE@FGGFFFGDFFF=CDFGGGF4@=9=;83794;7<7?CFFFFF8FECFFFBFFBF791(8(()4447:49<A29?06:?ABB<4<)4:?><DB9?2AA927:)8:-
@M01607:188:000000000-KTTC9:1:1101:14958:5664 2:N:0:GAAGTGCT+TAAGCGCA
TTAGTCTGCGCTTTCAGAAACTTTAATAAATCTTTCACGGATTTGCTCCCGTCGGAGTTAGCACAATCCGCTGCCGGGTTTTAACCCGACAGCAGTGACCTGTTTGAGCGAGAATTACTCGTCTTCCAGTTCGATGTTGATACCCAGCGAACGAATCTCTTTCAACAATACGTTGAAGGATTCTGGCATGCCCGGCTCCATCTGATGGTTGCCGTCCACGATGTTTTTATACATCTTGGTACGACCGTTCACGTCATCAGACTTAACGGTGAGCCTTTCCTGCATTACTAGAAGCTGAGGG
+
CCCCCGGGGGGCFGGCGEEGGGGGGGGGGGGGGGGGGGGGCFGGDEEFEGGGGGGGGGGGGGGGGGGGGGGGEGGGGGGGGGGGGGGGFC@FGGGGGGGGGGGGGFF@F7F7CGGGDF9ACGGGGGGGGGGGGGDFGGGFGGGEFDFGEECGDF6FEGGGGGGCGGGGGGGGFGG++<*;ACFFGGGFFFFBA*?57?>CA942+=9>6;5FGD=B?@@(59D@39A60<5C9CFCF3<97?4,39BF::3>(4?10<)))))6*.4(4:6(22113A<2)62(6<4><).69AB,)).--
@M01607:188:000000000-KTTC9:1:1101:15438:5681 2:N:0:GAAGTGCT+TAAGCGCA
TTAGTCTGCGCTTTCAGAAACTTTAATAAATCTTTCACGGATTTGCTCCCGTCGGAGTTAGCACAATCCGCTGCCGGGTTTTAACCCGACAGCAGTGACCTGTTTGAGCGAGAATTACTCGTCTTCCAGTTCGATGTTGATACCCAGCGAACGAATCTCTTTCAACAATACGTTGAAGGATTCTGGCATGCCCGGCTCCATCTGATGGTTGCCGTCCACGATGTTTCTATACATCTTGGTACGACCGTTCACGTCATCAGACTTAACGGTTAGCATTTCCTGCGGATGCTTACGCTGAGGG
+
CCCCCGEGGGGGGGGDFEEFFGGGGGGGGGGGGGGGGGGGDGGGFGGGGGGGGGGGGGGGGGGGGGGGGGGGGGGGGGGGGGGGGGGGGGGGGGGGGGGGGGGGGGG7E:FCEGGGGGGGGGGGGGGGGGGGGGGGGDFFGGGGGGGGGGGGDFGGGFGGGGGGGGGGGGGGGGG9CFFFFFFFGFFGFDFFFFFFBEDGFF;>CFFFFE4AFE=>>@E>==;@EEFE?EFECEFFF<EF?E0?>@B;38(6(86::A42,)))*.-12,(((.)6A<B449:((-(-1-)-.((26201?
@M01607:188:000000000-KTTC9:1:1101:14617:5686 2:N:0:GAAGTGCT+TAAGCGCA
TTAGTCTGCGCTTTCAGAAACTTTAATAAATCTTTCACGGATTTGCTCCCGTCGGAGTTAGCACAATCCGCTGCCGGGTTTTAACCCGACAGCAGTGACCTGTTTGAGCGAGAATTACTCGTCTTCCAGTTCGATGTTGATACCCAGCGAACGAATCTCTTTCAACAATACGTTGAAGGATTCTGGCATGCCCGGCTCCATCTGATGGTTGCCGTCCACGATGTTTTTATACATCTTGGTACGACCGTTCACGTCATCAGACTTAACGGTGAGCATTTCCTGCAGTTAACTTCGCTGAGGG
+
[truncated: 100,189,974 more chars]
