# Supplementary material for: Assembling a True “Olympic Gel” From over 16 000 Combinatorial DNA Rings
Source: Adv Mater. 2026 Mar 6;38(34):e20549. doi: 10.1002/adma.202520549 (PMC13274696; doi:10.1002/adma.202520549)
Supplement: Supplementary file 4 — Supporting File 4: adma72688‐sup‐0004_Data_S5_NGS_analysis.zip. [file ADMA-38-e20549-s001.zip › Data_S2_NGS_analysis/5_transformations/FASTQ_files/Not_Gibson_2.fastq]

@M01607:188:000000000-KTTC9:1:1101:20933:1638 2:N:0:AAGGAGAC+CCGAAGAT
TTAGTCTGCGCTTTCAGAAACTTTAATAAATCTTTCACGGATTTGCTCCCGTCGGAGTTAGCACAATCCGCTGCCGGGTTTTAACCCGACAGCAGTGACCTGTTTGAGCGAGAATTACTCGTCTTCCAGTTCGATGTTGATACCCAGCGAACGAATCTCTTTCAACAATACGTTGAAGGATTCTGGCATGCCCGGCTCCATCTGATGGTTGCCGTCCACGATGTTTTTATACATCTTGGTACGACCGTTCACGTCATCAGACTTAACGGTGAGCATTTCCTGCAGCGTCGTGCGCTGAGGG
+
BCCCCGGGGGGGGGG;<;==EFGGGGGGGFGGGGGGGGGGGGGGGGFFGGGGGGGGGGGGGGGGGGGGGGGGGGGGGGGGDGGGGFGGGGGGGGGGGGGGGGGGGGGGGGGGGGGGGFDGGGGGGGGGGGGGGGGGGGGFGFGGGGGGEGGGGFGFGCFFGGGGGFF@FGFGGGGGFFFFFFFFGGGGBDFFFF?EBFGGFFFGGFFFFFDFFGE?8=B9=@F@79;=DEC?EC<CAC@FEEFF;;;FFBFFFBFFFAB<?F:BFBF?FB(8?><<AA<4<224>?(,32;(34999BFF(
@M01607:188:000000000-KTTC9:1:1101:17048:1657 2:N:0:AAGGAGAC+CCGAAGAT
TTAGTCTGCGCTTTCAGAAACTTTAATAAATCTTTCACGGATTTGCTCCCGTCGGAGTTAGCACAATCCGCTGCCGGGTTTTAACCCGACAGCAGTGACCTGTTTGAGCGAGAATTACTCGTCTTCCAGTTCGATGTTGATACCCAGCGAACGAATCTCTTTCAACAATACGTTGAAGGATTCTGGCATGCCCGGCTCCATCTGATGGTTGCCGTCCACGATGTTTTTATACATCTTGGTACGACCGTTCACGTCATCAGACTTAACGGTTAGCATTTCCTTCCCAATCCCCCGCCGGAGG
+
CCCCCGGGGGGGGGGGGGG<CCEFGGGGGGGGGGGGGGGGGGGG<FFFGGGGGGGGGGGGGGGGGGGGGGGGGGGGGGGGGGGGGFGGGGGGGGGGGGGGGGFGGGGGGGGGGCFGGGFFGGGGGGGGGGGGGGFGGGGFGGGEBDFGGGGGGFGGGGGGEGGGFGGGGGGGGGGGGFFFFEFFGFGGFFFFFFFFFFGGFFEFFFFFEEFFGGEDEFE?BFF@FCA@FC<?CEFEF?@FEF??6@>FF?:DF<621A>2)).6=<)47(((.6:4A66<<))((-4882)((,7((((--
@M01607:188:000000000-KTTC9:1:1101:10246:1665 2:N:0:AAGGAGAC+CCGAAGAT
TTAGTCTGCGCTTTCAGAAACTTTAATAAATCTTTCACGGATTTGCTCCCGTCGGAGTTAGCACAATCCGCTGCCGGGTTTTAACCCGACAGCAGTGACCTGTTTGAGCGAGAATTACTCGTCTTCCAGTTCGATGTTGATACCCAGCGAACGAATCTCTTTCAACAATACGTTGAAGGATTCTGGCATGCCCGGCTCCATCTGATGGTTGCCGTCCACGATGTTTTTATACATCTTGGTACGACCGTTCACGTCCTCAGACTTAACGGTGAGCATTTCCTGCAAAACTTTTTGCTGAGGG
+
CCCCCGGGGGGGGGGFG,CFFGGGGGGGGGGGGGGGGGGGGGGGGGEGFGGGGGGGGGGGGGGGGGGGGGGGGGGGGGGGDFGGGGGGGGGGGGGGGGGGGGGGGDGGGGGGGGGFGGCFGGGGGGGGCFFGGGGGGGGFGGGGGGGGGGGGC*@FEGGGGGGGGGGGGGGGGGGGGFFFFFFFGGGGFBFEFDFF>FGGFFFGGC6FEEEFGGGDDFFF5=;;7?F;0CCECEFEFFEF95106>FFFFFAF:(((-)44::<F--:1::62:A>B9>AAB71)-,,))6<<(,46)(((
@M01607:188:000000000-KTTC9:1:1101:8966:1681 2:N:0:AAGGAGAC+CCGAAGAT
TTAGTCTGCGCTTTCAGAAACTTTAATAAATCTTTCACGGATTTGCTCCCGTCGGAGTTAGCACAATCCGCTGCCGGGTTTTAACCCGACAGCAGTGACCTGTTTGGGCGAGAATTACTCGTCTTCCAGTTCGATGTTGATACCCAGCGAACGAATCTCTTTCAACAATACGTTGAAGGATTCTGGCATGCCCGGCTCCATCTGATGGTTGCCGTCCACGATGTTTTTATACATCTTGGTACGACCGTTCACGTCATCAGACTTAACGGTGAGCATTTCCTGTCATTCATGAACTTGAGGG
+
CCCCCGGGGGGGGGGGGC@FFGGGFGGGGGGGGGGGGGGGGEGGGGFEEGGGGGGGGGGGGGGGGGGGGGGGEFGGGGGGGGGGGGFGGGGGGGGGGGGGGGFGGGGGGGGGEGGGGGGCCGGGFFGGDDFGEGFGFFGCFGG=EEGGGGGDCBGGGFGGGGGGFGGF69CC,AFDFF?FFF59FEGGFCACADDBBE?FAF*2:BFF@FFFGEGB)87;1?F;EEF;=EEE)56C6?@F3C?((6(3:?0::?:(4<6<))).06<?F??017ADBB9<9A))64:<22)62)))-),1-
@M01607:188:000000000-KTTC9:1:1101:9971:1687 2:N:0:AAGGAGAC+CCGAAGAT
TTAGTCTGCGCTTTCAGAAACTTTAATAAATCTTTCACGGATTTGCTCCCGTCGGAGTTAGCACAATCCGCTGCCGGGTTTTAACCCGACAGCAGTGACCTGTTTGAGCGAGAATTACTCGTCTTCCAGTTCGATGTTGATACCCAGCGAACGAATCTCTTTCAACAATACGTTGAAGGATTCTGGCATGCCCGGCTCCATCTGATGGTTGCCGTCCACGATGTTTTTATACATCTTGGTACGACCGTTCACGTCATCAGACTTAACGGTGAGCATTTCCTGCATGAGATTCCGCTGAGGT
+
CCCCCFGGGGGGGGGGGC@FFCFGGGGGGGGG9FGGFFGGGGGGGFFFGGGGGGDGGGGGGGGGGGGFG7FGGGGDGCGGGGFGFGFEGGCECCDFGGGGGGGGGGGGGGGGDGFGGGGFGGGGGGGGGGFAEGGGGGGFGGG8?EGGGGGCCDGGGGGFGGGDGGG8FGGFCFGGGFFFFFFAGFGGFFF56A>>AFGFB>C>=FFFFE9FF=:5?@E2@BD3CEFD<F)9555?AC<FEEDFF;BFBF:A<:??06644:3:F<4:(:0(4:<BBFA><<?()-)4)6:AAF2,49(((
@M01607:188:000000000-KTTC9:1:1101:22636:1708 2:N:0:AAGGAGAC+CCGAAGAT
TTAGTCTGCGCTTTCAGACACTTTAATAAATCTTTCACGGATTTGCTCCCGTCGGAGTTAGCACAATCCGCTGCCGGGTTTTAACCCGACAGCAGTGACCTGTTTGAGCGAGAATTACTCGTCTTCCAGTTCGATGTTGATACCCAGCGAACGAATCTCTTTCAACAATACGTTGAAGGATTCTGGCATGCCCGGCTCCATCTGATGGTTGCCGTCCACGATGTTTTTATCCATCTTGGTAAGCCCGTTCACGTCATCAGACTTAACGGTGAGCATTTCCTGCCTTACTATAAGCTGAGGG
+
CCCCCGGGGGGGGGGGGA<FGGGGGGGGGGGGGGGGGGGGGGGGGGGDGGGGGGGGGGGGGGGGGGGGGGGGGGGGGGGGDGGGGGGGGGGGGGGGGGGGGGGGGGGFGGG@EGGGGGGGGGGGGGGGGFGGGGGGGGGFGGGGGGGGGGGGGDGGGFGGGGGGGGGGDFGGGGGGFFFF5>FFFGGGFBFEFFEFAA47AFCGGFFFFFEFFCEFEFFD9><=CC;?6?))9?EEFFE6))/)(699@@()2(36:-)).582=2)1611(.87BFF9<)-((.6):A4)).626).4:?
@M01607:188:000000000-KTTC9:1:1101:9512:1735 2:N:0:AAGGAGAG+CCGAAGAT
TTAGTCTGCGCTTTCAGAAACTTTAATAAATCTTTCACGGATTTGCTCCCGTCGGAGTTAGCACAATCCGCTGCCGGGTTTTAACCCGACAGCAGTGACCTGTTTGAGCGAGAATTACTCGTCTTCCAGTTCGATGTTGATACCCAGCGAACGAATCTCTTTCAACAATACGTTGAAGGATTCTGGCATGCCCGGCTCCATCTGATGGTTGCCGTCCACGATGTTTTTATACATCTTGGTACGACCGTTCACGTCATCAGACTTAACGGTGAGCATTTCCTGCATGTTATTTTGCTGAGGC
+
CCCCCGGGGGGGGGGFG<FGGGGGGGGGGGGGGGGGGGGGGGGGGGFGGGGGGGGGGGGGGGGGGGGGGGGGGGGGDGGGEGGGGGGGGGGGFGGGGGGGGFGGGFGGGCEGGGGGGGGFGGGGGGGGGFGGGCFGGGGFGGGFGGFGGGEGGFGGGGGGGGGGGGGGGDFGGGGFCAFAAEFFGGGGFDFFFFFF9BGFFFFGGFFFFF>AGEE>5=EF>FF@C98=DE?EE)9?=CEFE?;;;69@BBFF::?B?B4<>?F9*6920:B?<2)5<B<DF6>?AA)6<:-.).))-).-(
@M01607:188:000000000-KTTC9:1:1101:15576:1772 2:N:0:AAGGAGAC+CCGAAGAT
TTAGTCTGCGCTTTCAGAAACTTTAATAAATCTTTCACGGATTTGCTCCCGTCGGAGTTAGCACAATCCGCTGCCGGGTTTTAACCCGACAGCAGTGACCTGTTTGAGCGAGAATTACTCGTCTTCCAGTTCGATGTTGATACCCAGCGAACGAATCTCTTTCAACAATACGTTGAAGGATTCTGGCATGCCCGGCTCCATCTGATGGTTGCCGTCCACGATGTTTTTATACATCTTGGTACGACCGTTCCCGTCATCAGACTTAACGGTGAGCATTTCCTGCATCGTGCCGCGCTGAGGT
+
CCCCCGGGGGGGGGGGGGGGGGGGGGGGGGGGGGGGGGGGGGGGGGFF@FEFEGGGGGGGGGGGGCFDGGGGEGFGCCFGGGGGGGFEGGDGGGGGGGGGGGGGGGGGGGGGGGGGGGGGGGGGGGGGFFEGE>FGGGFFFGGFGGGFGGGEGFGGGGGGGGGGGDGEGGGGGGGGGF5FFFFFGGF>F@FEFEFB5?DGCA;CGFFA6A58CCE:A=B=@B(/)1)4?FCFCC?CF?.;3912;9>;?7(5(.(,3<5<22)496>?B:((4(-4><45AABBA>0:06639>>9,((4.
@M01607:188:000000000-KTTC9:1:1101:20592:1795 2:N:0:AAGGAGAC+CCGAAGAT
TTAGTCTGCGCTTTCAGAAACTTTAATAAATCTTTCACGGATTTGCTCCCGTCGGAGTTAGCACAATCCGCTGCCGGGTTTTAACCCGACAGCAGTGACCTGTTTGAGCGAGAATTACTCGTCTTCCAGTTCGATGTTGATACCCAGCGAACGAATCTCTTTCAACAATACGTTGAAGGATTCTGGCATGCCCGGCTCCATCTGATGGTTGCCGTCCACGATGTTTTTATACATCTTGGTACGACCGTTCACGTCATCAGACTTAACGGTGAGCATTTCCTGCAGCTGAGCCTTCTGAGGT
+
CCCCCGGGGGGGGGG;<,=CFFFGGGGGGGGGGGGGGGGGGGGGGFFFFGGGGGGGGGGGGGGGGGGGGGGGGGGGGGGGGGGGGGGGGGGGGGGGGGGGGGGGGFGGGGGGGGGGGGGGGGGGGGGGGGGGGGGGGCGFGGGGGGGGGGGGGEEFGGGGGGGGGGGGGGGGGGCFGFFFF@FADGGGFFFFFFFEBFGGFFEGDCFFFFEFG?5?BDFF2>?3CCAFFFFFFFF?AC3BEFFFFFFDF::ABFBF:<<?BF0<=4ABFF0:??)<AFF))403(:10<:2:0)34<<B?,
@M01607:188:000000000-KTTC9:1:1101:20881:1798 2:N:0:AAGGAGAC+CCGAAGAT
TTAGTCTGCGCTTTCAGCAACTTTAATAAATCTTTCACGGATTTGCTCCCGTCGGAGTTAGCACAATCCGCTGCCGGGTTTTAACCCGACAGCAGTGACCTGTTTGAGCGAGAATTACTCGTCTTCCAGTTCGATGTTGATACCCAGCGAACGAATCTCATTCAACAATACGTTGAAGGATTCTGGCATGCCCGGCTCCATCTGATGGTTGCCGTCCACGATGTTTTTATACAGCTTGGTACGACCGTTCACGTCATCAGACTTAACGGTTAGCATTTCTGGCAATAATATCGGCTGAGGG
+
CCCCCGGGGGGGGGG6;6=CFFGGFGGGGGGGGGGGGGGGGECGGCEEECEFGGGDGGGGGGGGGGGGGGFEG@GGGGGGEGGGGFFGEGECFFGGGGFGGFEGGGGFGGGDGCFEGGAEEFGGGGFFCFFGGGGGFFFFFGGFDGGFCEGEEACFDFGGGGGGFEGDECCCFFFGGBF?FEFFGGGGFFF@>??47BGGFFCFFFFFBCAFFEE4?935--:@?5A;;E3<))));=@F?C670341:(,614::15235:?FB)-21(((())-6)6)).3()().5)-423(,1.3((
@M01607:188:000000000-KTTC9:1:1101:14269:1800 2:N:0:AAGGAGAC+CCGAAGAT
TTAGTCTGCGCTTTCAGAAACTTTAATAAATCTTTCACGGATTTGCTCCCGTCGGAGTTAGCACAATCCGCTGCCGGGTTTTAACCCGACAGCAGTGACCTGTTTGAGCGAGAATTACTCGTCTTCCAGTTCGATGTTGATACCCAGCGAACGAATCTCTTTCAACAATACGTTGAAGGATTCTGGCATGCCCGGCTCCATCTGATGGTTGCCGTCCACGATGTTTTTATACATCTTGGTACGACCGTTCACGTCATCAGACTTAACGGTGAGCATTTCCTTCACATCCGGTTCCTGGGGG
+
CCCCCGGGGGGGGGGGGGFGGGGGGGGGGGGGGGGGGGGGGGGGGGFGGGGGGGGGGGGGGGGGGGECGEGGGGGGGGGCEGGGGGGGGGGGGGGGGGGGGGGGGGGGGGGGGGGGGFGGGGGFFFGGGGGGE8EGGGGFGGGGFGGGGGGGGFGGGGGDGGGGCFD8DFGGGGGGGFF6?CFFGGGGFDF@FFBF25DGFFFGGF+;@E9AFG588>:>>B<@E<FDDF3C3CEECC@F670,61(;??8<?<0(.64))5:>6<A(9?1,4527A24<A)6<)6:??612,((64((((
@M01607:188:000000000-KTTC9:1:1101:9335:1801 2:N:0:AAGGAGAC+CCGAAGAT
TTAGTCTGCGCTTTCAGAAACTTTAATAAATCTTTCACGGATTTGCTCCCGTCGGAGTTAGCACAATCCGCTGCCGGGTTTTAACCCGACAGCAGTGACCTGTTTGAGCGAGAATTACTCGTCTTCCAGTTCGATGTTGATACCCAGCGAACGAATCTCTTTCAACAATACGTTGAAGGATTCTGGCATGCCCGGCTCCATCTGATGGTTGCCGTCCACGATGTTTTTATACATCTTGGTACGACCGTTCACGTCATCAGACTTAACGGTTAGCATTTCCTGCCGTAAAGTAAGCTGAGGG
+
CCCCCGGGGGGGGGGGG<<FFGGGGGGGGGGGGGGGGGGGGGGGGFFGFGGGGGGGGGGGGGGGEGGGGGGGGGGGGGGGGGGGGGGGGGGGGGFGGGGGGGGGGGGGGGGGGGGGGGGGGGGGGGGGGECFGGGGGGGFGGGDEGGGGEEGDFEGGGGGGGGGAEFDG7C6EGFCCFFFFFFFGFGGFFFFFFFFFFGGFFEGGFCFEEAFGGGFFD@D>BF@E3F@6EEFFFFFFC<F3<@?B@BDBFB<2<2284)).)4<B>4((4,((6<A>9><:>((4:1(().:A))6042,(
@M01607:188:000000000-KTTC9:1:1101:17737:1806 2:N:0:AAGGAGAC+CCGAAGAT
TTAGTCTGCGCTTTCAGAAACTTTAATAAATCTTTCACGGATTTGCTCCCGTCGGAGTTAGCACAATCCGCTGCCGGGTTTTAACCCGACAGCAGTGACCTTTTTGAGCGAGAATTACTCGTCTTCCAGTTCGATGTTGATACCCAGCGAACGAATCTCTTTCAACAATACGTTGAAGGATTCTGGCATGCCCGGCTCCATCTGATGGTTGCCGTCCACGATGTTTTTATACATCTTGGTACGACCGTTCACGTCATCGGACTTAACGGTGAGCATTTCCTGCAGGCTAATATGCTGAGGC
+
CCCCCFGAFCEGGCEEFGG@CEFEG<CFFE@FGG9FFDFC7CF<,,;CF@BECFDE7FFFF9EFGFGGGGCE@F@FFGGGGGGGGGGG+CCFGF8CFGGCGGGGGECDF:@@CEGEFGEFDFEF7@?<EG9;CFEAE84+7DF=DF?EGGDCGEGGGFEFGCGF,=E:C9CDE;;CGFF*;CA9ECFFFFFFA?5?9E>79=4@:6B4>EEFGEGEB@:(51((7.A215)95?EFCC3A)./((2(34((.(.:6?9((,(47=2<?B<(((55>D2>9A4(.5((4)5))6)6)).3((
@M01607:188:000000000-KTTC9:1:1101:17237:1821 2:N:0:AAGGAGAC+CCGAAGAT
TTAGTCTGCGCTTTCAGAAACTTTAATAAATCTTTCACGGATTTGCTCCCGTCGGAGTTAGCACAATCCGCTGCCGGGTTTTAACCCGACAGCAGTGACCTGTTTGAGCGAGAATTACTCGTCTTCCAGTTCGATGTTGATACCCAGCGAACGAATCTCTTTCAACAATACGTTGAAGGCTTCTGGCATGCCCGGCTCCATCTGATGGTTCCCGTCCACGATGTTTTTATACATCTTGGTACGACCGTTCACGTCCTCAGCCTTAACGGTGAGCATTTCCTGCGGCGTCAGATGCTGAGGT
+
CCCCCGGGGGGGEGG,<FE;CCCFCCFFDFDFFDFGGEFEEC@F9EEEEC+EFEEFGGGGGGGDBEEGFGGE@EFGGGGGGGG8F9,@:FCFEGFGGGAFF<FFGGAFDEGGDEFGGGDCCF><DF;<EFFGGGCFGGCFCGF8DFGGGGGGE5EFGGGFFFGGFAEFDCGGGGCG+<C**)0<+@5??CF9>BEDAECC>B;FC9B4EC+)2/CDF2769BF@3751@E))1)./8)7=4?((::>F???F6?3(2)),0((./)44;::037)4><A4:4:21((--(()69B44.(,(
@M01607:188:000000000-KTTC9:1:1101:18808:1851 2:N:0:AAGGAGAC+CCGAAGAT
TTAGTCTGCGCTTTCAGAAACTTTAATAAATCTTTCACGGATTTGCTCCCGTCGGAGTTAGCACAATCCGCTGCCGGGTTTTAACCCGACAGCAGTGACCTGTTTGAGCGAGAATTACTCGTCTTCCAGTTCGATGTTGATACCCAGCGAACGAATCTCTTTCAACAATACGTTGAAGGATTCTGGCATGCCCGGCTCCATCTGATGGTTGCCGTCCACGATGTTTTTATACATCTTGGTACGACCGTTCACGTCATCAGACTTAACGGTTAGCATTTCCTGCAACACATATTGCTGAGGG
+
CCCCCGGGGGGGGGGGGGG6CCCFGGGGGGGGGGGGGGGGGGGGFGGGGGGGGGGGGGGGGGGGGGGGGGGGGGGGGGGGEGGGGGGGGGGGGGGGGGGGGGGGGGGGGGGGGGGGGGCGGGGGGGGGGGGGGGGGGGGFGGGGGGGGGE>BE>EGGGGGGGGGGGGGGGGGFGFGGFF5CEFFGGGGFFFFFFFEBFGGFFFGGFFFFEEFGGC5AFEFBFFFC3=DFFEFC?EFFF@FFF<2(:9?BF7AB??014:2)),44:AFB,,,4<AAFABABD0(.0(3629AA29<A4624
@M01607:188:000000000-KTTC9:1:1101:10304:1853 2:N:0:AAGGAGAC+CCGAAGAT
TTAGTCTGCGCTTTCAGCAACTTTAATAAATCTTTCACGGATTTGCTCCCGTCGGAGTTAGCACAATCCGCTGCCGGGTTTTAACCCGACAGCAGTGACCTGTTTGAGCGAGAATTACTCGTCTTCCAGTTCGATGTTGATACCCAGCGAACGAATCTCTTTCAACAATACGTTGAAGGATTCTGGCATGCCCGGCTCCATCTGATGGTTGCCGTCCCCGATGTTTTTATACATCTTGGTACGACCGTTCACGTCATCAGACTTAACGGTGAGCATTTCCTGCAAGTTTCAGTGCTGAGGC
+
CCCCCGGCGDDGGGGCD,;CFFFGFAGGFGFGGGFGGFGGCFFGGGGFGGDGEEGGEGGGGGGGGFGGGGGGGEFGGGGGGGGFEAECCF7@AB8FFGGGGGGGGCFGGCFECEFGGGEFEGGFGGGGC;;@CGGGGGGFGGGGGGGF6CEGDA6?6,@EGGG:AFGGGFFFFCGDFFFFFEFFGCC*08C5AA**-:DFF8*=99@ABFFAF5?BB(--3>F3CEFF06396?CFFC3=?601..7?10(4(8?(:)<2,)2.8)6:9?(4(58?>FAB<)5(.<>)).-.:<A4>>?:(
@M01607:188:000000000-KTTC9:1:1101:20686:1862 2:N:0:AAGGAGAC+CCGAAGAT
TTAGTCTGCGCTTTCAGAAACTTTAATAAATCTTTCACGGATTTGCTCCCGTCGGAGTTAGCACAATCCGCTGCCGGGTTTTAACCCGACAGCAGTGACCTGTTTGAGCGAGAATTACTCGTCTTCCAGTTCGATGTTGATACCCAGCGAACGAATCTCTTTCAACAATACGTTGAAGGATTCTGGCATGCCCGGCTCCATCTGAGTGTTGCCGTCCACGATGTTTTTATACATCTTGGTACGACCGTTCACGTCACCTGACTTAACGGTTAGCATTTCCTGCATTTTTCCTTTCTGAGGG
+
<CCCCGEFGFGFGFG6<,<CEFGFEEGFGGFGFGGGCGF@F@FFF<CF<DCFFGF:CGCFGCFFEBFFGG7FB+6FE7F7,@C=CFFG7F:CDFGGGGF<F?FF,AF=EE7FEGGGGFEGCGGGGGCAFFGGGGGFGGGFGGGDC9DFGGCGGB88+,EFGGGCFGG==ECD2AC+;AA?FFFFDC5>9)ACFBA>4?47>6;>+++4>64=D54)82799293178?07.96)9CFC@F4C019.(,67(-0,44(4),3:2>F<B(2((,(.-4<)).:)(,.5424(5))).:<4),-
@M01607:188:000000000-KTTC9:1:1101:15371:1863 2:N:0:AAGGAGAC+CCGAAGAT
TTAGTCTGCGCTTTCAGAAACTTTAATAAATCTTTCACGGATTTGCTCCCGTCGGAATTAGCACAATCCGCTGCCGGGTTTTAACCCGACAGCAGTGACCTGTTTGAGCGAGAATTACTCGTCTTCCAGTTCGATGTTGATACCCAGCGAACGAATCTCTTTCAACAATACGTTGAAGGATTCTGGCATGCCCGGCTCCATCTGATGGTTGCCGTCCACGATGTTTTTATACATCTTGGTACGACCGTTCACGTCATCAGACTTAACGGTGAGCATTTCCTGCAAGAAATTTAGCTGGAGA
+
CCCCCGGGGGGGGGGFGGGFGGGGGGGGGGGGGGGGGGGGGGGGGGFDFGGGGGGGGGGGGGGGGGGGGGGGGGGGGGGGGGGGGGGGGGGGGGGGGGGGGGGGGGGGGGGGGGGGGGGGGGGGGGGGGGGGGGGGGGGFGGGGGGGGGGGGGFEFGGGGGGGGGGGGGGGGGGFFGFFFFFFFGFGGFFFEFFFFFFGGFFFFFFFFFFFFGEEFFFF@FFFF??==@FEFCECCFEFFC?27>FF?;:0<8?((4<).))3<=<22>?1?04ABA<4>9)31820:(4<66644)((,(
@M01607:188:000000000-KTTC9:1:1101:21520:1865 2:N:0:AAGGAGAC+CCGAAGAT
TTAGTCTGCGCTTTCAGCCACTTTAATAAATCTTTCACGGATTTGCTCCCGTCGGAGTTAGCACAATCCGCTGCCGGGTTTTAACCCGACAGCAGTGACCTGTTTGAGCGAGAATTACTCGTCTTCCAGTTCGATGTTGATACCCAGCGAACGAATCTCTTTCAACAATACGTTGAAGGATTCTGGCATGCCCGGCTCCATCTGATGGTTGCCGTCCACGATGTTTTTATACATCTTGTTACGACCGTTCACGTCATCAGACTTAACGGTAAGCATTTCCTGCATACGACTTTGCTGAGGA
+
CCCCCGGGGGGGGGGGG,,EFGGGGFGFGFGGGCFGGGGGFGGGGGGFGGGGGGGGGFGGGGGGFGFC8FCGD@CFGGGGGGGGGAFEGGGGGGGGGFGGGGGGGFC<FCE@CEGGGGFFEGGGFFGAF;EFGGCGFFFFGGGGGGGGGGG6E?EGGGGFGGGCFGGGGFFGGGGGGFF?AEFFFGGGFFFEF>AEAFGCFFFGGAFFFFEF77EFFFFF>FF@E?F<@F?EE?<CF?)85<D?>@B<<?0>:1(28>>F<?:<@)6?(4838<252459AB?(:A?<0(-:4>2<<24:)
@M01607:188:000000000-KTTC9:1:1101:16242:1899 2:N:0:AAGGAGAC+CCGAAGAT
TTAGTCTGCGCTTTCAGAAACTTTAATAAATCTTTCACGGATTTGCTCCCGTCGGAGTTAGCACAATCCGCTGCCGGGTTTTAACCCGACAGCAGTGACCTGTTTGAGCGAGAATTACTCGTCTTCCAGTTCGATGTTGATACCCAGCGAACGAATCTCTTTCAACAATACGTTGAAGGATTCTGGCATGCCCGGCTCCATCTGATGGTTGCCGTCCACGATGTTTTTATACATCTTGGTACGACCGTTCACGTCATCAGACTTAACGGTGAGCATTTCCTGCAACCGAAGATGCTGAGGC
+
CCCCCGGGGGGGGGGGGGCFGGGGGGGGGGGGGGGGGGGGGGGGGGFFGGFFGGGGGGGGGGGGGGGGGGGGGGGGGGGGGGGGGGGFGGEGGGGGGGGGGGGGGGGGGGGGGGGGGGECCGGGGGGGGGGGGGGGGGFFGGGGGGCFGDGEGDGGGGGGGADGGGFG8FGG9CFFFFFFFFFFGGCDFCFBFFFFFFGGFFEGCFFFFCDFGGEDDFED@DFDECF@0?CCECFE678FEF6<1:9D::B>04:??DA>275A74<B6<??BF<))466:2:037<((-(--6445-(,(
@M01607:188:000000000-KTTC9:1:1101:18073:1913 2:N:0:AAGGAGAC+CCGAAGAT
TTAGTCTGCGCTTTCAGAAACTTTAATAAATCTTTCACGGATTTGCTCCCGTCGGAGTTAGCACAATCCGCTGCCGGGTTTTAACCCGACAGCAGTGACCTGTTTGAGCGAGAATTACTCGTCTTCCAGTTCGATGTTGATACCCAGCGAACGAATCTCTTTCAACAATACGTTGAAGGATTCTGGCATGCCCGGCTCCATCTGATGGTTGCCGTCCACGATGTTTTTATACATCTTGGTACGACCGTTCACGTCATCAGACTTAACGGTGAGTATTTCTCTCAGCAGTGTTGGCTGAGGG
+
CCCCCGGGGGGGGGGGGFG<CCEFGGGGGGGGGGGGGGGGGGGGCGFGGGEGGGGGGGGGGGGGGFGGGEGGGGGGGGGGGGGGGGGGGGGGGGGGGGGGGGGGGGGGGDEGGGGGGGGGGGGGGGGGGGGGGGGGGGGFGGGGGGGGGGGGGEEGGDFFGGGGGGGGGGGGGGGGGFFFF<AAFCGGFCFE>EFFAFD4BFFGFFFFECAFGGEF:9B9@(6@E7;?2?ECE33)AE3F;C7;;BB?FFFDFFFFFD4<))).*6419B1:()).<6<)))..-)6(::<>(387<8<6(
@M01607:188:000000000-KTTC9:1:1101:12406:1916 2:N:0:AAGGAGAC+CCGAAGAT
TTAGTCTGCGCTTTCAGAAACTTTAATAAATCTTTCACGGATTTGCTCCCGTCGGAGTTAGCACAATCCGCTGCCGGGTTTTAACCCGACAGCAGTGACCTGTTTGAGCGAGAATTACTCGTCTTCCAGTTCGATGTTGATACCCAGCGAACGAATCTCTTTCAACAATACGTTGAAGGATTCTGGCATGCCCGGCTCCATCTGATGGTTGCCGTCCACGATGTTTTTATACAGCTTGGTACGACCGTTCACGTCCTCAGACTTAACGGTGAGCATTTCCTGCATTAACAACAGCTGAGGG
+
CCCCCGGGGGGGCGF@CF<EFGGGGFGFFGGGCFGGGDFEE@CFEEEECDEGGGGDEGGGGGGGG<FE@:FFGGFEGGGGEGGGF<,CCFBFGGGGGGGGGGGGGGF7FCCBEE9DFGAFCGCFGGGGGGFGGDEF8CDFFGGF?CGGGGGGE>GGGGGGGGGGGGGF8:CFEDGGGFFAFEFFGGGGFDA=FFF>2?GFF>C>FFA;;E?F7CEA?>3>29?@?EFF0C3C))).83<=6?(6990(-(.:170(()-5<:0<@2<B041(4:>?D>2<A44(44622)).(.128,(3(
@M01607:188:000000000-KTTC9:1:1101:22447:1917 2:N:0:AAGGAGAC+CCGAAGAT
TTAGTCTGCGCTTTCAGCCACTTTAATAAATCTTTCACGGATTTGCTCCCGTCGGAGTTAGCACAATCCGCTGCCGGGTTTTAACCCGACAGCAGTGACCTGTTTGAGCGAGAATTACTCGTCTTCCAGTTCGATGTTGATACCCAGCGAACGAATCTCTTTCAACAATACGTTGAAGGATTCTGGCATGCCCGGCTCCATCTGATGGTTGCCGTCCACGATGTTTTTATACATCTTGGTACGACCGTTCACGTCATCAGACTTAACGGTGAGCATTTCCTGCATACGTGGTCGCTGAGGC
+
CCCCCGGGGGGGGGGGG,,;EFGGGGGGGGGGGGGGGGGECGDGFGFFGGGFGGGEGFFGGGGGGGGGGGGGGGGGGGGGEGFEGFCGEGGGGGGGGGGGGGGGGFGDFGG7CGGGFGGGGGEFGGGGGFCGGGGG8EGFGGGGGGG?EGGGGFGFGGGGGG8DFGF8C77CEFGGGFFFFFFFGGGGFFF@F>BB@FDGFFEGGFFFFFFFGGGFFFEF@FF1<5=7;CC??CFFFE@4.<?;>9:??<?>?7BBFF25)5496<AB0?6::7<?A9)6AAF(:43(,(4:40(4,(48(
@M01607:188:000000000-KTTC9:1:1101:11330:1921 2:N:0:AAGGAGAC+CCGAAGAT
TTAGTCTGCGCTTTCAGAAACTTTAATAAATCTTTCACGGATTTGCTCCCGTCGGAGTTAGCACAATCCGCTGCCGGGTTTTAACCCGACAGCAGTGACCTGTTTGAGCGAGAATTACTCGTCTTCCAGTTCGATGTTGATACCCAGCGAACGAATCTCTTTCAACAATACGTTGAAGGATTCTGGCATGCCCGGCTCCATCTGATGGTTGCCGTCCACGATGTTTTTATACATCTTGGTACGACCGTTCACGTCATCAGACATAACGGTTAGCATTTCCTGACCAGAACACAGCTGAGGG
+
CCCCCGGGGGGGGGGEEFCEFGGGGGGGGGGGGGGGGGFGGGGGGGGGFGGGGGGGGEGGGGGGGGGGGGGGGGGGDGGGGGGGFGGGGGGGGGGGGGFGGGGGGGG7FGGGGGGGGGGGGGGGGGGGGGGGGGGGGGGFGGGFGGGGGGGGGFGGGGGGGGGGGGG8D7CFGFG?+9?FFFFFFGGFA)9=A>@B@FGGFFFFCBAA=A9A>*=A>(725=(,77=@DFCFC57C69@F;<(;@23304(504368<>B2)4)*62?0((28)).-)).:))(,4.,8?:7?1()474(-
@M01607:188:000000000-KTTC9:1:1101:23929:1922 2:N:0:AAGGAGAC+CCGAAGAT
TTAGTCTGCGCTTTCAGACACTTTAATAAATCTTTCACGGATTTGCTCCCGTCGGAGTTAGCACAATCCGCTGCCGGGTTTTAACCCGACAGCAGTGACCTGTTTGAGCGAGAATTACTCGTCTTCCAGTTCGATGTTGATACCCAGCGAACGAATCTCTTTCAACAATACGTTGAAGGATTCTGGCATGCCCGGCTCCATCTGATGGTTGCCGTCCACGATGTTTTTATACATCTTGGTACGACCGTTCACGTCATCAGACTTAACGGTGAGCATTTCCTGCATTTCATGACGCTGAGGG
+
CCCCCGGGGGGGGGGGG,,CFFGGGGGGGGGGGGGGGGGGGGGGGGGGGGGGGGGGGGGGGGGGGGFGGGGGGGGGGGGG>GGGGGGGGGGGGGFGGGGGGGGGG8EC@FGEDEGGGGGGGGGGGGGGGFGGGGGGGGGFGGGGFGGGGGGGGBEGGGGGGGGGGGGF?:CC9FFFGFFFFFFFGF5DFDFEFEFFFFGGFF=GGFFFFE>AGGGFFF=@291@CCAD1?.)1<CEFFFF66(,7@BF:BB)3((((.687??A=ADF0,(,8?2)62))6<34:A2:<D243((,(,4((
@M01607:188:000000000-KTTC9:1:1101:10000:1924 2:N:0:AAGGAGAC+CCGAAGAT
TTAGTCTGCGCTTTCAGAAACTTTAATAAATCTTTCACGGATTTGCTCCCGTCGGAGTTAGCACAATCCGCTGCCGGGTTTTAACCCGACAGCAGTGACCTGTTTGAGCGAGAATTACTCGTCTTCCAGTTCGATGTTGATACCCAGCGAACGAATCTCTTTCAACAATACGTTGAAGGATTCTGGCATGCCCGGCTCCATCTGATGGTTGCCGTCCACGATGTTTTTATACATCTTGGTACGACCGTTCACGTCATCAGACTTAACGGTGAGCATTTCCTGTCGTCATAGCCGCTGAGGT
+
CCCCCGGGGGGGGGGGG9FFGGGGGGGGGGGGGGGFGGGGGGGGGGDF@FGFGGGGGGFFGGGGGGGGFGCCEGGEGGGG@FGGGGGGDGGGFFFGGGGGGGGGGGGFGGGGGGGGGGFGEEEE7FFFCEFGGGFGGFGBEDFF>EGGGDEGE>GGCADFGGGGGFG,2,2=EFGGGFFFFEA?FAFGBCFCFFFB2?CGFF6FFFFFFF>FFEGFFDFF@DF@CEA<@EEFE?EE65);)57@91;D(4.)38:??F>?2)))*64:>:(-(.52<444))-)--(44.5::>;>7,((,
@M01607:188:000000000-KTTC9:1:1101:22219:1929 2:N:0:AAGGAGAC+CCGAAGAT
TTAGTCTGCGCTTTCAGCCACTTTAATAAATCTTTCACGGATTTGCTCCCGTCGGAGTTAGCACAATCCGCTGCCGGGTTTTAACCCGACAGCAGTGACCTGTTTGAGCGAGAATTACTCGTCTTCCAGTTCGATGTTGATACCCAGCGAACGAATCTCTTTCAACAATACGTTGAAGGATTCTGGCATGCCCGGCCCCATCTGATGGTTGCAGTCCACGATGTTTTTATACATTCTGGTACGACCGTTCACGTCATCAGCCTTACCGGTTCGCATTTCCTGCCCTACCCTCGTCTGATGC
+
CCCCCGGG9FCEGGGGG,,CFGGGGGGGGGGGGGGGDFGD+BBEFG<66FFGDFGCEGGGGGGGGGGGGGGGGG8FGGGGGGAEFAE>F+@CF,AFEGGGGGGGG8FCFCG@GGGGGGGGGFEFEGGGFAFFDFGFFFGFGGFF8DGFECCGGB>CEGGGGGEFGGGFG,@CGGGGG5AFFCFFGGGGF9FEFFB>)5C>FFEG+=AA==BF*,4A6CE@=B?;C<;@@E?E)9))1).A3?@799(38(56(4?B:<)4)408?(40(((((-3:BA<AA4,((,(3(,.-,((.,))))
@M01607:188:000000000-KTTC9:1:1101:7640:1941 2:N:0:AAGGAGAC+CCGAAGAT
TTAGTCTGCGCTTTCAGAAACTTTAATAAATCTTTCACGGATTTGCTCCCGTCGGAGTTAGCACAATCCGCTGCCGGGTTTTAACCCGACAGCAGTGACCTGTTTGAGCGAGAATTACTCGTCTTCCAGTTCGATGTTGATACCCAGCGAACGAATCTCTTTCAACAATACGTTGAAGGATTCTGGCATGCCCGGCTCCATCTGATGGTTGCCGTCCACGATGTTTTTATACATCTTGGTACGACCGTTCCCGTCATCAGACTTAACGGTGAGCATTTCCTGCAAAAATGAACGCTGAGGC
+
CCCCCGGGGGGGGGGGGF<FGGGGGGGGGGGGGGGGGGGGGGGGFGGGGFGGGGGGGGGGGGGGGGGGGGGGGGGGGGGGGGGGGGGCFGGGGGGGGGGGGGGGGGGGGGGGGGGGGGFGGGGGGGFGGGGGGGGGGGGFGGGGFGGGDGGGGFGGGGGGGGGGGGGGGGGGGGGGGFFFF@FFGCGGF@55AEDD>?GFFFCFGFFFFE@FDGGEFFF@@=(3??FD6CCCFFCCFFFF9E;;@60;?<()44:::BA>7?247<AB0218<FA<BA<A9A(,3>:?B>):431--(,,(
@M01607:188:000000000-KTTC9:1:1101:18423:1950 2:N:0:AAGGAGAC+CCGAAGAT
TTAGTCTGCGCTTTCAGAAACTTTAATAAATCTTTCACGGATTTGCTCCCGTCGGAGTTAGCACAATCCGCTGCCGGGTTTTAACCCGACAGCAGTGACCTGTTTGAGCGAGAATTACTCGTCTTCCAGTTCGATGTTGATACCCAGCGAACGAATCTCTTTCAACAATACGTTGAAGGATTCTGGCATGCCCGGCTCCATCTGATGGTTGCCGTCCACGATGTTTTTATACATCTTGGTACGACCGTTCACGTCATCCGACTTAACGGTGAGCATTTCCTGCACTTTAAACCGCTGAGGT
+
CCCCCGGGGGGGGGGGGGG6==CFGGGGGGGGGGGGGGGG7EFGEFGGGGGGGGGGGEGGGGGGGGGGGGGGGGGGGGGGDGGGGGGGGGGGGGGGDGGGGGGGGGFGGEGGGGGGGGGGGGGGGGGGGGGGGDGGGGGFFFF?DDFGGGDGGEGGGGGGGGGGGGGGGGGGEFGGCFFFFFFFGGGGFFF5A?5>5?CCFFFG>CAFEFFFGGEADFF>BFFDFFFD0<?EEEFFFF<FE3,1:B9@BFFF0(8:<9),((,4@)6191(-42<BFF>A2)52244).4<).(1911?2.
@M01607:188:000000000-KTTC9:1:1101:8379:1951 2:N:0:AAGGAGAC+CCGAAGAT
TTAGTCTGCGCTTTCAGAAACTTTAATAAATCTTTCACGGATTTGCTCCCGTCGGAGTTAGCACAATCCGCTGCCGGGTTTTAACCCGACAGCAGTGACCTGTTTGAGCGAGAATTACTCGTCTTCCAGTTCGATGTTGATACCCAGCGAACGAATCTCTTTCAACAATACGTTGAAGGATTCTGGCATGCCCGGCTCCATCTGATGGTTGCCGTCCACGATGTTTTTATACATCTTGGTACGACCGTTCACGTCATCAGAATTAACGGTGAGCATTTCCTGCATCCAAAGGCGCTGAGGC
+
CCCCCGGGGGGGGG9<ECFFFGGGGGGGGGGGGGGGGGGGCGCGGGGGGGGGDEGEGGGGAGGGGGGGG>FGGGGGGGGGEFGGGGGGGEGGGFEGGGEFGGGGGGGFGGG7EGGDGGGGGGCE7FFGF;;EGFCFCFGFFGFDFGGGGGCEGFGGGGGGGGGDGGGGGGGGGGGGGAA*;EFFGGGGFBFFFFFFBDGGA=4=EA6AEEAFGDGFB@EFFFFFF3=@DF5C<369AE3F?ED?0>9D<??A:BB?BFB<)))-*.6?><(46:<2<:A)).(4)).,3><B(((-(((8(
@M01607:188:000000000-KTTC9:1:1101:15160:1959 2:N:0:AAGGAGAC+CCGAAGAT
TTAGTCTGCGCTTTCAGAAACTTTAATAAATCTTTCACGGATTTGCTCCCGTCGGAGTTAGCACAATCCGCTGCCGGGTTTTAACCCGACAGCAGTGACCTGTTTGAGCGAGAATTACTCGTCTTCCAGTTCGATGTTGATACCCAGCGAACGAATCTCTTTCAACAATACGTAGAAGGATTCTGGCATGCCCGGCTCATCTGATGGTTGCCGTCCACGATGTTTTTATACTTCTTGGTCCGACCGTTCACGTCATCAGACTTAACGGTGAGCATTTCCTGCAATAACTAAAGCGTAGGGT
+
CCCCCFCCCFGGGGGFEGC@FGFGGFDGGGGGFGDGGGGGGCGFFC<<EECFEGGGGEGGFFGCGFFFCGGGCGGGEGFFEGFFE9EF=F:CGFGGGFFEF=FFFGGGGGDCCGGGFC=FEGEFGFFG9C=FEFFFGFCFGGCF8DCFGGGEEEGFGG8EF8EFFEGDGGG7FFGDFFAFCCFFGGCFFFF55AAD5?48AAE>CAAF/-6B4C=ABBD@BD3CC(8(/7?))))1;==6336960,,,(.47?BFFA<8>8<A=AB>4:<?:2?F444).5(-6<>B<>)5)4(--3(3.
@M01607:188:000000000-KTTC9:1:1101:22980:1981 2:N:0:AAGGAGAC+CCGAAGAT
TTAGTCTGCGCTTTCAGACACTTTAATAAATCTTTCACGGATTTGCTCCCGTCGGAGTTAGCACAATCCGCTGCCGGGTTTTAACCCGACAGCAGTGACCTGTTTGAGCGAGAATTACTCGTCTTCCAGTTCGATGTTGATACCCAGCGAACGAATCTCTTTCAACAATACGTTGAAGGATTCTGGCATGCCCGGCTCCATCTGATGGTTGCCGTCCACGATGTTTTTATACATCTTGGTACGACCGTTCACGTCATCAGACTTAACGGTGAGCATTTCCTGCACTCACGTCCGCTGAGGC
+
CCCCCGGGGGGGGGGGG9,EFGGGGGGGGGGGGGGGGGGGGGGGFGGFGGGGGGGGGGGGGGGGGGGFGGGGGGGGGGGGGGGGGGGGGGGFGGGGGGGGGGGGGFGGGGGCGGGGGGGGGGGGGGGGGGGGGGGGGFGBFFGGFGGGEGGGGFGGGGFFGGGGGFFGGGGGGGGGGFFFFFFFGFGGFFFFFAEFFFGGFFFGGFFFFFBFDGGFFFFFFB;@C?FF?E?EEEFEFEEF?<0?999347?FFBFFFF>F2>:BF2<?((((4(8>>:)4:>??79?:>?B??99BF600(
@M01607:188:000000000-KTTC9:1:1101:15593:1985 2:N:0:AAGGAGAC+CCGAAGAT
TTAGTCTGCGCTTTCAGAAACTTTAATAAATCTTTCACGGATTTGCTCCCGTCGGAGTTAGCACAATCCGCTGCCGGGTTTTAACCCGACAGCAGTGTCCTGTTTGAGCGAGAATTACTCGTCTTCCAGTTCGATGTTGATACCCAGCGAACGAATCTCTTTCAACAATACGTTGAAGGATTCCGGCTTCCACGGCGCCTTCTGATGGTTGCCGTCCACGATGTTTCTATTCATCGTGGTACGACCGTTCACGTCATCCGACTTTACGGTGAGCAATTCCTGCCGATTGGTCATGTGTGGG
+
CCCCCGGGGED@G@<D<F9FG9@FFAFF9D@EGCCGC<EFE7CCED@,CFC<,FC+@8EEFGEF8,FFFEGG++94@@@F,FFGFECG+4+@E,AEF,,5,,:5B=54AF+F+>F;;A,=4AEDFFGEFFGFCE,8>,@DFF8@,,4@=C+=C>C?62,,7@EF:,=8,,;+503++5@:FE5++19*9)3*+3/9))2*2**+++1*0*)02*=;:03((=6(9<+)96.9)))/:(485?2(23(-,2(.1<160<2::((,*))((.(4((-(52<)))((-,-(((-))))-)),((
@M01607:188:000000000-KTTC9:1:1101:12254:2007 2:N:0:AAGGAGAC+CCGAAGAT
TTAGTCTGCGCTTTCAGAAACTTTAATAAATCTTTCACGGATTTGCTCCCGTCGGAGTTAGCACAATCCGCTGCCGGGTTTTAACCCGACAGCAGTGACCTGTTTGAGCGAGAATTACTCGTCTTCCAGTTCGATGTTGATACCCAGCGAACGAATCTCTTTCAACAATACGTTGAAGGATTCTGGCATGCCCGGCTCCATCTGATGGTTGCCGTCCACGATGTTTTTATACATCTTGGTACGACCGTTCACGTCATCAGACTTAACGGTGAGCATTTCCTGCAACTATTTTAGCTGAGGT
+
CCCCCGGGGGGGGGGCEFEFGGGGGGGGGGGGGGGGGGGGGGGGGGGGGGGGGGGGGGGGGGGGGGGGGGGGGGGGGGGGGGGGGGGGGGGGGGGGGGGGGGGGGGGFGGGGGGGGGGGGGGGGFGGGGGGGGGGGGGGFGGGFFGGGGGGGGFGGGFGGGFGF,@EGGFGGGGCFFA5FFEFFCFGGFFFBFFFFFFDFFFEFCEFFFE?FGGGFFFFFFFFFFCFF?EFFE?)4@?;FEFFDFFBF??FBB:((4>422??)9)6:>FF3:?ABAA6699?(5>>8264<41-69)30,
@M01607:188:000000000-KTTC9:1:1101:14660:2024 2:N:0:AAGGAGAC+CCGAAGAT
TTAGTCTGCGCTTTCAGAAACTTTAATAAATCTTTCACGGATTTGCTCCCGTCGGAGTTAGCACAATCCGCTGCCGGGTTTTAACCCGACAGCAGTGACCTGTTTGAGCGAGAATTACACGTCTTCCAGTTCGATGTTGATACCCAGCGAACGAATCTCTTTCAACAATACGTTGAAGGATTCTGGCATGCCCGGCTCCATCTGATGGTTGCCGTCCACGATGTTTTTATACATCTTGGTACGACCGTTCACGTCATCAGACTTAACGGTGAGCATTTCCTGCATCTCTAGAGGCTGAGGG
+
CCCCCGGGGGGGGGGGGGGGGGGGGGGGGGGGGGGGGGGGGGGGGGFFGGFFGGGGGGGGGGGGGGGGGGGGGGGGGGGGGGGGGGGGGGGGGGGGGGGGGGGGGGGGGGGGGGGGGGGGGGGGGGGGGGGGGGGGGGGFGGGGFGGGGGGGGFGGGGGGGGGGGGGGGGGGFGGGGFFFFEFFGGGGFBAEFFEFBFGGFFEGGFFFFFBFGGGFFFFF@F;@EEF@?FFFFCCFFE@FEFFF>BFFFF0<?F?F0>>??:?<9><BFFF?::82AA<AB<??<A5<A<>A2?62408<(
@M01607:188:000000000-KTTC9:1:1101:17579:2046 2:N:0:AAGGAGAC+CCGAAGAT
TTAGTCTGCGCTTTCAGAAACTTTAATAAATCTTTCACGGATTTGCTCCCGTCGGAGTTAGCACAATCCGCTGCCGGGTTTTAACCCGACAGCAGTGACCTGTTTGAGCGAGAATTACTCGTCTTCCAGTTCGATGTTGATACCCAGCGAACGAATCTCTTTCAACAATACGTTGAAGGATTCTGGCATGCCCGGCTCCATCTGATGGTTGCCGTCCACGATGGTTTTATACATCTTGGTACGACCGTTCACGTCATCAGGCTTAACGGTGAGCATTTCCTGCCACATCTTCCGCTGAGGG
+
CCCCCGGGGGGGGGGGGGG@CCEFGGGGGGGGGGGGGGGGCGGGAFFGGG>FGGGGGGGGGGGGGGFFGGFGGGGGGGGGDGFGGGDGCGEGGGGGGGGGGFGGGGGGGGGGGGGGGGGGGGGGGGGFGGGGGGFGGGGFGGGFGGGGGGGGGFGGGGGGGGGGGGGCFFFGGGFGGFFFFCFFGGGGF@F@FFDE@EGGFFCC:E+/>ABFGC5?A9>(850(798?EEEECEFFFC<B3?071>B?6?:9<?F(.)-4)(,4)6>09:,41,2)..624)5()..5><<2)2(((40((
@M01607:188:000000000-KTTC9:1:1101:17211:2075 2:N:0:AAGGAGAC+CCGAAGAT
TTAGTCTGCGCTTTCAGAAACTTTAATAAATCTTTCACGGATTTGCTCCCGTCGGAGTTAGCACAATCCGCTGCCGGGTTTTAACCCGACAGCAGTGACCTGTTTGAGCGAGAATTACTCGTCTTCCAGTTCGATGTTGATACCCAGCGAACGAATCTCTTTCAACAATACGTTGAAGGATTCTGGCATGCCCGGCTCCATCTGATGGTTGCCGTCCACGATGTTTTTATCCATCTTGGTACGACCGTTCACGTCATCAGACTTAACGGTTAGCATTTCCTGCAAGCCAGGTTGCTGAGGT
+
CCCCCGGGGGGGGFG9FFF6CCCEFEGGGGGGGGGGGGGGCGCF9A<6FF7FGEGECGGGGGGGGFGGFGGGGDCGGGGGGGGGDGGG7ECFGGGGGG<FGGGGGGDF8=FGE7FDGGGGGFGC@FFCFFEDGGGFEGGFGGGFDGF8E6E6C@GGC,2=FCFDGDG?FGGGGGFGFFFFFEFFGGD5ACFEFFFFB>GGFFFFFFFFBEDFGGD:>?F?>9;5CC4=<3)7?C<7+)7B).(61,3;24:BFF(184))))).*646>B:1:<459<<))-4(..(-3<04),1)))(4(
@M01607:188:000000000-KTTC9:1:1101:17774:2090 2:N:0:AAGGAGAC+CCGAAGAT
TTAGTCTGCGCTTTCAGAAACTTTAATAAATCTTTCACGGATTTGCTCCCGTCGGAGTTAGCACAATCCGCTGCCGGGTTTTAACCCGACAGCAGTGACCTGTTTGAGCGAGAATTACTCGTCTTCCAGTTCGATGTTGATACCCAGCGAACGAATCTCTTTCAACAATACGTTGAAGGATTCTGGCATGCCCGGCTCCATCTGATGGTTGCCGTCCACGATGTTTTTATACATCTTGGTACGACCGTTCACGTCATCAGACTTAACGGTGAGCATTTCCTGCACTTTCACTTGCTGAGGT
+
CCCCCGGGGGGGGGGGGGG6CCCFFFGGGGGGGGGGGGGGGGGGCGFGGGGGGGGGGGGGGGGGGGGGGGGGGGGGDEGGCFGGGEFEGGGGGGGGGGGGGGGGGGDFGGGGGEGGGGDFGGGGGGGGGGGGGFGGGGGFGGGGGGGGGGGGGFEGGFGGGGGGFFGGGGGGGFFCGFFFFEFFGCCGFFFFFFFF>>DCFFFGGFFABCBFCECEFFF29=;@FCFDFFEE??EFA<@F9EFD(49?228A??F:24)2),8465<:6:<(47AB<>B24)5(5<0A))64-))))41((
@M01607:188:000000000-KTTC9:1:1101:19865:2100 2:N:0:AAGGAGAC+CCGAAGAT
TTAGTCTGCGCTTTCAGAAACTTTAATAAATCTTTCACGGATTTGCTCCCGTCGGAGTTAGCACAATCCGCTGCCGGGTTTTAACCCGACAGCAGTGACCTGTTTGAGCGAGAATTACTCGTCTTCCAGTTCGATGTTGATACCCAGCGAACGAATCTCTTTCAACAATACGTTGAAGGATTCTGGCATGCCCGGCTCCATCTGATGGTTGCCGTCCACGATGTTTTTATACATCTTGGTACGACCGTTCACGTCATCAGACTTAACGGTGAGCATTTCCTGCAACTTCTTGCGCTGAGGG
+
CCCCCGGGGGGGGGG;<,==EFGGGGGGGGGGGGGGGGGGGGGGGGFFGGGGGGGGGGGGGGGGGGGGGGGGGGGGGGGGEGGGGGGGGGGGGGGGGGGGGGGGGGGGGGDGGGGGGGGGGGGGGGGGGGGGGGGGGGGFGGGGGGFGDGGGGFGGGGGGGGGGGGGGGGGGGGD9CFFFFEFFGGGGFDFCFEFFFFGGFFEGGCFFFFEFG5C?B@FFFD<@F?8?DFFF??CEFFFFFFDFF9@FFFFB28?B1>285>0<@AFFFF(,87><FF:A2<F:A:().))64492(-:4-
@M01607:188:000000000-KTTC9:1:1101:8666:2102 2:N:0:AAGGAGAC+CCGAAGAT
TTAGTCTGCGCTTTCAGAAACTTTAATAAATCTTTCACGGATTTGCTCCCGTCGGAGTTAGCACAATCCGCTGCCGGGTTTTAACCCGACAGCAGTGACCTGTTTGAGCGAGAATTACTCGTCTTCCAGTTCGATGTTGATACCCAGCGAACGAATCTCTTTCAACAATACGTTGAAGGATTCTGGCATGCCCGGCTCCATCTGATGGTTGCCGTCCACGATGTTTTTATACATCTTGGTACGACCGTTCACGTCATCAGACTTAACGGTGAGCATTTCCTGCATTTTGTCAGGCTGAGGG
+
CCCCCGGGGGGGGGGCF,<@EFGGGFGGFGGGGGGGGGGGCFGGGGFFEGGGGGGEGGGGGGGGGGGGGGGGGGGGGGGGGGGGGCFEGGCEFGGGGGEFFGGGGGGGGGCGGGGGGGGGGGGGGGGGFCEGGFEGGGGFGGGFGGGGGGGGGFCFGFGFGGGGGGFFGGFFCFGG?@AFF@FFGCFGFCFFFEEDFFGGAF6FGFFFFFFFGGGFFF9@FFFF)787;??ECCEFF?4AFFFFFF>;1(3>::(8()6<7:7<4:91>B0<4(-42:AAFF772))-)446481<:?<1(
@M01607:188:000000000-KTTC9:1:1101:17227:2120 2:N:0:AAGGAGAC+CCGAAGAT
TTAGTCTGCGCTTTCAGAAACTTTAATAAATCTTTCACGGATTTGCTCCCGTCGGAGTTAGCACAATCCGCTGCCGGGTTTTAACCCGACAGCAGTGACCTGTTTGAGCGAGAATTACTCGTCTTCCAGTTCGATGTTGATACCCAGCGAACGAATCTCTTTCAACAATACGTTGAAGGATTCTGGCATGCCCGGCTCCATCTGATGGTTGCCGTCCACGATGTTTTTATACATCTTGGTACGACCGTTCACGTCATCAGACTTAACGGTGAGCATTTCCTGCCCCTCTACCCGCTTAGGC
+
CCCCCGGGGGGGGGGGGGG<CCEGGGGGGGGGGGGGGGGGGGGGBFFGGGGGGGGGGGGGGGGGGGGGGGGGGGGGGGGGDGGGGGGGGGGGGGGGGGGGGGGGGGGGGGGGGGGGGGGGGGGGGGGGGGFGGEGGGGGFGGGGGGGGGGGGGFGGGGGGGGGGGGGGGGGGGGGFGFFFFCA7=EGGFFFFFFFEBFGGF>EGGF6AEFEFGGGFF>B@@92;?9A@FFFFEFEFFFFFFF<?F917:1(<:?F?FAA?2:BF@BFF>F:??0)8<<>AFFF((,(-4<ABFBF9(,)..
@M01607:188:000000000-KTTC9:1:1101:16341:2131 2:N:0:AAGGAGAC+CCGAAGAT
TTAGTCTGCGCTTTCAGAAACTTTAATAAATCTTTCACGGATTTGCTCCCGTCGGAGTTAGCACAATCCGCTGCCGGGTTTTAACCCGACAGCAGTGACCTGTTTGAGCGAGAATTACTCGTCTTCCAGTTCGATGTTGATACCCAGCGAACGAATCTCTTTCAACAATACGTTGAAGGATTCTGGCATGCCCGGCTCCATCTGATGGTTGCCGTCCACGATGTTTTTATACATCTTGGTACGACCGTTCACGTCATCAGACTTAACGGTTAGCATTTCCTGCAAGTCTGGTGGCTGAGGG
+
CCCCCGGGGGGGGGGGGGG<CCEFGGGGGGGGGGGGGGGGGGGG,EFGGGCFGGGGGGGGGGGGGGGGGGGGGGGGGGGGGGGGGGGGGGGGGGGGGGGGGGGGGGGGDEGGGGGGGGGGGGGGGGGGGGGGGGGGGGGFGGGGGGGGGGGGDFGGGGGGGGGGGGGGGGGGGGGGGFFFFEFFGCDGFFFFFFAEFFCFFF=FCFFFEFDAGGGFFFFFFFD@<<8;;FECEFFFFE<FCEFDBFFFBFFFBFF??B222??BFA<6;B(4?F9>BF<A440,3<49<9:<76:<<????
@M01607:188:000000000-KTTC9:1:1101:16524:2140 2:N:0:AAGGAGAC+CCGAAGAT
TTAGTCTGCGCTTTCAGAAACTTTAATAAATCTTTCACGGATTTGCTCCCGTCGGAGTTAGCACAATCCGCTGCCGGGTTTTAACCCGACAGCAGTGACCTGTTTGAGCGAGAATTACTCGTCTTCCAGTTCGATGTTGATACCCAGCGAACGAATCTCTTTCAACAATACGTTGAAGGATTCTGGCATGCCCGGCTCCATCTGATGGTTGCCGTCCACGATGTTTTTATACATCTTGGTACGACCGTTCACGTCATCAGACTTAACGGTGAGCATTTCCTGCATAAAATCGTGCTGAGGC
+
CCCCCGGGGGGGGGGGGGG<CCFGGGGGGGGGGGGGGGGGGGGGDFFGGGDGGGGGGGGGGGGGGGGGGGGGGGGGGGGGGGGGGGGGGGGGGGGGGGGGGGGGGGGGGGGGGGGGFGGGGGGGGGGGGGGGGCFGGGGFGGGFGGGGGGGGGFGGGGGGGGGGGGGGGGGGGGGGFFFFFEFFGFFGFFFFFDDFBFGGFFEGGFFFFF>ACGC>AFF@FB6@FEF@FFFEFFF?FEEF3?<06:BF?<:A:?::?F<?22:<@FFF>1(4<:B?26<9<<7(64<B2<0-((-2<9<((
@M01607:188:000000000-KTTC9:1:1101:14667:2149 2:N:0:AAGGAGAC+CCGAAGAT
TTAGTCTGCGCTTTCAGAAACTTTAATAAATCTTTCACGGATTTGCTCCCGTCGGAGTTAGCACAATCCGCTGCCGGGTTTTAACCCGACAGCAGTGACCTGTTTGAGCGAGAATTACTCGTCTTCCAGTTCGATGTTGATACCCAGCGAACGAATCTCTTTCAACAATACGTTGAAGGATTCTGGCATGCCCGGCTCCATCTGATGGTTGCCGTCCACGATGTTTTTATACATCTTGGTACGACCGTTCACGTCATCCGACTTAACGGTTACCATTTCCTGCTCTGAACCTCGCCTGAGG
+
CCCCCGGGGGGGGGGGGGGFGGFGGGGGGGFGGGGGGGGGGDGGGGGGGGFGEGGGGGGGGGGGGGGGGGGGGGGFGEFGEGGGGGFGGGGGGGFGGGFGGGGGFGGFGGEC7EFFGGFGGGGGGGGFGFCFGFGGGGGFGFEDFGCDCCECC>E8C,@FG=@=FGGGGGGFGG?GGFFFFE5C;FFGFFFEAA5>)*;7=:6CDF6*>CDFF=*?AFED2>@FF7;826)169?EFE38).(/,3012((.(,((())((((-9<4:BF,()664<DF2))4(.64:)(-,2,(((((((
@M01607:188:000000000-KTTC9:1:1101:10478:2156 2:N:0:AAGGAGAC+CCGAAGAT
TTAGTCTGCGCTTTCAGAAACTTTAATAAATCTTTCACGGATTTGCTCCCGTCGGAGTTAGCATAATCCGCTGCCGGGTTCTAACCCGACAGCAGTGACCTGTTTGAGCGAGAATTACTCGTCTTCCAGTTCGATGTTGATACCCAGCGAACGAATCTCTTTCAACAATACGTTGAAGGATTCTGGCATGCCCGGCTCCATCTGATGGTTGCCGTCCACGATGTTTTTATACATCTTGGTACGACCGTTCACGTCATCAGACTTAACGGTGAGCATTTCCAGCACATCAGAACGCTGCGGT
+
CCCCCGFG<FEGGGGFG,CEFEGGGGGGGFFGGGGGGGGGDGFFGGGGGGGGCEECFG?FGFFGGGF<FEGGGGGGGGGGGGGGGGDGDECFFFFGGGGFGGFGG<F=<+>FCEGGGGGGGGGGGAAEDFE9EF8EDGGFGGGDDGGGGGGD=>CDEGGGGGFCFGGGGFGGGGF6C?A56>FFFADFF@>:A?EFFEDFFFF>FFFFBC?A;:ADFDBD@FFFFEF<635?)<CCFF@FCC(3(6:8,334(.,-4<9>237:=6)39?6:60A25.64))(,3::24)8)((--4((-,
@M01607:188:000000000-KTTC9:1:1101:17481:2186 2:N:0:AAGGAGAC+CCGAAGAT
TTAGTCTGCGCTTTCAGAAACTTTAATAAATCTTTCACGGATTTGCTCCCGTCGGAGTTAGCACAATCCGCTGCCGGGTTTTAACCCGACAGCAGTGACCTGTTTGAGCGAGAATTACTCGTCTTCCAGTTCGATGTTGATACCCAGCGAACGAATCTCTTTCAACAATACGTTGAAGGATTCTGGCATGCCCGGCTCCATCTGATGGTTGCCGTCCACGATGTTTTTATACATCTTGGTACGACCGTTCACGTCATCAGACTTAACGGTTAGCATTTCCTGCAACAATATTTGCTTAGGC
+
CCCCCGGGGGGGGGGGGGG<CCEFGGGGGGGGGGGGGGGGGGGGGGGGGGGGGGGGGGGGGGGGGGGGGGGGGGGGGGGGEGGGGGGGGGGGGGGGGGGGGGGGGGGGGGGGGGGGGGGGGGGGGGGGGFFGGGGGGGGFGGGGGGGGGGGDEDGGGGGGGGGGGGGGGGGGGCFFGFFFFFFFGGGGFBFEFFFFFFGGFFFGFFFFFFFFFGGFFFE@@2?3E5FF;CEFF)<?AEEFCFF@99BD?F>AB<1(4A4)),3<BDB?9B(4342<BF)<)),3)),434))).:<<-47(
@M01607:188:000000000-KTTC9:1:1101:11647:2193 2:N:0:AAGGAGAC+CCGAAGAT
TTAGTCTGCGCTTTCAGAAACTTTAATAAATCTTTCACGGATTTGCTCCCGTCGGAGTTAGCACAATCCGCTGCCGGGTTTTAACCCGACAGCAGTGACCTGTTTGAGCGAGAATTACTCGTCTTCCAGTTCGATGTTGATACCCAGCGAACGAATCTCTTTCAACAATACGTTGAAGGATTCTGGCATGCCCGGCCCCATCTGATGGTTGCCGTCCACGATGTTTTTATACATCTTGGTACGACCTTTCACGTCATCAGTCCTAACGGTTAGAATTTCCTGCACATTAACTAGCTGGAGG
+
CCCCCGGGGGGGGGGACFFGGGGGGGGGGGGGGGGGGGGGGGGGFGDFEGFGGGEGGGGGGGGGGGGGCFGGGGGGGGGEGGGGFFGGGGGGGGGGGGGGGGGGGGG<FFFE7CGFGG9EEGGGGGFGGGGDGGGGGGGFGGGGDFGGGDGEEBGGG8EGGGGFFFFCEFFFGDCCFFFFF:CFFGGGFBFFFFFA):?DAFFGCFFFFFBF:CEDFFFD0=?@?);306?E<???AC8A)9;0:>(7>C<40,4644:74)).1),(,-(,..))46<4)).,,6<A4<<A<A:96(((,
@M01607:188:000000000-KTTC9:1:1101:12939:2200 2:N:0:AAGGAGAC+CCGAAGAT
TTAGTCTGCGCTTTCAGAAACTTTAATAAATCTTTCACGGATTTGCTCCCGTCGGAGTTAGCACAATCCGCTGCCGGGTTTTAACCCGACAGCAGTGACCTGTTTGAGCGAGAATTACTCGTCTTCCAGTTCGATGTTGATACCCAGCGAACGAATCTCTTTCAACAATACGTTGAAGGATTCTGGCATGCCCGGCTCCATCTGATGGTTGCCGTCCACGATGTTTTTATACATCTTGGTACGACCGTTCACGTCATCAGACTTAACGGTTAGCATTTCCTGCAGTGTGACTTGCTGAGGG
+
CCCCCGGGGGEGGGGDEECEFGGGGGGFGGGGGGGGFGGGCEEF9FEDEFGGGGGGGGGGGGGGGGGGGGCFG7EFFGGGGGGGFGF7>FFGGGGGGGGGGGGGGGG7FCGGGGGGFFGGGGGGGGGGGFGGC8EFFFGFGGGGGGGGGCGCGBEGGGGGGGGGGFGGGGGGGGGGGFAFFFFFGGGDBCF@ADFEFFGGFFEGFFFFE=>A8EGFDFFFFFF8CCF<;CCEFEFC:5)97?<0@F(/4?29:?1(.65<?24)*6A?0(((.)))6<<)-.2.36(.4-))).-.))((-
@M01607:188:000000000-KTTC9:1:1101:21729:2201 2:N:0:AAGGAGAC+CCGAAGAT
TTAGTCTGCGCTTTCAGACACTTTAATAAATCTTTCACGGATTTGCTCCCGTCGGAGTTAGCACAATCCGCTGCCGGGTTTTAACCCGACAGCAGTGACCTGTTTGAGCGAGAATTACTCGTCTTCCAGTTCGATGTTGATACCCAGCGAACGAATCTCTTTCAACAATACGTTGAAGGATTCTGGCATGCCCGGCTCCATCTGATGGTTGCCGTCCACGATGTTTTTATACATCTTGGTACGACCGTTCACGTCACCAGACTTAACGGTGAGCATTTCCTGCAGCGAACTCGGCTGACGC
+
CCCCCGGGGGGGGGGGG,,CFGGGGGGGGGGGGGGFFGGGEGGGGGGGGGGGGGGGGGGGGGGGGGGGGGGGGGGGGGGGDGGGGGGGGGGGGGGGGGGGGGGGGFGGGGGEEGGGGGGGGGGGGGGGGGGGGGGGGGGFGGGDGGGGDGGGGFGGGGGGGGGGGGDFGGGGGGF?FFFFFCFFGGGGFFFFFFFFFFD4FFEGGFFFFFFFG=EFEFF?=BD@EEF@;<<CEECEFEEFFFDFBBBDB??D:<:(4)380<?AF4<B>F?BFF)3<92<<>5(504((1(50:(((,(-,
@M01607:188:000000000-KTTC9:1:1101:22574:2245 2:N:0:AAGGAGAC+CCGAAGAT
TTAGTCTGCGCTTTCAGCCACTTTAATAAATCTTTCACGGATTTGCTCCCGTCGGAGTTAGCACAATCCGCTGCCGGGTTTTAACCCGACAGCAGTGACCTGTTTGAGCGAGAATTACTCGTCTTCCAGTTCGATGTTGATACCCAGCGAACGAATCTCTTTCAACAATACGTTGAAGGATTCTGGCATGCCCGGCTCCATCTGATGGTTGCCGTCCACGATGTTTTTATACATCTTGGTACGACCGTTCACGTCATCAGACTTAACGGTGTGCATTTCCTGCAGCAAACCTGCCGTAGCA
+
CCCCCGGGGGGGGGGGG<,@FFGGGGGGGGGGGGGGGGGGCFGGFGFGGGGGGGGDGGGGGGGGGGGGGGGGCGGGGGGGGGGGGGGDGGDEGFFFGGGGGGGGGEF@EGDFCGGFFGGGGGGGGGGGBFGGEGGEGGGCGGFFDFFDCEGGDEEGGGGGGGG8=FD8EAC6<DC6@8C5FCFFGFGGFCFEFE*?4*4;BFFDFFF>BF8F75CAB>BF@BDDE?FD@E?<)9?CF53=))8(:9;FFF3211(((..,43:4@)<:(41(-).:<A2<>A((48(3463(3((,((-()
@M01607:188:000000000-KTTC9:1:1101:22382:2256 2:N:0:AAGGAGAC+CCGAAGAT
TTAGTCTGCGCTTTCAGCCACTTTAATAAATCTTTCACGGATTTGCTCCCGTCGGAGTTAGCACAATCCGCTGCCGGGTTTTAACCCGACAGCAGTGACCTGTTTGAGCGAGAATTACTCGTCTTCCAGTTCGATGTTGATACCCAGCGAACGAATCTCTTTCAACAATACGTTGAAGGATTCTGGCATGCCCGGCTCCATCTGATGGTTGCCGTCCACGATGTTTTTATACATCTTGGTACGACCGTTCACGTCATCAGACTTAACGGTGAGCATTTCCTGCAGGGTTGAACGCTGAGGG
+
CCCCCGGGGGGGGGGGG,,CFGGGGGGGGGGGGGGGGGGGGGGGGGGGGGGGGGGGGGGGGGGGGGGGGGGGGGGGGGGGGGGGGGGGGGGGGGGGGGGGGGGGGGGFGGGDGGGGGGGGGGGFGGGGGCEFGGGGGGGFGGGGGGFGGGGGEFGGGGGGGGG:FGGFGGGGFFFGCFFFFFFFGGGGFDFC6B>AAEDGFFFGGFFA=CDFGGEEF=5(6BF;C<;@FF?C??EEA)7A??039923?B(6(.-44<<?)232959((3-((,-,::<9<>(408(..1:A??:(39?:(
@M01607:188:000000000-KTTC9:1:1101:10094:2270 2:N:0:AAGGAGAC+CCGAAGAT
TTAGTCTGCGCTTTCAGAAACTTTAATAAATCTTTCACGGATTTGCTCCCGTCGGAGTTAGCACAATCCGCTGCCGGGTTTTAACCCGACAGCAGTGACCTGTTTGAGCGAGAATTACTCGTCTTCCAGTTCGATGTTGATACCCAGCGAACGAATCTCTTTCAACAATACGTTGAAGGATTCTGGCATGCCCGGCTCCATCTGATGGTTGCCGTCCACGATGTTTTTATACATCTTGGTACGACCGTTCACGTCATCATACTTAACGGTGAGCATTTCCTGCAAGATAATTCGCTGAGGC
+
CCCCCGGGGGGGGGGGG99FGGGGGGGGGGGGGGGGGGGGGGGGGGFFGGGGGGGGGGGFGGGGGGGGGGGGGGGGGGGGCFFGGGGGGGGGGGGGGGGGGGGGGGGGGFGGGGFGGGGGGGGFGGFDFGGGGGGGGGFFGGGGGGGGGGGGGFEGGDGFGGGGFGGG9:FGGGGG++:AFAFCG7FGFDA5ADFF=DGGFF4@2:=FECD:CEGFFFFFBBFFFFFDFFFF?EF3A?)=11(3091@?:2<?BFF<<)))-)6*6A16?08:BF246<A<A70<<()).6).26:?B.((
@M01607:188:000000000-KTTC9:1:1101:11306:2306 2:N:0:AAGGAGAC+CCGAAGAT
TTAGTCTGCGCTTTCAGAAACTTTAATAAATCTTTCACGGATTTGCTCCCGTCGGAGTTAGCACAATCCGCTGCCGGGTTTTAACCCGACAGCAGTGACCTGTTTGAGCGAGAATTACTCGTCTTCCAGTTCGATGTTGATACCCAGCGAACGAATCTCTTTCAACAATACGTTGAAGGATTCTGGCATGCCCGGCTCCATCTGATGGTTGCCGTCCACGATGTTTTTATACATCTTGGTACGACCGTTCACGTCATCCGACTTAACGGTGAGCATTTCCTGCCCAATTTCCCGCTGAGGG
+
CCCCCGGGGGGGGGGFGGFGGGGGGGGGGGGGGGGGGGGGGGGGCGGGGGGGGGGGGGGGGGGGGGGGGGGGGGFGGGGGGGGGGGGGGGGGGGGGGGGGGGGGGGGFGGEGGGGGGGGGGGGGGGGGGGGGGGGGGGGFGGGGGGGGGGGGGFGGGGGGGGGGGGDDGDGGGGGGGF?FFFFFGFGGFBF@FFDBAFGGFFFGGFFFEFDFGDGFFFFFBF<1?EF<FF3C3).7=CFFCED<9>>DFFBB??:01))((-48@))4>F:060)5<B9AAB:(.)-4<BFFBF((4122,
@M01607:188:000000000-KTTC9:1:1101:13334:2318 2:N:0:AAGGAGAC+CCGAAGAT
TTAGTCTGCGCTTTCAGAAACTTTAATAAATCTTTCACGGATTTGCTCCCGTCGGAGTTAGCACAATCCGCTGCCGGGTTTTAACCCGACAGCAGTGACCTGTTTGAGCGAGAATTACTCGTCTTCCAGTTCGATGTTGATACCCAGCGAACGAATCTCTTTCAACAATACGTTGAAGGATTCTGGCATGCCCGGCTCCATCCGATGGTTGCCGTCCACGATGTTTTTATACATCCTGGTACGACCGTTCACGTCATTAGACTTAACGGTTAGCATTTCCTGCAGGTTTTTTTGTTGAGGG
+
CCCCBFGEGCGEEFECCC,CFFGGE@FCFGAFGGF<@6CBC,CFFECE6FCEFGDC7FFGGGGGEFEF<F?EDCFGGGGGCD@?CFGGGGFG8=EFGGGGGDGEEEAA<>EGGBAAAFFFG?E<FGEEDCAFG8DFDF;;FGGGFFCFGGGC=BGF@DFGGGGGGGG,A9;DFFGC+<AA68CFGFFDFBFCA>@B=AD7C+)33??D*4);?5C8)(3(2=2,95A=(7?<6?3(;;1;CC;19((46((<1(((,).5-4<<*)6?>112<>>4<A<AA2:401:>::?B>B17,).2,
@M01607:188:000000000-KTTC9:1:1101:15192:2319 2:N:0:AAGGAGAC+CCGAAGAT
TTAGTCTGCGCTTTCAGAAACTTTAATAAATCTTTCACGGATTTGCTCCCGTCGGAGTTAGCACAATCCGCTGCCGGGTTTTAACCCGACAGCAGTGACCTGTTTGAGCGAGAATTACTCGTCTTCCAGTTCGATGTTGATACCCAGCGAACGAATCTCTTTCAACAATACGTTGAAGGATTCTGGCATGCCCGGCTCCATCTGATGGTTGCCGTCCACGATGTTTTTATACATCTTGGTACGACCGTTCACGTCATCAGACTTAACGGTTAGCATTTCCTGCAACGATGTACGGCGGGGG
+
CCCCCGGGGGGGGGGGGGGDFGDGGGGGGGGGGGGGGGGGGGGGGGEFFGGGGGGGGGGGGGGFGGGGGGGGGGGGGGGGEFGGGGGE@FGGGGGGGGGGGGGGGGGGGGGGGGGGGGGGGGGGGGFGGFFGGGGGGGGBGGGGFGGGDGGGGFGGEFGGFFFGGGGGGGGGGGGFFFFFFFFFGGGDFFF5;BFFFFGGFFFGGAFFFFEFFGGEB@FF2>@8?CFD(1)))9<CFEFFFF?;(6:<<((.8??<:4444>3>*66(44(48AA<5..6<),,3)-(,(())((((((-(
@M01607:188:000000000-KTTC9:1:1101:11735:2321 2:N:0:AAGGAGAC+CCGAAGAT
TTAGTCTGCGCTTTCAGAAACTTTAATAAATCTTTCACGGATTTGCTCCCGTCGGAGTTAGCACAATCCGCTGCCGGGTTTTAACCCGACAGCAGTGACCTGTTTGAGCGAGAATTACTCGTCTTCCAGTTCGATGTTGATACCCAGCGAACGAATCTCTTTCAACAATACGTTGAAGGATTCTGGCATGCCCGGCTCCATCTGATGGTTGCCGTCCACGATGTTTTTATACATCTTGGTACGACCGTTCACGTCATCAGACTTAACGGTGAGCATTTCCTGCATTCCGAGAAGCTGAGGG
+
CCCCCGGGGGGGGGGFFGEGGGGGGGGFGGGGGGGGGGGGGGGGDGGGGGGGGGGGGGGGGGGGGGGGGGGGGGGGGGGGGGGGGGGGGGGGGGGGGGGGGGGGGGG=FGDGGGGGGGGGGGGGGGGGGGGGGGGGGGGFFGGDGGGGGGGGDDGGGACGGGGGGGGGGGGGGGGFFFFFFEFFFFFCFDFEFE>BFF49B@CFFFFFFEEFFGGFD@E>BFF@ECFD6C??C?CCFFEFFE6@9:13?B>F?1((..)),5?F=44:BB:?:7)<AA)6<9?()66A??;;:(4)).20(
@M01607:188:000000000-KTTC9:1:1101:18602:2338 2:N:0:AAGGAGAC+CCGAAGAT
TTAGTCTGCGCTTTCAGAAACTTTAATAAATCTTTCACGGATTTGCTCCCGTCGGAGTTAGCACAATCCGCTGCCGGGTTTTAACCCGACAGCAGTGACCTGTTTGAGCGAGAATTACTCGTCTTCCAGTTCGATGTTGATACCCAGCGAACGAATCTCTTTCAACAATACGTTGAAGGATTCTGGCATGCCCGGCTCCATCTGATGGTTGCCGTCCACGATGTTTTTATACATCTTGGTACGACCGTTCACGTCATCAGACTTAACGGTGAGCATTTCCTGCATGTTATGCTGCTGGGGG
+
CCCCCGGGGGGGGGGGGGG<CCEFGGGGGGGGGGGGGGGGGGGGCGFGGGGGGGGGGGGGGGGGGGGGGGGGGGGGGGGGGGGGGGGGGGGGGGGGGGGGGGGGGGGGGGGGGGGGGGGGGGGGGGGGGGGGGGGGGGGFGGGGGGGGGGGGGFGGGFGGGGGGGGGGGGGGGGGGGFFFFFFFGGGGFFFEFFFFAEGGFFFGGFFFFFFFGGGFEFF=@D6=EFFDFFE<).?C6C<FEF6?FFFFFF7AF:<??FFB40)<6ADF0:(48?>2<FBBFF?()-6<4><2)))))(-,4
@M01607:188:000000000-KTTC9:1:1101:9568:2340 2:N:0:AAGGAGAC+CCGAAGAT
TAGTCTGCGCTTTCAGACACTTTAATAAATCTTTCACGGATTTGCTCCCGTCGGAGTTAGCACAATCCGCTGCCGGGTTTTAACCCGACAGCAGTGACCTGTTTGAGCGAGAATTACTCGTCTTCCAGTTCGATGTTGATACCCAGCGAACGAATCTCTTTCAACAATACGTTGAAGGATTCTGGCATGCCCGGCTCCATCTGATGGTTGCCGTCCACGATGTTTTTATACATCTTGGTACGACCGTTCACGTCATCAGACTTAACGGTTAGCATTTCCTGCAAGTCGATTCGCTGTGGTT
+
CCCCCGGGGGGGGGGGG,CFGGGFFFGFGFGGGFGGFCFGGGGGGGDGGGGEGGGGGGGGGGGGGGGGGGGDEGEEEEGGGGGGFGDCFF+FFDGFA9FEEFGGGGGFGDFGGGGGF9FFFE?FGFFDEEGGFGGGGEFFFFFGFGGGGGEGG>DD@DGGFGGFGDCDCGGFGGFGCFFFFFFFGFCF>538?*99>DFD@FED@CAFCAFFGE=5)8=2(1=??;F0??C<?7;CC@<FFFD;;>;B((61460:9>?2?7AB=<<1:(,(.)64)4<>F?72)).(42).,((,,,.4,
@M01607:188:000000000-KTTC9:1:1101:10956:2351 2:N:0:AAGGAGAC+CCGAAGAT
TTAGTCTGCGCTTTCAGAAACTTTAATAAATCTTTCACGGATTTGCTCCCGTCGGAGTTAGCACAATCCGCTGCCGGGTTTTAACCCGACAGCAGTGACCTGTTTGAGCGAGAATTACTCGTCTTCCAGTTCGATGTTGATACCCAGCGAACGAATCTCTTTCAACAATACGTTGAAGGATTCTGGCATGCCCGGCTCCATCTGATGGTTGCCGTCCACGATGTTTTTATACATCTTGGTACGACCGTTCACGTCAGCAGACTTTACGGTTAGCATTTCCTTCAGGCCTAACCGTCTAGGC
+
CCCCCGGFGGGFFGGCE,,CFFGGEEEDEFEFGGGGG<FEBFFGFCCC6FFFGGG@EGGGGGGFF@FFDEGEGGGGGGGGGGGGGFCF@FCFEFEGGGEGG?BFCFFFGGGEEGGGGGFGEGGFGGGGGGGGGGGGGGFFGGGFDGGGGGEEGFGGGGAFGGGGGGGGGFGGFFGGDA5697AFG7CFFFFEFDDEAEGGCF>FFFFFEFFFGECB6>EDFDD193A02CEF3<C9FE3AFFDFFFFF<?>F:4,1()..,1))*).8<703(:<9ABA44)))4>(,)()((((((-.)(
@M01607:188:000000000-KTTC9:1:1101:22009:2351 2:N:0:AAGGAGAC+CCGAAGAT
TTAGTCTGCGCTTTCAGCCACTTTAATAAATCTTTCACGGATTTGCTCCCGTCGGAGTTAGCACAATCCGCTGCCGGGTTTTAACCCGACAGCAGTGACCTGTTTGAGCGAGAATTACTCGTCTTCCAGTTCGATGTTGATACCCAGCGAACGAATCTCTTTCAACAATACGTTGAAGGATTCTGGCATGCCCGGCTCCATCTGATGGTTGCCGTCCACGATGTCTTTATACCTCTTGGTACGACCGTTCACGTCATCAGACTTAACGGTGAGCCTTTCCTGCATTTACACATGCTGGGGG
+
CCCCCGGGGGGGGGGGG,,CFGGGGGGGGGGGGGGGFGGGGGGGGGGDGGGGGGGGGGGGGGGGGGGGGGGGGGGGGGGGEGGGFFEGGGGGGGGGGGGGGGGGGDF7FGGGGGGGGGGGGGGCGGGGGAFGGGGGGFFFGGGGGGGGEGGGGFGFGGGFGGGFFFGGGAFGGGFCFA?FFFFFGGGGFBA@F5?B9>GC9BEF:B+9BC?AF=EDFFFDBDFF)1@5<CCF)./3A83=??(/:9>7<02<:301:A47<?2A?<>603((,((33)666<B<>9>2))-,.),5)((-(
@M01607:188:000000000-KTTC9:1:1101:20262:2356 2:N:0:AAGGAGAC+CCGAAGAT
TTAGTCTGCGCTTTCAGAAACTTTAATAAATCTTTCACGGATTTGCTCCCGTCGGAGTTAGCACAATCCGCTGCCGGGTTTTAACCCGACAGCAGTGACCTGTTTGAGCGAGAATTACTCGTCTTCCAGTTCGATGTTGATACCCAGCGAACGAATCTCTTTCAACAATACGTTGAAGGATTCTGGCATGCCCGGCTCCATCTGATGGTTGCCGTCCACGATGTGTTTATACATCTTGGTACGACCGTTCACGTCATCAGACTTAACGGTGAGCATTTCCTGCGAGACATGCAGCTGAGGG
+
CCCCCGGGGGGGGGG;<,=;CFGGGGGGGGGGGGGGGGGGGGGGGGDFGGGGGGGGGGGGGGGGGGGGGGGGGGGGGGGGGGGGGGGGGGGGGGGGGGGGGGGGGGGGFFCFGEGDFFFGGGGGGGGGGGGGGGGGGGGFGGGDFFGFGGGGGFGGGGGGGGGGGGGFDGGGGFDGGFFFFEFFGGFGFFFEFDEF=>>7AFFGGFAF=EFAGCCBEFFF==?8)15=CCCE35.4A<@F3?DDFF>;;B:A(.8??A<<5>?<@<40;F?BB?DDFB))6)((449>().5.44:?)482
@M01607:188:000000000-KTTC9:1:1101:20083:2356 2:N:0:AAGGAGAC+CCGAAGAT
TTAGTCTGCGCTTTCAGAAACTTTAATAAATCTTTCACGGATTTGCTCCCGTCGGAGTTAGCACAATCCGCTGCCGGGTTTTAACCCGACAGCAGTGACCTGTTTGAGCGAGAATTACTCGTCTTCCAGTTCGATGTTGATACCCAGCGAACGAATCTCTTTCAACAATACGTTGAAGGATTCTGGCATGCCCGGCTCCATCTGATGGTTGCCGTCCACGATGTTTTTATACATCTTGGTACGACCGTTCACGTCATCAGACTTAACGGTGAGCATTTCCTGCACACTCCCTAGCTGAGGG
+
CCCCCGGGGGGGGGG6<,==EFGGGGGGGGGGGGGGGGGDGGGGGCCFGGGGGGGGGGGGGGGGGGGGGGGGGGGGGGGGFGGGGGGGGGGGGGGGGGGGGGGGGGGGGGGGGGGGGGGGGGGGGGGGGGGGGGGGGGGFGGGFGGGGGGGGGFEFGGGGGGGGGGGGGGGGGGDGGFFAAEFFGGGGFFFFFFFD4>DFFFFGCFFFFFEFGG7;5@E@BDFDFFFDFFFFFFFFFEFFCFFFFF@F???>?:6(8>924?BAFAFFFF?<02))6>)64681>)((.1(().5)4,(4(
@M01607:188:000000000-KTTC9:1:1101:16020:2362 2:N:0:AAGGAGAC+CCGAAGAT
TTAGTCTGCGCTTTCAGAAACTTTAATAAATCTTTCACGGATTTGCTCCCGTCGGAGTTAGCACAATCCGCTGCCGGGTTTTAACCCGACAGCAGTGACCTGTTTGAGCGAGAATTACTCGTCTTCCAGTTCGATGTTGATACCCAGCGAACGAATCTCTTTCAACAATACGTTGAAGGATTCTGGCATGCCCGGCTCCATCTGATGGTTGCCGTCCACGATGTTTTTATACATCTTGGTACGACCGTTCACGTCATCAGACTTAACGGTGAGCATTTCCTGCATTTCCGCGAGCTGAGGC
+
CCCCCGGGGGGGGGGGGF9CEGGGGGGGGGGFGGGGGGGGGGGGGGGGGGGGGGGGGGGGFGGGGGGGGGGGGGGGGGGGGGGGGGGGEGEGGGGGGGFGGGGGGGGGGGGGEGFGGGGGGGGGGGGGGGGGGGDFGGGFGGGGGGFEE>EEGFGCEFFGGEGGGGGC?CCCC?CCFFFFFEAFGEDGF9?@FFFF4?DFFA4>+=FFBC?A?E=8D@F@BD?(76A??CEC??<EA?@FFF?0;B>1(.5<:0360525),5A?<BBFF(8??<?F2):<<:(6))-.4?72,(((),-(
@M01607:188:000000000-KTTC9:1:1101:8886:2366 2:N:0:AAGGAGAC+CCGAAGAT
TTAGTCTGCGCTTTCAGCAACTTTAATAAATCTTTCACGGATTTGCTCCCGTCGGAGTTAGCACAATCCGCTGCCGGGTTTTAACCCGACAGCAGTGACCTGTTTGAGCGAGAATTACTCGTCTTCCAGTTCGATGTTGATACCCAGCGAACGAATCTCTTTCAACAATACGTTGAAGGATTCTGGCATGCCCGGCTCCATCTGATGGTTGCCGTCCACGATGTTTTTATACATCTTGGTACGACCGTTCACGTCATCAGCATTAACGGTTAACATTTCCTGCACGTTTATCTGCTGGGGG
+
CCCCCGGGGGGGGGG9F,6EFGCFGGGGGGFGFGGGGGGDDGCGGFFGFGGGGGGGGGFGFGGGGGGCGGGGGGFGGGGGGGGGGGGGGGCEFGFGGGFGGGGGGFGGG:FGECGGGGGCCFGGGGGGGGGGGGGGGGGFG@FCDCFGGC@CEEGGGGGGGAECGGG8EAFFFGGD9CFAF@F7C95?C@F@A>A>7>DGF+*BFCF>>C5A*7CFEFE@FFFFECFD07?EEEEFF?3AE?7?9BB??034:4:129)4244<66)8>F(().:<AA).:<((4(44:(64<A).2((4(
@M01607:188:000000000-KTTC9:1:1101:10910:2374 2:N:0:AAGGAGAC+CCGAAGAT
TTAGTCTGCGCTTTCAGAAACTTTAATAAATCTTTCACGGATTTGCTCCCGTCGGAGTTAGCACAATCCGCTGCCGGGTTTTAACCCGACAGCAGTGACCTGTTTGAGCGAGAATTACTCGTCTTCCAGTTCGATGTTGATGCCCAGCGAACGAATCTCTTTCAACAATACGTTGAAGGATTCTGGCATGCCCGGCTCCATCTGATGGTTGCCGTCCACGATGTTTTTATACATCTTGGTACGACCGTTCACGTCATCAGACTTAACGGTGAGCATTTCCTGCAGGACCGACTGCGTAGGT
+
CCCCCGGGGGGGGGGGGADFGGGGGGGGGGGGGGGGGGGGGGGGGGGGGGGGGGGGGGGGGGGGGGFGGGGGGGGGGGGGGGGGGGGGGGGGGGGGGGGGGGGGGGGGGDFGGGGGGGGGGGGGGGGGFDGGGGGGGGGFGFG=DGGGGGGGGDE?EFGGGGGGGGGGGGGGGGGGGFFFFFFFGFFGFFFF>>DF>EDFCFCFGCFFFFFFGCEBFDEDBBFFFFFDFFEFFFFEFEFFFFFFFFBF<?FD??04?BFF2:>AF<9:0:<?<?FBAAABFF21,:0:?;>9B>F(4((4.
@M01607:188:000000000-KTTC9:1:1101:18495:2375 2:N:0:AAGGAGAC+CCGAAGAT
TTAGTCTGCGCTTTCAGAAACTTTAATAAATCTTTCACGGATTTGCTCCCGTCGGAGTTAGCACAATCCGCTGCCGGGTTTTAACCCGACAGCAGTGACCTGTTTGAGCGAGAATTACTCGTCTTCCAGTTCGATGTTGATACCCAGCGAACGAATCTCTTTCAACAATACGTTGAAGGATTCTGGCATGCCCGGCTCCATCTGATGGTTGCCGTCCACGATGTTTTTATACATCTTGGTACGACCGTTCACGTCATCAGACTTAACGGTTAGCATTTCCTGCAATCCTTACCGCTGAGGG
+
CCCCCGGGGGGGGGGGGGG6CCCFGGGGGGGGGGGGGGGGGGGG,FEFGGCGGGGGGGGGGGGGGGGGGGGGGGGGGGGGGGGGGGGGGGGGGGGGGGGGGGGGFGGGGGDGGGGGGGGGGGGGGGGGGGGGGGGGGGGFGGGGGGGGGGEGGFGGGGGGGGGGGGGGGGGGGGGG<8AFFEFAFFGGF5AEAEFF2?DFFFFGGFAAEEEFF=C?D@B22>@F?<52=C5?7??EFFEF?C1/3;22:??F:??F29482034*-61(,3((.)66624<)2()).4<BA::06412(,(
@M01607:188:000000000-KTTC9:1:1101:11288:2376 2:N:0:AAGGAGAC+CCGAAGAT
TTAGTCTGCGCTTTCAGAAACTTTAATAAATCTTTCACGGATTTGCTCCCGTCGGAGTTAGCACAATCCGCTGCCGGGTTTTAACCCGACAGCAGTGACCTGTTTGAGCGAGAATTACTCGTCTTCCAGTTCGATGTTGATACCCAGCGAACGAATCTCTTTCAACAATACGTTGAAGGATTCTGGCATGCCCGGCTCCATCTGATGGTTGCTGTCCACGATGTTTTTATACATCTTGGTACGACCGTTCACGTCATCAGACTTAACGGTGAGCATTTCCTGCAAAGACTTTGGCTGAGGG
+
CCCCCGGGGGGGGGG@EF9@FFGGFEGFGGGGGGGGGGGGGCFFEGFG@EGFGGGEFGGGGGGGGGGGFGGGEGGGGGGG@EFD<FGGGG>FFGFGGGFGGGGGGFC<FECGG7FDGGFGDGGFGGGGGGGGG?GFFEFFGGGGGGFGGGGGGFCDEGGGGGGAFGG,E7DFCDG+?CA*:*9ECFGFF:F9995@@EGFFFEDGFFFFFAF8,=6F4B>95BBECF?0?11))9CFF)/)9(6369;883>?F?04).347B</:>?9((41?2<A>B2>47.)-(53<4AA708(2(4-
@M01607:188:000000000-KTTC9:1:1101:13202:2384 2:N:0:AAGGAGAC+CCGAAGAT
TTAGTCTGCGCTTTCAGAAACTTTAATAAATCTTTCACGGATTTGCTCCCGTCGGAGTTAGCACAATCCGCTGCCGGGTTTTAACCCGACAGCAGTGACCTGTTTGAGCGAGAATTACCCGTCTTCCAGTTCGATGTTGATACCCAGCGAACGAATCTCTTTCAACAATACGTTGAAGGATTCTGGCATGCCCGGCTCCATCTGATGGTTGCCGTCCACGATGTTTTTATACATCTTGGTACGACCGTTCACGTCATCAGCCTTAACGGTGAGCATTTCCTGCACTTCCTTATGCTGAGGT
+
CCCCCGGGGGGGGGGFFGGFFGGGGGGGGGGGGGGGGGGGGGGGEGGGGGFGGGGGGGGGGGGGGGGGGGGGGGGGGGGGGGGGGGGGGGGGGGGGGGGGGGGGGGGGGGDGGEGGFGGGGGGGGGGGGGGGGFGGGEFFFGGFGGFGGGGGGEGGGFGGGGGFGGFCC7CFGGGGGFFAACFFGGGGFFFF6A?DFEDDFFEGEFFA=;5ACEE;?DBF287@EFF?6?.?EFEEFFFFFFDF>;><:?B<0,40().8).8<F<<?0,330:23<2<><)(,.)872>A46AADFA0:(
@M01607:188:000000000-KTTC9:1:1101:9460:2384 2:N:0:AAGGAGAC+CCGAAGAT
TTAGTCTGCGCTTTCAGAAACTTTAATAAATCTTTCACGGATTTGCTCCCGTCGGAGTTAGCACAATCCGCTGCCGGGTTTTAACCCGACAGCAGTGACCTGTTTGAGCGAGAATTACTCGTCTTCCAGTTCGATGTTGATACCCAGCGAACGAATCTCTTTCAACAATACGTTGAAGGATTCTGGCATGCCCGGCTCCATCTGATGGTTGCCGTCCACGATGTTTTTATACATCTTGGTAACACCGTTCACGTCATCAGACTTAACGGTGAGCATTTCCTGCAGGACAGCTAGCTGAGGG
+
CCCCCGGGGGGGGGGGGEAFFGGGGDFGGGGGGGGGGGGGEFDFECEFFGGGGGGGGGGFGGGGGGG?F@FGGGFGGGGGGGGGFFGGGECCFGCFGGEGGEGGGGGGG>FGGGGCEGGGGGGFFFGGGGGGGGGGGFF7EFGG,=EGGGGCGFE8>DEGGGGGGGDFGGGFGGGG?AFFFEFFGCFGFDFFFF5>>>GFFF4++=9F@49AGGGFFD==@FD@??=60<?3)6597?38))))(/6;((376=03:4)).::4=))46618(()3<A2>AF(.541(4?(.)),-4).,(
@M01607:188:000000000-KTTC9:1:1101:17697:2391 2:N:0:AAGGAGAC+CCGAAGAT
TTAGTCTGCGCTTTCAGAAACTTTAATAAATCTTTCACGGATTTGCTCCCGTCGGAGTTAGCACAATCCGCTGCCGGGTTTTAACCCGACAGCAGTGACCTGTTTGAGCGAGAATTACTCGTCTTCCAGTTCGATGTTGATACCCAGCGAACGAATCTCTTTCAACAATACGTTGAAGGATTCTGGCATGCCCGGCTCCATCTGATGGTTGCCGTCCACGATGTTTTTATACATCTTGGTACGACCGTTCACGTCATCAGACTTAACGGTTAGCATTTCCTGCAAGGGTTCAAGCTGAGGA
+
CCCCCGGGGGGGGGGGGFG6=CCFGGGGGGGGGGGGGGGGGGGG9FFGGGDGGGGGGGGGGGGGGGGGGGGGGGGDGGGGGGGGGGGGGGGGFGGGGGFGGGGGGGGGGGGGGGGGGGGGGGGGGGGGGGGGGGFGGGGFGGG8EGGGGGGCGFGGGGGGGGGGGGGGGGGGGGGGFFFFFFFFGFFGFFFEF>>>@EDFFC;FGF>FFE>AFGGBA@E@FDF@E<)67C5<65CFFF3FCC;?;>>??2(623(4165<20:AF<<892(1(-:>A>B2<>71)5<?,(()-)),.4(4)
@M01607:188:000000000-KTTC9:1:1101:19286:2396 2:N:0:AAGGAGAC+CCGAAGAT
TTAGTCTGCGCTTTCAGCAACTTTAATAAATCTTTCACGGATTTGCTCCCGTCGGAGTTAGCACAATCCGCTGCCGGGTTTTAACCCGACAGCAGTGACCTGTTTGAGCGAGAATTACTCGTCTTCCAGTTCGATGTTGATACCCAGCGAACGAATCTCTTTCAACAATACGTTGAAGGATTCTGGCATGCCCGGCTCCATCTGATGGTTGCCGTCCACGATGTTTTTATACATCTTGGTACGACCGTTCACGTCATCAGACTTTACGGTGAGCATTTCCTGCATTAGGTGATTCTGATGG
+
CCCCCGGGGGGGGGG@=,==FGGGGGGGGGGGGGGGGGGGGGGGGGCEGGGGGDGGGGGGGGGGGGGGGGGGGGGGGGGGGGGGGGGGGGGGGGGGGGGGGGGGGGGGGGGGG+AFGGGGGGGFGGGGGGFGGGGFGGGFGGGGGGGGGG>EGFGGGGGGGGGGGGFFE,AFGG?CGFF56AFFGFG585AE>AFEA>>7886DFFFFE=?FGCGFBD@92>;(?CFFFECE?<<CFE8A))(3:@94<<26(.,-:AA774?<*)6:B?(667<?AB:BF23(4))6<)).))64:9)))
@M01607:188:000000000-KTTC9:1:1101:16679:2397 2:N:0:AAGGAGAC+CCGAAGAT
TTAGTCTGCGCTTTCAGAAACTTTAATAAATCTTTCACGGATTTGCTCCCGTCGGAGTTAGCACAATCCGCTGCCGGGTTTTAACCCGACAGCAGTGACCTGTTTGAGCGAGAATTACTCGTCTTCCAGTTCGATGTTGATACCCAGCGAACGAATCTCTTTCAACAATACGTTGAAGGATTCTGGCATGCCCGGCTCCATCTGATGGTTGCCGTCCACGATGTTTTTATACATCTTGGTACGACCGTTCACGTCATCAGACTTAACGGTGAGCATTTCCTGCAGTGAGTACAGCTGAGGG
+
CCCCCGGGGGGGGGGGGGG6CCCFGFGGGGGGGGGGGGGGGGGGAGFGGGGGGGGGGGGGGGGGGGGGGGGGGGGGGGGGGGGGGGGGGGGGGGGGGGGGGGGGGGGGGGGGGGGGGGGGGGGGGGGGGGGGGGGGGGGFGGGGGGFGGGGGGFGGGGGGGGGGGGGGGGGGGGGGGFFFFFFAFGGGFFFF?BDFAFGGFFFGGFFFFFFFGGGFFFFFFFFFEEFDFFFFEFFFCCEF9?33216?<FBFFF<6?BA<2:?DB49691,36?<7A6A29AB029(6244462>0(5:(,
@M01607:188:000000000-KTTC9:1:1101:14102:2399 2:N:0:AAGGAGAC+CCGAAGAT
TTAGTCTGCGCTTTCAGAAACTTTAATAAATCTTTCACGGATTTGCTCCCGTCGGAGTTAGCACAATCCGCTGCCGGGTTTTAACCCGACAGCAGTGACCTGTTTGAGCGAGAATTACTCGTCTTCCAGTTCGATGTTGATACCCAGCGAACGAATCTCTTTCAACAATACGTTGAAGGATTCTGGCATGCCCGGCTCCATCTGATGGTTGCCGTCCACGATGTTTTTATACATCTTGGTACGACCGTTCACGTCATCAGACTTAACGGTTAGCATTTCCTGCAGCTTTTACAGCTGAGGG
+
CCCCCGGGGGGGGGGGGGFFGGGGGGGGGGGGGGGGGGGGGGGGGGF<FFCFGEGGGGGGGGGGGGGGGGGGGGGGGGGGGGGGGGFGGGGGGGGGGGGGGGGGGFDFGGDEDGAFFGGGGGGGGGGGGGGGGGGGGGGFGGGGGGGGGGGGGEGGGGGGGGGGGGGGGGGGGGGGGFFFFEFFGFFGFDFFFEFFFEDFFFFGGFFFFE@FGGGEFD=@@DD@?<F@<EEF?CEFF?<FCF@?@>11:?7<BBF<3<44<B2<6:4(7?(8?<BA>))4<<21:087:2A768,),)313
@M01607:188:000000000-KTTC9:1:1101:9787:2400 2:N:0:AAGGAGAC+CCGAAGAT
TTAGTCTGCGCTTTCAGAAACTTTAATAAATCTTTCACGGATTTGCTCCCGTCGGAGTTAGCACAATCCGCTGCCGGGTTTTAACCCGACAGCAGTGACCTGTTTGAGCGAGAATTACTCGTCTTCCAGTTCGATGTTGATACCCAGCGAACGAATCTCTTTCAACAATACGTTGAAGGATTCTGGCATGCCCGGCTCCATCTGATGGTTGCCGTCCACGATGTTTTTATACATCTTGGTACGACCGTTCACGTCATCCGACTTACCGGTGAGCATTTCCTGCCCTTTTAGTTGGTGAGGG
+
CCCCCGGGGGGGGGGFG9EFGGGGGGGGGGGGGGGGGGGGGGGGGGGGGGGGGGGGGGGGGGGGGGGGGGGGGGGGGGGGGGGGGGGGGGGGGGGGGGGGGGGGGGGGGGGGGGGGEGGGGFGGGGGGGGGGGGGGGGGFGGGGGGGGGGDGGFGGGGGGGGGCFGGFGFDFGGG:EFFFFFFFGGGGF@F@A>@BBFDGFAEGCFFFFFBFG5ABFFFDFFFFE3;@FFEC?76CFF@F37,69>@F::()3222:B2(-49BF)(-(,(4(48?<4:A<A:((,()54(6:)(-().33
@M01607:188:000000000-KTTC9:1:1101:9269:2406 2:N:0:AAGGAGAC+CCGAAGAT
TTAGTCTGCGCTTTCAGAAACTTTAATAAATCTTTCACGGATTTGCTCCCGTCGGAGTTAGCACAATCCGCTGCCGGGTTTTAACCCGACAGCAGTGACCTGTTTGAGCGAGAATTACTCGTCTTCCAGTTCGATGTTGATACCCAGCGAACGAATCTCTTTCAACAATACGTTGAAGGATTCTGGCATGCCCGGCTCCATCTGATGGTTGCCGTCCACGATGTTTTTATACATCTTGGTACGACCGTTCACGTCATCAGACTTACCGGTGAGCATTTCCTGCAGTTTGATCAGCTGAGGG
+
CCCCCGGGGGGGGGGGG<CFFGGGDFGGGGGGGGGGGGGGGGGGGGGGGGGGGGGGGGGGGGGGGGGGGGGGGGGGGGGGEGGCFGGGDCFGGGGGGGGGGGGGGGGFGDGGGDGGGGGGGGGDGGGGGGGGGGGFFFFBGGGGGGGGGGGEGEGGGGGGGGGFDGGGGGGGGGGGFBFFFEFFGEGFFFFBADBEAFGGFF;++=B4>=?FC=/8ADFFFF;6CEA@(79?<?EFFF@F?E7?>9>702>>?F?(3A4<24?FF421,(436?B<>>A))60,8AAABF).-)))5)(,.
@M01607:188:000000000-KTTC9:1:1101:13813:2453 2:N:0:AAGGAGAC+CCGAAGAT
TTAGTCTGCGCTTTCAGAAACTTTAATAAATCTTTCACGGATTTGCTCCCGTCGGAGTTAGCACAATCCGCTGCCGGGTTTTAACCCGACAGCAGTGACCTGTTTGAGCGAGAATTACTCGTCTTCCAGTTCGATGTTGATACCCAGCGAACGAATCTCTTTCAACAATACGTTGAAGGATTCTGGCATGCCCGGCTCCATCTGATGGTTGCCGTCCACGATGTTTTTATACATCTTGGTACGACCGTTCACGTCATCAGACTTAACGGTTAGCATTTCCTGCCTTTATCCCAGCTGATGG
+
CCCCCGGGGGGGGGGGGGGFGGGGGGGGGGGGGGGGGGGGGGGGGGEFEGGGGGGGGGGGGGGGGGGGGGGGGGGGGGGGGGGGGGGGGGGGGGGGGGGGGGGGGGGGGGGGGGGGGGGGGGGGGGGGGFGGGGGGGGGFGGGGGGGGGGGGGFGGGGGGGGGGGGGGGGDGGGGGGFFFFFFFGGCGFDFEFFDF9ACGFFFGGFFFFEEFGGGAADFF>B@;<CFD@3<?<CCFFFFF?C;FFFFFFFF>6??BBF2877):B>>:>614342)..6:44:()))-)-.4.)(,5))..
@M01607:188:000000000-KTTC9:1:1101:23876:2455 2:N:0:AAGGAGAC+CCGAAGAT
TTAGTCTGCGCTTTCAGACACTTTAATAAATCTTTCACGGATTTGCTCCCGTCGGAGTTAGCACAATCCGCTGCCGGGTTTTAACCCGACAGCAGTGACCTGTTTGAGCGAGAATTACTCGTCTTCCAGTTCGATGTTGATACCCAGCGAACGAATCTCTTTCAACAATACGTTGAAGGATTCTGGCATGCCGGCCCCATCTGATGGTTGCCGTCCACGATGTTTTTATACATCTTGGTACGACCGTTCACGTCATCAGACTTAACGGTGAGCATTTCCTGCATTCCGTACTTCTGAGGGG
+
CCCCCGGGGGGGGGGGG,,CEFGGGEGGGGGGGGGGGGGGGGGGGFCFGGGGGGGGGGGGGGGGGGGGFGGGGGGGGGFECFGGGGGGGG:FGFGGGGGGGGGGGGGFGDGGGGGGGGFGGGGFFGGGGFGGGGGGGGGFGGGGGGGGGDGGGFGGGGGGGGGGGFGGGGGGGGGGGFFFFFFFGGGGFFFF55/*-:;A93*1CAA=E(AFCC545;2(1=@7?62/.5?EFFFE+;;1?@6BBF?B0(.:(((()),)4,5:B<191(32:A)6<))))(())6:?>1(4)--6)-4(-
@M01607:188:000000000-KTTC9:1:1101:14366:2459 2:N:0:AAGGAGAC+CCGAAGAT
TTAGTCTGCGCTTTCAGAAACTTTAATAAATCTTTCACGGATTTGCTCCCGTCGGAGTTAGCACAATCCGCTGCCGGGTTTTAACCCGACAGCAGTGACCTGTTTGAGCGAGAATTACTCGTCTTCCAGTTCGATGTTGATACCCAGCGAACGAATCTCTTTCAACAATACGTTGAAGGATTCTGGCATGCCCGGCTCCATCTGATGGTTGCCGTCCACGATGTTTTTATACATCTTGGTACGACCGTTCACGTCATCAGACCTAACGGTTAGCATTTCCTGCACACGTGTTTCCTGAGTG
+
CCCCCGGGGGGGGGGGGGGFGGGGGGGGGCFGGGGGGGGGGGGGGGGGGGGGGGGGGGGGGGGGGGGGGGGGGGGGGGGGGGGGGGGGGGGGGGGGGGGGGGGGGGGGGGGGGGGDFGDFGGGGGGGGGGGCE8EFGGGFFGGGGGGGGGGGGFGGGGEFGGGGEFGGGGGG?DCCCFFFFFFFG7FGF)@8A>9ABBGGFFFGFFFFFF>FFGCD?@EFFB1;<9;=;EEFFFE?FC@FC?2?F;;DB?(.:?:?0><<70(.*).((((-(.-6<6)5A<7(5469<1>77)59-6:<)
@M01607:188:000000000-KTTC9:1:1101:12786:2467 2:N:0:AAGGAGAC+CCGAAGAT
TTAGTCTGCGCTTTCAGAAACTTTAATAAATCTTTCACGGATTTTCTCCCGTCGGAGTTAGCACAATCCGCTGCCGGGTTTTAACCCGACAGCAGTGACCTGTTTGAGCGAGAATTACTCGTCTTCCAGTTCGATGTTGATACCCAGCGAACGAATCTCTTTCAACAATACGTTGAAGGATTCTGGCATGCCCGGCTCCATCTGATGGTTGCCGTCCACGATGTTTTTCTACATCTTGGTACGACCGTTCACGTCATCAGGCTTAACGGTTACCATTTCCTGCAGCATCAGCTGCTGAGTT
+
CCCCCEFGGGGGGGGDFC9FFGGGGGGGGGFF<FEGGGGGGGFD,@FGGGDCFGGEGGFGGFGFGFGF,:BEC@BFG>F@:CEEGGECEG7FGDFFGGAG9=FFEEA?FCFGG79@FGCGDEC@DFCFDFFEEGAFFGFFGGFE?>?FDGCEEDG6@FGGGFGFFF8=92=C@FGG?FF**19CDFCGF9FE>B59):;9+BC+++39E6/?F5:65(72(8(/?.;((.7794.);?;F3?D7320;?F(66:?13A-4)47<@AA?0<(()6)6<2).54(4(8(4)))))((.:)8)-
@M01607:188:000000000-KTTC9:1:1101:13302:2488 2:N:0:AAGGAGAC+CCGAAGAT
TTAGTCTGCGCTTTCAGAAACTTTAATAAATCTTTCACGGATTTGCTCCCGTCGGAGTTAGCACAATCCGCTGCCGGGTTTTAACCCGACAGCAGTGACCTGTTTGAGCGAGAATTACTCGTCTTCCAGTTCGATGTTGATACCCAGCGAACGAATCTCTTTCAACAATACGTTGAAGGATTCTGGCATGCCCGGCTCCATCTGATGGTTGCCGTCCACGATGTTTTTATACATCTTGGTACGACCGTTCACGTCATCAGACTTAACGGTGAGCATTTCCTGCAATTCGGGTAGCTGAGGG
+
CCCCCGFGGGGGGFG@CFFGGGGGGGGGGFFGGGGGGGGGFGFFGGFGGGFGEGGEGGGGGGGGGGCEFFGGEGCGGGFFEGGDAEGGGG@CFGFGEGGGGGGGGGGDGF>C7CGGGGGGGGGGGGGGGF;EGGGGGGFFCDDDFGGGGGGGGACCEGFGGDGGGGGFFGFF9FFFGFFFFFFFGGG558FEFBEFFEDF8BA::FAABC*?FEGD;25@@28=CCADFCEF5CC.8CEF?<;216(68(:A:??F7:))).:D=29?01((,4A><46<>A0(56)),4;?1(2-4)(,-
@M01607:188:000000000-KTTC9:1:1101:21104:2496 2:N:0:AAGGAGAC+CCGAAGAT
TTAGTCTGCGCTTTCAGCAACTTTAATAAATCTTTCACGGATTTGCTCCCGTCGGAGTTAGCACAATCCGCTGCCGGGTTTTAACCCGACAGCAGTGACCTGTTTGAGCGAGAATTACTCGTCTTCCAGTTCGATGTTGATACCCAGCGAACGAATCTCTTTCAACAATACGTTGAAGGATTCTGGCATGCCCGGCTCCATCTGATGGTTGCCGTCCACGATGTTTTTATACATCTTGGTACGACCGTTCACGTCATCAGACTTAACGGGTAGCATTTCCTGCCAGGAACTGGGCTTAGGG
+
CCCCCGGGGGGGGGG6<,==EFGGGGGGGGGGGGGGGGGGGGGGGGFFGGGGGGGGGGGGGGGGGGGGGGGGGGGGGGGGDGGGGGGGGGGGGGGGGGGGGGGGGGGGGGGGGGGGGGFGGGGGGGGGGGGGGGGGGGGFGGGGGGGGGGGGGFCFGGGGGGGGGGGFCCFFFGCCEFF?FFAFGDGGFDFFFFF47>GGFFFGFFFF=A?FGEG>B2B@9>7=ECFF?EFC?C7.@5@FEF(39;(:<:72132:(.432?7:*:AB;(--1:92:AA2A2((531:17>?(2((()).(
@M01607:188:000000000-KTTC9:1:1101:13435:2505 2:N:0:AAGGAGAC+CCGAAGAT
TTAGTCTGCGCTTTCAGAAACTTTAATAAATCTTTCACGGATTTGCTCCCGTCGGAGTTAGCACAATCCGCTGCCGGGTTTTAACCCGACAGCAGTGACCTGTTTGAGCGAGAATTACTCGTCTTCCAGTTCGATGTTGATACCCAGCGAACGAATCTCTTTCAACAATACGTTGAAGGATTCTGGCATGCCCGGCTCCATCTGATGGTTGCCGTCCACGATGTTTTTATACATCTTGGTACGACCGTTCACGTCATCAGACTTAACGGTGAGCATTTCCTGCATCCCTCTAAGCTGAGGA
+
CCCCCGGGGGGGGGGECFFFGGGGGGGGGGGGGGGGGGGGGGGGEGGGGGGGGGGGGGGGGGGGGGGGGGGGGGGGGGGGGGGGGGGGDEEGGGGGGGGGGGGGGGG7FGDFGEGGGGGGGGGGGGGGGGGGGGGGFGGFGGGDFGGDGGGGGFGGGGGGGFGGGGFFGFGGGGFGGFAFFFFFGGGGFFFFFFFFAEGGFFFG:FFFFEEFCDC4?@E@>BF@ECA@0?EC5??ECEFFE?(,:>9@?7?<02((4::2,352=4A?>?:B?F<>2>AAFF?7)<(,:<B2)6:A?236)
@M01607:188:000000000-KTTC9:1:1101:22872:2510 2:N:0:AAGGAGAC+CCGAAGAT
TTAGTCTGCGCTTTCAGCCACTTTAATAAATCTTTCACGGATTTGCTCCCGTCGGAGTTAGCACAATCCGCTGCCGGGTTTTAACCCGACAGCAGTGACCTGTTTGAGCGAGAATTACTCGTCTTCCAGTTCGATGTTGATACCCAGCGAACGAATCTCTTTCAACAATACGTTAAAGGATTCTGGCATGCCCGGCTCCATCTGATGGTTGCCGTCCACGATGTTTTTATACATCTTGGTACGACCGTTCACGTCATCAGACTTAACGGTGAGCATTTCCTGCAGGAGTCTGATCTGAGGG
+
CCCCCGGGGGGGGGGGG9,CFGGGGGGGGGGGGGGGGGGGEGGGFGGGGGGGGGGGGGGGGGGGGGGGGGGGGGGGGGGGGGGGGGGGGGGGGGGGGGGGGGGGGFFCFEGDGGGGGGGGGGGFGGGGG@FGGGGFGGGFGDFGGGFFGGGGGFGGGGGGGGFFGGGGGACF9DGGFFFFFFFFCFGGFFFFFBEFBFDGFAAGGF8AEFDFGEGEFFFF==;159A=0<)97)?EF5=4/<<<FF9?::72,.(-1)).)48B?A<36:-,,522:644>)440((-4:92)6-.))-((
@M01607:188:000000000-KTTC9:1:1101:15818:2511 2:N:0:AAGGAGAC+CCGAAGAT
TTAGTCTGCGCTTTCAGAAACTTTAATAAATCTTTCACGGATTTGCTCCCGTCGGAGTTAGCACAATCCGCTGCCGGGTTTTAACCCGACAGCAGTGACCTGTTTGAGCGAGAATTACTCGTCTTCCAGTCCGATGTTGATACCCAGCGAACGAATCTCTTTCAACAATACGTTGAAGGATTCTGGCATGCCCGGCTCCATCTGATGGTTGCCGTCCACGATGTTTTTATACATCTTGGTACGACCGTTCACGTCATCAGCATTAACGGGTAGAATTTCCTGCACCCCCGCCCGCTGACGG
+
CCCCCGGGGGGGGGGGGGEGGGGGGGGGGGGGGGGGGGGGGGGGGGGFGGGGGGGGGGGGGGGGGGGGGGGGGGGGGGGGGGGGGGGGDGDGGGGGGGGGGGGGGGGGGGGGGGGGGGGGGGGGGGGGGGGGGGGGGGGFFGGGGGGGGGGGGFGGGCGGGGGGGGGGGGGGGGGGGFFFFFFFGGGGFFFFFFFF2@>CCFCFFFFFFEBFFEEEFFFF>D@@E?FDDFFEEEC3@?<F3?0;FF>:?<:AB?023<52)))./-5(9(-23)).66:>)).((43((((,--(,-((,-
@M01607:188:000000000-KTTC9:1:1101:8725:2512 2:N:0:AAGGAGAC+CCGAAGAT
TTAGTCTGCGCTTTCAGAAACTTTAATAAATCTTTCACGGATTTGCTCCCGTCGGAGTTAGCACAATCCGCTGCCGGGTTTTAACCCGACAGCAGTGACCTGTTTGAGCGAGAATTACTCGTCTTCCAGTTCGATGTTGATACCCAGCGAACGAATCTCTTTCAACAATACGTTGAAGGATTCTGGCATGCCCGGCTCCATCTGATGGTTGCCGTCCACGATGTTTTTATACATCTTGGTACGACCGTTCACGTCATCAGACTTCACGGTGAGCATTTCCTGCAGGTGAGTCGGCTGAGGT
+
CCCCCGGGGGGGGGGFG,6EFGGGGGGGGGGGGGGGGGGGGGGGGGFGGGGGGGGGGGGGGGGGGGGGGGGGGGGGGGGGDGGGGGGGGGGGGGGGGGGGFGGGGFGGGGGGGGGGGGGGGGGGGGFFGFGGGFGGGGGFGGGFGGGGGGGGGAE?CFGGGGGG@=EGGGGGGGGGGFFFACAFGFFGFDF8F5?BAD77CA4=EFFFEEDFF554?239(:?8??A0=3CCEFE?CC@FCEFFB19<FF?9(.8?064825,6*-)31:(::>F<A><<<B00:01(6:AD((4:BFF6.
@M01607:188:000000000-KTTC9:1:1101:17022:2535 2:N:0:AAGGAGAC+CCGAAGAT
TTAGTCTGCGCTTTCAGAAACTTTAATAAATCTTTCACGGATTTGCTCCCGTCGGAGTTAGCACAATCCGCTGCCGGGTTTTAACCCGACAGCAGTGACCTGTTTGAGCGAGAATTACTCGTCTTCCAGTTCGATGTTGATACCCAGCGAACGAATCTCTTTCAACAATACGTTGAAGGATTCTGGCATGCCCGGCTCCATCTGATGGTTGCCGTCCACGATGTTTTTATACATCTTGGTACGACCGTTCACGTCATCCGCATTAACGGTTAGCATTTCCTGCACCCCTTTCAGCTGCGGG
+
CCCCCGGGGGGGGGGGGGG@FFFGGGGGGGGGGGGGGGGGEGGG,FFGGGGGGGGGGGGGGGGGGGGGGGGGGGGGGGGGGGGGGGGGGGGGGGGFGGGGGGGGGGGGGGGGGGGGDGGGGGGGGGGGGGGGGGGGGGGFGGGGFGGGGGGGGFGGGGGGGGGGDGGGGGGGGGGFFFFFFFFFGGGFFCFFFFFFBFGGFFFGFFAFEF:FFGGFFFFF>FFDFEA@6ECF??CEFFFF)62;>B@;<7:AF21,4>)4(((-9<A09?0:2)-6:<)6))5:?((((.,46)-)((,4(
@M01607:188:000000000-KTTC9:1:1101:12068:2537 2:N:0:AAGGAGAC+CCGAAGAT
TTAGTCTGCGCTTTCAGAAACTTTAATAAATCTTTCACGGATTTGCTCCCGTCGGAGTTAGCACAATCCGCTGCCGGGTTTTAACCCGACAGCAGTGACCTGTTTGAGCGAGAATTACTCGTCTTCCAGTTCGATGTTGATACCCAGCGAACGAATCTCTTTCAACAATACGTTGAAGGATTCTGGCATGCCCGGCTCCATCTGATGGTTGCCGTCCACGATGTTTTTATACATCTTGGTACGACCGTTCACGTCATCAGACTTAACGGTGAGCATTTCCTGCAGTATAGGGGGCTGAGGG
+
CCCCCGGGGDGGGGGFFFEFFGGGGGGGGGGGGGGGGGGGGGGGFGGGGGGGGGGGGGGGGGGGGGGGGGGGGGGGGGGGGGGGGGGGGGGGGGGGGGGGGGGGGGGFGG7FGEGGGGGGGGGGGGGGGGGGEFGGGGGFFGGGGGGGGDGGGAGGGGGGGGGGGGGGFFGGGGGFCFFFFFFFGG>CF5FEFBEFBFGGFFFGGFAFFFDFGGGEB23>2/1=?9A=0?EFEFFFFF<63?@;@69DFFFFBBBFBF<>3),4*5-27:??<0))6<>2>A?049))6.40(-14<(,4(
@M01607:188:000000000-KTTC9:1:1101:23589:2539 2:N:0:AAGGAGAC+CCGAAGAT
TTAGTCTGCGCTTTCAGCCACTTTAATAAATCTTTCACGGATTTGCTCCCGTCGGAGTTAGCACAATCCGCTGCCGGGTTTTAACCCGACAGCAGTGACCTGTTTGAGCGAGAATTACTCGTCTTCCAGTTCGATGTTGATACCCAGCGAACGAATCTCTTTCAACAATACGTTGAAGGATTCTGGCATGCCCGGCTCCATCTGATGGTTGCCGTCCACGATGTTTTTATACATATTGGTACGACCGTTCACGTCATCAGACTTAACGGTGAGCATTTCCTGCAGCAACTTATGCTGCTGG
+
CCCCCGGGGGGGGGGGG,,CFGGGGGGGGGFGGGGGGGGGFGGGGGGGGGGGGGGGGGGGGGGGGGGGGDGGGDGGGGGGDGFGGFFGEGGGGGGGGGGGGGGGGFE=FCGGGEGFGGGFGGGDGGGGGFEGEGGG8FGFGGGFCFGFGGGGEDGGGFGGGGGGGGGGGGGGGFFFCAFFFEFFGGGGFFF@AEFD=@79FFEGCAFFFA>AF?E??DE@@DDF?C;@<33?<)).+)/A7?D09>62147AFFFFB>)42:)6*.439?<0:022<<<<A)(,.)(,.44).):2:))..
@M01607:188:000000000-KTTC9:1:1101:7241:2543 2:N:0:AAGGAGAC+CCGAAGAT
TTAGTCTGCGCTTTCAGAAACTTTAATAAATCTTTCACGGATTTGCTCCCGTCGGAGTTAGCACAATCCGCTGCCGGGTTTTAACCCGACAGCAGTGACCTGTTTGAGCGAGAATTACTCGTCTTCCAGTTCGATGTTGATACCCAGCGAACGAATCTCTTTCAACAATACGTTGAAGGATTCTGGCATGCCCGGCTCCATCTGATGGTTGCCGTCCACGATGTTTTTATACATCTTGGTCCGACCGTTCACGTCATCAGACTTAACGGTTAGCATTTCCTGCAACCATGCTTGCTGAGGG
+
CCCCCGGGGGGGGGGFGG,CFGGGGGGGGGGGGGGGGGGGGGGGGGGGGGGGGGGGGGGGGGGGGGGGGDGGGGGGGGGGDGGGGGGGGGDFGGGGGGGGGGGGGFGFGGGDG+EAFGDGGGGGGGGGGFGGGGGGGGGFG=FGGGGGGGGGGE+=EFGGGGCEFFGGGGGGGGGGCFFCFEFFGGGGFDFFFD>D49DG8FFFGFFAFEAFGEEFFFFF@=D@<7A;6E35563?=?38)/49>@1<:B2<02(,4>)44))66)--12(48<))625)6<?:<?22,:24<<:24A23(
@M01607:188:000000000-KTTC9:1:1101:20005:2543 2:N:0:AAGGAGAC+CCGAAGAT
TTAGTCTGCGCTTTCAGAAACTTTAATAAATCTTTCACGGATTTGCTCCCGTCGGAGTTAGCACAATCCGCTGCCGGGTTTTAACCCGACAGCAGTGACCTGTTTGAGCGAGAATTACTCGTCTTCCAGTTCGATGTTGATACCCAGCGAACGAATCTCTTTCAACAATACGTTGAAGGATTCTGGCATGCCCGGCTCCATCTGATGGTTGCCGTCCACGATGGTTTTATACATCTTGGTACGACCGTTCACGTCATCAGACTTAACGGTGAGCATGTCCTGCAGCTTAACAAGCTGAGGG
+
CCCCCGGGGGGGGGG66,<;CFGGGGGGGGGGGGGGGGGGGGGGGFCFFGGGGGGGGGGGDGGGGGGGGGGGGGGGGGGGGGGGGGGGGGGGGGGGGGGGGGGGGGGFDGGGGDFFGGFGGGGGGGGGGGGFGGGGGGGFFGGGFFGGGGGGGFGGGGGFGGGGGGGFG9FGGGDGGAF?AAAFGGGGFBFEFE?BAFGGFFCGGFFFFF:6CGG4?=@@FB((7>F@CE)))).)17@FC?(,6>91(((.8:66:<<??B?2046:>6(4<BB<).5:472(4)()).)6).())5(:(
@M01607:188:000000000-KTTC9:1:1101:15617:2580 2:N:0:AAGGAGAC+CCGAAGAT
TTAGTCTGCGCTTTCAGAAACTTTAATAAATCTTTCACGGATTTGCTCCCGTCGGAGTTAGCACAATCCGCTGCCGGGTTTTAACCCGACAGCAGTGACCTGTTTGAGCGAGAATTACTCGTCTTCCAGTTCGATGTTGATACCCAGCGAACGAATCTCTTTCAACAATACGTTGAAGGATTCTGGCATGCCCGGCTCCATCTGATGGTTGCCGTCCACGATGTTTTTATACATCTTGGTACGACCGTTCACGTCATCAGACTTAACGGTTAGCATTTCCTGCACCCGGTGAAGCTGAGGG
+
CCCCCGGGGGGGGGGGGGGFGGGGGGGGGGGGGGGGGGGDGGGGGGFFGGGFGGGGGGGGGGGGGGGGGCGGGGGDGGGGDFFGGGGGGGEGGEGGGGGGGGGGGGGFGG>CGGCFGGFACEEGGGGGDGFGGGGGGFGFGGGFGGGFEGGGGFGGGFGGGGGGGG9EEFFGGGC+?AFFFFFFGCFGF@A8CE5B@DGF8CCF79AFFE5FF=CEB@EF@FF3?CFDFE3C3?ECFEEF3?;;;BF11::6,106:<9<<7:DF2<<1?(((.45><A2<).4><(-(,(-)6)).).:4
@M01607:188:000000000-KTTC9:1:1101:15090:2584 2:N:0:AAGGAGAC+CCGAAGAT
TTAGTCTGCGCTTTCAGAAACTTTAATAAATCTTTCACGGATTTGCTCCCGTCGGAGTTAGCACAATCCGCTGCCGGGTTTTAACCCGACAGCAGTGACCTGTTTGAGCGAGAATTACTCGTCTTCCAGTTCGATGTTGATACCCAGCGAACGAATCTCTTTCAACAATACGTTGAAGGATTCTGGCATGCCCGGCTCCATCTGATGGTTGCCGTCCACGATGTTTTTATACATCTTGGTACGACCGTTCACGTCCTCGGACTTAACGGTGAGCATTTCCTGCAGTACGTGGCGCTGAGGG
+
CCCCCGGGGGGGGGGGGGGGGGGGGGGGGGGGGGGGGGGGGGGGGCECFGGGGGGGGGGGGGGGGGGGGGGGGGGGGGGGEGGGGGFGGGGGGGGGGGGGGGGGGGGGGGGGGGGGGGGGGGGGGGGGGGGGGGGGGGGFGGGGGGGGGGDEGFGGGGGGGGGGGGGGGCGFGGGGCFAFFFFFGEFGFFFEFFFFFBGGFFEG@FFFFFDF87C>EFFDFBFF??;<;<CEFEE9AC3B?EF@0>F;23.4:1((45((-4(5=AA6;??F0,).<A2:>A::BFA20,(-4(-7;60,-
@M01607:188:000000000-KTTC9:1:1101:13265:2587 2:N:0:AAGGAGAC+CCGAAGAT
TTAGTCTGCGCTTTCAGAAACTTTAATAAATCTTTCACGGATTTGCTCCCGTCGGAGTTAGCACAATCCGCTGCCGGGTTTTAACCCGACAGCAGTGACCTGTTTGAGCGAGAATTACTCGTCTTCCAGTTCGATGTTGATACCCAGCGAACGAATCTCTTTCACCAATACGTTGAAGGATTCTGGCATGCCCGGCTCCATCTGATGGTTGCCGTCCACGATGTTTTTATACATCTTGGTACGACCGTTCACGTCACCAGACTTAACGGTGTGCCATTCCTGCACAAGTAGTTGTTGAGTC
+
CCCCCCF<FEGE@FC@6C,6E<CFFFFFEGCGEGDEDEG@F@BF<A<F<FDGGGGGGGGGCDFFFGGGGD@EGEFGGEG@EFFFFEEEDF:CFGFGFFFFGCFGGGG7FFC>CGGFEF@?CFG?FGGGGFEFGGGGG=CFCFGGGGGGEGEGD>+=EGGGGGGG,@D8DGGGGGG+=C6:FCFFG7FGFDFEAAAD)@77A>;BF>8>EC?A0CE?)(0-2>0,795=@<?3).<37<)A)<1?@1(/8?(::2((().8((,60-)-3(,,(.))..6:A).(.)((.6).-)),(.5)-
@M01607:188:000000000-KTTC9:1:1101:22993:2587 2:N:0:AAGGAGAC+CCGAAGAT
TTAGTCTGCGCTTTCAGCCACTTTAATAAATCTTTCACGGATTTGCTCCCGTCGGAGTTAGCACAATCCGCTGCCGGGTTTTAACCCGACAGCAGTGACCTGTTTGAGCGAGAATTACTCGTCTTCCAGTTCGATGTTGATACCCAGCGAACGAATCTCTTTCAACAATACGTTGAAGGATTCTGGCATGCCCGGCTCCATCTGATGGTTGCCGTCCACGATGTTTTGATACATCTTGGTACGACCGTTCACGTCATCAGACTTAACGGTGAGCATTTCCTGCATTCACCAAGGCTGAGGG
+
CCCCCGGGGGGGGGGGG,<<FGGGGGGGGGGGGGGGGGGGGGGGFGGCGGEFGGGGGGGGGGGGGGGGGGGGEGGGGGGGGGGGGGGEGGGGGFGGGGGGGGGGGGGFG>FEGGGFGGGGGGGGGGGGGEEGGFFGGGGFGGGGGGDGGGGGGFGGGGGGGGGGGGGGGGGFFFGGGFF??CFFGCFGFFFB>5>B9ADFFCCGGFFAFC8FDEEFFFFFFFF@EEF(6C?CEE67C)7ACEF;@FF??B7A0:?3?<)2)5>BFFAF9?:08?5<<9)5>901<2:A).<0((-.4?0((
@M01607:188:000000000-KTTC9:1:1101:19080:2592 2:N:0:AAGGAGAC+CCGAAGAT
TTAGTCTGCGCTTTCAGAAACTTTAATAAATCTTTCACGGATTTGCTCCCGTCGGAGTTAGCACAATCCGCTGCCGGGTTTTAACCCGACAGCAGTGACCTGTTTGAGCGAGAATTACTCGTCTTCCAGTTCGATGTTGATACCCAGCGAACGAATCTCTTTCAACAATACGTTGAAGGATTCTGGCATGCCCGGCTCCATCTGATGGTTGCCGTCCACGATGTTTTTATACATCTTGGTACGACCGTTCACGTCATCAGACTTAACGGTGAGCATTTCCTGCATGCAGGGCGGCTTAGGG
+
CCCCCGGGGGGGGGG;;6=;EFGGGGGGGGGGGGGGGGGGGGGGGGFFGGGGGGGGGGGGGGGGGGGGGGGGGGGGGGGGGGGGGGGGGGGGGGGGGGGGGGGGGEGGGGDEGEGGGGGGDGGGGGGGFGGGGGGGGGGFGGGFGGGGGGGGGFEGGGGGGGGGGGFFGGGCFGGFGFFFFCFFCFFGFBFBCEEFAFGGFFEG9CFAEF4FGGC>B>FFFF63??FFFFCCF39CFC@BCC;0;B@;F10<1,-189A?7>7<4:A3>F0<1822>>::>>F(<A))6:66600((.33.
@M01607:188:000000000-KTTC9:1:1101:19978:2597 2:N:0:AAGGAGAC+CCGAAGAT
TTAGTCTGCGCTTTCAGCAACTTTAATAAATCTTTCACGGATTTGCTCCCGTCGGAGTTAGCACAATCCGCTGCCGGGTTTTAACCCGACAGCAGTGACCTGTTTGAGCGAGAATTACTCGTCTTCCAGTTCGATGTTGATACCCAGCGAACGAATCTCTTTCAACAATACGTTGAAGGATTCTGGCATGCCCGGCTCCATCTGATGGTTGCCGTCCACGATGTTTTTATACATCTTGGTACGACCGTTCACGTCATCAGACTTAACGGTGAGCATTTCCTGCATTGTGTATAGCTGAGGG
+
CCCCCGGGGGGGGGG;<,==EFFGGGGGGGGGGGGGGGGGGGGGGGEFFGGGGGGGGGGGGGGGGGGGGGGGGGGGGGGGGGGGGGGGGGGGGGGGGGGGGGGGGGGGGGGGGGGGGGFGGGGGGGGGGGGGGGGGGGGFGGGGGGGGGGGGGFGGGGGGGGGGGGGGGGGGDFG?FFFFFEFFGGGGBDFFFFFFAFGFFFFGGFFFFF>FGGEEFFFFFFD3?CFFDFFF??<?6C7ACE@FFF61,4?FBB:67>9>27:<?AF6>B1?B?>BFF<B9<:(:),66(6))6)-),2,(
@M01607:188:000000000-KTTC9:1:1101:20707:2599 2:N:0:AAGGAGAC+CCGAAGAT
TTAGTCTGCGCTTTCAGCACCTTTAATAAATCTTTCACGGATTTGCTCCCGTCGGAGTTAGCACAATCCGCTGCCGGGTTTTAACCCGACAGCAGTGACCTGTTTGAGCGAGAATTACTCGTCTTCCAGTTCGATGTTGATACCCAGCGAACGAATCTCTTTCAACAATACGTTGAAGGATTCTGGCATGCCCGGCTCCATCTGATGGTTGCCGTCCCCGATGTTTTTATACATCTTGGTACGACCGCTCACGTCATCAGACTTAACGGTGAGTCTTTCCTGCAGGGATTGACGCTGCGTG
+
<@BCAFGC9FGGGGF,,<=,;FGGGGG<@FEEFFGGCGFC@EFGGG<FGGGGGDE@+,CBEGCFGDEFFGDGEDGGGGGE@FFFGFGGGGEEGFGGGGGGGEFGGGGGFGEEGEG;,FF;CFEGGGCFGFFGGFGGGGFFD=FGFFBD>EGCC5+6AFGGGGFF899,<CFFGG7+9?9:61:>FA>7A@FBFBBEFEDFFFFGF68A@E))::C5)(/5(.3/1<5?@3)9).94FF36753196>(42(2:7?0(<2,)5>A4)<1(42<:))6::<<)4(,,.((87().3(-8014(
@M01607:188:000000000-KTTC9:1:1101:10262:2617 2:N:0:AAGGAGAC+CCGAAGAT
TTAGTCTGCGCTTTCAGAAACTTTAATAAATCTCTCACGGATTTGCTCCCGTCGGAGTTAGCACAATCCGCTGCCGGGTTTTAACCCGACATCAGTGACCTGTTTGAGCGAGAATTACTCGTCTTCCAGTTCGATGTTGATACCCAGCGAACGAATCTCTTTCAACAATACGTTGAAGGATTCTGGCATGCCCGGCTCCATCTGATGGTTGCCGTCCACGATGTTTTTATACATCTTGGTACGACCGTTCACGTCATCAGACTTAACGGTGAGCATTTCCTGCACGCAGTCGGGCTGAGGG
+
CCCCCGFFGGGGGGGFG,CFFGGGGGGGGGGGGGGGGGGGGGGGGGGGGGEGGGGGGGGGGGGGGGGGGGGGGGGGGGEGGGGGGGGGECFDFECFGGGGGGGGGFGGGGGGG7FGFGGGGGGGGGGGGGGGGGGGGGGFGGGGC9F?EGGGGFGGGGGGGGGGCGGGGGGGGGFFC?FAFAFFGF57CDFFFFBDAFGGF6A@G>FFECBFG75?B@E=BBBDE?),,96CE?3)@?<FCC0?9;2;7.(:4?0(.--44484/44:960?8:A?FF446)43407(73?(,(((2<1:(
@M01607:188:000000000-KTTC9:1:1101:16300:2630 2:N:0:AAGGAGAC+CCGAAGAT
TTAGTCTGCGCTTTCAGAAACTTTAATAAATCTTTCACGGATTTGCTCCCGTCGGAGTTAGCACAATCCGCTGCCGGGTTTTAACCCGACAGCAGTGACCTGTTTGAGCGAGAATTACTCGTCTTCCAGTTCGATGTTGATACCCAGCGAACGAATCTCTTTCAACAATACGTTGAAGGATTCTGGCATGCCCGGCTCCATCTGATGGTTGCCGTCCACGATGTTTTTATACATCTTGTTACGACCGTTCACGTCATCAGACTTAACGGTTAGCATTTCCTGCACTAGATTAAGCTGAGGG
+
CCCCCGGGFGCFGDFFGE<CDEGGACFG9FFFGFGGCFGEGEGGGGCEFEEFEGCBFGGGFGGGGGGGGGGGF7FGGG:FG@FG9FFEGG7CGFGGFFEFGGGGGGACEFG:CEGGGGFDBFGGGGDEAF;FEG8EEFDFGFGDGFEFEEEGGFCFE,=DGG8A,EFCDCDGGGFFCFFF5AFFFGCCFDFCF>?5)9DGF>47+46ABC4AF*=AFFF=2(38<CF31C5C363)19.;)<1,:>>333490,((())5),)6/44<>6(3294)46<<A2:?7)),)6))-)45>B8(4
@M01607:188:000000000-KTTC9:1:1101:7852:2640 2:N:0:AAGGAGAC+CCGAAGAT
TTAGTCTGCGCTTTCAGAAACTTTAATAAATCTTTCACGGATTTGCTCCCGTCGGAGTTAGCACAATCCGCTGCCGGGTTTTAACCCGACAGCAGTGACCCGTTTGAGCGAGAATTACTCGTCTTCCAGTTCGATGTTGATACCCAGCGAACGAATCTCTTTCAACAATACGTTGAAGGATTCTGGCATGCCCGGCTCCATCTGATGGTTGCCGTCCACGATGTTTTTATACATCTTGGTACGACCGTTCACGTCATCAGACGTAACGGTTAGCATTTCCTGCAGAACCGCCAGCTGAGGA
+
CCCCCGGGFGGGGGGGGE<FGGGGGGGGGGGGGGGGGGGGGGGGGGGGGGGGGGGGGGGFCFGGGGGGGGGGGDFGGGGG@FGGGGGGGGCFGGGG?EDFGGGGGGGCFEGEGGGGGGGGGGGFGGGGGGGGGGGGFGGFGFGFGGGGGGGGGBEFEDEFGGGGGGGCGGFGGG?GCFAA5>AFGAFGFFFEF>>A=>GGFFFGGC8FEFDFGDCBEFF>117@<CA@0<EEFCE6767ACEFDF>>BFB?A:8??(64<<7(408::24(-.)6<A>ABAA:<>)4((-9(,21:(),4)
@M01607:188:000000000-KTTC9:1:1101:17541:2666 2:N:0:AAGGAGAC+CCGAAGAT
TTAGTCTGCGCTTTCAGAAACTTTAATAAATCTTTCACGGATTTGCTCCCGTCGGAGTTAGCACAATCCGCTGCCGGGTTTTAACCCGACAGCAGTGACCTGTTTGAGCGAGAATTACTCGTCTTCCAGTTCGATGTTGATACCCAGCGAACGAATCTCTTTCAACAATACGTTGAAGGATTCTGGCATGCCCGGCTCCATCTGATGGTTGCCGTCCACGATGTTTTTATACATCTTGGTACGACCGTTCACGTCATCAGACTTAACGGTGAGCATTTCCTGCAAGGCGGTTAGCTGAGGT
+
CCCCCGGFGGGGGGGGGGG@EEFFGFGGGGGGGGGGGGGGGGGG9FDFGGEGGGGGFGGGGGGGGGGGGGFGGGGGGGGGDGGGGG8F=CGGG@FGGGGGGGGFFFGFGGEGGGGGGGGGGGGGGGGGGFGFGDFGGGG?FFFGGGGGGGGGGFGGGGGGGGGFGG@FGGGGFGGGGFFFFFFFDGGFFFFFFF>?)97;=CEFEF69EEEFCEGEFFE@22;@?<5((19<<C)9@E@B9?;0(6>DF??D:1283:)4)),44648(((,,.))..).-)5,))4:06194:<56)3((
@M01607:188:000000000-KTTC9:1:1101:7948:2687 2:N:0:AAGGAGAC+CCGAAGAT
TTAGTCTGCGCTTTCAGAAACTTTAATAAATCTTTCACGGATTTGCTCCCGTCGGAGTTAGCACAATCCGCTGCCGGGTTTTAACCCGACAGCAGTGACCTGTTTGAGCGAGAATTACTCGTCTTCCAGTTCGATGTTGATACCCAGCGAACGAATCTCTTTCAACAATACGTTGAAGGATTCTGGCATGCCCGGCTCCATCTGATGGTTGCCGTCCACGCTGTTTTTATACATCTTGGTACGACCGTTCACGTTATCAGCATTAACGGTGAGCATTTCCTGCATAATCCGATGCGTAGGG
+
CCCCCGGGGGDGGGGFGE,CFGGGFGG<FGFGGGGFGGGGGGGGGGGGGGGFGGGFDFFGGGGGGGGFGD7FGGGGCEGGDGGGFGGDGGGGGFFGFGGGGGGGGGG7FGGCGGGGGGCAEGGGGGFGFFFGGFGGGG87E9==BFGGGGGGGE>FGFGGGGGFF,,D?7CFFFFG9AF5*>6EGFGGFBFFFF>DFFGGFF*=+19*:A9FFCE;8(>((812;4F(/<6E)<C36)7A)<;;9B0::1043(((.))))..6/-)((4?:(5<7<AA26>(().).).2((-((((--4
@M01607:188:000000000-KTTC9:1:1101:20828:2694 2:N:0:AAGGAGAC+CCGAAGAT
TTAGTCTGCGCTTTCAGCAACTTTAATAAATCTTTCACGGATTTGCTCCCGTCGGAGTTAGCACAATCCGCTGCCGGGTTTTAACCCGACAGCAGTGACCTGTTTGAGCGAGAATTACTCGTCTTCCAGTTCGATGTTGATACCCAGCGAACGAATCTCTTTCAACAATACGTTGAAGGATTCTGGCATGCCCGGCTCCATCTGATGGTTGCCGTCCACGATGCTTTTATACATCTTGGTACGACCTTTCACGTCATCAGACTTAACGGTGCGCATTCTCGGCAGTAATGCGGGCTGAGGG
+
BCACCGGGGCEGEGG6<,;;CEEGGGGGFGGGGGGGGGFG::FFGGEFEDGGGGDGGGEGFGGGGGGFGGGGEG?FGGGGDGGGGGGGGDEGGGDFFGGGGGGADFFGGGCCCCEGGGF9>FEFFCAFAFGFGGGGGGG9FFGGGFGCECG885CGGFGGGGGGGGGGGGFDCF??DAAFF7AAGEFDF9A5AEFE4B>9AA*=@AC6EC5FDG5)8>32(-/(7933)7<59..9+.7;)56,2((.49C?1@FB?B)8,3>)1.4(((((-(,,4)))((,((,)--)4(((4(((.24
@M01607:188:000000000-KTTC9:1:1101:20645:2712 2:N:0:AAGGAGAC+CCGAAGAT
TTAGTCTGCGCTTTCAGAAACTTTTATAAATCTTTCACGGATTTGCTCCCGTCGGAGTTAGCACAATCCGCTGCCGGGTTTTAACCCGACAGCAGTGACCTGTTTGAGCGAGAATTACTCGTCTTCCAGTTCGATGTTGATACCCAGCGAACGAATCTCTTTCAACAATACGTTGAAGGATTCTGGCATGCCCGGCTCCATCTGATGGTTGCCGTCCACGATGTTTTTATACATCTTGGTACGACCGTTCACGTCATCAGACTTAACGGTTAGCATTTCCTGCAGCCTTCGCTGCTGAGGC
+
CCCCCGGGGGGGGGG@<,==FGGGGGGGGGGGGGGGGGGGGGGGGFEFFGGGGGGGGGGGGGGGGGGGGGGGGGGGGGGGGGGGGFGGGGGGGGGGGGGGGGGGGFGGGGGGGGGGGGGGGGGGGGGGGGGGGGGGGGFFGFGGGGGGGGGDGE8DEGGGGGFGGGGDFGGGGGGGGFFFFFFFGGGFB@AEFDFB>EGGFFFGFFFFEFEFGGGFFFB22@@@EEF@FCFFC3?EFF8FCCD0163@FBF>6?FFBB:>338<66<?BB(,3))6>26))6>:?71:A?:<??F>0)(((
@M01607:188:000000000-KTTC9:1:1101:21070:2714 2:N:0:AAGGAGAC+CCGAAGAT
TTAGTCTGCGCTTTCAGCAACTTTAATAAATCTTTCACGGATTTGCTCCCGTCGGAGTTAGCACAATCCGCTGCCGGGTTTTAACCCGACAGCAGTGACCTGTTTGAGCGAGAATTACTCGTCTTCCAGTTCGATGTTGATACCCAGCGAACGAATCTCTTTCAACAATACGTTGAAGGATTCTGACATGCCCGGCTCCATCTGATGGTTGCCGTCCACGATGTTTTTATACATCTTGGTACGACCGTTCACGTCATCAGACTTAACGGTGAGCATTTCCTGCATATTAGAGAGCTGAGGG
+
CCCCCGGGGGGGGGG6<,=;FFGGGGGGGGGGGGGGGGGGGGGGGFFFFGGGGGGGGGGGGGGGGGGGGGGGGGGGGGGGEGGGGGGGGGDCGGGGGGGGFGGGGGGGGGGGGGGGGGGGGGGGGGGGGGGGGGGGGGGFFGGGGGGGGGGGGFGGGGGGGGFGGGFFGGGGGGGDGFFFFFFFGGGGFFF@FFF5:BGGFFFGGFFFFFEADGGFFFEDB9@FE?F?FEFFFEFEFF@FFE@<>;@@?:>AFB?BBF9>?>:A9<A:B?:1:?F?AB<AA4>(64)6<A2<9<6<:266:
@M01607:188:000000000-KTTC9:1:1101:16229:2722 2:N:0:AAGGAGAC+CCGAAGAT
TTAGTCTGCGCTTTCAGAAACTTTAATAAATCTTTCACGGATTTGCTCCCGTCGGAGTTAGCACAATCCGCTGCCGGGTTTTAACCCGACAGCAGTGACCTGTTTGAGCGAGAATTACTCGTCTTCCAGTTCGATGTTGATACCCAGCGAACGAATCTCTTTCAACAATACGTTGAAGGATTCTGGCATGCCCGGCTCCATCTGATGGTTGCCGTCCACGATGTTTTTATACATCTTGGTACGACCGTTCACGTCATCAGACTTAACGGTCAGCATTTCCTGCACTACAGCATGCTGATGG
+
CCCCCGFGGGDGGGGGGF@FCFFFGGGGGGGGGDFDGGGGGGEFGGECEFGGGGGGGGGFFGGGGGGGCGGGEGGEDCFFCFGFGDCFGG@FGGGGGGGGFGGGGGGCGGGGGEGFGG9EEGGGGGGGGGFFEFFFGGGFCFGDGCFGG6=EG>GGG8=FFGDDFGGFFGGG9CCF9FFFFEFFGGCGFB>5?DFFAFDGF+9@CFFFFCAAFGEF59*:@DF@)/;<@FFFFF<615;F3.(/,:6,:78>::((()).)4>9@)48>((,.2<9AFAFAA?2?<2,8::748:4))).5
@M01607:188:000000000-KTTC9:1:1101:14760:2729 2:N:0:AAGGAGAC+CCGAAGAT
TTAGTCTGCGCTTTCAGAAACTTTAATAAATCTTTCACGGATTTGCTCCCGTCGGAGTTAGCACAATCCGCTGCCGGGTTTTAACCCGACAGCAGTGACCTGTTTGAGCGAGAATTACTCGTCTTCCAGTTCGATGTTGATACCCAGCGAACGAATCTCTTTCAACAATACGTTGAAGGATTCTGGCATGCCCGGCTCCATCTGATGGTTGCCGTCCACGATGTTTTTATCCATCTTGGTACGACCGTTCACGTCATCAGACTTAACGGTAAGCATTTCCTGCACCACCAATCGCCTAGGC
+
CCCCCGGGGGGGGGGGGGGGGGGGGGGGGGFGGGGGGGGGGGGGGGGGGGGGGGGGGGGGFGGGGGGGGGGGDGGGGGGGGFGGFGGGGGGGGGFGGGGGGFGGGGGGGGGGDEGGGGGGGGGFG;FGGGGGGGGGGGGFGGGGGGG?EEGGGFGGGDGGGGGGEFCEGGFFGGFGGBFFFEFFGGGGFFFEFE?B>AGF>BCG7>FFFEFFFEEFB=@9@228C<=@@F)7CCE3=<8F?6(60:9DF1(-84108B<DB7):74<?B?1:?BF245:<A<:0:BF:2015:10(((.3.
@M01607:188:000000000-KTTC9:1:1101:10383:2736 2:N:0:AAGGAGAC+CCGAAGAT
TTAGTCTGCGCTTTCAGAAACTTTAATAAATCTTTCACGGATTTGCTCCCGTCGGAGTTAGCACAATCCGCTGCCGGGTTTTAACCCGACAGCAGTGACCTGTTTGAGCGAGAATTACTCGTCTTCCAGTTCGATGTTGATACCCAGCGAACGAATCTCTTTCAACAATACGTTGAAGGATTCTGGCATGCCCGGCTCCATCTGATGGTTGCCGTCCACGATGTTTTTATACATCTTGGTACGACCGTTCACGTCATCAGACTTAACGGTGAGCATTTCCTGCAATAATGGCTGCTGAGGT
+
CCCCCGGGGGGGGGGGGE@FGGGGFGGGGGGGGGGGGGGGGGGGGGFGGGGGGGGGGGGGGGGGGGGGGGGGGGGGGGGGGGGGGGGGGGGGGGGGGGGGGGGGGGGGGGGGGGGGGGGGGGGGGGGGGGGGGGGGGGGFGGGGGGGGGGGGGFGGGGGGGGGGGGGGCFGGGGFGGFFFFEFFFGGGBB>CAEDB>DDGFFFGGFFF>6?FGEEFFFEFFFFDFFF?;?EE??CCFE3ACCDFBB>??B?ABF6:7A2<<>?F=<9:>B03?052<42)))41A))4-62<?2??>DB:(
@M01607:188:000000000-KTTC9:1:1101:13417:2750 2:N:0:AAGGAGAC+CCGAAGAT
TTAGTCTGCGCTTTCAGAAACTTTAATAAATCTTTCACGGATTTGCTCCCGTCGGAGTTAGCACAATCCGCTGCCGGGTTTTAACCCGACAGCAGTGACCTGTTTGAGCGAGAATTACTCGTCTTCCAGTTCGATGTTGATACCCAGCGAACGAATCTCTTTCAACAATACGTTGAAGGATTCTGGCATGCCCGGCTCCATCTGATGGTTGCCGTCCACGATGTTTTTATACATCTTGGTACGACCGTTCACGTCATCATACTTACCGGTGAGCATTTCCTTCTGTTTTCAGCGCTGATGG
+
CCCCCGGGGGGGGGGACEEFFGGGGGGGGGFGGGGFFGGECEGGAFFFGGGGGGGGGGGGGFGGGGDGGCFGGGGGGGGGGGGGGEFGGG:FFGGGFGGFGFGFAFG?FF7>=8FF?FEC8FGFGFG?E@=FGG8EDF;+@EFCGGFGDEDEEFGGGFDGGGGGGFGGGGGFFD?DGFCFF7:FCC5FFCA5?*<94AD4:CC+99+3:**;?5:6?2.62>?3<3A;(9????EFFF)=CE6<B104:(..814:04))-6<:F2(3(-(4(48?<2-5>)6)).-)4<:)-((-(()..
@M01607:188:000000000-KTTC9:1:1101:12454:2751 2:N:0:AAGGAGAC+CCGAAGAT
TTAGTCTGCGCTTTCAGAAACTTTAATAAATCTTTCACGGATTTGCTCCCGTCGGAGTTAGCACAATCCGCTGCCGGGTTTTAACCCGACAGCAGTGACCTGTTTGAGCGAGAATTACTCGTCTTCCAGTTCGATGTTGATACCCAGCGAACGAATCTCTTTCAACAATACGTTGAAGGATTCTGGCATGCCCGGCTCCATCTGATGGTTGCCGTCCACGATGTTTTTATACATCTTGGTACGACCGTTCACGTCATCAGACTTAACGGTGAGCATTTCCTGCATATGAACCGGCTGAGGG
+
CCCCCGGGGGGGGGGECFCFFGGGGGGGGGGGGGGGGGGGGGGGCFFGGGEGGGGGGGGGGGGGGGGGGGGGGGGGGGGGDGFGGGGGGGGGGGGGGGGGGGGGGGGDGGGGCEGGGGGGGGGGGGGGGGGGGGGGFFFFGGGGCFGGGGGGGFGGGGGGGGGGGGGGGGGGFGFGGFFFFFFFDGGGFFFEFFFFFFGGFFFGGF6>EF:AGDGFFFFFFFFDFFFF;EEFE</4@E)=CE;D6>@F<(8>BF?0<A>?2),:=491>B0?FFFFFDAFFBFBAAA>D:),4;6438(3(
@M01607:188:000000000-KTTC9:1:1101:17689:2752 2:N:0:AAGGAGAC+CCGAAGAT
TTAGTCTGCGCTTTCAGAAACTTTAATAAATCTTTCACGGATTTGCTCCCGTCGGAGTTAGCACAATCCGCTGCCGGGTTTTAACCCGACAGCAGTGACCTGTTTGAGCGAGAATTACTCGTCTTCCAGTTCGATGTTGATACCCAGCGAACGAATCTCTTTCAACAATACGTTGAAGGATTCTGGCATGCCCGGCTCCATCTGATGGTTGCCGTCCACGATGTTTTTATACATCTTGGTACGACCGTTCACGTCATCAGACTTAACGGTGAGCATTTCCTGCATGGGTTTTGGCTGAGGG
+
CCCCCGGGGDGGGGGGGGG6CCEFGGGGGGGGGGGGGGGGGGFF,CEFGG>FGGGDGGGGGGGGGGGGGGGGGGGGGGGGGGGGGGGGGGGGGGGGGGGGGGGGGGGGDEEGGDGGAGAFGGGGGGGGFGGGGGGGGGGFGGGGGGGGGGGGGFCFGGGGFGGGCFGGGGGGGGG?FFFFAEACFGGGF95CFFDEAEGGFFF>CF>6@EEFGGGFFFF=BBD@CCFF6EFFEE?EFFFF?C01(:>DF:0<??6?2<)4.4>AFFA<BF(-4:A?F><92)(.5:2??:<B(77>?403:
@M01607:188:000000000-KTTC9:1:1101:20546:2760 2:N:0:AAGGAGAC+CCGAAGAT
TTAGTCTGCGCTTTCAGCAACTTTAATAAATCTTTCACGGATTTGCTCCCGTCGGAGTTAGCACAATCCGCTGCCGGGTTTTAACCCGACAGCAGTGACCTGTTTGAGCGAGAATTACTCGTCTTCCAGTTCGATGTTGATACCCAGCGAACGAATCTCTTTCAACAATACGTTGAAGGATTCTGGCATGCCCGGCTCCATCTGATGGTTGCCGTCCACGATGTTTTTATACATCTTGGTACGACCGTTCACTGCATCAGACTTCACGGTTAGCATTTCCTGGTACGCGAAAAGTTGAGGG
+
CCBCCFGGGGGGGGG666;;CFFGGGGGFGGGGGGGGGGGGGGGGFFFEGGGGGGEDGGGFGGGGGGGGGFGFGGGGGGGCGGFGGGGGGE@FGGGGGGGGGGGGGDGFGGEECCFDFFGGGCF@FAEGAEEGGF;FGGDEFGGFG8CEGGGGFDGGCFGFGGGGFGGFGGGGD6CFAFF*:AFGGGFF5A=??E>2>DD6CCFG696<EBFGG5;6(0:52(839=;;E?3955;A?@F;5;0(:6;:??9)))345:7<?09*63,(,(-()666:2:B9((..(((((-(,))))((-
@M01607:188:000000000-KTTC9:1:1101:18998:2760 2:N:0:AAGGAGAC+CCGAAGAT
TTAGTCTGCGCTTTCAGCAACTTTAATAAATCTTTCACGGATTTGCTCCCGTCGGAGTTAGCACAATCCGCTGCCGGGTTTTAACCCGACAGCAGTGACCTGTTTGAGCGAGAATTACTCGTCTTCCAGTTCGATGTTGATACCCAGCGAACGAATCTCTTTCAACAATACGTTGAAGGATTCTGGCATGCCCGGCTCCATCTGATGGTTGCCGTCCACGATGTTTTTATACATCTTGGTACGACCGTTCACGTCATCAGACTTAACGGTTAGCATTTCCTGCAAACACTTAAGCCAGGGC
+
CCCCCEEFCCGGGGG6;6=,EEEGGGGGGGGGGGGGGGFGCFGFFFEGGGGGGGGGGGGGGGGGGGG8F7FFGGGEEGEGGGGGFFGC7CFGGGFGGGGGGGGGGAEDGG7CECFFAFEFGGGFFCFGCFCGGCFA=EFFCGGDGGFGGGGGGFGGGGFEGFGG8DG?FGGC9CFGGFFACEFFGGGGFDA@F>A>@BGGFFFF7B8FFE?AF5A>?====B?F??FDF?)95CFEFF8F?ED0(.:@6((44(((4A6<240479226<(,09))64)6<9??32((,2)44)6(((((-
@M01607:188:000000000-KTTC9:1:1101:16390:2763 2:N:0:AAGGAGAC+CCGAAGAT
TTAGTCTGCGCTTTCAGAAACTTTAATAAATCTTTCACGGATTTGCTCCCGTCGGAGTTAGCACAATCCGCTGCCGGGTTTTAACCCGACAGCAGTGACCTGTTTGAGCGAGAATTACTCGTCTTCCAGTTCGATGTTGATACCCAGCGAACGAATCTCTTTCAACAATACGTTGAAGGATTCTGGCATGCCCGGCTCCATCTGATGGTTGCCGTCCACGATGTTTTTATACATCTTGGTACGACCGTTCACGTCATCAGACTTAACGGTGAGCATTTCCTGCACTTGTACACGCTGAGGG
+
CCCCCGGGGGGGGGGGGFG<CFFGGGGGGGGGGGGGGGGGEGGGEGGGGGGGGGGGGGGGGGGGGGGGGDGGGGGGGGGGGGGGGGGGGGGGGGGGGGGGGGGGGGGGGGGGGGGGGGGGGGGGGGGGGGGGGGGGGGGFFGGGGGGGGGGGGBGGGGGGGGGGGGGGDGGGGGGGGFFFFFFFGGGGFFFFFFAEBFGGFFFGGFFFEFDFGEGFA9=@F>@,<<;??FFFFFFFF33FCC@FB9;@?F>56104<>>?2:>69)61(-(((4<?9<AABAB?2624<AB2:<04(4((-
@M01607:188:000000000-KTTC9:1:1101:12713:2826 2:N:0:AAGGAGAC+CCGAAGAT
TTAGTCTGCGCTTTCAGAAACTTTAATAAATCTTTCACGGATTTGCTCCCGTCGGAGTTAGCACAATCCGCTGCCGGGTTTTAACCCGACAGCAGTGACCTGTTTGAGCGAGAATTACTCGTCTTCCAGTTCGATGTTGATACCCAGCGAACGAATCTCTTTCAACAATACGTTGAAGGATTCTGGCATGCCCGGCTCCATCTGATGGTTGCCGTCCACGATGTTTTTATACATCTTGGTACGACCGTTCACGTCATCAGACTTAACGGTGAGCATTTCCTGCAATGTAGACAGCTGAGGC
+
CCCCCGGGGGGGGGGFFGFGGGGGGGGGGGGGGGGGGGGGGGGGGGGGGGGGGGGGGGGGGGGGGGGGGGGGGGGGGGGGGGGGGGGGGGGGGGGGGGGGGGGGGGGDFGDEGGGGGGGGGGGGGGGGGGGGGGGGGGGFGGGGGGGGGGGGGFGGGGFGGGGGGGGGGGGGGGGFGFFFFFFFGGGGFDFFFFBFBFGGFFFGGFFFFFFFGGGFFFFFFFFFECFDFCEFC??EFEEFFF<39;BFFFFFFFFF?9)8>?B>8>AF>,(((.3<B52ADFF<<FBFB)6AF76?0).4(
@M01607:188:000000000-KTTC9:1:1101:19668:2840 2:N:0:AAGGAGAC+CCGAAGAT
TTAGTCTGCGCTTTCAGCAACTTTAATAAATCTTTCACGGATTTGCTCCCGTCGGAGTTAGCACAATCCGCTGCCGGGTTTTAACCCGACAGCAGTGACCTGTTTGAGCGAGAACTACTCGTCTTCCAGTTCGATGTTGATACCCAGCGAACGAATCTCTTTCAACAATACGTTGAAGGATTCTGGCATGCCCGGCTCCATCTGATGGTTGCCGTCCACGTTGTTTTTATACCTCTTGGTACGACCGTTCACGTCATCAGACTTAAGGGTCTGCATTTCATGGCTCCGTTTTAGCTGAGGT
+
@B@C@<<@FECG;CE@,,=CFFDGGFFCFGGGCCADG<EFFEDFGG9CEFGGGCFEFEGFFG,E@FC8F@FCCE8@F@FEDGGGFGG7=@C:F<A?FFGDGGGGFFG@=FC:CEGFDFEFDFGEFFEDE@EFGF8EFGGFGFF,6,@8+3++@@CDEGGGGGGDF,=82@CC<CCD@FF5AEF>CCFFFC5)@5B44AC3BB6+=FFAFF4AFGGA8(*5231;(6A01?.))1)48<)=)9;0169:<B0<(44:?<)).5)694))(.((,4)4:9>))-)(.)(-(),(.(6<434?(
@M01607:188:000000000-KTTC9:1:1101:9715:2867 2:N:0:AAGGAGAC+CCGAAGAT
TTAGTCTGCGCTTTCAGAAACTTTAATAAATCTTTCACGGATTTGCTCCCGTCGGAGTTAGCACAATCCGCTGCCGGGTTTTAACCCGACAGCAGTGACCTGTTTGAGCGAGAATTACTCGTCTTCCAGTTCGATGTTGATACCCAGCGAACGAATCTCTTTCAACAATACGTTGAAGGATTCTGGCATGCCCGGCTCCATCTGATGGTTGCCGTCCACGATGTTTTTATACATCTTGGTACGACCGTTCACGTCATCAGACTTAACGGTGAGCATTTCCTGCATTTTCCGGAGCTGAGGG
+
CCCCCGGGGGGGGGGGGFFGGGGGGGGGGGGGGGGGGGGGGGGGGGCFGGGGGEDGGGGGGGGGGGGGGDGGGGGGGGGGGGGGGGGDGGGGGGGGGGGGGGGGGGGGGGEEGGGGGGGGGGGGGGGGGGGGGGGGGGGFGGGGGGGGGGGGGFGG8FGGGGGGGGGGGGGGGGGGGFFFFEFFGFGGFFFFFFEBBFGGFFFGGFFFECEFG=EFFFE2(6=D3?A?FFFFFFEEFFEFFEFFFFFFB72A61:?:B)25?:>66><0:108>A?AFBFFF:B<4>AAFF9:11<:2<B(
@M01607:188:000000000-KTTC9:1:1101:12159:2881 2:N:0:AAGGAGAC+CCGAAGAT
TTAGTCTGCGCTTTCAGAAACTTTAATAAATCTTTCACGGATTTGCTCCCGTCGGAGTTAGCACAATCCGCTGCCGGGTTTTAACCCGACAGCAGTGACCTGTTTGAGCGAGGATTACTCGTCTTCCAGTTCGATGTTGATACCCAGCGAACGAATCTCTTTCAACAATACGTTGAAGGATTCTGGCATGCCCGGCTCCATCTGATGGTTGTCGTCCACGATGTTTTTATACATCTTGGTACGACCGTTCACGTCATCAGACTTAACGGTGAGCATTTCCTGCAAAATGGCCGGCTGAGGC
+
CCCCCGGGGGGGGGGFFFCFFGGGGGGGGGGGGGGGGGGGGGGG@FFGGGFGGGGGGGGGGGGGGGGGGGGGGGCGGGGGGGGGGGGGGGDGGGGGGGGGGGGGGGG+AFDFDEFGGGGGGGGGGGGGFGGGGGGGGGGFGGGGFGGGGGGGG>EGGEGGGGGGGGGGGGGGGGFFFFFFFFFFFGGFBFF@AEFEBFDGFC6F>61@EE4?C=?FA=3=@F@3EEFFF?5?<<CFC58A?EFFBFFF??BA::<BB<BF<?>AF)46>:(48?AF>AAFBF:(.<(--5:24133(((2(
@M01607:188:000000000-KTTC9:1:1101:22518:2884 2:N:0:AAGGAGAC+CCGAAGAT
TTAGTCTGCGCTTTCAGCCACTTTAATAAATCTTTCACGGATTTGCTCCCGTCGGAGTTAGCACAATCCGCTGCCGGGTTTTAACCCGACAGCAGTGACCTGTTTGAGCGAGAATTACTCGTCTTCCAGTTCGATGTTGATACCCAGCGAACGAATCTCTTTCAACAATACGTTGAAGGATTCTGGCATGCCCGGCTCCATCTGATGGTTGCCGTCCACGATGTTTTTATACATCTTGGTACGACCGTTCACGTCATCAGACTTAACGGTGAGCATTTCCTGCATTAGAAGGAGCTGATGG
+
CCCCCGGGGGGGGGGGG,,6EGGGGGGGGGGGGGGGGGGGFGGGFGG<FGGGGGGGGGGGGGGGGGGGGGGGGGGGGGGGGGGGGGGGGGDGGGGGGGGGGGGGGEGFFFGGGGGGGGGGGGGGGGGGFCFGGGFGGFFFGFGGGGGFGGGGGFGGGGGGGGDDFGGFGGGFGGGGFFFAFEFFGGGGFFFFF5?B=EDDFFEGGFFFFFAFGDEBF@E2=@6;ECFDFFFFEFFEFF@F))(41:>?(24AF0(-4<B?)8?FFA4?6?:???A<A)).:2((.64:<)60(((4?2)6)
@M01607:188:000000000-KTTC9:1:1101:20293:2890 2:N:0:AAGGAGAC+CCGAAGAT
TTAGTCTGCGCTTTCAGCAACTTTAATAAATCTTTCACGGATTTGCTCCCGTCGGAGTTAGCACAATCCGCTGCCGGGTTTTAACCCGACAGCAGTGACCTGTTTGAGCGAGAATTACTCGTCTTCCAGTTCGATGTTGATACCCAGCGAACGAATCTCTTTCAACAATACGTTGAAGGATTCTGGCATGCCCGGCTCCATCTGATGGTTGCCGTCCACGATGCTTTTATACATCTTGGTACGACCGTTCCCGTCATCAGACTTAACGGTGAGCATTTCCTGCAATCCCCCGCACTGAGGG
+
CCCCCGGFGGGGGFG6;,=;EFGGGGGGGGFGGGGGGGGGGEGGG9,CEFGFGGGGGGGFGGGGGGGGGGGGGGGGGGFEGGGGGDGGGGGGCEFFFGGGGGGGCGGFGE:CE8FFGGGGGGGGGAFFCECFGFGGF8D+EEFGFFGGGCEGCBCFGGGGGGGGGFGGGGGGCGG?EFF5AEAFGGGGF@FEFFEEFECCFFCGGFFFFFFFGGGAE(>@29?(>CFF3?<C?EEEFE38CC@@6@>@B?022?BFB<9))2):4)-8;?041:28<A>9A2:1A:4<327(4(((42::(
@M01607:188:000000000-KTTC9:1:1101:22222:2894 2:N:0:AAGGAGAC+CCGAAGAT
TTAGTCTGCGCTTTCAGCCACTTTAATAAATCTTTCACGGATTTGCTCCCGTCGGAGTTAGCACAATCCGCTGCCGGGTTTTAACCCGACAGCAGTGACCTGTTTGAGCGAGAATTACTCGTCTTCCAGTTCGATGTTGATACCCAGCGAACGAATCTCTTTCAACAATACGTTGAAGGATTCTGGCATGCCCGGCTCCATCTGATGGTTGCCGTCCACGATGTTTTTGTACATCTTGGTACGACCGTTCACGTCATCAGACTTAACGGTGAGCATTTCCTGCAAGCCCGTATGCTGAGGG
+
CCCCCGGGGGGGGGGGG,,CFGGGGGGGGGFGDGGGGGGGDGGGFFECFGGFGGGGGGGGGGGGFGGGGDGGGGGGGGGGDGGGGGG@EFDFGGGGGGGGGGGGGCFFFGC=C7FFGGGGGGGGGFFGDFABCFGGGGGFGGG8>>E@>CGEEEG?EGDFGGGGGGG?FFGFGGGDCFFFFEFFGGFFF@FEF55:>>?9BFFFDCBFFE?605CBEFF@9B683<;?FFFF5CEFAC@F?EF@F0231?7<6313(.6<),,4=)6<0884<02<ABF256><AA?((47(472:4)28(
@M01607:188:000000000-KTTC9:1:1101:9396:2898 2:N:0:AAGGAGAC+CCGAAGAT
CTAGTCTGCGCTTTCAGAAACTTTAATAAATCTTTCACGGATTTGCTCCCGTCGGAGTTAGCACAATCCGCTGCCGGGTTTTAACCCGACAGCAGTGACCTGTTTGAGCGAGAATTACTCGTCTTCCAGTTCGATGTTGATACCCAGCGAACGAATCTCTTTCAACAATACGTTGAAGGATTCTGGCATGCCCGGCTCCATCTGATGGTTGCCGTCCACGATGTTTTTATACATCTTGGTACGACCGTTCACGTCATCAGACTTAACGGTGAGCATTTCCTGCTTATTAACCAGCTGAGGG
+
CCCCCGGGGGGGGGGGGCEFGGGGGGGGGGGGGGGGGGGGGGGGGGCGGGGGGGGGGGGGGGGGGGGGGGGGGGGGGGGGGGGGGDGGEGGGGGGGGGGGGGGGGGGGGGGGGGFGFGGGGGGGD;FGGGFFEGGGGGGFGGGGGG?FGGGGGFGGGGGGGFGGGGGGGGGGGGGGGFFFFFFFGGGGFFFEFFFF>FCFCBAFGFFFEFFFGGG;D?BD9>D3?3A;3CF33?CEFFFFFE;@1:@;:BFFF766446224><*<ABB:??04<24<<B)),()))64<AFFB(,446??
@M01607:188:000000000-KTTC9:1:1101:24584:2906 2:N:0:AAGGAGAC+CCGAAGAT
TTAGTCTGCGCTTTCAGACACTTTAATAAATCTTTCACGGATTTGCTCCCGTCGGAGTTAGCACAATCCGCTGCCGGGTTTTAACCCGACAGCAGTGACCTGTTTGAGCGAGAATTACTCGTCTTCCAGTTCGATGTTGATACCCAGCGAACGAATCTCTTTCAACAATACGTTGAAGGATTCTGGCATGCCCGGCTCCATCTGATGGTTGCCGTCCACGATGTTTTTATACATCTTGGTACGACCGTTCACGTCATCAGACTTAACGGTTAGCATTTCCTGCATCAAAATCTGCTGAGGC
+
CCCCCGGGGGGGGGGFGG,EFGGGGGGGGGDGGGGGGGGGGGGGGGGGGGGGGGGGGGGGGGGGGGGGGGGGGGGGGGGGGGGGGFGGGGGFGGGGGGGGGGGGGGGGGGGGGEGGGGGGGGGGGGGGGGGGGGGGGGGFGGGGGGGGGGGCEDGGGFGGGGGGFGG8<EFGGC6FDFFFFFFFGGGGFFFFFFFF=49CFFEGGFAFBEAFC5AAEFFFFFD;ECFFFF)66?C;FEEFCC@<>;@FB?BBFB63:<4<207965<?66(48ABAAF:<2.2(6448<<2(664)).21(
@M01607:188:000000000-KTTC9:1:1101:15998:2911 2:N:0:AAGGAGAC+CCGAAGAT
TTAGTCTGCGCTTTCAGAAACTTTAATAAATCTTTCACGGATTTGCTCCCGTCGGAGTTAGCACAATCCGCTGCCGGGTTTTAACCCGACAGCAGTGACCTGTTTGAGCGAGAATTACTCGTCTTCCAGTTCGATGTTGATACCCAGCGAACGAATCTCTTTCAACAATACGTTGAAGGATTCTGGCATGCCCGGCTCCATCTGATGGTTGCCGTCCACGATGTTTTTATACATCTTGGTACGACCGTTCACGCCATCAGACTTAACGGTGAGCATTTCCTGCAATTGTCATGCTGTCGGG
+
CCCCCFGEFGGECFFEE,,;EDDECEGGGGGGGGGFGGFEGGGGFGF9<DCFGGG@FGGGEGGGGFFG?ED@@:EEEEGG7FFGFGGE7FEEGGGGGFFFGGGGG8,A<FGGGEFCFGFGEFGGGGGFG=>EEGAF>@F7EFGGGF8DGGGEEFG?6EECFGGGGGCCCFGGC6+@FFF:FFFFGFCGADFEFFFE)97*=B*:B14@*:9ACE/)2552928=)9AD,77?5E<?FF)8;?(6>9@??12A6(-(((.4.2))*-6,6-((((2)-64.<A(())8)---).)))))-(,
@M01607:188:000000000-KTTC9:1:1101:14625:2917 2:N:0:AAGGAGAC+CCGAAGAT
TTAGTCTGCGCTTTCAGAAACTTTAATAAATCTTTCACGGATTTGCTCCCGTCGGAGTTAGCACAATCCGCTGCCGGGTTTTAACCCGACAGCAGTGACCTGTTTGAGCGAGAATTACTCGTCTTCCAGTTCGATGTTGATACCCAGCGAACGAATCTCTTTCAACAATACGTTGAAGGATTCTGGCATGCCCGGCTCCATCTGATGGTTGCCGTCCACGATGTTTTTATACATCTTGGTACGACCGTTCACGTCATCAGACTTAACGGTGAGCATTTCCTGCAAAAAGGTAGGCTGAGGA
+
CCCCCGGGGGGGGGGGGGGGGGGGGGGGGGGGGGGGGGGGGGGGGGGGGGGGGGGGGGGGGGGGGGGGGGGGGGGGGGGGGGGGGAFGDGGGGGGGGGGGGGGGGGGGGGGGGGDFGGAFGGGGGGGGGGGGGGFFGGGFGGGDFGCGGGGGGFGGGGGGGFGGGGFGGGGFGGGGFFFFFCFFGGGGFDFEFEED=FGGFFEG9AFFFF>F>ECAEF=2@9((/7AFFFFF?C5?FFFFC?0<@FF@B:0>:B::7A)5)472*6)(4<<?F7>)66<)))708A::8:F9?FFF??(8)
@M01607:188:000000000-KTTC9:1:1101:17312:2934 2:N:0:AAGGAGAC+CCGAAGAT
TTAGTCTGCGCTTTCAGAAACTTTAATAAATCTTTCACGGATTTGCTCCCGTCGGAGTTAGCACAATCCGCTGCCGGGTTTTAACCCGACAGCAGTGACCTGTTTGAGCGAGAATTACTCGTCTTCCAGTTCGATGTTGATACCCAGCGAACGAATCTCTTTCAACAATACGTTGAAGGATTCTGGCATGCCCGGCTCCATCTGATGGTTGCCGTCCACGATGTTTTTATACATCTTGGTACGACCGTTCACGTCATCAGACTTAACGGTGAGCATTTCCTGCAATTGGTATAGCTGAGGG
+
CCCCCGGGGGGGGGGGGGG<CCCFGFGGGGGGGGGGGGGGGGGG9FFGGGEGGGGGGGGGGGGGGGGGGGGGGGGGGGGGGGGGGGGGGGGGGGGGGGGGGGGGGGGGGGGGGGGGGGGGGGGGGGGGGFGGGGGGGGGFGGGGGGGGGGGGGFGDGGGGGGGGGGGGGGGGFFGFFFFAFEFCFGGGFFFFFFFFBBGGFFFG>FCFFEDAGGGFFDFFFFFF39=??FEEFFFCFFFFEFF<BFFDBF>DFFFB?F<7>FFAF26?>BF6?(-8AB<FFBBB<A2)44<AF2<:A2:6(
@M01607:188:000000000-KTTC9:1:1101:19729:2943 2:N:0:AAGGAGAC+CCGAAGAT
TTAGTCTGCGCTTTCAGCAACTTTAATAAATCTTTCACGGATTTGCTCCCGTCGGAGTTAGCACAATCCGCTGCCGGGTTTTAACCCGATAGCAGTGACCTGTTTGAGCGAGAATTACTCGTCTTCCAGTTCGATGTTGATACCCAGCGAACGAATCTCTTTCAACAATACGTTGAAGGATTCTGGCATGCCCGGCTCCATCTGATGGTTGCCGTCCACGATGTTTTTATCCATCTTGGTACGACCGTTCCCGTCCTTAGACTTAACGGTGAGCATTTCCTGCACTAACGAAAGCTGAGGG
+
CCCCCGGFGGGGGGG;,,==EFGGGGGGGGGGGGGGGGGGFEFGGGFCAFEEGGGGGGFGGGGGGGGGGDCGFGGEFEGGGFGGFGGEGCFGDFAFGGGGGGGGGGFFGGEGG=FGGGFCEEEGGGGG9FFFGCC9FFGFGGGGGGCGEGCC>56@CFGGGGG8EFF?FGGGGGGG7?FFFFFFC7?;>5CEFD>B2AGDFF;DFACABCBFFGED>@@@2--:C?A;0<)95547@?);)./(:@(,(.(58(,(().4>F446)60131((.3<BD<<A2:?().4(((311(5>F??B
@M01607:188:000000000-KTTC9:1:1101:17773:2944 2:N:0:AAGGAGAC+CCGAAGAT
TTTTTTTTCTCCTTTCTAAACCTTTATAAAATCTTTTCAGGCTTTGTTCCCCCGGGGTTAGGACAAACCCCATACCGGGTTTTATCCCCCCACCCGTGGCCTTTTGTGTTAGGAATAATCTTCTTCTCCCTCGGATTTTTTACCCCCAGAAACAAACACTTTTAAAAATAACCTTGCGGGATTAGTGCTGTCCCGCGCCCCCCCGTCTGTTTCCCCCCCACTGTTGTTTTATACCTTCTTTTCATCGCCTCTCCTCCCCTCATATACGGGTTGGAATTTCTCTCCTGCCAGCTATCATCGG
+
CC@8@7@+-,,,6C,;6,C6,,66,,,;,CC,66C9,6<,,,;BF,<,,6,,6+++86+,66,:9@@,,8?,,,6,8++@,,=,,,,,9@+++++77+++,,,CF,:,9,,,,,,,,,,,,,,,8,,7@,88+++++,,58+,,3++++6,,5*5+5,,3>E,,,7,,,,+*45*+*****/;**,2+16B:A46)-:75))())0))(.9**++))(((((4-:)7(4<)56)))*()94-)-).(((-,((()..((((,))*--,(1769(55)))).)-,(.)(())(5)).-))(-
@M01607:188:000000000-KTTC9:1:1101:24306:2945 2:N:0:AAGGAGAC+CCGAAGAT
TTAGTCTGCGCTTTCAGAAACTTTAATAAATCTTTCACGGATTTGCTCCCGTCGGAGTTAGCACAATCCGCTGCCGGGTTTTAACCCGACAGCAGTGACCTGTTTGAGCGAGAATTACTCGTCTTCCAGTTCGATGTTGATACCCAGCGAACGAATCTCTTTCAACAATACGTTGAAGGATTCTGGCATGCCCGGCTCCATCTGATGGTTGCCGTCCACGATGTTTTTATACATCTTGGTACGACCGTTCACGTCATCAGACTTAACGGTGAGCATTTCCTGCAGGATACCTTGCTGAGGG
+
CCCCCGGGGGGGGGGGGG,CFGGGGGGGGGGGGGGGGGGGDGGGGGGGGGDGGGGGGGGGGGGGGGGGGGGGGDGGGEGGGGGGGGGGGGGGGGGGGGGGGGGGGGGGGGEGDGGGGGGGGGGGGGGGGGGGDGGGGGGFGGG?FGGGGGGGGFGGGFGGGGGGGGGGGGGGGGGDFFFAFEFFGFGGFCFEFED?>BDGFF;C@C>FEA@AGGGFFFFFF27=F?ADDF<CEF?9FC)0.9;DB>6@BFBFFFF<FB44)4:<F2461<?:<>8?F<)64),.,2(2).5)4)())4:((
@M01607:188:000000000-KTTC9:1:1101:11803:2948 2:N:0:AAGGAGAC+CCGAAGAT
TTAGTCTGCGCTTTCAGAAACTTTAATAAATCTTTCACGGATTTGCTCCCGTCGGAGTTAGCACAATCCGCTGCCGGGTTTTAACCCGACAGCAGTGACCTGTTTGAGCGAGAATTACTCGTCTTCCAGTTCGATGTTGATACCCAGCGAACGAATCTCTTTCAACAATACGTTGAAGGATTCTGGCATGCCCGGCTCCATCTGATGGTTGCCGTCCACGATGTTTTTATACATTCTGGTACGACCGTTCACGTCATCAGCCTTAACGGTTGGCATTTCCTTCAGCCGTAGTAGCTGAGGC
+
CCCCCGGGGGGGEGGCEEC@FFGGFGGFGGGGGGGGGGGGEEGGAFCA@FEGGGGGGGGGGGGGGGGGGDDFGGGEGGGGGGGFFGGGGGGGGGGFGGFEGGGGGGG7FBCECEFEFFCEEGCFGGDFFFFGGGG,4CDEGGGG8DE?=CCGDB+@E=AFGFGFFFF,=FFGGGGG9AA66AFFGFFGFDAFFEFFA*;CB9*5=FC>@E5A*74):27@(928C?FF?3?ECC))1)7=36(2(61(-.(:(48((.)).(.4*-619<:(1(4379-64)4).)(4-(((-)--))(((
@M01607:188:000000000-KTTC9:1:1101:7372:2958 2:N:0:AAGGAGAC+CCGAAGAT
TTAGTCTGCGCTTTCAGAAACTTTAATAAATCTTTCACGGATTTGCTCCCGTCGGAGTTAGCACAATCCGCTGCCGGGTTTTAACCCGACAGCAGTGACCTGTTTGAGCGAGAATTACTCGTCTTCCAGTTCGATGTTGATACCCAGCGAACGAATCTCTTTCAACAATACGTTGAAGGATTCTGGCATGCCCGGCTCCATCTGATGGTTGCCGTCCACGATGTTTTTATACATCTTGGTACGACCGTTCACGTCATCAGACTTAACGGTGAGCATTTCCTGCAAATGGCGACGCTGCGGG
+
CCCCCGGGGGGGGGGGGG,FFFGGGGGGGGGGGGGGGGGGGGGGGGGFGGGGGGGGGFGGGGGGGGGGGGFGG@FGGGGGCFGGGGGDGEGGGGFGGGGGGGGGGGGGGGGGGGGGGGFFCFGFGGGGGGGGGFGGGGGFFFF,=EFGGGGGGDGGGGGGGGGGGGGGGGGGGFGD7?AFF*@FFCDGFBF)A5555ADFCFFGG+BABEAACGGFBFB?>D<6<?5@;<<E<<??FFFFCFD;;;BFF7:A2?FF?AA>7:BB*46:(-,3:784<<9-4<0(3<)),(-,4911((-1(
@M01607:188:000000000-KTTC9:1:1101:19937:2971 2:N:0:AAGGAGAC+CCGAAGAT
TTAGTCTGCGCTTTCAGAAACTTTAATAAATCTTTCACGGATTTGCTCCCGTCGGAGTTAGCACAATCCGCTGCCGGGTTTTAACCCGACAGCAGTGACCTGTTTGAGCGAGAATTACTCGTCTTCCAGTTCGATGTTGATACCCAGCGAACGAATCTCTTTCAACAATACGTTGAAGGATTCTGGCATGCCCGGCTCCATCTGATGGTTGCCGTCCACGATGTTTTTATACATCTTGGTACGACCGTTCACGTCATCAGACTTAACGGTTAGCATTTCCTGCAGGATGGTCCGCTGAGGG
+
CCCCCGGGGGGGGGG;;6=CFFGGGGGGGGGGGGGGGGGGGGGGGGDFGGGGGGGGGGGGGGGGGGGGGGGGGGGGGGGGGGGGGGGGGGGGGGGGGGGGGGGGGGGGGGGGGGGGGGGGGFGGGGGGGFGGGGGGGGGFGGGCEGGGGGECEEGGGGGGGGDFAGGGGGGGGGGCFFFFFFFFGGGGFFF=FEDEAAGGFFFGGFFFFFEFGGGFD=E@@FFF3?5?077?C?)4;5@ACCFF>B066::B?F?B?F<)572<=AF<>:(475<<2:4:><0.3:(,(-86)(361(3((
@M01607:188:000000000-KTTC9:1:1101:19254:2983 2:N:0:AAGGAGAC+CCGAAGAT
TTAGTCTGCGCTTTCAGCAACTTTAATAAATCTTTCACGGATTTGCTCCCGTCGGAGTTAGCACAATCCGCTGCCGGGTTTTAACCCGACAGCAGTGACCTGTTTGAGCGAGAATTACTCGTCTTCCAGTTCGATGTTGATACCCAGCGAACGAATCTCTTTCAACAATACGTTGAAGGATTCTGGCATGCCCGGCCCCATCTGATGGTTGCCGTCCACGATGTTTTTATACATCTTGTTACGACCGTTCCCGTCATCAGACTTAACGGTGAGCATTTCCTGCAAACTATTTTGCTCAGGG
+
CCCCCGGGGGGGGGG6;,=;FEFGGGGGGGGGGGGGGGGGGGGGFFECFGGGGGGGGGGGGGGGGGGGGGGGGGGGGGGGDGGFGGCFGDCEGGGGGGGGGGGGGGGGGG7FGGGGFFCGGEGGGGCFFAD@C?FGGGGFGFGFFGGG>EEEEDEGG:A,@EFFFFC@CFCCGGG6<FFFFFFFG7?FFCF=6B**)*;?FFFF+BFFE4?FCCCDD(>>61?FF?FF?E?C?55.@E.=)/0(.21:6((4(40(.).4>28)*)63(4<0,(-454>9<AF<2A0-)64<A24A))2..
@M01607:188:000000000-KTTC9:1:1101:9977:3004 2:N:0:AAGGAGAC+CCGAAGAT
TTAGTCTGCGCTTTCAGAAACTTTAATAAATCTTTCACGGATTTGCTCCCGTCGGAGTTAGCACAATCCGCTGCCGGGTTTTAACCCGACAGCAGTGACCTGTTTGAGCGAGAATTACTCGTCTTCCAGTTCGATGTTGATACCCAGCGAACGAATCTCTTTCAACAATACGTTGAAGGATTCTGGCATGCCCGGCTCCATCTGATGGTTGCCGTCCACGATGTTTTTATACATCTTGGTACGACCGTTTACGTCATCAGACTTAACGGTGAGCATTTCCTGCATGAATCTGAGCTGAGGG
+
CCCCCGGGGGGGGGGFG,CEFGGGGGGGGGGGGGGGGGGGGGGGGGGFGGGGGGGGGGGGGGGFGGGGGGGGGGGGGGGGGGGFGGGGGFFGGGGGGGGGGGGGGGGGGGGGGDGGGGDDEGGFGGGGGFGGGGGGGGGFGGGGDFGGGGGGGEGGGGGGGGGGFGGDGGFDCCFG7AFFFFFFGGGGFFFFFEE>=EDFCFEGGFFF;6?FFCEBEFF?@=<8)98<;<6CEC?EACEFFEF0;9@1:?(.8<B?FF22).3)9<A0;B(34:AFBADAFA::2446<25)6)2)(,,2(
@M01607:188:000000000-KTTC9:1:1101:16198:3014 2:N:0:AAGGAGAC+CCGAAGAT
TTAGTCTGCGCTTTCAGAAACTTTAATAAATCTTTCACGGATTTGCTCCCGTCGGAGTTAGCACAATCCGCTGCCGGGTTTTAACCCGACAGCAGTGACCTGTTTGAGCGAGAATTACTCGTCTTCCAGTTCGATGTTGATACCCAGCGAACGAATCTCTTTCAACAATACGTTGAAGGATTCTGGCATGCCCGGCTCCATCTGATGGTTGCCGTCCACGATGTTTTTATACATCTTGGTACGACCGTTCACGTCATCAGACTTAACGGTGAGCATTTCCTGCAAGATCTAAAGCTGAGGG
+
CCCCCGGGGGGGGGGGGGFGGGGGGGGGGGGGGGGGGGGDGGGGGGF<FGFGGGGGGGGGGGGGGGGGGGGGGGGGGGGGGGGGGGGGGGGGGGGGGGGGGGGGGGGGGGGGGGGGGGFGGGGGGGGGGGGGGGGGGGGFGGGFGGGGGGGGGFCFGGGGGGGGGGGGGGGGGFGDGFFFFFFFGGGFFFFFFFFFFFGGFFFGFFFFFFFFGGGFF@3(5(3=CFFFFFFFC5?EFF<F9?0<BFFFFFBFF?6?09624:2494A?9?<<6><<>BBA>25:>40,6>A9>A47))(44
@M01607:188:000000000-KTTC9:1:1101:10398:3020 2:N:0:AAGGAGAC+CCGAAGAT
TTAGTCTGCGCTTTCAGAAACTTTAATAAATCTTTCACGGATTTGCTCCCGTCGGAGTTAGCACAATCCGCTGCCGGGTTTTAACCCGACAGCAGTGACCTGTTTGAGCGAGAATTACTCGTCTTCCAGTTCGATGTTGATACCCAGCGAACGAATCTCTTTCAACAATACGTTGAAGGATTCTGGCATGCCCGGCTCCATCTGATGGTTGCCGTCCACGATGTTTTTATACATCTTGGTACGACCGTTCACGTCATCAGACTTAACGGTGAGCATTTCCTGCACCAACCGGCGCTGAGGG
+
CCCCCGGGGGGGGGGGGCEGGGGGGGGGGGGGGGGGGGGGGGGGGGGGGGGGGGGGGGGGGGGGGGGGGDGGGGGGGGGGGGGGGGGGGGGGGGGGGGGGGGGGGGGGGGGGGGGGGGGGGGGGGGGGGGGGGGGGGDFFAFGFGGFGGGGGGFGGCGGGGGGGGGGGFGGGFGGGGFFAFECFGGGGFFFBFBFFFBGFFF4CCFFFEF>FDEEFFDFDFBFFE?ADFFFF3?<3@E@F?61;B:0/84:BF71:1<<<2:0>F2901,(-04>7:)4:AA7(41(:<((,7(4370168
@M01607:188:000000000-KTTC9:1:1101:24156:3021 2:N:0:AAGGAGAC+CCGAAGAT
TTAGTCTGCGCTTTCAGAAACTTTAATAAATCTTTCACGGATTTGCTCCCGTCGGAGTTAGCACAATCCGCTGCCGGGTTTTAACCCGACAGCAGTGACCTGTTTGAGCGAGAATTACTCGTCTTCCAGTTCGATGTTGATACCCAGCGAACGAATCTCTTTCAACAATACGTTGAAGGATTCTGGCATGCCCGGCTCCATCTGATGGTTGCCGTCCACGATGTTTTTATACATCTTGGTACGACCGTTCACGTCATCAGACTTAACGGTGAGCATTTCCTGCAAAGTGTGGGGCTGGGGG
+
CCCCCGGFGGGGGGGFGG,CFGGGGFGGGGGGGGGGFEEFFCGGFGEDEG7FGGGGGGGGGGGF8BFFGGFEGDFGGGGGDGGGC<FFGGGFFFCEGGGGGFGGGGGGGEECGGAFGFFFEFGFGGGGFFEGGGGF8FGDFGGGGGFGEEGEGDGGGFGGGFFGFFGGGGFG?DFFFFFFFFFFGGGGFFA5ADEF=EDGF>EFGFFAEEEFG5=?DF9@@BDF3?F?;EC?C<E;7.=AEC(:;>(,3?FFF0((,.6<22)67>9141(4:?<?DBA<A4((3)2-)64809(((((-(
@M01607:188:000000000-KTTC9:1:1101:14705:3026 2:N:0:AAGGAGAC+CCGAAGAT
TTAGTCTGCGCTTTCAGAAACTTTAATAAATCTTTCACGGATTTGCTACCGTCGGAGTTAGCACAATCCGCTGCCGGTTTTTAACCCGAACGCAGTGACTTGTTTGAGCGAGAATTACTCGTCTTCCAGTTCGATGTTGATACCCAGCGAACGAATCTCTTTCAACACTACGTTGAAGGTTTATGGAATGCCCGGCTCCATATGATGATTCACGTCCACGATGTTTTGATGAATCTTGGTACGGCCGTTCTCGTTCACCGCCTCAACGGTGACAATTTCCTTTTTTACAGATGCCGGTGTA
+
BC@BCFCFGGGCFGGGFEFFFGFGG9D,ECAFDFGFEF8B@FCFFECF<FGFGFG@@BFE<@FFFD@EFGFGEB@:@66B@@EGC,,+@+4@=7BC8?E,5?AA=B<+A::FG+4@=,,9+,@=+A?,,7,4+4@,4@E9CF,,,6,=@GG8+:@++2@F9,72=,@:,9:9@+3@CA?0<**+5,+*4:F:*93*)37;:+*5+4B+1*+++/46)0./(653??5(33))97<C+7)/).((.,(6(4()4,((.))(((4(0)4:B0-1)6))6).)))-.)12)67)))-)(((-()
@M01607:188:000000000-KTTC9:1:1101:20542:3046 2:N:0:AAGGAGAC+CCGAAGAT
TTAGTCTGCGCTTTCAGCAACTTTAATAAATCTTTCACGGATTTGCTCCCGTCGGAGTTAGCACAATCCGCTGCCGGGTTTTAACCCGACAGCAGTGACCTGTTTGAGCGAGAATTACTCGTCTTCCAGTTCGATGTTGATACCCAGCGAACGAATCTCTTTCAACAATACGTTGAAGGATTCTGGCATGCCCGGCTCCATCTGATGGTTGCCGTCCACGATGGTTTTATACATCTTGGTACGACCGTTCACGTCATCAGACTTAACGGTGAGCCTTTCCTGCACGTTTTGGTGCCTGGGG
+
CCCCCGGGGGGGGGG;6,=;EFFGFGGGGGGGGGGGGGGGGGGGGGFFGGGGGGG@CFGGGGGGGGGFGEGGGGFEGDGGGGGGDFGGGGGGGGGGGGGGGGGGGGGGFGCCEGGFFEEFGGGGGGGGGGGGG?EFGGGFGGGGGFGGGGGGGFGGGFGGFFFGGGGGGFGGGFCF=CFFF>AFGGGGFFF@FE>DFFGGFFFFGFFFB9?FDGGFFDF@@DD3=6A<EF?EECCCF?386C03(30,3(()(,((.6))).56*6<1;?(0((((5<59A<,(((.((-,2.8.4))(,7
@M01607:188:000000000-KTTC9:1:1101:20756:3050 2:N:0:AAGGAGAC+CCGAAGAT
TTAGTCTGCGCTTTCAGAAACTTTAATAAATCTTTCACGGATTTGCTCCCGTCGGAGTTAGCACAATCCGCTGCCGGGTTTTAACCCGACAGCAGTGACCTGTTTGAGCGAGAATTACTCGTCTTCCAGTTCGATGTTGATACCCAGCGAACGAATCTCTTTCAACAATACGTTGAAGGATTCTGGCATGCCCGGCTCCATCTGATGGTTGCCGTCCACGATGTTTTTATACATCTTGGTACGACCGTTCACGTCATCAGACTTAACGGTGAGCATTTCCTGCAAGACTGATCGCTGAGGG
+
CCCCCGGGGGGGGGG;6;=;FGGGGGGGGGGGGGGGGGGGGGGGGGCFGGGGGGGGGGGGGGGGGGGGGGGGGGGGGGGGGGGGGGGEGGGGGGGGGGGGGGGGGGGFGGGGGGGGGGFGGGGGGGGGGGGGGGGGGGGFGGGFGGGGGGGGGDDGGGGGGGGGGGGGGGGGGGGCGFFFFEFFGGGGFD>@FFFEFFGGFFFGFFFFFFFFGGGFFFFF>D?@FFFFFEFEFFFCFC)AC<<DBF;FFFBFFB?0:A4)),5:9)606?::B77<<B>244::)5(.6:?AA?::69(2(
@M01607:188:000000000-KTTC9:1:1101:22471:3058 2:N:0:AAGGAGAC+CCGAAGAT
TTAGTCTGCGCTTTCAGACACTTTAATAAATCTTTCACGGATTTGCTCCCGTCGGAGTTAGCACAATCCGCTGCCGGGTTTTAACCCGACAGCAGTGACCTGTTTGAGCGAGAATTACTCGTCTTCCAGTTCGATGTTGATACCCAGCGAACGAATCTCTTTCAACAATACGTTGAAGGATTCTGGCATGCCCGGCTCCATCTGATGGTTGCCGTCCACGATGTTTTTATACATCTTGGTACGACCGTTCACGTCATCAGACTTAACGGTGAGCATTTCCTGCAATTGGGCACGCTGATGG
+
CCCCCGDDGGGCEGGGG,,CFGGGGGGGGFGFGDFGGGGGCFCEEFFFGGGEGGGCGFGGGGFGC8EAFGGGGG8@EGGGGGGGD,FGECEDCDGGGFF9EGEFF8FFGGGCEDFEGGGGEFEFFEFGGFCFGGGFGGGBAFFDFDCFGGGGGDEFGGGGGGD8=9DFDGGFEGGGFF5*6AFFGGGFFFA8FEE4-@94BF=8FFFFFC?A8EE;B5B@(088CEFFFCEECFFFFFFF?C060::@BBBA:?0<(4928:B>FFAB(41?0:<):45:A<B(-6).56<BBB06<B26.
@M01607:188:000000000-KTTC9:1:1101:8655:3072 2:N:0:AAGGAGAC+CCGAAGAT
TTAGTCTGCGCTTTCAGAAACTTTAATAAATCTTTCACGGATTTGCTCCCGTCGGAGTTAGCACAATCCGCTGCCGGGTTTTAACCCGACAGCAGTGACCTGTTTGAGCGAGAATTACTCGTCTTCCAGTTCGATGTTGATACCCAGCGAACGAATCTCTTTCAACAATACGTTGAAGGATTCTGGCATGCCCGGCTCCATCTGATGGTTGCCGTCCACGATGTTTTTATACATCTTGGTACGACCGTTCACGTCATCAGACTTAACGGTGAGAATTTCCTGCAGATCTTATAGCTGAGGC
+
CCCCCGGGGGGGGGGGGF<FGGGGGGGGGGGGGGGGGGGGGGGGGFFFFGGGGGGGGGGGGGGGGGGGGGGGGGCFGGGGDGGGGGGGGGFGGGGGGGGGGGGGGGGGGGGCGGGGGGGGGFGCGCFGFFFGGGGGGGGFGGGGGF8@EGGGGFGFGFGGGF,@EGGGGGGGGCCFCFFACEFFGGGGFFF@FFE>5BDGFFEG@+8;@EFFGGGFFF@2>2<=5))/8C356<CF65=FEC0?@6;?F((46:??7<.))4:6@BA?>?0:6-4))).55248())()66))))-),(4(
@M01607:188:000000000-KTTC9:1:1101:11513:3085 2:N:0:AAGGAGAC+CCGAAGAT
TTAGTCTGCGCTTTCAGAAACTTTAATAAATCTTTCACGGATTTGCTCCCGTCGGAGTTAGCACAATCCGCTGCCGGGTTTTAACCCGACAGCAGTGACCCGTTTGAGCGAGAATTACTCGTCTTCCAGTTCGATGTTGATACCCAGCGAACGAATCTCTTTCAACAATACGTTGAAGGATTCTGGCATGCCCGGCTCCATCTGATGGTTGCCGTCCACGATGTTTTTATCCATCTTGGTACGACCGTTCACGTCATCAGACTTAACGGTTCGCATTTCCTGCAAAATCATAGGCTGAGGG
+
CCCCCGGGGGGGGGGFEFCFGGGGGGGGGGGGGGGGGGGGGGGG9FCFGGGGGGGGGGGGGGGGGGGGGGGGGGGGGGGGGGGGGGGGGGEGGGGGGGGGGGGGGGGFGGDGCEGGGGFGGGGGGGGGGEFGGGGGGGGFGGGGCGGGGCEEGEGGD:AGGGGGGGDFGGGGGG6DFFFFFFFA7CFFFBFFFD>D9>DDAFEGGF+AB42?FCEBDFBFBFF@FCA@?5)771)/:?<F3<DF990,442<??F?:<4)).896))-41(((,2:1:<)))((.)4),)56442)3(,3(
@M01607:188:000000000-KTTC9:1:1101:9595:3089 2:N:0:AAGGAGAC+CCGAAGAT
TTAGTCTGCGCTTTCAGAAACTTTAATAAATCTTTCACGGATTTGCTCCCGTCGGAGTTAGCACAATCCGCTGCCGGGTTTTAACCCGACAGCAGTGACCTGTTTGAGCGAGAATTACTCGTCTTCCAGTTCGATGTTGATACCCAGCGAACGAATCTCTTTCAACAATACGTTGAAGGATTCTGGCATGCCCGGCTCCATCTGATGGTTGCCGTCCACGATGTTTTTATACATCTTGGTACGACCGTTTACGTCATCCGACTTAACGGTGAGCATTTCCTGCAATTTTCAAGGCTGAGGG
+
CCCCCGFGGGGGGGGGG,,CFFGGGGGGGGGGGGGGGGGGGGGGGFDEEFGGGGGGGGGGGGGGGGCFFFFFFGGGGGGGGGGGGGGGGGGGFGGGGGFGGGFGGGFGFGGGGGGGGGFFGFGGFGGGG=EGGGGGGGFF8D;@DF,@>DE8EEGGEGGGFFECFEF@FFGGCFFG9AFFFF5?FCFGFDF@FFFF)9CCFF;FGFFFFFFFFGGDB?;>(6=;.))33<CE79C9=C4AEE(((.663((643:?(6)-(((-*.66>?0-.54)66)6442(..8AFFB26:B>:6(3,
@M01607:188:000000000-KTTC9:1:1101:19073:3100 2:N:0:AAGGAGAC+CCGAAGAT
TTAGTCTGCGCTTTCAGAAACTTTAATAAATCTTTCACGGATTTGCTCCCGTCGGAGTTAGCACAATCCGCTGCCGGGTTTTAACCCGACAGCAGTGACCTGTTTGAGCGAGAATTACTCGTCTTCCAGTTCGATGTTGATACCCAGCGAACGAATCTCTTTCAACAATACGTTGAAGGATTCTGGCATGCCCGGCTCCATCTGATGGTTGCCGTCCACGATGTTTTTATACGTCTTGTTACGACCGTTCACGTCATCAGACTTTACGGTTAGCATTTCCTGCACCAGCCACGGCTGAGGC
+
CCCCCFGGGDDGGGG;,,<;CFFGGGGGGGGGGGGGGGGGGGGGGFEGGGGGGGEEEGGGGGGGGGGDGGGGFGGGGEGG@FGGGGGGGGEFFGGGGGFGGGGGGGGGGGGEGEGGGGGGGGGGGGGGGGGGGFGGGGGFGDFFGGFE+@CEGD+=EFFGGFGGGGDDGFGGGGDFGAF*3>FFGFGGFB5@ADBFABGGFFECGCFAEE?FCCE>>@E?BB?3?CFF@E3?(///3;)/7C061;((,.4)(431(-4458)6*64(4:B((6<BF<)6<)5(58(.8?(30,3(((4:0
@M01607:188:000000000-KTTC9:1:1101:6659:3101 2:N:0:AAGGAGAC+CCGAAGAT
TTAGTCTGCGCTTTCAGAAACTTTAATAAATCTTTCACGGATTTGCTCCCGTCGGAGTTAGCACAATCCGCTGCCGGGTTTTAACCCGACAGCAGTGACCTGTTTGAGCGAGAATTACTCGTCTTCCAGTTCGATGTTGATACCCAGCGAACGAATCTCTTTCAACAATACGTTGAAGGCTTCTGGCATGCCCGGCTCCATCTGATGGTTGCCGTCCACGATGTTTTTATACATCTTGGTACGACCGTTCACGTCATCAGACTTAACGGTGAGAATTTCCTGCATGGAGGTTAGCTGATGG
+
CCCCCGGGGGGGECGGG<<FFFFGGCFFGGFGGGGGGGFCFFEDEEEFFFGGGGGEEGGGGGGGFFEGGGGGGDGGGGGG@DAEGFFFGGEGGGGGGGFGGCFDFFFCFCGCEEGFGGFGGGG?FFGGGGGGE8=FEFFFGFGGCCFFGDEGGFGGGGGGGGFDFGC89EFGGGGCF?F*;CFFGFGGFFFF6@B?4A4CFFFGGFFFFFFFFGG/:@75>BF@CEF?13))).1?AEEF?C6((.3???74,,,:062<>::>0:ABB?(4().4<A:)))(.).()2:B<)2924)-6,
@M01607:188:000000000-KTTC9:1:1101:10839:3112 2:N:0:AAGGAGAC+CCGAAGAT
TTAGTCTGCGCTTTCAGAAACTTTAATAAATCTTTCACGGATTTGCTCCCGTCGGAGTTAGCACAATCCGCTGCCGGGTTTTAACCCGACAGCAGTGACCTGTTTGAGCGAGAATTACTCGTCTTCCAGTTCGATGTTGATACCCAGCGAACGAATCTCTTTCAACAATACGTTGAAGGATTCTGGCATGCCCGGCTCCATCTGATGGTTGCCGTCCACGATGTTTTTATACATCTTGGTACGACCGTTCACGTCATCAGACTTAACGGTGAGCATTTCCTGCATCCGATACAGCTGAAGT
+
CCCCCGGGGGGGGGGGG,CFFGGGGGGGGGGGGGGGGGGG7FFGGGGGGGGGGGGGGGGGGGGGGGGGGGGGGGGGGGGGDGGGGGGGGGGDGGGGGGGGGGGGGGGGFGGGGEGCFGFGGGGGGGFFDEEGGGGGFFGBFGGFGGGFGDEGGBEFGFGGGFFEFDFGGGGGFCFGGFFAFCFCGGFGFDF>FFBEFDGGFF6:>FFAEFDFDGGFF@E@=BFF?3A;?EFFFCEC7C<FFC1;>F@D6::AF??6055?)):29<>:>B016?2):BF<<AB(6<3?0((,)-),()).-
@M01607:188:000000000-KTTC9:1:1101:10773:3115 2:N:0:AAGGAGAC+CCGAAGAT
TTAGTCTGCGCTTTCAGAAACTTTAATAAATCTTTCACGGATTTGCTCCCGTCGGAGTTAGCACAATCCGCTGCCGGGTTTTAACCCGACAGCAGTGACCTGTTTGAGCGAGAATTACTCGTCTTCCAGTTCGATGTTGATACCCAGCGAACGAATCTCTTTCAACAATACGTTGAAGGATTCTGGCATGCCCGGCTCCATCCGATGGTTGCCGTCCACGATGTTTTTATACATCTTGGTACGACCGTTCACGTCATCAGCCTTAACGGTTAGCATTTCCTTCAAGTACCCTTGCTGATGT
+
CCCCCGGGGGGDGGGGGCCFGGGGGGGGGGGGGGGGGGGGGGGGGFFFFFGGGGGGGGGGGFGGGGGGGGGGGGGGGGGGGGGGGFFGGGGGFFCGDGGGGGGGG<F7FFFGGGGGGGCGDGGGGGFGGGGGGGGGGGGFGGGGGGGGDEGGGFGGGCFGGEFGGGGGGGFFGGFGFFFFAEFFGFFGFBFBFFFFAFGGFF@CD>EDEE)ACC54?=;113;,<?02(7?EFC3)19);).1;9F01237A?FF:?A9<),1-14)((,(-(5445:66)-))-)).6><2((().))-.
@M01607:188:000000000-KTTC9:1:1101:19256:3132 2:N:0:AAGGAGAC+CCGAAGAT
TTAGTCTGCGCTTTCAGAAACTTTAATAAATCTTTCACGGATTTGCTCCCGTCGGAGTTAGCACAATCCGCTGCCGGGTTTTAACCCGACAGCAGTGACCTGTTTGAGCGAGAATTACTCGTCTTCCAGTTCGATGTTGATACCCAGCGAACGAATCTCTTTCAACAATACGTTGAAGGATTCTGGCATGCCCGGCTCCATCTGATGGTTGCCGTCCACGATGTTTTTATACATCTTGGTACGACCGTTCACGTCATCAGACTTAACGGTGAGCATTTCCTGCACTAGTAAACCTTGAGGG
+
CCCCCGGGGGGGGGG;;,==FFGGGGGGGGGGGGGGGGGGGGGGGGEFGGGGGGGGGGGGGGGGGGGGGGGGGGGGGGGGGGGGGGGGGGGGGFGGGGGGGGGGGGGGGGGGGGFGGGGGGGGGGGGGGGGGGGGGGGFBGGGGFGGGGGGGGFGGGGGGGGGGFGFDGGGGGGGGFAAFFEFFGFGFACACFEEEFFGGFFAFFAFFFFDFGCCEF>B@=BF@FFFF@EECCCFFFEEFCEF@F>;;<70)3(,4(5:72::<*)<BB:(2.2)4<B2AFA?1:A.)-))))(()-.,(4
@M01607:188:000000000-KTTC9:1:1101:22023:3132 2:N:0:AAGGAGAC+CCGAAGAT
TTAGTCTGCGCTTTCAGCCACTTTAATAAATCTTTCACGGATTTGCTCCCGTCGGAGTTAGCACAATCCGCTGCCGGGTTTTAACCCGACAGCAGTGACCTGTTTGAGCGAGAATTACTCGTCTTCCAGTTCGATGTTGATACCCAGCGAACGAATCTCTTTCAACAATACGTTGAAGGATTCTGGCATGCCCGGCTCCATCTGATGGTTGCCGTCCACGATGTTTTTATACATCTTGGTACGACCGTTCACGTCATCAGACTTAACGGTTAGCATTTCCTGCATAGCCCACTGCTGAGGG
+
CCCCCGGGGGGGGGGGG9,CFGGGGGGGGGGGGGGGFGGGGGGGFGGGGGGGGGGGGGGGGGGGGGGGGGGGGGFGGGCGEGGGGGGGGGGGGGGGGGGGGGGGGCGFGGGCGGGGGGGGGGGCGGGGGFGFGDFFCEFCFGGGGGFGGGGGGFEGGGGGGGGCFGG89CFFFFGFFFFFFCFFGGGGFFFCF5?>):DGFFFFGFAFECBFG*ADB209927;)7012CCFC364+)7A?C@?@@>D:00<?0,4().5720:*:<:04,,39A<2)).64((4:2)),(-8:)-)6484
@M01607:188:000000000-KTTC9:1:1101:17836:3133 2:N:0:AAGGAGAC+CCGAAGAT
TTAGTCTGCGCTTTCAGAAACTTTAATAAATCTTTCACGGATTTGCTCCCGTCGGAGTTAGCACAATCCGCTGCCGGGTTTTAACCCGACAGCAGTGACCTGTTTGAGCGAGAATTACTCGTCTTCCAGTTCGATGTTGATACCCAGCGAACGAATCTCTTTCAACAATACGTTGAAGGATTCTGGCATGCCCGGCTCCATCTGATGGTTGCCGTCCACGATGTTTTTATACATCTTGGTACGACCGTTCACGTCATCAGACTTAACGGTGAGCATTTCCGCGGAATAGATAGCTGAGGAA
+
CCCCCGGGGGGGGGGGGFG<==CFGGGGGGGGGGGGGGGGGGGFAFGGGGGGGGGGGGGGGGGGGGGGGDGGGGGGGGGGGGGGGFDFGGGGGGGGGGGGGGGGGGGGGGGGGGGGGGGGGGGGFGGGGGFGEFGGGGGFGFFDDFGCEEGGGFGGGFGGGDFGGGGGGGGGGCGGFFFFF@AADFGGFFFEFFFF=DCGFFCCC9BFFFFFGE*0?>=@2(=:CCFFDECEECEF6C@FCFDFFF>DFFB<?B?0(:<>???DFAAF0((-((43A<B2:0((-70,39<>)..-)21>(
@M01607:188:000000000-KTTC9:1:1101:24203:3144 2:N:0:AAGGAGAC+CCGAAGAT
TTAGTCTGCGCTTTCAGAAACTTTAATAAATCTTTCACGGATTTGCTCCCGTCGGAGTTAGCACAATCCGCTGCCGGGTTTTAACCCGACAGCAGTGACCTGTTTGAGCGAGAATTACTCGTCTTCCAGTTCGATGTTGATACCCAGCGAACGAATCTCTTTCAACAATACGTTGAAGGATTCTGGCATGCCCGGCTCCATCTGATGGTTGCCGTCCACGATGTTTTTATACATCTTGGTACGACCGTTCACGTCATCAGACTTAACGGTGAGCATTTCCTGCAGTAAAGGGAGCTGAGGC
+
CCCCCGGGGGGGGGGFFG9FFGGGGGGGGGGGGGGGGGGGGGGGGGCFGGGGGGGGGGFGGGGGGGGGGGGGGDFFGGGGGGGGGGGGGGGGFGGGGGGGGGGGGGGGGGDGEGGGGGFCEGGGGFGGGGFGGGGGEFGFGGG8EFGCGGGGDFGGGGGGGGGGFGGGGGGGGFGGGFAFA@FFGFFFFFFEC>AAAFGGF8AGGFFF=EDFGDCED2725BDDF3FFFFF3<C64ACEF??1113;??F?A0418?9922)54@ADF(,(41:239:):AA:(5>2))))-(3((.4(:(
@M01607:188:000000000-KTTC9:1:1101:15588:3146 2:N:0:AAGGAGAC+CCGAAGAT
TTAGTCTGCGCTTTCAGAAACTTTAATAAATCTTTCACGGATTTGCTCCCGTCGGAGTTAGCACAATCCGCTGCCGGGTTTTAACCCGACAGCAGTGACCTGTTTGAGCGAGAATTACTCGTCTTCCAGTTCGATGTTGATACCCAGCGAACGAATCTCTTTCAACAATACGTTGAAGGATTCTGGCATGCCCGGCTCCATCTGATGGTTGCCGTCCACGATGTTTTTATACATCTTGGTACTACCGTTCACGTCATCAGACTTAACGGTGAGCATTTCCTTCAACAAGCGGTGCTGATGG
+
CCCCCGGGGGGGGGGGGGGGGGGGGGGGGGGGGGGGGGGGGGGGGGFEGGGFGGGGGGGGGGGGGGGGGGGGGGGGGGGGGGGGGGGGGGGGGGGGGGGGGGGGGGGGGGGGGGGGGGGGGGGGGGGGGGGGGGGGGGGFGGGGGGGGGGGEG?GGGGGGGGGGGGGGGGGGGGFGGFFFFFFFGGGGFFFFFEDD@EGGFFFGGFFFBF>FFEEFEFFFBD@DF?FFDF<??EEFFFFF?E)7?;9DF8;C@D<17>)<?B><F4)(3<11(322:6<<9)).6<<?(.,(--7))))-)
@M01607:188:000000000-KTTC9:1:1101:10144:3146 2:N:0:AAGGAGAC+CCGAAGAT
TTAGTCTGCGCTTTCAGAAACTTTAATAAATCTTTCACGGATTTGCTCCCGTCGGAGTTAGCACAATCCGCTGCCGGGTTTTAACCCGACAGCAGTGACCTGTTTGAGCGAGAATTACTCGTCTTCCAGTTCGATGTTGATACCCAGCGAACGAATCTCTTTCAACAATACGTTGAAGGATTCTGGCATGCCCGGCTCCATCTGATGGTTGCCGTCCACGATGTTTTTATACATCTTGGTACGACCGTTCACGTCATCAGACTTAACGGTGAGCATTTCCTGCAACCCTTGATGCTGACGG
+
CCCCCGGGGGGGGGGFG9<FFGGGGGGGGGFGGGGGGGGGDGGGGGFGFGGGGGGGGDGGGGGGGGGGGGGGGGFEGGGGEGGGGGGGGGGGGGGGGGGGGGGGGGGGGGGGGGGGGGGGGGGDGGGGGGGGGGGGGGGFGFGGGGGGGGGGGEGGGGGGGGGGGGGFGGGGGGGCFFFFFFFFFGGGFDACFEFFF>DF6BEFFFFFFFBAFEEEB@E?52;/.);06??C35<CFE@4?E@@66@3072-::(43A),.4>A6<FBBF061427>B<<99?<>?F0::05))694)(-4
@M01607:188:000000000-KTTC9:1:1101:9619:3152 2:N:0:AAGGAGAC+CCGAAGAT
TTAGTCTGCGCTTTCAGAAACTTTAATAAATCTTTCACGGATTTGCTCCCGTCGGAGTTAGCACAATCCGCTGCCGGGTTTTAACCCGACAGCAGTGACCTGTTTGAGCGAGAATTACTCGTCTTCCAGTTCGATGTTGATACCCAGCGAACGAATCTCTTTCAACAATACGTTGAAGGATTCTGGCATGCCCGGCTCCATCTGATGGTTGCCGTCCACGATGTTTTTATACATCTTGGTACGACCGTTCACGTCATCAGACTTAACGGTGAGCATTTCCTGCAAAGTTCGAGGCTGAGGT
+
CCCCCGGGGGGGGGGGG9EFGGGGGGGGGGGGGGGGGGGGGGGGGGFGGGGGGGGGGGGGGGGGGGGGGDFGGGGGGGGGGGGGGGFFGGGGGGGGGGGGGGGGGGGGGGGGGGGGGGGGGGGGGGGFGFGGGGGGGGGFGGGGGGGGGGGGGFCFGFGGGGGGGGGFGGGGCFGG9FFAFFFFGDGGFBF@AEFFBFDFFFFFDCAFEF>A:?C48>B2@F<=E?A<;EFF5?3;FC@F9E;?BFFDFFBA?::?(4)54?FFFA<29?::B7AFFF9AF<??2>BFFF?:?((4:0:?(
@M01607:188:000000000-KTTC9:1:1101:12143:3166 2:N:0:AAGGAGAC+CCGAAGAT
TTAGTCTGCGCTTTCAGAAACTTTAATAAATCTTTCACGGATTTGCTCCCGTCGGAGTTAGCACAATCCGCTGCCGGGTTTTAACCCGACAGCAGTGACCTGTTTGAGCGAGAATTACTCGTCTTCCAGTTCGATGTTGATACCCAGCGAACGAATCTCTTTCAACAATACGTTGAAGGATTCTGGCATGCCCGGCTCCATCTGATGGTTGCCGTCCACGATGTTTTTATACATCTTGGTACGACCGTTCACGTCATCCGACTTAACGGTGAGCATTTCCTGCAAATGCATTCGCTGAGGG
+
CCCCCGGGGGGGGGGEEEEFGGGGGGGGGGGGGGGGGGGGGGGGFGGGGGGGGGGGGGGGGGGGGGGGGGGGGGGGGGGGGGGGGGGGGGGGGGGGGGGGGGGGGFGCFGDGGGGGGGGGGGGGGGGGGGGGGGGGGGGFGGGGGGGGGGGGGFGGGGGGGGGGGGGGGGGGGGGGGFFFFFFFGGGGFBF@FA>EFFGGCF;CFFFFFFDFDEGFFFFFFFD;CEFF03))9CCEFFEBCF;FF90:1:?41:?082)-(3;:=44:><((.:<244656<0(82)))).-.-(((-,:(
@M01607:188:000000000-KTTC9:1:1101:14653:3168 2:N:0:AAGGAGAC+CCGAAGAT
TTAGTCTGCGCTTTCAGAAACTTTAATAAATCTTTCACGGATTTGCTCCCGTCGGAGTTAGCACAATCCGCTGCCGGGTTTTAACCCGACAGCAGTGACCTGTTTGAGCGAGAATTACTCGTCTTCCAGTTCGATGTTGATACCCAGCGAACGAATCTCTTTCAACAATACGTTGAAGGATTCTGGCATGCCCGGCTCCATCTGATGGTTGCCGTCCACGATGTTTTTATACATCTTGGTACGACCGTTCACGTCATCAGACTTAACGGTGAGCATTTCATGCATTTCGAGCAGCTGAGGG
+
CCCCCGGGGGGGGGGGGGGGGGGGGGGGGGGGGGGGGGGGGGGGGGFGGGGGGGGGGGGGGGGGGGGGGGGGGGGGGGGGDGGGGGGGGGGGGGGGGGGGGGGGGGGGGGGGGGGGGGGGGFGGGGGGGGGGGGGGGGGFGGGEGGGGGGGGGFEFEFGGGGGGGGGGGGGGGGGGGFFFFCFFGFFGFBFFFD>FAEGGFFFF:BFFFFEAFGEEFFB=@FF;<CA@DFFEFFFEFE3FCEFFB>>F:7?D?B<??A22.5?AFBFFF<6<FB<?BA9)).536:25,10:6:012)41(
@M01607:188:000000000-KTTC9:1:1101:15739:3176 2:N:0:AAGGAGAC+CCGAAGAT
TTAGTCTGCGCTTTCAGAAACTTTAATAAATCTTTCACGGATTTGCTCCCGTCGGAGTTAGCACAATCCGCTGCCGGGTTTTAACCCGACAGCAGTGACCTGTTTGAGCGAGAATTACTCGTCTTCCAGTTCGATGTTGATACCCAGCGAACGAATCTCTTTCAACAATACGTTGAAGGATTCTGGCATGCCCGGCTCCATCTGATGGTTGCCGTCCACGATGTTTTTATACATCTTGGTACGACCGTTCCCGTCATCAGACTTAACGGTGAGCATCTCCTGCAAATTACGTTGCTGAGGG
+
CCCCCGGGGGGGGGGGGGAFGGGGGGGGGGGGGGGGGGGGGGGGGFFFGGGGGGGGGGGGGGGGGGGGGGGGGGGGGGGGGGGGGGGGGGGGGGGGGGGGGGGGGGGGGGDGGGGGGGGGGGGGGGGGGGGGGGGGGGGFGGGGGGGGGGGGDFGGGGDGGGGCFGGGGGGGFGGGGFFFFFFFGGGFFFF8FEEF>DDGFFFGGFFFFEBFGDGFFFFFFDFFFCFD0?CEC??EFE3BEFFDFFB?F?(5:<?B0-)4<B><4>A028(308AF)..344(3<A243:1:FF()623((
@M01607:188:000000000-KTTC9:1:1101:12110:3179 2:N:0:AAGGAGAG+CCGAAGAT
TTAGTCTGCGCTTTCAGAAACTTTAATAAATCTTTCACGGATTTGCTCCCGTCGGAGTTAGCACAATCCGCTGCCGGGTTTTAACCCGACAGCAGTGACCTGTTTGAGCGAGAATTACTCGTCTTCCAGTTCGATGTTGATACCCAGCGAACGAATCTCTTTCAACAATACGTTGAAGGATTCTGGCATGCCCGGCTCCATCTGATGGTTGCCGTCCACGATGTTTTTATACATCTTGGTACGACCGTTCACGTCATCAGACTTAACGGTTAGCATTTCCTGCCCCCATGGGCGCTGAGGG
+
CCCCCGGGGGGGGGGEFFFGGGGGGGGGGGGGGGGGGGGGGGGGGGGGGGEGGGGGGGGGGGGGGGGGGGGGGGGGGGGGGGGGGGGGGGGGGGGGGGGGGGGGGGGCFGGGGGGGGGGGGGGGGGGGGGGGGGGGGFGFGGGGGGGGGGGGGFGGGGGGGGGGFGCFFGGGGGGGGFFFFFFFGGGGFDFEFEFFBFDGFFFGGFCFFF4FF5EEF=EDFDDDEEFFFC5<CFEFFFFFFFFFF;9;?FBB::01:A4<??>>@>4604(,.6<AA<DABA:(4:>,3:73?0137718,
@M01607:188:000000000-KTTC9:1:1101:18835:3188 2:N:0:AAGGAGAC+CCGAAGAT
TTAGTCTGCGCTTTCAGAAACTTTAATAAATCTTTCACGGATTTGCTCCCGTCGGAGTTAGCACTATCCGCTGCCGGGTTTTAACCCGACAGCAGTGACCTGTTTGAGCGAGAATTACTCGTCTTCCAGTTCGATGTTGATACCCAGCGAACGAATCTCTTTCAACAATACGTTGAAGGATTCTGGCATGCCCGGCTCCATCTGATGGTTGCCGTCCACGATGTTTTTATACATCTTGGTACGACCGTTCACGTCATCAGACTTAACGGTTAGCATTTCCTGCATAAGCTTAAGCTGAGGT
+
CCCCCGGGGGGGGGGGGGG6CCCFGGGGGGGGGGGGGGGGGGGG9EEFGGGGGGGGGGGGGGGGGGGGGGGGGGGGGGGGGGGGGGGGGGGGGGGGGGGGGGGGGGGGGGGGGGGGGGGGGGGGGGGGGGGGGGFGGGGBFGGGGGGGGGGGGFGGGGGGGGGGGGGGGFGGGGGGGFFFFFFFFGGGFDFEFEBEFFGGFFFGGFFFEEBFGGGFFFFFBDF35<ADFC?36?EEFFFFCED;(3>DFFFFF:618A2)),)6*6<(1--2:AFADA<4A40(.)9><>A:>24:02,(.
@M01607:188:000000000-KTTC9:1:1101:10520:3194 2:N:0:AAGGAGAC+CCGAAGAT
TTAGTCTGCGCTTTCAGAAACTTTAATAAATCTTTCACGGATTTGCTCCCGTCGGAGTTAGCACAATCCGCTGCCGGGTTTTAACCCGACAGCAGTGACCTGTTTGAGCGAGAATTACTCGTCTTCCAGTTCGATGTTGATACCCAGCGAACGAATCTCTTTCAACAATACGTTGAAGGATTCTGGCATGCCCGGCTCCATCTGATGGTTGCCGTCCACGATGTTTTTATACATCTTGGTACGACCGTTCACGTCATCAGACTTAACGGTGAGCATTTCCTTCAACATATTAGTCTGAGGG
+
CCCCCGGGGGGGGGGGGDFGGGGGGGGGGGGGGGGGGGGGGGGGGGFFFGGGGGGGGGGGGGGGGGGGGGFGGGGGGGGGGGGGGGGGGGGGGGGGGGGFGGGGGGGGGGGGGGGGGGGGGGGGGGGGGGGGGGGGGGGFGGGDEGFGGGGGGEGGEGGGGGGGGGGGGGGGGGGGGFFFFCFFGGGGFDF@ADDB>EDGFF=F7=FFFFEFGDCDFFFDFD@@F?F@FEEC?EFEFC38)9<@BB9@4(.6??6<:49><:BA?.-6;F04,()4<>A>))))5441)69:59A66):?:
@M01607:188:000000000-KTTC9:1:1101:13958:3201 2:N:0:AAGGAGAC+CCGAAGAT
TTAGTCTGCGCTTTCAGAAACTTTAATAAATCTTTCACGGATTTGCTCCCGTCGGAGTTAGCACAATCCGCTGCCGGGTTTTAACCCGACAGCAGTGACCTGTTTGAGCGAGAATTACTCGTCTTCCAGTTCGATGTTGATACCCAGCGAACGAATCTCTTTCAACAATACGTTGAAGGATTCTGGCATGCCCGGCTCCATCTGATGGTTGCCGTCCACGATGTTTTTATACATCTTGGTACGACCGTTCACGTCATCAGACTTAACGGTGAGCATTTCCTGCATGCCCTATAGCTGGCGG
+
CCCCCGGGGGGGGGGGGGGGGGGGGGGGGGGGGGGGGGGGGGGGGGGFGGGGGGGGGGGGGGGGGGGGGGGGGGGGGGGGGGGGGGGGGDGGGGGGGGGGGGGGGGGGGGGGGCEGGGGGGGGFGGGGGGGGGGGGGGGFGGGGGGGGGGGGGFGFGFGGGGGGGGGGGGGGGGGGGFFFFFFFGGGGFFFFFFFF9BDGFFFGGFFFFFDF7C=?BFF>B=@@??A;7??CEEEEAEFF9C<D;9@DFFFAF<((4>92.47AFF240<(3?>>2:4AAAA?2<9?F??:36:A<A((((
@M01607:188:000000000-KTTC9:1:1101:21945:3214 2:N:0:AAGGAGAC+CCGAAGAT
TTAGTCTGCGCTTTCAGCCACTTTAATAAATCTTTCACGGATTTGCTCCCGTCGGAGTTAGCACAATCCGCTGCCGGGTTTTAACCTGACAGCAGTGACCTGTTTGAGCGAGAATTACTCGTCTTCCAGTTCGATGTTGATACCCAGCGAACGAATCTCTTTCAACAATACGTTGAAGGATTCTGGCATGCCCGGCTCCATCTGATGCTTGCCGTCCACGATGTTTTTATACCTCTTGGTACGACCGTTCACGTCACCTGACTTAACGGTGGTCCTTTCCTGCACAAATTCGCGCTTAGGT
+
CC<@CEFAGD@F@DE,CC,6C@<FF9FCFFCFF,C,FCFE7FFG9EFDECFCECFDGGGG9<FEB@6<@F7FC:ED7FEC@DADGC,=8E,FFC,EAEFGG@FFA8FC<CE+>BEFGFGGEB>9DF=AFFGFG?DC=;EFG+@@@98DG6E>8>EGEGDF=FG,:DE8928D2=8+?+;3*::FFF+=A)05A55*1*;*=8*+218+:>>9*;EE8(06(/:5?CF9BF3C5;))2/./7<;(:>>@F@(9((-3().((54)/.6((4((,,)-69)6)6((4),3464-(((-((),)
@M01607:188:000000000-KTTC9:1:1101:12852:3216 2:N:0:AAGGAGAC+CCGAAGAT
TTAGTCTGCGCTTTCAGAAACTTTAATAAATCTTTCACGGATTTGCTCCCGTCGGAGTTAGCACAATCCGCTGCCGGGTTTTAACCCGACAGCAGTGACCTGTTTGAGCGAGAATTACTCGTCTTCCAGTTCGATGTTGATACCCAGCGAACGAATCTCTTTCAACAATACGTTGAAGGATTCTGGCATGCCCGGCTCCATCTGATGGTTGCCGTCCACGATGTTTTTATACATCTTGGTACGACCGTTCCCGTCATCAGACTTAACGGTGAGCATTTCCTGCACCAGTCGGTGCTGAGGT
+
CCCCCGGGGGGGGGGCCFCFGGGGGGGGGGGGGGGGGGGGGGGG5FFGGGGGGGGGGGGGGGGGGGGGFGGGGGGGGGGGGGGGGGGGGGGGGGGGGGGGGGGGGGG+EF@FGGFGGGGGGGGGGGGGGGGGG8FGGGG?DFG?DGGGGGGGGEGGGFGGGGGGGGGGGGGGGFGCGBFFFEFFGGGGFFFFFFFEAFGGFFEGGFAFFF>FG5EBADEFFB;=378=6C3<<7?FFFEFFE(32;07::(80<<?BF28224<=46?>3-1::A7<42<>480>:?BAB6>>(())).4,
@M01607:188:000000000-KTTC9:1:1101:17973:3228 2:N:0:AAGGAGAC+CCGAAGAT
TTAGTCTGCGCTTTCAGAAACTTTAATAAATCTTTCACGGATTTGCTCCCGTCGGAGTTAGCACAATCCGCTGCCGAGTTTTAACCCGACAGCAGTGACCTGTTTGAGCGAGAATTACTCGTCTTCCAGTTCGATGTTGATACCCAGCGAACGAATCTCTTTCAACAATACGTTGAAGGATTCTGGCATGCCCGGCTCCATCTGATGGTTGCCGTCCACGATGTTTTTATACATCTTGGTACGACCGTTCACGTCATCAGCCTTAACGGTTAGCATTTCCTGCATTTCGCACTTCTGAGGT
+
CCCCCGGGGGGGGGGGGGG6=CCFFGGGGGGGGGGGGGGGGGGF,EFGGGCFGGGGGGGGGGGGGGGGGGGGGGGGGGGGGGGGGGGGGGGGGGGGFFGGGGGGGGGGGGGGGGGGGGGGGGGGGGFGGFGGGGGGGGGFGGGCDFGGGGEEGFGGGGGGGGGGFGG?FGGGGGGGGFFFFCAFGFFFFFFFFFFF>EDFBFEFGFFFFEBFFCCDFDFFBDBBE<F@;EEE?C7;FF@F???;;@B<43(6:?:<?F))).8A@24<((((,6))6:949)((.)))(((-3)).-621,
@M01607:188:000000000-KTTC9:1:1101:23087:3241 2:N:0:AAGGAGAC+CCGAAGAT
TAGTCTGCGCTTTCAGACCCTTTAATAAATCTTTCACGGATTTGCTCCCGTCGGAGTTAGCACAATCCGCTGCCGGGTTTTAACCCGACAGCAGTGACCTGTTTGAGCGAGAATTACTCGTCTTCCAGTTCGATGTTGATACCCAGCGAACGAATCTCTTTCAACAATACGTTGAAGGATTCTGGCATGCCCGGCTCCATCTGATGGTTGCCGTCCACGATGTTTTTCTACATCTTGGTACGACCGTTCACGTCATCAGACTTAACGGTGAGCATTTCCTGCATCTGTCTATTCTTAGGGG
+
CCCCCGGGGGGGGGGGG<,CFFGGGGGGGGGGGGGGGGGGGGGGGGGGGGGGGGGGGGGGGGGGGGGGGGGGGGGGGGGGGGGGGGGGGGGGBFGGGGGGGGGGGGGGGGGEGGGGGGGGGGFFGGGGGGGGGGGGGGAFFGFGGGGGGGEEGFGGADCGGGGGGGGGGGGGGCFGGF5AFFFFGGGGFF>CEBEEFFFFFFEFGFFFFFFFCCDEFFFBD?FFF(>(69C;?CCCF<=AE?<;;>D???A2?FFFFF<<2)4:8426?06(:2,6A<9B>>1442)6:2).66.)).5((
@M01607:188:000000000-KTTC9:1:1101:17511:3246 2:N:0:AAGGATAC+CCGAAGAT
TTATTCTGCGCTTTCAGAAACGTTAATAAATCTTTCACGGAATTGCTCTCGTCGGCGTTATGTAACTACGCTTCAGGGTTTTAACCCTACTGCAGTGACCTGTTCGAGCGTGAATTGACCGTCTTCCAGTACGATGGTGATACACCGCGAACGAATTTCTTTCAACAATACGTCGAAGGCTTCTGGCATTCCCGGCACTCTCTGATGTTTGCCGTCTTCGACGCTTTTCACCATCTTTGTTCTCACCTTCGCGTTCTCGGACGTGTCCGCGTGAATTCCTTGCACTTTTATCTTCTGGCGG
+
6-@,,,<,C+@+@@,6;C,;C6;E,,;,6C6F<E,6,,,,+,:A,;,,,C,DF@:+7C+B,,,,,,<,B,>,8@,,:,646C,,FDF,9,,,,,AFFFG9FE5:,4F?FC+4+4,,,,,9@664+,,9>,,9>8+++@DD8+=,6,+4+++++3++3@ECAD,=D,,,2@D6E+;909**9)*<79*A>*+;A444)9**;4*++41+18F+*4*))(),((.((,.))))/4)/>A3)3(1))).(),4((--(--)-((2(-)(()-(,,3-4)5).)69())..-:9)))))6)))((
@M01607:188:000000000-KTTC9:1:1101:8956:3252 2:N:0:AAGGAGAC+CCGAAGAT
TTAGTCTGCGCTTTCAGAAACTTTAATAAATCTTTCACGGATTTGCTCCCGTCGGAGTTAGCACAATCCGCTGCCGGGTTTTAACCCGACAGCAGTGACCTGTTTGAGCGAGAATTACTCGTCTTCCAGTTCGATGTTGATACCCAGCGAACGAATCTCTTTCAACAATACGTTGAAGGATTCTGGCATGCCCGGCTCCATCTGATGGTTGCCGTCCACGATGTTTTTATACATCTTGGTACGACCGTTCACGTCATCAGACTTAACGGTGAGCATTTCCTGCATCTTAGGTTGCTGAGGG
+
CCCCCGGGGGGGGGGGG9<FGGGGGGGGGGGGGGGGGGGGGGGGGGFGGGGFGGGGGGGGGGGGGGGGFGGGGGGGGGGGGGGGGF8FEFCFFFGGGGGGGGGGGGGGGGGGGGGGGGFGGGGGGGGGGGGGGGGGGGGFGGGGGGGGGGGGGFGGGGGGGGGGGGGGGGGFCGGGGFFFFEFFGGGCFFFFFFFFFFGGFFFGFFFFEFFFGGGFFFE99BDDCCFF@EEFFFF9CCEFFFD?BFFFFFFFF:3?:<9?228<@29?FFF:BFF?AADA))4:4))6<4<46(19640:(
@M01607:188:000000000-KTTC9:1:1101:20204:3266 2:N:0:AAGGAGAC+CCGAAGAT
TTAGTCTGCGCTTTCAGAAACTTTAATAAATCTTTCACGGATTTGCTCCCGTCGGAGTTAGCACAATCCGCTGCCGGGTTTTAACCCGACAGCAGTGACCTGTTTGAGCGAGAATTACTCGTCTTCCAGTTCAATGTTGATACCCAGCGAACGAATCTCTTTCAACAATACGTTGAAGGATTCTGGCATGCCCGGCTCCATCTGATGGTTGCCGTCCACGATGTTTTTATACATCTTGGTACGACCGTTCACGTCATCAGACTTAACGGTGAGCATTTCCTGCAACTTACGAAGCTGAGGG
+
CCCCCGGGGGGGGGG6<6=CFFGGGGGGGGGGGGGGGGGGGGGGGGEEFGGGGGGGGGGGGGGGGGGGGGGGGGGGGGGGGGGGGGGGGGGGGGGGG9FGGGGGGGGGGGGGGGGGGGGGGGGGGGGGGGGGGGGGGGGFGFFEGGGGGGGGGBGGDGGGGGGGGGD@DFGGGGGGGFFFFFFFGGGGFFFEFFEBAFGGFFCGGFFFFFDFGGGDFFFFFFFFFEFFDEFFECEFFFFFFF<<B>9(6;?FF?11(6<DB?FABF21;?0:2:A?4A2>)).1>),9)44::(43)42,(
@M01607:188:000000000-KTTC9:1:1101:25253:3269 2:N:0:AAGGAGAC+CCGAAGAT
TTAGTCTGCGCTTTCAGAAACTTTAATAAATCTTTCACGGATTTGCTCCCGTCGGAGTTAGCACAATCCGCTGCCGGGTTTTAACCCGACAGCAGTGACCTGTTTGAGCGAGAATTACTCGTCTTCCAGTTCGATGTTGATACCCAGCGAACGAATCTCTTTCAACAATACGTTGAAGGATTCTGGCATGCCCGGCTCCATCTGATGGTTGCCGTCCACGATGTTTTTATACATCTTGGTACGACCGTTCACGTCATCAGACTTAACGGTGAGCATTTCCTGCACTAATAGGAGCTGAGGG
+
CCCCCGGGGGGGGGGGGG9FGGGGGGGGGGGGGGGGGGGGGGGGGCFGGGGGGGGGGGGGGGGGGGGGGGGGGGGGGGGGGGGGGGGGEGGGGGGGFGGGGGGGGGGGFGDEGGFGGGGGGGGCGGGGGGFGGGGGGGGFGGGGGGFGGGGDGFGGGAFGGGGGGGFFGFGGGGGGGFFAFFFFGGGGFBFFFFFFBFGGFF4CCFFFFFEFGGGFFFBDFB@@ECAD@FFECE?3ACEFFEFF9>;1<BFABBF??<272:):@>BF>B(224)5<B<4<9:7?F?0<4)83(4(,<36(
@M01607:188:000000000-KTTC9:1:1101:10062:3274 2:N:0:AAGGAGAC+CCGAAGAT
TTAGTCTGCGCTTTCAGAAACTTTAATAAATCTTTCACGGATTTGCTCCCGTCGGAGTTAGCACAATCCGCTGCCGGGTTTTAACCCGACAGCAGTGACCTGTTTGAGCGAGAATTACTCGTCTTCCAGTTCGATGTTGATACCCAGCGAACGAATCTCTTTCAACAATACGTTGAAGGATTCTGGCATGCCCGGCTCCATCTGATGGTTGCCGTCCACGATGTTTTTATACATCTTGGTACGACCGTTCACGTCATCAGACTTAACGGTGAGCATTTCCTGCAATACATCCCGCTGAGGT
+
CCCCCGGGGGGGGGGGG9FGGGGGGGGGGGGGGGGGGGGGGGGGGGAFFGGGGGGGGGGGGGGGGGGGGGGGGGFGGGGGGGGGGGCFEGGGGGGGGGFGGGGGGCGGGDEGGGGFFGFGGGGGGGGGGGGGGGGGGGGFGGG8DFGGEGGGGFGGGGGGFFFGGFGGFGGGGGGGGFFFFFFFGGGGFFFF?>DDFFGGFFCFD6FAEEFFDEGF5@E>@DF@<5F?@EECEFFE6C8B?E@DFB;D<?BB:?:?FF2782248AFF9:00,38<AA)4-48:242)-6A???0(,(.((
@M01607:188:000000000-KTTC9:1:1101:9751:3294 2:N:0:AAGGAGAC+CCGAAGAT
TTAGTCTGCGCTTTCAGAAACTTTAATAAATCTTTCACGGATTTGCTCCCGTCGGAGTTAGCACAATCCGCTGCCGGGTTTTAACCCGACAGCAGTGACCTGTTTGAGCGAGAATTACTCGTCTTCCAGTTCGATGTTGATACCCAGCGAACGAATCTCTTTCAACAATACGTTGAAGGATTCTGGCATGCCCGGCTCCATCTGATGGTTGCCGTCCACGATGTTTTTATACATCTTGGTACGACCGTTCACGTCATCAGACTTAACGGGGAGCATTTCCTGCACCCAGATAGGCTGAGGC
+
CCCCCGGGGGGGGGGGG@EGGGGGGGGGGGGGGGGGGGGGGGGGGGGGGGGGGGGGGGGGGGGGGGGGGGGGGGGGGGGGGGGGGGGGGGGGFGGGGGFGGGGGGGGGGGEEGGGGGGFGGFGGGGGGGGGGGGGGGGGFGGGGGGGGDGGGGFGGGGGGGGGFGGGGDDFGGGFFGFFFFFFFFGGFFC*:ADEF>FCFFFEGFCB6>CAFGCGB8935>DF@CEF<8C?CC756@638CEFFF@>34((63((12A>?<7><?)4:(((,49()<<<AAF0:28:0((,.-20).4?:(
@M01607:188:000000000-KTTC9:1:1101:23905:3296 2:N:0:AAGGAGAC+CCGAAGAT
TTAGTCTGCGCTTTCAGACACTTTAATAAATCTTTCACGGATTTGCTCCCGTCGGAGTTAGCACAATCCGCTGCCGGGTTTTAACCCGACAGCAGTGACCTGTTTGAGCGAGAATTACTCGTCTTCCAGTTCGATGTTGATACCCAGCGAACGAATCTCTTTCAACAATACGTTGAAGGATTCTGGCATGCCCGGCTCAATCTGATGGTTGCCGTCCACGATGTTTTTATACATCTTGGTACGACCGTTCACGTCATCAGACTTAACGGTGAGCATTTCCTGCATGTCCCTATGCCGAGGG
+
CCCCCGGGGGGGGGGFG,,CFGGGGGGGGGGGGGGGGGGGGGGGGGFFGGGGGGGGGGGGGGGGGGGGGGGGGGGGGGGGGGGGGGGGGGGGGGGGGGGGFGGGGGGGGGGGGGGGGGGGGGGEGGGGGGGGGGGGGGGFGGGGGGGGGGGGGFGGGGGGGGGGGGGGGGGGGGGGGFFFACFFGGGGFFFFFFFBBFGGFFEFGFFA=EFFCEEE>@B?>FFF39;?DC?<)753C?4A?EF?>9(34::AF1(8(.)55>?<BFFF0::B::A2<><A>521)).5>2)-,2))(,46(
@M01607:188:000000000-KTTC9:1:1101:24732:3320 2:N:0:AAGGAGAC+CCGAAGAT
TTAGTCTGCGCTTTCAGAAACTTTAATAAATCTTTCACGGATTTGCTCCCGTCGGAGTTAGCACAATCCGCTGCCGGGTTTTAACCCGACAGCAGTGACCTGTTTGAGCGAGAATTACTCGTCTTCCAGTTCGATGTTGATACCCAGCGAACGAATCTCTTTCAACAATACGTTGAAGGATTCTGGCATGCCCGGCTCCATCTGATGGTTGCCGTCCACGATGTTTTTATACATCTTGGTACGACCGTTCACGTCATCAGACTTAACGGTGAGCATTTCCTGCAATTAGGCTAGCTGAGGG
+
CCCCCFGGGGGGGGGGGG,EGGGGGGGGGGGGGGGGGGGGGDGGGF<EGGDGGGGGGGFGGGGGGGGGGGGGGGGGGGGGCGGGFFFEGGGGGGGGGGGGGGGGGGGGGG>ECGGGGGFGGGGGGGGGGGFGGGGFGGGFGGGGGGGGGGGGGF>DGFFGGGGGGGGGGFFGGGGFFFFFFEAAFGGGFBFEFBA5):DGFF4C7F>FFCAFGGEFF=5256==EFF77?5C?6<C+?8F??<F9@FFFFFA::,14<25,5?49<B6;B(43,<?A4):A<>(2:AF2<?).,2))),-(
@M01607:188:000000000-KTTC9:1:1101:6957:3321 2:N:0:AAGGAGAC+CCGAAGAT
TTAGTCTGCGCTTTCAGAAACTTTAATAAATCTTTCACGGATTTGCTCCCGTCGGAGTTAGCACAATCCGCTGCCGGGTTTTAACCCGACAGCAGTGACCTGTTTGAGCGAGAATTACTCGTCTTCCAGTTCGATGTTGATACCCAGCGAACGAATCTCTTTCAACAATACGTTGAAGGATTCTGGCATGCCCGGCTCCATCTGATGGTTGCCGTCCACGATGTTTTTATACCTCTTGGTACGACCGTTCACGTCATCAGACTTAACGGTTAGCATTTCCTTCCCGCTGGCTGGCTGAGGC
+
CCCCCGGGGDGGGGGFGG9FGGGGFGGGGGGGGGGGGGGGGGGGDGGFGGGGGGGGGGGGGGGGGGGGGGGGGGGGGGGGGGGGGGGGGGGGGGGGGGGGGGGGGGG@FGG@CGGGGGGGGGGGGGGGGGFGG8DGGGGFGGGGGGGGGGGGGFGGGGGFGGGGGGGGGGGCGGGGG5AFFEFFGDGGFFFB>B>A>FGGFFFGGFFFEF@AG5=?D=EFBBDF?EFFFF5C))/7FE@FFFDFF>;;?<:4:<?6:A)).5).0-)418(-,4))6994)).(.3;((,(,46?0:?B0(
@M01607:188:000000000-KTTC9:1:1101:10788:3340 2:N:0:AAGGAGAC+CCGAAGAT
TTAGTCTGCGCTTTCAGAAACTTTAATAAATCTTTCACGGATTTGCTCCCGTCGGAGTTAGCACAATCCGCTGCCGGGTTTTAACCCGACAGCAGTGACCTGTTTGAGCGAGAATTACTCGTCTTCCAGTTCGATGTTGATACCCAGCGAACGAATCTCTTTCAACAATACGTTGAAGGATTCTGGCATGCCCGGCTCCATCTGATGGTTGCCGTCCACGATGTTTTTATACATCTTGGTACGACCGTTCACGTCATCAGACTTAACGGTGAGCATTTCCTGCAAGATCAATTGCTGAGGG
+
CCCCCGGGGGGGGGGGG@EFGGGGGGGGGGGGGGGGGGGGGGGGGFFFGGGGGGGGGGGGGGGGGGGGGGGGGGGGGGGGGGGGGGGGEGGGGGGGGGGGGGGGGGGGGGGGGGGGGGGGGGGGGGGGGGDGGGGGGGGFGGGGGGGGGGGGGFGGGGFGGGGGGGGD9AFFGGGGGFFFFFFFGGGGFC58ADFFFFGGFFEGGAFFEC>FGGGFFF=59>D8?6A01????<CCFE<FEF?FFFFFFF?AFBBFBFB>)52)99A?0(,4:?F?A44>BAF0>AB2<:0)<?BA2-1:<
@M01607:188:000000000-KTTC9:1:1101:24585:3341 2:N:0:AAGGAGAC+CCGAAGAT
TTAGTCTGCGCTTTCAGACACTTTAATAAATCTTTCACGGATTTGCTCCCGTCGGAGTTAGCACAATCCGCTGCCGGGTTTTAACCCGACAGCAGTGACCTGTTTGAGCGAGAATTACTCGTCTTCCAGTTCGATGTTGATACCCAGCGAACGAATCTCTTTCAACAATACGTTGAAGGATTCTGGCATGCCCGGCTCCATCTGATGGTTGCCGTCCACGATGTTTTTATACATCTTGGTACGACCGTTCACGTCATCAGACTTAACGGTGAGCATTTCCTGCAGCTATTGATGCTGAGGG
+
CCCCCGGGGGGGGGGGGG8FGGGGGGGGGGGGGGGGGGGG@FFGDGFFGGCGGGDGGGGGGGGGGGGGGGGGGGGGGDGGGGGGGGGGGGGGGGGGGGGGGGGGGGGGGGGGGDFGGGGGGGGGGGGGCFFGGGGGGGGFGGGEGGGGGGGDG5EGGGGGGGGFGGGGGFFCFGC7EF*;FFAFGGGGFDF=FF5BBD7?CCE>C@CAEABFFCGFD2>((0=@FEFF?F5?)757AE@F9E(811(:3:?B:B?0<<><2:?DF4<FBF6?B?)3<A9AB2.(587):<).:)6)6)(-2
@M01607:188:000000000-KTTC9:1:1101:8845:3342 2:N:0:AAGGAGAC+CCGAAGAT
TTAGTCTGCGCTTTCAGAAACTTTAATAAATCTTTCACGGATTTGCTCCCGTCGGAGTTAGCACAATCCGCTGCCGGGTTTTAACCCGACAGCAGTGACCTGTTTGAGCGAGAATTACTCGTCTTCCAGTTCGATGTTGATACCCAGCGAACGAATCTCTTTCAACAATACGTTGAAGGATTCTGGCATGCCCGGCTCCATCTGATGGTTGCCGTCCACGATGTTTTTATACATCTTGGTACGACCGTTCACGTCATCAGACTTAACGGTGAGCATTTCCTGCAACGCTGCACGCTGAGGG
+
CCCCCGGGGGGGGGGGGEFGGGGGGGGGGGGGGGGGGGGGGGGGGGGGGGGGGGGGGGGGGGGGGGGGGGGGDGGGGGGGEGGGGGGGGGGGGGFGGFGGGGGGGGGGGGGGGEGGGGGGGGGGGGGGGGGGGGGGGGGFGGGFGGGGGGCEGEGGGGGFGGGGGGGGGGGGGGGGGFFFFFFFGGGGFCACA>DFFFGGFFFGGFFFBCDFFGGEB=@@2(,3?657=EFFFCE?AE@=E?1;11(68:>F??:<1>ABB:0:72)0(((438AFBF4<A24?D0(40(03><F0((,4-
@M01607:188:000000000-KTTC9:1:1101:13000:3343 2:N:0:AAGGAGAC+CCGAAGAT
TTAGTCTGCGCTTTCAGAAACTTTAATAAATCTTTCACGGATTTGCTCCCGTCGGAGTTAGCACAATCCGCTGCCGGGTTTTAACCCGACAGCAGTGACCTGTTTGAGCGAGAATTACTCGTCTTCCAGTTCGATGTTGATACCCAGCGAACGAATCTCTTTCAACAATACGTTGAAGGATTCTGGCATGCCCGGCTCCATCTGATGGTTGCCGTCCACGATGTTTTTATACATCTTGGTACGACCGTTCACGTCATCTGACTTAACGGTGAACATTTCCTGCCCTAAAGTGTGTTGGGGG
+
CCCCCGGGGEGGGGGCED,@FGGGGGGGGGGGGGGGFGGGGGGGFFFGFFGGGGGGEFFGFGGGGGGFGGFGGGFGGGGGGGGGGGGGGGGGGGGGGGGGGGGGGGGGGFCFGGGGGGEGGGGGCFGGGGGGGGGGGGFFGGG@FCFFGGGGEFGFGGGGGGGGGGGC=CFGEGG6CCF55>6CDCFGF5A59B>>2BGGFFFGFFFFFFDFGEC?D=:922=@C7;;(9)?C3747<;84?;(,6,(43:<?B((.5)64))66)6<031()6)6:4<--)((.((42)).644<:((--
@M01607:188:000000000-KTTC9:1:1101:7344:3344 2:N:0:AAGGAGAC+CCGAAGAT
TTAGTCTGCGCTTTCAGAAACTTTAATAAATCTTTCACGGATTTGCTCCCGTCGGAGTTAGCACAATCCGCTGCCGGGTTTTAACCCGACAGCAGTGACCTGTTTGACCGAGAATTACTCGTCTTCCAGTTCGATGTTGATACCCAGCGAACGAATCTCTTTCAACAATACGTTGAAGGATTCTGGCATGCCCGGCTCCCTCTGATGGTTGCCGTCCACGATGTTTTTATACCTCTTGGTACGCACGTTCCCGTCATCAGTGTTCACGGTGTGACTTTCCTGCTGGACAAGTGTCTGAGGG
+
6B,6BFGGGFEEGFGA@@,CFGGGGEF<FGA,;CFFEFFG7CG9,,;@EFFGFEC7FFGGGE<FFFAF8+DF7BFGCEGG>FG69?FC7=+@F<BFGGGG?EGFEFF,54F++=9,F?E,+9BCGFFGG;;ECEFGGG89DDADEBFCGDGGG>E6=,ED6C===E9,<5=F9D6++30*059+CEFC8868955*)3/*94:78=C47C?A:=:8:2*-31,66))((96C)93=AE3F3C02(.:370(4:3117A4,))..*.<?(,3(-))-6))664((.((,3(,<B-..6)6(,
@M01607:188:000000000-KTTC9:1:1101:6771:3350 2:N:0:AAGGAGAC+CCGAAGAT
TTAGTCTGCGCTTTCAGAAACTTTAATAAATCTTTCACGGATTTCTCCCGTCGGAGTTAGCACAATCCGCTGCCGGGTTTTAACCCGACAGCAGTGACCTGTTTGAGCGAGAATTACTCGTCTTCCAGTTCGATGTTGATACCCAGCGAACGAATCTCTTTCAACAATACGTTGAAGGATTCTGGCATGCCCGGCTCCATCTGATGGTTGCCGTCCACGATGTTTTTATACATCTTGGTACGACCGTTCACGTCATCAGACTTAACGGTGAGCATTTCCTGAAAATATTACCGCTGAGGTT
+
CCCCCGGGGGGGGGGGGD9FGGGGGGGGGGGGGGGGGGGGGGGGGGGGGGGGGGGGGGGGGGGGGGGGGGGGGGGGGGGCGGGGGGGGGGGGBFGGBFGGGGGGGGGGGGGGGGGGGGGGGGGEGGGGFGGGGGGGFDGFEGFGGFGGGGGGDBGGFFGGGGGGGGGGGGGGGGGGGFFFFFFFF6?FAEFDFFFDFFGGAFEFGFFFF>FF<EE>4BF((:@EC;FF?5C6CFEEF3=FEFD@FFF;3?FB7?<BFDF2)56A7A:>?1267<<FA>9<2-4A)64<9)6<036((2(54
@M01607:188:000000000-KTTC9:1:1101:16790:3360 2:N:0:AAGGAGAC+CCGAAGAT
TTAGTCTGCGCTTTCAGAAACTTTAATAAATCTTTCACGGATTTGCTCCCGTCGGAGTTAGCACAATCCGCTGCCGGGTTTTAACCCGACAGCAGTGACCTGTTTGAGCGAGAATTACTCGTCTTCCAGTTCGATGTTGATACCCAGCGAACGAATCTCTTTCAACAATACGTTGAAGGATTCTGGCATGCCCGGCTCCATCTGATGGTTGCCGTCCACGATGTTTTTATACATCTTGGTACGACCGTTCACGTCATCAGACTTAACGGTGAGCATTTCCTGCATACAACTCAGCTGAGGG
+
CCCCCGGGGGGGGGGGGGG<CCCFGGGGGGGGGGGGGGGGGGGG9FGGGGDGGGGGGGGGGGGGGGGGGEGGGGGGGGEGEGGGGGGGGGGGGGGGGGGGGGGGGGGGGGGGGGGGGGGGGGGGGGGGGGGGGGGGGGGFGGGGGFGGGGGGGFGFGFGFGGGGGGGGGGGGGGGGGFAFFFFFGGGGFFFEFFFFFFGGFFFGGFFFFFDFCGGFFDFFFD@8EC;?DFFFE5EFFCFFFE3?FB>?BBFFB?FF0<6<230:9AFB9B<?FBAFF<<9AAF445??BD7A<:0<???2(
@M01607:188:000000000-KTTC9:1:1101:17040:3362 2:N:0:AAGGAGAC+CCGAAGAT
TTAGTCTGCGCTTTCAGATACTTTAATAAATCTTTCACGGATTTGCTCCCGTCGGAGTTAGCACAATCCGCTGCCGGGTTTTAACCCGACAGCAGTGACCTGTTTGAGCGAGAATTACTCGTCTTCCAGTTCGATGTTCATACCCAGCGAACGAATCTCTTTTAACAATACGTTGAAGGATTCTGGCATGCCCGTCTCCTTCTGATTGTTGCCGTCCCCGATGTTTTTATACATCTTAGTACGACCGCTCACGTCTTCAGACTTAACGGTGAGTATTTCCTGCATGTAGGTGTGCTGCGGT
+
<@@88EFGGEG@@CF@<@,;66<CE,F,CF966@CC<FF@76BFC,<<66+;CFF:+F@F<EE<,9<<F@C@++,8+68,,C@665,@@@86==<?,F?AE<FGB?9==FFCE=,ECA,9CA8EBF;?,99CECD@4@,?C=D=,,>DE6=61*@=@FDGFG,@AFGG,@C7,;?D++3*::*+5EDFFBF:FD99)**+0+.++=+=6<*4*:A8?((0-(6><)06())).1))+))116/(61((310<48((())-)).6*.4(4:-(())).4.).6((.).4))-))-4)))-,-
@M01607:188:000000000-KTTC9:1:1101:25340:3367 2:N:0:AAGGAGAC+CCGAAGAT
TTAGTCTGCGCTTTCAGACACTTTAATAAATCTTTCACGGATTTGCTCCCGTCGGAGTTAGCACAATCCGCTGCCGGGTTTTAACCCGACAGCAGTGACCTGTTTGAGCGAGAATTACTCGTCTTCCAGTTCGATGTTGATACCCAGCGAACGAATCTCTTTCAACAATACGTTGAAGGATTCTGGCATGCCCGGCTCCATCTGATGGTTGCCGTCCACGATGTTTTTATACATCTTGGTACGACCGTTCACGTCATCCGACTTAACGGTGAGCATTTCCTGCATTAATGAACGCTGAGGG
+
CCCCCGGGGFGGGGGGGF,EFGGGGGGGGGGGGGGGGGGGFGGGGGGGGGGGGGGDGFGGGGGGGGGGGGGGGGCFGGGGEGFGDGCFGGDEFFGGGGGGGGGGGGGGGGDCEGGGGGCFGGGGGGFGGGFGGGGGGGGFGGGDDFFGGGGGEDGGGGGGGGGGGGGGGGGGGGG7CAFFFEFFGFFDF8ACFFEBADDDF@AFGF>AEEFFGGG>ADFFBB@8??A?FFC<?CEFFFEFCF;?B69??8BF:?FFFF<1169?7<A?(4(3,(.8<>A4<2?02<6)6)4).(32:08((
@M01607:188:000000000-KTTC9:1:1101:22644:3377 2:N:0:AAGGAGAC+CCGAAGAT
TTAGTCTGCGCTTTCAGCCACTTTAATAAATCTTTCACGGATTTGCTCCCGTCGGAGTTAGCACAATCCGCTGCCGGGTTTTAACCCGACAGCAGTGACCTGTTTGAGCGAGAATTACTCGTCTTCCAGTTCGATGTTGATACCCAGCGAACGAATCTCTTTCAACAATACGTTGAAGGATTCTGGCATGCCCGGCTCCATCTGATGGTTGCCGTCCACGATGTTTTTATACATCTTGGTACGACCGTTCACGTCATCCGACTTAACGGTGAGCATTTCCTGCAACTCCTGGCGCTGCGGT
+
CCCCCGGGGGGGGGGGG,<FGGGGGGGGGGFFGGGGGGGGFEGGEGGGGGGGGGGGGGGGGGGGGGGGGGGGGGGGGEEGDGGGGGGGGGGGGGGGGGGGGGGGGEFGGDGE>EGGGGGGGGGGGFGGGGGGGGGGGFGFGGG?FGGGGGGGGFGGGAFGGGGDFF9FFFGFGCFG??FFF@FFFGGFF@F@FF>EAFGFFAA>FFF>BFEFFCCBD=BF@FD3<65<DFCCCECCFEFF)733>912::(42(((,6)(-9>F4<)((4(:?>FFDAAF9)542)444<).39?>B3((-
@M01607:188:000000000-KTTC9:1:1101:14937:3396 2:N:0:AAGGAGAC+CCGAAGAT
TTAGTCTGCGCTTTCAGAAACTTTAATAAATCTTTCACGGATTTGCTCCCGTCGGAGTTAGCACAATCCGCTGCCGGGTTTTAACCCGACAGCAGTGACCTGTTTGAGCGAGAATTACTCGTCTTCCAGTTCGATGTTGATACCCAGCGAACGAATCTCTTTCAACAATACGTTGAAGGATTCTGGCATGCCCGGCTCCATCTGATGGTTGCCGTCCACGATGTTGTTATACATCTTGGTACGCCCGTTCACGTCATCAGACTTAACGGTGAGCATTTCCTGCAGTTGGCTTGGCTGAGGG
+
CCCCCGGGGGCFGFGGGGFEFGGGGFGGGGFGGGGECFGEGCFFGFFFGFEEFFGGGGGGCFGGGGGGAGFGEDGGGGGGDGGGGFGGGGDGGGGGGGFGGGGGGGG?FGFECEFGGGGGGGGFGFGGGGGGGGGGGGDFFGGFGGGFGGGEGAGGGAFFGGADDFGG8CGGGGGGGF?AFFF?FGGGFFFFFFF>2@GGFFEGFFFFFC@FFC5?E@=@221@?);17?569<7CAF<FEE?(,3918@;9243<1:4<22,69:>B>F6?B73<B<<AFAF:0-6ABFFFF?0(1(4:6
@M01607:188:000000000-KTTC9:1:1101:8205:3414 2:N:0:AAGGAGAC+CCGAAGAT
TTTTTTTTCGCTTTTCGCAAATTTTTAAAAAATTTTTCCGATTTTTTTTCCCCGGCGTTCGGCCAAACACCCCCCCGGTTTTTTTCCCACCGCAGTGTGCTGTTTTGTAGGGAACTATTCCCGTTTTCCTTTTCGGTTTTTATACAACGCCAGAAACACTTTTTCTAATAACTTTATAGGTTGTTTTGTATGCGCGCACACCTCTTTGTTTTTCTCCTCCAACTGTTTTTTTATACTCTTGCACCCTCTTACGTGTTCTGACCTCTAATTGTAGATTTTTTTCATATTCGTCCGCTGAGTT
+
CCC,8+@+-+,,,6,,+8,6+,6C,,,,;<@+,@E,,,,,,,8BF,+++:,,9+8+:>+,,+8,+B<<,,++8++++8+++?<++::,,AB+>++3,,,:,,:ECF,3,=,+,,+,,,,3,,*6,,*,7,@,6;5*61*:**,16,,,4*14*/,****+30+++++3+++*++1++++/+12)****21+11.))()/))0(**//941))9+2**),.(((((.*<(3,(..))/))0))))((((..)602(.())).),)/).-))..))))-.5)((())))))(.(((((((().
@M01607:188:000000000-KTTC9:1:1101:19640:3430 2:N:0:AAGGAGAC+CCGAAGAT
TTAGTCTGCGCTTTCAGCAACTTTAATAAATCTTTCACGGATTTGCTCCCGTCGGAGTTAGCACAATCCGCTGCCGGGTTTTAACCCGACAGCAGTGACCTGTTTGAGCGAGAATTACTCGTCTTCCAGTTCGATGTTGATACCCAGCGAACGAATCTCTTTCAACAATACGTTGAAGGATTCTGGCATGCCCGGCTCCATCTGATGGTTGCCGTCCACGATGTTTTTATACATCTTGGTACGACCGTTCACGCCATCAGACTTAACGGTGAGCATTTCCTGCAAATCATATGGCGCAGGG
+
CCCCCDGFGGEGCGG@;;C@FFFGGGGGGGGGGFGGGGGDBEFGGFEFGGGGGGGDCEFGGGGGGGDFGDGGGFGGGGGGGGFGGGEDGGDGGGGGGGGGGGGGDAFEGGECCCGGGGDFGGEGGGFGGGGGGGGCGGCDGGGGGGGGGGGDE>CGGFGGGGGGFGGGGGGGGDCCEF6*;CFFGFGGFDFEFFFFFB>F>ACGC:FFFE68F=*8AD@=@=@8C?F?0CFF<?EEC78FEF;DFF(2<B(.((((-4587::B?)4(14<04>AF9A4><).(-6<)).-45)((((-((
@M01607:188:000000000-KTTC9:1:1101:10368:3431 2:N:0:AAGGAGAC+CCGAAGAT
TTAGTCTGCGCTTTCAGAAACTTTAATAAATCTTTCACGGATTTGCTCCCGTCGGAGTTAGCACAATCCGCTGCCGGGTTTTAACCCGACAGCAGTGACCTGTTTGAGCGAGAATTACTCGTCTTCCAGTTCGATGTTGATACCCAGCGAACGAATCTCTTTCAACAATACGTTGAAGGATTCTGGCATGCCCGGCTCCATCTGATGGTTGCCGTCCACGATGTTTTTATACATCTTGGTACGACCGTTTACGTCATAAGACTTAACGGTTAGCATTTCCTGCAGCTTTATACGCTGACGG
+
CCCCCGGFGGGGGGGFG,,CFFGGGGGGGGGGFGGGGGGDFGGGGGFGFGGGGGGGGGGGGGGGGGGGGGGGGGGGGGGGEGGGGGGGGEGGGGGGGGGGGGGGGFGGGGGGGGFGGGFFGGGGGGGGGGAFGGGGFCFFGGGGGGGGGGGGGFGGGEDEGFGFFDFFGC?CGGGFGFAFFFFFG7D9FFFFFFFEAFGGFF*+:9F*>CEAF5:BB(*(/94,95;;DEEF966CFF<B3?<09@>F<B:A:80(.).6)4><7)6?06,8:AA<BFF<2)5:2:BFB<24<7((--(4(
@M01607:188:000000000-KTTC9:1:1101:11724:3434 2:N:0:AAGGAGAC+CCGAAGAT
TTAGTCTGCGCTTTCAGAAACTTTAATAAATCTTTCACGGATTTGCTCCCGTCGGAGTTAGCACAATCCGCTGCCGGGTTTTAACCCGACAGCAGTGACCTGTTTGAGCGAGAATTACTCGTCTTCCAGTTCGATGTTGATACCCAGCGAACGAATCTCTTTCAACAATACGTTGAAGGATTCTGGCATGCCCGGCTCCATCTGATGGTTGCCGTCCACGATGTTTTTATACATCTTGGTACGACCGTTCACGTCATCAGACTTAACGGTGAGCATTTCCTGCAAAAGAATTTGCTGAGTG
+
CCCCCGGGGGGGGGGEFFGGGGGGGGGGGGGGGGGGGGGGGGGGCGGGGGGGGGGGGGGGGGGGGGGGGGGGGGGGGGGGGGGGGGGGGGGGGGGGGGGGGGGGFGGCFGGGGGGGGGGGGGGGGGGGGGGGGGGGGGGFGGGGFFGGGGGGGFGGGGGGGGGGGGGGGGGGCGGGGFFAFFFFFGGCF@F@FFFFFFGGFFEGGFFFFFEFFGEEFFB5=9@@CCFD@FFF<EFFFE<A9?7?BFF;?F?FF???7A9>242<=BFFFF<<:?F?>4<<9>>37<FF21)).6<4428).
@M01607:188:000000000-KTTC9:1:1101:17307:3440 2:N:0:AAGGAGAC+CCGAAGAT
TTAGTCTGCGCTTTCAGAAACTTTAATAAATCTTTCACGGATTTGCTCCCGTCGGAGTTAGCACAATCCGCTGCCGGGTTTTAACCCGACAGCAGTGACCTGTTTGAGCGAGAATTACTCGTCTTCCAGTTCGATGTTGATACCCAGCGAACGAATCTCTTTCAACAATACGTTGAAGGATTCTGGCATGCCCGGCTCCATCTGATGGTTGCCGTCCACGATGTTTTTATACATCTTGGTACGACCGTTCACGTCATCAGACTTAACGGTGAGCATTTCCTGCATTATGAATCGCTGAGGT
+
CCCCCGGGGGGGGGGGGGG6=CCFGFGGGGGGGGGGGGGGGGGGCFGGGGEGGGGGGGGGGGGGGGGGGGGGGGGGGGGGGGGGGGGGGGGGGGGGGGGGGGGGGGGGGGGGGGGGGGFGDGGGGGGGGGGGGGGGGGGFGGGGEGGGGGGGGFGGGGGGGGGGGGGGGGGGGGGGGFFFFFFFGGGGFBFEFFFFAFGGFFFGGFFFFFFFGGGFFFFF=2;@ECA??CCE?CECFEEFFFFFF@;DFFFFB:?B?F2<27?4*6<?1,(,((52A46<BA:()).44).)).-((,2((
@M01607:188:000000000-KTTC9:1:1101:12682:3445 2:N:0:AAGGAGAC+CCGAAGAT
TTAGTCTGCGCTTTCAGAAACTTTAATAAATCTTTCACGGATTTGCTCCCGTCGGAGTTAGCACAGTCCGCTGCCGGGTTTTAACCCGACAGCAGTGACCTGTTTGAGCGAGAATTACTCGTCTTCCAGTTCGATGTTGATACCCAGCGAACGAATCTCTTTCAACAATACGTTGAAGGATTCTGGCATGCCCGGCTCCATCTGATGGTTGCCGTCCACGATGTTTTTATACATCTTGGTACGACCGTTCACGTCATCAGACTTAACGGTGAGCATTTCCTGCATCAAGAAAAGCGGAGGC
+
CCCCCGGGGGGGGGG@CFEFGGGGGGGGGGGGGGGGGGGGGDGGFFFGFGGGGGGFGGGGGGGGGGGGGGGGGGGGGGGGEGFGGGGGGGGGGGGGGGGGGGGGGGGCGGDGGGGGGGGGGGGGGGGGGGGGGGGGGGGFGGGFFGGGGGGGGFGGGGGGGGGGGFG@ACFGFDCGGFFFFFFFFDGGFBF8ABBB@D97FFFG7BFA@FFF7CEFDDFFFDDDC7A2;CCEFC)7;C7A?C;12;98<?:AB??BFFFF),4>=AB:>2262?A?B66<>B:BF97ABA?(40(((((-(
@M01607:188:000000000-KTTC9:1:1101:17565:3453 2:N:0:AAGGAGAC+CCGAAGAT
TTAGTCTGCGCTTTCAGAAACTTTAATAAATCTTTCACGGATTTGCTCCCGTCGGAGTTAGCACAATCCGCTGCCGGGTTTTAACCCGACAGCAGTGACCTGTTTGAGCGAGAATTACTCGTCTTCCAGTTCGATGTTGATACCCAGCGAACGAATCTCTTTCAACAATACGTTGAAGGATTCTGGCATGCCCGGCTCCATCTGATGGTTGCCGTCCACGATGTTTTTATACATCTTGGTACGACCGTTCACGTCATCAGACTTAACGGTGAGCATTTCCTGCACTGAACCTCCCTGAGGC
+
CCCCCGGGGDGGGGGGGGG<CCCEGGGGGGFFFGGGGGGGGGGF<FFGGGGGGGGGGGGGGGGGGGGFGDGGGGFGGGGGGGGGG9FGEGGGGGGGGGFFFFGGGGGFGGCFCGGGGGGGGGGGGFEGF,EEGGFGFGGFGGG@@DGFEGE6C5EGGCFGGGFGGGGCFGGGGFGGGF5C?AAC9:9CF=FFFF5>2?DGFFA7EFAFBEBFCCEAADE?FB;877;=;5)9?554AEFA4531141:<:?A?B??BF<2):><B>AF>BFF?:>294<2>)2,(.(42::2(((..,2(,
@M01607:188:000000000-KTTC9:1:1101:9360:3462 2:N:0:AAGGAGAC+CCGAAGAT
TTAGTCTGCGCTTTCAGCAACTTTAATAAATCTTTCACGGATTTGCTCCCGTCGGAGTTAGCACAATCCGCTGCCGGGTTTTAACCCGACAGCAGTGACCTGTTTGAGCGAGAATTACTCGTCTTCCAGTTCGATGTTGATACCCAGCGAACGAATCTCTTTCAACAATACGTTGAAGGATTCTGGCATGCCCGGCTCCATCTGATGGTTGCCGTCCACGATGTTTTTATACATCTTGGTACGACCGTCCGCGTCATCAGACTTAACGGTGAGCATTTCATGCACCTAAAATGGCTGAGGG
+
CCCCCDGFGGGGEGGCG9CDFDFGGFGFFGGGGGG9FFGGEFEGFGCEEFECGGGDFGFGGGGGGGF<,C@F@7FEGDG7FDGGGG8FGE@FGGGGFGGGGGGGGGFFGEGEEGEGAFAFGGGG7FCCFGAFGFGGGGGFGGCDBFCFGD73C*1+AFFGFGCF8EA8FFCCECFC9?AF?CFFDC?CFFF8A?BDAD4FFFCGGFFFEFFFGEGFFFF@2>;;<<F@<5.?EEFFFF)8?C219BB6(((-,,42<A))537)9).2(8?:1:-4:)6)))))5:(5:?2).48(1(4<(
@M01607:188:000000000-KTTC9:1:1101:24349:3462 2:N:0:AAGGAGAC+CCGAAGAT
TTAGTCTGCGCTTTCAGAAACTTTAATAAATCTTTCACGGATTTGCTCCCGTCGGAGTTAGCACAATCCGCTGCCGGGTTTTAACCCGACAGCAGTGACCTGTTTGAGCGAGAATTACTCGTCTTCCAGTTCGATGTTGATACCCAGCGAACGAATCTCTTTCAACAATACGTTGAAGGATTCTGGCATGCCCGGCTCCATCTGATGGTTGCCGTCCACGATGTTTTTATACATCTTGGTACGACCGTTCACGTCATCAGACTTAACGGTTAGCATTTCCTGCACAAATTGCAGCTGAGGC
+
CCCCCGGGGGGGFFEFFG,<FGGGGGGGGGFGGGGFGGDE@:FFFF9AEG7FCGEEFFGGGGGFGDFBAEFGGEDGGG@FDGGGFAFEDGGEGGGGGGAFAFFGGGGGGGEE@GGGFGGGEGGFGGGFFF9FCFGCFGGFGGG8FFFGG6ECEFEGEFDGFGGDF8,=EFGCEFDCFFA5:AAEGDCFF@>)@DEFFFGFF>=FGFBFFFEACECB)5=(5(6@E);@6?EC7?.;CE@*)1(20:BF13:5181(3).43)).9:>1>BF((..<<:4)4<(3()1:62)46)).(,(-(
@M01607:188:000000000-KTTC9:1:1101:5883:3463 2:N:0:AAGGAGAC+CCGAAGAT
TTAGTCTGCGCTTTCAGAAACTTTAATAAATCTTTCACGGATTTGCTCCCGTCGGAGTTAGCACAATCCGCTGCCGGGTTTTAACCCGACAGCAGTGACCTGTTTGAGCGAGAATTACTCGTCTTCCAGTTCGATGTTGATACCCAGCGAACGAATCTCTTTCAACAATACGTTGAAGGATTCTGGCATGCCCGCCTCCATCTGATGGTTGCCGTCCACGATGTTTTTATACATCTTGGTCCGACCGTTCACGTCATCAGACTTAACGGTTATCATTTCCCTACCACCAGAACGCTACGGG
+
CCCCCGGGGGGGGGGGG,CFGGGGGGGGGGFGGGGGGGGDC7FFDFG9FDGGGGGGEFGGAEC,FFFGFGGGEECFGGEGGGGD?DEEGGEEGEFFFDFFFGGGFGG<FFGECEGGFFGGCFEFGGCGFCFGDFA9DF=FECEG8EEGGDEGGEG8AFGGGDFGGF8DFCFFC6@FGFFFFF6FFFFGF@C=F5*<>>CCA+/5B+=*::5AGCC5>>35:@B@<?;8@FFE3C?C86);4=6;(.34:((6(.-(4)6<>4?A?242(,((.-))5:9>)).(.2811,4181(-(,--(
@M01607:188:000000000-KTTC9:1:1101:21053:3464 2:N:0:AAGGAGAC+CCGAAGAT
TTAGTCTGCGCTTTCAGCAACTTTAATAAATCTTTCACGGATTTGCTCCCGTCGGAGTTAGCACAATCCGCTGCCGGGTTTTAACCCGACAGCAGTGACCTGTTTGAGCGAGAATTACTCGTCTTCCAGTTCGATGTTGATACCCAGCGAACGAATCTCTTTCAACAATACGTTGAAGGATTCTGGCATGCCCGGCTCCATCTGATGGTTGCCGTCCACGATGGTTTTATACATCTTGGTACGACCGTTCCCGTCACTAGACTTAACGGTGATCATTTCCTGCACTACATAGGGCTGAGGG
+
CCCCCGGFGGGF@FG66,=6CFFGGDFDFGDFGGGFGFFEGGGGGG@C<@@EGGEGGGGGGGGGGGCGGGGGGGGGGGFGEGGGAFECEGCGGGGGGGGGGGGGEFGFGCFFGE9EGG,?C=CE@FGGGGGGGGCFFEEFGGGCFGGGG=C8E58D=DFGGCFFGGG8CFFFCFGGGFFFFFFFGGGGFFF5@B5BFFD;@B6FGFFF6ABFFCEBA(>>:67(/;FFE?C<ECF48?.04713@29?B7()3(-8().549<)0))39166)62:<<)6<A01:<5.)))6>2(,4:13(
@M01607:188:000000000-KTTC9:1:1101:14921:3472 2:N:0:AAGGAGAC+CCGAAGAT
TTAGTCTGCGCTTTCAGAAACTTTAATAAATCTTTCACGGATTTGCTCCCGTCGGAGTTAGCACAATCCGCTGCCGGGTTTTAACCCGACAGCAGTGACCTGTTTGAGCGAGAATTACTCGTCTTCCAGTTCGATGTTGATACCCAGCGAACGAATCTCTTTCAACAATACGTTGAAGGATTCTGGCATGCCCGGCTCCATCTGATGGTTGCCGTCCACGATGTTTTTATACATCTTGGTACGACCGTTCACGTCATCAGACTTAACGGTGAGCATTTCCGGCAATACTTTACGCTGAGGG
+
CCCCCGGGGGGCFGGGGGGGGGDGGGGGGGGGGFGGGGFGGGEGGGE<E8@FGEEGGGGGGGGFGGGGGGGGGGGGGGGG@FFGCAFFEGGGGGGGGG9DFGGGGDFDCGGGGGGGGGGGEGGGFFGGGGDGGGGGGGFFGGG8FGGGGDG6C>CFGCAFGFFGGGGGGGGGFGGGGFFFF@F7CFFFFDACFBFFFFDGFF;8@FFFFFFFGGG5A=EF>=D57706;?7CCC567<.;45;<>@BD?(,6:1(43A<7<?><FAFFFF(-((3)64<9206>0(..-4<))(-(446<(
@M01607:188:000000000-KTTC9:1:1101:13270:3479 2:N:0:AAGGAGAC+CCGAAGAT
TTAGTCTGCGCTTTCAGAAACTTTAATAAATCTTTCACGGATTTGCTCCCGTCGGAGTTAGCACAATCCGCTGCCGGGTTTTAACCCGACAGCAGTGACCTGTTTGAGCGAGAATTACTCGTCTTCCAGTTCGATGTTGATACCCAGCGAACGAATCTCTTTCAACAATACGTTGAAGGATTCTGGCATGCCCGGCTCCATCTGATGGTTGCCGTCCACGATGTTTTTATACCTCTTGGTACGACCGTTCACGTCATCAGACTTAACGGTTAGCATTTCCTTCATGCACGTACGCTGGGGG
+
CCCCCGGGGGGGGGGCCFCFFGGGGGGGGGGGGGGGGGGGE@CF<FFGFFEGGGGGEGFGGGGGGGGGGDGGGGGGGGGGCGGFEEFGGGDGGGGFGGGB<EDFFFCF=F@F78FDGGFGGGGGGGGFGFGGGFGG,@E?EFGCFEGGGGGGDFGGEFGGGEEGGGGFGGGGGFGCF5?AFEAFGGGGFBF@CE>A>BGGFFEFFF=AB6:?>5CA45B9=D@1?E4=05))))).9<<F?EDF;69D<B0.(.8(,<23)5:<4<A?>28132446)6).)-)<AF<7:1(,,3281(3(
@M01607:188:000000000-KTTC9:1:1101:10404:3488 2:N:0:AAGGAGAC+CCGAAGAT
TTAGTCTGCGCTTTCAGAAACTTTAATAAATCTTTCACGGATTTGCTCCCGTCGGAGTTAGCACAATCCGCTGCCGGGTTTTAACCCGACAGCAGTGACCTGTTTGAGCGAGAATTACTCGTCTTCCAGTTCGATGTTGATACCCAGCGAACGAATCTCTTTCAACAATACGTTGAAGGATTCTGGCATGCCCGGCTCCATCTGATGGTTGCCGTCCACGATGTTTTTATACATCTTGGTACGACCGTTCACGTCATCAGGCTTAACGGTGATCATTTCCTGCAATACGGGACGTTGAGGC
+
CCCCCGGGGGGGGGGGGEFGGGGGGGGGGGGGGGGGGGGGGGGGGGGGGGGGGGGGGGGGGGGGGGGGGGGGGGGGGGGGGGGGGGGGGGGGGGGGGGGGGGGGGGGGGGGGGGGGGGGGGGGGGGGGGGGGGGGGGGGFGGGGGGGGGGGGGFGGGGGGFGGGGGFF?FFGGGGGGFFFFFFFGGGGFDF@FFEDAFGGFFFFDFF4BEAFFGGFFF:@FFF@FCF@6E?C<7<ECE@FEF;@B6>;::2<240(3<2)),(4:AAB>?(,.65A<<A2))4(4667?F9(((((((,((
@M01607:188:000000000-KTTC9:1:1101:13515:3488 2:N:0:AAGGAGAC+CCGAAGAT
TTAGTCTGCGCTTTCAGGAACTTTAATAAATCTTTCACGGATTTGCTCCCGTCGGAGTTAGCACAATCCGCTGCCGGGTTTTAACCCGACAGCAGTGACCTGTTTGAGCGAGAATTACTCGTCTTCCAGTTCGATGTTGATACCCAGCGAACGAATCTCTTTCAACAATACGTTGAAGGATTCTGGCATGCCCGGCTCCATCTGATGGTTGCCGTCCACGATGTTTTTATACATCTTGGTACGACCGTTCACGTCATCAGACTTAACGGTGAGCATTTCCTGCAGGGGTTCAAGCTGGGGG
+
CCCCCGGGGGGGGGGFFGFGGGGGGGGGGGGGGGGGGGGGGGGGGGGGGGGGGGGGGGGGGGGGGGGGGGGGGGGDEGGGGGGGGGGGGGGGGGGGGGGGGGGGGGGDFGDEGGGGGGGGGGGCFGGGGAFGGGGGGGGFGGGDFGGGGGGGGFGFGFCFFGGGGG9EGFDFFFGGGFFFFEF7EFFGFFFEADFFFFGGFACFGFFFEEFFCEE>DFFDF>@FF357=E3C?<?C66@F??D;1311<(49:?:<3)-5)2):@BAB9?FB?032>24<AA?<?0>>13().4),)((,(
@M01607:188:000000000-KTTC9:1:1101:17741:3493 2:N:0:AAGGAGAC+CCGAAGAT
TTAGTCTGCGCTTTCAGAAACTTTAATAAATCTTTCACGGATTTGCTCCCGTCGGAGTTAGCACAATCCGCTGCCGGGTTTTAACCCGACAGCAGTGACCTGTTTGAGCGAGAATTACTCGTCTTCCAGTTCGATGTTGATACCCAGCGAACGAATCTCTTTCAACAATACGTTGAAGGATTCTGGCATGCCCGGCTCCATCTGATGGTTGCCGTCCACGATGTTTTTATACATCTTGGTACGACCGTTCACGTCATCAGACTTAACGGTGAGCATTTCCTGCATCCAACATCGCTGATGG
+
CCCCCGGGGGGGGGGGGGF6CCCFFGGGGGGGGGGGGGGEFGFGFGGGGGGGGGGGGGGGGGGGGGGGGGGGGGGGEGGGGGGGGGFGGEGGGGGGFGGFGGGGGGGGGGGGGGGGGGGGGG>DFFFGGGFGGFDGGGG?D@FGCGGGGGEGGFGGDCEFGGGGGGGGGGC?CGGGGFFFFFFFGGFGFFF5FEEFFDDCFFFFFCFFEFEFGGGDFDF@F=((7?F@;EEF?E?EFFFFC<;76>BFFB?F<8?F:AF<)3>A4<>042(41:<?>ABFF227:2:::?FFF0140(42,
@M01607:188:000000000-KTTC9:1:1101:22591:3493 2:N:0:AAGGAGAC+CCGAAGAT
TTAGTCTGCGCTTTCAGACACTTTAATAAATCTTTCACGGATTTGCTCCCGTCGGAGTTAGCACAATCCGCTGCCGGGTTTTAACCCGACAGCAGTGACCTGTTTGAGCGAGAATTACTCGTCTTCCAGTTCGATGTTGATACCCAGCGAACGAATCTCTTTCAACAATACGTTGAAGGATTCTGGCATGCCCGGCTCCATCTGATGGTTGCCGTCCACGATGTTTTTATACATCTTGGTACGACCGTTCACGTCATCAGACTTAACGGTGAGCATTTCCTGCAGACGGATTCCGTGAGGG
+
CCCCCGGGGGGGGGGGG<,CFGGGGGGGGGGGGGGGFGGGEGEGGGG9FDFGGGGGGGGGGGGGGGGGGGGGGGGGGGCEGGGGFGGGGGFGGGGGGGGGGGGGGDGCFGGDGGGGGGGGGGGGGGGGGCFGGGGGGGGFGGGGGGGGGGGGEEGGGGFGGGGGGGFFGGGGGGGGGFFFFEFFGGFGFFFEF5AD29DGCA;FGF+9@C?AF:CDE=B9@FFFEEFF@FFF<3?E=<@F4<;<@@@;:??FF7:?:4A22::B?)626260:?7)6>:AF<?(,6<20((,))()(4(4(
@M01607:188:000000000-KTTC9:1:1101:18862:3495 2:N:0:AAGGAGAC+CCGAAGAT
TTAGTCTGCGCTTTCAGAAACTTTAATAAATCTTTCACGGATTTGCTCCCGTCGGAGTTAGCACAATCCGCTGCCGGGTTTTAACCCGACAGCAGTGACCTGTTTGAGCGAGAATTACTCGTCTTCCAGTTCGATGTTGATACCCAGCGAACGAATCTCTTTCAACAATACGTTGAAGGATTCTGGCATGCCCGGCTCCATCTGATGGTTGCCGTCCACGATGTTTTTATACATCTTGGTACGACCGTTCACGTCATCAGACTTAACGGGTAGCATTTCCTGCACTGCCGAATGCTGAGGG
+
CCCCCGGGGGGGGGGGGGG<CCFGGGGGGGGGGGGGGGGGGGGG<FFGGGFGGGGGGGGGGGGGGGGGGGGGGGGGGGGGGGGGGGGGGGGGGGGGGGGGGGGGGGGGGGGGGGGGGGFGGGGGGGGGGGGGGGGGGGGCDGGGGGGGGGGGGFGGGGGGGGGGGGGGGGGGGGGGGFFFACFFGEGGFFFBFFDEBFGGFFFGGFFFEFBFFGGF>2===@?@EE4=;EFFFF?9FE<FCC;?0>B@FFBFFB6?2:<??B?4*6>B(((-1:BFFAFFF)21:A()86061094).4:(
@M01607:188:000000000-KTTC9:1:1101:23300:3509 2:N:0:AAGGAGAC+CCGAAGAT
TTAGTCTGCGCTTTCAGACACTTTAATAAATCTTTCACGGATTTGCTCCCGTCGGAGTTAGCACAATCCGCTGCCGGGTTTTAACCCGACAGCAGTGACCTGTTTGAGCGAGAATTACTCGTCTTCCAGTTCGATGTTGATACCCAGCGAACGAATCTCTTCCAACAATACGTTGAAGGATTCTGGCATGCCCGGCTCCATCTGATGGTTGCCGTCCACGATGTTTTTATACATCTTGGTACGACCGTTCACGTTATCAGACTTAACGGTGAGCATTTCCTGCAATTTAACAGGCTGTGGC
+
CCCCCGGGGGGGGGGGG,6EFGGGGGGGGGGGGGGGDEGGFGGGFGCAGGGGGGGGGGGGGGGGGGGGGGGGGGGGGGGGGGGGGCGGGGGGGGGGGGGGGGGGGGGGGEFGGGGFGGGGGGGGGGGGGGGGGGGGGGGFGGGGEGGGGGGGGDGGGGGGGGGFDF?,9:CGGFGGFFFFFFFFGGGGFFF@FBFEBFGGFA4C7EFF@E?FGEGFD?BDFFF6CEA;1C?CEC9?6?@FEFDD>018:7>A:((,,).6478<?AA?9:08(334>9A))<((.482)).)-(173(5(-
@M01607:188:000000000-KTTC9:1:1101:10886:3519 2:N:0:AAGGAGAC+CCGAAGAT
TTAGTCTGCGCTTTCAGAAACTTTAATAAATCTTTCACGGATTTGCTCCCGTCGGAGTTAGCACAATCCGCTGCCGGGTTTTAACCCGACAGCAGTGACCTGTTTGAGCGAGAATTACTCGTCTTCCAGTTCGATGTTGATACCCAGCGAACGAATCTCTTTCAACAATACGTTGAAGGATTCTGGCATGCCCGGCTCCATCTGATGGTTGCCGTCCACGATGTTTTTATACATCTTGGTACGACCGTTCACGTCATCAGACTTAACGGTGAGCATTTCCTGCAACTCTTTTAGCTGAGGG
+
CCCCCGGGGGGGGGGGG9FGGGGGGGGGGGGGGGGGGGGGGGGGGGGGGGGGGGGGGGGGGGGGGGGGGCGGGGGGGGGGGGGGGGGGGGGGGGGGGGGGGG<FGGGGGGGGGGGGGGGGGGGGGGGGGGFGGGGGGGGFGGGGFGGGGGGGGFGGGGGGGGGGGGGGGGGGFGGGGBAFFFFFGGGGFFFEFEFF>>DGFFFFGFFFFEDFGCE??@FFB>DFFFFFF<CFECFFFFFF9CFFFFF@BBFFFFF?0A<?>BBA4:4:>6(3<?B2<:AAA),(<?4)6:<)4344<2,4(
@M01607:188:000000000-KTTC9:1:1101:9598:3520 2:N:0:AAGGAGAC+CCGAAGAT
TTAGTCTGCGCTTTCAGAAACTTTAATAAATCTTTCACGGATTTGCTCCCGTCGGAGTTAGCACAATCCGCTGCCGGGTTTTAACCCGACAGCAGTGACCTGTTTGAGCGAGAATTACTCGTCTTCCAGTTCGATGTTGATACCCAGCGAACGAATCTCTTTCAACAATACGTTGAAGGATTCTGGCATGCCCGGCTCCATCTGATGGTTGCCGTCCACGATGTTTTTATACATCTTGGTACGACCGTTCACGTCATCAGACTTAACGGTGAGCATTTCCTGCACTTGTGCGAGCTGAGGG
+
CCCCCGGGGGGGGGGGGCEGGGGGGGGGGGGGGGGGGGGGGGGGGGGGGGGGGGGGGGGGGGGGGGGCGGGGGGGGGGGGGGGGGGGGGGGGGGGGGGGGGGGGGGGGGGGGGGGGGGGGGGGGGGFGGGGGGGGGGGGFGGGGGGGGGGGGGFGCGDGGGGGGGGGGGFFGGGGGGFFFFFFFG:FGBDFFFEFFBFGGFFCG79FFFEEFGDEE?=@@>FF85?F@;C3))77CFFEF??6;@9@@:70413?F02A?<BFFFAFF9::?FFA<AD>FFFFF(4:2:0)3:>66?BFF2
@M01607:188:000000000-KTTC9:1:1101:12151:3524 2:N:0:AAGGAGAC+CCGAAGAT
TTAGTCTGCGCTTTCAGAAACTTTAATAAATCTTTCACGGATTTGCTCCCGTCGGAGTTAGCACAATCCGCTGCCGGGTTTTAACCCGACAGCAGTGACCTGTTTGAGCGAGAATTACTCGTCTTCCAGTTCGATGTTGATACCCAGCGAACGAATCTCTTTCAACAATACGTTGAAGGATTCTGGCATGCCCGGCTCCATCTGATGGTTGCCGTCCACGATGTTTTTATACATCTTGGTACGACCGTTCACGTCATCAGACTTAACGGTGAGCATTTCCTGCAGCAGTCTATGCTGAGGC
+
CCCCCGGGGGGGGGGCCF@EFFGGGGGGGGGGGGGGGGGGGGDG9FGGGGGGGGGGGGGGGGGGGGGGGGFGGGGGGGGGGGGGGGFGGGGGGGGGGGGGGGGGG@F+EFEGGDGGGGGGGGEFCFFGFE=ECFGGGDFFGGG8DFGGGGGGGEGF@=FGGGGGGFGGGGGGGG?7FFFFFE*CFGGGFFF@FDEFBFGGFFFGGFCFFFFFGGGFFFEDFFD3<?FD6C)?C3))1538;?@D262(37(-,:0(,)))).54@>A:9:08?>B?FADF244::).4<?BF<)64)6(4(
@M01607:188:000000000-KTTC9:1:1101:14918:3534 2:N:0:AAGGAGAC+CCGAAGAT
TTAGTCTGCGCTTTCAGAAACTTTAATAAATCTTTCACGGATTTGCTCCCGTCGGAGTTAGCACAATCCGCTGCCGGGTTTTAACCCGACAGCAGTGACCTGTTTGAGCGAGAATTACTCGTCTTCCAGTTCGATGTTGATACCCAGCGAACGAATCTCTTTCAACAATACGTTGAAGGATTCTGGCATGCCCGGCTCCATCTGATGGTTGCCGTCCACGATGTTTTTATACATCTTGGTACGACCGTTCACGTCATCAGACTTAACGGTGAGCATTTCCTGCAGCAGGAGCCGCTGAGGG
+
CCCCCGGGGDGGGGGGGGFFGGFGGGGGGGGGGGGGGGGGGGGGGGFCEFGFGGGGGGGGGGGGGGGGGGGGGGGGGGGGEGGGGGGGGGGGGGGGGGGGGGGGGGGGGGGEGGGGGGGGGGGGGGGGGGGGGGFGGGGFGGGGGGGGGGGGGFGGGGGGGGGGGGGGGGGGGFGGFFFFFFFFGGGGFFFEFFEF>EGGFFFGGFFFFFFFGGGADFFF>BFF??F@DFFCE393FC8A)?;;B>13?F?AB?FF0:>B??:AFFF<>FB0324)5:>2:403787:0:144(4,4>0((
@M01607:188:000000000-KTTC9:1:1101:23535:3535 2:N:0:AAGGAGAC+CCGAAGAT
TTAGTCTGCGCTTTCAGCAACTTTAATAAATCTTTCACGGATTTGCTCCCGTCGGAGTTAGCACAATCCGCTGCCGGGTTTTAACCCGACAGCAGTGACCTGTTTGAGCGAGAATTACTCGTCTTCCAGTTCGATGTTGATACCCAGCGAACGAATCTCTTTCAACAATACGTTGAAGGATTCTGGCATGCCCGGCTCCATCTGATGGTTGCCGTCCACGATGTTTTTATACATCTTGGTACGACCGTTCACGTCATCAGACTTAACGGTGAGCCTTTCCTGCCGGTCCCGATGCTGAGGT
+
CCCCCGGGGGGGGGGGG,,CFGGGGGGGGGGGGGGGGGGGGGGGGF<CGGGGGGGGGGGGGGGGGGGGGGGGGGFGGGGGEGGGG9FGEGGGGGGGGGGFGGGFGGGCFG@FGGGFGGGGGGGCGGGGGGCGGGGGGGGFGGG?B98DEGGD=5@FEGGGGGGGGGGGGGGGGGFGGAAAFFFFGGGGFFFFFBEE=EGFAFFGGFFFFE4AC5EBF>EF>BDF)<ADDCCE???4F53A6?<6>FF<??>FFF:<:2)38:7</))((4016(((54-)-.,(,2,(4:249,().-38(
@M01607:188:000000000-KTTC9:1:1101:9715:3540 2:N:0:AAGGAGAC+CCGAAGAT
TTAGTCTGCGCTTTCAGCAACTTTAATAAATCTTTCACGGATTTGCTCCCGTCGGAGTTAGCACAATCCGCTGCCGGGTTTTAACCCGACAGCAGTGACCTGTTTGAGCGAGAATTACTCGTCTTCCAGTTCGATGTTGATACCCAGCGAACGAATCTCTTTCAACAATACGTTGAAGGATTCTGGCATGCCCGGCTCCATCTGATGGTTGCCGTCCACGATGTTTTTATACATCTTGGTACGACCGTTCACGTCATCAGACTTAACGGTGAGCATTTCCTGCAGACCCCTTGGCCGAGGC
+
CCCCCGGGGGCFGGG,F,CEFFGGEDGFGGGGGGGGGGGGDEEGFGFFEGFFCEGGGGFGGGGGGGE@@CFGDCFGGGG>FGGFGG,CFCEGGGGFGGFGGGGGGGAADBECEGFFGGGGGGGGGGGFGFFFEGGGGFFFFGCDCEFFEC=CGEGGGGGGGGGGFGGG6ADFEGGGGFF?*1*CEFCFFFF5F>B>AFGGFF4+=CFFECEAFCE5?@B@=9<(9);=1?5.))1;FE8FEE0;2;@F1?74:<(:?<24)4?9B9<<9,(34(),:96).),.()0:?::(..(.(((((
@M01607:188:000000000-KTTC9:1:1101:17853:3548 2:N:0:AAGGAGAC+CCGAAGAT
TTAGTCTGCGCTTTCAGAAACTTTAATAAATCTTTCACGGATTTGCTCCCGTCGGAGTTAGCACAATCCGCTGCCGGGTTTTAACCCGACAGCAGTGACCTGTTTGAGCGAGAATTACTCGTCTTCCAGTTCGATGTTGATACCCAGCGAACGAATCTCTTTCAACAATACGTTGAAGGATTCTGGCATGCCCGGCTCCATCTGATGGTTGCCGTCCACGATGTTTTTATACATCTTGGTACGACCGTTCACGTCATCAGCCTTAACGGTGAGCATTTCCTGCATACGTTTTAGCTGAGGT
+
CCCCCGGGGGGGGGGGGGG6CCCFGGGGGGGGGGGGGGGGGGGGFGGGGGGGGGGGGGGGGGGGGGGGGGGGGGGGGGGGDGGGGGGGGGGGGGGGGGGGGGGGGGGGGGGGGGGGGGGGGGGGGFGGGGGGGGGGGGGFGGGDEGGGGGGGEFGGGGGGGGGGGGGFGGFGGGGGGFFFFFFFGGGGFFFF*@ADADDGFFEGGFFFEE>FGGGFFFFF=>DDEC8?<EFEFFFFFF@FEFFFF@@<B?0<?FFFBA)))((569A?9:11(8A2<AA554:1<)),5:??>0))92(4.
@M01607:188:000000000-KTTC9:1:1101:8291:3552 2:N:0:AAGGAGAC+CCGAAGAT
TTAGTCTGCGCTTTCAGAAACTTTAATAAATCTTTCACGGATTTGCTCCCGTCGGAGTTAGCACAATCCGCTGCCGGGTTTTAACCCGACAGCAGTGACCTGTTTGAGCGAGAATTACTCGTCTTCCAGTTCGATGTTGATACCCAGCGAACGAATCTCTTTCAACAATACGTTGAAGGATTCTGGCATGCCCGGCTCCATCTGATGGTTGCCGTCCACGATGTTTTTATACATCTTGGTACGACCGTTCACGTCATCAGACTTAACGGTGAGCATTTCCTGCAAACAAATCTGCTGAGGC
+
CCCCCGGGGGD:FGC9FE,EEGGGGEGGGGFGGGGGGGGGDECFFFFCGGEFGGGGEFFGGGGGGGGGGGGGGGCEGGFCCGGGGGFGEGEEGGGGFGFGGGGGGGG7FFGCGG9DGG9?>FEEGGGGGF;FGGGGGGGBFGGGGGFDGGGGGFGFEEFGGGGGGGGGGGGFGGGGFFAAFFFFG:DGFBF@AEE5):CCFFFGFF>FFA>FGGGFF@EFFFF@EC;?@EEFFCC9A37;4?2;(:>2(77418:??D)4<:>A?AFB>?10::72-2-:4)(3<901:(..5)..)6112
@M01607:188:000000000-KTTC9:1:1101:12589:3603 2:N:0:AAGGAGAC+CCGAAGAT
TAGTCTGCGCTTTCAGAAACTTTAATAAATCTTTCACGGATTTGCTCCCGTCGGAGTTAGCACAATCCGCTGCCGGGTTTTAACCCGACAGCAGTGACCTGTTTGAGCGAGAATTACTCGTCTTCCAGTTCGATGTTGATACCCAGCGAACGAATCTCTTTCAACAATACGTTGAAGGATTCTGGCATGCCCGGCTCCATCTGATGGTTGCCGTCCACGATGTTTTTATACATCTTGGTACGACCGTTCACGTCATCAGACTTAACGGTGGGCATTTACTGCCCTGGAATTAGCTTAGTAG
+
CCCCCGGGGGGGGGGGGFGGGGG-CFFGGGGGGGGGGGGGGGGGGGEGGGGGGGGGGGGGGGGGGGGG7FGGGGGGGGGGGGGGGGGGGGGGFGGGGGGGGGGGGGGGGG@FGGGGGGGGGGGGGGGGFGGGGGGGGGFFAF?FGGGGGGGECBGGGGGGGGGGGGDF9FCGGGGGGFFFFEFFFGGGFFFFFFFEAFGFFF47@6AFFAAFGGEEEFF>DFFF?=FDF33))5?EFEA;?;@B906;7().308?A98).8AFBFF(2((,(.355)6)-6(((.2(.4:250)))....
@M01607:188:000000000-KTTC9:1:1101:20662:3612 2:N:0:AAGGAGAC+CCGAAGAT
TTAGTCTGCGCTTTCAGAAACTTTAATAAATCTTTCACGGATTTGCTCCCGTCGGAGTTAGCACAATCCGCTGCCGGGTTTTAACCCGACAGCAGTGACCTGTTTGAGCGAGAATTACTCGTCTTCCAGTTCGATGTTGATACCCAGCGAACGAATCTCTTTCAACAATACGTTGAAGGATTCTGGCATGCCCGGCTCCATCTGATGGTTGCCGTCCACGATGTTTTTATACATCTTGGTACGACCGTTCAAGTCATCAGACTTAACGGTTAGCATTTCCTGCAGATCTCATCGCTGAGGG
+
CCCCCGGGGDGGGGG@;,=CFGGGGGGGGGGGGGGGGGGGGGGGGDFEGGGGGGGGGGGGGGGGGGGFGGGGGGGGGGGEFGGGGFGEGGGGGGGGGGGFGGFGGFGGFGGFECGFGFFGGGDGGGGGGGGGGGGGGGGFGGGGFGGGGGGGGBGGCFGGGGGGGGG=EFGGGGGG?FFFFFFFGGFGFDFFAB>5=DGFFF=FF>CA>CBFGDEEFFFDBFF3C?5?6EEEEC<6AE@F??02>@F2:(44)6426697>?>B@92611227<)466A6:)((5)536><<>(41(386(
@M01607:188:000000000-KTTC9:1:1101:9666:3612 2:N:0:AAGGAGAC+CCGAAGAT
TTAGTCTGCGCTTTCAGAAACTTTAATAAATCTTTCACGGATTTGCTCCCGTCGGAGTTAGCACAATCCGCTGCCGGGTTTTAACCCGACAGCAGTGACCTGTTTGAGCGAGAATTACTCGTCTTCCAGTTCGATGTTGATACCCAGCGAACGAATCTCTTTCAACAATACGTTGAAGGATTCTGGCATGCCCGGCTCCATCTGATGGTTGCCGTCCACGATGTTTTTATACATCTTGGTACGACCGTTCACGTCATCAGACTTAACGGTGAGCATTTCCTGCAGGGGAACACGCTGAGGC
+
CCCCCGGGGGGGGGGGGEFGGGGGGGGGGGGGGGGGGGGGGGGGGGFGFGGGGGGEGGGGGGGGGGGGGGGGGGGGGGGGGFFGGGGGGGEGFGGGGGGGGGGFFGGGFEGG7EGFGGGGGFDFGGGGGGGGGGGGGGGFFGGFGGGGGGGGGFGFGGGGGGGGGGGGGGGGGCFF?FF5ACFFGGGGFFF@FFFD>FGGFFEGGFFFFFFAFC55?559@F;=??A7?EC?CCFFFF3FEF;;;19;<B?>6<:22<AB???BFAA?;?03<><?2:6A<>>?F?>90(:<1(21:6?0(
@M01607:188:000000000-KTTC9:1:1101:22281:3624 2:N:0:AAGGAGAC+CCGAAGAT
TTAGTCTGCGCTTTCAGACACTTTAATAAATCTTTCACGGATTTGCTCCCGTCGGAGTTAGCACAATCCGCTGCCGGGTTTTAACCCGACAGCAGTGACCTGTTTGAGCGAGAATTACTCGTCTTCCAGTTCGATGTTGATACCCAGCGAACGAATCTCTTTCAACAATACGTTGAAGGATTCTGGCATGCCCGGCTCCATCTGATGGTTGCCGTCCACGATGTTTTTATACATCTTGGTACGACCGTTCACGTCATCAGACTTAACGGTGAGCATTTCCTGCTGTTTGGTAAGCTGAGGA
+
CCCCCGGGGGGGGGGGG,,;FFGGGGGGGGGGGGGGGGGGGGGGFGGEGFGGGGGGEGGGGGGGGGGGGGGGGGGGGGGGEGGGGGGGGGGGGGGGGGGGGGGGGCFCGGG>EGGFGGGGGGGGFGGGGFGGGGGGGGGFGGGGGGGGGGGGGFGGDFGGEGGGGA8=EFGGGGGGGFAFFFFFGGGGFFFFFFDEFEGFFFEGGFA4>EAA7=EBEFB@@D@D<C5?DFFFE)??FCEFEC@D@BFFF?FDF<?BFF>74?)6854:18(8:7A8:..-.:((464AFF<4),2<?B?:)
@M01607:188:000000000-KTTC9:1:1101:24353:3625 2:N:0:AAGGAGAC+CCGAAGAT
TTAGTCTGCGCTTTCAGAAACTTTAATAAATCTTTCACGGATTTGCTCCCGTCGGAGTTAGCACAATCCGCTGCCGGGTTTTAACCCGACAGCAGTGACCTGTTTGAGCGAGAATTACTCGTCTTCCAGTTCGATGTTGATACCCAGCGAACGAATCTCTTTCAACAATACGTTGAAGGATTCTGGCATGCCCGTCTCCATCTGATGGTTGCCGTCCACGATGTTTTTATACATCTTGGTACGACCGTTCACGTCCTCCGACTTACCGGTGTGCATTTCCTGCATCCTATTGCCCTGAGGG
+
CCCC<EFEGEGGGFFGAF9FFGGGAEGFEGGGGGFFG<EF:BFFAFE<CF:EF@@76BDFDGGGGFFGC+BFEGGGGGFGGGGGG9FEGGGGGGDFF9BFGGFGGGC=DFG:CGDGCGDGGGEGGGCFEG;FGCAFEDGFGFGF=FD8@CEG@5@DED9DEGGGGGG8=59CGGGC;A5590*=EEF5;59CF>*9:ACFFA4+2B9ABA99>5C4?2B29B27>*;7(9)1.19C657BC53((631(35CF?F(-6((((-(9)5((-((,6<BF>)6<)(())(.)46))))((.4((
@M01607:188:000000000-KTTC9:1:1101:14782:3630 2:N:0:AAGGAGAC+CCGAAGAT
TTAGTCTGCGCTTTCAGAAACTTTAATAAATCTTTCACGGATTTGCTCCCGTCGGAGTTAGCACAATCCGCTGCCGGGTTTTAACCCGACAGCAGTGACCTGTTTGAGCGAGAATTACTCGTCTTCCAGTTCGATGTTGATACCCAGCGAACGAATCTCTTTCAACAATACGTTGAAGGATTCTGGCATGCCCGGCTCCATCTGATGGTTGCCGTCCACGATGTTTTTATACATCTTGGTACGACCGTTCACGTCATCAGACTTAACGGTGAGCATTTCCTGCAGCCCTGATGGCTGAGGG
+
CCCCCGGGGGGGGGGGGGGGGGGGGGGGGGGGGGGGGGGGGGGGGGGGGGGGGGGEGGGGGGGGGGGGGGGGGGGGGGGGGGGGGFGGGGGGGGGGGGGGGGGGGGFGGGGGGGGGGGFGGGGGGGGGGGGGGGGFFGGFGGGGGGGGGGC>GFGGGGGGGGGGGGGGGGGGGGCFFFFFFFFFGGGGFCFFFF?D=BDGFCCFGFFFEF44DCEFFFE?FFFFCEFFFC3?EE?CFE@BFF;?B>9<10(66?F?FFFF20?2F2<?FF(2<>)4>:A<><B?(441((()),.,(.43,
@M01607:188:000000000-KTTC9:1:1101:13010:3631 2:N:0:AAGGAGAC+CCGAAGAT
TTAGTCTGCGCTTTCAGAAACTTTAATAAATCTTTCACGGATTTGCTCCCGTCGGAGTTAGCACAATCCGCTGCCGGGTTTTAACCCGACAGCAGTGACCTGTTTGAGCGAGAATTACTCGTCTTCCAGTTCGATGTTGATACCCAGCGAACGAATCTCTTTCAACAATACGTTGAAGGATTCTGGCATGCCCGGCTCCATCTGATGGTTGCCGTCCACGATGTTTTTATACATCTTGGTACGACCGTTCACGTCATCAGACTTAACGGTGAGCATTTCCTGCCAAGGTTACCGCGGAGGG
+
CCCCCGGGGGGGGGGEEF@FGGGGGGGGGGGGGGGGGGGGGGGGGGGGGGGGGGGGGGGGFGGGGGGGGGGGGGGGGGGGGGGGGGGGGGGGGGGGGGGGGGGGGGGCFFCFGGGGGGGGGGGGGGGGGGGGGGGGGGGFGGGFGGCFGGGGGFEGGGGGGGGGGGG,EFGGFGGFGFFFFFFFGGGGF=FCFDFFFFGCFFFGGFFFFFDFGGGFFFFFBBD@ECFFFFEFFE?EA?<AE?;6;B9;B0(6??6??AA>208475A:>B04<:<5)554))((.4:?F)4>AF0(((,3(
@M01607:188:000000000-KTTC9:1:1101:14091:3632 2:N:0:AAGGAGAC+CCGAAGAT
TTAGTCTGCGCTTTCAGAAACTTTAATAAATCTTTCACGGATTTGCTCCCGTCGGAGTTAGCACAATCCGCTGCCGGGTTTTAACCCGACAGCAGTGACCTGTTTGAGCGAGAATTACTCGTCTTCCAGTTCGATGTTGATACCCAGCGAACGAATCTCTTTCAACAATACGTTGAAGGATTCTGGCATGCCCGGCTCCATCTGATGGTTGCCGTCCACGATGTTTTTATACATCTTGGTACGACCGTTCACGACATCAGACTTAACGGTGAGCATTTCCTGCATTGGCCGACGCTGATGG
+
CCCCCGGGGGGEGGGG9FF<FEGGGGGGGGAFEGGGGGGEGGGGGFGCFGFFFGGGGFEEAEGGGFFGGG?FFGGGGGFGGGGGG9FGCEDGGGGFFFGFGDFFGGGGGG@FEGGGGGFFGGGGGFDFFD;F6BEGGG,+@=D=,E8FGGGDGFEG>8@EAEECFEF8AEFGGGFGGFFAFFFFGF>FFFFFF5>?4:CFA=CCFAFA>E5FFGGF;@E@@9;@67=;;ECFF35;FE@F?E72(61;B78<B2246))5705<99)4>:(32442<6:))6>()).4:BB(7>>146)).
@M01607:188:000000000-KTTC9:1:1101:22740:3634 2:N:0:AAGGAGAC+CCGAAGAT
TTAGTCTGCGCTTTCAGACACTTTAATAAATCTTTCACGGATTTGCTCCCGTCGGAGTTAGCACAATCCGCTGCCGGGTTTTAACCCGACAGCAGTGACCTGTTTGAGCGAGAATTACTCGTCTTCCAGTTCGATGTTGATACCCAGCGAACGAATCTCTTTCAACAATACGTTGAAGGATTCTGGCATGCCCGGCTCCATCTGATGGTTGCCGTCCACGATGTTTTTATACATCTTGGTACGACCGTTCACGTCATCAGACTTAACGGTGAGCATTTCCTGCATATCCGCTAGCTGAGGG
+
CCCCCGGGGGGGGGGGG,,CFGGGGGGGGGGGGGGGGGGGGGGGGGC,FFGFGGGGGGGGGGGGGGGGGGGGGGGGGGGGFGGGGGGGGGGGGGGGGGGGGGGGGGGGGGGGGGGGGGGGGGGFGGGGGFFGGGGGGGGFGGGGGGGG>EDGGFGGGGGGGGGGGGGGGGGGGGGGGFFFFEFFGGGGFBFEFE>EFFGGFF=GGFFFFFDFGGGFF?=:5>DDEFFDDEEE??FCFE@F9?<F6;BF?B>4(,(-369?>?>A@AAF>:(80:224AA<940(646--,,(,-().)8,(
@M01607:188:000000000-KTTC9:1:1101:9919:3635 2:N:0:AAGGAGAC+CCGAAGAT
TTAGTCTGCGCTTTCAGAAACTTTAATAAATCTTTCACGGATTTGCTCCCGTCGGAGTTAGCACAATCCGCTGCCGGGTTTTAACCCGACAGCAGTGACCTGTTTGAGCGAGAATTACTCGTCTTCCAGTTCGATGTTGATACCCAGCGAACGAATCTCTTTCAACAATACGTTGAAGGATCCTGGCATGCCCGGCTCCATCTGATGGTTGCCGTCCACGATGTGTTTATACATCTTGGTACGACCGTTCACGTCATCAGACTTAACGGTTAGCATTTCCTGCAGACCTTCATGCTGAGGA
+
CCCCCGGGGGGGGGGGG<9FGGGGGGGGGGGGGGGGGGGGGGGGGACFEGGGGGGGGGGGGGGFGGGFDFGGGGGGGGGGGGGGGGGGGCCG84FFFFFGGGGGGGGGFCFGG7FGGFFGGFEFGAFGGFBEB8DGGEFFFGGGGGGGGGD>C5@8CFCCGFFFGAFGGGGDGCFFDAFFF);?DFC>FDF=95AE>4C>@FFG+=F>:CDFGDGF4(.55@D@79.37CCEE)54+779EED?B>16(325(8<?:A24),447))(,,(-89<A<464)6>(4<<<BBF<<)44<<?6)
@M01607:188:000000000-KTTC9:1:1101:13599:3641 2:N:0:AAGGAGAC+CCGAAGAT
TTAGTCTGCGCTTTCAGAAACTTTAATAAATCTTTCACGGATTTGCTCCCGTCGGAGTTAGCACAATCCGCTGCCGGGTTTTAGCCCGACAGCAGTGACCTGTTTGAGCGAGAATTACTCGTCTTCCAGTTCGATGTTGATACCCAGCGAACGAATCTCTTTCAACAATACGTTGAAGGATTCTGGCATGCCCGGCTCCATCTGATGGTTGCCGTCCACGATGTTTTTATACATCTTGGTACGACCGTTCACGTCATCAGACTTAACGGTGAGCATTTCCTGCAGGGGTGGTGGCTGAGGG
+
CCCCCGGGGGGGGGGEFFFGGGGGGGGGGGGGGGGGGGGGGGGGFGGGGGGGGGGGGGGGGGGGGGFGGGGGGEFEGGGGGGGGFGGGGGGGGGGGGGGGGGFGGGG?FFGGG@FFGGGGGGGGGGGGGGFFECFGFGGFGGGGGGCGGD@EGFGGGFGGGGGGGGDDFGGGGGGFGFA?FEFFGFGGFBFFFFEEBFGGFFFGGFFFEFBFDEEEFFFFFDD@E5A@;E?E?CC4FE8FFFF099@BFF?F?B?035<?FBBAF4<69?(8?>28A9AAF4?04(,48>(-(4<??:(2(
@M01607:188:000000000-KTTC9:1:1101:22914:3654 2:N:0:AAGGAGAC+CCGAAGAT
TTAGTCTGCGCTTTCAGACACTTTAATAAATCTTTCACGGATTTGCTCCCGTCGGAGTTAGCACAATCCGCTGCCGGGTTTTAACCCGACAGCAGTGACCTGTTTGAGCGAGAATTACTCGTCTTCCAGTTCGATGTTGATACCCAGCGAACGAATCTCTTTCAACAATACGTTGAAGGATTCTGGCATGCCCGGCTCCATCTGATGGTTGCCGTCCACGATGTTTTTATACATCTTGGTACGACCGTTCACGTCATCAGACTTAACGGTTAGCATTTCCTGCACTAGCGCCCGCTGAGGT
+
CCCCCGGGGGGGGGGGG,6CFGGGGGGGGGGGGGGGGGGGGGGGFGGFGGGGGGGGGGGGGGGGGGGGGGGGGGGGGGGGGGGGGGGGGGGGGGGGGGGGGGGGGCFFGGG7EEGGGGGGGGGGGGGGGGGGGGGGGEGFGGGGGGGGGGGGG>GGGGGGGGGGGGGDFCFGGGGGGFFFFEFFCGGGFFFEFFFFFFGFFFE>FFFFEE?AGEE>AFFD@>F8C7=?@EEF3<CCFFFFFC(34>04<BFF<<B:15<??02<6<91>B(372<A>5.--)2,(-.21(31(,(((-,4.
@M01607:188:000000000-KTTC9:1:1101:18654:3659 2:N:0:AAGGAGAC+CCGAAGAT
TTAGTCTGCGCTTTCAGAAACTTTAATAAATCTTTCACGGATTTGCTCCCGTCGGAGTTAGCACAATCCGCTGCCGGGTTTTAACCCGACAGCAGTGACCTGTTTGAGCGAGAATTACTCGTCTTCCAGTTCGATGTTGATACCCAGCGAACGAATCTCTTTCAACAATACGTTGAAGGATTCTGGCATGCCCGGCTCCATCTGATGGTTGCCGTCCACGATGTTTTTATACATCTTGGTACGACCGTTCACGTCATCAGACTTAACGGTCAGCATTTCCTGGAAGCATCCCTGCCGAGGC
+
CCCCCGGGGGGGGGGGGGF6CCCFFFGGGGGGGFGFFGGFGCFF9FGGGF@GGGGGGGGGGGGGGGGGGGGGGGGGGGGGGGGGGF8FFFFFGGFGGGEGGGGGGGGGGEGGGGGGGGFGGGGGGGGGGE@ECEFFGGGBFGGCFGFCGGGGGFEFGAFGGGGGGGGFGGG7EFFFCFFFF@FFGGFGFFF5AD5@>E49AFACDB9A>:?FC5:;BDFD>DDFECFFFFFFF<C?FC);?)(6;9@FF0(6?<B?:>>77:?<=<A072(-(5<<<2.6<)((.,.46)((..0(((((-
@M01607:188:000000000-KTTC9:1:1101:13325:3659 2:N:0:AAGGAGAC+CCGAAGAT
TTAGTCTGCGCTTTCAGAAACTTTAATAAATCTTTCACGGATTTGCTCCCGTCGGAGTTAGCACAATCCGCTGCCGGGTTTTAACCCGACAGCAGTGACCTGTTTGATCGAGAATTACTCGTCTTCCAGTTCGATGTTGATACCCAGCGAACGAATCTCTTTCAACAATACGTTGAAGGATTCTGGCATGCCCGGCTCCATCTGATGGTTGCCGTCCACGATGTTTTTATACATCTTGGTACGACCGTTCACGTCATCCGACTTAACGGTTAACATTTCCTGCACTCTCCTATGCTGGGCG
+
CCCCCGGDGGGGGGG@CC@CFGGG9EFGFGFFFFFGGGGGC7C@BFEFCFCFGEEGGGGGGFFGGFFE@F@E@CGGGGEDGGGGGGGGGG7>F<EFGDFFGEGGGD<,EFE@EEFFFGFGGEEFDGGDE=AF>CCEFFAFGGGFFC?FCEEEGFGDGAFFAFGGGFGGFGFGFCCF9A??FEFFGG?DF5C89?B>=AGF>CAF>F6A@FDFGG??A2352>2>4>;1<F<?)7)1;?)=4C(6,4(/,6476:?(3.)-(-(-/.9?F40()-.-662:A9((24(65())6)))..(((
@M01607:188:000000000-KTTC9:1:1101:13237:3660 2:N:0:GAGGAGAC+CCGAAGAT
TTAGTCTGCGCTTTCAGAAACTTTAATAAATCTTTCACGGATTTGCTCCCGTCGGAGTTAGCACAATCCGCTGCCGGGTTTTAACCCGACAGCAGTGACCTGTTTGAGCGAGAATTACTCGTCTTCCAGTTCGATGTTGATACCCAGCGAACGAATCTCTTTCAACAATACGTTGAAGGATTCTGGCATGCCCGGCTCCATCTGATGGTTGCCGTCCACGATGTTTTTATACATCTTGGTACGACCGTTCACGTCATCAGACTTAACGGTTAGCATTTCTGGCATCAAAGACCGCTGAGGA
+
CCCCCGGGGGGGGGGCEFEFGGGGGGGGGGGGGGGGGGGGGGGGDGGFGGEFGGGGGGGGGGGGGGGGGGGGGGGGGGGGCGGGGGGGGGEGGGGGGGGGGGGGGGGEGFGCCEGGGGGGGGGGGGGGG;>EEGGFGGGFGGGG?FGGGGGGGFGFGGGGGGGGGGGFGFFGGGGFGFFFFCFFDFFGFBFEAD?A2>DGFFFFG69AFCAFDEGFD?=25205?<)=;E?<?5CCF?@FCC;;960;84?FFF??<A9<2>?FF><01<(:12499AB))))().5).6(((((-(4(()
@M01607:188:000000000-KTTC9:1:1101:18923:3661 2:N:0:AAGGAGAC+CCGAAGAT
TTAGTCTGCGCTTTCAGAAACTTTAATAAATCTTTCACGGATTTGCTCCCGTCGGAGTTAGCACAATCCGCTGCCGGGTTTTAACCCGACAGCAGTGACCTGTTTGAGCGAGAATTACTCGTCTTCCAGTTCGATGTTGATACCCAGCGAACGAATCTCTTTCAACAATACGTTGAAGGATTCTGGCATGCCCGGCTCCATCTGATGGTTGCCGTCCACGATGTTTTTATACATCTTGGTACGACCGTTCACGTCATCAGACTTAACGGTGAGCCTTTCCTGCAGGAAAAGGAGCTTAGGG
+
CCCCCGGGGGGGGGG6<,<;CFFGGGGGAFGGGGGGFGGGGGGFFCCCEECFGGGGGGGGGGGGGGGGGGDGGGFGGGGGGGGGCEFGGGGGGGGGFFFGGDGGGFCFGEFGGEDFGGGGGGGGGGGFGCFGGG=EFFDFGGFGGGFGCCGGGB>FGEFGGGGGGF?CFFFCFGFGFFFA5AFFGGGGFBF=ADEFFF4FFFFDGA>6>EBFGGGFF9@@29<(6);106)<C?<46C3ACCDDFBFFF::98,-32:44,:>2*6)(4::?03(4<8.))),4(,(33((-,41,(-.)(
@M01607:188:000000000-KTTC9:1:1101:6554:3669 2:N:0:AAGGAGAC+CCGAAGAT
TTAGTCTGCGCTCTCAGAAACTTTAATAAATCTTTCACGGATTTGCTCCCGTCGGAGTTAGCACAATCCGCTGCCGGGTTTTAACCCGACAGCAGTGACCTGTTTGAGCGAGAATTACTCGTCTTCCAGTTCGATGTTGATACCCAGCGAACGAATCTCTTTCAACAATACGTTGAAGGATTCTGGCATGCCCGGCTCCATCTGATGGTTGCCGTCCACGATGTTTTTATACATCTTTGTACGACCGTTCACGTCATCAGACTTAACGTTGAGCATTTCCTGCATCCACCTCCGTTGAGGG
+
CCCCCGGGCFGGGGGCF,,CFFGGGFFFFGFGGGGGGGFGGGGGGFGGGGEGDEGGGGGGGGGGGGGGGGFEDGGGGGGGECEGGG8CCFBCGGGFFG<FGGFGGGE@FGG@+>ADEF;FEGGF?AAE9,>EGGGGFGF7=+7DFGGCEGGGG5EGD,@FGFCGFGGGG77?E7?F+<F56AFFGG59ACFFF5>>AF*089>>FAA>EE?FFEEEF(792:636.;=235<)9??7)6@.53(((.608>AB<(41:).48:A*4)((.((.2)569<DFA0144(.,(.(,(()(,(,(
@M01607:188:000000000-KTTC9:1:1101:14273:3672 2:N:0:AAGGAGAC+CCGAAGAT
TTAGTCTGCGCTTTCAGAAACTTTAATAAATCTTTCACGGATTTGCTCCCGTCGGAGTTAGCACAATCCGCTGCCGGGTTTTAACCCGACAGCAGTGACCTGTTTGAGCGAGAATTACTCGTCTTCCAGTTCGATGTTGATACCCAGCGAACGAATCTCTTTCAACAATACGTTGAAGGATTCTGGCATGCCCGGCTCCATCTGATGGTTGCCGTCCACGATGTTTTTATACATCTTGGTACGACCGTTCACGTCATCAGCCTTAACGGTGAGCATTTCCTGCACGTTTAATTGCTGAGGT
+
CCCCCGGGGGGGGGGGGGGGGGGGGGGGGGGGGGGGGGGGGGGGGGCFGGGGGGGGGGGGGGGGGCGGGGGGGGGGGGGGDGGGFFGGGGGGGGGGFGGGGGGGGGGGGGGGGGGGGGGGGGGGGGGGGGGGGGGGGGGFGGGGGDFFGGGGGD8?E:BDFFGGCGGFGGGGGFCFCFFFFFFCDEFCA5AC5@:?)9>7B@CF9@B*1:5A;EG?;DFDF9<@ECF;;?3CCECCCC3=/)(((46@2(2:04<02964),34?6<:;:(8<?A?B5>)).04(((.,2-54)64)),:,
@M01607:188:000000000-KTTC9:1:1101:6088:3674 2:N:0:AAGGAGAC+CCGAAGAT
TTAGTCTGCGCTTTCAGAAACTTTAATAAATCTTTCACGGATTTGCTCCCGTCGGAGTTAGCACAATCCGCTGCCGGGTTTTAACCCGACAGCAGTGACCTGTTTGAGCGAGAATTACTCGTCTTCCAGTTCGATGTTGATACCCAGCGAACGAATCTCTTTCAACAATACGTTGAAGGATTCTGGCATGCCCGGCTCCATCTGATGGTTGCCGTCCACGATGTTTTTATACATCTTGGTACGACCGTTCACGTCATCAGACTTAACGGTGAGCATTTCCTGCATAAGGAAGAGCTGCGGT
+
CCCCCGGGGGGGGGGGGCFFGGGGGGGGGGGGGGGGGGGGGGGGCGFFGGGDGGGGGGGG9FGGGGGGGGGEEGGGGGGGGGGGFFGCFGGGGGGGGGGGGGGGGGG7FECF>EGGGGCGDFGGGGGGGGFGGGGGGF;FFFGCGG?DECEGGFGGE:DFGGGGFFEEGGGGGGFFCFFAFEFADGGGFDFFAEFFBFCGFFFGGFFFFCDFFGGFF9=@=@;3?CA?<3?353<?6)7A7?1?F3(:?0(:0.,3().,))5<9<42(3(28023>4<))-((.-)))).((..4(((-(
@M01607:188:000000000-KTTC9:1:1101:16413:3682 2:N:0:AAGGAGAC+CCGAAGAT
TTAGTCTGCGCTTTCAGAAACTTTAATAAATCTTTCACGGATTTGCTCCCGTCGGAGTTAGCACAATCCGCTGCCGGGTTTTAACCCGACAGCAGTGACCTGTTTGAGCGAGAATTACTCGTCTTCCAGTTCGATGTTGATACCCAGCGAACGAATCTCTTTCAACAATACGTTGAAGGATTCTGGCATGCCCGGCTCCATCTGATGGTTGCCGTCCACGATGTTTTTATACATCTTGGTACGACCGTTCACGTCATCCGACTTAACGGTACGCATTTCCTGCCCATCACTTGGCTGAGGG
+
CCCCCFFGGGGGGGGGGGG@ECFFGGGGGGGGGGGGGGGG7@FGEGGGGGGGGGGGGGGGGGGGGGGGGGGGGGGGGGEGEGFGGDFGCGGGGGGFFFFGGGGGGGGGGGEG7EGGFFFFGGGGGGGGGAGGGFGGGGGFGGGGGGGGGGGGD>CGGGGGGGGGGGGGFGGGGGGGGFFFAEFFGEGGFFFBFAFF=DDGFCEFGFFFECBFGGGEFFFD@B;1?CF@?FEFE?EEF<@F?E??FF;(6?2>::1:04)-319?/:AF0((((43?19)4:44(4,.()).4)25,31(3(
@M01607:188:000000000-KTTC9:1:1101:21569:3687 2:N:0:AAGGAGAC+CCGAAGAT
TTAGTCTGCGCTTTCAGACACTTTAATAAATCTTTCACGGATTTGCTCCCGTCGGAGTTAGCACAATCCGCTGCCGGGTTTTAACCCGACAGCAGTGACCTGTTTGAGCGAGAATTACTCGTCTTCCAGTTCGATGTTGATACCCAGCGAACGAATCTCTTTCAACAATACGTTGAAGGATTCTGGCATGCCCGGCTCCATCTGATGGTTGCCGTCCACGATGTTTTTATACATCTTGGTACGACCGTTCACGTCATCAGACTTAACGGTGAGCATTTCCTGCACTCCGCTTTGCTTCGGG
+
CCCCCGGGGGGGGGGGG<,EFGGGGGGGGGGGGGGGGGGGGGGGGGFFGGGGGGGGGGGGGGGGGGGGGGGGGGGGGGGGGGGGGGGGGG:FGGGGGGGGGGGGGEG?FFFCGEGGGGGFCGGGGGGGGFFGGGGGGGGCGGGGFGGGGDGGG*ADEGGGGGGC=DEFGGGGGGFFG5AFFFFFFGGGFFFFFAEFBFGGFF4=CFFFBFFFG5E489BFFBF@?3A?DF33)7?EA));7?;(6033?F?DB:<:BF2?<?,69<A?(,-433))6946492((),.(((-8):))),(,
@M01607:188:000000000-KTTC9:1:1101:8414:3688 2:N:0:AAGGAGAC+CCGAAGAT
TTAGTCTGCGCTTTCAGAAACTTTAATAAATCTTTCACGGATTTGCTCCCGTCGGAGTTAGCACAATCCGCTGCCGGGTTTTAACCCGACAGCAGTGACCTGTTTGAGCGAGAATTACTCGTCTTCCAGTTCGATGTTGATACCCAGCGAACGAATCTCTTTCAACAATACGTTGAAGGATTCTGGCATGCCCGGCTCCATCTGATGGTTGCCGTCCACGATGTTTTTATACATCTTGGTACGACCGTTCACGTCATCAGACTTAACGGTGAGCATTTCCTGCATTTCGAGCAGCTGAGGG
+
CCCCCGGGGGGGGGGGGE<FGGGGGGGGGGGGGGGGGGG:FGGG<FGGGGGGGGGGGGGGGGGGGGGGGDGGGGGGGDFGGGGGGFGGGGGGGGGGGGGGGGGGGFF+E:FCECGGGGGGDGGGFGGGGGGGGGGGGGFDFGGGCF,D?EGGGFGG>DGGGGGGGGGGFCFGGGGDFAF?F76FFFGGFFFFFF5@9ADGFFCGGFFFFC?FFCE>E>=(056(?<;?;E)9?CECFF);;CDF>9@;2144:?0(3A)<<04492960<(2<0A?FA<>A2.1.6<<((.8(817(<1<-
@M01607:188:000000000-KTTC9:1:1101:14213:3696 2:N:0:AAGGAGAC+CCGAAGAT
TTAGTCTGCGCTTTCAGAAACTTTAATAAATCTTTCACGGATTTGCTCCCGTCGGAGTTAGCACAATCCGCTGCCGGGTTTTAACCCGACAGCAGTGACCTGTTTGAGCGAGAATTACTCGTCTTCCAGTTCGATGTTGATACCCAGCGAACGAATCTCTTTCAACAATACGTTGAAGGATTCTGGCATGCCCGGCCCCATCTGATGGTTGCCGTCCACGATGTTTTTATACATCTTGGTACGACCGTTCACGTCATCAGACTTAACGGTGAGCATTTCCTGCATTTTTATAAGCTTAGGG
+
CCCCCGGGGGGGGGGGGGGGGGGGGGGGGGGGGGGGGGGGGGGGGGGGGGGGGGGGGGGGGGGGGGGGGGGGGGGGGGGGGGGGGGGGGGGGGGGGGGGGGGGGGGGGGGGGGGGGGGGGGGGGGGGGGGGGGGGGGGGFGGGGGGGGGGGGGE+DEGGGGGGGGGGDGGGGGGGGGFFFFFFFGA?DFFFFFFEE):CCAFFGGFCFFFBFGGGEADFFFF?@E?FFFE3CECEFFC3BEE03@49?FFBAFF00(644)8?<9>DFFF::?F7>F<BAF):89))6<05).4<A)),4(
@M01607:188:000000000-KTTC9:1:1101:6156:3697 2:N:0:AAGGAGAC+CCGAAGAT
TTAGTCTGCGCTTTCAGAAACTTTAATAAATCTTTCACGGATTTGCTCCCGTCGGAGTTAGCACAATCCGCTGCCGGGTTTTAACCCGACAGCAGTGACCTGTTTGAGCGAGAATTACTCGTCTTCCAGTTCGATGTTGATACCCAGCGAACGAATCTCTTTCAACAATACGTTGAAGGATTCTGGCATGCCCGGCTCCATCTGATGGTTGCCGTCCACGATGTTTTATACATCTTGGTACGACCGTTCACGTCATCAGACTTAACGGTGAGCATTTCCTGCAGTTTGGGTTGCTGAGGGG
+
CCCCCGGGGGGGCFGFGGEEFGCGEGGGGFGGGGGGGGGEGGGGGGFCFGGGGGGGGGGGGGGGGGGGGGFGGDFGGGGEGGGGGGCGEEGGGGFGGFFFEGGGGFADFFDGGGGGGGGGGFE@FDGFGFGGGGGGGGGFGGGGGGGGGGGDGFE?EFGGGGGGGGGGGFGGGGGCDFF?A@FAF7>FCDFCF*554@9CFA=>>>AFEFEFFEE56@EFFFFFF?4?37ECF<CFF3/@56<@@@FF;0>?B?F?FA<)))-4*)40:1<0>AFBFA):).((6)-60(:6(,)463(((
@M01607:188:000000000-KTTC9:1:1101:15674:3699 2:N:0:AAGGAGAC+CCGAAGAT
TTAGTCTGCGCTTTCAGAAACTTTAATAAATCTTTCACGGATTTGCTCCCGTCGGAGTTAGCACAATCCGCTGCCGGGTTTTAACCCGACAGCAGTGACCTGTTTGAGCGAGAATTACTCGTCTTCCAGTTCGATGTTGATACCCAGCGAACGAATCTCTTTCAACAATACGTTGAAGGATTCTGGCATGCCCGGCTCCATCTGATGGTTGCCGTCCACGATGTTTTTATACATCTTGGTACGACCGTTCACGTCATCAGACTTAACGGTGAGCATTTCCTGCAAGCTCCATTGCTGAGGG
+
CCCCCGGGGGGGGGGGGGGGGGGGGGGGGFFGGGGGGGGGGEGGGCF<FGFGGGGGGGGGGGGGGGGGGGGGGGGGGGGGGGGGGGGEGGGGGGGGGGGGGGGGGGGGGGGEGGGGFGGGGGGGGGGGGGGGGGGCFGGFGGGC?FDFGGGGGF8=EGGGGGGGAFG,?7FGGGC6CFFAFFAFGDGGFFFCADBBBFGGFFE>FFF4>E>4;EEFFF3@2>;;C?F0;E?CC)<?A33;6<<;@F9<8?3<?F(,1<922)5504420<0((5322445445(.43)4((.)6<))),(-
@M01607:188:000000000-KTTC9:1:1101:9583:3707 2:N:0:AAGGAGAC+CCGAAGAT
TTAGTCTGCGCTTTCAGAAACTTTAATAAATCTTTCACGGATTTGCTCCCGTCGGAGTTAGCACAATCCGCTGCCGGGTTTTAACCCGACAGCAGTGACCTGTTTGAGCGAGAATTACTCGTCTTCCAGTTCGATGTTGATACCCAGCGAACGAATCTCTTTCAACAATACGTTGAAGGATTCTGGCATGCCCGGCTCCATCTGATGGTTGCCGTCCACGATGTTTTTATACATCTTGGTACGACCGTTCACGTCATCAGACTTAACGGTGAGCATTTCCTGCAAGGACTAACGCTGAGGT
+
CCCCCGGGGGGGGGGFG99FGGGGGGGGGGGGGGGGGGGGGGGGGGGGGGGGGGGGGGGGGGGGGGGGGGGGGGGGGGGGGGGGGGGGGGDGGGGGGGGGGGGGGCFFGGGGDGGGGGGGGGGGGGGGFFFGGFGGGGGFGGGGGGGFEEGGGF8=EFGGGGGGGGGGGGGGGGGGF?FFFFFFGGFDBDFEFBBEB?CFC>6BB>>AFCAFFECEFFEFFFFF69820<5??)79AC)AEF?;69>?8(4<?F??FFA4)8?<F49?F??,(244ABAF<-:<A2,41:2242;0,-(,(
@M01607:188:000000000-KTTC9:1:1101:7031:3710 2:N:0:AAGGAGAC+CCGAAGAT
CTAGTCTGCGCTTTCAGAAACTTTAATAAATCTTTCACGGATTTGCTCCCGTCGGAGTTAGCACAATCCGCTGCCGGGTTTTAACCCGACAGCAGTGACCTGTTTGAGCGAGAATTACTCGTCTTCCAGTTCGATGTTGATACCCAGCGAACGAATCTCTTTCAACAATACGTTGAAGGATTCTGGCATGCCCGGCTCCATCTGATGGTTGCCGTCCACGATGTTTTTATACATCTTGGTACGACCGTTCACGTCATCAGACTTAACGGTGAGCATTTCCTGCACCGGTTGGATCTGAGGG
+
CCCCCGGGGGGGGGGFFF<FFFGGGGGGGGGGGGGGGGGGGGGGGGGGGGGGGGGGGGGGGGGGGGCFGCDGGGGGGGGGEFGFGDEGGFFEGGGGGGEDFFGGGGGFGDGGGGGGGGGGGFGGGFCFFFFGEGGGFG89D9FFFFGFGGGEGFE?EADGGGGG8DFFGGGGGGG+;CAAFFFAFFGGFFFEFEEB4@DGFFE>71B*>4:4;?EB4>;9>B@@)95;7EF?)9?CFE@FFFD;90(6(,5<<B?<BF)5,82:4:AF9???::F?AA<DBAB?::;09909)5))-26((
@M01607:188:000000000-KTTC9:1:1101:11693:3734 2:N:0:AAGGAGAC+CCGAAGAT
TTAGTCTGCGCTTTCAGAAACTTTAATAAATCTTTCACGGATTTGCTCCCGTCGGAGTTAGCACAATCCGCTGCCGGGTTTTAACCCGACAGCAGTGACCTGTTTGAGCGAGAATTACTCGTCTTCCAGTTCGATGTTGATACCCAGCGAACGAATCTCTTTCAACAATACGTTGAAGGATTCTGGCATGCCCGGCTCCATCTGATGGTTGCCGTCCACGATGTTTTTATACATCTTGGTACGACCGTTCACGTCATCAGACTTAACGGTGAGCATTTCCTGCAAAAAGACATGCTGATGT
+
CCCCCGGGGGGGGGGECEEFGGGGGGGGGGGGGGGGGGGGGGGGGGGGGGGGGGGGGGGGGGGGGGGGGGGGGGGGGGGGGGGGGGGGGGGGGGGGGGGGGGGGGGGDGFDGGGGGCGGGGGGGGGGGGGGGGGGGGGGFGGG=DFGFGGGGGFGGGGGGGGGGGGGCGGGGGG6?CFFFFFFFGGGGFFFFFBBFFFGGFFFG=FFFBCEFGGGFFFF?BFF@??=?@?5?ECEE8?)ACCD?F@6;<??D????2))4))45@2<?>F0:627?A9:AB<::46?:<((().44<)).)
@M01607:188:000000000-KTTC9:1:1101:17200:3736 2:N:0:AAGGAGAC+CCGAAGAT
TTAGTCTGCGCTTTCAGAAACTTTAATAAATCTTTCACGGATTTGCTCCCGTCGGAGTTAGCACAATCCGCTGCCGGGTTTTAACCCGACTGCAGTGACCTGTTTGAGCGAGAATTACTCGTCTTCCAGTTCGATGTTGATACCCAGCGAACGAATCTCTTTCAACAATACGTTGAAGGATTCTGGCATGCCCGGCTCCATCTGATGGTTGCCGTCCACGATGTTTTTATACATCTTGGTACGACCGTTCACGTCATCAGACTTAACGGTGAGCATTTCCTGCATTGTTCGCCGCTTAGGG
+
CCCCCGGGGGGGGGGGGGG<CCCFGGGGGGGGGGGGGGGGGGGGEFDFGGGGGGGGGGGGGGGGGGGGGGGGGGGGGGGGGGGGGFFGGGGGGGGGGGGGGGGGGGGGGGGGGGGGGGGGGGGGGGGGGGGGGGGGGGGFGGGGGGGGGGGGCAGGGFGGGGGGGGGCCFGGGGGGFFFFFEFFGGGGFFFFFBEEBFGGFFFGGF>>BF9>7C7BE9E@=BDF5<F????CEE?4FEEFCC6;>9((/3,-44:3(:4).::AF2>F61(4(222<.6<>)474)8:))-7(((((-32.
@M01607:188:000000000-KTTC9:1:1101:18880:3737 2:N:0:AAGGAGAC+CCGAAGAT
TTAGTCTGCGCTTTCAGAAACTTTAATAAATCTTTCACGGATTTGCTCCCGTCGGAGTTAGCACAATCCGCTGCCGGGTTTTAACCCGACAGCAGTGACCTGTTTGAGCGAGAATTACTCGTCTTCCAGTTCGATGTTGATACCCAGCGAACGAATCTCTTTCAACAATACGTTGAAGGATTCTGGCATGCCCGGCTCCATCTGATGGTTGCCGTCCACGATGTTTTTATACATCTTGGTACGACCGTTCACGTCATCAGACTTAACGGTGAGCATTTCCTGCAAAGACCTCAGCTGAGGG
+
CCCCCGGGGGGGGGGGGGG<CCCFFGGGGGGGGGGGGGGGEFGGFFAFFGGFGGGFGGGGGGGGGGGGGGGGGGFGDGFGGGGGGFDGGGEGGGGGGGGGGGGFGFGGGGEDGGGFFGEGGGGGGGGFAFFGGGGGGGGFGGGGGGGGGGGDGFGGGGGGGGGGGGGFFEGGGFGDGFFFFFFFGGGGFFFEF>>D=EGGFFEGCA@FEFFFCEEBB@@F=D@;CEA;;C5C?EFECE@F?C((3;>??BFA?80::A4?BFFBBAFFFF?2:?FFB9<><:41-:708:8)(().8<(88
@M01607:188:000000000-KTTC9:1:1101:19302:3765 2:N:0:AAGGAGAC+CCGAAGAT
TTAGTCTGCGCTTTCAGAAACTTTAATAAATCTTTCACGGATTTGCTCCCGTCGGAGTTAGCACAATCCGCTGCCGGGTTTTAACCCGACAGCAGTGACCTGTTTGAGCGAGAATTACTCGTCTTCCAGTTCGATGTTGATACCCAGCGAACGAATCTCTTTCAACAATACGTTGAAGGATTCTGGCATGCCCGGCTCCATCTGATGGTTGCCGTCCACGATGTTTTTATACATCTTGGTACGACCGTTCACGTCATCAGACTTAACGGTGAGCATTTCCTGCAAGACGACCTGCTGAGGG
+
CCCCCGGGGGGGGGG6<6=CFGGGGGGGGGGGGGGGGGGGGGGGGDCFGGGGGGGGGGGGGGGGGGGGGGGGGGGGGGGGGGGGGGGGGGGGGGGGGGGGGGGGGGGGGGGGGGGGGGGGGGEGGGGGGGGGGFFGGGGFGGGGGGGGGGGGGFGGGGGGGGGGGGGGGGGCFCFGGFAAFEFFGGGGFFFFFE>57?GCBFFGGFFFFFFFGEE>;@B@FFFDF?F?<F<EE37CFF);CEFFB6@FF??B176?1<24)5>B9:<B;?6??FBFFFFFDFFFFF70:90(47?75<6<(
@M01607:188:000000000-KTTC9:1:1101:20104:3783 2:N:0:AAGGAGAC+CCGAAGAT
TTAGTCTGCGCTTTCAGAAACTTTAATAAATCTTTCACGGATTTGCTCCCGTCGGAGTTAGCACAATCCGCTGCCGGGTTTTAACCCGACAGCAGTGACCTGTTTGAGCGAGAATTACTCGTCTTCCAGTTCGATGTTGATACCCAGCGAACGAATCTCTTTCAACAATACGTTGAAGGATTCTGGCATGCCCGGCTCCATCTGATGGTTGCCGTCCACGATGTTTTTATACATCTTGGTACGACCGTTCACGTCATCAGACTTAACGGTTAGCATTTCCTGCCCACTTAGAAGCTGAGGG
+
CCCCCGGGGGGGGGG66,==EFGGGGGGGGGGGGGGGGGGGGGGGGFGGGGGGGGGGGGGGGGGGGGGGGGGGGGGGGGGGGGGGGGGGGGGGGGGGGGGGGGGGGGGGGGGGGGGGGGGGGGGGGGGGGGGGGGGGGGFGGGGGGGGGGGGGFGGGGGGGGGGGGGGGGGDGGGFGFFFFCFFGDGGFFA@AFFBAAGGFFFGGFFFFEDFGGG;?@FFFBD5C5ADFECEEEFFFFFFFFFDFF>FFF::61:??<A<BFFFF>A13-(4:9>FFF4<F>>((3::4<)4)-54).20,
@M01607:188:000000000-KTTC9:1:1101:9949:3795 2:N:0:AAGGAGAC+CCGAAGAT
TTAGTCTGCGCTTTCAGAAACTTTAATAAATCTTTCACGGATTTGCTCCCGTCGGAGTTAGCACAATCCGCTGCCGGGTTTTAACCCGACAGCAGTGACCTGTTTGAGCGAGAATTACTCGTCTTCCAGTTCGATGTTGATACCCAGCGAACGAATCTCTTTCAACAATACGTTGAAGGATTCTGGCATGCCCGGCTCCATCTGATGGTTGCCGTCCACGATGTTTTTATACATCTTGGTACGACCGTTCACGTCATCAGACTTAACGGTGAGCATTTCCTGCATATAATGAATCTGAGGT
+
CCCCCGGGGGGGGGGGG<@FGGGGGGGGGGGGGGGGGGGGGGGGGGFEGGGGGGGGGGGGGGGGGGGGGDGGGGGDGGGGGGGGGG8FGGGGGGGGGGGGGGGGG8FGGDGGGEGGGGFGGFEGGGGGFGGGGGGGGGGFGGGGGGGGGGGGGDGGDGGGGGGGCGG88CGFFGGGGFFFFFFFGFGGFDF8C?ED=BCCFFFGGFF4>CBFGGGDE?E>=576C6=;=CFC?75;FC@FEF;69@((,.8<????:A48)82<?BAF6???10226<BB9AB72>2<4<)).).44>28,
@M01607:188:000000000-KTTC9:1:1101:6195:3800 2:N:0:AAGGAGAC+CCGAAGAT
TTAGTCTGCGCTTTCAGAAACTTTAATAAATCTTTCACGGATTTGCTCCCGTCGGAGTTAGCACAATCCGCTGCCGGGTTTTAACCCGACAGCAGTGACCTGTTTGAGCGAGAATTACTCGTCTTCCAGTTCGATGTTGATACCCAGCGAACGAATCTCTTTCAACAATACGTTGAAGGATTCTGGCATGCCCGGCTCCATCTGATGGTTGCCGTCCACGATGTTTTTATACATCTTGGTACGACCGTTCACGTCATCAGCCTTAACGGTGAGCCTTTCCTGCATTACCTCTCGCTGAGGG
+
CCCCCGGGGGGGGGGGGGEGGGGGGGGGGGGGGGFFGGGGGGGGGGFGGGGGGGGGGGGGGGGGGGFGGG7FGGGGGGGGGGGGFGGGGGGGGGGGGFFGGGGGGGGGGGGGGGGGGGGGGGEGGGGGGGGFGEFGDFGFEGGFGGGCDCGGGFG?EGGGGGGGGFGGGGFGGGG9FFFAF@FFGAFGFDFEFFFFFFGGFFFGG>FFFFDFGEGBBFEF>B1@E5;6;?EEFCC3CF@=CED0909<?B?A<?2134)4).4A?<A?(,(44>((.8<FAFF())-6<2-3366<04,:2
@M01607:188:000000000-KTTC9:1:1101:5638:3814 2:N:0:AAGGAGAC+CCGAAGAT
TTAGTCTGCGCTTTCAGAAACTTTAATAAATCTTTCACGGATTTGCTCCCGTCGGAGTTAGCACAATCCGCTGCCGGGTTTTAACCCGACAGCAGTGACCTGTTTGAGCGAGAATTACTCGTCTTCCAGTTCGATGTTGATACCCAGCGAACGAATCTCTTTCAACCATACGTTGAAGGATTCTGGCATGCCCGGCTCCATCTGATGGTTGCCGTCCACGATGTTTTTATACATCTTGGTACGACCGGTCACGTCATCAGACTTAACGGTTGGCATTTCCTGCCGCACGTACAGCTGCGGT
+
CCCCCGGGGGGGGGGGGFGGGGGGGGGGGGGGGGGGGGGGGGGGFGFGGGGGGGGGGGGGGGGGGGGGGG?FGGGGGGGGEGGGGGGGGGGDGGGGGGGGGGGGFGG7F:@CEGGGGFCGDGGGGGGGFFFGGGGFFGFFGGGGGG,DGEEGE>EFGAFFFDFEGF8CFGGCEGGGGFFFFEFFGGF?F@FB;5*4>EGFAA;CCFFFFFFFCGC4?9=529;=E<F7?E)..<CCF<<FE<((696(-42)8<11.44870)51)4:>F(((5))84.6<50,(,(491(-(68:?071(
@M01607:188:000000000-KTTC9:1:1101:12742:3826 2:N:0:AAGGAGAC+CCGAAGAT
TTAGTCTGCGCTTTCAGAAACTTTAATAAATCTTTCACGGATTTGCTCCCGTCGGAGTTAGCACAATCCGCTGCCGGGTTTTAACCCGACAGCAGTGACCTGTTTGAGCGAGAATTACTCGTCTTCCAGTTCGATGTTGATACCCAGCGAACGAATCTCTTTCAACAATACGTTGAAGGATTCTGGCATGCCCGGCTCCATCTGATGGTTGCCGTCCACGATGTTTTTATACATCTTGGTACGACCGTTCACGTCATCAGACTTAACGGTGAGCATTTCCTGCAGGTCTCTCCGCTGAGGG
+
CCCCCFGGGGGGGGGFFGFGGGGGGGGGGGGGGGGGGGGGGGGGCFEFEGDGGGGGGGGGGGGGGGGGGGGGGGFGGGGGGGGGGGGGGGEGGGGGGGGGGGGGFGGBFFGGCGFGFGGGGGGGGGGGGFGGGGGGFEGBGFGFGGFDEGGGG>EGDAEGGGGGFGGGFDDGGFCFCF5F6EFFGGGGFDFEFF>FBFGGFFFGGFFFFFFAFCC?D?ED@FFD?<;@?E?C?CECFC<F;C<(3>91:72<<<F:().5).4-7:BFFF???24>A>4<AA7(((.5>A<?06:21110(
@M01607:188:000000000-KTTC9:1:1101:19784:3832 2:N:0:AAGGAGAC+CCGAAGAT
TTATTCTGCGCTTTCAGAAACTTTAATAAATCTTTCACGGATTTGCTCCCGTCGGAGTTAGCACAATCCGCTGCCGGGTTTTAACCCGACAGCAGTGACCTGTTTGAGCGAGAATTACTCGTCTTCCAGTTCGATGTTGATACCCAGCGAACGAATCTCTTTCAACAATACGTTGAAGGATTCTGGCATGCCCGGCTCCATCTGATGGTTGCCGTCCACGATGTTTTTATACATCTTGGTACGACCGTTCACGTCATCAGACTTAACGGTTAGCATTTCCTGCACAAAAGTACGCTGAGGG
+
CCCCCGGGGGGGGGG;<,==FFGGGGGGGGGGGGGGGGGGGGGGGGFFGGGGGGGGGGGGGGGGGGGGGGGGGGGGGGGGGGGGGGGGGGGGGGGGGGGGGGGGGGGGGGGGGDGGGGGGGGGGGGGGGGGGGGGGGGGFGGGGGGGGEGGGGFEGEFFGGGGGGGGGGGGGGG76CFFFF@FF@CG>FFFFFFEFBFDFFFFFFAAFEFEFGGGDEDFDBBFFFCFFDE))95?;@E)=?E@@@>;<BF?<6<163-)432:B*)627:03,5)4<2<<<)4(.61:6:7A9?((,((-(
@M01607:188:000000000-KTTC9:1:1101:24272:3837 2:N:0:AAGGAGAC+CCGAAGAT
TTAGTCTGCGCTTTCAGACACTTTAATAAATCTTTCACGGATTTGCTCCCGTCGGAGTTAGCACAATCCGCTGCCGGGTTTTAACCCGACAGCAGTGACCTGTTTGAGCGAGAATTACTCGTCTTCCAGTTCGATGTTGATACCCAGCGAACGAATCTCTTTCAACAATACGTTGAAGGATTCTGGCATGCCCGGCTCCATCTGATGGTTGCCGTCCACGATGTTTTTATACATCTTGGTACGACCGTTCACGTCATCAGACTTAACGGTGAGCATTTCCTGCAGGCTCGGATGCTGAGGG
+
CCCCCGGGGGGGGGGGGG,FFGGGGGGGGFGGGGGGGGGGGGGGGFFGGGGGGGGGGGGGGGGGGGGGGGGGGGGGGGEGGGGGGGGGGGGGGGGGFGGGGGGGGGGGGGGGGGGGGGGGGGGGGGGGGFFGGGGGGGGFGGGGGGGGGGGGEEGGGGGGGGGGGGGGGFFGGGGFGFFFFEFFGGGGFDFFFFFFBFGFFFFGGF6?BC?FGGGFF=EFFFF@CCFFFFFFFCEFFF8F?EF@FF@F???BFF<27<A>?FFF7>AF;B:??FFFFDFBF<:(5:>(499><>0)6).(,
@M01607:188:000000000-KTTC9:1:1101:23626:3839 2:N:0:AAGGAGAC+CCGAAGAT
TTAGTCTGCGCTTTCAGCCACTTTAATAAATCTTTCACGGATTTGCTCCCGTCGGAGTTAGCACAATCCGCTGCCGGGTTTTAACCCGACAGCAGTGACCTGTTTGAGCGAGAATTACTCGTCTTCCAGTTCGATGTTGATACCCAGCGAACGAATCTCTTTCAACAATACGTTGAAGGATTCTGGCATGCCCGGCTCCATCTGATGGTTGCCGTCCACGATGTTTTTATACATCTTGGTACGACCGTTCACGTCATCAGACTTAACGGTGAGCATTTCCTGCAGTTGGCTTGGCTGAGGG
+
CCCCCGGGGGGGGGGGG,,CFGGGGGGGGGGGGGGGGGGGGGGGGGFGGGGGGGGGGGGGGGGGGGGGGGGGGGGGGGGGGGGGGGGGGGDFGGGGGGGGGGGGGGGCFGGGGGGGGGGGGGGCGGGGG;EGGGGGGGGFGGGGGGGGGGGGEFGGGGGGGFGGGGGGGGGGGGGGGFFFFFFFGCFGFFFCFBFEAFGGFFFGGFFFECBAGGGFFDFD@DFD665=@ECE<EFFFFFF361;BFB???FFF:BB1<A????AFA9:>6(3,3A?B22:><>:792<??F:,:?:?0143
@M01607:188:000000000-KTTC9:1:1101:21137:3840 2:N:0:AAGGAGAC+CCGAAGAT
TTAGTCTGCGCTTTCAGAAACTTTAATAAATCTTTCACGGATTTGCTCCCGTCGGAGTTAGCACAATCCGCTGCCGGGTTTTAACCCGACAGCAGTGACCTGTTTGAGCGAGAATTACTCGTCTTCCAGTTCGATGTTGATACCCAGCGAACGAATCTCTTTCAACAATACGTTGAAGGATTCTGGCATGCCCGGCTCCATCTGATGGTTGCCGTCCACGATGTTTTTATACATCTTGGTACGACCGTTCACGTCATCAGACTTAACGGTGAGCATTTCCTGCATCGCCGCTTGTGAGGAG
+
CCCCCGGGGGGGGGG6<;=CFFFGGGGGGGGGGGGGGGGGGGGGGGFFGGGGGGGGGGGGGGGGGGGGGGGGGGGEGGGGGGGGGGGGGGGGGGGGGGGGGGGGGGGGGGDGGEGGGGGGGGGGGGGGGGGGGGGGGGGFGGGGGGGGGGGGGFGGGGGGGGGGGGGGGGGGFGGGGFFFFEFFGGGGFFF@FFFFFFGGFFFGGFFFFCBFGGGD4=EFFFD3?<A=0?EC<?5?FE@FEEDFF>>@BFFAB7:::AA?7??FFFFFF?:?:B28>A):<BFB<A(1?>930(:D9<2)(
@M01607:188:000000000-KTTC9:1:1101:6122:3876 2:N:0:AAGGAGAC+CCGAAGAT
TTAGTCTGCGCTTTCAGACACTTTAATAAATCTTTCACGGATTTGCTCCCGTCGGAGTTAGCACAATCCGCTGCCGGGTTTTAACCCGACAGCAGTGACCTGTTTGAGCGAGAATTACTCGTCTTCCAGTTCGATGTTGATACCCAGCGAACGAATCTCTTTCAACAATACGTTGAAGGATTCTGGCATGCCCGGCTCCATCTGATGGTTGCCGTCCACGATGTTTTTATACATCTTGGTACGACCGTTCCAGTCATCAGACTTAACGGTTAGCATTTCCTGCACATTATTTGGCTGAGGG
+
CCCCCGGGGGGGGGGGGF,CFGGGGGGGGGGGGGGGGGGGDGGGFFGGGGGGGDGGGGGGGGGGGGGGGGGGGGGGGGGDEGGGF9FGFFEGGGGGGGFFDFFGGGGCCGEEGGGGGGGFGGGGGGGGCFFGGGGGGGAFGGCF8DFGGGGGGFGGGGGFGGGFGGGGGGCDGGGFFFFFFFFFG7FDFFFFF>BA)@CFFFE>FFFFFEBFGGG;D(0229@D?.0:?E???3).6)7;CC0<B9F;2:()).3-6A4?))).*6)408121649:<9A<)5,494)64)-)5:03(3((
@M01607:188:000000000-KTTC9:1:1101:21306:3882 2:N:0:AAGGAGAC+CCGAAGAT
TTAGTCTGCGCTTTCAGAAACTTTAATAAATCTTTCACGGATTTGCTCCCGTCGGAGTTAGCACAATCCGCTGCCGGGTTTTAACCCGACAGCAGTGACCTGTTTGAGCGAGAATTACTCGTCTTCCAGTTCGATGTTGATACCCAGCGAACGAATCTCTTTCAACAATACGTTGAAGGATTCTGGCATGCCCGGCTCCATCTGATGGTTGCCGTCCACGATGTTTTTATACATCTTGGTACGACCGTTCACGTCATCAGACTTAACGGTGAGCATTTCCTGCATACGTATTGGCTGAGGG
+
CCCCCGGGGGGGGGG6<,=;EFGGGGGGGGGGGFGGGGGGGGGGGGGGGGGGGGGGGGGGGGGGGGGGGGGGGGGGGGGGEGGGGGGGGGGGGGGGGGGGGGGGGGGGGGGDG>FGGGGGGGGGGGGGGGGGGGGGGGGFGGGGGGGGGGGGGFGGGGGGGGGGGGGGGGGDGGFFFBAFFFFFGGGGFFFFFFFFBFGGFFCGFFFFEFAFGGEDDFBFF>F@FEFF@EFFC37CA?3ACE?79F@7BFFFBB<?BB<<?B?AFFFFFF01?:>?<FA>B<81))48?<4>A2:(1,,,-
@M01607:188:000000000-KTTC9:1:1101:20798:3906 2:N:0:AAGGAGAC+CCGAAGAT
TTAGTCTGCGCTTTCAGCAACTTTAATAAATCTTTCACGGATTTGCTCCCGTCGAAGTTAGCACAATCCGCTGCCGGGTTTTAACCCGACAGCAGTGACCTGTTTGAGCGAGAATTACTCGTCTTCCAGTTCGATGTTGATACCCAGCGAACGAATCTCTTTCAACAATACGTTGAAGGATTCTGGCATGCCCGGCTCCATCTGATGGTTGCCGTCCACGATGTTTTTATACATCTTGTTACGACCGTTCACGTCATCAGACTTAGCGGTGAGCCTTTCCTGCACTACCTCCCGCTGAGGC
+
CCCCCGGGGGGGGGG@66=;CEGGGGGGGGGGGGGGGGGGGGFFFFFFGGGGGGGGGGGGGGGGGGGGGGGEGGGGGGGGGGGGGGGGGFGGGGGGEGGGGFGGG8FGGGCFEGGGFGFGEGGGGGGGGFFGGGGGGFFBGGGGGGFGGGGGGFCDEDFGGGGF8FFFG8DFFGDCFFF5A>6EFFGGFFF:FEFFFFGGFFEFGFFFFE>FGEE?D=ED>9D(07=?@ECEE?CCFC/=37,6;F>D08;D<?<1?B>2)4>A@2A9>?B:10(4ADAABF0,8>??F23(4601,,42,
@M01607:188:000000000-KTTC9:1:1101:6183:3906 2:N:0:AAGGAGAC+CCGAAGAT
TTAGTCTGCGCTTTCAGAAACTTTAATAAATCTTTCACGGATTTGCTCCCGTCGGAGTTAGCACAATCCGCTGCCGGGTTTTAACCCGACAGCAGTGACCTGTTTGAGCGAGAATTACTCGTCTTCCAGTTCGATGTTGATACCCAGCGAACGAATCTCTTTCAACAATACGTTGAAGGATTCTGGCATGCCCGGCTCCATCTGATGGTTGCCGTCCACGATGTTTTTATACATCTTGGTACGACCGTTCACGTCATCAGACTTAGCGGTGAGCATTTCCTGCAGGTGCAACAGCTTAGGG
+
CCC@CGGEGGGGGGGGGG9CFGGGGGGGGGGGGGGGGGGE>EGGGGFFGDFGGGGGGEFGGGGGGGEGGDFGGGFGGGEGCFFFFG<EGGGGGGGGGFFGFGGGGGDFGGDDGEGGGE;FGGGGGGFFGFGGGGGGCEFFGFGFFDFFGGDGGDEFG:EDEGGF88=DFGGGG6CCFFF5*8@7CADGF)5=>AEE94DCC66CFAFFB=5F7C=B;=3@BDF@CEF@FCCE?EEE65EFEE1<09((3(54?F?B34:?)),68.9>>B>?0(),4)6<A)5((.407:A>11:?)-)..
@M01607:188:000000000-KTTC9:1:1101:9149:3906 2:N:0:AAGGAGAC+CCGAAGAT
TTAGTCTGCGCTTTCAGAAACTTTAATAAATCTTTCACGGATTTGCTCCCGTCGGAGTTAGCACAATCCGCTGCCGGGTTTTAACCCGACAGCAGTGACCTGTTTGAGCGAGAATTACTCGTCTTCCAGTTCGATGTTGATACCCAGCGAACGAATCTCTTTCAACAATACGTTGAAGGATTCTGGCATGCCCGGCTCCATCTGATGGTTGCCGTCCACGATGTTTTTATCCATCTTGGTACGACCGTTCACGTCATCAGACTTAACGGTGAGCATTTCCTGCAGATGCTACCGCTGAGGG
+
CCCCCGGGGGGGGGGFG@CFGGGGGGGGGGFGGGGGGGGGGGGGGGEGFGGGGGGGGGGGGGGGGGGGGGGGEEGGGGGGGGGGGGGGGFGGGGGGGGGGGGGGGGGGGCFGGEGGGGGGGGGGGGGGGGGGGGGGGGGFGGGGGGGGGG88EFGGGGGGGGFAEFF8EGGGGCCCDAFFFFFFGGGGFFFBFA5?95DGFF4+=9>ABCBFGE?AEFFD>B187783?C)9?5>>F?8FCEF7@>0?<:3A621,(6).,87AFAD6>?F:60<DFAAF<4?(8)).)).6(,490(,2-
@M01607:188:000000000-KTTC9:1:1101:20027:3912 2:N:0:AAGGAGAC+CCGAAGAT
TTAGTCTGCGCTTTCAGAAACTTTAATAAATCTTTCACGGATTTGCTCCCGTCGGAGTTAGCACAATCCGCTGCCGGGTTTTAACCCGACAGCAGTGACCTGTTTGAGCGAGAATTACTCGTCTTCCAGTTCGATGTTGATACCCAGCGAACGAATCTCTTTCAACAATACGTTGAAGGATTCTGGCATGCCCGGCTCCATCTGATGGTTGCCGTCCACGATGTTTTTATACATCTTGGTACGACCGTTCACGTCATCAGACTTAACGGTGAGCATTTCCTGCATCTGAGTGAGCTGAGGC
+
CCCCCGGGGGGGGGG6<,=;CFFGGGGGGGGGGGGGGGGGGGEGGGEFGGGGGGGGGGGGGGGGGGGGFGGGGGG@EGGGGGGGFCFDGGGGGGGGGGGGGGGGGFGGGFGGGGGGGGGGGGGGGGGGGFGGGGGGGGGFGGGGGGGFECCEE>CFEGGGGGGGGGGGGGGGGGGGGFFFFFFFGGGGFFFC>BDB29DGFFFGGFFF@C9ADGGBFFFF@=2=?);8@EEFF<EFFEFFEEFFFF>@F?FFF?:016)52))6*46<;B06?BBFFFFAFA?BA46)-.-)5)3<(4::-
@M01607:188:000000000-KTTC9:1:1101:14517:3915 2:N:0:AAGGAGAC+CCGAAGAT
TTAGTCTGCGCTTTCAGAAACTTTAATAAATCTTTCACGGATTTGCTCCCGTCGGAGTTAGCACAATCCGCTGCCGGGTTTTAACCCGACAGCAGTGACCTGTTTGAGCGAGAATTACTCGTCTTCCAGTTCGATGTTGATACCCAGCGAACGAATCTCTTTCAACAATACGTTGAAGGATTCTGGCATGCCCGGCTCCATCTGATGGTTGCCGTCCACGATGTTTTTATCCATCTTGGTACTACCGTTCACGTCATCAGACTTAACGGTGTGCATTTCCTGCATTCCATCCGGCTGAAGC
+
CCCCCGGGGGGGGGGGFGGGGGGGGGGGGGGGGGGGGGGCGDGGGGFFFGGGGCDGGGGGGGGGGGFGGGGGGDGGG7FGGGGGGGCGGGGGGGGGGFFGGGGGGGGGGGDBCEGGGGGGGGGGGFGGDFFGGGGGGGDFCGGDFG8DEGGGGE>FGGGGGGF8FGG?9ECCEFFGGFA*;AAFFCD*95AE>BBEFB?9FFEGFCFFBE9FFE58A@@(5:(53)=70?)))/76FFEA)5)6?344?;(/(/3:0<488::A?42:043((6<>F>B<))51>)4:2)6.(0((,()..
@M01607:188:000000000-KTTC9:1:1101:19852:3931 2:N:0:AAGGAGAC+CCGAAGAT
TTAGTCTGCGCTTTCAGAAACTTTAATAAATCTTTCACGGATTTGCTCCCGTCGGAGTTAGCACAATCCGCTGCCGGGTTTTAACCCGACAGCAGTGACCTGTTTGAGCGAGAATTACTCGTCTTCCAGTTCGATGTTGATACCCAGCGAACGAATCTCTTTCAACAATACGTTGAAGGATTCTGGCATGCCCGGCTCCATCTGATGGTTGCCGTCCACGATGTTTTTATACATCTTGGTACGACCGTTCACGTCATCAGACTTAACGGTGAGCATTTCCTGCAAGAGCCGTCGCTGAGGG
+
CCCCCGGGGGGGGGG;<,==FFGGGGGGGGGGGGGGGGGGGGGGGGFGGGGGGGGGGGGGGGGGGGGGGDGGGGGGGGGGGGGGGGGGGGGGGGGGGGGGGGGGGGGGGGGGGGGGGGGGGGGGGGGGGGGGGGGGGGGFGGGGGGGFGDGGGFEGGGGGGGGGGGGGGGGGGGGGGFFFF<FFGFGGFFFBFFFFBFCCFFEGGFFFFFEFCGGFFF=@@B?;CEFD@EFFE<?EAE8F;CF@FFFFFFFFFF??FFFB).5<69BFFF(48?)89AA>94>:>DB0<?>6>B91(4:<(
@M01607:188:000000000-KTTC9:1:1101:24567:3945 2:N:0:AAGGAGAC+CCGAAGAT
TTAGTCTGCGCTTTCAGAAACTTTAATAAATCTTTCACGGATTTGCTCCCGTCGGAGTTAGCACAATCCGCTGCCGGGTTTTAACCCGACAGCAGTGACCTGTTTGAGCGAGAATTACTCGTCTTCCAGTTCGATGTTGATACCCAGCGAACGAATCTCTTTCAACAATACGTTGAAGGATTCTGGCATGCCCGGCTCCATCTGATGGTTGCCGTCCACGATGTTTTTATACATCTTGGTACGACCGTTCACGTCATCAGACTTAACGGTGAGCATTTCCTGCAAGACGGACCGCTGCGGG
+
CCCCCGGGGGGGGGGGGG,FFGGGGGGGGGGGGGGGGGGGGGGGEGGGGGCFGGGGGGGGGGGGGGGGGGGGGGGGGGGGGGFGFGGGGGGGGGGGGGGGGGGGGGGGGGCEGEGGGGGGGGGGGGGGGGGGGGGGGGGFGGGFFGFGGGGGGFGGGGGGGGGGFFGFDGGGGGG?GAFFFFFFGGGGFFFEF>BF95>DFF=GGFFFFFFFC=:?DDFFFFF;ECA?0?CEEC?;F38F;<11:@38<?FB?BB0?A).5?FFF<D6BF041:A<BF):A<08>>2(-80(,-7;((4((
@M01607:188:000000000-KTTC9:1:1101:17075:3946 2:N:0:AAGGAGAC+CCGAAGAT
TTAGTCTGCGCTTTCAGAAACTTTAATAAATCTTTCACGGATTTGCTCCCGTCGGAGTTAGCACAATCCGCTGCCGGGTTTTAACCCGACAGCAGTGACCTGTTTGAGCGAGAATTACTCGTCTTCCAGTTCGATGTTGATACCCAGCGAACGAATCTCTTTCAACAATACGTTGAAGGATTCTGGCATGCCCGGCTCCATCTGATGGTTGCCGTCCACGATGTTTTTATACATCTTGGTACGACCGTTCACGTCATCAGACTTAACGGTGAGCATTTCCTGCAAGTGGCTGAGTTGAGGC
+
CCCCCGGGGDGGGGGGGGF6C=CFFFGGGGGGGGGGGGGGGGGGGGGGGGGGGGGGGGGGGGGGGGGGGDGGGGGGGGGGGGGGGGGGGGGGGGGGGGGGGGGGGGGGG>FGGGGGGGGGGGGGGGGGGGGGGFGGGGGFGGGGGGGGGGGG>BGGGGGGGGGGGGGGGFGGGGGGGFFFFCFFGCGGFFFFF>DFFFGGFFFGGFFFFFEFFGGEF=32>B66??FFFFFC3?EFFFFFFF?;@;FFBF0A:<<F0AAB77:AF9<?6104(8A<4AA9AA0.3452,,3:4())).,((
@M01607:188:000000000-KTTC9:1:1101:24641:3949 2:N:0:AAGGAGAC+CCGAAGAT
TTAGTCTGCGCTTTCAGACACTTTAATAAATCTTTCACGGATTTGCTCCCGTCGGAGTTAGCACAATCCGCTGCCGGGTTTTAACCCGACAGCAGTGACCTGTTTGAGCGAGAATTACTCGTCTTCCAGTTCGATGTTGATACCCAGCGAACGAATCTCTTTCAACAATACGTTGAAGGATTCTGGCATGCCCGGCTCCATCTGATGGTTGCCGTCCACGATGTTTTTATACATCTTGGTACGACCGTTCACTTCATCAGCCTTAACGGTTAGCATTTCCTGCAAAGCTGAAAGCTGAGGG
+
CCCCCGGGFDGGGGGFFG8CFFGGGGGGGGGGGGGGGGGCCGGGGGFGGGFGGGG>FGGGGGGGGGGGFGFGGGGGGGGGGGGGGGGGGGGGGGGGGGFGGGGGFFEGGGDEGGGGFGFGGGGGGGGGGGGFGFGGGGGFGGGDEEFFGGGGGFGGGGGGGGGGGGGFFGGGGGG?CFFFA=FFFGGGFFFEFFFF)@DGFFFCFFFFEF:FFGC>B@E==B?8E?F??EEE6)));)7A)12?;@1;?BFF)4<2AB27),82*<4(34(2824>A4464)(().(340.87<1-3),3-
@M01607:188:000000000-KTTC9:1:1101:5933:3960 2:N:0:AAGGAGAC+CCGAAGAT
TTAGTCTGCGCTTTCAGAAACTTTAATAAATCTTTCACGGATTTGCTCCCGTCGGAGTTAGCACAATCCGCTGCAGGGTTTTAACCCGACAGCAGTGACCTGTTTGAGCGAGAATTACTCGTCTTCCAGTTCGATGTTGATACCCAGCGAACGAATCTCTTTCAACAATACGTTGAAGGATTCTGGCATGCCCGGCCCCATCTGATGGTTGCCGGCCACGATGTTTTTATACATCTTGGTACGACCGTTCACGTCATCAGACTTAACGGTGCGCATTTCCTGCAACCAGTCCAGCTGCAGC
+
CCCCCGGEGGGGGGGFG,,EFGGGGGGGGGGGGGGGGFG7CFFE<FEFEGDFFCG@CGGGGGGF<FFFGGGGFG,EF7FC7FEGGGGGGGG>8F=FGGGGGGGGGGGFGCC7=CCFFA9E8EEFFGAFGB9@@EF9DF,CEGGDDF88CEDGCEDC@,=EFFFDFGGGGCDFA?DGGFFF5CFFGCF?ACFEFBA>)3;CAFFGFFFF66:AF=*)2/9911=37<FFFCCE<7C)+7/;.911>@636:(611(((.5)583)*))(-1((--138>AA2),0)).:6.4)60(,4:(()
@M01607:188:000000000-KTTC9:1:1101:22746:3975 2:N:0:AAGGAGAC+CCGAAGAT
TTAGTCTGCGCTTTCAGCCACTTTAATAAATCTTTCACGGATTTGCTCCCGTCGGAGTTAGCACAATCCGCTGCCGGGTTTTAACCCGACAGCAGTGACCTGTTTGAGCGAGAATTACTCGTCTTCCAGTTCGATGTTGATACCCAGCGAACGAATCTCTTTCAACAATACGTTGAAGGATTCTGGCATGCCCGGCTCCATCTGATGGTTGCCGTCCACGATGTTTTTATACATCTTGGTACGACCGTTCACGTCATCAGACTTAACGGTGAGCATTTCCTGCACGGAGCTAGGCTGAGGT
+
CCCCCGGGGGGGGGGGG,6CFGGGGGGGGGGGGGGGGGGDFGGFDFGGGGGGGGGGGGGGGGGGFGGGGGGGCGGGGGGGGGGGGGGGGGEFGGGGFGGGGGGFG?EFC7CCGGGGGGGGGGGGGGFFGEFFCGGGGGGFGGGFGG8DEEGGGFGGGFGGFFDEFGFGFGGGGGFGFFAFFFFFGGGGFDFEA5:?AAD>@AEF:BFFFEAFF5C5?@E@>BF=ECA?@EEC3))97C387?:1209DFFFF02?B72438:FFF2)49?(,4()5AFF<A20(422949?2?7,03260,
@M01607:188:000000000-KTTC9:1:1101:7222:3975 2:N:0:AAGGAGAC+CCGAAGAT
TTAGTCTGCGCTTTCAGAAACTTTAATAAATCTTTCACGGATTTGCTCCCGTCGGAGTTAGCACAATCCGCTGCCGGGTTTTAACCTGACAGCAGTGACCTGTTTGAGCGAGAATTACTCGTCTTCCAGTTCGATGTTGATACCCAGCGAACGAATCTCTTTCAACAATACGTTGAAGGATTCTGGCATGCCCGGCTCCATCTGATGGTTGCCGTCCACGATGTTTTTATACATCTTGGTACGACCGTTCACGTCATCAGACTTAACGGTGAGCATTTCCTGCATTAACCACTGCTGAGGC
+
CCCCCGGGGGGGGGGGGF9FGGGGGGGGGGGGGGGGGGGGGGGGGGGFGGGGGGGGGGGGGGGGGGGGGGGGGGFGDGGGGGGGGGG?FGGGGGGGGGGGGGGGGGG7FEGCCGGGGGGGGGGGGGGGGGFGEGGD?EGFGGGGCBDFGGGGGFGGGGGGGGGGCGGCGFGGGGGGGFAAFEFFGGGGFFFFFBBB8AGGFFFFCFFF@E?AFCE>E=3@@=25?>;>=E)7<???FCEF??;;BF(4((/4:@;?B2))),4<86416B0:(())-644A>?<9A6AD))357BAFA?F(
@M01607:188:000000000-KTTC9:1:1101:23322:3977 2:N:0:AAGGAGAC+CCGAAGAT
TTAGTCTGCGCTTTCAGCAACTTTAATAAATCTTTCACGGATTTGCTCCCGTCGGAGTTAGCACAATCCGCTGCCGGGTTTTAACCCGACAGCAGTGACCTGTTTGAGCGAGAATTACTCGTCTTCCAGTTCGATGTTGATACCCAGCGAACGAATCTCTTTCAACAATACGTTGAAGGATTCTGGCATGCCCGGCTCCATCTGATGGTTGCCGTCCACGATGTTTTTATACATCTTGGTACGACCGTTCACGTCATCAGACTTAACGGTGAGCATTTCCTGCAAGTGCAAGGGCTGAAGG
+
CCCCCGGGGGGGGGGGG,,CFGGGGGGGGFFGGGGGCGGGGGGGCGCGGGGGGGGGGGGGGGGGGGGGGGGGGGGGGGGGGGGGGGGCFGEGGGFGGGGGGGGGGGGGGEF@EGGGGGGGGGGFGGGGGFGGGGGGGGGFGGGFFFGGDGGGGFGGGFGGGGGGGGGGFGGGGGFFCFFFFEFFGCCFFDFEF>BFFFGGFFAGGFFFECEFGGGDB=EFFBFF));;@EEE<5)1@?3FCC?<;(93?12<:???:>)8)5?>7A9:>F:?BFA7<5)5))8:A2--:4))4:?:(().5
@M01607:188:000000000-KTTC9:1:1101:17459:3977 2:N:0:AAGGAGAC+CCGAAGAT
TTAGTCTGCGCTTTCAGAAACTTTAATAAATCTTTCACGGATTTGCTCCCGTCGGAGTTAGCACAATCCGCTGCCGGGTTTTAACCCGACAGCAGTGACCTGTTTGAGCGAGAATTACTCGTCTTCCAGTTCGATGTTGATACCCAGCGAACGAATCTCTTTCAACAATACGTTGAAGGATTCTGGCATGCCCGGCTCCATCTGATGGTTGCCGTCCACGATGTTTTTATACATCTTGGTACGACCGTTCACGTCATCAGACTTAACGGTGAGCATTTCCTGCAAGGTCAGGCGCTGAGGG
+
CCCCCGGGGGGGGGGGGGG<CCCFGGGGGGGGGGGGGGGGGGGG9FFGGGDGGGGGGGGGGGGGGGGGGGGGGGGGGGGGGGGGGGGGGGGGGGGGGGGGGGGGGGGGGGGGGGGGGGGGGGGGGGGGFFFGGGGGGGGFGGGGGGGGGGGGGFGGGGGGGGGGGGGGGGGGGGGGGFFFFFFFGFGGFDFFFFFBAFGGFFFGGFFF=E@FGGGFF=@@FB<FECFFDFFEE?EFFCFA;C;7>;BDFF:B??<6<A2548?A?<4<>?02:?).<2<A24:F2<6,<3328(,99,46(
@M01607:188:000000000-KTTC9:1:1101:24106:3985 2:N:0:AAGGAGAC+CCTAAGAT
TTAGTCTGCGCTTTCAGAAACTTTAATAAATCTTTCACGGATTTGCTCCCGTCGGAGTTAGCACAATCCGCTGCCGGGTTTTAACCCGACAGCAGTGACCTGTTTGAGCGAGAATTACTCGTCTTCCAGTTCGATGTTGATACCCAGCGAACGAATCTCTTTCAACAATACGTTGAAGGATTCTGGCATGCCCGGCTCCATCTGATGGTTGCCGTCCACGATGTTTTTATACATCTTGGTACGCCCGTTCACGTCATCAGACTTAACGGTGAGCATTTCCTGCAACTTAAGCAACTTGGGA
+
CCCCCGGGGGGGGGGGGG,FFGGGGGGGGGGGGGGGGGGGEGGGGGGGGGEGGGGGGGGGGGGGGGGGGGGGGGGGGGGGGGGGGGGGGGGGGGGGGGGGGGGGGGGGGGGGGGGGGGGGGGGGGGGGGGCGGGGGGGGFGGGGGGGGGGGGGFGGGGGGGGGGGGGGGGGGGGG?FFFFFFFF7FGGFBFFF>BDBFGGCFFGCEAFFF@FFCEEFFFF29<@E3A?;?36CE?;A<<F?C;((69;@@442????B2<<?BA?4)11:(347)5>A2<A9(.5)(6)).6-.22)),.(
@M01607:188:000000000-KTTC9:1:1101:13066:3986 2:N:0:AAGGAGAC+CCGAAGAT
TTAGTCTGCGCTTTCAGAAACTTTAATAAATCTTTCACGGATTTGCTCCCGTCGGAGTTAGCTCAATCCGCTGCCGGGTTTTAACCCGACAGCAGTGACCTGTTTGAGCGAGAATTACTCGTCTTCCAGTTCGATGTTGATACCCAGCGAACGAATCTCTTTCAACAATACGTTGAAGGATTCTGGCATGCCCGGCTCCATCTGATGGTTGCCGTCCACGATGTTTTTATACATCTTGGTACGACCGTTCACGTCATCAGACTTAACGGTCAGCATTTCCTGCCTGAATCTTAGCTGAGGG
+
CCCCCGGGGGGGGGGEEF@FGGGGGGGGGGGGGGGGGGGGEEGGFGGGGGGGGGGGGGGGFGGGGFGGGGGGGGGGDGGGGGGGGGGGGGCGGGGG?FFGGGGGGGG7FGCFDEGGGGGGGGGGGGGG9FFGGGGGGGGFGGGGGGGGGGEGGFGGGGGGGGGGAFGFGGGFGGGGFFFFFFFFGCGGFBFF>ABD=>DGFFFGFFAFBE>FGGGE>9>>22-,<?A@DC<CFFFFFE8FCC(33.24<:?F18<B:<4<>?:4=:<<>B,2:?AABA>DFF((4-2)))-44)).6)4(4
@M01607:188:000000000-KTTC9:1:1101:23790:4002 2:N:0:AAGGAGAC+CCGAAGAT
TTAGTCTGCGCTTTCAGAAACTTTAATAAATCTTTCACGGATTTGCTCCCGTCGGAGTTAGCACAATCCGCTGCCGGGTTTTAACCCGACAGCAGTGACCTGTTTGAGCGAGAATTACTCGTCTTCCAGTTCGATGTTGATACCCAGCGAACGAATCTCTTTCAACAATACGTTGAAGGATTCTGGCATGCCCGGCTCCATCTGATGGTTGCCGTCCACGATGTTTTTATACATCTTGGTACGACCGTTCACGTCATCAGACTTAACGGTGAGCATTTCCTGCGTCTGAATCGGCTGACGG
+
CCCCCGGGGGGGGGGGG,,EFGGGGGGGGGGGGGGGGGGGGGGGFGAFGGGGGGGGGGGGGGGGGGGGGGGGGGGGGGGGGGGGGGGGGGGGGGGGGGFFGGGGGDDFFGGFCEGF,AEFEGGFGGGGGGGGGGGGGGGFCFGGGGGGEGGB85CFGGGGDFGGGGGGGCCGFG6CFFFF5ACFGGGGFDFFF>B5):4?6FFGGFFFFFDFGGGF;@B9@D@;3?;<@FF555CEFEEFEF<@@BFF?:,<?73?1<A?<7449)),48(,40<2>>A2<92(-(132<94:0(,2((-(
@M01607:188:000000000-KTTC9:1:1101:19007:4009 2:N:0:AAGGAGAC+CCGAAGAT
TTAGTCTGCGCTTTCAGCAACTTTAATAAATCTTTCACGGATTTGCTCCCGTCGGAGTTAGCACAATCCGCTGCCGGGTTTTAACCCGACAGCAGTGACCTGTTTGAGCGAGAATTACTCGTCTTCCAGTTCGATGTTGATACCCAGCGAACGAATCTCTTTCAACAATACGTTGAAGGATTCTGGCATGCCCGGCTCCATCTGATGGTTGCCGTCCACGATGTTTTTATACATCTTGGTACGACCGTTCACGTCATCAGACTTAACGGTGACGATTTTCTGCAATGACCCTGGCCGAGGG
+
CCCCCGGGGGGGGGG6<,=;EFFGGGGGGGGGGGGGGGGDEEGGGFFFGGGGGCGEGGGGGGGGGGFGGGGGGGGEGGGGGGGGGGFGGEGGGGGGGGGGGGGGGGFGGGGGCCCFGGGGEFGGGG9EGFGGGFFFDFGFGGG?FFFFGGGGEDDFEFGGGEGGGFGGGCFGGGGGGFFAFFFFGGGFFBA@ADDA94;D@FFGFFFF=A?AFDEADFF>>F?;FEF@?E?CE???FE3;4CD;9BB@?7:B?80(.642)404=)68(8(()((((-).:92<AA<2<(43:(4(-4(((
@M01607:188:000000000-KTTC9:1:1101:18390:4013 2:N:0:AAGGAGAC+CCGAAGAT
TTAGTCTGCGCTTTCAGAAACTTTAATAAATCTTTCACGGATTTGCTCCCGTCGGAGTTAGCACAATCCGCTGCCGGGTTTTAACCCGACAGCAGTGACCTGTTTGAGCGAGAATTACTCGTCTTCCAGTTCGATGTTGATACCCAGCGAACGAATCTCTTTCAACAATACGTTGAAGGATTCTGGCATGCCCGGCTCCATCTGATGGTTGCCGTCCACGATGTTTTTATACATCTTGGTACGACCGTTCACGTCATCAGACTTAACGTTGAGCATTTCCTGCAACTAGTACGGCTGAGGC
+
CCCCCGGGGGGGGGGGGGC6CCCFGGGGGGGGGGGGGGGGGGGGCGGGGGEGGGGGGGGGGGGGGGGGGGGGGGGGGGGGGGGGGGGGGGGGGGGGGGGGGGGGGGGGGGGGGDGGGGGGGGGGGGGGGGGGGGGGGGGFGGGGGGGGGGGGGFGGGCFGGGGGGGGGGGGGGGGGGFFFFFFFGGGGFFFFF>??AFGGFFFGGFFFEFDFGG=B5>>D@DF@3.241<CFEFFEFF8B9E;@@96<<BFFFF:B7>>?BBFFF<>B(8?052)2<AAA<A?F<)(.).<A<99>BFF6(
@M01607:188:000000000-KTTC9:1:1101:7910:4013 2:N:0:AAGGAGAC+CCGAAGAT
TTAGTCTGCGCTTTCAGACACTTTAATAAATCTTTCACGGATTTGCTCCCGTCGGAGTTAGCACAATCCGCTGCCGGGTTTTAACCCGACAGCAGTGACCTGTTTGAGCGAGAATTACTCGTCTTCCAGTTCGATGTTGATACCCAGCGAACGAATCTCTTTCAACAATACGTTGAAGGATTCTGGCATGCCCGGCTCCATCTGATGGTTGCCGTCCACGATGTTTTTATCCATCTTGGTACGACCGTTCACGTCATCAGCCCTAACGGTGAGCATTTCCTGCAACGCTGAAGGTTGAGGG
+
CCCCCGGGGGGGGGGGGF,EFEGGGGGGGGGGGGGGGGGGGGEGGGGFGGGGGGGGGGGGFGGGGGGGGGGGGFGCEGGGEGGGGGGGGEGCGGGGGGGEFGFFGGGGGGG7EDCGGGEGGGGFFDGGGGEGG8EGGFFFFGGCGGGFGG7CEEEFEGFDGFGEFGGGGGGGFC?FFFA59:FFG77CFDF@CD>B5BC4BFF+=9FAEE?FGGGEFFE@26=;?CFDDF))976);53B).38>F>:<:7A6B?B?B)3)((,)4110?0(3:A>FD2AF<?F),((-(()5,,42,((-
@M01607:188:000000000-KTTC9:1:1101:20017:4029 2:N:0:AAGGAGAC+CCGAAGAT
TTAGTCTGCGCTTTCAGAAACTTTAATAAATCTTTCACGGATTTGCTCCCGTCGGAGTTAGCACAATCCGCTGCCGGGTTTTAACCCGACAGCAGTGACCTGTTTGAGCGAGAATTACTCGTCTTCCAGTTCGATGTTGATACCCAGCGAACGAATCTCTTTCAACAATACGTTGAAGGATTCTGGCATGCCCGGCTCCATCTGATGGTTGCCGTCCACGATGTTTTTATACATCTTGGTACGACCGTTCACGTCATCAGACTTAACGGTGAGCCTTTCCTGCAGGGCCTCCCGCTTAGGG
+
CCCCCGGGGGGGGGG;<,=CFFGGGGGGGGGGGGGGGGGGGGGGGGGGGGGGGGGGGGGGGGGGGGGGGGGGGGGGGGGGGGGGGGGGGGGGGGGGGGGGGGGGGGGGGFDGGGGGGGGGGGGGGGGGGGGGGGGGGGGFGGGGGGGGGGGGGFGGGFGGGGGGGGGGFGGGGGGGGFFFFEFFGGGGFFFEFFFF9EDGFFFGGFFFFF>AGGC8B@FFFBD(9CADFE?E<CEFFF8FEFD?BFBFFB0-2.(21<>?270<@42:>?((4:((5>A2)480::90((.,(,49((52(
@M01607:188:000000000-KTTC9:1:1101:16700:4034 2:N:0:AAGGAGAC+CCGAAGAT
TTAGTCTGCGCTTTCAGAAACTTTAATAAATCTTTCACGGATTTGCTCCCGTCGGAGTTAGCACAATCCGCTGCCGGGTTTTAACCCGACAGCAGTGACCTGTTTGAGCGAGAATTACTCGTCTTCCAGTTCGATGTTGATACCCAGCGAACGAATCTCTTTCAACAATACGTTGAAGGATTCTGGCATGCCCGGCTCCATCTGATGGTTGCCGTCCACGATGTTTTTATACATCTTGGTACGACCGTTCACGTCATCAGACTTAACGGTTAGCATTTCCTGCAGCCCTGATGGCTGAGGG
+
CCCCCGGGGGGGGGGGGFF<CCFFGGGGGGGGGGGGGGGGGGGGDFFGGGDGGGGGGGGGGGGGGGGGGGGGGGGGGGGGGGGGGGFGGGGGGGGGFFGGGGGGGGGGGGGGGGGFGGGGGGGGGGGGFFGGGGGGGGG?DFGGF9DFGGEEGEGGGAFGGGGG:FGGGGGGGGCFFFFFFAFFGGGGF@FFFFAF9BGGFCEGGFFFEEEFGGGFFFFF@9<=<?412EEFCCEFFFFF;C;;BBFDFF?FFFFF?A5?DFF4*69?9:(,4<>A4<>BA2:((,(47019)5718804(
@M01607:188:000000000-KTTC9:1:1101:20360:4038 2:N:0:AAGGAGAC+CCGAAGAT
TTAGTCTGCGCTTTCAGCAACTTTAATAAATCTTTCACGGATTTGCTCCCGTCGGAGTTAGCACAATCCGCTGCCGGGTTTTAACCCGACAGCAGTGACCTGTTTGAGCGAGAATTACTCGTCTTCCAGTTCGATGTTGATACCCAGCGAACGAATCTCTTTCAACAATACGTTGAAGGATTCTGGCATGCCCGGCTCCATCTGATGGTTGCCGTCCACGATGTTTTTATACATCTTGGTACGACCGTTCACGTCATCAGACTTAACGGTGAGCATTTCCTGCAAAGTGTTTTGCTGAGGG
+
CCCCCGGGGGGGGGG;;,=;FFGGGGGGGGGGGGGGGGGGGGGGGGFGGGGGGGGGGGGGGGGGGGGGGGGGGGFGGGGGGGGGGGGGEEGGGGGGGGGGGGGGGGGFGGGEGGGGGGGGGGGGGGGGGGGGGGGGGGGFGFGGGGGGGGGGGFGGGGGGFFGGGGGGGGGGGFGGD5CFFFFFGGGGFBFFFBBFAEGFFFFGGF6AEE>FGGGFFD=@=BFFFEFD6E?EE3);CE@FFFF@@0@DFF74:?FB:BA?>BFA@AFF>BFFFFFFFF<A<BF<AF>AFD>FB?>A4401?
@M01607:188:000000000-KTTC9:1:1101:17580:4041 2:N:0:AAGGAGAC+CCGAAGAT
TTAGTCTGCGCTTTCAGAAACTTTAATAAATCTTTCACGGATTTGCTCCCGTCGGAGTTAGCACAATCCGCTGCCGGGTTTTAACCCGACAGCAGTGACCTGTTTGAGCGAGAATTACTCGTCTTCCAGTTCAATGTTGATACCCAGCGAACGAATCTCTTTCAACAATACGTTGAAGGATTCTGGCATGCCCGGCTCCATCTGATGGTTGCCGTCCACGATGTTTTTATACATCTTGGTACGACCGTTCACGTCATCAGACTTAACGGTGAGCATTTCCTGCATTAAGCCATGCTGAGGT
+
CCCCCGGGGGGGGGGGGGG6CCCFGGGGGGGGGGGGGGGGGEGGFGFGGGGGGGGGGGGGGGGGGGGGGGGGGGGGGGGGGGGFFGGGGGGEGGGGGGFGGGGGGGGGGGGG8EDGGGFGBFGGGGGGGGGGGFFGGGGFGGGGGGGGDEEGGDEGGGGGGGGGGGGGGGCDFGF?CCFFFFFAGGGGFBFFFFFFAE>FFFFDGFFFEFFFGG5)82BD@FDDF?FF<E55))9C7C<AE<<D>;2;@F?B:(,22A.<<?7<@AF?;?2<64)4>:AFFA304>>).6:0673))6:B(
@M01607:188:000000000-KTTC9:1:1101:24372:4044 2:N:0:AAGGAGAC+CCGAAGAT
TTAGTCTGCGCTTTCAGAAACTTTAATAAATCTTTCACGGATTTGCTCCCGTCGGAGTTAGCACAATCCGCTGCCGGGTTTTAACCCGACAGCAGTGACCTGTTTGAGCGAGAATTACTCGTCTTCCAGTTCGATGTTGATACCCAGCGAACGAATCTCTTTCAACAATACGTTGAAGGATTCTGGCATGCCCGGCTCCATCTGATGGTTGCCGTCCACGATGTTTTTATACATCTTGGTACGACCGTTCACGTCATCAGACTTAACGGTGAGCATTTCCTGAAAAAGTCTGCGCGGAGGG
+
CCCCCGGGGGGGGGGGGG<FFGGGGGGGGGGGGGGGGGGGDGGGGGGGGGGGGGGGGGGGGGGGGGGGGGGGGGGGGGGGGGGGGGGGGGGGGGGGCGGGGGGGGGGGGGGGGGGGGGGGGGGGGGGGGGFGGGGGGGGFGGGGGGGGGGGGGFGGGFGGGGGGGGFFGGGGG?FGGF?FFFFFGGGGF@F=CBFFB>DCBF;FGFFAFFFFFGGFFFF@BB;:C<FFDF3<??C?AC@F?E?F;BFDFFFA<?F??BAD27?ABB>6>?BF<FFFF2<A<2).-4<BFA)44;0(-46>,
@M01607:188:000000000-KTTC9:1:1101:22651:4064 2:N:0:AAGGAGAC+CCGAAGAT
TTAGTCTGCGCTTTCAGCAACTTTAATAAATCTTTCACGGATTTGCTCCCGTCGGAGTTAGCACAATCCGCTGCCGGGTTTTAACCCGACAGCAGTGACCTGTTTGAGCGAGAATTACTCGTCTTCCAGTTCGATGTTGATACCCAGCGAACGAATCTCTTTCAACAATACGTTGAAGGATTCTGGCATGCCCGGCTCCATCTGATGGTTGCCGTCCACGATGTTTTTATACATCTTGGTACGACCGTTCACGTCATCAGACTTAACGGTGAGCATTTCCTGCACGGACTCAAGCTGAAGG
+
CCCCCGGGGGGGGGGGG,,CFGGGGGGGGGGGGGGGGGGGGGGGFGGCGGGGGGGGGGGGGGGGGGGGGGGGGGGGGGGGGGGGGGGGGGGGGGGGGFFGGGGGGGG?FGGGG7FGGGGGGGGFGGGGGGGGGGGGFGGFGGGDFFDFGGGEG5EDGGGGGGGGGGGGGGGGCFGFGFFAAEFFGGGGFFFFFFBFFE>FAAEDFFFFFFEFFGCBEFFDB>D@?<F<FEE?CE<9+<<A)<@F996(87>AB((42<A?20)4=AAB9???<?<<>AFDF>((44911,()()..42).(
@M01607:188:000000000-KTTC9:1:1101:17613:4069 2:N:0:AAGGAGAC+CCGAAGAT
TTAGTCTGCGCTTTCAGAAACTTTAATAAATCTTTCACGGATTTGCTCCCGTCGGAGTTAGCACAATCCGCTGCCGGGTTTTAACCCGACAGCAGTGACCTGTTTGAGCGAGAATTACTCGTCTTCCAGTTCGATGTTGATACCCAGCGAACGAATCTCTTTCAACAATACGTTGAAGGATTCTGGCATGCCCGGCTCCATCTGATGGTTGCCGTCCACGATGCTTTTATACATCTTGGTACGACCGTTCACGTCATCAGACTTAACGGTGAGCATTTCCTGCACAGAACAGTGCTGAGGG
+
CCCCCGGGGGGGGGGGGGG6==CFFGGGGGGGGGGGGGGGGGGGFGGGGGGGGGGGGGGGGGGGGGGGGGGGGGGGGGGGGGGGGGGGGGGGGGGGGGGGGGGGGGGGGGGGGGGGGGGGGGGGGFGGGGGGGGGGGGGFGGGFGGGGGGGGGFGGGGGGGGGGGGGGGGGGGGGFGFFFFCFFGFGGFFFFFFFFFAGGFFEGFFFFFEEFGGGFFFF9@916ACAE?E3).7CFFEFF3<??9>@;DB?FFF?(4A922>?<FDBB9?0?<0<BBB2>A2034<2?>0825-).)),,(
@M01607:188:000000000-KTTC9:1:1101:21430:4076 2:N:0:AAGGAGAC+CCGAAGAT
TTAGTCTGCGCTTTCAGAAACTTTAATAAATCTTTCACGGATTTGCTCCCGTCGGAGTTAGCACAATCCGCTGCCGGGTTTTAACCCGACAGCAGTGACCTGTTTGAGCGAGAATTACTCGTCTTCCAGTTCGATGTTGATACCCAGCGAACGAATCTCTTTCAACAATACGTTGAAGGATTCTGGCATGCCCGGCTCCATCTGATGGTTGCCGTCCACGATGTTTTTATACATCTTGGTACGACCGTTCACGTCATCAGACTTAACGGTGAGCATTTCCTGCACCCACAGGCGCTGAGGG
+
CCCCCGGGGGGGGGG;6,==EFGGGGGGGGGGGGGGGGGGGGGGGGFGGGGGGGGGGGGGGGGGGGGGGDGGGGGGGGGGGGGGGGGGGGGGGGGGGGGGGGGGGGGGGGGGGGGGGGGGGGGGGGGGGGGGGGGGGGGFGGGGGGGGGGGGGBGGGGGGGGGGGGGFFFGGGGGGGFFFFFFFGGGGFFFFFFFFFFGGFFFGGFFFFF>FG==DFFFFFFF@FCFFFFEFFFFFFF<B7E?@FFFDFFFFF7124:<B<:?A=49?0?1<BBF<A44><<B(51(4:B16?11(9((24
@M01607:188:000000000-KTTC9:1:1101:8735:4085 2:N:0:AAGGAGAC+CCGAAGAT
TTAGTCTGCGCTTTCAGAAACTTTAATAAATCTTTCACGGATTTGCTCCCGTCGGAGTTAGCACAATCCGCTGCCGGGTTTTAACCCGACAGCAGTGACCTGTTTGAGCGAGAATTACTCGTCTTCCAGTTCGATGTTGATACCCAGCGAACGAATCTCTTTCAACAATACGTTGAAGGATTCTGGCATGCCCGGCTCCATCTGATGGTTGCCGTCCACGATGTTTTTATACATCTTGGTACGACCGTTCACGTCATCAGACTTAACGGTGAGCATTTCCTGCAACATTCGGCGCTGAGGG
+
CCCCCGGGGGGGGGGGGFEFGGGGGGGGGGGGGGGGGGGGGGGGGGGGGGGGGGGGGGGGGGGGGGGGGGGGGGGGGGGGGGGGGGGGGGGGGGGGGGGGGGGGGGGGGGGGGGGGGGGGGGGGGGGGGGGGGGGGGGGFGGGGGGGGGGGGGFGGGGGGGGGGGGGFGGGGGGGGGFFFFEFFGGCFFDFFFFEAAEGGFFCGGFFFFFEFGGEB4=EDF=?DFEFFFEEFEEFCFE<=CC0?F>@FF:(6?F?FBB),4>?F*:<BF?6:?BAFFFF<<<:(<32<265?>(223430(
@M01607:188:000000000-KTTC9:1:1101:18328:4095 2:N:0:AAGGAGAC+CCGAAGAT
TTAGTCTGCGCTTTCAGAAACTTTAATAAATCTTTCACGGATTTGCTCCCGTCGGAGTTAGCACAATCCGCTGCCGGGTTTTAACCCGACAGCAGTGACCTGTTTGAGCGAGAATTACTCGTCTTCCAGTTCGATGTTGATACCCAGCGAACGAATCTCTTTCAACAATACGTTGAAGGATTCTGGCATGCCCGGCTCCATCTGATGGTTGCCGTCCACGATGTTTTTATACATCTTGGTACGACCATTCACGTCATCAGACTTAACGGTGATCATTTCCTGCACGAATAACTGCTGAGGC
+
CCCCCGGGGGGGGGGGGGG<CCEFGGGGGGGGGGGGGGGGGGGG<FFGGGEGGGGGGGGGGGGGGGGGGGGGGGGGGGGGGGGGGGGGGGGGGGGGGGGGGGGGGGGGGEEG>@FGGGGGGGGGGGGGGEFGGGGGGGGFGGGFEFGGGGG++:EGGGGGGFGGGGFFFGGGGGG?GFFFFFFFGGGGFFFEF5BFFFGGFFFFGFFFFF>FGEGEFFBD2>=369572EEECCECF37=4?(69:1;<66;03::06<7270<6>90(4,44):<AABDB>:3>0:F?B<3))545),(-
@M01607:188:000000000-KTTC9:1:1101:20960:4099 2:N:0:AAGGAGAC+CCGAAGAT
TTAGTCTGCGCTTTCAGCAACTTTAATAAATCTTTCACGGATTTGCTCCCGTCGGAGTTAGCACAATCCGCTGCCGGGTTTTAACCCGACAGCAGTGACCTGTTTGAGCGAGAATTACTCGTCTTCCAGTTCGATGTTGATACCCAGCGAACGAATCTCTTTCAACAATACGTTGAAGGATTCTGGCATGCCCGGCTCCATCTGATGGTTGCCGTCCACGATGTTTTTATACATCTTGGTACGACCGTTCACGTCATCAGACTTAACGGTGAGCATTTCCTGCAAACACAGTTGCTGAGGG
+
CCCCCGGGGGGGGGG;<,==FFGGGGGGGGGGGGGGGGGGGGGGGGFGGGGGGGGGGGGGGGGGGGGGGGGGGGGGGGGGGGGGGGGGGGGGGGGGGGGGGGGGGFGGGGGGGGGGGGGGGGGGGGGGGGGGGGGGGGGFGGGGGGGGGGGGGBGGDGGGGGGGGGGGGGGGGGGGGFFFAEFFGGGGFFFEFFFFFFGGFFFGGFFFFFAF8?GFFFEFFFFF39;?DFCECECFFFEFEF<@F>9@<<BF633:(56?27249AA?BF??FF<2<>AFBF??AFF6?B<))).6441((
@M01607:188:000000000-KTTC9:1:1101:21891:4100 2:N:0:AAGGAGAC+CCGAAGAT
TTAGTCTGCGCTTTCAGCCACTTTAATAAATCTTTCACGGATTTGCTCCCGTCGGAGTTAGCACAATCCGCTGCCGGGTTTTAACCCGACAGCAGTGGCCTGTTTGAGCGAGAATTACTCGTCTTCCAGTTCGATGTTGATACCCAGCGAACGAATCTCTTTCAACAATACGTTGAAGGATTCTGGCATGCCCGGCTCCATCTGATGGTTGCCGTCCACGATGTTTTTATACATCTTGGTACGACCGTTCACGTCATCAGACTTAACGGTGAGCATTTCCTGCACGTTCCTCAGCTGAGGC
+
CCCCCGGGGDGGGGGGG,CFFGGGGGGGGGGGGGGGGGGGGGGGGGGEGGDGGGGGGGGGGGGGGGGGGGGGGGGGGGGGGGGGGGGGGGGGGGGGGGGGGGGGG?E7BCFFGDGGGGGGGGGGGGGGGFGGGGGDFGGFGGGFGGGGGDGGGFGGGGGGGGGGGGFFDCGFGFGGGFFFFCFFFGGGF@5CA?EF=>DFFFFFFFFFFF?FD5E?D5BF;D;3CEF?65C?EECCF?EFCC33>F>63234:?B?16)<3>B:72-36(8(.532>:49<)4,2(((..-648><0).2(
@M01607:188:000000000-KTTC9:1:1101:23852:4103 2:N:0:AAGGAGAC+CCGAAGAT
TTAGTCTGCGCTTTCAGCCACTTTAATAAATCTTTCACGGATTTGCTCCCGTCGGAGTTAGCACAATCCGCTGCCGGGTTTAAACCCGACAGCAGTGACCGGTTTAAGCGAGAATTACTCGTCTTCAAGTTCGAGGTTGATACCCAGCGAACGATTCTCTTTCAACAAAACGTTGAGGGATTCGGGCATGCCCGGCCCCATCTGATGGTTGCCGTCAAGGATGTTTTTATACTCCTTGTTACAACCGTTACCGCCATAGGACTTACGGTTGACAATTTCCTGATTACTTTGTGTCTGGGGG
+
CCCCCGGGGGGGGGGGG,,;CEGGGGGGGGGGGGGGGGGGGGGGFGEFFGCFGGGEEFGGGGGGGGGGFGGGGGGGGGGGD,CBFFC++++44,,:4?F<++@CE,5,5++4@4F4EAE,494A=E,,,:,,6,,+@13*,+@88>8=8C++69++7:;FG7,@,2<,,,0397*@**9*9)**4****-;7**))(2)*/2*+4+=*7.).*1/5)())(./65?FF;E?C))(7+4./6))-3(,4((,4,((,()).))..7)(,(43())).<)))))))--5))-).2(.64((--
@M01607:188:000000000-KTTC9:1:1101:21398:4118 2:N:0:AAGGAGAC+CCGAAGAT
TTAGTCTGCGCTTTCAGCAACTTTAATAAATCTTTCACGGATTTGCTCCCGTCGGAGTTAGCACAATCCGCTGCCGGGTTTTAACCCGACAGCAGTGACCTGTTTGAGCGAGAATTACTCGTCTTCCAGTTCGATGTTGATACCCAGCGAACGAATCTCTTTCAACAATACGTTGAAGGATTCTGGCATGCCCGGCTCCATCTGATGGTTGCCGTCCACGATGTTTTTATACATCTTGGTACGACCGTTCACGTCATCAGACTTAACGGTGAGCATTTCCTGCACAGAGAAATGCTGAGGG
+
CCCCCGGGGGGGGGG6;,;=EFGGGGGGGGGGGGGGGGGGGGGGGGEFGGGGGGGGGGGGGGGGGGGGGGGGGGGGGGGGGGGGGGGGGGGGGGGGGGGGGGGGGGGGGGGGGGGGGGGGGGGGGGGGGGGGGGGGGGGFGGGFGGGGGGGGGFGGGGGGGGGGGGGGGGGGGGGGGFFFFFFFGGGGFFFEFDA>9AGGFFFGGFFFFEFFGGGFFFF@BBD;EEFFFFFFCFFCFFFFEFFDB:@DF<>A?:?0,6A??FFF9AF?>1(414))<><)<B:((9(.41::A<A-4<31,
@M01607:188:000000000-KTTC9:1:1101:23062:4133 2:N:0:AAGGAGAC+CCGAAGAT
TTAGTCTGCGCTTTCAGACACTTTAATAAATCTTTCACGGATTTGCTTCCGTCGGAGTTAGCACAATCCGCTGCCGGGTTTTAACCCGACAGCAGTGACCTGTTTGAGCGAGAATTACTCGTCTTCCAGTTCGATGTTGATACCCAGCGAACGAATCTCTTTCAACAATACGTTGAAGTATTCTGGCATGCCCGGCTCCATCTGATGGTTGCCGTCCACGATGTTTTTATACATCTTGGTACGACCGTTCACGTCATCAGACTTAACGGTGAGCATTTCCTGCATTTGCGTCGGCTGAGGG
+
CCCCCGGGGGGGGGGGGC,EEGGGGGGGGGGGGGGGGGGGGGGGEFGGGGFDFGGGGGGGGGGGGGGGGGGGGGGGGGGGEGFFGGGGGGGGGGGGGGGGGGGGGCGCFGGGGGGGGGGGGGGGGGGGGGDGCGGGGGGFGGGGGGGGGGGGGFGGGGGGGGGGGGGGGGGGGGGGFF+9CCFFGGGGFDFFFEEFFFGGFFFGGFFFFFFFGGGFFFFFFFF:?C==;EFFEFFFA38F?C(;9BFF03>B01:??F2<2))6=94(,-(,23><DB<BDD0()6))6234066(7(144
@M01607:188:000000000-KTTC9:1:1101:16930:4137 2:N:0:AAGGAGAC+CCGAAGAT
TTAGTCTGCGCTTTCAGAAACTTTAATAAATCTTTCACGGATTTGCTCCCGTCGGAGTTAGCACAATCCGCTGCCGGGTTTTAACCCGACAGCAGTGACCTGTTTGAGCGAGAATTACTCGTCTTCCAGTTCGATGTTGATACCCAGCGAATGAATCTCTTTCAACAATACGTTGAAGGATTCTGGCATGCCCGGCTCCATCTGATGGTTGCCGTCCACGATGTTTTTATACATCTTGGTACGACCGTTCACGTCATCAGACTTAACGGTGAGCATTTCCTGCAACGTTTTGAGCTGAGGC
+
CCCCCGGGGEGGGGGGGGG6CCCFGGGGGGGGGGGGGGGGGGGG,FFGGG@GGGGGGGGGGGGGGGGGGGGGGGGGGGGGGGGGGGGGGGGGGGGGGGGGGGGGGGFGGGGGGGGGFGGGGGGGGGGGGFGGCCGGGGGFGGGGGGGGGGGGGFGGGFFGGFGGDFEFGGGGFFGGFFFFA<FFGGGGFDFEFDF>=DGGFFFGFFFFFFFF7EEDB@FFFFFFFEFB<EFFEFEFFEEF3527>19<<(/6031?:A<>2>>A=AA:BFFBF?BFF46)))((-8((4<B(-4?DF2(((
@M01607:188:000000000-KTTC9:1:1101:11939:4138 2:N:0:AAGGAGAC+CCGAAGAT
TTAGTCTGCGCTTTCAGAAACTTTAATAAATCTTTCACGGATTTGCTCCCGTCGGAGTTAGCACAATCCGCTGCCGGGTTTTAACCCGACAGCAGTGACCTGTTTGAGCGAGAATTACTCGTCTTCCAGTTCGATGTTGATACCCAGCGAACGAATCTCTTTCAACAATACGTTGAAGGATTCTGGCATGCCCGGCTCCATCTGATGGTTGCCGTCCACGATGTTTTTATACATCTTGGTACGACCGTTCACGTCATCAGACTTAACGGTGAGCATTTCCTGCCAATAACTCCGCTGAGGG
+
CCCCCGGGGGGGGGGEFFFFGGGGGGGGGGGGGGGGGGGGGEGGGGGGGGGGGGGGGGGGGGGGGGGGGGFGGGFFGGGGGGGGGGGGGGGGGGGGGGGGGGGGGGG7EF@FEGGGGGGGGGGGGGGGGFGGGFGGGGGFGGGF8DGGGGGGGFGGGFFGGGGGGGGGGGGGGGGGGFFFFFFFFDFFFDFCFFFFFFGGFFFGGFFFFCDFGGGFFFFDFFF8EEFF;C7?E37C6<@FC??;6>9@BBBF<1(41)62)3><@A4?>1-4??<24A9AA)(,))5)3249??((--(3(
@M01607:188:000000000-KTTC9:1:1101:6299:4142 2:N:0:AAGGAGAC+CCGAAGAT
TTAGTCTGCGCTTTCAGAAACTTTAATAAATCTTTCACGGATTTGCTCCCGTCGGAGTTAGCACAATCCGCTGCCGGGTTTTAACCCGACAGCAGTGACCTGTTTGAGCGAGAATTACTCGTCTTCCAGTTCGATGTTGATACCCAGCGAACGAATCTCTTTCAACAATACGTTGAAGGATTCTGGCATGCCCGGCTCCATCTGATGGTTTCCGTCCACGATGTTTTTATACATCTTGGTTCGACCGTTCACGTCATCAGACTTAACGGTGAGCATTTCCTGCATGCTTGGTCGCTTTAGC
+
CCCCCFGGGGGGGGGGGE9FGGGFGGGGGGGGGGGGGGGGGGGGGGFAGGGGGGGGGGGGGGGGGGGGGGGGGGGGGGFD,DEGGDGGGGGGGCEFEGGGGGGGGE9DDGGECBFGFGFGGGGGGFGGDFEGGGGGGGGFGGGGGG8DEDGEGFGDG:FGFFGGGGFCF76C@CGGFFFFFFFFGGGCF@AEAE>>AD7*B>>CGFFFF=*8DE6?:57==((08/=0;CCFEEEF6C3;(/6;16118(6>?BF:,)6.44)69))4(3((((),692>9901<2:<470<2090(().)
@M01607:188:000000000-KTTC9:1:1101:11122:4166 2:N:0:AAGGAGAC+CCGAAGAT
TTAGTCTGCGCTTTCAGAAACTTTAATAAATCTTTCACGGATTTGCTCCCGTCGGAGTTAGCACAATCCGCTGCCGGGTTTTAACCCGACAGCAGTGACCTGTTTGAGCGAGAATTACTCGTCTTCCAGTTCGATGTCGATACCCAGCGAACGAATCTCTTTCAACAATACGTTGAAGGATTCTGGCATGCCCGGCTCCATCTGATGGTTGCCGTCCACGATGTTTTTCTACATCTTGGTACGACCGTTCACGTCATCAGACTTAACGGTGAGCATTTCCTGCACTTTTTGACGCTAAGGG
+
CCCCCGGGGGGGGGGCE9,CFFFGGGGGGGGGFGGGGGGGGGGGGGFGGGGGGGGGGGGGGGGGGGGGGGGGGGGGGGGGEGGGGGGGGGGGGFGGGGGGGGGGGFFCGGGGDEDGGGGGGGEGGGGGGGGGGGGGGGGFGGGGGGGGGGGGGFGFGEFGGGGGCG6EG7CCCGGGGFFAFCFFGFGGF@F=F?DEAFDDFFFGGFFABE>FGGEDFFF?0=@@E?F@(77C<4C?FF3B3C67BBBF0((:6?B?7>))4824F2>?0<?0:>7><)--).23()).67((6181(458(
@M01607:188:000000000-KTTC9:1:1101:16790:4177 2:N:0:AAGGAGAC+CCGAAGAT
TTAGTCTGCGCTTTCAGAAACTTTAATAAATCTTTCACGGATTTGCTCCCGTCGGAGTTAGCACAATCCGCTGCCGGGTTTTAACCCGACAGCAGTGACCTGTTTGAGCGAGAATTACTCGTCTTCCAGTTCGATGTTGATACCCAGCGAACGAATCTCTTTCAACAATACGTTGAAGGATTCTGGCATGCCCGGCTCCATCTGATGGTTGCCGTCCACGATGTTTTTATACATCTTGGTACGACCGTTCACGTCATCAGACTTAACGGTGAGCATTTCCTGCATACCACACGGCTGAGGG
+
CCCCCGGGGGGGGGGGGGG<CCCFGGGGGGGGGGGGGGGGGGGGCGGGGGGGGGGGGGGGGGGGGGGGGGGGGGGGGGGGGGGGGGGGGGGGGGGGGGGGGGGGGGGGGGGGGGGGGGGGGGGGGGGGGGGGGFFGGGGFGGGGFGGGGGGGGDEGGGGGGGGFGGGGGGGGGGGGGF5?FEFFFCFGFFFFFEFF>EGGFFFGGFFFBE?FFGGEFFE@BDFF5<;@DCFFEF?CAC@FCE@6:B@FFFFAFFF:06.<<::<FBFF0?:03222>AF:<<B1<<D1>BBF>B>6>FF:4
@M01607:188:000000000-KTTC9:1:1101:21497:4179 2:N:0:AAGGAGAC+CCGAAGAT
TTAGTCTGCGCTTTCAGCTCCTTTAATAAATCTTTCACGGATTTGCTCCCGTCGGAGTTAGCACAATCCGCTGCCGGGTTTTAACCCGACAGCAGTGACCTGTTTGAGCGAGAATTCCTCGTCTTCCAGTTCGATGTTGATACCCAGCGAACGAATCTCTTTCAACAATACGTTTAAGGATTCTGGCATGCCCGGCTCCATCTGATGGTTGCCGTCCACGATGTTTTTATACATCTTGGTACGACCGTTCACGTCATCATCCTTAACGTTGAGCATTTCATGCATTCCGTACTGCCGAGCG
+
BCCBCFG<F@E@@@;C@C,,CEEEE<DFG99F<CFFCA<@+C@B,@C9CFFFGGDCGGAF<A<FFGGFF7B:CC,@F@6B7FF8<5A7++84B9,EAAC?<=CFF,B+A@F+@B,@,4,44A8,@=;FGEC;CE,4@=;?FFGFF,4DC8BEG>EC8:E=CFDGGFGFGGFFFC+==?5:C@FCFGGGF5A530*95>C7:88+591*:A4485EEFF95253=C72,2355?C5;37)A4C08(..347(642((.)))-6,)6)40((2(.))4)..)-694A))).51((52(-190(
@M01607:188:000000000-KTTC9:1:1101:13164:4184 2:N:0:AAGGAGGC+CCGAAGAT
TTAGTCTGCGCTTTCAGAAACTTTAATAAATCTTTCACGGATTTGCTCCCGTCGGAGTTAGCACAATCCGCTGCCGGGTTTTAACCCGACAGCAGTGACCTGTTTGAGCGAGAATTACTCGTCTTCCAGTTCGATGTTGATACCCAGCGAACGAATCTCTTTCAACAATACGTTGAAGGATTCTGGCATGCCCGGCTCCATCTGATGGTTGCCGTCCACGATGTTTTTATACATCTTGGTACGACCGTTCACGTCATCAGACTTAACGGTTAGCATTTCCTGCAGTATTTGGCGCTGAGGC
+
CCCCCGGGGGGGGGGFFF@FFGGGGGGGGGGGGGGGGGGGGGGGDGFGFGEGGGGGGGGGGGGGGGGGGGGGFGGGGGGGGGGGGGGGGGFCGGGGGGGGGGGGGGGDFGFEGGGGGGGGGGGGGGGGGGGGGCFDGGGFGGGGGFGGCEGGGFGGGFFGGGGGFGGGGGF?EGFGGBAFFFFF@AF>FBF5AD?B2>*3BF=GCE+@EE*?DGGFF>E@BF;3?CFFFEEEC5?E6))A?C?D;99<BFFF07:BFB)<327ABBB?>?00(6<<A<A46<5,5469<AABF((90((((
@M01607:188:000000000-KTTC9:1:1101:25104:4186 2:N:0:AAGGAGAC+CCGAAGAT
TTAGTCTGCGCTTTCAGAAACTTTAATAAATCTTTCACGGATTTGCTCCCGTCGGAGTTAGCACAATCCGCTGCCGGGTTTTAACCCGACAGCAGTGACCTGTTTGAGCGAGAATTACTCGTCTTCCAGTTCGATGTTGATACCCAGCGAACGAATCTCTTTCAACAATACGTTGAAGGATTCTGGCATGCCCGGCTCCATCTGATGGTTGCCGTCCACGATGTTTTTATACATCTTGGTACGACCGTTCACGTCATCAGACTTAACGGTGAGCATTTCCTGCATGACTATTTGCTGAGGG
+
CCCCCGGGGGGGGGGGGG,EFGGGGGGGGGGGGGGGGGGGGGGGGFEGCFEGGGDGGGGGGGGGGGGGGGGGGGFGGGGGGGGFG9FCGGGGGGGGGGGGGGGGGGGGGGGGECFGGGGGGGGGFFGFGGDGGGGGGGGFGGGGCFGGGGGGGFGGGGGGGGGGGGGGGGFFGGGFGFFFAAFFGG5CAFFE>DE>9BGGFF48FFFFF=:A?CC?;@@@@5=5C35=DEEFFFF?FFFF???((663:<BFF((-(-6><7><?<<BBB081.8?FF<44<((.6824)5<26AA4<:((
@M01607:188:000000000-KTTC9:1:1101:7485:4197 2:N:0:AAGGAGAC+CCGAAGAT
TTAGTCTGCGCTTTCAGAAACTTTAATAAATCTTTCACGGATTCGCTCCCGTCGGAGTTAGCACAATCCGCTGCCGGGTTTTAACCCGACAGCAGTGACCTGTTTGAGCGAGAATTACTCGTCTTCCAGTTCGATGTTGATACCCAGCGAACGAATCTCTTTCAACAATACGTTGAAGGATTCTGGCATGCCCGGCTCCATCTGATGGTTGCCGTCCACGATGTTTTTATACATCTTGGTACGACCGTTCACGTCATCAGACTTAACGGTGAGCATTTCCTGCACAACGTCGCGCTGTGGG
+
CCCCCGGGGGGGGGGGGG,FFGGGGGGGGGGGGGGGGGGGGGGGDDFGGGGGGGGGGGGGGGGGGGGGGGGGEGGGGGGGEGGGGGGGGGGGGGGGGGGGGGGGGGGDFGGGGGGGGGGFGGGGGGGGFFGGGFFGGGGFGGGGGGGGGGGGGBGGGGGGGGGGGGGDFGGGGGGFGFF5FCFFGFGGFFFFFFFFBEGGFFFGGFFFFC>FFE=AF?9@;6<FFCFFFFCEECEE7<EF?E@?B>;?B?:A1:?01<><)8?F@<B?0:26?F<<<AAA<B0((62:6:F9BFB19(5((
@M01607:188:000000000-KTTC9:1:1101:6588:4199 2:N:0:AAGGAGAC+CCGAAGAT
TTAGTCTGCGCTTTCAGAAACTTTAATAAATCTTTCACGGATTTGCTCCCGTCGGAGTTAGCACAATCCGCTGCCGGGTTTTAACCCGACAGCAGTGACCTGTTTGAGCGAGAATTACTCGTCTTCCAGTTCGATGTTGATACCCAGCGAACGAATCTCTTTCAACAATACGTTGAAGGATTCTGGCATGCCCGGCTCCATCTGATGGTTGCCGTCCACGATGTTTTTATACATCTTGGTACGACCGTTCACGTCATCAGACTTAACGGTGAGCATTTCCTGCAAGCACGAAAGCTGAGCG
+
CCCCCGFGGGGGGGGGGE<FGGGGGGGGGGGGGGGGGGGGGGGGGGGGGGGGGGGGGGGGGGGGGGGGGDGGGGDGGGCGGGGGGGGGGGGGGGGGFGGGGGFFGGF7FEGGGGGGGGA9CGGGGGGGGGGFDDGGGGGFGGGGGGGGDEGGEEGGG:=DADDF8DG?FGGGGGCCFFFFFEFFCACGFDF:FFF>/99DFFFGFFF>BC4A;=CBFFFFFF@13<47;ECCEFEEFFEF).66>9>FFFBF6::?7<<22:?</)4?F?08<7>>FAAA><>728((4226,((.)).,-
@M01607:188:000000000-KTTC9:1:1101:6911:4203 2:N:0:AAGGAGAC+CCGAAGAT
TTAGTCTGCGCTTTCAGAAACTTTAATAAATCTTTCACGGATTTGCTCCCGTCGGAGTTAGCACAATCCGCTGCCGGGTTTTAACCCGACAGCAGTGACCTGTTTGAGCGAGAATTACTCGTCTTCCAGTTCGATGTTGATACCCAGCGAACGAATCTCTTTCAACAATACGTTGAAGGATTCTGGCATGCCCGGCTCCATCTGATGGTTGCCGTCCACGATGTTTTTATACATCTTGGTACGACCGTTCACGTCATCAGACTTAACGGTGAGCATTTCCTGCACTCATCCATGCTGAGGC
+
CCCCCGGGGGGGGGGGGGEGGGGGGGGGGGGGGGGGGGGGGGGGGGFGGGGGGGGGGGGGGGGGGGGGGGGGGGGGGGGGGGGGGGGGDGGGGGGEFGGFGGGGGCF7EGGGGGGGGGGGGGGGGGFGGFGGGGGGGGGFDFGGFGGGGGGGGFG6CFGGGGGGCGGFGGGGG?+??AAFFFFFGAFGFDF@FFDFFFC*BA6=9BA>;E4FCD588@=2557=?<;?06CFFEE)8578.?((719;2(4<?11::AA><789*6<616003?2<DA)4<A((,-,..69)4-4A))41(
@M01607:188:000000000-KTTC9:1:1101:22738:4213 2:N:0:AAGGAGAC+CCGAAGAT
TTAGTCTGCGCTTTCAGACACTTTAATAAATCTTTCACGGATTTGCTCCCGTCGGAGTTAGCACAATCCGCTGCCGGGTTTTAACCCGACAGCAGTGACCTGTTTGAGCGAGAATTACTCGTCTTCCAGTTCGATGTTGATACCCAGCGAACGAATCTCTTTCAACAATACGTTGAAGGATTCTGGCATGCCCGGCTCCATCTGATGGTTGCCGTCCACGATGTTTTTATACATCTTGGTACGACCGTTCACGTCATCAGACTTAACGGTGAGCATTTCCTGCCACCCTTCCTTCTGAGGG
+
CCCCCGGGGGGGGGGGG,,FFGGGGGGGGGGGGGGGGGGGGGGGDGGFGGGGGGGGGGGGGGGGGGGGGGGGDGGGGGGGGGGGGGGEGGGGGGGGFGGGGGGGGFGFFGGEGGGGGGGGGGGDGGGGGGGGGGGGGGGFGGGGGGGGGGGGGFGGEGGGGGGGGGGGGGGGGGGGGFFFFFFFGGFGFFFEFEFFAFGGFFFGGFFFFEEFGGGFFFF@2>DDCEF13?5).)9CFCEFEF;636@7?B2>:B?F<2)8))2:BA9?(22((3),6659).((.),,((,4)))).).4-
@M01607:188:000000000-KTTC9:1:1101:11847:4217 2:N:0:AAGGAGAC+CCGAAGAT
TTAGTCTGCGCTTTCAGAAACTTTAATAAATCTTTCACGGATTTGCTCCCGTCGGAGTTAGCACAATCCGCTGCCGGGTTTTAACCCGACAGCAGTGACCTGTTTGAGCGAGAATTACTCGTCTTCCAGTTCGATGTTGATACCCAGCGAACGAATCTCTTTCAACAATACGTTGAAGGATTCTGGCATGCCCGGCTCCATCTGATGGTTGCCGTCCACGATGTTTTTATACATCTTGGTACGACCTTTCACGTCATCAGACTTAACGGTCAGCATTTCCTGCATTTGCCGGGCCTGAGGG
+
CCCCCGGGGGGGGGGEEFCFFGGGGGGGFGGGGGGGGGGGGGGGEFFGGGGGGGGGGGGFAFGGGGGGGGGGGGGGGGGGGGFGGGGGGGGGGGGGFGGGGGGGGDC+AF7FGGGGGGGGCGGGGGGFFGGGGGGGGGFF;CFFGF8DCCCEEFGGGDGGGGGG8AEFGGGDFGGG?A5AFCFF+@FCFCF5ADFD@EGGFFF7:9+/:CA:G5:BD==@F=135<F@6CEECCEFF));)?;?94())1)1(,-4,6-)),))*.<:((((,44624)6<4?(.:2)))(-4(((((.,(
@M01607:188:000000000-KTTC9:1:1101:10809:4223 2:N:0:AAGGAGAC+CCGAAGAT
TTAGTCTGCGCTTTCAGCAACTTTAATAAATCTTTCACGGATTTGCTCCCGTCGGAGTTAGCACAATCCGCTGCCGGGTTTTAACCCGACAGCAGTGACCTGTTTGAGCGAGAATTACTCGTCTTCCAGTTCGATGTTGATACCCAGCGAACGAATCTCTTTCAACAATACGTTGAAGGTTTCTGGCACGCCCGGCTCCATCTGATGGTTGCCGTCCACGATGTTTTTATACATCTTGGTACGACCGTTCACGTCATCCGACTTAACGGTGTACATTTCCTGCACTTCTATCTGCTGAGGG
+
CCBCCGGGGGGGEFF@C,;<ECFGCGGAFGGGGGGGGGGDEGCFGGCEDF7FCFGGGGGGGGGGGGAEFECB@CGGGGEC:FGFFG<=FGC@FF8FFFDF9EFFF8E=AFEGGGFGGGGGGAC<B@FFFEDGGFFFFCEFGGG8DFCF>ECEC5C?C8,=E8DFG,9@2@D7E6CFGFF*5*B=FF5CFAF5?D44)*3;@FCF7+=4@C5A7/=48(723/6569;@(1.7/9?3@?<AE<7(((,--8(638(8B4)-17((1-480364).:<246>AF0(.42)6))-)).:)6(4(
@M01607:188:000000000-KTTC9:1:1101:19714:4224 2:N:0:AAGGAGAC+CCGAAGAT
TTAGTCTGCGCTTTCAGCAACTTTAATAAATCTTTCACGGATTTGCTCCCGTCGGAGTTAGCACAATCCGCTGCCGGGTTTTAACCCGACAGCAGTGACCTGTTTGAGCGAGAATTACTCGTCTTCCAGTTCGATGTTGATACCCAGCGAACGAATCTCTTTCAACAATACGTTGAAGGATTCTGGCATGCCCGGCTCCATCTGATGGTTGCCGTCCACGATGTTTTTATACATCTTGGTACGACCGTTCACGTCATCAGACTTAACGGTGATCATTTCCTGCATATTATATCGCTGAGGG
+
CCCCCGGGGGGGGGG6;,==CFGGGGGGGGGGGGGGGGGGGGGFGGEFFGGGGGGGGGGGGGGGGGGGGGGGGGGGGGGGGGGGGGFGGGGGGGGGGGGGGGGGGGGGGFEGGGGGGGGGGGGGGGGFFFGGGGGGGGGFGGGGGGGGGGGGG>GGGGFGGGGGGGGGGGGGGGGGGFFFFFFFGGGGFDFFFD5?AEGGFFFGGFFFFEAFGGGF:@=D@FF,7?FFDFEFFFFEFF@FEFD?B@F?FF>A:1:0?B927?FAF<AF>F(())))).4<<A:().):A<9442:::1:<(
@M01607:188:000000000-KTTC9:1:1101:18822:4229 2:N:0:AAGGAGAC+CCGAAGAT
TTAGTCTGCGCTTTCAGAAACTTTAATAAATCTTTCACGGATTTGCTCCCGTCGGAGTTAGCACAATCCGCTGCCGGGTTTTAACCCGACAGCAGTGACCTGTTTGAGCGAGAATTACTCGTCTTCCAGTTCGATGTTGATACCCAGCGAACGAATCTCTTTCAACAATACGTTGAAGGATTCTGGCATGCCCGGCTCCATCTGATGGTTGCCGTCCACGATGTTTTTATACATCTTGGTACGACCGTTCACGTCATCAGACTTAACGGTTAGCATTTCCTGCATTTTCGTCAGCTGAAGG
+
CCCCCGGGGGGGGGGGGFF6=CCFGGGGGGGGGGGGGGGGGGGG9FFGGGDGGGGGGGGGGGGGGGFGGEGGGGGGGGGGGGGGGGGGGGGGFGGGGGGGGGGGGGGGGEGGGGGGGGGGGGGGGGGGGGGGGGGGGGGFGGGGGGFGGGGGGFGGE=EGGDFGGGGGGGGGGGGGFFFFCCFFFGGGFFFFFFFFFFDGFFFG++=FBE>FFEEBBFFF2/3/?C;?1.7?C?5665=F4C0((.:?B?2401387AF??7)665419?(4(624AFAFA2(().5))((((())(.,5,
@M01607:188:000000000-KTTC9:1:1101:25542:4242 2:N:0:AAGGAGAC+CCGAAGAT
TTAGTCTGCGCTTTCAGACACTTTAATAAATCTTTCACGTATTTGCTCCCGTCGGAGTTAGCACAATCCGCTGCCGGGTTTTAACCCGACAGCAGTGACCTGTTTGAGCGAGAATTACTCGTCTTCCAGTTCGATGTTGATACCCAGCGAACGAATCTCTTTCAACAATACGTTGAAGGATTCTGGCATGCCCGGCTCCATCTGATGGTTGCCGTCCACGATGTTTTTATACATCTTGGTACGACCGTTCACGTCATCAGACTTAACGGTTAGCATTTCCTGCAATTACGGAGGCTGAGGG
+
<AAAACFEG7EEEFG<EF,CFEFGCE@6CFFGCF9CECC,6;FF9EA<<F@EFCC:+FFGGGGCCEFGCCD@B@FEEECFEGGGFCFCCFFGGGGEEFFGGCGG<?5=FFGCG8:FA;=EEFEFFFFADC>FGGGGGGDFGFG?>=>EG+@>C5+@EGFGGGGDFGFFGGGGCDGDC06?FEFFG7+;8C50;5A509>*==*=CA69BABFFGEB>@@(55>7<5;@FE55CCEFA);ACE@@F31;DF1<0(43<>2823849)6<(-(8?F)-64)6<<0.59225(13-,(4:28:(
@M01607:188:000000000-KTTC9:1:1101:15122:4246 2:N:0:AAGGAGAC+CCGAAGAT
TTAGTCTGCGCTTTCAGAAACTTTAATAAATCTTTCACGGATTTGCTCCCGTCGGAGTTAGCACAATCCGCTGCCGGGTTTTAACCCGACAGCAGTGACCTGTTTGAGCGAGAATTACTCGTCTTCCAGTTCGATGTTGATACCCAGCGAACGAATCTCTTTCAACAATACGTTGAAGGATTCTGGCATGCCCGGCTCCATCTGATGGTTGCCGTCCACGATGTTTTTATACATCTTGGTACGACCGTTCACGTCATCAGACTTAACGGTGAGCATTTCCTGCATAGCTTCCGGCTGATGG
+
CCCCCGGGGGGGGGGGGGGGGGGGGGGGGGGGGGGGGGGGGGGGGGGFGGGGGGGGGGGGGGGGGGGGGGGGGGGGGGGGGGGGGGGGGGGGGGGGGGGGGGGGGGGGGGGGGGGGGGDGGGGGGGGGGGGGGGGGGGGFGGGGGGGGGGGGGFGGGGGGGFGGGGEGGGGGGGGGFFFFFEFFGGGGFFFFFE<B>ACFCFEGGFFFFFFFGGGFEFFFFFF@7CF?;CCFFFF?FE3A3<?;(7@;:((-4<?F?F<B2)329<ABFF:<?BAFFBAAA9??BA229)))(3936().5
@M01607:188:000000000-KTTC9:1:1101:25047:4249 2:N:0:AAGGAGAC+CCGAAGAT
TTAGTCTGTGCTTTCAGAAACTTTAATAAATCTTTCACGGATTTGCTCCCGTCGGAGTTAGCACAATCCGCTGCCGGGTTTTAACCCGACAGCAGTGACCTGTTTGAGCGAGAATTACTCGTCTTCCAGTTCGATGTTGATACCCAGCGAACGAATCTCTTTCAACAATACGTTGAAGGATTCTGGCATGCCCGGCTCCATCTGATGGTTGCCGTCCACGATGTTTTTATACATCTTGGTACGACCGTTCACGTCATCAGACTTAACGGTGAGCATTTCCTGCATAGGCCTTAGCTGAGGG
+
CCCCCGGGGFGGGGGGGG,FGGGGGGGGGGGGGGGGGGGGGGGGGGGGGGGGGGGGGGGGGGGGGGGGGGGGGGGGGGGGGGGGGGGGGGGGGGGGGGGGGGGGGGGGGGGGGGGGGGGGGGGGGGGGGFGGGGGGGGGFGGGGGGGGGGGGGEGGGGGGGGGGGGGGGGGGGGGGGFFFFFFFGGGGFBFEFFFFAFGGFF=CCFCFFFFFFEGFFFF29@D@FFFFFECCEEE);?EFE3<;16:?;1@EFDFFBF224>?BF2)1(4(4?7ABFA<<950(-6)4:???282))8:?(
@M01607:188:000000000-KTTC9:1:1101:7566:4279 2:N:0:AAGGAGAC+CCGAAGAT
TTAGTCTGCGCTTTCAGAAACTTTAATAAATCTTTCACGGATTTGCTCCCGTCGGAGTTAGCACAATCCGCTGCCGGGTTTTAACCCGACAGCAGTGACCTGTTTGAGCGAGAATTACTCGTCTTCCAGTTCGATGTTGATACCCAGCGAACGAATCTCTTTCAACAATACGTTGAAGGATTCTGGCATGCCCGGCTCCATCTGATGGTTGCCGTCCACGATGTTTTTATACATCTTGGTACGACCGTTCACGTCATCAGACTTAACGGTGAGCATTTCCTGCAGGTGGTTCGGCTGAGGG
+
CCCCCGGGGGGGGGGGGGEGGGGGGGGGGGGGGGGGGGGGGGGGGGFFGFGGGGGGGEGGGGGGGGGGGGGGGGGGGGGG,CFGGGGGGGGEFGGGGGGGGGGGGGGDFGDGGGGGGGGEGGGGGGGFAA>FGGGGFF=+@EGGGGGGGGGGGFE6=@EFGGFGGFGGEGFCFGDGGFFFFFFFG7FG5=FBFA?>5@9;=FFGCFFFEEFFGGGF:25>@F;=?<F0=CCF??EEA5<AEFFFF>@FFFFB042:0-6<2429/<40(316?4A?D9AB26034::?03?9;((,-(.4(
@M01607:188:000000000-KTTC9:1:1101:25312:4291 2:N:0:AAGGAGAC+CCGAAGAT
TTAGTCTGCGCTTTCAGAAACTTTAATAAATCTTTCACGGATTTGCTCCCGTCGGAGTTAGCACAATCCGCTGCCGGGTTTTAACCCGACAGCAGTGACCTGTTTGAGCGAGAATTACTCGTCTTCCAGTTCGATGTTGATACCCAGCGAACGAATCTCTTTCAACAATACGTTGAAGGATTCTGGCATGCCCGGCTCCATCTGATGGTTGCCGTCCACGATGTTTTTATACATCCTGGTACGACCGTTCACGTCATCAGACTTAACGGTTAGCATTTCCTGCCCGAGTTGGTGCCTAAGG
+
CCCCCGGGGGGGGGGGGG,FGGGGGGGGGGGGGGGGGGGGDGGGGGFFGGGGGGGGGGGGGGGGGGGGGGGGGDCGGGGGGGGGFGGGGGGGGGGGFGGGGGGGGFGGGGGGGGGGGGFGGGGGGGFGGGGGGGGGGGGFGGGDFGFGGGGGGFGGGGGGGGGGGGGGGGGGFGGGGFFFFFFFGGGGFFFEAEFFFFGGFFCGGFFFFFBFFGGFFFFFFBF6E6A;?EFFFFF8F38ACC?@>@9;<BB9?:0,39BF2:?AFA4:6:038AADD<<>2)31:B0932A:(,.()))(.
@M01607:188:000000000-KTTC9:1:1101:17578:4296 2:N:0:AAGGAGAC+CCGAAGAT
TTAGTCTTCGCTTTCAGAAACTTTAATAAATCTTTCACGGATCTGCTCCCGTCGGAGTTAGCACAATCCGCTGCCGGGTTTTAACCCGACAGCAGTGACCTGTTTGAGCGAGAATTACTCGTCTTCCAGTTCGATGTTGATACCCAGCGAACGAATCTCTTTCAACAATACGTTGAAGGATTCTGGCATGCCCGGCTCCATCTGATGGTTGCCGTCCACGATGTTTTTATACATCTTGGTACGACCGTTCACGTCATCGGACTTAACGGTGAGCATTTCCTGCACTGTTTGTAGCTGAGGG
+
CCCCCGGGGGGGGFGGGGG<CCCFFFGGGGGGGGGGGGGGGGGGEGFFFGGGGGGGGGGGGGGGGGGGGGGGGGGGGGGGGFGGGGFEEFFGGGGGGGGGGGGGGFGGGGGGGGDGGGGFGGGGGGFFG=EFGGGGFGGFGGGFGGGGGDGGGE>FEGGGGFGGGGDFGGGGFGGGFFFFFAFFGGDFFFF@FFFFFFGGFFFGGFFFEFFAGG=5?@:>2>B196F<?)..6?EEFFEFCF@D>:>F?B?>?8<B0)(4070>FBAFBF6:<?B2A<>FF<>7:2(-6).44).6A7.4(
@M01607:188:000000000-KTTC9:1:1101:16674:4296 2:N:0:AAGGAGAC+CCGAAGAT
TTAGTCTGCGCTTTCAGAAACTTTAATAAATCTTTCACGGATTTGCTCCCGTCGGAGTTAGCACAATCCGCTGCCGGGTTTTAACCCGACAGCAGTGACCTGTTTGAGCGAGAATTACTCGTCTTCCAGTTCGATGTTGATACCCAGCGAACGAATCTCTTTCAACAATACGTTGAAGGATTCTGGCATGCCCGGCTCCATCTGATGGTTGCCGTCCACGATGTTTTTATACATCTTGGTACGACCGTTCACGTCATCAGACTTAACGGTGAGCATTTCCTGCATCCGAGGACGCTGAGGC
+
CCCCCGGGGGGGGGGGGGG6CCCFGGGGGGGGGGGGGGGGGGGGAFFGGGGGGGGGGGGGFGGGGGGGGGGGGGGGGGGGGGGGGGGGGGGGGGGGGGGGGGGGGGGGGGGGGGGFFGGGGGGGGGGGGGGGGGGGGGGFGGGGGGGGGCEGGFGGGGGGGGGGCFFGGGFFGGGGGFFFFEFFCGGGF@ACFFEFBEGGFFFG>AAF@>AFGDE6B@EFFF@19?F67?CCE?9CFFFFEFD;>BFFF:?A:?F<?BA?)8?BFFFF>B(:6()2<><AFF::-538(-7(4(6::;2:(
@M01607:188:000000000-KTTC9:1:1101:19193:4299 2:N:0:AAGGAGAC+CCGAAGAT
TTAGTCTGCGCTTTCAGCAACTTTAATAAATCTTTCACGGATTTGCTCCCGTCGGAGTTAGCACAATCCGCTGCCGGGTTTTAACCCGACAGCAGTGACCTGTTTGAGCGAGAATTACTCGTCTTCCAGTTCGATGTTGATACCCAGCGAACGAATCTCTTTCAACAATACGTTGAAGGATTCTGGCATGCCCGGCTCCATCTGATGGTTGCCGTCCACGATGTTTTTATACATCCTGGTACGACTGTTCACGTCATCAGACTTAACGGTGAGCATTTCATTCATGCCCAAGAGCTGAGGG
+
CCCCCGGGGGGGGGG6<,;;E@CFEGFFGGGGGGGGGGG>CEFFEF<@FCCFEEGFGGDGGGGGGGFGDG?:FFFGGGGGGGGGGGGBFD=FFFFFFFCAEFAFFGCFGGE@EEAFFGGFG4>EFGGGGG;E8EEFEFADFGGGDFDGEGE>=BE?EFFGGGGG:EGGGFGGGFCCFFFAFEFFGGDGF)A@ADF>@EDGF>6>+9=?BE)?C5C>BDE@>=?1<.):0)/7)7)(27;6))/;>(37<55;(4::2-.)):0)9)6?046(,(3,)-6)))6<4))4()((((,4:).((
@M01607:188:000000000-KTTC9:1:1101:16743:4306 2:N:0:AAGGAGAC+CCGAAGAT
TTAGTCTGCGCTTTCAGAAACTTTAATAAATCTTTCACGGATTTGCTCCCGTCGGAGTTAGCACAATCCGCTGCCGGGTTTTAACCCGACAGCAGTGACCTGTTTGAGCGAGAATTACTCGTCTTCCAGTTCGATGTTGATACCCAGCGAACGAATCTCTTTCAACAATACGTTGAAGGATTCTGGCATGCCCGGCTCCATCTGATGGTTGCCGTCCACGATGTTTTTATACATCTTGGTACGACCGTTCACGTCATCAGACTTAACGGTGAGCATTTCCTGCATCCCTAAGAGCTGAGGT
+
CCCCCGGGGGGGGGGGGGF<CEFGGGGGGGGGGGGGGGGGGGGGCGGGGGEGGGGGGGGGGGGGGGGGGGGGGGGGGGGGGGGGGGGGGGGGGGGGGGGGGGGGGGGGGGGGGGGGGGGGGGGGGGGGGGGGGGGGGGGFGGGGGGGGGGGGGFGGGGGGGGGGGGGGGGGGGGGGGFFFFFFFGGGGFFF=FE>DAFGGFFFGGFFFFFFFGGGFFFFF@DFFFEF<DFCCCEFFFF<F?EDFFFFFFFFB<????BAD?>B<=AD:>:,:??AFFFB<F>7(4-:?FFB722:A4>BB.
@M01607:188:000000000-KTTC9:1:1101:13225:4309 2:N:0:AAGGAGAC+CCGAAGTT
TTAGTCTGCGCTTTCAGAAACTTTAATAAATCTTTCACGGATTTGCTCCCGTCGGAGTTAGCACAATCCGCTGCCGGGTTTTAACCCGACAGCAGTGACCTGTTTGAGCGAGAATTACTCGTCTTCCAGTTCGATGTTGATACCCAGCGAACGAATCTCTTTCAACAATACGTTGAAGGATTCTGGCATGCCCGGCTCCATCTGATGGTTGCCGTCCACGATGTTTTTATACATCTTGGTACGACCGTTCACGCAATCAGACTTAATGGTGAGCATTTCCTGCATGACTTTTCGCTTATGG
+
CCCCCGGGGGGGGGGFFGEGGGGGGGGGGGGGGGGGGGGGGGGGCGGGGGCFGGGGGGGGGGGGGGGGGGGGGGGGGGFGGGGGGGGGGGGGGGFGGGGGGGGGGCG7FG7CBEFFGGGGGGGGGGGGGFEFEFGGFGDFGGGGGGGGDDGGGFGGGGGGGGGGGGGGGGGGGFFGCFFFFFFFGGGGFFFFFFADFFGGFFFG9FFFEC5;DCGDB@B25>@@FFF;DFC?CCFF6<)=9CFF@@FFF0(6:?(-24).))5)9)).9<4).5<BAAABF4>(624>F).).(8281)6)
@M01607:188:000000000-KTTC9:1:1101:23565:4316 2:N:0:AAGGAGAC+CCGAAGAT
TTAGTCTGCGCTTTCAGCCACTTTAATAAATCTTTCACGGATTTGCTCCCGTCGGAGTTAGCACAATCCGCTGCCGGGTTTTAACCCGACAGCAGTGACCTGTTTGAGCGAGAATTACTCGTCTTCCAGTTCGATGTTGATACCCAGCGAACGAATCTCTTTCAACAATACGTTGAAGGATTCTGGCATGCCCGGCTCCATCTGATGGTTGCCGTCCACGATGTCTTTATACATCTTGGTACGACCGTTCACGTCATCAGACTTAACGGTGAGCATTTCCTGCCCCATCCGATGCTGCGTG
+
CCCCCFFFGEGCEFG<@<,CFFGGGEDFDFCFGFEFAFCEC@FGAE<EFGEFGGGGECGFFGFFGGCGF@@BFG?CEF@FCGGDAFFC:F@FFG<EFGGGGGCFBFDFG@FG+>:EFG@FD=CE@FDFG;EGEGGC==E?AFGG8FCDEDGEEA+68CFFEA:,DAD@,EFG?6FFGFFFC@AFFC@DFFFBFF>*):*9:A4C9+:F=>?A*4:)2-*5(86D).39?)/76)..:63*.71?;6>;(((6:.14(4-),434656:0(4(34724<AADA012::7:((((-().)-((
@M01607:188:000000000-KTTC9:1:1101:19890:4317 2:N:0:AAGGAGAC+CCGAAGAT
TTAGTCTGCGCTTTCAGAAACTTTAATAAATCTTTCACGGATTTGCTCCCGTCGGAGTTAGCACAATCCGCTGCCGGGTTTTAACCCGACAGCAGTGACCTGTTTGAGCGAGAATTACTCGTCTTCCAGTTCGATGTTGATACCCAGCGAACGAATCTCTTTCAACAATACGTTGAAGGATTCTGGCATGCCCGGCTCCATCTGATGGTTGCCGTCCACGATGTTTTTATACATCTTGGTACGACCGTTCACGTCATCAGACTTAACGGTGAGCATTTCCTGCAAAAAACTAAGCTGAGGG
+
CCCCCGGGGGGGGGG;<,<CFGGGGGGGGGGGGGGGGGGGGGGGGGFGGGGGGGGGGGGGGGGGGGGGGGGGGGGGGGGGGGGGGGGGGGGGGGGGGGGGGGGGGDGGGGGGEGCFGGGFGGGGGGGGGGGGGGGGGFFFGFDF?GGGGGGGEEGGGGGGGGGGGGGGGGGGGGGCFFFFFF5AFFGGFFFFFFFFFFGGFF=GGFFFFFBFGGGEFFFFFFF@EFFDFE?C?EC?:?EFFFFFBFFFFFFFBFFF<A2<<?:BBDFF6<0::(4)6<A<AFF7A91816?F7?B228?8(
@M01607:188:000000000-KTTC9:1:1101:9122:4320 2:N:0:AAGGAGAC+CCGAAGAT
TTAGTCTGCGCTTTCAGAAACTTTAATAAATCTTTCACGGATTTGCTCCCGTCGGAGTTAGCACAATCCGCTGCCGGGTTTTAACCCGACAGCAGTGACCTGTTTGAGCGAGAATTACTCGTCTTCCAGTTCGATGTTGATACCCAGCGAACGAATCTCTTTCAACAATACGTTGAAGGATTCTGGCATGCCCGGCTCCATCTGATGGTTGCCGTCCACGATGTTTTTATACATCTTGGTACGACCGTTCACGTCATCAGACTTAACGGTGAGCATTTCCTGCAACGCATTTTGCTGAGGT
+
CCCCCGGGGGGGGGGFG,CFFGFGGGGGGGGGGGGGGGGGGGGGGGFFGGGGGGGGGGGGGGGGGGGGGGGGGGGGGGGGGGGGGGGGGGGGFDGGGGGGGGGGGGGGGGGGDEDFGGGGGGGFGGGGGGGGGGGGGGGFGGGDFGGGGGGGGFGGGFFGGGGGGGGFGGCFGGFGGFFFFFFF7CDGFFF5>>AFAEGGFFCF9BFFFEDFCC585@FFFFF;ECFFFC5<53<);E<FEC(62>BF??:A?F??:DAFF?DFF296>B0:6:2<AADDA4((.81312:<92>66<?:.
@M01607:188:000000000-KTTC9:1:1101:13668:4342 2:N:0:AAGGAGAC+CCGAAGAT
TTAGTCTGCGCTTTCAGAAACTTTAATAAATCTTTCACGGATTTGCTCCCGTCGGAGTTAGCACAATCCGCTGCCGGGTTTTAACCCGACAGCAGTGACCTGTTTGAGCGAGAATTACTCGTCTTCCAGTTCGATGTTGATACCCAGCGAACGAATCTCTTTCAACAATACGTTGAAGGATTCTGGCATGCCCGGCTCCATCTGATGGTTGCCGTCCACGATGTTTTTATACATCTTGGTACGACCGTTCACGTCATCAGACTTAACGGTGAGCATTTCCTGCATGTGATCGAGCTTGGGT
+
CCCCCGGGGGGGGGGFFGFGGGGGGGGGGGGGGGGGGGGGGGGGGGGGGGGGGGGGGGGGGGGGGGGGGGGGGGGGGGGGGGGGGGGGGGGGGGGGGGGGGGGGGGGFGGGGGGGGGGGGGGGGGGGGGGGGGGGGGGGFGGGGGGGGGGGGGFGGGGGGGGGGGGGGGGGGGFGGGFFFFFFFGGGGFFFBFBDE@BGGFF;>FFFFFF?FFGGFFFEF25?@ECFD<<)?C6?CACE=9E;DFFBFF:>D?BFB?BFF<07AF4<BFF?(4>AFAAAFFF0(5<924A28:?0(,(-,,
@M01607:188:000000000-KTTC9:1:1101:7555:4350 2:N:0:AAGGAGAC+CCGAAGAT
TTAGTCTGCGCTTTCAGAAACTTTAATAAATCTTTCACGGATTTGCTCCCGTCGGAGTTAGCACAATCCGCTGCCGGGTTTTAACCCGACAGCAGTGACCTGTTTGAGCGAGAATTACTCGTCTTCCAGTTCGATGTTGATACCCAGCGAACGAATCTCTTTCAACAATACGTTGAAGGATTCTGGCATGCCCGGCTCCCTCTGATGGTTGCCGTCCACGATGTTTTTATACATCTTGGTACGACCGTTCACGTCATCAGACTTAACGGTGAGCATTTCCTGAATTTGGGGGTGCTGAGGT
+
CCCCCGGGGGGGGGGGGGDFGGGGGGGGGGGGGGGGGGGGGGGGGGGGGGGGGGGGGGGGGGGGGGGGGGGGGGGGGGGGCGGGGGGDGGGGGGGGGGGGGGGGGGGEGGGCEEGGGGGGGGGGGGGGGEGGGGGGGGGFGGGFGGFGEGGGGFGFGFGGGGGGGGGGGGGGGGGGGFF56CFFGGGFFDAEFEBE>FG*@ABFFFFFBCDFGDGFFFEF21?@EEFFFF?E?<<3A3=FEF02@96:008<03(,(64),.)<9><06?0:047BFA9<<<4)625AA?F(4(82-:(-.
@M01607:188:000000000-KTTC9:1:1101:10277:4355 2:N:0:AAGGAGAC+CCGAAGAT
TTAGTCTGCGCTTTCAGAAACTTTAATAAATCTTTCACGGATTTGCTCCCGTCGGAGTTAGCACAATCCGCTGCCGGGTTTTAACCCGACAGCAGTGACCTGTTTGAGCGAGAATTACTCGTCTTCCAGTTCGATGTTGATACCCAGCGAACGAATCTCTTTCAACAATACGTTGAAGGATTCTGGCATGCCCGGCTCCATCTGATGGTTGCCGTCCACGATGTTTTTATACATCTTGGTACGACCGTTCACGTCATCAGACTTAACGGTGAGCATTTCCTGCATCCTTGACCGCTGAGGG
+
CCCCCGGGGGGGGGGGGCGGGGGGGGGGGGGGGGGGGGGGGGGGGGFGGFGGGEGGGGGGGGGGGGGGGGGGGGGGGGGGGGGGFG8FGGGGGGGGGGGGGGGGGGGGGGGGGGGGGGFGGGGGGGGFG@EGGGGGGGGFGGGGGGGGGGGGGFGGGGGGGGGGGGGGGGGGGGGGGFFFFFFFFFGGFFFFFEEDAFGGFFCGGFFFFFAFGEEFFFF2=BF@EFFFFFEF?<6;FE38;C0<>BFF61:AB?B0?B<<2:7A6)6:042<B087>:4>AAF:A>?7<4<B23(((-1(4
@M01607:188:000000000-KTTC9:1:1101:16586:4363 2:N:0:AAGGAGAC+CCGAAGAT
TTAGTCTGCGCTTTCAGAAACTTTAATAAATCTTTCACGGATTTGCTTCCGTCGGAGTTAGCACAATCCGCTGCCGGGTTTTAACCCGACAGCAGTGACCTGTTTGAGCGAGAATTACTCGTCTTCCAGTTCGATGTTGATACCCAGCGAACGAATCTCTTTCAACAATACGTTGAAGGATTCTGGCATGCCCGGCTCCATCTGATGGTTGCCGTCCACGATGTTTTTATACATCTTGGTACGACCGTTCACGTCATCAGACTTAACGGTGAGCATTTCCTGCATCTGCCTTTGCTGAGGC
+
CCCCCGGGGGGGGGGGGFG<CCCFGGGGGGGGGGGGGGGGGGGGAFGGGGEGGGGGGGGGGGGGGGGGGGGGGGGGGGGGDGGGGGGGGGGGGGGGGGGGGGGGGGGGGGGGGGGGGGGGGGGGGGGGGEGGGGGGGGGFGGGFGGGGGGGGG>GGGGGGGGGGGGGGGGGGGGGGGFFFFFFFGFGGFFFFFFFFFFDGFFCFGFFF@E4AFGGFF@B@BBF@FCADFFFFFEFFFF@FE37;;FF<DF:A?B6:?FF?<?FBFFFFBFB:6?A7AADFFF:?2-):A>?AD>AA9<?:(
@M01607:188:000000000-KTTC9:1:1101:15665:4366 2:N:0:AAGGAGAC+CCGAAGAT
TTAGTCTGCGCTTTCAGAAACTTTAATAAATCTTTCACGGATTTGCTCCCGTCGGAGTTAGCACAATCCGCTGCCGGGTTTTAACCCGACAGCAGTGACCTGTTTGAGCGAGAATTACTCGTCTTCCAGTTCGATGTTGATACCCAGCGAACGAATCTCTTTCAACAATACGTTGAAGGATTCTGGCATGCCCGGCTCCATCTGATGGTTGCCGTCCACGATGTTTTTATACATCTTGGTACGACCGTTCACGTCATCAGACTTAACGGTGAGCATTTCCTGCACCTCCATTCGCTGAGGG
+
CCCCCGGGGGGGGGGGGGGGGFGGGGGGGGGGGGGGGGGGGGGGGFFFGGGGGGGGGGGGGGGGGGGGGGGGGGGGGGGGGGGGGGGGGGGGGGGGGGGGGGGGGGGGGGGGGGGGGGCGEGGGGGGGGFGGGGGGGGGFGGGGGGGGGGGGGFGGGGGGGGGGGGGGGGDGFFFGGFFFFFFFGGGGFFF@CDFF>AGGFFFDCFCFFF>AFEEABDEFFBDDEFF@FEEFFFFFFEFFFFFF>BFF??FFFF??:A<?40)6/44:>F:BFF72:46>>AFBF7(2:BFFB221?>?(-
@M01607:188:000000000-KTTC9:1:1101:18683:4374 2:N:0:AAGGAGAC+CTGAAGAT
TTAGTCTGCGCTTTCAGAAACTTTAATAAATCTTTCACGGATTTGCTCCCGTCGGAGTTAGCACAATCCGCTGCCGGGTTTTAACCCGACAGCAGTGACCTGTTTGAGCGAGAATTACTCGTCTTCCAGTTCGATGTTGATACCCAGCGAACGAATCTCTTTCAACAATACGTTGAAGGATTCTGGCATGCCCGGCTCCATCTGATGGTTGCCGTCCACGATGTTTTTATACATCTTGGTACGACCGTTCACGTCATCAGACTTAACGGTGAGCATTTCCTGCCCGAATGCGTGCTGAGGG
+
CCCCCGGGGGGGGGGGGGG<CCCFFGGGGGGGGGGGGGGGGGGG9FDGGGGGGGGGGGGGGGGGGGGGGDGGGGGGGGGGGGGGGFGEGFFGFGGGGGGGGDDGGGGGGGGEGGGGGGEFGGGGGGGGGGFGGGGGFGFFGGGFGGGGGGEEGDGGGGGGFGGGGGGGGGGGGGFGCFFFA@FCFGFGFDF5FEBEFBGGFFFGGFFAEFFFGGEB>=355@FFF?F;;?FECCEFFEEFCE?D6;>FF?(5<:BBFFA><>0A?BFF;<?:?F282<):<)4((,4712)-2(,()-,-(
@M01607:188:000000000-KTTC9:1:1101:21833:4376 2:N:0:AAGGAGAC+CCGAAGAT
TTAGTCTGCGCTTTCAGACACTTTAATAAATCTTTCACGGATTTGCTCCCGTCGGAGTTAGCACAATCCGCTGCCGGGTTTTAACCCGACAGCAGTGACCTGTTTGAGCGAGAATTACTCGTCTTCCAGTTCGATGTTGATACCCAGCGAACGAATCTCTTTCAACAATACGTTGAAGGATTCTGGCATGCCCGGCTCCATCTGATGGTTGCCGTCCACGATGTTTTTATACATCTTGGTACGACCGTTCACGTCATCAGACTTAACGGTGAGCATTTCCTGCAACCCAAGAGGCTGAGGG
+
CCCCCGGGGGGGGGGGG,,CFGGGGGGGGGGGGGGGGGGGEGGGGGGGGGGGGGGGGGGGFGGGGGGGGGGGGGGGGGGGGGGGGGGGGGGGGGGGGGGGGGGGGFGFGDF+C8FGGGGGGGGGGGGGGGGGGGGGGGGFGGFGGGGGGGGGGFGGGFGGGGGGGFFFGGGGGGGGGFFFFEFF@FGGFFFFF>DDFFGGFF;DGFFFFFBFGGGFE@=@BF<5?CFD??6?7<39AC@A6?7;6;BF?BF<(:?:?54<2>BFFA<11?:::BF?BAAAB)((.)46:?<B:(((((,4(
@M01607:188:000000000-KTTC9:1:1101:12808:4401 2:N:0:AAGGAGAC+CCGAAGAT
TTAGTCTGCGCTTTCAGAAACTTTAATAAATCTTTCACGGATTTGCTCCCGTCGGAGTTAGCACAATCCGCTGCCGGGTTTTAACCCGACAGCAGTGACCTGTTTGAGCGAGAATTACTCGTCTTCCAGTTCGATGTTGATACCCAGCGAACGAATCTCTTTCAACAATACGTTGAAGGATTCTGGCATGCCCGGCTCCATCTGATGGTTGCCGTCCACGATGTTTTTATACATCTTGGTACGACCGGTCACGTCATCAGACTTAACGGTGAGCATTTCCTGCACCCTGAACTACTGCGTT
+
CCCCCGGFGGGGGGGCCFFEFGFGGGGGGGGGGGGGGGGGGGGGFFFGGGGGGGDGGGGGGGGGGGGGGGGGCFGGGGGGGGGGGGGGEGFGGGGGGGGGGGGGGGG7FEGEGGGGCE,;CFGGGGGGGEFFGGGGGGGFGGGG,,@FECEEGEGFGGGGGGGGGGGGGGGGG6@D7C?CFFFFGE59A89@FBEEFFGGFAA8FFFFEC/8::C?DDF@=9@@ECF6@?ECCEC?AC3A9?3<9B0(--(.47?FFA)2)8:97:<?9B:61>AF<922>D?(.4:((2)()),.4)-((
@M01607:188:000000000-KTTC9:1:1101:11575:4422 2:N:0:AAGGAGAC+CCGAAGAT
TTAGTCTGCGCTTTCAGAAACTTTAATAAATCTTTCACGGATTTGCTCCCGTCGGAGTTAGCACAATCCGCTGCCGGGTTTTAACCCGACAGCAGTGACCTGTTTGAGCGAGAATTACTCGTCTTCCAGTTCGATGTTGATACCCAGCGAACGAATCTCTTTCAACAATACGTTGAAGGATTCTGGCATGCCCGGCTCCATCTGATGGTTGCCGTCCACGATGTTTTTATACATCTTGGTACGACCGTTCACGTCATCAGACTTAACGGTGAGCATTTCCTGCAACGTCTCCAGCTGAGGA
+
CCCCCGGGGGGGGGG@CECFGGGGGGGGGGGGGGGGGGGGGGGGAFGGGGGGGGDEGGGGGGGGGGGGGGGGGGGGGGGGGGGGGGGGGGGGGGGGGFGGGFGFFGGCGFFGGGGGGGGGGGGGGGGGGGGGGGGGGGGFGGGGGFGDGGGGGFGFCGGGGFGGGGGGGGFFCG?+DFFFFEFFGF5?F5>EFD*?>BCGFF4CGFAFBABFFCC??@=@>=@@E?FFDFFFCEF?FC@F35(/(3122:248?6:?FAF?FBDF<<:>:(8(572:6454<??>B><?11252304?6:)
@M01607:188:000000000-KTTC9:1:1101:7834:4428 2:N:0:AAGGAGAC+CCGAAGAT
TTAGTCTGCGCTTTCAGAAACTTTAATAAATCTTTCACGGATTTGCTCCCGTCGGAGTTAGCACAATCCGCTGCCGGGTTTTAACCCGACAGCAGTGACCTGTTTGAGCGAGAATTACTCGTCTTCCAGTTCGATGTTGATACCCAGCGAACGAATCTCTTTCAACAATACGTTGAAGGATTCTGGCATGCCCGGCTCCATCTGATGGTTGCCGTCCACGATGTTTTTATACATCTTGGTACGACCGTTCACGTCATCAAACTTAACGGTGAGCATTTCCTGCATTTTAGCTAGCTTAGGT
+
CCCCCGGGGGGGGGGGGGAFGGGGGGGGGGGGGGGGGGGGGGGGGGGGGGGGGGGGGGGGGGGGGGGGGGGGGGGGGGGGGGGGGGGGGGGGGGGGGGGGGGGGGGGGGGGGGGGGGGGGGGGGGGGGGGGGGGGGGGGFGGGGGGGGGGGGGFGGGGGGGGGGGGGG8ACFGGGGGFFFFFFFGGGGFFFEFFFFBEGFFF8>EFFFFFFFGGGFFFEDF=;3?<;@FFEFCEE?FCFFEF@D(:>DB?FFFBF?0).49<<<BA4<>?0:?F>?FA2644?BFABF>?B96<())-52.
@M01607:188:000000000-KTTC9:1:1101:16386:4434 2:N:0:AAGGAGAC+CCGAAGAT
TTAGTCTGCGCTTTCAGAAACTTTAATAAATCTTTCACGGATTTGCTCCCGTCGGAGTTAGCACAATCCGCTGCCGGGTTTTAACCCGACAGCAGTGACCTGTTTGAGCGAGAATTACTCGTCTTCCAGTTCGATGTTGATACCCAGCGAACGAATCTCTTTCAACAATACGTTGAAGGATTCTGGCATGCCCGGCTCCATCTGATGGTTGCCGTCCACGATGTTTTTATACATCTTGGTACGACCGTTCACGTCATCAGACTTAACGGTGAGCATTTCCTGCAAACCACTCCGCTGAGGG
+
CCCCCGGGGGGGGGGGGGG6C=CFFGGGGGGGGGGGGGGGGGGGFGFGGGGGGGGGGGGGGGGGGGGFGGGGGGGGGGGGDFFGGGGGGGGGGGGGGGGGGGGGGGFGGGGGGGGGGGGGGGGGGGGGGGGGGGGGGGGFGGGFGCCGGGGGGFGGGGGGGGGGGGGGGGGGGGGGDFFFFFFFGGGGFFFFFFFFBFGFFFFGGFC4>EDFGGGFFFF?FB16C?;;@FFFC<C9CC@B?E?@>19;?:?FFF?616)822:<9<AB91(1:07><><4).(.860:BB:(,3:(-(.4(
@M01607:188:000000000-KTTC9:1:1101:11267:4440 2:N:0:AAGGAGAC+CCGAAGAT
TTAGTCTGCGCTTTCAGAAACTTTAATAAATCTTTCACGGATTTGCTCCCGTCGGAGTTAGCACAATCCGCTGCCGGGTTTTAACCCGACAGCAGTGACCTGTTTGAGCGAGAATTACTCGTCTTCCAGTTCGATGTTGATACCCAGCGAACGAATCTCTTTCAACAATACGTTGAAGGATTCTGGCATGCCCGGCTCCATCTGATGGTTGCCGTCCACGATGTTTTTATACATCTTGGTACGACCGTTCACGTCATCAGACTTAACGGTGAGCATTTCCTGCAAAGGTATCGGCTGAGGG
+
CCCCCGGGGGGGGGGCFFFGGGGGGGGGGGGGGGGGGGGGGGGGGGGGGGGGGGGGGGGGGGGGGGGGGGGGGGGGGGGGGGGGGGGGGGGGGGGGGGGGGGFFFGG7FFEGGGGGGGGGGGGGGGGGGGGGGGGGGGGFGGGGGGGGGGGGGFGGGGGGGGGGGGGGGGGFFFF?FFFFFFFFGGGGFFFFFBFFFFGGFFFGGFAFEEBFGGGFF2BFFFF6<9;;@EEFFEEFFF)9CFFD@@FF?<04?FB<1<A??FFFF<A?04:06:D2<2659:0(.6?F<:9<B;((-4(4,
@M01607:188:000000000-KTTC9:1:1101:25410:4451 2:N:0:AAGGAGAC+CCGAAGAT
TTAGCCTGCGCTTTCAGAAACTTTAATAAATCTTTCACGGATTTGCTCCCGTCGGAGTTAGCACAATCCGCTGCCGGGTTTTAACCCGACAGCAGTGACCTGTTTGAGCGAGAATTACTCGTCTTCCAGTTCGATGTTGATACCCAGCGAACGAATCTCTTTCAACAATACGTTGAAGGATTCTGGCATGCCCGGCTCCATCTGATGGTTGCCGTCCACGATGTTTTTATACATCTTGGTACGACCGTTCACGTCATCAGACTTAACGGTGAGCATTTCCTGCAAGACGGACCGCCGAGGG
+
CCCCCGGGGGGGGGGGGG,EGGGGGGGGGGGGGGGGGGGGGGGGGGGGGGCFGGGGGGGGGGGGGGGGGGGGGGGGGGGGGGGGGGGGGGGGGGGGGGGGGGGGGGGGGGGGGGGGGGGGGGGGGGGGGGGGGGFFGGGFGGGFGGCGGGGGGFGGGFGDGGGGGGGGGGGGGGFGGFFFF@FFGGGGFFFCFFFFFDDGAFEFGFAAEFFFCGGFFDB(:1;;ECFD@CCEEEFEFCEFFF;;@@F<??(.87((34<><F><@A9?6?(3((3<BFA9<<7:BF0?0((,((,(-,,90
@M01607:188:000000000-KTTC9:1:1101:11483:4452 2:N:0:AAGGAGAC+CCGAAGAT
TTAGTCTGCGCTTTCAGAAACTTTAATAAATCTTTCACGGATTTGCTCCCGTCGGAGTTAGCACAATCCGCTGCCGGGTTTTAACCCGACAGCAGTGACCTGTTTGAGCGAGAATTACTCGTCTTCCAGTTCGATGTTGATACCCAGCGAACGAATCTCTTTCAACAATACGTTGAAGGATTCTGGCATGCCCGGCTCCATCTGATGGTTGCCGTCCACGATGTTTTTATACATCTTGGTACGACCGTTCACGTCATCAGACTTAACGGTCAGCATTTCCTGCATAAAAGGTAGCTGAGGC
+
CCCCCGGGGGGGGGGC<ECCFDGGGGGGGGFGGFGGGGFDFGGG9EFGFGGGGGDFFGGGGGGGGGDGGGGGGGFGGGGGDGGGGGGEEGGGGGGGGGGGGGGGGGGFGGGGDGGGGGGGGGGGGGFGGF9AECCGBDFBCGGF=DEGGGGGG>EGGGGG9FGCFGGFGGGGFGGGGFF5A@:EFGGGFFFFFFDEFF4FFFFGGFFA@C>F>CGFF@F9@28;<<4=0C?EEE?3774ACE0899((,(,)61101<A?<:?>F6<BF<(4134)5))6:)((.49<D-(.)8:46<(3(
@M01607:188:000000000-KTTC9:1:1101:11650:4453 2:N:0:AAGGAGAC+CCGAAGAT
TTAGTCTGCGCTTTCAGAAACTTTAATAAATCTTTCACGGATTTGCTCCCGTCGGAGTTAGCACAATCCGCTGCCGGGTTTTAACCCGACAGCAGTGACCTGTTTGAGCGAGAATTACTCGTCTTCCAGTTCGATGTTGATACCCAGCGAACGAATCTCTTTCAACAATACGTTGAAGGATTCTGGCATGCCCGGCTCCATCTGATGGTTGCCGTCCACGATGTTTTTATACATCTTGGTACGACCGTTCACGTCATCAGACTTAACGGTGAGCATTTCCTGCAGACACGTTACCTGAGGG
+
CCCCCGGGGGGGGGGEEFCFGGGGGGGGGGGGGGGGGGGGGGGGGGFGGGGGGGGGGGGGGGGGGGGGGGFGGGGGGGGGGGGGGGFGGGGGGGGGGGGGGGGGGGGDFGDGGGGGGGGGGGGGGGGGGFGGGGGGGGGFGGGGFGGGGGGGGEGGGGGGGGGGGGGGGGD6EGGGGFFFFEFFGGGGF@A@FDEEADGGFFFGGFFFFFFFGGGFEFFFF2;8?C;=;EFFFC<CAE@FFC;<B>F@:0,<???F?F<<8??FF9<<0,(,.(4?A<AFFF70:4:<??,(.(.).(30(
@M01607:188:000000000-KTTC9:1:1101:14750:4455 2:N:0:AAGGAGAC+CCGAAGAT
TTAGTCTGCGCTTTCAGAAACTTTAATAAATCTTTCACGGATTTGCTCCCGTCGGAGTTAGCACAATCCGCTGCCGGGTTTTAACCCGACAGCAGTGACCTGTTTGAGCGAGAATTACTCGTCTTCCAGTTCGATGTTGATACCCAGCGAACGAATCTCTTTCAACAATACGTTGAAGGATTCTGGCATGCCCGGCTCCATCTGATGGTTGCCGTCCACGATGTTTTTATACATCTTGGTACGACCGTTCCCGTCATCAGACTTAACGGTGAGCATTTCCTGCAAACTCCTCAGCTGAGGG
+
CCCCCGGGGGGGGGGGGGGGGGGGGGGGGGGGGGGGGGGGGGGGGGFFGGGGGGGGGGGGGGGGGGGGGGGGGGGGGGGGGGGGGGGGGGGGGGGGFGGGGGGGGGGGGGGGGGGGGGFGGGGGGGGGGGGGGDFGGGGFGGGGGGGFEGGGGFGGGGGGGGFFGGGGGGGD9FCFGFFFFFFFGGGGF@FFFFDF=ECFFFFGGFFA@C?AFGGFF?E@FFFD37;;<E5?<5?CF)7F?EF@FB6;<?(5:B??(64<<??</4<:9:13:?<<FFF<>A((4A?<D))49::):?F(4
@M01607:188:000000000-KTTC9:1:1101:15323:4464 2:N:0:AAGGAGAC+CCGAAGAT
TTAGTCTGCGCTTTCAGAAACTTTAATAAATCTTTCACGGATTTGCTCCCGTCGGAGTTAGCACAATCCGCTGCCGGGTTTTAACCCGACAGCAGTGACCTGTTTGAGCGAGAATTACTCGTCTTCCAGTTCGATGTTGATACCCAGCGAACGAATCTCTTTCAACAATACGTTGAAGGATTCTGGCATGCCCGGCTCCATCTGATGGTTGCCGTCCACGATGTTTTTATACATCTTGGTACGACCGTTCACGTCATCAGACTTAACGGTGAGCATTTCCTGCAAGCATATTTGCTGAGTC
+
CCCCCGGGGGGGGGGGGGFFGGGGGGGGGGFGGGGGGGGGGGGGGGGFEFGGGGGGGGGGGGGGGGGDGGGGGGGGGGGGGGGGGGGGDGGGGGGGGGGGGGGGGGGGGGGGGGGFGGGGGGGGGGGGGGGGGGGGGGFFGGGGGGGGGGGGEFGGGFGGFGGGGGGGGGGGEFFGGFFFFFFFGGGFFFFEFF>DFFGGFFFGCFFFEA@ACE:?A=E>=BF@)987?FEF?<C?FF);)5169097<F3A6?B?:B)557349<AF>FB02:2<A<<<A2:7)5:(:44:2)-.<41).
@M01607:188:000000000-KTTC9:1:1101:11824:4465 2:N:0:AAGGAGAC+CCGAAGAT
TTAGTCTGCGCTTTCAGAAACTTTAATAAATCTTTCACGGATTTGCTCCCGTCGGAGTTAGCACAATCCGCTGCCGGGTTTTAACCCGACAGCAGTGACCTGTTTGAGCGAGAATTACTCGTCTTCCAGTTCGATGTTGATACCCAGCGAACGAATCTCTTTCAACAATACGTTGAAGGATTCTGGCATGCCCGGCACCATCTGATGGTTGCCGTCCACGATGTTTTTATACATCTTGGTACGATCGTTCACGTCCTCGGACTGAACGGTTAGCATTTCCTGCGGTTGATTATGCCGAGGG
+
@@C<8FF<F:FC;FC@6C,6C@,EEEFCEF9F<FFEGEAF7@BF<FA@@DF,FFE@EFFFAE9CEFCEDFCFCF@FFFCF:CC?EEFGGG=FGGFGGGGGGGGB,A?A8::C7C:EGFEGGG>FFF;DC4EEEGGG===@EGGGDE?EE+@@+:EGGGGGG:CFGF@=2E6CEGGCF?C6FCFFG,ACF)019A>>)9?>A>4CF++@<CBFFE758-79=(/631)/(6)9<7)6A57;/9:1(61@1?FC?F((4>(4(-7(0).(-(-((5)--.)-657((,-(.6946)<)(3(-,
@M01607:188:000000000-KTTC9:1:1101:23538:4475 2:N:0:AAGGAGAC+CCGAAGAT
TTAGTCTGCGCTTTCAGCCACTTTAATAAATCTTTCACGGATTTGCTCCCGTCGGAGTTAGCACAATCCGCTGCCGGGTTTTAACCCGACAGCAGTGACCTGTTTGAGCGAGAATTACTCGTCTTCCAGTTCGATGTTGATACCCAGCGAACGAATCTCTTTCAACAATACGTTGAAGGATTCTGGCATGCCCGGCTCCATCTGATGGTTGCCGTCCACGATGTTTTTATACCTCTTGGTACGACCGTTCACGTCATCAGACTTAACGGTGAGACTTGCCTGCAATATGACCAGCTGAGGG
+
CCCCCGGGGGGGGGGGG,,CFGGGGGGGGGGGGGGGFGGGGGGGFGFGGGGGGGGGGGGGGGGGGGAFDEGGGGGGGGGGGGGGGFGGGGGGGGGGGGGGGGGGGGGDF>:+CEGGGGGGGGGGFFGGGFFGGGGGGGGFGGGGGGFFGDGDEFG+=DEGGGGGGGGG6EFFGGGGGFFAFFFFGGGGFFF=A>BF2@GGF>*BFFFFBC>A>E5B>=EF=BFFF?47755)).478A8F;<7(::628<()(.4(4<4<?:?<992024182))-6))(.2:B<))).55()4:??F:?B
@M01607:188:000000000-KTTC9:1:1101:5507:4477 2:N:0:AAGGAGAC+CCGAAGAT
TTAGTCTGCGCTTTCAGAAACTTTAATAAATCTTTCACGGATTTGCTCCCGTCGGAGTTAGCACAATCCGCTGCCGGGTTTTAACCCGACAGCAGTGACCTGTTTGAGCGAGAATTACTCGTCTTCCAGTTCGATGTTGATACCCAGCGAACGAATCTCTTTCAACAATACGTTGAAGGATTCTGGCATGCCCGGCTCCATCTGATGGTTGCCGTCCACGATGTTTTTATACATCTTGGTACGACCGTTCACGTCATCAGACTTAACGGTCAGCATTTCCTGCACTCTGAAAGGCTGCGGG
+
CCCCCGGGGGGGGGGGGG9FGGGGCGGGGGGGGGGGGGGGGGGG9EFFFGGEFGGGGGGGGGGGGGGGGGGGGGGGGDGGGGGGGGGGGGGDGEGGGGGGGGGGGGG7F@FC@CFGGG9FGGGGGGGGGGGGGGGGGFC7EFFEFGGGGGGGDECGGGGGGGGGGGFGGGGGGGGGGFFFFEFFGCCFFFFFFDFE@4DCAFEGFFFFFFFFGGGFF@@?@DDDFFF<FCEFEFFF6));CC<89097??(6?:1(,64<<>B2/)4<9?((()-6<B9<AF>084822)58<:BB6(36(
@M01607:188:000000000-KTTC9:1:1101:23678:4477 2:N:0:AAGGAGAC+CCGAAGAT
TTAGTCTGCGCTTTCAGCAACTTTAATAAATCTTTCACGGATTTGCTCCCGTCGGAGTTAGCACAATCCGCTGCCGGGTTTTAACCCGACAGCAGTGACCTGTTTGAGCGAGAATTACTCGTCTTCCAGTTCGATGTTGATACCCAGCGAACGAATCTCTTTCAACAATACGTTGAAGGATTCTGGCATGCCCGGCTCCATCTGATGGTTGCCGTCCACGATGTTTTTATACATCTTGGTACGACCGTTCACGTCATCAGACTTAACGGTGAGCATTTCCTGCATTGCCAGAAGCTGAGGT
+
CCCCCGGGGGGGGGGGG,,CFGGGGGGGGGGGGGGGGGGGGGGGGGDFGGGGGGGGGGGGGGGGGGGGGGGGGGGGGGGGDGGGGGGGGGGGGGGGGGGGGGGGGGGGGGGGGGGGGGGGGGGGGGGGGEFGGGGGGGGFGGGFFGGGGGGGGFGGGGGGGGGGGGGGGGGGGGGGGFFFFFFFGGGGFBFFFFBFAEGGFFFGGFFFFFFFG5EFFFF?>BFF39527E?C5?CEFFFFFFF<9192674<18::0<<<5?:AFAFFBB0:<?A254:)6<??>B<A824:1::)2<:1(
@M01607:188:000000000-KTTC9:1:1101:23418:4483 2:N:0:AAGGAGAC+CCGAAGAT
TTAGTCTGCGCTTTCAGACACTTTAATAAATCTTTCACGGATTTGCTCCCGTCGGAGTTAGCACAATCCGCTGCCGGGTTTTAACCCGACAGCAGTGACCTGTTTGAGCGAGAATTACTCGTCTTCCAGTTCGATGTTGATACCCAGCGAACGAATCTCTTTCAACAATACGTTGAAGGATTCTGGCATGCCCGGCTCCATCTGATGGTTGCCGTCCACGATGTTTTTATACATCTTGGTACGACCGTTCACGTCATCAGACTTAACGGTGATCATTTCCTGCACCCGCCTTTGCTTAGGC
+
CCCCCGGGGGGGGGGGG9,FFGGGGGGGGGGGGGGGGGGGGGGGGGGGGGGGGGGGGGGGGGGGGGGGGGCEEGFFEDGGCGGGGGGGGGGGGGFGGGGGFGGGGGGGGDGGGGGGGGGGGGGGCFGGGFGGGGGGGGGFGGGGGGGGGGGGGFGGGFGGGGGGGGGGGGGGGGG+C<AFFCFFGGGGFFFFFFFF=BGGFFA>D6BAEFFFCEEFF?;@B=7335A?<EEF39C)+6)11<;@32911::A<:??:AA))48<FA<B>?F?)44<><<2>B::?1,36;:?2444)).<(
@M01607:188:000000000-KTTC9:1:1101:22977:4495 2:N:0:AAGGAGAC+CCGAAGAT
TTAGTCTGCGCTTTCAGACACTTTAATAAATCTTTCACGGATTTGCTCCCGTCGGAGTTAGCACAATCCGCTGCCGGGTTTTAACCCGACAGCAGTGACCTGTTTGAGCGAGAATTACTCGTCTTCCAGTTCGATGTTGATACCCAGCGAACGAATCTCTTTCAACAATACGTTGAAGGATTCTGGCATGCCCGGCTCCATCTGATGGTTGCCGTCCACGATGTTTTTATACATCTTGGTACGACCGTTCACGTCATCAGACTTAACGGTGAGCATTTCCTGCAGCCGCCCAGGCTGAGGG
+
CCCCCGGGGGGGGGGGG,,CFGGGGGGGGGGGGGGGGGGGGGGGGGFFGGGGGGGGGGGGGGGGGGCGGGGGGGGGGGGGGGGGGGGGGGGGGGGGGGGGGGGGG?FGGGGECEGGGGGGGGGGGGGGGEGGGGGGGGGFGGGFGGGGCEGGGFGFGGGGGGFGGGGDGGGGGGGGGFFFFFFFGGGGFDFFFFFB=DGGFFFGFFFFFEBACCEFEDFFFFFFFEA;;E<5<EEFFFEFFFF?9>:7?:?DFFBFB<A??FBFFAA?>:0::074-6<)-55<(4,1((--4::<<3(44
@M01607:188:000000000-KTTC9:1:1101:16432:4498 2:N:0:AAGGAGAC+CCGAAGAT
TTAGTCTGCGCTTTCAGAAACTTTAATAAATCTTTCACGGATTTGCTCCCGTCGGAGTTAGCACAATCCGCTGCCGGGTTTTAACCCGACAGCAGTGACCTGTTTGAGCGAGAATTACTCGTCTTCCAGTTCGATGTTGATACCCAGCGAACGAATCTCTTTCAACAATACGTTGAAGGATTCTGGCATGCCCGGCTCCATCTGATGGTTGCCGTCCACGATGTTTTTATACATCTTGGTACGACCGTTCACGTCATCAGACTTAACGGTGAGCATTTCCTGCATAACATTAAGCTGAGGG
+
CCCCCGGGGGGGGGGGGGD,===CEFGGGGFGGGGGGGGGGGDE9FFGGGGGGGGEGGFGGGGGGGGGGGGDGGFGGGGGGGGGAF8CFEGGGDGGGGCGGGGGGGGCGGGGGGG;FGGGGGGGGGGGDF=EEFGGGGGFGGGDFGFFEGGGGFGGGGGGGGGGGFGGGGGFFGGFGFFFFFFFGGGGFBFFF5BE=>GGFFFG=>AABEBFGGGBFFE@@=@=C<A@FEFFEC3?=E4B3?@?@:B11:72<:1:?F<<2:DF4>BB>BB08>ABF64:948:B>FFAAA455<A)5:64
@M01607:188:000000000-KTTC9:1:1101:7804:4507 2:N:0:AAGGAGAC+CCGAAGAT
TTAGTCTGCGCTTTCAGAAACTTTAATAAATCTTTCACGGATTTGCTCCCGTCGGAGTTAGCACAATCCGCTGCCGGGTTTTAACCCGACAGCAGTGACCTGTTTGAGCGAGCATTACTCGTCTTCCAGTTCGATGTTGATACCCAGCGAACGAATCTCTTTCAACAATACGTTGAAGGATTCTGGCATGCCCGGCTCCATCTGATGGTTGCCGTCCACGATGTTTTTATACATCTTGGTACGCCCGTTCACGTCATCAGATTTAACGGTGCGCATTTCACGGAGGTGTTCGAGCTGTGGT
+
CCCCCGGEGDGGGGGGGC@FFDGGGGGGFGGGGGGFGGGDGE,B@FEFGGGGGGGGGGGFGGGGGGGF@GGFGGGEDCFG,FFGGGGGEGFGGGGGGGCFGGAFF8FGGGG@+>FD9FEFGFGCCFFGG=EFEGGGFC,+=DGGFGCGEG+BEFGFGEGDF8,@EA9F<:FDCDFFG5?*AE5FGGGGFBAEF>DE):7CF+*=@FFA6A5FD5E5?9==57?(93A?3<)?EE));<);)7(.(6(.(6(.82(((6))))))*))3(-(((-(32...).((,-,-),66234(,),4(
@M01607:188:000000000-KTTC9:1:1101:8258:4512 2:N:0:AAGGAGAC+CCGAAGAT
TTAGTCTGCGCTTTCAGAAACTTTAATAAATCTTTCATGGATTTGCTCCCGTCGGAGTTAGCACAATCCGCTGCCGGGTTTTAACCCGACAGCAGTGACCTGTTTGAGCGAGAATTACTCGTCTTCCAGTTCGATGTTGATACCCAGCGAACGAATCTCTTTCAACAATACGTTGAAGGATTCTGGCATGCCCGGCTCCATCTGATGGTTGCCGTCCACGATGTTTTTATACATCTTGGTACGACCGCTCCCGTCATCAGACTTAACGGTGAGCATTTCCTGCAAGTTGTGAGGCTGAGGG
+
CCCCCGGGGGGGGGGGGGCFGGGGGGGGGGGGGGGGGFGGGGGFGFCEGGGGGGGGGGGGGGGGGGGGGGGGGGGGGGFGGGGGCGGGGGGGGGGGGGGGGGGGGFGGGGGEGGGCFGAEGGGGGGGGGGGGGGGGGGG;8DGGGFDGGEG6=?EDGFGGGGGGGGGG,@DFGGFGGFFFFEFAFG6+@C>CABFF)9C9+=9:C6C>EEFFCEGE>@E2>BDFC7617?3)19?9AE39)97@91,.6(,43:??:A<?24260-68;:?F:().<)6))-31).))-)4<A3(4??:?(
@M01607:188:000000000-KTTC9:1:1101:7687:4517 2:N:0:AAGGAGAC+CCGAAGAT
TTAGTCTGCGCTTTCAGAAACTTTAATAAATCTTTCACGGATTTGCTCCCGTCGGAGTTAGCACAATCCGCTGCCGGGTTTTAACCCGACAGCAGTGACCTGTTTGAGCGAGAATTACTCGTCTTCCAGTTCGATGTTGATACCCAGCGAACGAATCTCTTTCAACAATACGTTGAAGGATTCTGGCATGCCCGGCTCCATCTGATGGTTGCCGTCCACGATGTGTTTATACACCTTGGTACGACCGTTCACGTCATCAGACTTAACGGTGCGCATTTCCTGTACGGTTTGTTCCTGAGGC
+
CCCCCGGGCFC@FFGFC9,CFGGFC9FGGG<FCEF<FFFEC@@FDCE@C<FE@FCGF@DFF9DEGFEFGCEG@76@B@:@,C<=CACEGEGCFGGFGG<ECFGGGFFCEFC@CC9EFG9,8=BE8FA?B=9E>>DG>DD+,6,4D?D8CEDE=*=6@@FGGF=FFGGFGGGGFCCFCAFFF7A?;EFC8@A@**95-9DFFFF>FFFFEEEFGEG46@*/(5=3).26<?CE))//).(;)6(636;8,2(6(4:((6)4),)6*.4,(-4((,4,84-64)6):19(((-4:))))).((
@M01607:188:000000000-KTTC9:1:1101:16161:4519 2:N:0:AAGGAGAC+CCGAAGAT
TTAGTCTGCGCTTTCAGAAACTTTAATAAATCTTTCACGGATTTGCTCCCGTCGGAGTTAGCACAATCCGCTGCCGGGTTTTAACCCGACAGCAGTGACCTGTTTGAGCGAGAATTACTCGTCTTCCAGTTCGATGTTGATACCCAGCGAACGAATCTCTTTCAACAATACGTTGAAGGATTCTGGCATGCCCGGCTCCATCTGATGGTTGCCGTCCACGATGTTTTTATACATCTTGGTACGACCGTTCACGTCATCAGACTTAACGGTGAGCATTTCCTGCACGATCTCCGGCTGAGGG
+
CCCCCGGGGGGGGGGGGGFGGGGGGGGGGGGGGGGGGGGGGGGGGGGFGGGGGGGGGGGGGGGGGGGGGGGGGGGGGGGGDGGGGGGGGGGGGGGGGGGGFGGGGGGGGGDGGGGDGGFGGGGGGGGGGGGGGGGGGGGFGGGGGFGGGGGGGFGGGGGGGGGGGGGGFGGGFGGGGFFFFFFFGGGGFFF@FDEBAEGGFFFGGFFFFFFFGDGFFFEDBBF16<;?;EFEFCFEFFFBEEFD@>@D?BBFBB<?0<A<2::<=AFFF014:0>7AAAAAFF:B60(.3<ABF9;B021,
@M01607:188:000000000-KTTC9:1:1101:20165:4538 2:N:0:AAGGAGAC+CCGAAGAT
TTAGTCTGCGCTTTCAGAAACTTTAATAAATCTTTCACGGATTTGCTCCCGTCGGAGTTAGCACAATCCGCTGCCGGGTTTTAACCCGACAGCAGTGACCTGTTTGAGCGAGAATTACTCGTCTTCCAGTTCGATGTTGATACCCAGCGAACGAATCTCTTTCAACAATACGTTGAAGGATTCTGGCATGCCCGGCTCCATCTGATGGTTGCCGTCCACGATGTTTTTATACATCTTGGTACGACCGTTCACGTCATCAGACTTAACGGTTAGCATTTCCTGCACAGGTCCTAGCTGAGGG
+
CCCCCGGGGGGGGGG66,=;CFGGGGGGGGGGGGGGGGGGDGGGGGFGGGGGGGGGGGGGGGGGGGGGGGGGGGGGGGGGGGGGGGGGGGGGGGGGGGGGGGGGGGGGGGGGG7EGGGGGGGGGGGGGGGGGGGGGGGGFGGGGGGGGEGGGGFGGGGGGGGGGGGGGGGGGGGGGGFF?AEFFGFGGFFFEFF>DFFDDFFEGF6BFFFBFGDGE?@:D==@@FCA@@FFEEEEFFE8FFFFDF9><FFFFBFFF?F><<7:BF><B;?0:BAAFF26<A<B1>2313224<<2:4<6?B
@M01607:188:000000000-KTTC9:1:1101:12229:4542 2:N:0:AAGGAGAC+CCGAAGAT
TTAGTCTGCGCTTTCAGAAACTTTAATAAATCTTTCACGGATTTGCTCCCGTCGGAGTTAGCACAATCCGCTGCCGGGTTTTAACCCGACAGCAGTGACCTGTTTGAGCGAGAATTACTCGTCTTCCAGTTCGATGTTGATACCCAGCGAACGAATCTCTTTCAACAATACGTTGAAGGATTCTGGCATGCCCGGCTCCATCTGATGGTTGCCGTCCACGATGTTTTTATACATCTTGGTACGACCGTTCACGTCATCATACTTAACGGTTAGCATTTCCTGAATGAATTAAGGCGTAGGG
+
CCCCCGGGGGGGGGGE@F@EFGGGGGGGGGGGGGGGGGGGGGGGAFFGGGGGGGGGGGGGFGGGGGGGGGGGGGFGGGGGGGGGFGGGGGDGGGGGGGGGGGGGGFG7FGDGCGGGGGGGGGGGGGGGGGGGGGGGGFGFGGGGGGGGEGGGGFGGGGFGGGGGGGGGGGGGGCDG+@FFFFFFGFGFF@FEFBFFFFGGFFFGGFFFFFEFG=5AFFFF>DD(7?FD@EFFC3<?FCEFCE;?67@@6:2:?BF62)))).:<@A)391(,.69A2::)6))).67-)))).5((((43(
@M01607:188:000000000-KTTC9:1:1101:20769:4553 2:N:0:AAGGAGAC+CCGAAGAT
TTAGTCTGCGCTTTCAGAAACTTTAATAAATCTTTCACGGATTTGCTCCCGTCGGAGTTAGCACAATCCGCTGCCGGGTTTTAACCCGACAGCAGTGACCTGTTTGAGCGAGAATTACTCGTCTTCCAGTTCGATGTTGATACCCAGCGAACGAATCTCTTTCAACAATACGTTGAAGGATTCTGGCATGCCCGGCTCCATCTGATGGTTGCCGTCCACGATGTTTTTATACATCTTGGTACGACCGTTCACGTCATCAGACTTAACGGTTAGCATTTCCTGCAAAATAGTAAGCTGAGGT
+
CCCCCGGGGGGGGGG;<,<CFFGGGGGGGGGGGGGGGGGGGGGGGFAFGGGGGGGGGGGGGGGGGGGGGGGGGGGGGDGGEGGGGGGGGGGGGGGGGGGGGGGGG8FGGGCEGGGGGGGGGGGGGGGGGFGGGGGGGGGFGGGFFFFGGGGGGFGGGGGGGGGGGGGGGGGGDGGGGFFFFFFFGGFFFFFFFFFDAFGFFFEGFFFFEEBFFEGEFFEFFFFD<CFFFFFFC36;F?8=)<<?91>FFFFFFF??(56<2:DB@BF<(-(-3:45552:AB7:B<73)4).64>F??BB,
@M01607:188:000000000-KTTC9:1:1101:26098:4554 2:N:0:AAGGAGAC+CCGAAGAT
TTAGTCTGCGCTTTCAGAAACTTTAATAAATCTTTCACGGATTTGCTCCCGTCGGAGTTAGCACAATCCGCTGCCGGGTTTTAACCCGACAGCAGTGACCTGTTTGAGCGAGAATTACTCGTCTTCCAGTTCGATGTTGATACCCAGCGAACGAATCTCTTTCAACAATACGTTGAAGGATTCTGGCATGCCCGGCTCCATCTGATGGTTGCCGTCCACGATGTTTTTATACATCTTGGTACGACCGTTCACGTCATCAGACTTAACGGTGTGCATTTCCTGCATTGTATGGAGCTGAGGT
+
CCC8CEFAF7FFGGGFCG,CFGFGC@EFFGGGGGGGGGC:+BCG,ECF<F7FF:FB+BEF,CFEFFDG8C=CFCGE@EFEEGEFFFGDEFGEGCFFGGGGG=FGG@EG?CEFGECCFGEFGA8FCFFFCE9FEFCFGFGFFDCD=EGECCGGDAGGGGGGGGGFADDGFGGFF?CGFFF6CEFFGGGFFD5);BEFFFGGFF*BF98AEEF;75=B?@@>=FD@?7.:DCFFFECCFFFFFF;;;66@8::<1:?B<>277:7A=94?>F((-65A2:52:2((6<?>4>974(4<:),:,
@M01607:188:000000000-KTTC9:1:1101:22701:4556 2:N:0:AAGGAGAC+CCGAAGAT
TTAGTCTGCGCTTTCAGCCACTTTAATAAATCTTTCACGGATTTGCTCCCGTCGGAGTTAGCACAATCCGCTGCCGGGTTTTAACCCGACAGCAGTGACCTGTTTGAGCGAGAATTACTCGTCTTCCAGTTCGATGTTGATACCCAGCGAACGAATCTCTTTCAACAATACGTTGAAGGATTCTGGCATGCCCGGCTCCATCTGATGGTTGCCGTCCACGATGTTTTTATACATCTTGGTACGACCGTTCACGTCATCAGACTTAACGGTGAGCATTTCCTGCAAATTCCCGTGCTGAGGC
+
CCCCCGGGGGGGGGGGG,,CFGGGGGGGGGGGGGGGGGGGGGGGGGFFGGGFGGGGGGGGGGGGGGGGGGGGGGGGGGGGDFGGGGGGGGGGGGGGGGGGGGGGGGGGGDGE8=FFGGGGGGDFCFGGGFGGGGGGGGGFGGGGGGGGGGGGGFCGEGGGGGGDDFDGGGGGGGGFFFFFFFFFGGFFFFF@FAFFAFGGFFFGGFFFFFFFGGGDEDFD22=;<?A?DCCEECEFFFEFEFDF9;9??:BBFBF02<<??FBFF2),(((-4?F?ABFAFAB?2646)<???::14:(3-
@M01607:188:000000000-KTTC9:1:1101:7961:4565 2:N:0:AAGGAGAC+CCGAAGAT
TTAGTCTGCGCTTTCAGAAACTTTAATAAATCTTTCACGGATTTGCTCCCGTCGGAGTTAGCACAATCCGCTGCCGGGTTTTAACCCGACAGCAGTGACCTGTTTGAGCGAGAATTACTCGTCTTCCAGTTCGATGTTGATACCCAGCGAACGAATCTCTTTCAACAATACGTTGAAGGATTCTGGCATGCCCGGCTCCATCTGATGGTTGCCGTCCACGATGTTTTTATACATCTTGGTACGACCGTTCACGTCATCAGACTTAACGGTGAGCATTTCCTGCACTTCAACTCGCTGAGAG
+
CCCCCGGGGGGGGGGGGG9FGGGGGGGGGGGFGGGGGGGGG>FGGGGGGGGGGGGGGGGGGGGGGGGGGDGGGGGGGGGGGGGGGGGGGGFGGGFGGGGGGGGGGFG<FGGEGDGAFGGFGGGGGGGGGGGGGGGGGGGFFFGGGGFGDGGGGFGGGGGGGGGGGGGGGGGGGFGFGFFAF=FFGFGGFFFFFFFFFFCGFFFFGFFFEFFFF5?AE>EDFDF=?);6@E).66C?=?86)??0,3:?60(-,40826>7?70<F>A<B?:2(8-82:A<AA(,3)).-:4-5((((,())
@M01607:188:000000000-KTTC9:1:1101:8554:4566 2:N:0:AAGGAGAC+CCGAAGAT
TTAGTCTGCGCTTTCAGAAACTTTAATAAATCTTTCACGGATTTGCTCCCGTCGGAGTTAGCACAATCCGCTGCCGGGTTTTAACCCGACAGCAGTGACCTGTTTGAGCGAGAATTACTCGTCTTCCAGTTCGATGTTGATACCCAGCGAACGAATCTCTTTCAACAATACGTTGAAGGATTCTGGCATGCCCGGCCCCATCTGATGGTTGCCGGCCACGATGTTTTTATGACTCTTGGTACGACCGTTCACGTCATCAGGCTTAACGGTGAGCATTTCCTGCATCACAACAACTGCGGGC
+
CCCCCGGGGGGGGGGGGEFGGGFGGFFGGGGGGGGGGGGDDGCF<FEFEGGGGGGGGGGGGGGFGGGGG7DGE>AFEEGEFGGGGGGGGFEBFEGGFFCFGFGGGGG7EFG8CGGGCG=FGGGGGGDGGGGGGGFG?EGFCGGGDCDFCEGEDFGGGDGGGGFDFGGFGDFGCD6+=8AA?<FFGFFFF@FFFBEA)*;;9A=::@FFFF>AF**08;DF6(,/?9;=07)))974=EF*))/212612.35?2(((.)))(.1)6636?((2.).45)6)4,(.)).).2(((,()(,((
@M01607:188:000000000-KTTC9:1:1101:8833:4589 2:N:0:AAGGAGAC+CCGAAGAT
TTAGTCTGCGCTTTCAGAAACTTTAATAAATCTTTCACGGATTTGCTCCCGTCGGAGTTAGCACAATCCGCTGCCGGGTTTTAACCCGACAGCAGTGACCTGTTTGAGCGAGAATTACTCGTCTTCCAGTTCGATGTTGATACCCAGCGAACGAATCTCTTTCAACAATACGTTGAAGGATTCTGGCATGCCCGGCTCCATCTGATGGTTGCCGTCCACGATGTTTTTATACATCTTGGTACGACCGTTCACGTCATCAGACTTAACGGTGAGCATTTCCTGCAAATTTTTTGGCTGAGGG
+
CCCCCGGGGGGGGGGGG<FEGGGGGGGGGGGGGGGGGGGGGGGGGGEGGGGGGGGGGGGGGGGGGGGGGDGGGGGGGGGGGGGGGFGGGGGDGGGGGGGGGGGGGGGGGGGGGGGGGGGGGGGGGGGGGGGGGFGGGFFFGGGGGGFF>EGGGFGGGGGGGGGGGGGGGGGGGGGGGFFFFEFFGGGGFFFEFAFEFFGGFFEGFFFFFFBFG5:BD@B@FFF@5<F6;EECC?CEFFEFFE(876@D8<?964601:6)58?>4)),(812(,))-6-6>)((5.544A<963..1802(
@M01607:188:000000000-KTTC9:1:1101:24748:4600 2:N:0:AAGGAGAC+CCGAAGAT
TTAGTCTGCGCTTTCAGAAACTTTAATAAATCTTTCACGGATTTGCTCCCGTCGGAGTTAGCACAATCCGCTGCCGGGTTTTAACCCGACAGCAGTGACCTGTTTGAGCGAGAATTACTCGTCTTCCAGTTCGATGTTGATACCCAGCGAACGAATCTCTTTCAACAATACGTTGAAGGATTCTGGCATGCCCGGCTCCATCTGATGGTTGCCGTCCACGATGTTTTTATACATCTTGGTACGACCGTTCACGTCATCAGACTTAACGGTGAGCATTTCCTGCACCCGGTGTTGCGTAGGG
+
CCCCCGGGGDGGGGGGGG,FGGGGGGGGGGGGGGGGGGGDEGGGGGGGGGGGGGGGGGGGGGGGGGGGGGGGGGGGGGGGEGGGGGGGGGGGGGGG?FGGGGGGGGGGGDGGGGGGGGGGGGGGGGGGGFFGGGGGGGGFGGGFGGGG6ECEGFDGGGGGGGGGGGGGGFCGGGGGGFFFFCFFGFGGFFF>FF>@=AGG6F=7CFFFFFEFGGGFFFE2>BF37CFDDE33?EFFAEEFFEDFFB1?:?253:B?<<>>>44)149?;?:1(4<BBF2<A248::?;62>:((6(42>:<
@M01607:188:000000000-KTTC9:1:1101:12386:4609 2:N:0:AAGGAGAC+CCGAAGAT
TTAGTCTGCGCTTTCAGAAACTTTAATAAATCTTTCACGGATTTGCTCCCGTCGGAGTTAGCACAATCCGCTGCCGGGTTTTAACCCGACAGCAGTGACCTGTTTGAGCGAGAATTACTCGTCTTCCAGTTCGATGTTGATACCCAGCGAACGAATCTCTTTCAACAATACGTTGAAGGATTCTGGCATGCCCGGCTCCATCTGATGGTTGCCGTCCACGATGTTTTTATACATCTTGGTACGACCGTTCACGTCATCAGACTTAACGGTTAGCATTTCCTGCACCCCTCGAGGCTGGGGG
+
CCCCCGGGGGGGGGGEFFFGGGGGGGGGGGGGGGGGGGGGGGGGEGFGGGGGGGGGGGGGGGGGGGGGGGGGGGGGGGGGGGGGGGGGGGGGGGGGGGGGGGGGGGG7EFFFGGGGGGGFGGGGGGGGGGGGGGGGGGGFGGGFGGGGGGGGGFGGGGGGGGGGGGGGGGGGGGGGGFFAACFFGGGGFCFEFFFFABDFFFFG>AFFFCAFCEEEFFEFF=?@EEF?FCEFF)74FEFF9ED(7>B@FFFFFB6?3))5))5<FFF?>:(246)4<244947(,4<B?F941(-.((,-(
@M01607:188:000000000-KTTC9:1:1101:6740:4613 2:N:0:AAGGAGAC+CCGAAGAT
TTAGTCTGCGCTTTCAGAAACTTTAATAAATCTTTCACGGATTTGCTCCCGTCGGAGTTAGCACAATCCGCTGCCGGGTTTTAACCCGACAGCAGTGACCTGTTTGAGCGAGGATTACTCGTCTTCCAGTTCGATGTTGATACCCAGCGAACGAATCTCTTTCAACAATACGTTGAAGGATTCTGGCATGCCCGGCTCCATCTGATGGTTGCCGTCCACGATGTTTTTATACATCTTGGTACGACCGTTCACGTCATCAGACTTAACGGTGAGCATTTCCTGCACACGCAAATGCCGAGGA
+
CCCCCGGGGGGGGGGGGG9FGGGGGGGGGGGGGGGGGGGGGGGGGGGGGGGGGDFEGGGGGGGGGGGGGDGGGGFGGGG7EGGGGGGGGGGGGGGGGGGGGGGFGGGFGGGG+BEFGGGGGGGGGGGGGGGGGGGGGGGBFGGCGGGGGGGGGFDG6DEGGGGGGGGGGGGGGGGGFFFFFEFFDGFGFFF@FFFFBFGGFFFG7FFFFFFFGG5?EFF@0(//5<5?FEEE?3)9FF3=4??D>B9BF7,):<::,523.,5AFFA<BF0<6024<<<A<42(243;3(--642)(--4(
@M01607:188:000000000-KTTC9:1:1101:9158:4614 2:N:0:AAGGAGAC+CCGAAGAT
TTAGTCTGCGCTTTCAGAAACTTTAATAAATCTTTCACGGATTTGCTCCCGTCGGAGTTAGCACAATCCGCTGCCGGGTTTTAACCCGACAGCAGTGACCTGTTTGAGCGAGAATTACTCGTCTTCCAGTTCGATGTTGATACCCAGCGAACGAATCTCTTTCAACAATACGTTGAAGGATTCTGGCATGCCCGGCTCCATCTGATGGTTGCCGTCCACGATGTTTTTATACATCTTGGTACGACCGTTCACGTCATCAGACTTAACGGTGAGCATTTCCTGCAGCATGAAGTGCTGAGGG
+
CCCCCGGGGGGGGGGGGCCFGGGGGGGGGGGGGGGGGGGEGGGGGGFGGGGGGGGDGGGGGGGGGGGGGGGGGGGGGGGGGGGGGGFEGGGGGGGGGGGGGGGGGGGGGGGGGGGGGGGGGGGGGGGGGFGGGGGGGGGFGGGFGGGGGGGGGFEGGGGFGGGGGGGGGGGGGGGGGFFFFEFFGCFGFFACFFFFBEGGFFFGGFC4BCDFGEEFFFFDFBF@<9;11C6CEFEF6C3/;57@;@B@<B><FF:(35<DDFF9BFAF>?1:1:A?FDDFFF7?F??AA<2<>)).446:(
@M01607:188:000000000-KTTC9:1:1101:8521:4617 2:N:0:AAGGAGAC+CCGAAGAT
TTAGTCTGCGCTTTCAGAAACTTTAATAAATCTTTCACGGATTTGCTCCCGTCGGAGTTAGCACAATCCGCTGCCGGGTTTTAACCCGACAGCAGTGACCTGTTTGAGCGAGAACTACTCGTCTTCCAGTTCGATGTTGATACCCAGCGAACGAATCTCTTTCAACAATACGTTGAAGGTTTCTGGCATGCCCGGCTCCATCTGATGGTTGCCGTCCATGATTTCTTTATACATCTTGGCACGACCGTTCACGTCATCAGACTTAAAGGTGAACATTTTCTTCACAAACGCTGGCCGTGGG
+
ABC@@EED9CFFDGFFFA,EFGGG@CCEFFFFGCEFGFG>GGBF<FCFEEEFFCC@FGGGGGGFG86E8FCEDG@FGGGF7FGCE,9=@C7FFGGG?C5FBFFEECF+5==+4C,@EE9:6ACFFGGFFFEGGGGCD8CBGGGG8>8DEC86>08DEG9DDC8AEFFCEFGC,@FCDFF*<:<+?,99@CA0@DB*):7;1=CC>BF4>A460:*)05/0*9*1*11<CE)..156=).)..3(:@0,(/6;111,())4)42)1.)).8:2).)994)6-))))).32(((((((((-((
@M01607:188:000000000-KTTC9:1:1101:5042:4624 2:N:0:AAGGAGAC+CCGAAGAT
TTAGTCTGCGCTTTCAGAAACTTTAATAAATCTTTCACGGATTTGCTCCCGTCGGAGTTAGCACAATCCGCTGCCGGGTTTTAACCCGACAGCAGTGACCTGTTTGAGCGAGAATTACTCGTCTTCCAGTTCGATGTTGATACCCAGCGAACGAATCTCTTTCAACAATACGTTGAAGGATTCTGGCATGCCCGGCTCCATCTGATGGTCGCCGTCCACGTTGTTTTTATAACACTTGGTACCACCGTTTCCTTCATCCGACCTTATGGTGACCTTTTCCTGCCTTATGTGACCTTGGTGC
+
CCCCCCFCFGGDFFDGG9<@EFGGGDFFGGGGGGGGGGGGFFGGGGGCGGGFGGGCEGGFDDEFFGCGFFGGEF8@BEFF@FGGGGGCGG4CEAEEFGFFGGFFGG9<,@:CC8FD9FEFCEE8DEDEFEEFCD@9DE,=EDGC8,,,@EEE?>6D6:E:FCG:DF,@DF7:,9C+C8*56AFFGGFGF)9>9<>*-:D*=967CFFF=E?41?*)8>B(,,3:;@;7?7.)1)()+))2)1))./(=(()4):<226),(((-*))))-)...))6))4595(.)).))..:>4))()-)
@M01607:188:000000000-KTTC9:1:1101:6426:4624 2:N:0:AAGGAGAC+CCGAAGAT
TTAGTCTGCGCTTTCAGAAACTTTAATAAATCTTTCACGGATTTGCTCCCGTCGGAGTTAGCACAATCCGCTGCCGGGTTTTAACCCGACAGCAGTGACCTGTTTGATCGAGAATTACTCGTCTTCCAGTTCGATGTTGATACCCAGCGAACGAATCTCTTTCAACAATACGTTGAAGGATTCTGGCATGCCCGGCTCCATCTGATGGTTGCCGTCAAAGATGTTTTTATACATCTTGGTACGACCGTTCACGTCATCGGACTTAACGGTGAGCATTTCCTGCAGGCTCCAGAGCTCAGGT
+
AC,@8<CFG@EF;@FAAA,6CF<FEF9EFGGEFFFGCFGEGGGGFE<@FDEA@@CEFGFE66@<AF,9,@@FGDEFCCFGGFE=FGCFGG+4AF4EFEEEC@F9F<<,?C@=FEF=FFGFCGCG?FGGFGDGGGGA6EADF8;48=B8=CCBEEDGEGCGDDDE,6=8@8D?DF?C<<6*:79;C:CFFFF)39<B8>D9+=4=:9A9>4:*44=;)(**(.18*1)6>?)<737?+93*7<02213;1(()35,((-(-(4,36)6((-4612-<25)69)(((((.(4:..(44).4..
@M01607:188:000000000-KTTC9:1:1101:24414:4625 2:N:0:AAGGAGAC+CCGAAGAT
TTAGTCTGCGCTTTCAGAAACTTTAATAAATCTTTCACGGATTTGCTCCCGTCGGAGTTAGCACAATCCGCTGCCGGGTTTTAACCCGACAGCAGTGACCTGTTTGAGCGAGAATTACTCGTCTTCCAGTTCGATGTTGATACCCAGCGAACGAATCTCTTTCATCAATACGTTGAAGGATTCTGGCATGCCCGGCTCCATCTGATGGTTGCCGTCCACGATGTTTTTATACATCTTGGTACGATCGTTCACGTCATCAGACTTAACGGTGAGCATTTCCTGCAATGTCAATTGCTGAGGG
+
CCCCCGGGGGDGGGGGGG,CFGGGGGGGGGGGGGGDEGGGGGGGGGFGGGGFFGDFGFFGGGGGGGGG8F7FCGGGGGGGGGGGGGGGGGD@GGGGFGFFFFEFGGFFGGCCEEGEFDEFEGGGFGGGGGFGGGGGGGGFEDGGFCFGCEEGC>>6EFGGG8DF,6@=EFFGGGC6CFF?**@CFA>FF=FCF?BF497D>6*8+=AFBFDAF**88:@22(6:<5;;(<EF3)37AE)=))/:(63@DF3)=;:?(-).)535=49<BF6?((.3:<<AFFF(824:<<):43229).4(
@M01607:188:000000000-KTTC9:1:1101:8663:4640 2:N:0:AAGGAGAC+CCGAAGAT
TTAGTCTGCGCTTTCAGAAACTTTAATAAATCTTTCACGGATTTGCTCCCGTCGGAGTTAGCACAATCCGCTGCCGGGTTTTAACCCGACAGCAGTGACCTGTTTGAGCGAGAATTACTCGTCTTCCAGTTCGATGTTGATACCCAGCGAACGAATCTCTTTCAACAATACGTTGAAGGATTCTGGCATGCCCGGCTCCATCTGATGGTTGCCGTCCACGATGTTTTTATACATCTTGGTACGACCGTTCACGTCATCAGACTTAACGGTTAGCATTTCCGGCAAATTCATAAGCTTAGGG
+
CCCCCGGGGGGGGGGGGCEFFGGGGGGGGFGGGGGGGGGGGGGGGGGGGGGGGGGGGGGGGGGGGGGGGGGGGGGGGGGGGGGGGGGGGGGGGGGGGGGGGGGGGGGGGGGGGGGGGGGGGGGGGGGGGGGGGGGGGGGFGGGFGGGGGGEEGDGGGGGGGGGGGGGF=AFGGFGGFFFFFFFFGFGFFFFEFFFFFDGFFAFGGFFFFFA4DGGFEFFFF20=CE;?F3CC?E34@C7A??<<299D??0:636?:AAD<??<95ABF?(,456))-)-(,(-374)244><)-))-4)(
@M01607:188:000000000-KTTC9:1:1101:24543:4642 2:N:0:AAGGAGAC+CCGAAGAT
TTAGTCTGCGCTTTCAGAAACTTTAATAAATCTTTCACGGATTTGCTCCCGTCGGAGTTAGCACAATCCGCTGCCGGGTTTTAACCCGACAGCAGTGACCTGTTTGAGCGAGAATTACTCGTCTTCCAGTTCGATGTTGATACCCAGCGAACGAATCTCTTTCAACAATACGTTGAAGGATTCTGGCATGCCCGGCTCCATCTGATGGTTGCCGTCCACGATGTTTTTATACATCTTGGTACGACCGTTCACGTCATCAGACTTAACGGTGAGCATTTCCTGCACATAATGAGGCTGAGGT
+
CCCCCGGGGGGGGGGGGG,FFGGGGGGGGGGGGGGGGGGGGGGGGGFFGGGGGGGGGGGGGGGGGGGGGGGGGGGGGGGGGGGGGGGGGGGGGGGGGGGGGGGGGGGGGGGGGGGGGGGGGFDGGGGGGGGGGGGGGGGFGGGDEGFGGGGGGBEGGFGGGGGGGGFDFFGGGCCC<<?FAEFFGGGGFFF5?ABEFFGGFFFGGFFFFFFFGDGFF@FFFB@8?6F@FFFECC57FC@F??@F>F@;BFFF:?BFFF<7?:?AF)6:0?0::?DFAD5AAA7(82:<<A<B9101201:.
@M01607:188:000000000-KTTC9:1:1101:19837:4646 2:N:0:AAGGAGAC+CCGAAGAT
TTAGTCTGCGCTTTCAGCAACTTTAATAAATCTTTCACGGATTTGCTCCCGTCGGAGTTAGCACAATCCGCTGCCGGGTTTTAACCCGACAGCAGTGACCTGTTTGAGCGAGAATTACTCGTCTTCCAGTTCGATGTTGATACCCAGCGAACGAATCTCTTTCAACAATACGTTGAAGGATTCTGGCATGCCCGGCTCCATCTGATGGTTGCCGTCCACGATGTTTTTATACATCTTGGTACGACCGTTCACGTCCTCAGACTTAACGGTGAGCATTTTCTGCTGCCTGGCGGGCTGAGGC
+
CCCCBEF<FEGFCFD6;6;6CCEFE@FAFGFGFC<CDEGEEG:FDA6<<C@@FFGDGGGGGGGGGCAF@CEEG7@FGEGFGCDEEF@>@FCEFGGGGGFGE?FEFFG4FEECGCAEGGFGEFD@FFGGGGFFGGGFGC4?FDD@8EFGCBEGE>E?ECEE=DEDCFE?9@C?4=F9CFF5?7FFGGGFF5*8?>DFFEGG8:AD>+=9>EB48*=:6=32>B73)/AD;3)95))116<66)2;@@B;0((.(.((-5.(),4)9-4:0-34:B3)):):>26))),42<(,4167661:(
@M01607:188:000000000-KTTC9:1:1101:16281:4656 2:N:0:AAGGAGAC+CCGAAGAT
TTAGTCTGCGCTTTCAGAAACTTTAATAAATCTTTCACGGATTTGCTCCCGTCGGAGTTAGCACAATCCGCTGCCGGGTTTTAACCCGACAGCAGTGACCTGTTTGAGCGAGAATTACTCGTCTTCCAGTTCGATGTTGATACCCAGCGAACGAATCTCTTTCAACAATACGTTGAAGGATTCTGGCATGCCCGGCTCCATCTGATGGTTGCCGTCCACGATGTTTTTATACATCTTGGTACGACCGTTCACGTCATCAGACTTAACGGTGAGCATTTCCTGCCACCTGAGTTTCTGAGGG
+
CCCCCGGGGGGGGGGGGG9FFEGGGGGGGGGGGGGGGGGGGGGGGFFGGGFFGGGGGGGGGGGGGGGGGGGGGDGGGGGGCFGGGGDFEFCGGGGGGGGGGGGGGGGGGGDGGGFCGGFEGGGGFFGGFFCGGGGGGGFFGGGGGF88=8>B8>@8@8BEGFEGA=9,@:=6ECFGG+0*;733C4***1;@C@9>>DD0=CCC+=B*>*3?;*7?//59(53;37=<1?3<???C+<);35<19;@;???><8?:()-544?9F2269?6314)4<AFB>).()..4:((5)).)4:A6:
@M01607:188:000000000-KTTC9:1:1101:21804:4665 2:N:0:AAGGAGAC+CCGAAGAT
TTAGTCTGCGCTTTCAGACACTTTAATAAATCTTTCACGGATTTGCTCCCGTCGGAGTTAGCACAATCCGCTGCCGGGTTTTAACCCGACAGCAGTGACCTGTTTGAGCGAGAATTACTCGTCTTCCAGTTCGATGTTGATACCCAGCGAACGAATCTCTTTCAACAATACGTTGAAGGATTCTGGCATGCCCGGCTCCATCTGATGGTTGCCGTCCACGATGTTTTTATACATCTTGGTACGACCGTTCACGTCATCAGACTTAACGGTGAGCATTTCCTGCACAGCTACTAACTGAGGG
+
CCCCCGGGGGGGGGGGG,;EFGGGGGGGGGGGGGGGGGGGGGGGGGFGGGGGGGGGGGGGGGGGGGGGGGGGGGGGGGGGGGGGGGGGGGFGGGGGFGGGGGGGGEFFFBF>EGGGGGGGGGGGGGGGGCFGGGGGGGGFGGGGFGGGDGGGGFGGGGGGGGGGGGGGGGGGGGGGGFFFFFFFGGGGF@F5F55>>ADGFFCF7A86>FEFC*CBDFFF>FFDFCF0;C)65<C)757ACFFFF>>?6:>A(42<<A)4)42<@BBFB?68:04?)64:<)44()4382<2.),6))418
@M01607:188:000000000-KTTC9:1:1101:14642:4666 2:N:0:AAGGAGAC+CCGAAGAT
TTAGTCTGCGCTTTCAGAAACTTTAATAAATCTTTCACGGATTTGCTCCCGTCGGAGTTAGCACAATCCGCTGCCGGGTTTTAACCCGACAGCAGTGACCTGTTTGAGCGAGAATTACTCGTCTTCCAGTTCGATGTTGATACCCAGCGAACGAATCTCTTTCAACAATACGTTGAAGGATTCTGGCATGCCCGGCTCCATCTGATGGTTGCCGTCCACGATGTTTGTATACATCTTGGTACGACCGTTCACGTCATCAGACTTAACGGTGAGCATTTCCTGCATTCGGATTCGCCGATGG
+
CCCCCGGGGGGGGGGGGGGGGFGGGGGGGGGGGGGGGFGGGGGGGGGGFGGGGDGGGGGGGGFFGGGGFGGGGGGGGGGG>FFGGGGGGG7FFGGGGGGGGGGGGGGGGG>FEGGGGGGFGGGGGGGGGDEGGGFGGGGFGGGFGGGGGGEEGFGGGGGGGGGCFFGGGCDGFC9CGFFFFFFFGGCFF9F@FF>>2ADGCA*:C9AAE6?AGE:??@32(/=,./)6??)1<5?CFE8F3)6;2297;::-8??0754223:2F92<9::?B:<?A<))))(.2).)80:1.(((((((-
@M01607:188:000000000-KTTC9:1:1101:22433:4673 2:N:0:AAGGAGAC+CCGAAGAT
TTAGTCTGCGCTTTCAGACACTTTAATAAATCTTTCACGGATTTGCTCCCGTCGGAGTTAGCACAATCCGCTGCCGGGTTTTAACCCGACAGCAGTGACCTGTTTGAGCGAGAATTACTCGTCTTCCAGTTCGATGTTGATACCCAGCGAACGAATCTCTTTCAACAATACGTTGAAGGATTCTGGCATGCCCGGCTCCATCTGATGGTTGCCGTCCACGATGTTTTTATACATCTTGGTACGACCGTTCACGTCATCAGACTTAACGGTAGCATTTCCTGCCGTAGACCCTGCTGAGGTG
+
CCCCCGGGGGGGGGGGGC,FFGGGGGGGGGGGGGGGGGGGGGGGGGGGGGGGGGGGGGGGGGGGGGGGGGGGGGGGGGGGGGGGGGGGGGGGGGGGGGGGGGGGGGGGGGGCGGGEGGGGGGGDGGGGFFGGGGGGGGGFGGGGGGGGGGGGGFGGGGGGGGGGGGGGGGGGGGGGGFFFFFFFGGGGFFFFFAB>59CGFFFGGFAFFFEFGGEFFFFFFFFFFCFDF<?<CEFFF?@FC?<?9B@<F?7>??((4442.4247<91>?16:94<4:A<4((11-(,4.113?4))(44,
@M01607:188:000000000-KTTC9:1:1101:26035:4680 2:N:0:AAGGAGAC+CCGAAGAT
TTAGTCTGCGCTTTCAGAAACTTTAATAAATCTTTCACGGATTTGCTCCCGTCGGAGTTAGCACAATCCGCTGCCGGGTTTTAACCCGACAGCAGTGACCTGTTTGAGCGAGAATTACTCGTCTTCCAGTTCGATGTTGATACCCAGCGAACGAATCTCTTTCAACAATACGTTGAAGGATTCTGGCATGCCCGGCTCCATCTGATGGTTGCCGTCCACGATGTTTTTATACATCTTGGTACGACCGTTCACGTCATCAGACTTAACGGTTAGCATTTCCTGCAAAGAATGAAGCTGAGGG
+
CCCCCGGGGGGGGGGGGG<EGGGGGGGGGGGGGGGGGGGGGGGGGGEEGGGGGGGGGGGGGGGGGGGGGGGGGGGGGGGCEGGFFFFGGGGGGGGGGGGGGGGGGGGGGGGGGGGGGGGGGGGGGGGFF4EFGGGGGGGFGGGGFGGGGGGEGFG?GGGFEFFFFFGG?FGGGCGFCFFFACFFFFGGFFFEFFFFAEGGFFFGCFFFECFFFGGFFFFF>28(9?F??<?EEFF?CE@F;CF<B9:,31:9??<:<A2<2:?<952(71((.).))..64A(.4)2(4)..4<77?<21(
@M01607:188:000000000-KTTC9:1:1101:9701:4695 2:N:0:AAGGAGAC+CCGAAGAT
TTAGTCTGCGCTTTCAGAAACTTTAATAAATCTTTCACGGATTTGCTCCCGTCGGAGTTAGCACAATCCGCTGCCGGGTTTTAACCCGACAGCAGTGACCTGTTTGAGCGAGAATTACTCGTCTTCCAGTTCGATGTTGATACCCAGCGAACGAATCTCTTTCAACAATACGTTGAAGGATTCTGGCATGCCCGGCTCCATCTGATGGTTGCCGTCCACGATGTTTTTATACATCTTGGTACGACCGTTCACGTCATCAGACTTAACGGTTAGCATTTCCTGCATTGTTGTTAGCTGAGGG
+
CCCCCGGGGGGGGGGGG<FGGGGGGGGGGGGGGGGGGGGGGGGGGGGGGGGGGGGGGGGGGGGGGGGGGGGGGGGGGGGGEGGGGGGGGGGGGGGGGGGGGGGGGGGGGGGGG7FGGGFGGGGGGGGGGGGGGGFGGGGFGGGFFFGGGGGGGFGGDFGGGGGGGGGGGGGGGGGGGFFFFEFFFGFGFFFBA>?D>E7CCFEFGFFFFFFFGGGFFFF2==D=)781=?36<5??FE@F?FFFF9;;6:3561(875445:):B><?92(44<AAFFFFF2?04))64,4<2<96<311(
@M01607:188:000000000-KTTC9:1:1101:23298:4711 2:N:0:AAGGAGAC+CCGAAGAT
TTAGTCTGCGCTTTCAGCTACTTTAATAAATCTTTCACGGATTTGCTCCCGTCGGAGTTAGCACAATCCGCTGCCGGGTTTTAACCCGACAGCAGTGACCTGTTTGAGCGAGAATTACTCGTCTTCCAGTTCGATGTTGATACCCAGCGAACGAATCTCTTTCAACAATACGTTGAAGGATTCTGGCATGCCCGGCTCCATCTGATGGTTGCCGTCCACGATGTTTTTATACATCTTGGTACGACCGTTCACGTCATCAGACTTAACGGTTAGCATTTCCCGCAGGCTTGAACCCTTAGTG
+
CCC<AFFFGGGGEGGDA<,CFFDGFCFCGGGGGFGGFEE@@EFGFGFGEG>FGGGGEGGGGGGGGGECEGDFFEGGGGGGEFFGGFEEEGFGGG8FAGDGFGGDEEGEEBFFDGFGAFCFEGEEGGGFD;9EEGGGD8D9DCGG?EFEEGGGG>EDGGDFGGGGGGDGG7+:ECGDCFFFF7FFDFFGFFFFAD5@=EDGFF=FGFCFEFDAD*=?B>EF2>?@?9;;DE).))9;F5@FFF(3>F;D:B()43141))5.424/6A?>10(244.64)))((-3;(4((.3)(-(()-)-
@M01607:188:000000000-KTTC9:1:1101:25516:4729 2:N:0:AAGGAGAC+CCGAAGAT
TTAGTCTGCGCTTTCAGAAACTTTAATAAATCTTTCACGGATTTGCTCCCGTCGGAGTTAGCACAATCCGCTGCCGGGTTTTAACCCGACAGCAGTGACCTGTTTGAGCGAGAATTACTCGTCTTCCAGTTCGATGTTGATACCCAGCGAACGAATCTCTTTCAACAATACGTTGAAGGATTCTGGCATGCCCGGCTCCATCTGATGGTTGCCGTCCACGATGTTTTTATACACCTTGGTACGACCGTTCACGTCATCAGACTTAACGGTGAGCATTTCCTGCAAGCGTTCATGCCTGGGG
+
CCCCBFGFGDGDCGGGGG9FGGGGGFGFGGEGGGCA@<ECECFGE9FFCFFFGGGGEFFGGGGGGGGGGG@FFGGDGCGGCGFGGEGGGGGGGGGGFFFEGFGGGGCA8B+>@EGGGGFGEG+AEFGGFF9FGGGGEGGFGGF@89FFGGGGGFGDEF8GGCGFGGGGGFGGGGFFFFF?*>AA@FFGFDF:FFAD4@>79BC>FFFFEFDFGGGD)(8>@B?;ECFFF)<C?)/66>18?.24(7@F<7:>63:?:A<?<??-*5663<<?8022<29)6<70))((-13864))))(--
@M01607:188:000000000-KTTC9:1:1101:20635:4745 2:N:0:AAGGAGAC+CCGAAGAT
TTAGTCTGCGCTTTCAGCAACTTTAATAAATCTTTCACGGATTTGCTCCCGTCGGAGTTAGCACAATCCGCTGCCGGGTTTTAACCCGACAGCAGTGACCTGTTTGAGCGAGAATTACTCGTCTTCCAGTTCGATGTTGATACCCAGCGAACGAATCTCTTTCAACAATACGTTGAAGGATTCTGGCATGCCCGGCTCCATCTGATGGTTGCCGTCCACGATGTTTTTATACATCTTGGTACGACCGTTCAAGTCATCAGACTTAACGGTGAGCATTTCCGGCAGATCCTAAGGCTGAGGG
+
CCCCCGGGGGGGGGG66,==EFFGGGGGGGGGGGGGGGGGGGGGGGFFGGGGGGGGGGGGGGGGGGGGGGGGGGGGGGGGGGGGGGGGGGGGGGGGGGGGGGGGGGGGGGGGGDGGGGGGGGGGGGGGGGGGGGGGGGGFGGGDEGFGGGGGGFGGEFFGGGGGGGGGGGGGGGF?EBF?FCFFGGGDACFEFFFFBFGGFCCGGFFFEE>FGGGD)6BF=>D(..;=656??E??A?<A))(6(3:@6(())-)6<>9))8?9*4<80:(8:>2?BA)61(149(.5<2<)((2:(4.,-
@M01607:188:000000000-KTTC9:1:1101:18574:4754 2:N:0:AAGGAGAC+CCGAAGAT
TTAGTCTGCGCTTTCAGAAACTTTAATAAATCTTTCACGGATTTGCTCCCGTCGGAGTTAGCACAATCCGCTGCCGGGTTTTAACCCGACAGCAGTGACCTGTTTGAGCGAGAATTACTCGTCTTCCAGTTCGATGTTGATACCCAGCGAACGAATCTCTTTCAACAATACGTTGAAGGATTCTGGCATGCCCGGCTCCATCTGATGGTTGCCGTCCACGATGTTTTTATACATCTTGGTACGACCGTTCACGTCATCAGACTTAACGGTGAGCATTTCCTGCACCTGCCTTGGCTGGAGG
+
CCCCCGGGGGGGGGGFGGG6==CFFGGGGGGGGGGGGGGGDGGGDGFFGGEGGGGGGGGGGG<EGGGGGGGGGGGGGGGGGGGGGGGGGGDGGGGGGGGGGGGGGGGGGGGGDGCGGGGGGGGGGGGGGGGGGGCFDFADGGGFGGGGGGGGGFGGCFGGGGGGGGGGGGGGGGGGGFFFFFFFGGG>CCFE5@BAAFGGFFFFFFFFFEDF?EEEE@BDFFF8E?FFD?EF6?E4AC3ACE<2@@92<7(:32(47>>?).8AFAA0>F0:?7)362)664?0:?7?<:7A:?(4:((,-
@M01607:188:000000000-KTTC9:1:1101:20668:4763 2:N:0:AAGGAGAC+CCGAAGAT
TTAGTCTGCGCTTTCAGCAACTTTAATAAATCTTTCACGGATTTGCTCCCGTCGGAGTTAGCACAATCCGCTGCCGGGTTTTAACCCGACAGCAGTGACCTGTTTGAGCGAGAATTACTCGTCTTCCAGTTCGATGTTGATACCCAGCGAACGAATCTCTTTCAACAATACGTTGAAGGATTCTGGCATGCCCGGCTCCATCTGATGGTTGCCGTCCACGATGTTTTTATACATCTTGGTACGACCGTTCACGTCATCAGACTTAACGGTGAGCATTTCCTGCTTCATCGATTGCCTAGGG
+
CCCCCGGGGGGGGGG;;,==EFGGGGGGGGGGGGGGGGGGGGGGGCCEFGGGGGGGGGGGGGGGGGGGGDGGEDGGGGGGGGGGGGGGGGGGGGGGFGGGGGGGGGGGGEF7>BFDGGGGGGGGGGGGGGFGGGGGGGGFGGGGGGGGGGGGGFGF>:DGGGGGGGGFGGGFGGGG9AFFACFFGGGFFFFCFFEF5ADFFFFGGFF>;CEFGGGFFF@929?3CCFFFFFFE??9CC);CE7;BFFF13(6:3:?7>4))44)/<A?>B?034<?>><AA>?09)).48(42())))4<(
@M01607:188:000000000-KTTC9:1:1101:8052:4770 2:N:0:AAGGAGAC+CCGAAGAT
TTAGTCTGCGCTTTCAGAAACTTTAATAAATCTTTCACGGATTTGCTCCCGTCGGAGTTAGCACAATCCGCTGCCGGGTTTTAACCCGACAGCAGTGACCTGTTTGAGCGAGAATTACTCGTCTTCCAGTTCGATGTTGATACCCAGCGAACGAATCTCTTTCAACAATACGTTGAAGGATTCTGGCATGCCCGGCTCCATCTGATGGTTGCCGTCCACGATGTTTTTATACATCTTGGTACGACCGTTCACGTCATCAGCCTTAACGGTTAGCATTTCCTGCATATGTGATGGCTGTGGG
+
CCCCCGGGGGCGGGGGGGDGEEFGGGGGGAFGGFGG9DGCEGGDGGGFGF@FCCECGGFGGFGGGGGGGEGGGGFGGGGGDGGGFFFGFEFGGGCFFGFAGFGCF?E+EFF@EEGAFCAFGGGDFGGGGGGFGGGGGGCFGGGGGFCCGGGECBGGGADFGFGGGGGFGGGGGGGG@AFFFFFF7C5CF=AE*9?*:@CFFFFGGCFFE=?FGD5?4>B56913)1.6;EEC?C5.36=B4?;,:;>?-(.)28(3:4).).,5?<>?0:(,())6<695<<B()6)66)6<25<1((,,(
@M01607:188:000000000-KTTC9:1:1101:8610:4774 2:N:0:AAGGAGAC+CCGAAGAT
TTAGTCTGCGCTTTCAGAAACTTTAATAAATCTTTCACGGATTTGCTCCCGTCGGAGTTAGCACAATCCGCTGCCGGGTTTTAACCCGACAGCAGTGACCTGTTTGAGCGAGAATTACTCGTCTTCCAGTTCGATGTTGATACCCAGCGAACGAATCTCTTTCAACAATACGTTGAAGGATTCTGGCATGCCCGGCTCCATCTGATGGTTGCCGTCCACGATGCTTTTATACATCTTGGTACGACCGTTCACGTCATCAGACTTAACGGTGAGCATTTCCTGCAGTTTCACATGCTGAGGC
+
CCCCCGGGGGGGGGGGGFDFGGGGGGGGGGGGGGGGGGGGGGGGDDFFGGGGGGGGGEGGGGGAFEFGGGGGGGGGGGGGEGGGGGGGGGGGGGGGGGGGGGGGGGG?FGG>GGGGGGFFGGGGGGGGGEGGGFGGGGGFGGGFFGFGGGEEGFGGGGGGGGGGGGGFFGGGGDG?CAFFFEFFGCGFB@FF6@BD=BCGFFC7=BCFBFAFDG*8BFFDFB?17?FFFFFFFFF9C?F=6<;@F@9?<0(.(.3144<B2:?D=AF69F(412AFF9<9)-:?0)<9A9<292>:)5(3(
@M01607:188:000000000-KTTC9:1:1101:11933:4780 2:N:0:AAGGAGAC+CCGAAGAT
TTAGTCTGCGCTTTCAGAAACTTTAATAAATCTTTCACGGATTTGCTCCCGTCGGAGTTAGCACAATCCGCTGCCGGGTTTTAACCCGACAGCAGTGACCTGTTTGAGCGAGAATTACTCGTCTTCCAGTTCGATGTTGATACCCAGCGAACGAATCTCTTTCAACAATACGTTGAAGGATTCTGGCATGCCCGGCTCCATCTGATGGTTGCCGTCCACGATGTTTTTATACATCTTGGTACGACCGTTCACGTCATCAGACTTAACGGTGAGCATTTCCTGCATTCAATACGGCTGAGGG
+
CCCCCGGGGGGGGGGEFGFGGGGGGGGGGGGGGGGGGGGGGGGGEGGGGGGGGGGGGGGGGGGGGGGGGDGGGGGGGGGGCFGGGGGGGGGGGGGGGGGFGGGGGGGDGF>FGGGGGGFGEGGGGGGGGGGGGGGGGGGFGGGGGGGGGGGGGFGGGGGGGGGGGGGGGGGGGFGCFFFFFFFFGEGGFFF5FBBEBD9DFFFGGFFFFCAFGGGFFFF?BDFFFFFFDEE?EFFFFFEFFFF@FFFFFFFFF?61:99<7??<6AAB96(4(52>:><BFB73<4<<2>B>6<6;2?6:(
@M01607:188:000000000-KTTC9:1:1101:7611:4782 2:N:0:AAGGAGAC+CCGAAGAT
TTAGTCTGCGCTTTCAGAAACTTTAATAAATCTTTCACGGATTTGCTCCCGTCGGAGTTAGCACAATCCGCTGCCGGGTTTTAACCCGACAGCAGTGACCTGTTTGAGCGAGAATTACTCGTCTTCCAGTTCGATGTTGATACCCAGCGAACGAATCTCTTTCAACAATACGTTGAAGGATTCTGGCATGCCCGGCTCCATCTGATGGTTGCCGTCCACGATGTTTTTATACATCTTGGTACGACCGTTCACGTCATCAGACCTAACGGTGAGCATTTCCTGCATTCTCAATTCCTCGGGC
+
CCCCCGGGGGGGGGFGFECEFGGGGGGGGGFGGGGGGGGGGGGGGGGGGGGGGGGGGGGGGGGGGGGDFGGCFGGGGG:FEGGGFFCGCFGEFGFGGGGFGGGGGGGGGGGGGGFCGGFGEGGFGGGGGG9EEGGFGGGFFFGGGGGGGGGGG?GFGEGGGGDFGGGGGFFCFFGGGFFF6*69CFGGF@F5AE5>5?C?BACCF6A6>A?FGGEDEF@==21,59A???/.)97;F?@B6C2;6@BF0(2)3(((46))32(4*8(40,,((5).6642<A:0:)-)))))6)..)((((
@M01607:188:000000000-KTTC9:1:1101:12363:4790 2:N:0:AAGGAGAC+CCGAAGAT
TTAGTCTGCGCTTTCAGAAACTTTAATAAATCTTTCACGGATCTGCTCCCGTCGGAGTTAGCACAATCCGCTGCCGGGTTTTAACCCGACAGCAGTGACCTGTTTGAGCGAGAATTACTCGTCTTCCAGTTCGATGTTGATACCCAGCGAACGAATCTCTTTCAACAATACGTTGAAGGATTCTGGCATGCCCGGCTCCATCTGATGGTTGCCGTCCACGATGTTTTTATACATCTTGGTACGACCGTTCACGTCATCAGACTTAACGGTGAGCATTTCCTACAACTGAGTAAGCTGAGGC
+
CCCCCGGGGGGGGGGEEFFGGGGGGGGGGGGGGGFGGGGGGGGGFGFGGGGGGGGGEGGGEGGGGGFGFGGGGGFGGGGGGGGGGGGGGG>FGGGGGGGGGGGGGGG7FFEGCEFFGGFGGGDGGFGGGFFGGGFGGFGFGGFGGGGGGEGGGEGGGGGFGFGGGGGFFGGGGGFCFFFFFEFFGDGFF@FFADBE=DGGFFEFCFFFFF?FGDEEFFF@>B05C?FF6CCFF?7CFC8B)?1<0;B@??F>FF<::<927?2<@9>BB?:06(42A):<DFF?BF7:2)5)6-).,)(4-
@M01607:188:000000000-KTTC9:1:1101:20427:4799 2:N:0:AAGGAGAC+CCGAAGAT
TTAGTCTGCGCTTTCAGCAACTTTAATAAATCTTTCACGGATTTGCTCCCGTCGGAGTTAGCACAATCCGCTACCGGGTTTTAACCCGACAGCAGTGACCTGTTTGAGCGAGAATTACTCGTCTTCCAGTTCGATGTTGATACCCAGCGAACGAATCTCTTTCAACAATACGTTGAAGGATTCTGGCATGCCCGGCTCCATCTGATGGTTGCCGTCCACGATGTTGTTATACATCTTGGTACGACCGTTCACGTCATAAGACTTAACGGTTAGCATTTCCTGCCTGTCCTATTGCTTAGGT
+
CCCCCGGGGGGGGGG6,,==CFFGGGGGGGGGGGGGGGGGGGGGGFFEFGGGGGGGGGGGGGGGGGGGGGGGCGGGGGGGGGGGCFFGGGGGDGGGGGGGGFGGAFFGGEC@EGGGGGGGGFGGGGGGGGGGGG8EGFGFGGGGFGGGGGGGGB8DGGGGGCFGGFFCGFFGFGGFGFFFFEFFFGGGFFAEF>955BGGFFEFGFFAEF8FC5EFFFE>@BDDF)=?C?<<C35CFE3=6??FFBFD<:760811().4.8<2*6-((((-(---4994:22(,-6,))).5)44)-54)
@M01607:188:000000000-KTTC9:1:1101:20259:4800 2:N:0:AAGGAGAC+CCGAAGAT
TTAGTCTGCGCTTTCAGAAACTTTAATAAATCTTTCACGGATTTGCTCCCGTCGGAGTTAGCACAATCCGCTGCCGGGTTTTAACCCGACAGCAGTGACCTGTTTGAGCGAGAATTACTCGTCTTCCAGTTCGATGTTGATACCCAGCGAACGAATCTCTTTCAACAATACGTTGAAGGATTCTGGCATGCCCGGCTCCATCTGATGGTTGCCGTCCACGATGTTTTTATACATCTTGGTACGACCGTTCACGTCATCAGACTTAACGGTGAGCATTTCCTGCAAGTACACATGTTGAGGG
+
CCCCCGGGGGGGGGG6<,==FFGGGGGGGGGGGGGGGGGGGGGGGCC@FFFGGGGGGGGGGGGGGGGGGGGGGGGGGGGGGGGGGGGGGGGGGGGGGGGGGGGGGGGGGGGGGGGGGGGGEGGGGGGGFGGGGGGGGGGFGGGGGGGGGGGGGFGGGFFGGGGGGGGFGFFGFCGFFFFFFFFFGEGGFBFEAFEFAFGGFFFGGFFFEF4;DEC859E@@FF@EFFFFFCE?EFEFF@B??DFFF@DBFF<04:626>?2>4<=4409:2<0(..:A6ADA04<ABABDF<:<).-).((
@M01607:188:000000000-KTTC9:1:1101:13478:4804 2:N:0:AAGGAGAC+CCGAAGAT
TTAGTCTGCGCTTTCAGAAACTTTAATAAATCTTTCACGGATTTGCTCCCGTCGGAGTTAGCACAATCCGCCGCCGGGTTTTAACCCGACAGCAGTGACCTGTTTGAGCGAGAATTACTCGTCTTCCAGTTCGATGTTGATACCCAGCGAACGAATCTCTTTCAACAATACGTTGAAGGATTCTGGCATGCCCGGCTCCATCTGATGGTTGCCGTCCACGATGTTTTTATACATCTTGGTACGACCGTTCACGTCATCAGACTTAACGGTGAGCATTTCCTGCACCCTGCCCCGCTGAGGG
+
CCCCCGGGGGGGGGGECFEFGEFGGGGGGGGGGGGGGGGGGGGGCDAEFFGFGGGDGGGGGGGGGGEGGGGGGGGGGGGGGGGGG9FFGG:CFGGGGGGGGFGGGFG7FE7FEEGGGGFGGEGGGGGGGGGGGGGGGGF?FGGGEGGCECG6=AG6EFDEGGGFFG?FC9DFFGGGCAFACCFFGGGF>BF=A>9BAFGGAA48=8=F>=)?:*=>B<EF06=@E5;0=EFFF?).+<3FEE?@>B(-88><(3:08)6<?:0<BBFFF?0:6:A?AA>2).303?24,31::11-2(40(
@M01607:188:000000000-KTTC9:1:1101:10432:4811 2:N:0:AAGGAGAC+CCGAAGAT
TTAGTCTGCGCTTTCAGAAACTTTAATAAATCTTTCACGGATTTGCTCCCGTCGGAGTTAGCACAATCCGCTGCCGGGTTTTAACCCGACAGCAGTGACCTGTTTGAGCGAGAATTACTCGTCTTCCAGTTCGATGTTGATACCCAGCGAACGAATCTCTTTCAACAATACGTTGAAGGATTCTGGCATGCCCGGCTCCATCTGATGGTTGCCGTCCACGATGTTTTTATACATCTTGGTACGACCGTTCACGTCATCAGACTTAACGGTTAGCATTTCCTGCACGTATTCAGGCTGAGGC
+
CCCCCGGGGGGGGGGGGCFGGGGGGGGGGGGGGGGGGGGGGGGGGGGGGGGGGGGGGGGGGGGGGGGGGGGGGGGGEGGGGGGGGGGGGGGGGGGGDFFGGGGGGGGGGGGGGGGGGGFGGGGGGGGGGGGGGGGGGF8CGFGGGGFGGE8BEFGGGGCFFGGGGGGGGFFFGGFFFFAFFCAFGGGGFFFFFADF=D*CFFCFGFFFFFBFGEC?;=B@@BF3<?F((1<5?CCFFF@FFF<;(2(83:7A032(45A2)))6@).31(,,4<4>DFFA24((5??0)())4312?B<<(
@M01607:188:000000000-KTTC9:1:1101:19208:4816 2:N:0:AAGGAGAC+CCGAAGAT
TTAGTCTGCGCTTTCAGAAACTTTAATAAATCTTTCACGGATTTGCTCCCGTCGGAGTTAGCACAATCCGCTGCCGGGTTTTAACCCGACAGCAGTGACCTGTTTGAGCGAGAATTACTCGTCTTCCAGTTCGATGTTGATACCCAGCGAACGAATCTCTTTCAACAATACGTTGAAGGATTCTGGCATGCCCGGCTCCATCTGATGGTTGCCGTCCACGATGTTTTTATACATCTTGGTACGACCGTTCACGTCATCAGACTTAACGGTGAGCATTTCCTGCAACCTCCACAGCTGAGGG
+
CCCCCGGGGGGGGGG;<,==FFGGGGGGGGGGGGGGGGGGGGGGGGFFGGGGGGGGGGGGGGGGGGGGGGGGGGGGGGGGGGGGGGGGGGGGGGGGGGGGGGGGGGGGGGGGDGGFGGGGGGGGGGGGGGGGGGGGGGGFGGGDFG?FGGGGGFGGDGGGGGGGGGGGEFGGGGGCFFFFFFFFGGGGFFFFFFFFFFGGFFFGGFFFFFFFGGGBE?@D=BF@FCFF<FFFCFFEFFEFEF1;;BFFFFFFFF1::BBFB?2<64A?FF60:?>FFFBFA<?:A?:2(((3:((,4<6?(
@M01607:188:000000000-KTTC9:1:1101:4939:4818 2:N:0:AAGGAGAC+CCGAAGAT
TTAGTCTGCGCTTTCAGAAACTTTAATAAATCTTTCACGGATTTGCTCCCGTCGGAGTTAGCACAATCCGCTGCCGGGTTTTAACCCGACAGCAGTGACCTGTTTGAGCGAGAATTACTCGTCTTCCAGTTCGATGTTGATACCCAGCGAACGAATCTCTTTCAACAATACGTTGAAGGATTCTGGCATGCCCGGCTCCATCTGATGGTTGCCGTCCACGATGTTTTTATACATCTTGGTACGACCGTTCACGTCATCAGACTTAACGGTGAGCATTTCCTGCCCAATCCCTAGCTGAGGG
+
CCCCCGGCFGGF>FFGF,CCFFGGAEEFEGGGGFGGCGGGGGGGFGCEFFGGGGG@FGDFAFGGGGGF@FDEGG8FGGGGGGGGGGGGEEGDFGGFGGGGGGGG<?DCFDC+BEFAFGCEEACFGGGGD=>EGF,9@FDDCDFD8,4DCECEEFGGGFGGGGGGGC,DEGGGG+++?8CAFAACGFGGFFFFFFFFFFGGFFAF7CFFECDFFE:?D(35(5=,.75?FFC)7?C?F))17<;,(6:@FFFF:(4((.<>?DFF956<6:B024),6.5<A92(..(,(())5(,)6).4-
@M01607:188:000000000-KTTC9:1:1101:25761:4848 2:N:0:AAGGAGAC+CCGAAGAT
TTAGTCTGCGCTTTCAGACACTTTAATAAATCTTTCACGGATTTGCTCCCGTCGGAGTTAGCACAATCCGCTGCCGGGTTTTAACCCGACAGCAGTGACCTGTTTGAGCGAGAATTACTCGTCTTCCAGTTCGATGTTGATACCCAGCGAACGAATCTCTTTCAACAATACGTTGAAGGATTCTGGCATGCCCGGCTCCATCTGATGGTTGCCGTCCACGATGTTTTTATCAACTTTGTACCGACCGTTCCCTTCTCAGGCTTCACGGTTAAGCTTTTCTTGCTCCGCCGGGGCTGAGGGG
+
CCCCCGGGGGGGGGGGGG,EFGGGGGGGGGGGGGGGGGGGGGGGGGGGGGBFGGGGGGGGGGGGGGGGGGGGGGGGGGGGGGGGGGGGGGGGGGGGGAFGGGGGGGGGGGDGGGGGGGGGGGGGGGGGGGGGGGGGGFGFGGGDFG?FGGGGGFGGGGGGFGGGGGFGGGGGGG?CFAFFFEFFGFGGFDFFFEFABFGGFF=FFFAAFEAAGGGD>255=B@3?C;0()1))(//+7)1))(/:((4((().)())))(((4(12,432,))))65)4-)-)).430,,41(-(,,,4((
@M01607:188:000000000-KTTC9:1:1101:17060:4849 2:N:0:AAGGAGAC+CCGAAGAT
TTAGTCTGCGCTTTCAGAAACTTTAATAAATCTTTCACGGATTTGCTCCCGTCGGAGTTAGCACAATCCGCTGCCGGGTTTTAACCCGACAGCAGTGACCTGTTTGAGCGAGAATTACTCGTCTTCCAGTTCGATGTTGATACCCAGCGAACGAATCTCTTTCAACAATACGTTGAAGGATTCTGGCATGCCCGGCTCCATCTGATGGTTGTCGTCCACGATGTTTTTATACATCTTGGTACGACCGTTCACGTCATCAGCCTTAACGGTGAGCATTTCCTGCAGGTTTTTGTGCTGAGGT
+
CCCCCGGGGGGGGGGGGGG@CCFFGGGGGGGGGGGGGGGGGGGGAFFDGGGGGGGGGGGGGGGGGGGGGGGGEGFGGGGGGGGGGGGGGGGGGGGGGGGGGGGGGGFGGGGGGGGGGGGGGGGGGGGGGGGGGGGGGGGFGGG8FGGGGGGEGFGGGDGGGGGGFCGFGGGGGGGGFFFFFFFFGGGFFFFFFFFFABGGFF=GGFF*:C*:?CC5?==>9>=@FFFFFFEFFFF?7C384<?F@;0;D?29(,8<?<))).444<>09B0,6>4)66:442((.(.)6:?9:()-))(-.
@M01607:188:000000000-KTTC9:1:1101:25212:4850 2:N:0:AAGGAGAC+CCGAAGAT
TTAGTCTGCGCTTTCAGAAACTTTAATAAATCTTTCACGGATTTGCTCCCGTCGGAGTTAGCACAATCCGCTGCCGGGTTTTAACCCGACAGCAGTGACCTGTTTGAGCGAGAATTACTCGTCTTCCAGTTCGATGTTGATACCCAGCGAACGAATCTCTTTCAACAATACGTTGAAGGATTCTGGCATGCCCGGCTCCATCTGATGGTTGCCGTCCACGATGTTTTTATACATCTTGGTACGACCGTTCACGTCATCAGACTTAACGGTGATCATTTCCTGCAGTAAAGAAGACTAGGCA
+
CCCCCGGGGGGGGGGGGGAFGGGGGGGGGGGGGGGGGGGGGGGGGGFGGGGGGGGGGGGGGGGGGGGGGGFGGGGGGGGGGGGGGGGGGGGGGGGGGGGGGGGGGGGGGGGGGGGGGGGGGGGGGGGGGGFGGGGGGGGFGGGGGGGGGGGGGFCGEGGGGGGGGGGGGGGGGGGGGFFFFFFFGGGGFCFEFFFFBDGGFFFGGFFFFFFFGGE;BDFFFFF3?3ADFFFEFEFFFFEFEFF@BBF<BF>A<?FF?A<???228<>?>:(4.:<>A45<AA:3:)6:AA244(.67(58)
@M01607:188:000000000-KTTC9:1:1101:16619:4854 2:N:0:AAGGAGAC+CCGAAGAT
TTAGTCTGCGCTTTCAGAAACTTTAATAAATCTTTCACGGATTTGCTCCCGTCGGAGTTAGCACAATCCGCTGCCGGGTTTTAACCCGACAGCAGTGACCTGTTTGAGCGAGAATTACTCGTCTTCCAGTTCGATGTTGATACCCAGCGAACGAATCTCTTTCAACAATACGTTGAAGGATTCTGGCATGCCCGGCTCCATCTGATGGTTGCCGTCCACGATGTTTTTATACATCTTGGTACGACCGTTCACGTCATCAGACTTAACGGTGAGCATTTCCTGCAATTTGCAGAGCTGAGGG
+
CCCCCGGGGGGGGGGGGFG<CCFFGGGGGGGGGGGGGGGGFGGGCGGGGGGGGGGGGGGGGGGGGGGGGGGGGGGGGEGGGGGGGGGGGGGGGGGGGGGGGGGGGGGGGGGGGGGGGGGGGGGGGGGGGGGGGGGGGGGFGGGGGGGGGGDGGFGGGGGGGGGGGGGFGGGGGGGGCBAFF@FFGGGGFFFFFFEFABDFFFFGFFAFFFEFDGEFFFFF@BFFCCFFFFEF?59?CEFFCF?6BBFDFB:<1:6:?A9<)8?FFFF?FF618?A?A6)6:<BBFF244><B<??<:2:1-
@M01607:188:000000000-KTTC9:1:1101:12276:4864 2:N:0:AAGGAGAC+CCGAAGAT
TTAGTCTGCGCTTTCAGAAACTTTAATAAATCTTTCACGGATTTGCTCCCGTCGGAGTTAGCACAATCCGCTGCCGGGTTTTAACCCGACAGCAGTGACCTGTTTGAGCGAGAATTACTCGTCTTCCAGTTCGATGTTGATACCCAGCGAACGAATCTCTTTCAACAATACGTTGAAGGATTCTGGCATGCCCGGCTCCATCTGATGGTTGCCGTCCACGATGTTTTTATACATCTTGGTACGACCGTTCACGTCATCAGACTTAACGGTGAGCATTTCCTGCAAAGTGCCTCGCTGAGGC
+
CCCCCGGGGGGGGGGEFFEEGGGGGGGGGGGGGGGGGGGGGGGGFGGGGGGGGGGGGGGGGGGGGGGGGGGGGGGGGGGGGGGGGGGGGGGGGGGGFGGGGGGGGGGDFGDGEGGGGGGGGGGGFFGGGFGGGDGGGGGFGGGFGGGGGGGGGFGFGFGGGGGGGGGGGGGGGGGGGFFFFEFFFFGGFFF5AE5?AEGGFFFGGFAFEEAF7EGFEFEFFFF;?<A?;EEE<?EEFEFFEF?7(2(;?FFFF??:<BAB48?DB<>BFB6?(8A?D469<<::BB>44AB.5?6:2((4-
@M01607:188:000000000-KTTC9:1:1101:11602:4869 2:N:0:AAGGAGAC+CCGAAGAT
TTAGTCTGCGCTTTCAGAAACTTTAATAAATCTTTCACGGATTTGCTCCCGTCGGAGTTAGCACAATCCGCTGCCGGGTTTTAACCCGACAGCAGTGACCTGTTTGAGCGAGAATTACTCGTCTTCCAGTTCGATGTTGATACCCAGCGAACGAATCTCTTTCAACAATACGTTAAAGGATTCTGGCATGCCCGGCTCCATCTGCTGGTTGCCGTCCACGATGTTTTTATACATCTTGGTACGACCGTTCACGTCATCAGACTTAACGGTTAGCATTTCCTGCAACCCGAGCAGCTGAGGG
+
CCCCCGGGGGGGGGGEFFFFGGGGGGGDGGGGGGGGGGGGGGGGDCDFEFFGGGGGGGGGGGGGGGGGGGGGGGGGGGGGGGGGGGGGGGGGGGGGGGGGGGEAFFG7=FDDEGGGGGGGGGGGGGGGGFGGGGGGGGGFGGGGFGGGGGGGGFGGGGGGGGGGGGGDGGGGEGGFF?A*:AFF7EGGFFFEFEDFA>DDFFFG+:9AD@?FDCCA?@ED=DDDCEFFFECCF?1)393A9?2;>:BFF?:A?:1:?A23.44A662:96(3:4>A>FB42)48<)(41(3(41?B??6,4
@M01607:188:000000000-KTTC9:1:1101:5205:4869 2:N:0:AAGGAGAC+CCGAAGAT
TTAGTCTGCGCTTTCAGAAACTTTAATAAATCTTTCACGGATTTGCTCCCGTCGGAGCTAGCACAATCCGCTGCCGGGTTTTAACCCGACAGCAGTGACCTGTTTGAGCGAGAATTACTCGTCTTCCAGTTCGATGTTGATACCCAGCGAACGAATCTCTTTCAACAATACGTTGAAGGATTCTGGCATGCCCGGCTCCATCTGATGGTTGCCGTCCACGATGTTTTTATACATCTTGGTACGACCGTTCACGTCATCAGACTTAACGGTGAGCATTTCCTTCAACTTCCCCCGCTGCTGT
+
CCCCCGGGGGGGGGGGGFGGGGGGGGGGGGGGGGGGGGGGGGGGGGGGGGGGGDGGGGGGGGGGGFFGGGGGGGGGGGGGEGGFFGGDFGGDFGGGDGGGGGGGAFGFE::@EGGGGGGG>FGGGGGGFFFGGGGFDEEFGGGADFDGGC8@CE>DEAEGGGGGADFEFGGDFGGGGFFFFFFFGGGDA5?@6BD42?DGFFEDCFFA@EEFDE*/8@B@>0;8?CF@FF537<CCFC<FEF67999<<07A?BBF:))5):><9)6321(3((.8A9)5))))--246)44(-49B(,)-
@M01607:188:000000000-KTTC9:1:1101:8140:4871 2:N:0:AAGGAGAC+CCGAAGAT
TTAGTCTGCGCTTTCAGAAACTTTAATAAATCTTTCACGGATTTGCTCCCGTCGGAGTTAGCACAATCCGCTGCCGGGTTTTAACCCGACAGCAGTGACCTGTTTGAGCGAGAATTACTCGTCTTCCAGTTCGATGTTGATACCCAGCGAACGAATCTCTTTCAACAATACGTTGAAGGATTCTGGCATGCCCGGCTCCATCTGATGGTTGCCGTCCACGATGTTTTTATACATCTTGGTACGACCGTTCCCGTCATCAGACTTAACGTTGAGCATTTCCTGCAATTCGTTATACTGAGGT
+
CCCCCGGGGGGGGGGGGGEGGGGGGGGGGGGGGGGGGGGGGGGGGGFEGGGGGGGGGGGGGGGGGGGGGGGGGGGGGGGGGGGGGGFGGGGGGGGGGGGGGGGGGFG=FEGCEGGGGGGGGGGGGGGGGFGGGGGGGGGFGGGGGGGGGGGDCEGGGGGGGGGGGGGGGGGGFFGGGFFFFEFFG7?FFFFFFFDFAFGGFFFGGFFFFFFFFGEBEDFF2BFFF92=<?<EE?<CFFFF7?1;6;1284()::BB?AB)83?AFAFF(3(1>).<<>AABFB?)<396(.,3<A<AF??>
@M01607:188:000000000-KTTC9:1:1101:5473:4878 2:N:0:AAGGAGAC+CCGAAGAT
TTAGTCTGCGCTTTCAGAAACTTTAATAAATCTTTCACGGATTTGCTCCCGTCGGAGTTAGCACAATCCGCTGCCGGGTTTTAACCCGACAGCAGTGACCTGTTTGCGCGAGAATTACTCGTCTTCCAGTTCGATGTTGATACCAAGCGAACGAATCTCTTTCAACAATACGTTGAAGGATTCTGGCATGCCCGGCTCCATCTGATGGTTGCCGTCCACGATGTTTTTATACATCTTGGTACGACCGTTCACGTCATCAGACTTCACGGTTAGCATTTCCTGCATTCATTGAAGCTGAGGG
+
CCCCCGCFGDEGGGGGGCFGGGFGGGFEFGGFGFGGGGGGFCCEFEAEFG@<FGGGDFFGGFDEFGGCGGFGEGEF:@:FEGGFFGGGEEGEGGGFGGGGGGGFGG,>+@@FDGF8CEF,BFGGFGEGFEGGG?D;EEFFGGGG,@8FECEGEFGGEGAFGGFEFG:FGGFGGFG+9?F>FEF+B:?FF@FFF59B>**4:F=>F8:43886D77?BD317?D;C<),/)))96)/77)/951;29>8610:B::,4<DBFFF2*).,4:(((-.):<)6AB::>AF<).).4).2,)(--
@M01607:188:000000000-KTTC9:1:1101:15886:4880 2:N:0:AAGGAGAC+CCGAAGAT
TTAGTCTGCGCTTTCAGAAACTTTAATAAATCTTTCACGGATTTGCTCCCGTCGGAGTTAGCACAATCCGCTGCCGGGTTTTAACCCGACAGCAGTGACCTGTTTGAGCGAGAATTACTCGTCTTCCAGTTCGATGTTGATACCCAGCGAACGAATCTCTTTCAACAATACGTTGAAGGATTCTGGCATGCCCGGCTCCATCTGATGGTTGCCGTCCACGATGTTTTTATACATCTTGGTACGACCGTTCACGTCATCAGACTTAACGGTGAGCATTTCCTTCAACGTCGTTTCCTAGGTC
+
CCCCCGGGGGGGGGGGGGDGGGGGGGGGGGGGGGGGGGGGGGGGGGFEFGGGGGGGGGGGGGGGGGGGGGGGGGGGGGGGGGGGGGGGGGEFGGGGGGGGGGGGGGGFGGGGGGGGGGFGGGGGGGGGGGGGGGGGGGGFGGGGGGGGDGGGGFGGGGGGGGGGGGGGGGGGFGCCGFFFFFFFGGGGFFFFFFFF>BGGFFFGGFFFFCAACEEEDFFF=BFFF?F<3<5EE?EEFE<A3CDDFBF@<??AFF018A<?<??A@2)(,:B:0:2)666<4).34)((((-2(5))..(.)
@M01607:188:000000000-KTTC9:1:1101:10562:4901 2:N:0:AAGGAGAC+CCGAAGAT
TTAGTCTGCGCTTTCAGAAACTTTAATAAATCTTTCACGGATTTGCTCCCGTCGGAGTTAGCACAATCCGCTGCCGGGTTTTAACCCGACAGCAGTGACCTGTTTGAGCGAGAATTACTCGTCTTCCAGTTCGATGTTGATACCCAGCGAACGAATCTCTTTCAACAATACGTTGAAGGATTCTGGCATGCCCGGCTCCATCTGATGGTTGCCGTCCACGATGTTTTTATACATCTTGGTACGACCGTTCACGTCATCAGACTTAACGGTGAGCATTTCCTGCACTCTGAACGGCTGCGGG
+
CCCCCGGGGGGGGGGGG9<FGGGGGGGGGGGGGGGGGGGDFGGGGGGGGGGGGGGGGGGGGGGGGGGGGGFGGGGGGGGGCGGGGGGDGGEGGGGGGGGGGGGGGFGDG>FGGGGGGGGGGGGGGGGGGFGGGGGGGFFFGFGFGGGGGE@CCDEGGGGGGGFGGGGFGGGG97CCCFFF*79CFFGGF@A=C>A>ABGGFFCFC6+;@EDFC7A?DDEDFFDF?.;13?39??5?76<FCED072:8::7A:<BBFFD>>>:>4)6633??BF<)-.4)<ABB:<:642:0(((-4(3((
@M01607:188:000000000-KTTC9:1:1101:16454:4903 2:N:0:AAGGAGAC+CCGAAGAT
TTAGTCTGCGCTTTCAGAAACTTTAATAAATCTTTCACGGATTTGCTCCCGTCGGAGTTAGCACAATCCGCTGCCGGGTTTTAACCCGACAGCAGTGACCTGTTTGAGCGAGAATTACTCGTCTTCCAGTTCGATGTTGATACCCAGCGAACGAATCTCTTTCAACAATACGTTGAAGGATTCTGGCATGCCCGGCTCCATCTGATGGTTGCCGTCCACGATGTTTTTATACATCTTGGTACGACCGTTCACGTCATCAGACTTAACGGTGATCATTTCCTGCATAGTCTCTGGCTGTGGC
+
CCCCCGGGGGGGGGGGGFG6CCCFFGGGGGGGGGGGGGGGGGGG<FDFGGGGGGGGGGGGGGGGGGGGGGFFCGGGGGGGGGGGGGGGGGGGGGGGGGGGGGGGGGGGGGGGGGGGGGGGGGGGGFEGGCEFGFGGGGGFGGG@>FDCECEGCBGFGCDGGGGGGGGFGGGGF;CGFFFFFFFFFGGGFFFEABEEBFGFFCCGGFAAEFBFGGGFFFF?@BFFE<8=0<<C?EEFA57=?<6((6>FB?(6?F6((:.57?B2=4919?:?).4:):<>>9?(6)-64).)),8(4(.:1
@M01607:188:000000000-KTTC9:1:1101:12682:4908 2:N:0:AAGGAGAC+CCGAAGAT
TTAGTCTGCGCTTTCAGAAACTTTAATAAATCTTTCACGGATTTGCTCCCGTCGGAGTTAGCACAATCCGCTGCCGGGTTTTAACCCGACAGCAGTGACCTGTTTGAGCGAGAATTACTCGTCTTCCAGTTCGATGTTGATACCCAGCGAACGAATCTCTTTCAACAATACGTTGAAGGATTCTGGCATGCCCGGCTCCATCTGATGGTTGCCGTCCACGATGTTTTTATACATCTTGGTACCACCGTTCACGTCATCAGACTTAACGGTCAGCATTTCCTGCATCCAAAGCTGCTGAGGT
+
CCCCCFGFGGGEBDGC<C<CFGGGGGGGGGGGGGGGGGGG@FCFFGEGFGCEGGEGFGGGGGGGGGFGGGGGGGGGGGGGEFFGGGGGGGEGGG@FEFDFG<FF9=F7FFDCCGFFFGCFEGGGGGGGG@,CC8DEFGADFFFFDGF?=CGGGF>FGGGGGGGGGGGF=CFFCDF?DF*;:CFFGGF7?CFFFF5A=BG4:>6=+=8?=A?F77*6?@E(551/67;=7?3<5CEEFC386<)15;B@2;;C;:;0(64<4::2*:>698(8254<AB499<3())(.24?,).4,)-,4(
@M01607:188:000000000-KTTC9:1:1101:16710:4909 2:N:0:AAGGAGAC+CCGAAGAT
TTAGTCTGCGCTTTCAGAAACTTTAATAAATCTTTCACGGATTTGCTCCCGTCGGAGTTAGCACAATCCGCTGCCGGGTTTTAACCCGACAGCAGTGACCTGTTTGAGCGAGAATTACTCGTCTTCCAGTTCGATGTTGATACCCAGCGAACGAATCTCTTTCAACAATACGTTGAAGGATTCTGGCATGCCCGGCTCCATCTGATGGTTGCCGTCCACGATGTTTTTATACATCTTGGTACGACCGTTCACGTCATCAGACTTAACGGTGAGCATTTCCTGCATGAATAGAGGCTGAGGG
+
CCCCCGGGGGGGGGGGGGG6CCCFGGGGGGGGGGGGGGGGGGGGDGGGGGGGGGGGGGGGGGGGGGGGGGGGGGGGGGGGDFGGGGGGGGGGGGGGGGGGGGGGGGGGGGGGGGGFGGGGGGGGGGGGGGDGGGGGGGG?FGGGGGGGGGGGEFGGGGGGGGGGGGGGGGGGGGGGDFFFFEFCCGGGFFFFFFFFAE7>FFECDFFFFEAFGGGFF?EFFFFDF<A<?E?EFEFFFFFF9CDFFF9??:7B?FF<<A47,2):=AFF9?04<08<AAFA4A:?BBBFAB>A<(28B::((
@M01607:188:000000000-KTTC9:1:1101:14686:4924 2:N:0:AAGGAGAC+CCGAAGAT
TTAGTCTGCGCTTTCAGAAACTTTAATAAATCTTTCACGGATTTGCTCCCGTCGGAGTTAGCACAATCCGCTGCCGGGTTTTAACCCGACAGCAGTGACCTGTTTGAGCGAGAATTACTCGTCTTCCAGTTCGATGTTGATACCCAGCGAACGAATCTCTTTCAACAATACGTTGAAGGATTCTGGCATGCCCGGCTCCATCTGATGGTTGCCCTCCACGATGTTTTTATACATCTTGGTACGACCGTTCACGTCATCAGACTTAACCGTGAGCATTTCCTGCCCCTAACCTCCCCGAGGC
+
6A688E@@FCF7@CFFAEG<FA,CCFAC,C<F@CEFFGFFF,@B@F<FFGDEGC+F@@EF@FFGFEFGGEF7@FGE@:7876<AFGGE:F+@F8A?=EGGFDED,??=F+44=@A4=F=F@?EFFGGCD;,CBB,@6==;@DFGGGCDEC>E>5@=C:EDE=EGAF,,@CFD@0;0?+*6*:CFFCGFF@FFFF>D)9DC>F*=+1331:*8F,485(>@225-19)38?5<<)<?7))0)9((,:2,,6.::.80(6-4)5264)6)(-(-45254):>:)2(4,8(,14.(((-2((3,
@M01607:188:000000000-KTTC9:1:1101:15086:4926 2:N:0:AAGGAGAC+CCGAAGAT
TTAGTCTGCGCTTTCAGAAACTTTAATAAATCTTTCACGGATTTGCTCCCGTCGGAGTTAGCACAATCCGCTGCCGGGTTTTAACCCGACAGCAGTGACCTGTTTGAGCGAGAATTACTCGTCTTCCAGTTCGATGTTGATACCCAGCGAACGAATCTCTTTCAACAATACGTTGAAGGATTCTGGCATGCCCGGCTCCATCTGATGGTTGCCGTCCACGATGTTTTTATACATCTTGGTACGCCCGTTCACGTCATCAGACTTAACGGTGAGCATTTCCTGCAACACCCCTCGCTGAGGC
+
CCCCCGGGGGGFEGGGGGFGGGGGGGGGGGGGFGGGGGGGGGGGGGFGGGGFGGGGGGGGGGGGGGGGGGGGGGGGGGGEGGGGFGGGGGGGGGGGFGFGF<FGGGGGGGGGCEGGGGGGGGGGGGGGGGGGGGGGG8D9FGFDFGGGGGGGGBGGGGGGGGGGGGFFGGGGG+5@75AFFFFFGGGGFBAEFFFFBD>FFFFGGFFFEEB6CCEEE?EF29;(99FF@FCF66CCFE3=)77(,7(:@F(6:1((4<-<?78A@AA?0:(3::<<AFF2A4(.28:?0914?99:<04((
@M01607:188:000000000-KTTC9:1:1101:25972:4934 2:N:0:AAGGAGAC+CCGAAGAT
TTAGTCTGCGCTTTCAGAAACTTTAATAAATCTTTCACGGATTTGCTCCCGTCGGAGTTAGCACAATCCGCTGCCGGGTTTTAACCCGACAGCAGTGACCTGTTTGAGCGAGAATTACTCGTCTTCCAGTTCGATGTTGATACCCAGCGAACGAATCTCTTTCAACAATACGTTGAAGGATTCTGGCATGCCCGGCTCCATCTGATGGTTGCCGTCCACGATGTTTTTATACATCTTGGTACGACCGTTCACGTCATTAGCCTCACCGGTTAGCATTTCCTTCAATGCCCTTTGCTTAGGG
+
CCCCCFGEGDGGCFFGDG,EFGGGGDEACFGFGGGGGEEG6@FFFE9FFCC@FGGGGGFGGGGGGGGGGGGGGDCFFCFEEFFGCCFDGE7F8FFGGGGGFFGGGFE=FGGG7CGGGGFFCFGGGDGG;F9AE8EGFGFFGFFFGFGDEGGG8:=DGFGGGGFFGGGFF,=FG?D:@9*9?ECFG7DFB@FFFEFA)3;CFA;F7BA*>EFACCGE;@E9>@F337820<.1)9));778)93(4((/21(64::(.).)(.4(0(.4(41((.:AF><))))).6)(3::(..)2))))(
@M01607:188:000000000-KTTC9:1:1101:24582:4945 2:N:0:AAGGAGAC+CCGAAGAT
TTAGTCTGCGCTTTCAGACACTTTAATAAATCTTTCACGGATTTGCTCCCGTCGGAGTTAGCACAATCCGCTGCCGGGTTTTAACCCGACAGCAGTGACCTGTTTGAGCGAGAATTACTCGTCTTCCAGTTCGATGTTGATACCCAGCGAACGAATCTCTTTCAACAATACGTTGAAGGATTCTGGCATGCCCGGCTCCATCTGATGGTTGCCGTCCACGATGTTTTTATACATCTTGGTACGACCGTTCCCGTCATCAGACTTAACGGTGAGCATTTCCTGCATTGTCCAAGGCTGAGGG
+
CCCCCGGGGGGGGGGGGG8FGGGGGGGGGGGGGGGGGGGGGGGGGGAGGGGGGGGGGGGGGGGGGGGGGDGGGGGGGGGGGGGGFFFGGGGGGGGGGGGGGGGGGGGFGGGGGGGGGGGGGGGGGGGGGFGGGGGGGGGFGGGGGGGGGGEE8?EGGGGGGGGGGGEGGFGGFGGGGFAAC@FFGGGGFFF@FFFB@DGFFC4:9ABAEE6AFEGFD?F>@D;3CEFFD3?ECEF/ACEB9?@D>>9?B.(5?B<B?92<7)4<=AFB0818::<BFF9A<4>1A<).6<AA22676:(,(
@M01607:188:000000000-KTTC9:1:1101:17309:4957 2:N:0:AAGGAGAC+CCGAAGAT
TTAGTCTGCGCTTTCAGAAACTTTAATAAATCTTTCACGGATTTGCTCCCGTCGGAGTTAGCACAATCCGCTGCCGGGTTTTAACCCGACAGCAGTGACCTGTTTGAGCGAGAATTACTCGTCTTCCAGTTCGATGTTGATACCCAGCGAACGAATCTCTTTCAACAATACGTTGAAGGATTCTGGCATGCCCGGCTCCATCTGATGGTTGCCGTCCACGATGTTTTTATACATCTTGGTACGACCGTTCACGTCATCAGACTTAACGGTGAGCATTTCCTGCATTGAACCAAACTTAGGG
+
CCCCCGGGGGGGGGGGGGG<=CEFFGGGGGGGGGGGGGGGGGGG@FGGGGGGGGGGGGGGGGGGGGGGGGGGGGFGGGGGGGGGGGGGGGGGGGGGGGGGGGGGGGGGGDEGDGGGGGGGGGGGGGGGGGGGGGGGGGGFGGGGGGGGGGGGGFGGGFGGGGGGGGGGGGGGGGGGGFFFFFFFGDGGFFFFFFFFFFGGFFEGGFFFFFDFGGGFFDEFFD@@F3A@1CEEEEFFFF@F3??;B@FFFFFF:<?B7A42)58>=AA<9:(,40<?FF>AB2(()),)5:?F:(,)).6<8
@M01607:188:000000000-KTTC9:1:1101:14257:4957 2:N:0:AAGGAGAC+CCGAAGAT
TTAGTCTGCGCTTTCAGAAACTTTAATAAATCTTTCACGGATTTGCTCCCGTCGGAGTTAGCACAATCCGCTGCCGGGTTTTAACCCGACAGCAGTGACCTGTTTGAGCGAGAATTACTCGTCTTCCAGTTCGATGTTGATACCCAGCGAACGAATCTCTTTCAACAATACGTTGAAGGATTCTGGCATGCCCGGCTCCATCTGATGGTTGCCGTCCACGATGTTTTTATACATCTTGGTACGCCCGTTCACGTCATCAGACTTAACGTTCAGCATTTCCTGCACGCCACACGTCTGTTGG
+
CCCCCGGFGGGGGGGFFGGFGEGGGGGGGFGGGGGGGGGGGGGGGGDFFGGGGDCCGGGGGCAFGGG8EC@FGGGGGGGGCGEGFG?EGGGGGGGGFGFFF,EFGDF<F=FECECFA9FEGFEGCAAFFF,4>DFGGGGFGG,=,E,@@6E6=5CF68DFGDGFGGGGGGG6<DC7C+:*5AAC9CCAA5*0@DBB4?*7139=FF+*9C*);5:8?@EF@-(,.7A@@EEC1<?3:<3B)<((:3(.3@(.(.,44)-))))-1.96,((().64>))69<04((((,(((((-.()))(
@M01607:188:000000000-KTTC9:1:1101:10902:4961 2:N:0:AAGGAGAC+CCGAAGAT
TTAGTCTGCGCTTTCAGAAACTTTAATAAATCTTTCACGGATTTGCTCCCGTCGGAGTTAGCACAATCCGCTGCCGGGTTTTAACCCGACAGCAGTGACCTGTTTGAGCGAGAATTACTCGTCTTCCAGTTCGATGTTGATACCCAGCGAACGAATCTCTTTCAACAATACGTTGAAGGATTCTGGCATGCCCGGCTCCATCTGATGGTTGCCGTCCACGATGTTTTTATACATCTTGGTACGACCGTTCACGTCATCAGACTTAACGGTGAGCATTTCCTGCAAGTTACTTGGCTGAGGG
+
CCCCCGGGGGGGGGGGGFDFGGGGGGGGGGGGGGGGGGGGGGGGGGGGGGGGGGGGGGGGGGGGGGGGGDGGGGGGGGGGDGGGGGGGGGGGGGGGGGGGGGGGGFGGGGGGDGGGGGGGGGGGGGGGGGGGGGGGGGGFGGGGGGGGGGGGGFGFGDFGGGGGGGGGFGGGGGGGGFFFFFFFGFGGFDF:FFFEFFGGFFFGGAFF@EBFGGGFFFFFF2=5?EFFDFEFFCEEFF8F?E@DFBF@BFF>?B??B>A??B?>?AA1>?(4(.424>9:2<?B>)69>FA)-80>?F?(4
@M01607:188:000000000-KTTC9:1:1101:21355:4976 2:N:0:AAGGAGAC+CCGAAGAT
TTAGTCTGCGCTTTCAGAAACTTTAATAAATCTTTCACGGATTTGCTCCCGTCGGAGTTAGCACAATCCGCTGCCGGGTTTTAACCCGACAGCAGTGACCTGTTTGAGCGAGAATTACTCGTCTTCCAGTTCGATGTTGATACCCAGCGAACGAATCTCTTTCAACAATACGTTGAAGGATTCTGGCATGCCCGGCTCCATCTGATGGTTGCCGTCCACGATGTTTTTATCCATCTTGGTACGACCGTTCACGTCATCAGACTTAACGGTGAGCATTTCCTGCACCCGCAAGCGCTGAGGC
+
CCCCCGGGGGGGGGG6;,==EFGGGGGGGGGGGGGGGGGGGGGGGGEFGGGGGGGGGGGGGGGGGGGGGGGGGGGGGGGGEGGGGGGGGGGGGGGGGGGGGGGGGGGGGGGGGGGGGGDFGGGGGGGGGGGGDDGGGGGFGGGGGGGFGDGDGEGGGGGGGGGGGFG?F:FCFFGGGFFAAEFFGGGGF@FEFEFFFAGGFFFGGFFFEF5AFDGFFFE@F286CFFFFF)7C3;;=CEF3?;7>;>;??2>:?<F04<?<>FBF<F:;3(88>2<AFFFBF?(4:<19696::BFB03((
@M01607:188:000000000-KTTC9:1:1101:9266:4977 2:N:0:AAGGAGAC+CCGAAGAT
TTAGTCTGCGCTTTCAGCAACTTTAATAAATCTTTCACGGATTTGCTCCCGTCGGAGTTAGCACAATCCGCTGCCGGGTTTTAACCCGACAGCAGTGACCTGTTTGAGCGAGAATTACTCGTCTTCCAGTTCGATGTTGATACCCAGCGAACGAATCTCTTTCAACAATACGTTGAAGGATTCTGGCATGCCCGGCTCCATCTGATGGTTGCCGTCCACGATGTTTTTATACATCTTGGTACGACCGTTCACGTTCTCAGGCTTAACGGTTAGCATTTCCTGCTGTTTGTCATTCCGAGGG
+
CCCCCGFDCFGGGGC,E6,CEFGGGGGFGGGGDFGGGGGDDGGGGGCFFGDGGGDGG7FFFGGFFG<FE@=FEGFGDGEFEGGGGGGGGGGGGGGFGGGGG@FDFGFFFGEGDGG;EGFGDGEGGGGFDFFGGC=EFGGFCFF,@FEDEE>ECA>CGGGGBFFDF9E8EC:FGGG6CFF6AA*<@E5CFDFEFFADBEDGAC*=+1@*:856?5?5?>=92>16?.2,3?3?556;C?39)962942;:35A?7(.(.-6(((,0:4(2((,16A>AA6<))(()).)414))-4),(-(,
@M01607:188:000000000-KTTC9:1:1101:22639:4977 2:N:0:AAGGAGAC+CCGAAGAT
TTAGTCTGCGCTTTCAGACACTTTAATAAATCTTTCACGGATTTGCTCCCGTCGGAGTTAGCACAATCCGCTGCCGGGTTTTAACCCGACAGCAGTGACCTGTTTGAGCGAGAATTACTCGTCTTCCAGTTCGATGTTGATACCCAGCGAACGAATCTCTTTCAACAATACGTTGAAGGATTCTGGCATGCCCGGCTCCATCTGATGGTTGCCGTCCACGATGTTTTTATACATCTTGGTACGACCGTTCACGTCATCAGACTTAACGGTGAGCATTTCCTGCAACCGACAGTGCTGAGGG
+
CCCCCGGGGGGGGGGGG<6FGGGGGGGGGGGGGGGGGGGDGGGGFGFGGGGGGGGGGGGGGGGGGGGGGGGGGGGGGGGGGGGGGGGGGGGGGGGGGGGGGGGGGGG@EEGGGGGGGGGGGGGGGGGGGGGGGGGGGGGFGGGGFGGGGG@EGFGGGGGGGGGGGGGGGGGGGGGGGFFFFFFFFFGGFFFFFBB>AEGGFFF>FCFFFF>FFCGEB9B@@>DFC?F@@FFFF??CFFEFFFFFF@BDFFFFF:?:7ADFB?DFF2<B9BBFF>ADF449><2(8?B>(3>3<<9)5911(
@M01607:188:000000000-KTTC9:1:1101:6351:4986 2:N:0:AAGGAGAC+CCGAAGAT
TTAGTCTGCGCTTTCAGAAACTTTAATAAATCTTTCACGGATTTGCTCCCGTCGGAGTTAGCACAATCCGCTGCCGGGTTTTAACCCGACAGCAGTGACCTGTTTGAGCGAGAATTACTCGTCTTCCAGTTCGATGTTGATACCCAGCGAACGAATCTCTTTCAACAATACGTTGAAGGATTCTGGCATGCCCGGCTCCATCTGATGGTTGCCGTCCACGATGTTTTTATACATCTTGGTACGACCGTTCACGTCATCAGACTTAACGGTGAGCATTTCCTGCAACTTATTGAGCTGAGGA
+
CCCCCGGGGGGGGGGGGGFGGGGGGGGGGGGGGGGGGGGGGGGGGGGGGGGGGGGGGGGGGGGGGGGGGGGGGGGGGGGGGGGGGGGGGGGGGGGGGGGGGGGGGGGCGGGEGGGGGGGGGGGGGGGGFFFGGGGGGGGFGFGGGGGGGGGGGFGGG8FGGGGGGGGGGGGF?FGFGFFFFFFFGFGGFDF=ABEFFFGGFFFF7B8FEFDFG=:DEDF@2>DD358?DFFFFFF9FFEFEFDDFFFF?FF>08:B?B9<<:?FF226BBF:??F?DAAFBFF?))(..6<45<:A()41)
@M01607:188:000000000-KTTC9:1:1101:17543:4988 2:N:0:AAGGAGAC+CCGAAGAT
TTAGTCTGCGCTTTCAGAAACTTTAATAAATCTTTCACGGATTTGCTCCCGTCGGAGTTAGCACAATCCGCTGCCGGGTTTTAACCCGACAGCAGTGACCTGTTTGAGCGAGAATTACTCGTCTTCCAGTTCGATGTTGATACCCAGCGAACGAATCTCTTTCAACAATACGTTGAAGGATTCTGGCATGCCCGGCTCCATCTGATGGTTGCCGTCCACGATGTTTTTATACATCTTGGTACGACCGTTCACGTCATCAGCCTTAACGGTGAGCATTTCCTGCACATAGTCCTGCTGAGGG
+
CCCCCGGGGGGGGGGGGGG6CCCFGGGGGGGGGGGGGGGGGGGGFGGGGGGGGGGGGGGGGGGGGGGGGGGGGGGGGGGGGGGGGGGGGGGGGGGGGGGGGGGGGGGGGGGGGGGGGGGGGGGGGGGGGGGGGGGGGGGFGGGFGGGGGGGGGFGGGGGGGGGGGG9FFGGGGGGGGFFFFEFFGFGGFFFFFFFF>FGGFFFGGFA>6A9AGEGFB@B@9BFF?<FFFFEFFEFFFF)=;E;0121;?:>DFFFF?F:2,(,)99<(26<6<0),:92>FB77?45644).<)57:B?0:
@M01607:188:000000000-KTTC9:1:1101:23375:4990 2:N:0:AAGGAGAC+CCGAAGAT
TTAGTCTGCGCTTTCAGACACTTTAATAAATCTTTCACGGATTTGCTCCCGTCGGAGTTAGCACAATCCGCTGCCGGGTTTTAACCCGACAGCAGTGACCTGTTTGAGCGAGAATTACTCGTCTTCCAGTTCGATGTTGATACCCAGCGAACGAATCTCTTTCAACAATACGTTGAAGGATTCTGGCATGCCCGGCTCCATCTGATGGTTGCCGTCCACGATGTTTTTATACATCTTGGTACGACCGTTCACGTCATCAGACTTAACGGTTAGCATTTCCTGCAGAAGAACTTGCTGAGGC
+
CCCCCGGGGGGGGGGGG,,CFGGGGGGGGGGGGGGGGGGGGGGGGGFFGGEFGGGGGGGGGGGGGGGGGGGGGGGGGGGGEGGGGGGGGGGGGGGGGGGGGGGGGFF7ECGEGGGGGGGGGGGGGGGGGGGGGGGGGGGFFDGGGGGGGGGGGEGGGGGGGGGGGGGGGGGGGGGGGFFFFFFFFGGGACFBFEDFFFGGFFFGGFFFFFFFGGE>E9ED>FFDF?F?DE<)9?EEFE8FEF?209BFB8(5:326?448)),69ABBF?1(.442<AAF<)5:>AFF3349A92-66(-(
@M01607:188:000000000-KTTC9:1:1101:12898:4992 2:N:0:AAGGAGAC+CCGAAGAT
TTAGTCTGCGCTTTCAGAAACTTTAATAAATCTTTCACGGATTTGCTCCCGTCGGAGTTAGCACAATCCGCTGCCGGGTTTTAACCCGACAGCAGTGACCTGTTTGAGCGAGAATTACTCGTCTTCCAGTTCGATGTTGATACCCAGCGAACGAATCTCTTTCAACAATACGTTGAAGGATTCTGGCATGCCCGGCTCCATCTGATGGTTGCCGTCCACGATGTTTTTATACATCTTGGTACGACCGTTCACGTCATCCGACTTAACGGTTAGCATTTCCTGCAGTCTCCCCGGGTTGGGG
+
CCCCCGGGGEGGGGGEEFFGGGGGGGGGGGGGGGGGGGGGGGGGEFGGGGGGGGGGGGGGGGGGGGGGGGGGGGGGGGGGGGGGGGGGGGGGGGGGFGGGGGGGGGGCFGGGGGGAFGGGGGGGGGGGGGGGGGGGGGFFGGGGGGGFGGGGGFECGGGGGGGGGGGFGGGGGGFGGFFFAEF?7:FGFFF@FFF>AFG99FEGGF6*:A4AFGGFFF=289?@FFF?DEEFEE?F67);;??;9BBF?<(.2760(-)(-49<F<<?B1(-8B94:AAB<2:?7)().<1((-((,(,4-
@M01607:188:000000000-KTTC9:1:1101:9955:4997 2:N:0:AAGGAGAC+CCGAAGAT
TTAGTCTGCGCTTTCAGAAACTTTAATAAATCTTTCACGGATTTGCTCCCGTCGGAGTTAGCACAATCCGCTGCCGGGTTTTAACCCGACAGCAGTGACCTGTTTGAGCGAGAATTACTCGTCTTCCAGTTCGATGTTGATACCCAGCGAACGAATCTCTTTCAACAATACGTTGAAGGATTCTGGCATGCCCGGCTCCATCTGATGGTTGCCGTCCACGATGTTTTTATACATCTTGGTACGACCGTTCACGTCATCAGACTTAACGGTGAGCATTTCCTGCCATCAAACTAGCTGAGGG
+
CCCCCGGGGGGGGGGGG9EFGGGGGGGGGGGGGGGGGGGGGGGGGGFGGGGGGGGGGGGGGGGGGGGGGGGGGGGGGGGGGGGGGGGGGGGGGGGGGGGGGGGGGGGGGGGGGEFGGGGGGGGGGGGGGGGGGGGGGGGFGGGDGGGGGGGGGEEGGGGGGGFFFGGGGGGFGGGGGFFFFCFFG:FGFFFFFF>EFFGGFFCGGFFFFFFFGGGFE?F>@DD@<CFD?EFFFCC3@C8FEC<DFBFF?<:>:<::0<<?<?>>F2)276(-2>72AB><4<(,)6:?AA>792(692(((
@M01607:188:000000000-KTTC9:1:1101:23273:4999 2:N:0:AAGGAGAC+CCGAAGAT
TTAGTCTGCGCTTTCAGCCACTTTAATAAATCTTTCACGGATTTGCTCCCGTCGGAGTTAGCACAATCCGCTGCCGGGTTTTAACCCGACAGCAGTGACCTGTTTGAGCGAGAATTACTCGTCTTCCAGTTCGATGTTGATACCCAGCGAACGAATCTCTTTCAACAATACGTTGAAGGATTCTGGCATGCCCGGCTCCATCTGATGGTTGCCGTCCACGATGTTTTTATACATCTTGGTACGACCGTTCACTGCATCAGACTTAACGGTGAGCATTTCACTCACCCCCCAACACTTCGCC
+
CCCCCGGGGGDGGGGGGA8@FFGGFFGAFC@F<,FF<FFG7@CF,EFGGG7E@@FGEEFEEFGGGGGGGCFGGGGGDCCFCGFGGGGGGGFGGG?EFFGCGEFGG8E<E>+@@+EFGGGG>FGEGGGGG=EGGGGGGGF;FDGGDFFG6>8@+?EGEGGFCFGFDFDF9EGGFGG9EFFAFEFFGE7>F=AEF***):/7BFF87BA4>*6AC*=??D*/-/75??F7;CCE1.)7A<36)1/6>@1;??72)))..).,,)).1)6:;(,-(8)3>A4))).((34(4(,(-((..)-((
@M01607:188:000000000-KTTC9:1:1101:15885:5003 2:N:0:AAGGAGAC+CCGAAGAT
TTAGTCTGCGCTTTCAGAAACTTTAATAAATCTTTCACGGATTTGCTCCCGTCGGAGTTAGCACAATCCGCTGCCGGGTTTTAACCCGACAGCAGTGACCTGTTTGAGCGAGAATTACTCGTCTTCCAGTTCGATGTTGATACCCAGCGAACGAATCTCTTTCAACAATACGTTGAAGGATTCTGGCATGCCCGGCTCCATCTGATGGTTGCCGTCCACGATGTTTTTATACATCTTGGTACGACCGTTCACGTCATCAGACTTAACGGTGAGCATTTCCTGCATCAATTCGATCTGAGGG
+
CCCCCGGGGGGGGGGGGF<FGGGGGGGGGGGGGGGGGGGGGGGGGGGFGGGGGGGGGGGGGGGGGGGGGGGGGEGGGGGGGGGGGGGGGGGGGGGGGGFGGGGGGGGGGGGGGGGFGGGGGGEGGGGGGGGGDBFGGGGFGGGCGDGFG>EGGFGGGGGGGGGGGGGCFGGGGGG?EFFFFEFFGGGGFFF@FFEE=DGGFFFDFFFA@CDFG5EDD=EFFFF,7<AFFFCF?CFFC3)0)96319@???(:1:::?A>F>?FA6AF?>B?B??>7AAB))-,8)4,8A<>34)4(54)4-
@M01607:188:000000000-KTTC9:1:1101:6914:5013 2:N:0:AAGGAGAC+CCGAAGAT
TTAGTCTGCGCTTTCAGAAACTTTAATAAATCTTTCACGGATTTGCTCCCGTCGGAGTTAGCACAATCCGCTGCCGGGTTTTAACCCGACAGCGGTGACCTGTTTGAGCGAGAATTACTCGTCTTCCAGTTCGATGTTGATACCCAGCGAACGAATCTCTTTCAACAATACGTTGAAGGATTCTGGCATGCCCGGCTCCATCTGATGGTTGCCGTCCACGATGTTTTTATACATCTTGGTCCGACCGTTCACGTCATCAGCCTTAACGGTGAGCATTTCCTTCAGTAGCCGAAGCTGAGGG
+
CCCCCGGGGGGGGGGGGF@FFGGGGGGGGGGGGGGGGGGGGGGGEGGGGGGGGGGGGGGGGGGGGGGGGCFGEGGGGGEGGGGGGGGCFGGGGGGGGGGGGGGGGGFEGGGGGGGGGGFFGCEFFGGGCFCEEDGGGGGBFGGGGFFGGGGGGFGGGDFFGGG7FGGDCCGFGFFF;85>AEFF@ADCFBF@AEEF2>DFFFECCBFFFF4AFGGED9@@90;DCC2=DCEF5<54FFFF)5:>904<8182(,,,..)4).38*6<22?:(3(.5>A<>A)-))-..6)413((.,53:1
@M01607:188:000000000-KTTC9:1:1101:9705:5018 2:N:0:AAGGAGAC+CCGAAGAT
TTAGTCTGCGCTTTCAGAAACTTTAATAAATCTTTCACGGATTTGCTCCCGTCGGAGTTAGCACAATCCGCTGCCGGGTTTTAACCCGACAGCAGTGGCCTGTTTGAGCGAGAATTACTCGTCTTCCAGTTCGATGTTGATACCCAGCGAACGAATCTCTTTCAACAATACGTTGAAGGATTCTGGCATGCCCGGCTCCATCTGATGGTTGCCGTCCACGATGTTTTTATACATCTTGGTACGACCGTTCACGTCATCAGACTTAACGGTGAGCATTTCCTGCACTCAAAATTGCTGGGGA
+
CCCCCGGGGGGGGGGGG@@FFGGGGGGGGGGGGGGGGGGGGGGGGGDFGGGGGGGGGGGGGGGGGGGGGGFGGGGGGGGGGGGGGGGGGGGGGGGGGGGGGGGGGGGGGGGGGGGGGGGGGGGGGFGGGGGGGGGGGGGFGGGGFGGGGGGGGFEGGGGGGGGGGGGGGGGGGFCC7FFFFFFFGGGGFFFEFEFF>EDFAFE7+BAABFFFFGGDFFFF@?FFF3F?;57?CE?CAE);460:>99?B::B:?::342<?B?4*<4<146<124?B<5:>A4144:?(43<BFFF>(-0(
@M01607:188:000000000-KTTC9:1:1101:24509:5020 2:N:0:AAGGAGAC+CCGAAGAT
TTAGTCTGCGCTTTCAGACACTTTAATAAATCTTTCACGGATTTGCTCCCGTCGGAGTTAGCACAATCCGCTGCCGGGTTTTAACCCGACAGCAGTGACCTGTTTGAGCGAGAATTACTCGTCTTCCAGTTCGATGTTGATACCCAGCGAACGAATCTCTTTCAACAATACGTTGAAGGATTCTGGCATGCCCGGCTCCATCTGATGGTTGCCGTCCACGATGTTTTTATACATCTTGGTACGACCGTTCACGTCATCCGACTTAACGGTTAGCATTTCCTGCCCGTGTCCCTGTTGAGGC
+
CCCCCGGGGGGGGGGGGG,CFFGGGGGGGGGGGGGGGGGGGGGGGGCFGGGGGGGGGGGGGGGGGGGGGGGGGGGGGGGGGGGGGGGGGGGGGGGGGGGGGGGGGGGGGGGGGGGGGGFGGGGGGGGGGGGGGGFGGGGFGGGFGFGGGGGGGEEGGGGGGGGGFGGFGGGGGFGGCFF*?CFFGAFGFFFEFFFF4BCCFFEGGFA*:85;FEEAE9===B?8C<5=@EEFC?CCCEEF9C1;;B>FFB0>BF2(4>)((,41=9<<03,8?>)-)6:<2)2(481(41))).)).)4:(
@M01607:188:000000000-KTTC9:1:1101:23298:5023 2:N:0:AAGGAGAC+CCGAAGAT
TTAGTCTGCGCTTTCAGCCACTTTAATAAATCTTTCACGGATTTGCTCCCGTCGGAGTTAGCACAATCCGCTGCCGGGTTTTAACCCGACAGCAGTGACCTGTTTGAGCGAGAATTACTCGTCTTCCAGTTCGATGTTGATACCCAGCGAACGAATCTCTTTCAACAATACGTTGAAGGATTCTGGCATGCCCGGCTCCATCTGATGGTTGCCGTCCACGATGTTTTTATACATCTTGGTACGACCGTTCACGTCATCAGACTTAACGGTGAGCATTTCCTGCCCATGAGATTGCTGAGGG
+
CCCCCGGGGGGGGGGGG,,@FGGGGGGGGGGGGGGGFGGGGGGGFGGGGGGGGGGGGGGGGGGGGGGGGGGGGGGGGGGGGGGGGGGGGGGGGGGGGGGGGGGGGGGGGGGEGGGGGGGGGGGGGGGGGGGGGGGGGGGFGGGGCFGGCGGGGFGGGFFGGGG8FGGGGGGFGGGGGFFFFEFFGFGGFFFFFAEE=AGGAFF7CFFABEDFFGGFE?F=2BDDCCFD0??EEEEFFFEF?ED@BBFFF70<6(-4?A22)57AB<929?6?1722<DFBFF0(.4((.).))..6)6((-
@M01607:188:000000000-KTTC9:1:1101:6118:5037 2:N:0:AAGGAGAC+CCGAAGAT
TTAGTCTGCGCTTTCAGAAACTTTAATAAATCTTTCACGGATTTGCTCCCGTCGGAGTTAGCACAATCCGCTGCCGGGTTTTAACCCGACAGCAGTGACCTGTTTGAGCGAGAATTACTCGTCTTCCAGTTCGATGTTGATACCCAGCGAACGAATCTCTTTCAACAATACGTTGAAGGATTCTGGCATGCCCGGCTCCATCTGATGGTTGCCGTCCACGATGTTTTTATACATCTTGGTACGACCGTTCACGTCATCAGACTTAACGGTGAGCATTTCCTGCACTTGACAGTGCTGAGGG
+
CCCCCGGGGGGGGGFGGFDFGGGGGGGGGGGGGGGGGGGGGGGGGGGGGGGGGGGGGGGGGGGGGGGGGGGGGGGGGGGGCGGGGGGGGGEGGGGGGGGGGGGGGGGGGGGGDGFFFA9FGGGFGGGGGGGGGGGGGGGFGGGFGGGGGGGGGFGG>DAFGGGFDFGGGGGGGGGGGFFFFF5CFCGF5@FEFFE55ADFF9AGGFFFFF?FGG=>)2>@FB6@ECF@;3)<CC?4:6;FECF<9;B(38?FF:<F?BA?28?)7:4:11((.2-)466)).,18A?9>>B234<2<),4-
@M01607:188:000000000-KTTC9:1:1101:16150:5038 2:N:0:AAGGAGAC+CCGAAGAT
TTAGTCTGCGCTTTCAGAAACTTTAATAAATCTTTCACGGATTTGCTACCGTCGGAGTTAGCACAATCCGCTGCCGGGTTTTAACCCGACAGCAGTGACCTGTTTGAGCGAGAATTACTCGTCTTCCAGTTCGATGTTGATACCCAGCGAACGAATCTCTTTCAACAATACGTTGAAGGATTCTGGCATGCCCGGCTCCATCTGATGGTTGCCGTCCACGATGTTTTTATACATCTTGGTACGACCGTTCACGTCATCAGACTTAACGGTGAGCATTTCCTGCCCGGCCCATGGCTGGTGG
+
CCCCCFGFGGGGG@FGGCDCFGGGGCFGFFFGFGGGGGGGEEFGGFF,FFGGGGGGGGGGGGGGGGGGFFGGGGFGGGGGGGGGCFFGGGCEGGGG?FFFFGGGGGGFGGCE8+FEGGGGCFEGGGFGGGGGGFFGGGEFGGGGFGGGGGGD6BEFCFGGGGGGGGGGFGGGGFGGGF5C5A?AG7CGF=?CFEFEAFGGFFC7+:9>@4*6?5/?)2>D2@DFE7A80??<)<69@?3=)76226@?:726,8<01:A))))69))(4<(20:4<>5)<4)((,(23>9:77003:4(((
@M01607:188:000000000-KTTC9:1:1101:18563:5048 2:N:0:AAGGAGAC+CCGAAGAT
TTAGTCTGCGCTTTCAGAAACTTTAATAAATCTTTCACGGATTTGCTCCCGTCGGAGTTAGCACAATCCGCTGCCGGGTTTTAACCCGACAGCAGTGACCTGTTTGAGCGAGTATTACTCGTCTTCCAGTTCGATGTTGATACCCAGCGAACGGATCTCTTTCAACAATACGTTGAAGGATTCTGGCATGCCCGGCTCCATCTGATGGTTGCCGTCCACGATGTTTTTATACATCTTGGTACGACCGTTCACGTCATCAGACTTAACGGTGAGCCTTTCCTGCAGGTCCCGATTCTGAGGG
+
CCCCCGGGGGGGGGGGGEF6CCCFGGGGGGGGGGGGGGGGGGGGAFFFGG@FGGGGGGGGGGGGGGGGGGGGGGGGGGGGGGGGGGGGGGGGGGGGGGGGGGGGGGGGGDGGGGGGGGGGGGGGGGGGGGGGGGFAFGGFGGGGFGGGGGGGGFGGDFFGGGGGGFF8CGGGGFGGFFFFFEFFGGGGFFFFFFFFFBGGFFEG7FCFEF?FG5CBFFE9>53539)38EECC?64+6;F)91(7@B?:1240::<146?F>DBFAAF6:((,((.8))62:2(.(.,38((((.).450(
@M01607:188:000000000-KTTC9:1:1101:10606:5055 2:N:0:AAGGAGAC+CCGAAGAT
TTAGCCTGCGCTTTCAGAAACTTTAATAAATCTTTCACGGATTTGCTCCCGTCGGAGTTAGCACAATCCGCTGCCGGGTTTTAACCCGACAGCAGTGACCTGTTTGAGCGAGAATTACTCGTCTTCCAGTTCGATGTTGATACCCAGCGAACGAATCTCTTTCAACAATACGTTGAAGGATTCTGGCATGCCCGGTTCCATCTGATGGTTGCTGTCCACGATGTTTTTATACTTCTTGGTACGACCGTTAACGTCATCAGACTTACCGGTTAGCACTTCCTTCATTCAAATTGGGTTAGGC
+
CC<<8FFAE7@6BDGAG@,CFGGGFCGFGGFC<FA@EFGCGG:@A,<FGG>GGCDCFFFFGGFDGFFGGFGGGG8:F:6BFGDG9F,@7F@==E<FFFGG9EFFFF?FF+@CEBFF=?FGGE8F@9,?AC9ECFDEFD,?DFFDBFGG++=CE>CGGGGGGF:DFGGCFGGCCD9;<<AFFCAFGECGF598*95*-3?CFCE:+=8*:A/6+,=6ACE(-52@C*;7(.)))/9CFE3/1)/(.,,66;0>?(,87<97).4AF)3((((((-)).524)-444<)6-64).(.,8(((.
@M01607:188:000000000-KTTC9:1:1101:15190:5063 2:N:0:AAGGAGAC+CCGAAGAT
TTAGTCTGCGCTTTCAGAAACTTTAATAAATCTTTCACGGATTTGCTCCCGTCGGAGTTAGCACAATCCGCTGCCGGGTTTTAACCCGACAGCAGTGACCTGTTTGAGCGAGAATTACTCGTCTTCCAGTTCGATGTTGATACCCAGCGAACGAATCTCTTTCAACAATACGTTGAAGGATTCTGGCATGCCCGGCTCCATCTGATGGTTGCCGTCCACGATGTTTTTATACATCTTGGTACGACCGTTCACGTCATCAGACTTAACGGTTAGCATTTCCTGCAATTACGCCAGCTGCAGC
+
CCCCCGGGGGGGGGGGFGGGGGGGGGGGGGGGGGGGGGGGGGGGGGFFGGGGGGGGGGGGGGGGGGGGGGGGGGGGGGGGGGGGGGGGGGGGGGGGGFGGGGGGGGGGGGGDCEFGGGGGGGGGGGGGGGGGGGFGGGGFGGGGGGGGDCGGGFGGGGGGGGGGGGGGGGGGGGFGGFFACFFFG77FFCF@FFFFFBGDFFFGGFFFFE?FGGGFFFFFFB036<A@@F?C9??CFE<ACC<1169;?0()48?B(6)8?>7<?2)(-3,10)-.62<.).(.-)).)((((((54((.)
@M01607:188:000000000-KTTC9:1:1101:10351:5063 2:N:0:AAGGAGAC+CCGAAGAT
TTAGTCTGCGCTTTCAGAAACTTTAATAAATCTTTCACGGATTTGCTCCCGTCGGAGTTAGCACAATCCGCTGCCGGGTTTTAACCCGACAGCAGTGACCTGTTTGAGCGAGAATTACTCGTCTTCCAGTTCGATGTTGATACCCAGCGAACGAATCTCTTTCAACAATACGTTGAAGGATTCTGGCATGCCCGGCTCCATCTGATGGTTGCCGTCCACGATGTTTTTATACATCTTGGTACGACCGTTTCCGTCATCAGACTTAACGGTGAGCCTTTCCTGATTTTTGTACGGCTGAGGT
+
CCCCCGGGGGGGGGGGGCEFGGGGGGGGGGGGGGGGGGGGGGGGGGFFGGGGGGGGGGGGGGGGGGGGGGGGGGGGGGGGDGGGGGGGEGGGGGGGGGGGGGGGGGGGGGGGGGGGGGFGGGGGGGGGGFGGGGGGGC8DFGGGGGGGGGGGGFGGGGGGGGGEFGGGG,;DGGGFG8FFAEAFGGGFFFFFFFBE=BDCACCFFF+@EF*)::CDB9B29@<(77F;?FF?)1/3@E)*9C6191(/4().3::B:<42)))57<>?9:(8.(1(-<A9<2)))5)4((-)41((((.8,
@M01607:188:000000000-KTTC9:1:1101:18973:5079 2:N:0:AAGGAGAC+CCGAAGAT
TTAGTCTGCGCTTTCAGAAACTTTAATAAATCTTTCACGGATTTGCTCCCGTCGGAGTTAGCACAATCCGCTGCCGGGTTTTAACCCGACAGCAGTGACCTGTTTGAGCGAGAATTACTCGTCTTCCAGTTCGATGTTGATACCCAGCGAACGAATCTCTTTCAACAATACGTTGAAGGATTCTGGCATGCCCGGCTCCATCTGATGGTTGCCGTCCACGATGTTTTTATACATCTTGGTACGACCGTTCACGTCATCAGACTTAACGGTGAGCATTTCCTGCAAGACATAAGGCTGAGGG
+
CCCCCGGGGGGGGGG66,==EFGGGGGGGGGGGGGGGGGGGGGGGGFGGGGGGGGGGGGGGGGGGGGGGGGGGGGGGGGGGGGGGGGGGGGGGGGGGGGGGGGGGFGGGGDGGGGGGGGGGGGGGGGGGGGGGGGGGGGFGGGGGGFGGGGGGFGGGGGGGGGGGGGGGGGGGGGFGFFFFEFFGGGGFFFCFFEF2@GGFFEGGF8>EFEFGGGFFFE>@BF6C?F@<F6CEFFFFFEFEFF@BB@FB?,)(4::7>FF2::>=4<?F::?<?>?FA2<AA00-4.3(69.4),3::?:(
@M01607:188:000000000-KTTC9:1:1101:7008:5087 2:N:0:AAGGAGAC+CCGAAGAT
TTAGTCTGCGCTTTCAGAAACTTTAATAAATCTTTCACGGATTTGCTCCCGTCGGAGTTAGCACAATCCGCTGCCGGGTTTTAACCCGACAGCAGTGACCTGTTTGAGCGAGAATTACTCGTCTTCCAGTTCGATGTTGATACCCAGCGAACGAATCTCTTTCAACAATACGTTGAAGGATTCTGGCATGCCCGGCTCCATCTGATGGTTGCCGTCCACGATGTTTTTATACATCTTGGTACGACCGTTCCCGTCATCAGACTTAACGGTTAGCATTTCCTGCAAAATTTACAGTCGAGGT
+
CCCCCGGGGGGGGGGGGF<FGGGGGGGGGGGGGGGGGGGGGGGGGGGGGGGGGGGGGGGGGGGGGGGGGGGGGGGGGGGGGGGGGGGGGGGGGGGGGGGGGGGGGGGFGGGCGGGGGGDFGGGGGGGGGFGGGGGGGGGFGGGFGGGGGGGGGEGGGGGGGGGGFGGFGDFGGGGGGFFFFEFFGGGFFFFFFEFFBFDGFFF>:AAFEF>FGEGFB=39@B35C);?@ECFF<));?<B;C?@>@B;1:()-((-2694345<*6<<>F(8:A9446:2).((-.(),<56<2))(((((
@M01607:188:000000000-KTTC9:1:1101:24734:5087 2:N:0:AAGGAGAC+CCGAAGAT
TTAGTCTGCGCTTTCAGAAACTTTAATAAATCTTTCACGGATTTGCTCCCGTCGGAGTTAGCACAATCCGCTGCCGGGTTTTAACCCGACAGCAGTGACCTGTTTGAGCGAGAATTACTCGTCTTCCAGTTCGATGTTGATACCCAGCGAACGAATCTCTTTCAACAATACGTTGAAGGATTCTGGCATGCCCGGCTCCATCTGATGGTTGCCGTCCACGATGTTTTTATACATCTTGGTACGACCGTTCACGTCATCAGACTTAACGGTGAGCATTTCCTGCAGATTAAGCCGCTGAGGG
+
CCCCCGGGGGGGEGGGGG9FFGGGGGGGGGGGGGGGGGGCFCFGGGDGGGGGGGDGEGGGGGGGGGGGCFGGGGFGGGGGGGGGFGEBFG+>@FGFGGGGGFFGGGGEFGEE8CCGGG,EEFGFGGGGFFFGGFDGGEFFFFGGGGCGGGGDEFCFEGGGGGGG:EFFGGGDC7FGFFF5;AAFGCC*?CFEFDD*-@CDFFEG7EFFE6@FCEC?B=>(>D@@6<5=@C<5CEE;:<@FFF;<9>9@1<?<?8:?04)<22)594A6;:(3(42>B>)-64.(4).6<9498>900((((
@M01607:188:000000000-KTTC9:1:1101:11074:5090 2:N:0:AAGGAGAC+CCGAAGAT
TTAGTCTGCGCTTTCAGAAACTTTAATAAATCTTTCACGGATTTGCTCCCGTCGGAGTTAGCACAATCCGCTGCCGGGTTTTAACCCGACAGCAGTGACCTGTTTGAGCGAGAATTACTCGTCTTCCAGTTCGATGTTGATACCCAGCGAACGAATCTCTTTCAACAATACTTTGAAGGATTCTGGCATGCCCGGCTCCATCTGATGGTTGCCGTCCACGATGTTTTTATACATCTTGGTACGACCGTTCACGTCATCAGACTTAACGGTTAGCATTTCCTGCATCTTTTCCCGCTGACGC
+
CCCCCGGGGGGGGGGGG<FGGGGGGGGGGGGGGGGGGGGGGGGGGFFFFGGGGGGGGGGGGGGGGGGGGGGGGGGGGGGGDGGGGGGGGGGGGGGGGGGGGGGGGGGGGGGGGGGGGGGGGGGGGGGGFFGGGGGGGGGFGGGCFFGGGGGGGFGFGGGGGGGGGGGGGGGGGGGGGFFFFFFAGGFGFFFFFEBFFFGGFFFGGFFFFFFFGGGF:@FFFFFFF?;;7?CFEEEFCEFFFFFF9BBDDFFF:?((4<>2)4?AF4<B9<(((:AADBAFBF?(.<ABFAA<<16;(4(4,
@M01607:188:000000000-KTTC9:1:1101:12715:5091 2:N:0:AAGGAGAC+CCGAAGAT
TTAGTCTGCGCTTTCAGAAACTTTAATAAATCTTTCACGGATTTGCTCCCGTCGGAGTTAGCACAATCCGCTGCCGGGTTTTAACCCGACAGCAGTGACCTGTTTGAGCGAGAATTACTCGTCTTCCAGTTCGATGTTGATACCCAGCGAACGAATCTCTTTCAACAATACGTTGAAGGATTCTGGCATGCCCGGCTCCATCTGATGGTTGCCGTCCACGATGTTTTTATACATCTTGGTACGACCGTTCACGTCATCAGCCTTAACGGTTCACATTTCCTGCAAGATCACGGGCTGAGGG
+
CCCCCGGGGCFGGGGEFFCFGGGGGGGGGGGGGGGGGGGGGGGGFFFGFGGGGGGGGGGGGGGGGGGGGGGGGGGGGGGGGGGGGGGGGGEGGGGGGGGGGGGGGGGCGFGGEDGFGGGGGGGGGGGGGGGGGGGGGGGFGGGGGGGGGGGGGFGGGGFGGGGGGGGDFEFFFGGGGFFFFFFFGGGGFFA@FFFFAFGGFFFGGFFFFC>FGGGFEFFF>9<;EFFDFFEECEFFFFFFFFFDFFFF:7?A:?:<<AF<)(.)9).3;6(().62:64:)55(5272-).1:(3,(((--
@M01607:188:000000000-KTTC9:1:1101:5516:5097 2:N:0:AAGGAGAC+CCGAAGAT
TTAGTCTGCGCTTTCAGAAACTTTAATAAATCTTTCACGGATTTGCTCCCGTCGGAGTTAGCACAATCCGCTGCCGGGTTTTAACCCGACAGCAGTGACCTGTTTGAGCGAGAATTTCTCGTCTTCCAGTTCGATGTTGATACCCAGCGAACGAATCTCTTTCAACAATACGTCGAAGGATTCTGGCATGCCCGGCTCCATCTGATGGTTGCCGTCCACGATGTTTTTATACATCTTGGTACGACCGTTCCCGTCATCAGACTTAACGGTTAGCATTTCCTGCACGAACGTACGCTGATGA
+
CCCCCGGGGGGGGGGGGAEFFGGGGGFGGGFGGGGGGGGGEEGGAFGFGGGFGGGGGGGGGGGGGGGGGGFGGGGGG>FEEGGGGGGGGGGDGFGFEGFGGGGGGGF=F+FF@GGGGGGGGGGFF9FGFFGGGGGFGGCDGDGFD98FGEGD>DEGGGGGGGGCFGCFGGF69CG6F>BAFFFC+<FGFFF@FA*:):?F69A7FFFA@C>ADC55?9B606;3<3=?0C<ECEFFF3<FFFFF>968B70)(43,3242??:B*64<(3(3.6:F9:<>DF(.4<?69931:6(-1().)
@M01607:188:000000000-KTTC9:1:1101:6664:5124 2:N:0:AAGGAGAC+CCGAAGAT
TTAGTCTGCGCTTTCAGAAACTTTAATAAATCTTTCACGGATTTGCTCCCGTCGGAGTTAGCACAATCCGCTGCCGGGTTTTAACCCGACAGCAGTGACCTGTTTGAGCGAGAATTACTCGTCTTCCAGTTCGATGTTGATACCCAGCGAACGAATCTCTTTCAACAATACGTTGAAGGATTCTGGCATGCCCGGCTCCATCTGATGGTTGCCGTCCACGATGTTTTTATACATCTTGGTACGACCGTTCACGTCATCAGACTTAACGGTGAGCCTTTTCTGCAACCGCTCCTGCTGAGGG
+
CCCCCGGGGGGGGGGGGG<FGGGGGGGGGGGGGGGGGGGGGGGGGGGGGGGGGGGGGGGGGGGGGGGGGGGGGGGGGGGGDGGGGDGGGGDGGGGGGGFFGGGGGGGFGGG7ECEFGGGGGGGGGEGGGGGGGGGGGGGFGFGGGGGGGGGGC>CGGGGFGGCEFGGGGGGG?FFGCFFFFEFFGFGFF@FEFDFFFFGGCAEC29+;<ABFGGGF>>@@2=D85<A@<F?E3?7EA?<F6?6199BF?(()(,((..4<)57<*:<19BB82:0(5-):A2))54((((((..4(24:((
@M01607:188:000000000-KTTC9:1:1101:15768:5125 2:N:0:AAGGAGAC+CCGAAGAT
TTAGTCTGCGCTTTCAGAAACTTTAATAAATCTTTCACGGATTTGCTCCCGTCGGAGTTAGCACAATCCGCTGCCGGGTTTTAACCCGACAGCAGTGACCTGTTTGAGCGAGAATTACTCGTCTTCCAGTTCGATGTTGATACCCAGCGAACGAATCTCTTTCAACAATACGTTGAAGGATTCTGGCATGCCCGGCTCCATCTGATGGTTGCCGTCCACGATGTTTTTATACATCTTGGTACGACCGTTCACGTCATCAGACTTTACGGTGAGCATTTCCTGCATAAAATATTGCTGATGG
+
CCCCCGGGGGGGGGGGGF,CFGGGGGFGGFGGCGGGGGGGFGGGGGEEFGGGGGGGGEAEFGGGGGGGFGGGEEGGGGGGDGGGGGFGGGGGGGGGFGGDCFFGGGGGGGGGGGGGGGGGCFGGGFGGFAFGGGCGGGFCFGGFGG,@CEGGEEGGGGGGGDFGGGGC8EF?<:77CAAFF@AFGGF5>5959?*@>DDGFFEGC66*>A*8?540:@EFFF@;<?A<6C?EECE;@C<F7<1;>B0((27:24:(.5)4,8:B6).3080(,28<BA>BB431-)64)..6A)4)652-,
@M01607:188:000000000-KTTC9:1:1101:15198:5126 2:N:0:AAGGAGAC+CCGAAGAT
TTAGTCTGCGCTTTCAGAAACTTTAATAAATCTTTCACGGATTTGCTCCCGTCGGAGTTAGCACAATCCGCTGCCGGGTTTTAACCCGACAGCAGTGACCTGTTTGAGCGAGAATTACTCGTCTTCCAGTTCGATGTTGATACCCAGCGAACGAATCTCTTTCAACAATACGTTGAAGGATTCTGGCATGCCCGGCTCCATCTGATGGTTGCCGTCCACGATGTTTTTATACATCTTGGTACGACCGTTCACGTCATCAGACTTAACGGTGAGCATTTCCTGCAGGAAGGTTAGCTGAGGG
+
CCCCCGGGGGGGGGGGGGGGGGGGGGGGGGGGGGGGGGGGGGGGGGFFGGFFGGGGGGGGGGGGGGGGGGGGGGGGGGGGGGGGGGGGGGGGGGGGGGGGGGGGGGGGGGGGGGGFGGFGGGGGGGGGGGGGGGGGGGGFGGFCFFFGGGGGGFGGGGGGGGGGGGGGGFGGGGGGGFFFFFFFGGGGFFFFFFFFFFDGFFFGFA>ABEBFGGE>BDFFFF?F?58?FFEFFFFFFFFFFE0<@9BFFFFFF<08:A)3.5:BFAA?9F?F<323:4:<AFF02(44?FFF<0))9?08,
@M01607:188:000000000-KTTC9:1:1101:11339:5136 2:N:0:AAGGAGAC+CCGAAGAT
TTAGTCTGCGCTTTCAGAAACTTTAATAAATCTTTCACGGATTTGCTCCCGTCGGAGTTAGCACAATCCGCTGCCGGGTTTTAACCCGACAGCAGTGACCTGTTTGAGCGAGAATTACTCGTCTTCCAGTTCGATGTTGATACCCAGCGAACGAATCTCTTTCAACAATACGTTGAAGGATTCTGGCATGCCCGGCTCCATCTGATGGTTGCCGTCCACGATGTTTTTATACATCTTGGTACGACCGTTCACGTCACCAGACTTAACGGTGAGCATTTCCTGAACTGCCACCGCCTGGGGC
+
CCCCCGGGGGGGGGFCCF<FGGGGGGGGGGGGGGGGGGGGEEFG@FEFAFGGGGDGGGGGGGGGGGGGGGGGGGGGGGGDDGGGGGGGGGGGGGFGGGGFGGGGGGG?FFEG@GGGGGGGGGGGGGGGGGGGGGGGGGGFGGGFFGGGGGGGGBGFGGGGGGGGGGGFDFGGGFGCGFAFFEFFGGG7FFFFFEEFFFGGFFCFF+=>=CBFGGCE4=E=2>?;E?A<7<EF?<?CA?<A9C;?;@FF<??<?83:()).,4829))43,(4:>B><>A><)))(),30),49(-4((,(,
@M01607:188:000000000-KTTC9:1:1101:25508:5140 2:N:0:AAGGAGAC+CCGAAGAT
TTAGTCTGCGCTTTCAGAAACTTTAATAAATCTTTCACGGATTTGCTCCCGTCGGAGTTAGCACAATCCGCTGCCGGGTTTTAACCCGACAGCAGTGACCTGTTTGAGCGAGAATTACTCGTCTTCCAGTTCGATGTTGATACCCAGCGAACGAATCTCTTTCAACAATACGTTGAAGGATTCTGGCATGCCCGGCTCCATCTGATGGTTGCCGTCCACGATGTTTTTATACATCTTGGTACGACCGTTCACGTCATCAGACTTAACGGTGAGCATTTCCTGCATATACTCATGCTGAGGT
+
CCCCCGGGGGGGGGGGGG<FGGGGGGGGGGGGGGGGGGGGGGGGGGEGGGEGGGGGGGGGGGGGGGGGGGGGGGGGGGGGGGGGGGGGGGGGGGGGGGGGGGGGGGGGGGGGGGGGGGGGGGGGGGGGGGGGGGGGGGGFGGGGDGGGGGGEGEGGGGGGGGGGGGGGGGGGGGGGGFFFFFFFGGGGFFFEFDFFBFGGFFCCGFAFEEEFGGGFFFFFFBD@EEFFFEFEFF<CFFEFEF<DB@@FFF?F:FFF0<4<?>:AB2<:6B(43:22<<BAAAF0266:).<<BFFFB2::,
@M01607:188:000000000-KTTC9:1:1101:21884:5141 2:N:0:AAGGAGAC+CCGAAGAT
TTAGTCTGCGCTTTCAGACACTTTAATAAATCTTTCACGGATTTGCTCCCGTCGGAGTTAGCACAATCCGCTGCCGGGTTTTAACCCGACAGCAGTGACCTGTTTGAGCGAGAATTACTCGTCTTCCAGTTCGATGTTGATACCCAGCGAACGAATCTCTTTCAACAATACGTTGAAGGATTCTGGCATGCCCGGCTCCATCTGATGGTTGCCGTCCACGATGTTTTTATACATCTTGGTACGACCGTTCACGTCATCAGACTTAACGGTTAGCATTTCCTGCAAGAAGAATAGCTGAGGG
+
CCCCCGGGGGGGGGGGG,,CFFGGGGGGGGGGGGGGFGGGGGGGFGFGGGGDGGGGGGGGGGGGGGGGGGGGGGGGGGGGGGGGGGGGGG=FGGGGGGGGGGGGGDG+ECFCE=FFFGGGGGGGGGGGGGGGGGGFGGFFGGGGFFGGGGGGGFGGGGGGGGGDEGGDGGGGGGGGGFFFFFFFGGGGFCFFF>BE9EGGFFFG>EFFFF>AFGGFF2;@BDDD398=055C?55;A<3F?56<B>FF?0:BFFBF?9-3)2)6@9>B6:(4:<AFFDBF9)..<D<?7?3)4)).<2(,.
@M01607:188:000000000-KTTC9:1:1101:13339:5147 2:N:0:AAGGAGAC+CCGAAGAT
TTAGTCTGCGCTTTCAGAAACTTTAATAAATCTTTCACGGATTTGCTCCCGTCGGAGTTAGCACAATCCGCTGCCGGGTTTTAACCCGACAGCAGTGACCTGTTTGAGCGAGAATTACTCGTCTTCCAGTTCGATGTTGATACCCAGCGAACGAATCTCTTTCAACAATACGTTGAAGGATTCTGGCATGCCCGGCTCCATCTGATGGTTGCCGTCCACGATGTTTTTATACATCTTGTTACGACCGTTCACGTCATCAAACTTAACGGTTAGCATTTCCTGCAAAATAGTAAACTGAGGT
+
CCCCCGGGGGGGGGGCCEFGGGGGGGGGGGGGGGGGGGGGGGGGFGGGGGGGGGGGGGGGGGGGGGGGGGGGGGGGGGGGGGGGFFGGGGGGGGGGGGGGGGGGGGG@FF7FEGGFGGGGGGGGGGFGGFFGGGGGFGGFGGGGGGGGGGGGGBEGGGGGGGGGGGGGGGGGGGGGGFFFFFFF@FFGF5A8C>>BAEGGFF8F>C+9>A?FF5/2)/7(:2(,1)A6;EE<???EFF.;6CFD99>727>A:<2(84574<>9FAA:0(4((6AFF2)-6.:226())-)-4)-)).46(
@M01607:188:000000000-KTTC9:1:1101:14267:5148 2:N:0:AAGGAGAC+CCGAAGAT
TTAGTCTGCGCTTTCAGAAACTTTAATAAATCTTTCACGGATTTGCTCCCGTCGGAGTTAGCACAATCCGCTGCCGGGTTTTAACCCGACAGCAGTGACCTGTTTGAGCGAGAATTACTCGTCTTCCAGTTCGATGTTGATACCCAGCGAACGAATCTCTTTCAACAATACGTTGAAGGATTCTGGCATGCCCGGCTCCATCTGATGGTTGCCGTCCACGATGTTTTTATACATCTTGGTACGACCGTTCACGTCATCAGACTTAACGGTTAGCATTTCCTTCCTAACCGTTTGCTGAGGG
+
CCCCCGGGGGGGGGGGGGGGGGGGGGGGGGGGGGGGGGGGGGGGGGGGGGGGGGGGGGGGGGGGGGGGGGGGGGGGGGGGGGGGGGGGGGGGGGGGGGGGGGGGGGGGGGGGGGGGGGGGGGGGGGGGGGGGGGGGGGGFGGGGGGGGGGGGGFGGGGGGGGGG:EFGGFGGGGGG7+*AFEFFCCGGFBFEFFFFAEGGFFFC7BFFFFEFFEC?EFFD>=?FE?FF@FCFFEFCAEEFCC?D>;08??FF6?B?7<2220)6156(7(-37>A<<66:4))().<??>((42<B4:?B4
@M01607:188:000000000-KTTC9:1:1101:5817:5167 2:N:0:AAGGAGAC+CCGAAGAT
TTAGTCTGCGCTTTCAGAAACTTTAATAAATCTTTCACGGATTTGCTCCCGTCGGAGTTAGCACAATCCGCTGCCGGGTTTTAACCCGACAGCAGTGACCTGTTTGAGCGAGAATTACTCGTCTTCCAGTTCGATGTTGATACCCAGCGAACGAATCTCTTTCAACAATACGTTGAAGGATTCTGGCATGCCCGGCTCCATCTGATGGTTGCCGTCCACGATGTTTTTATACATCTTGGTACGACCGTTCACGTCATCAGACTTAACGGTGAGCATTTCCTGTACGGGTTGTTTCTGAGGC
+
CCCCCGFGGGGGGGGGGEEGGGGGGGGGGGGGGGGGGGGGGGGGGGGFGGD<FGGGGGGGGGGGGGEFGGGGGG8FGDEG7DGGGFGGECEDGGGGDFAFGGFFF@FGFGGGGGGGGGGGGEEGGFGGFFFGGD8EEGGCEDDDDGGGGGGEGFGCCCEFGGGGGGFFFFGFG6CDFFFFFCFFGCC>5@9CFF>A-**ABFCGGFAAE;>FC=*?8>:>2/:(<?;;DF?3?C53A?863?<63:6?:(4:04:?:A)4)2446<B?0<:1(52<>9<)6<2))4((((((.(.-))64(
@M01607:188:000000000-KTTC9:1:1101:12688:5176 2:N:0:AAGGAGAC+CCGAAGAT
TTAGTCTGCGCTTTCAGAAACTTTAATAAATCTTTCACGGATTTGCTCCCGTCGGAGTTAGCACAATCCGCTGCCGGGTTTTAACCCGACAGCAGTGACCTGTTTGAGCGAGAATTACTCGTCTTCCAGTTCGATGTTGATACCCAGCGAACGAATCTCTTTCAACAATACGTTGAAGGATTCTGGCATGCCCGGCTCCATCTGATGGTTGCCGTCCACGATGTTTTTATACATCTTGGTACGACCGTTCACGTCATCAGACTTAACGGTGAGCATTTCCTGCAATACCCTTAGCTGAGGG
+
CCCCCGGGGGGGGGGFDCCFFGGGGGGGGGGGGGGGGGGGGGGGFGGGGG7FGGGGDGGGGGGGGGGGGGGGGGGGGGGGGGGGGGGGGGDGGGGGGGGGGGGGGGGBFGEGGGGGGGGGGGGGGGGGGGGGGGGGGGGFGGGAEFGGGGGGGFGGGFGGGGGGGGGGGFCFGGFFFFF5?CAFGGGGFFFEFFFFFFGGFFFGGF>FFEEFGGGEF?F=@BFFFFFFFFFC3CE?FEEFCE?(.:6?FFFFBFF?:<AF<?DA*6<B;F(0::>DFF>9A2:?FF2)47<?)89A<?<1:
@M01607:188:000000000-KTTC9:1:1101:17616:5178 2:N:0:AAGGAGAC+CCGAAGAT
TTAGTCTGCGCTTTCAGAAACTTTAATAAATCTTTCACGGATTTGCTCCCGTCGGAGTTAGCACAATCCGCTGCCGGGTTTTAACCCGACAGCAGTGACCTGTTTGAGCGAGAATTACTCGTCTTCCAGTTCGATGTTGATACCCAGCGAACGAATCTCTTTCAACAATACGTTGAAGGATTCTGGCATGCCCGGCTCCATCTGATGGTTGCCGTCCACGATGTCTTTATACATCTTGGTACGACCGTTCACGTCATATGACTTAACGGTGAGCATTTCCTGCATATAGTCGAGCTGAGGG
+
CCCCCGGGGGGGGGGGGFG6CCCFFGGGGGGGGGGGGGGGGGGGFGFGGGGGGGGGGGGGGGGGGGGGGGGGGGGGGGGGGGGGGGGGGGGGGGGGGGGGGGGGGGGGGGGGGCGGGGGGGGGFFGGGGGGGGGGGGFFFGGGGGGGGGGGGGFGGGGGGGGGGGGGG?FGGGGGGGFFFF@FFGDGFFFFFCEB?9DDFFF*=CFF>EEBFFEGFE@B2@B@@ECCECF?E<).7+?EFCEDF9>;712:DFB?B0)).).6>@)-216142:<7><92<9((65<<A54((((4:?(2(
@M01607:188:000000000-KTTC9:1:1101:18281:5189 2:N:0:AAGGAGAC+CCGAAGAT
TTAGTCTGCGCTTTCAGAAACTTTAATAAATCTTTCACGGATTTTCTCCCGTCGGAGTTAGCACAATCCGCTGCCGGGTTTTAACCCGACAGCAGTGACCTGTTTGAGCGAGAATTACTCGTCTTCCAGTTCGATGTTGATACCCAGCGAACGAATCTCTTTCAACAATACGTTGAAGGATTCTGGCATGCCCGGCTCCATCTGATGGTTGCCGTCCACGATGTTTTTATACATCTTGGTACGACCGTTCACGTCATCAGACTTAACGGTGAGCATTTCCTGCAGTATCGCGAGCTGATGC
+
CCCCCGGGG>GGGGGGGGG6CCCFGGGDGGGGGGGGGGGGGGGG,FFGGGEGGGGGGGGGDGGGGGGGGGGGGGGGGGGGGGGGGGGGGGEGGGGGGGGGGGGGGGGGGDEDGGGGGGGGGGGGGGGGGGFGEGGGGGGFGGGCFGGGGGGGGFGGGCFGGGGGGGGGGF?FGGGGGFFFFCFFGFFFFFFFFFDD>EGGFF6CCFFAFE>FGGGFFFFFFD==ECFF<EECE<5CFF8ACC??@@0(6:7<8:??BA48<?FFFA>3(,,2:BDF<9<AFFF<79AAA10,(32((.).)
@M01607:188:000000000-KTTC9:1:1101:6763:5203 2:N:0:AAGGAGAC+CCGAAGAT
TTAGTCTGCGCTTTCAGACACTTTAATAAATCTTTCACGGATTTGCTCCCGTCGGAGTTAGCACAATCCGCTGCCGGGTTTTAACCCGACAGCAGTGACCTGTTTGAGCGAGAATTACTCGTCTTCCAGTTCGATGTTGATACCCAGCGAACGAATCTCTTTCAACAATACGTTGAAGGATTCTGGCATGCCCGTCTCCATCTGATGGTTGCCGTCCACGTTGTGTTTATACATCTTGGTACGACCGTTCACTTCATCAGACCTAACGGTTAGCATTTCTTGTCTCCGTTCTAGCTTAGGC
+
CCCCCGGGGGGGGGGCGF,@FGGGFEGGGGGGGGGGGGGG@FFFAF<F@FGGGEGG@EGGGCFGGGFG@CGGEEGGGCFGDGF<CEFGCFCGGGFGFGDGGGGGGGEDFFGC+=BC,,,A@FG8EFGGGGAFGDAF==AFGFFG8EFFG6EEGFDDEGGGGGGGCFGF9EDCFFCFCF5*@=FFG775A5A@FF*@=4*+4+9CGFF47ABFA5E)22>9((-6(/;866?E))<C=E8BCE1?>936;@6;)).)-6:3)5,)*.4((((-.<)-.46)6>))6>73:2(().:)))).(
@M01607:188:000000000-KTTC9:1:1101:21672:5216 2:N:0:AAGGAGAC+CCGAAGAT
TTAGTCTGCGCTTTCAGCCACTTTAATAAATCTTTCACGGATTTGCTCCCGTCGGAGTTAGCACAATCCGCTGCCGGGTTTTAACCCGACAGCAGTGACCTGTTTGAGCGAGAATTACTCGTCTTCCAGTTCGATGTTGATACCCAGCGAACGAATCTCTTTCAACAATACGTTGAAGGATTCTGGCATGCCCGGCTCCATCTGATGGTTGCCGTCCACGATGTTTTTATACATCTTGGTACGACCGTTCACGTCATCAGACTTAACGTTGAGCATTTCCTTCAACCTCAATGGCTGAGGC
+
CCCCCGGGGGGGGGGGG96FFGGGGGGGGGGGGGGGGGGD@FGGCGFGGGGGGGGGGGGGGGGGGGGGGGGGGGGGGGGGGGGGGGGGEE7FGGFGGGGGGGGGGGFFFEG:B8FFFGGGGGGFGGGGGGGGGGGGFGCCFCGGGGFGEGDGD?EFGGGGGGGGFGGGGGGGGGGGFFFFFCFFGCG>?@FEFE5?>EGGCFFGGFFAEF;AGEEAB@E@==?DF3F@FFFF<CCCFC8A;C;@92,;0(8>0<::7<A<2::<9:A?(40:(34>AAAB9)))6>:2::))-42(((.((
@M01607:188:000000000-KTTC9:1:1101:7738:5217 2:N:0:AAGGAGAC+CCGAAGAT
TTAGTCTGCGCTTTCAGAAACTTTAATAAATCTTTCACGGATTTGCTCCCGTCGGAGTTAGCACAATCCGCTGCCGGGTTTTAACCCGACAGCAGTGACCTGTTTGAGCGAGAATTACTCGTCTTCCAGTTCGATGTTGATACCCAGCGAACGAATCTCTTTCAACAATACGTTGAAGGATTCTGGCATGCCCGGCTCCATCTGATGGTTGCCGTCCACGATGTTTTTATACATCTTGGTCCGACCGTTCACGTCATCAGACTTAACGGTTAACATTTCCTTCCTCAAAGTTCGCTGAGGG
+
CCCCCGGGGGGGGGGGGG<FGGGGGGGGGGGGGGGGGGGGGGGGGGGGGGGGGGGGGGGGGGGGGGGGGDGGGGGGGGEGDGGGGGGGGGGGGGGGGGGGGGGGGGGGGGGEGGGGGGGGGGGGGGGGGGGGGGGGGGFFGGGGGGGGGGG6CDGGGGGGGGGGGGGFGGGGGGFFFFFFFFFFGCCFF@FFAEFFA>GGFFFGGFFFEFEAGCEFFFF@B27@FCFDFFFF??EEF?<A).660((28?:<?FFF7A>B))3)*.419?(-)66)6<)6<)),))),4:664((---81(
@M01607:188:000000000-KTTC9:1:1101:24599:5231 2:N:0:AAGGAGAC+CCAAAGAT
TTAGTCTGCGCTTTCAGAAACTTTAATAAATCTTTCACGGATTTGCTCCCGTCGGAGTTAGCACAATCCGCTGCCGGGTTTTAACCCGACAGCAGTGACCTGTTTGAGCGAGAATTACTCGTCTTCCAGTTCGATGTTGATACCCAGCGAACGAATCTCTTTCAACAATACGTTGAAGGATTCTGGCATGCCCGGCTCCATCTGATGGTTGCCGTCCACGATGTTTTTATACATCTTGGTACGACCGTTCACGTCATCAGACTTAACGGTGAGCATTTCCTGCATAAGAACTCGCTGAGGG
+
CCCCCGGGGGGGGGFGGG9FGGGGGGGGGGGGGGGGGGGGGGGGGGGGGGEGGGGGGGGGGGGGGGGGGGGGGGGGGGGGGGGGGGGGGGGGGGGGGGGGGGGGGGGGGGGGGGGGGGGGGGGGGGGGGGGGGGGGGGGFGGGDFGGGGDGGGFGGGGGGGGGGGGGGGGGGGGGGGFFFFFFFGCFGFFFFF>DFFEGGFFFGGFFFFEBFGGGFF@FFB9?D<?FFFCEEFEFFFF<FCFFFFFFFF:0<:1(434:<27:A?<<?>F0:(52844.45<::<)62..444123((.-4
@M01607:188:000000000-KTTC9:1:1101:23875:5235 2:N:0:AAGGAGAC+CCGAAGAT
TTAGTCTGCGCTTTCAGAAACTTTAATAAATCTTTCACGGATTTGCTCCCGTCGGAGTTAGCACAATCCGCTGCCGGGTTTTAACCCGACAGCAGTGACCTGTTTGAGCGAGAATTACTCGTCTTCCAGTTCGATGTTGATACCCAGCGAACGAATCTCTTTCAACAATACGTTGAAGGATTCTGGCATGCCCGGCTCCATCTGATGGTTGCCGTCCACGATGTTTTTATACATCTTGGTACGACCGTTCACGTCATCCACCTTAACGGTAGCATTTCCTGACCCTGCAACTGCTTAGGTT
+
CCCCCGGFGGGGGGGGG,,CFGGGGGGGGGGGGGGGGGGGGGGGGGFGCFGGGGGGGGGGGGGGGGGGGGFGGGGGGGGDCFGGGGGGGGGGGGCF<AFGGFGGGFFFF7>FEGGFGGFGGGG?FGGGGC;EGGGGGGGFGGGGD96@=EGGGEEGGGGGGG8EGGGGGCCFGGFFGF?CAEFFFGGGFB55@D>B5?GGFFEGGFAAE=BFFGEE>DF9@FF@))./7)6<5<54F<=A;C;;@@0/:?(6?1:?7:)),.,5FAF01?(()))5A<DF9)(58:(.(50((.4)-5)-)
@M01607:188:000000000-KTTC9:1:1101:19432:5237 2:N:0:AAGGAGAC+CCGAAGAT
TTAGTCTGCGCTTTCAGCAACTTTAATAAATCTTTCACGGATTTGCTCCCGTCGGAGTTAGCACAATCCGCTGCCGGGTTTTAACCCGACAGCAGTGACCTGTTTGAGCGAGAATTACTCGTCTTCCAGTTCGATGTTGATACCCAGCGAACGAATCTCTTTCAACAATACGTTGAAGGATTCTGGCATGCCCGGCTCCATCTGATGGTTGCCGTCCACGATGTTTTTATACATCTTGGTACGACCGTTCCCGTCATCAGACTTAACGGTTAGCATTTCCTTCAGATTTAACTTCTGAGGG
+
CCCCCGGGGGGGGGG@<,=6CFGGGGG<FCFGGGGGGGGEGGGGGGFFGGGGGGGGGGGGGGGGGGGGGGGGGGGGGGGGGGFGGGGGGGGGGGDG@FFGGFEGFGGGGGGDEGGGGGFGGGEGGGGGGGGGGFGGGGGFGGGGGGFGGGGGGFGGGFGGGGGGFGGGGDGGGGGCFFFFFFFFGFGCBCFEAD*:@FGGFFCGCFFF>CB6D:76?27@FFF,7383?3)7?CC?FCEFFF<((63<:(.)(3:1:AFF)4:AF9<<046:()6<<)5)))).5)).).))))..646,(
@M01607:188:000000000-KTTC9:1:1101:11569:5242 2:N:0:AAGGAGAC+CCGAAGAT
TTAGTCTGCGCTTTCAGAAACTTTAATAAATCTTTCACGGATTTGCTCCCGTCGGAGTTAGCACAATCCGCTGCCGGGTTTTAACCCGACAGCAGTGACCTGTTTGAGCGAGAATTACTCGTCTTCCAGTTCGATGTTGATACCCAGCGAACGAATCTCTTTCAACAATACGTTGAAGGATTCTGGCATGCCCGGCTCCATCTGATGGTTGCCGTCCACGATGTTTTTATACATCTTGGTACGACCGTTCACGTCATCAGACTTAACGGTGAGCATTTCCTGCAGCTACGAGTGCTGAGGC
+
CCCCCGGGGGGGGGGEECCFFGGGGGGGGGGGGGGGGGGGGGGGGGGGGGGGGGGGGGGGGGGGGGGGGGGGGGGGGGGGGGGGGGCGGGGGGGGGGGGGGGGGGGGCGGGGGDGGGGGGGGGGGGGGGGGGGGGGGGGFGGGFGGGGGGGGGFGGGGGGGGGGGGGFGGGGGGGGGFF?FFFF@FGGFFFFFFDFFFGGFFEGGFFFFFFFGGGFF@EFFDFFFFF?@EEFFEEFFF3FFFF;9BBFFFFFB?6:7)-)5:DAFAAFF?:04:A?BB495AB?>?BBFF:1<?DA9428(
@M01607:188:000000000-KTTC9:1:1101:12925:5245 2:N:0:AAGGAGAC+CCGAAGAT
TTAGTCTGCGCTTTCAGAAACTTTAATAAATCTTTCACGGATTTGCTCCCGTCGGAGTTAGCACAATCCGCTGCCGGGTTTTAACCCGACAGCAGTGACCTGTTTGAGCGAGAATTACTCGTCTTCCAGTTCGATGTTGATACCCAGCGAACGAATCTCTTTCAACAATACGTTGAAGGATTCTGGCATGCCCGGCTCCATCTGATGGTTGCCGTCCACGATGTTTTTATACATCTTGGTACGACCGTTCACGTCATCAGCCTTAACGGTGAGCATTTACTGCAACGCTTTGGGCTGAGGG
+
CCCCCGGGGEGGGGGCAFFFGGGGGGGGGEFFFGGGGGGG7FEG9FGGFFCFGGCCCGCGFFGG@FGGGG@FFGFGGGCEGGDGGGEGGFGDGGDFFGGGGEGGGGG+AFCEGGGGGGCFGGGDGGGGGGGGGGGGGGFBFGGGGGGGGEGGGDGGDAGGFGGFGFFGGGGFC67CDFF56AFFFGGCFDF5AA>>=FD48FADC9CA649A8?G?4>=2((6;<7FDFFECC377;E38)91;66;;:12<:?:61))))(4<*).896(-(.2<24).<>2<25(3886).1((4(4:(
@M01607:188:000000000-KTTC9:1:1101:24480:5254 2:N:0:AAGGAGAC+CCGAAGAT
TTAGTCTGCGCTTTCAGAAACTTTAATAAATCTTTCACGGATTTGCTCCCGTCGGAGTTAGCACAATCCGCTGCCGGGTTTTAACCCGACAGCAGTGACCTGTTTGAGCGAGAATTACTCGTCTTCCAGTTCGATGTTGATACCCAGCGAACGAATCTCTTTCAACAATACGTTGAAGGATTCTGGCATGCCCGGCTCCATCCGATGGTTGCCGTCCACGATGTTTTTATACATCTTGGTACGACCGTTCACGTCATCAGACTTAACGGTGAGCATTTCCTGCACCTTTTCTTGCGTAGGG
+
CCCCCGGGGGGGGGGGGG9FFGGGGGGGGGGGGGGGGGGGEGGGGGGGGGGGGGGDGGGGGGGGGGGGGGFG7CFGGGGGGGGGGGGGGGGGGGGGFGGGGFFGG8FFFGGGGGGGFFCFGGGFGGGGGGCCEFGGFFEFGGGGGGGGECGGGBGGGGADFGGDFGFCGGGFGGGGG8A56*AFFGGGFFFBFFF>ADGGFFFGGB5)>=6AG5EEF@=@B?F369FFFECFF3?EF?3BE?86129:??4A0(--.)-4)58BBDB?><?:07A<AD49<471(((56)64)6)-,-32-
@M01607:188:000000000-KTTC9:1:1101:16291:5265 2:N:0:AAGGAGAC+CCGAAGAT
TTAGTCTGCGCTTTCAGAAACTTTAATAAATCTTTCACGGATTTGCTCCCGTCGGAGTTAGCACAATCCGCTGCCGGGTTTTAACCCGACAGCAGTGACCTGTTTGAGCGAGAATTACTCGTCTTCCAGTTCGATGTTGATACCCAGCGAACGAATCTCTTTCAACAATACGTTGAAGGATTCTGGCATGCCCGGCTCCATCTGATGGTTGCCGTCCACGATGTTTTTATACATCTTGGTACGACCGTTCCCGTCATCAGACTTAACGGTGAGCATTTCCTGCATAGATGAATGCTGAGGG
+
CCCCCGGGGGGGGGGGGG,CFGGGGGGGGGGGGGGGGGGGEGGGGGGGGGGGGGGGGGGGGGGGGGGGGGGGGGFGGGGGGGGGGGGGGGCGGGGG?FGGGGGGGGGGGGGGGGGGGGFGCFGGGGGGGGFFGGGGGGFFGGGFGGGGGGGGGAGGGGGGGGG8DFFFEGFDFF?6CFFFFEFFGGGGFBF@FB*9):;>FFFGGFFFFC?FGG56ADF?FFF@C6A@FFFC3?7CFF<F9EF;>FFFB((,,,14:<2<3::27<A0>:::??<?><AFFA7<4)--)--6)6)-45((,
@M01607:188:000000000-KTTC9:1:1101:21927:5271 2:N:0:AAGGAGAC+CCGAAGAT
TTAGTCTGCGCTTTCAGCCACTTTAATAAATCTTTCACGGATTTGCTCCCGTCGGAGTTAGCACAATCCGCTGCCGGGTTTTAACCCGACAGCAGTGACCTGTTTGAGCGAGAATTACTCGTCTTCCAGTTCGATGTTGATACCCAGCGAACGAATCTCTTTCAACAATACGTTGAAGGATTCTGGCATGCCCGGCTCCATCTGATGGTTGCCGTCCACGATGTTTTTATACATCTTTGTACGACCGTTCACGTCATCAGACTTAACGGTGAGCATTTCCTGCACTCGAACGAGCGGAGGC
+
CCCCCGGGGGGGGGGGG96CEFGGGGGGGGFGGGGGGGGGGGGG@FGEGGGGGGGGGGGGFGGGGFFGGGGGGGGGGGGGGGGGGGGGGGGGGGGFGGGGGGGGG@F7EFFCEGGGGGGGEGGGGGGGFFGGGGGFGGGFGGGFGGGGGGGGGFGGEDFGFFGGGGGFGFGGGGDCFFFAFCFFFFGGFCFFFF>@ADGGFFFGFF6>@E8FG5EFF@@2>DF@C3F@DEE<55C?F)6:<E07@@;3?B:B242::A<)8::>*:A?0?0<BFFF>>B)46::?44:((.((-(((-(2-
@M01607:188:000000000-KTTC9:1:1101:17201:5276 2:N:0:AAGGAGAC+CCGAAGAT
TTAGTCTGCGCTTTCAGAAACTTTAATAAATCTTTCACGGATTTGCTCCCGTCGGAGTTAGCACAATCCGCTGCCGGGTTTTAACCCGACAGCAGTGACCTGTTTGAGCGAGAATTACTCGTCTTCCAGTTCGATGTTGATACCCAGCGAACGAATCTCTTTCAACAATACGTTGAAGGATTCTGGCATGCCCGGCTCCATCTGATGGTTGCCGTCCACGATGTTTTTATACATCTTGGTACGACCGTTCCCGTCATCAGACTTAACGTTGAGCATTTCCTGCAACTTTCGTTGCTGAGGT
+
CCCCCGGGGGGGGGGGGGG<CCEFGGGGGGGGGGGGGGGGGGGGAGGGGGDGGGGGDGGGGGGGGGGGGGGGGGGGGGGGGGGGGGFGGGGGGGGGGGGGGGGGGGGGGGGGGGGGGGGGGGGGGGGGGGCGGGGGFGGFGGGFFGGGGGGDCFGGGGGGGGGGGGGFGGGGGGGGFFFFFCFFGGGGFFFBFEFFBEGGFFFGGFAAEEAFFGGFFFE52528<);,3CEF?)76AC3A3?<1231<<((53:?(4:6<)546?4<<,(11(4<B<:A<A:B?7)5<)--42((9<).(.
@M01607:188:000000000-KTTC9:1:1101:9221:5279 2:N:0:AAGGAGAC+CCGAAGAT
TTAGTCTGCGCTTTCAGAAACTTTAATAAATCTTTCACGGATTTGCTCCCGTCGGAGTTAGCACAATCCGCTGCCGGGTTTTAACCCGACAGCAGTGACCTGTTTGAGCGAGAATTACTCGTCTTCCAGTTCGATGTTGATACCCAGCGAACGAATCTCTTTCAACAATACGTTGAAGGATTCTGGCATGCCCGGCTCCATCTGATGGTTGCCGTCCACGATGTTTTTATACATCTTGGTACGACCGTTCACGTCATCAGACTTAACGGTGAGCAGTTCCTGCAAACCTCCCAGCTGAGGG
+
CCCCCGGGGGGGGGGFG9CFGGGGGGGGGGGGGGGGGGGGGGGGGGGGGGGGGGGGGGGGGGGGGGGGGGGGGGGGGGGGEGGGGGG>GGGGGGGFFGGGGGGGG?FGGGGEGGGGGGGGGGGGGGGGGGGGGFGGGGGF;8DFFGGDGEGGGFGGGFGGGGGDGGGGGGGGGGGGDFFAFEFFGGGGFFFFFFFFBEGGFFEGCFFFEF@4CCEAB@E9228@E<5;FEEFC)9CFE@FEC@FFF@;??BD?2<?76222>>A4<<:BF:?F?)(654:A40(8AB1(.(4:>030<:?4
@M01607:188:000000000-KTTC9:1:1101:7621:5285 2:N:0:AAGGAGAC+CCGAAGAT
TTAGTCTGCGCTTTCAGAAACTTTAATAAATCTTTCACGGATTTGCTCCCGTCGGAGTTAGCACAATCCGCTGCCGGGTTTTAACCCGACAGCAGTGACCTGTTTGAGCGAGAATTACTCGTCTTCCAGTTCGATGTTGATACCCAGCGAACGAATCTCTTTCAACAATACGTTGAAGGATTCTGGCATGCCCGGCTCCATCTGATGGTTGCCGTCCACGATGTTTTTATACATCTTGGTACGACCGTTCACGTCATCAGACTTAACGGTGCGCATTTTCTGCACCCCTCGAGTCTGAGGG
+
CCCCCGGGGGGGGGGGGF9FGGGGGGGGGGGGGGGGGGG>CGFGFGGGGGGGGGGGGGGGGGGGGGGGF@FGGEGGGGGGGGGGGGGCGGGEGGGGGGGGGGGGGEGCFEE7EGGCGGGGGGGGGGGGGGGGCEGGGGGFGGGGCGGFGGGGGFEG6:EGGGGGGGFG9@FGGGGFGFF6;:F79AFGFFF@5*9?9>DGFFC@>@>46C4?F*:8A=@9=@1:C)A=3))165)117;A)9(36>>@B126(,2(4))),),694<0(-(((-3:?9)6))64:380(-((-)..-4:((
@M01607:188:000000000-KTTC9:1:1101:5513:5289 2:N:0:AAGGAGAC+CCGAGGAT
TTAGTCTGCGCTTTCAGAAACTTTAATAAATCTTTCACGGATTTGCTCCCGTCGGAGTTAGCACAATCCGCTGCCGGGTTTTAACCCGACAGCAGTGACCTGTTTGATCGAGAATTACTCGTCTTCCAGTTCGATGTTGATACCCAGCGAACGAATCTCTTTCAACAATACGTTGAAGGATTCTGGCATTCCCTGCTCCATCTGATGGTTGCCGTCCCCGATGTTTTTATACATCTTGGTACGCCCGTTCACGTCCTCAGACTTAACGGTGACCATTTCATGCCTACTACTCAGCTTGCGG
+
CCCCCAFEFEGGGGGGG,,CFFGGAFFEAFFGGGGGFFGEGGGG9EA<EFFFF7C@BFFGGGGGFFFGG+ABC@@:FCB@B<FGEFGGC7>CG8FE<,:CFGGGGD,,C+++,BFGGGGFBEGFG=;AE==CCD8=@EEF89EFE?CFCEDE+0AGDDCFFAF8EFGGGCG?D=:?FBFAFEAFGC?DB*=*9+;C@FCDFFF8?9@/:8*@C**39)-(--:@*1)/5@>3))9?C?);?C((.790=@;C2@3(3C),4::2*)6(48(-)),8A244949)-.3).6<)).)6)2(.(
@M01607:188:000000000-KTTC9:1:1101:22376:5290 2:N:0:AAGGAGAC+CCGAAGAT
TTAGTCTGCGCTTTCAGCCACTTTAATAAATCTTTCACGGATTTGCTCCCGTCGGAGTTAGCACAATCCGCTGCCGGGTTTTAACCCGACAGCAGTGACCTGTTTGAGCGAGAATTACTCGTCTTCCAGTTCGATGTTGATACCCAGCGAACGAATCTCTTTCAACAATACGTTGAAGGATTCTGGCATGCCCGGCTCCATCTGATGGTTGCCGTCCACGATGTTTTTATACATCTTGGTACGACCGTTCACGTCATCAGACCTAACGGTGAGCATTTCCTGCACAGATTTAAGCTGAGGC
+
CCCCCGGGGGGGGGGGG9<FFGGGGGGGGGGGGGGGGFGGEGGGFGFEGGFGGGGGGGGGGGGGGGGGGGGGGGGGGGGGGGGGGGGGGGGDGGGGGGGGGGGGGEF4EFE>C7FFGGGGGGGFFGGGFFGGGGGGFFGFFGGGGGGGGGGGG>GGGGFFGDEDGGGFFGGGFD67CAF5ACFA@CFCFFFFFDFB=EDGFC*=FFAF=9?FG=GFF?3@927/)<AD?FFF53??65);)7,26;>FF<3AF7<(4>4<?)(57,:?0-(4:?72666:><((.).2))64)62)524<-
@M01607:188:000000000-KTTC9:1:1101:10661:5294 2:N:0:AAGGAGAC+CCGAAGAT
TTAGTCTGCGCTTTCAGAAACTTTAATAAATCTTTCACGGATTTGCTCCCGTCGGAGTTAGCACAATCCGCTGCCGGGTTTTAACCCGACAGCAGTGACCTGTTTGAGCGAGAATTACTCGTCTTCCAGTTCGATGTTGATACCCAGCGAACGAATCTCTTTCAACAATACGTTGAAGGATTCTGGCATGCCCGGCTCCATCTGATGGTTGCCGTCAACGATGTTTTTATACATCTTGTTACGACCGTTCACGTCATCGGACTTAAGGGTGAGCATTTCCTGCAAATGTAACGCTGAGGCC
+
CCCCCGGGGGGGGGGGGFGGGGGGGGGGGGGGGGGGGGGGGGGGGGFGGGGGGGGGGGGGGGGGGGGGGGGGGGGGGGGGEGGGGGGGGGGGGGGGGGGGGGGGGGGGGGGGGGGGGGGGGGGG7B=FFGAFCCGGGGD7DGGGGDFFEEEEEE8=CD,@FCCGGGG?2,=6EFFGFFF*68FFGFFF>CFEAE9DAFD794>8+4=*>**;;**:)(.(-56@?9F((/167.177C)867(,30(622.5(31(()(,-(-)8)))(.(((().66<922(244))-6))-((-(.1((
@M01607:188:000000000-KTTC9:1:1101:19863:5294 2:N:0:AAGGAGAC+CCGAAGAT
TTAGTCTGCGCTTTCAGAAACTTTAATAAATCTTTCACGGATTTGCTCCCGTCGGAGTTAGCACAATCCGCTGCCGGGTTTTAACCCGACAGCAGTGACCTGTTTGAGCGAGAATTACTCGTCTTCCAGTTCGATGTTGATACCCAGCGAACGAATCTCTTTCAACAATACGTTGAAGGATTCTGGCATGCCCGGCTCCATCTGATGGTTGCCGTCCACGATGTTTTTATACATCTTGGTACGACCGTTCACGTCATCAGACTTAACGGTGAGCATTTCCTGCCTTAGTAGCTGCTGAAGG
+
CCCCCGGGGGGGGGG;=,==FFGGGGGGGGDGGGGGGGGGGGGGGFEFGGGGGGGGGGGGGGGGGGGGGGGGGGGGGGGGGGGGGGGGGGGGGGGGGGGGGGGGGGGGGGGGGGGGGGGGGGGGGGGGGGGGGGGGGGFFGGGGGGGGGGGGGFGGGGGGGGGGGGGFDGGGGGGGGFFFFCFFGGGGFDFFFFFFAEGGFFFGGFCFFFBFG5EDD?EFBFF@EFF@6EE?)<?CF?)07?;116@??7:BFFB17<A<2849/))46:(,42<?BD44<A0(5).)66<2990)8-).(
@M01607:188:000000000-KTTC9:1:1101:10159:5305 2:N:0:AAGGAGAC+CCGAAGAT
TTAGTCTGCGCTTTCAGAAACTTTAATAAATCTTTCACGGATTTGCTCCCGTCGGAGTTAGCACAATCCGCTGCCGGGTTTTAACCCGACAGCAGTGACCTGTTTGAGCGAGAATTACTCGTCTTCCAGTTCGATGTTGATACCCAGCGAACGAATCTCTTTCAACAATACGTTGAAGGATTCTGGCATGCCCGGCTCCATCTGATGGTTGCCGTCCACGATGTTTTTATACATCTTGGTAAGACCGTTCACGTCATCAGACTTACCGGTGAGCATTTCCTGAACAGCCTTTTACTGAGGG
+
CCCCCGGGGGGGGGGGG<FGGGGGGGGGGGGGGGGGGGGGGGGGGGGGGGGGGGGGGGGGGGGGGGGGGDGGGGGGGGGGEGGGGGGGGGGGGGGGGGGGGGGGGGGGGGGGGGGGGGGGGGGGGGGGCFGGGGGGGGGFGGGGGGGGGGGGGEGGGGGGGGGGGGGGGGGGGGGGGFFFFEFAFGGGFDFFFFFFFFGGFF6GFAFFEF?FGGGFEFFFFFF@EEFFFFCEC3?EFCE6)).9330((34):88??BB)).4>=)51961?625<AAB>>2))(..((.54<)-:4A:?(
@M01607:188:000000000-KTTC9:1:1101:13114:5308 2:N:0:AAGGAGAC+CCGAAGAT
TTAGTCTGCGCTTTCAGAAACTTTAATAAATCTTTCACGGATTTGCTCCCGTCGGAGTTAGCACAATCCGCTGCCGGGTTTTAACCCGACAGCAGTGACCTGTTTGAGCGAGAATTACTCGTCTTCCAGTTCGATGTTGATACCCAGCGAACGAATCTCTTTCAACAATACGTTGAAGGATTCTGGCATGCCCGGCTCCATCTGATGGTTGCCGTCCACGATGTTTTTATACATCTTGGTACGACCGTTCACGTCATCAGACTTAACGGTGATCATTTCCTGCAACGCTTTGGGCTGAGGT
+
CCCCCGGGGGGGGGGEEF<FGGGGGGGGGGGGGGGGGGGGGGGG9FFGGGEGGGGGGGGGGGGGGGGGGGGGGGGGGGGGGGGGGGGDGGGGGGGGGGGGGGGGGGG+FFDGGGGGGGGGGGGGGGGGGGGGGGGGGGGFGGGGGGGGGGGGCEGGGFGGGGGGGGGGGGGGGGCFDCFFFFFCCGGFF5FCF>EABFDGFFFCFFFFFFAFGGGFFFFFFFF@ECFFFFCEEEEEFF)=C??DFF@FFB0A??01:B))2:?BFA<?FB0()6:9:AAAF>?773-4?:<DBF6,,(.2(
@M01607:188:000000000-KTTC9:1:1101:21011:5314 2:N:0:AAGGAGAC+CCGAAGAT
TTAGTCTGCGCTTTCAGAAACTTTAATAAATCTTTCACGGATTTGCTCCCGTCGGAGTTAGCACAATCCGCTGCCGGGTTTTAACCCGACAGCAGTGACCTGTTTGAGCGAGAATTACTCGTCTTCCAGTTCGATGTTGATACCCAGCGAACGAATCTCTTTCAACAATACGTTGAAGGATTCTGGCATGCCCGGCTCCATCTGATGGTTGCCGTCCACGATGTTTTTATACATCTTGGTACGACCGTTCACGTCATCAGACTTAACGGTGAGCATTTCCTGCAAAAGTGGTTGCTGAGGG
+
CCCCCGGGGGGGGGG6<,==FFGGGGGGGGGGGGGGGGGGGGGGGGEFGGGGGGGGGGGGGGGGGGGGGGGGGGGGGGGGGGGGGGGGGGGGGGGGGGGGGGGGGGGGGGGGGGGGGGGGGGGGGGGGGGGGGGGGGGGFGGGGGGGGGGGGGFGGGGGGGGGGFGGGGGGGGGGDFFFFFFFFGGGGFFFFFDFFFFGGFFEFGFFA6696FGGB;@BFFF@;<CF@DFFCFFEFFF@F??(662;1:?BA14268<A<<22AFAAF(,28?:>?>AA<>FB:<)4:)),<BF?<643:(
@M01607:188:000000000-KTTC9:1:1101:16963:5323 2:N:0:AAGGAGAC+CCGAAGAT
TTAGTCTGCGCTTTCAGAAACTTTAATAAATCTTTCACGGATTTGCTCCCGTCGGAGTTAGCACAATCCGCTGCCGGGTTTTAACCCGACAGCAGTGACCTGTTTGAGCGAGAATTACTCGTCTTCCAGTTCGATGTTGATACCCAGCGAACGAATCTCTTTCAACAATACGTTGAAGGATTCTGGCATGCCCGGCTCCATCTGATGGTTGCCGTCCACGATGTTTTTATACATCTTGGTACGACCGTTCACGTCATCAGACTTAACGGTGAGCATTTCCTGCAGCTCCTGTCCCTGAGGC
+
CCCCCGGGGGGGGGGGGGG6CCEFGGGGGGGGGGGGGGGGGGGGCGGGGGGGGGGGGGGGGGGGGGGFGGGGGGGGGGGGGGGGGGGGGGGGGGGGGGGGGGGGGGGGGGGGGDGGGGGGGGGGGGGGGGGGGGGGGGGFGGGGGGGGGGGG+?EFGFFGGGGGGGGFFGGGGGG6EFFAFFFFGFGGFFFCFFDDFFG>CFFGGFFAEC:FGGGFFFB>=@;DFEFF;E)937CEA33FFC6@BB0;B?(6?FF::A<<?:D<4<AB>2(((5>?FAADDF03(.3:>()..),.,.(4,
@M01607:188:000000000-KTTC9:1:1101:26538:5324 2:N:0:AAGGAGAC+CCGAAGAT
TTAGTCTGCGCTTTCAGAAACTTTAATAAATCTTTCACGGATTTGCTCCCGTCGGAGTTAGCACAATCCGCTGCCGGGTTGTAACCCGACAGCAGGGACCGGGGGGAGCGAGAAGGAGGCGCCGGAGAGGGAGAGGGGGAGAGAAAGAGAAAGAAGAGAGGGGAAAAAGAAGGGGAAGGAGGAGGGAAGGAGAGGAGAAAGAGGAGGGGGGAGGGGAAGGAGGGGGGGAGAAAGGGGGGGAAGAGGGGGAAAGGAAGAAGAGAGAAGGGGGACAAGGAGAGGAAAGAGAGGAGGGGGACGG
+
CCCCCGGGGGGGGGGGGGEGGGGGGGGGGGGGGGGGGGGGGGGGGGEFGGGGGGGGGGGGGGGGGGGGGGGGGGGGGGGG7FFGGGGGGGG@EC@,7AFF+++++*>:>CFE@7</,,64:*==8***32/*//2822/52***0+0200820.62022;87*/****2/02*1)/*5:55(.0/51*0,)()0.)-0**)0./50552-.0)/*).((,,.1,2(0,,-(.(.(-.,1)(,,,((,-,-((.,(((((.(((-)((11(1((((..(((-,,(((.((,,((2((,((,,
@M01607:188:000000000-KTTC9:1:1101:13855:5329 2:N:0:AAGGAGAC+CCGAAGAT
TTAGTCTGCGCTTTCAGAAACTTTAATAAATCTTTCACGGATTTGCTCCCGTCGGAGTTAGCACAATCCGCTGCCGGGTTTTAACCCGACAGCAGTGACCTGTTTGAGCGAGAATTACTCGTCTTCCAGTTCGATGTTGATACCCAGCGAACGAATCTCTTTCAACAATACGTTGAAGGATTCTGGCATGCCCGGCTCCATCTGATGGTTGCCGTCCACGATGTTTTTATACATCTTGGTACGACCGTTCCCGTCATCAGACTTAACGGTGAGCATTTCCTTCAATTTTTGTCGCTGAGGG
+
CCCCCGGGGGGGGGGGGGFFGGGGGGGGGGGGGGGGGGGGGGGGGGGFGGGGGGGGGGGGGGGGGGGGGDGGDGGGGEGGGGGGGGGGGGGGGGGGGGGGGGGGGGGGGGCGGGGGGGFGGGGGGGGGGGGGGGGGGGGFDFGGGGGGGGGGGFGGGGGGGGGGGGFGGGGGGGGGFF5AFEFFGGGGF@FFFFEFADGGFFF7CFFFFF46C5:):(>>9=0:CCFFF?5??C<?A);A3?2;09@;?:(4(48??A<<372<=<9?FF((44)3<<9AA).59).:>A(462:01(21(
@M01607:188:000000000-KTTC9:1:1101:10315:5341 2:N:0:AAGGAGAC+CCGAAGAT
TTAGTCTGCGCTTTCAGAAACTTTAATAAATCTTTCACGGATTTGCTCCCGTCGGAGTTAGCACAATCCGCTGCCGGGTTTTAACCCGACAGCAGTGACCTGTTTGAGCGAGAATTACTCGTCTTCCAGTTCGATGTTGATACCCAGCGAACGAATCTCTTTCAACAATACGTTGAAGGATTCTGGCATGCCCGGCTCCATCTGATGGTTGCCGTCCACGATGTTTTTATACATCTTGGTACGACCGTTCACGTCATCAGACTTAACGGTGAGCATTTCCTGCAGCCCTAGTGGCTGAGGG
+
CCCCCGGGGGGGGGGGGCFGGGGGGGGGGGGGGGGGGGGGGGGGGGGGGGGGGGGGGGGGFGGGFGGGGGGGGGFGGGGGGGGGGGGGGGGGGGGGGGGGGGGGGGGGGGGGGGGGGGGGGGGGFFGGGFGGGGDFGGGFGGGFGGGGGGEEGFGGGGGGGGGGGGGGGGGGGGGFGFFAFEFFGGGGFFFCFFEFBFGGFFFGGCCFE=>FGGGFDDFF@=039<AF@FFFFFEEFFEFFC<FB>>FFFBABFB146<?DDFAF2<?FF6??B>B<AAA>AF1?>?2,7:AF6:3:6(4:
@M01607:188:000000000-KTTC9:1:1101:18745:5350 2:N:0:AAGGAGAC+CCGAAGAT
TTAGTCTGCGCTTTCAGAAACTTTAATAAATCTTTCACGGATTTGCTCCCGTCGGAGTTAGCACAATCCGCTGCCGGGTTTTAACCCGACAGCAGTGACCTGTTTGAGCGAGAATTACTCGTCTTCCAGTTCGATGTTGATACCCAGCGAACGAATCTCTTTCAACAATACGTTGAAGGATTCTGGCATGCCCGGCTCCATCTGATGGTTGCCGTCCACGATGTTTTTATACATCTTGGTACGACCGTTCACGTCATCAGACTTAACGGTGAGCATTTCCTGCAATCAACCACGCTGAGGG
+
CCCCCGGGGGGGGGGGGFF6=CCFFGGGGGGGGGGGGGGGGGGG9FFGGGEGGGGGGGGGGGGGGGGGGGGGGGGGGGGGGGGGGGGGGGGGGGGGGGGGGGGGGGGGGGGGGGGGGGGGGGGGGGGGGGGGGGGGGGGFGGGEFGGGGGGGGFGGGFGGFGGGGGGGGGGGGGGFGFFAFFAFGGGGFFFEFEFEBEDDFFFGGFF>EEDFG55AD@EFFD7(9?FF@F?EEFECAE<FEF7<>B9DFF>BBB0,8A<<2>?AFA<:>B1<B022<:44940:3)5:3?:(44>:4;0(-
@M01607:188:000000000-KTTC9:1:1101:9140:5352 2:N:0:AAGGAGAC+CCGAAGAT
TTAGTCTGCGCTTTCAGAAACTTTAATAAATCTTTCACGGATTTGCTCCCGTCGGAGTTAGCACAATCCGCTGCCGGGTTTTAACCCGACAGCAGTGACCTGTTTGAGCGAGAATTACTCGTCTTCCAGTTCGATGTTGATACCCAGCGAACGAATCTCTTTCAACAATACGTTGAAGGATTCTGGCATGCCCGGCTCCATCTGATGGTTGCCGTCCACGATGTTTTTATACATCTTGGTACGACCGTTCACGTCATCAGACTTAACGGTGAGCATTTCCTGCAGCCATAACTTCTGACGG
+
CCCCCGGGGGGGGGGGGC<FGGGGGGGGGGGGGGGGGGGGGGGGGGFGGGGGGGGGGGGGGGGGGGGGGGGGGGGGGGGGGGGGGGGGGGGGGGGGGGGGGGGGGGGGGGGGGGGGGGGGGGGGGGGGGGGGGGGGGGGFGGGGGGGGGGEGGFGGGGGGGGGGGGGGGFDGGGGGFFFFFFFFGCFGFFFEFDFA>BGGFFFGGFFFEFDFGGGFFFE@FDFFFC57@C?EEFFEFEEF?<;?FB9?117A:?B?0)5.4:B264<:(-,4(422A><92),((38:A)<:2))).).4(
@M01607:188:000000000-KTTC9:1:1101:25097:5365 2:N:0:AAGGAGAC+CCGAAGAT
TTAGTCTGCGCTTTCAGAAACTTTAATAAATCTTTCACGGATTTGCTCCCGTCGGAGTTAGCACAATCCGCTGCCGGGTTTTAACCCGACAGCAGTGACCTGTTTGAGCGAGAATTACTCGTCTTCCAGTTCGATGTTGATACCCAGCGAACGAATCTCTTTCAACAATACGTTGAAGGATTCTGGCATGCCCGGCTCCATCTGATGGTTGCCGTCCACGATGTTTTTATACATCTTGGTACGACCGTTCACGTCATCAGACTTAACGGTGAGCATTTCCTGCATGACTACAGGCTGAGGG
+
CCCCCGGGGGGGGGGGGG9FGGGGGGGGGGGGGGGGGGGGGGGGGGGGGGGGGGGGGGGGGGGGGGGGGGGGGGGGGGGGGGGGGGGGGGGGGGGGGGGGGGGGGGGGGGGGGGGGGGGGGGGGGGGGGGGGGGGGGGGFGGGFGGGGGGGGGFGDCAGGGGGGGGGGGGGGGGGGGFFF?EFFGFFFFFF5CEFFFFGGFFFGGFAFFEEAGGEED@*2>=;,6.;?DFEEFFFFFFE44)(6(:@;?77:6?FFF>)4)44<B2<B>?06(,))).6A4)37>A)3<<B,)2:0((4((
@M01607:188:000000000-KTTC9:1:1101:10129:5371 2:N:0:AAGGAGAC+CCGAAGAT
TTAGTCTGCGCTTTCAGAAACTTTAATAAATCTTTCACGGATTTGCTCCCGTCGGAGTTAGCACAATCCGCTGCCGGGTTTTAACCCGACAGCAGTGACCTGTTTGAGCGAGAATTACTCGTCTTCCAGTTCGATGTTGATACCCAGCGAACGAATCTCTTTCAACAATACGTTGAAGGATTCTGGCATGCCCGGCTCCATCGGATGGTTGCCGTCCACGATGTTTTTATACATCTTGGTACGACCGTTCACGTCATCAGACTTAACGGTGAGCATTTCCTGCAAAATTATAACCTGAGGG
+
CCCCCGGGGGGCFGGGG9FFGFGGGGGGGGGGGGGGGGGGGGGGG9CFFGGGGGGGGGGGGGGGGGFGGGGGGGGGGGGDDFGGGFFEFGGGGGGGGGFFGGGGGFGFGGGGGGGGGGFFGFGFGGGGGGGGGGGGGGGFGGGDDFGGGEGGGFGGGGGGGCFGGGGGGGGGC6CCFFFF5AFFFECDFDA@>5B*):CFFA4>D4?FB9;487CE:>=;9D78)9;:;5?CCECCFF38;C?;9>;:0((6:7::(-.)84)6?49:0-4<:?7<<99<464,--()(.465),41(.((
@M01607:188:000000000-KTTC9:1:1101:24862:5374 2:N:0:AAGGAGAC+CCGAAGAT
TTAGTCTGCGCTTTCAGATACTTTAATAAATCTTTCACGGATTTGCTCCCGTCGGAGTTAGCACAATCCGCTGCCGGGTTTTAACCCGACAGCAGTGACCTGTTTGAGCGAGAATTACTCGTCTTCCAGTTCGATGTTGATACCCAGTGAACGAATCTCTTTCAACAATACGTTGAAGGATTCTGGCATGCCCGGCTCCATTCGATGGTTGCCGTCCATGATGGTGTTATACATCTTGGTACGACCGTTCACGACATCAGACTTAACGGTGATCATTTCCTGCGCTAATAAACGCTGAGTG
+
CCCC<AF<FFG+@CFF@F,FG9FGAFCFGGAEGF@CDFCF:,BFCF<6ED7EF77@@8EFEFGGFGF,EED@CE,4+B@8CFEFFFFCCB7@=E=?<FDFGGCD,?ADF=EF7EFECF9FCAC<@=;?D499@D@64@4DFFGDEG,,63==8?GGG8B,,@F8EF?8,=8=@FC8D+36**;F;,++0)5);5@B9?D7++*5?1+*1*:AFE?ABF*4;C*07*;=47>*1*91=8**/731;30(6;3>0(,((7)),5)516A23,(246).-54)64(,((-())-)),-8(34))
@M01607:188:000000000-KTTC9:1:1101:20098:5381 2:N:0:AAGGAGAC+CCGAAGAT
TTAGTCTGCGCTTTCAGAAACTTTAATAAATCTTTCACGGATTTGCTCCCGTCGGAGTTAGCACAATCCGCTGCCGGGTTTTAACCCGACAGCAGTGACCTGTTTGAGCGAGAATTACTCGTCTTCCAGTTCGATGTTGATACCCAGCGAACGAATCTCTTTCAACAATACGTTGAAGGATTCTGGCATGCCCGGCTCCATCTGATGGTTGCCGTCCACGATGTTTTTATACATCTTGGTACGACCGTTCACGTCATCAGACTTAACGGTGAGCATTTCCTGCAGGGAAGACTGCTGAGGC
+
CCCCCGGGGGGGGGG6<,==EFGGGGGGGGGGGGGGGGGGGGGGGGGGGGGGGGGGGGGGGGGGGGGGGGGGGGGGGGGGGGGGGGGGGGGGGGGGGGGGGGGGGGGGGGGGGGGGGGGGDGGGGGGGGGGGGFGGGGGFGGGGGGFFEGGGGFGGGGGGGGGGGGGGGGGFFGF?DC5ACEFFFGGGFFF@FFEFAFGGFFFGGFFFFF>FGGGFFDE===@3?CF=05)7?EEEFE8FEF0?BB9DFBBF03<04<<<2:?A*<AF9?(-.5>?FF44:)4.5092,37?D)3425(((
@M01607:188:000000000-KTTC9:1:1101:24320:5404 2:N:0:AAGGAGAC+CCGAAGAT
TTAGTCTGCGCTTTCAGACACTTTAATAAATCTTTCACGGATTTGCTCCCGTCGGAGTTAGCACAATCCGCTGCCGGGTTTTAACCCGACAGCAGTGACCTGTTTGAGCGAGAATTACTCGTCTTCCAGTTCGATGTTGATACCCAGCGAACGAATCTCTTTCAACAATACGTTGAAGGATTCTGGCATGCCCGGCTCCATCTGATGGTTGCCGTCCACGATGTTTTTATACATCTTGGTACGACCGTTCACGTCATCAGACTTAACGGTTAGCATTTCCTGCTTCTTTTAAAACTGAGGG
+
CCCCCGGGGGGGGGGGGG,EFFGGGGGGGGGGGGGGGGGGGGGGGGGGGGGGGGGGGGGGGGGGGGGGGGGGGGGGGGGGGFGGGCGGGGGGGGGFFGGGGGGGGGGGGGCGGGGGGGFGGGGGGGFGCFEFGGFGGGGFGGGFGGGGGGGGGFEGGGGGGGGGFGGFGGGGGGGC9AAAACFFGFFGF@AEFA>4):CFFFFGGFFFFFBFFEGEFFF?(>@3CCF@FE<3?5)6CFFF3?(63>FFB0:A?:6?<D>),,8<?44(4?(-,4<94))6<)4(-.94:).))))).344(
@M01607:188:000000000-KTTC9:1:1101:4950:5408 2:N:0:AAGGAGAC+CCGAAGAT
TTAGTCTGCGCTTTCAGAAACTTTAATAAATCTTTCACGGATTTGCTCCCGTCGGAGTTAGCACAATCCGCTGCCGGGTTTTAACCCGACAGCAGTGACCTGTTTGAGCGAGAATTACTCGTCTTCCAGTTCGATGTTGATACCCAGCGAACGAATCTCTTTCAACAATACGTTGAAGGATTCTGGCATGCCCGGCTCCATCTGATGGTTGCCGTCCACGATGTTTTTATACATCTTGGTACGACCGGTCACGTCATCAGACTTAAAGGTTGGCATTTCCTGCATGCATAAGAAGTGAGAG
+
CCCCCGGGGGGGGGGGGGGGGGGGGGGGGGGGGGGGGGGGGGGGGGGGGGGGGGGGGGGGFGGGGGGGFGGGGGGGGGGGGGGGFFGGGGGGGGGGGGGGGGGGGGGEF7FFGGGGGGGGGGGFGGGGGFEGGGCFGGGFGGGGGGGGGGGGGFGGGGGGGGGGGF@DGEFGGFGGFFFFFFFFFGFGFFFFAEFDA>DGFC=FFFFFBCEFGG5)8@ED@B1,<5F027CEFFFEFEFF;?;1:;((478??FF::A)5<>096))).)-((.8<A5:66.2()).).)6..4(.))5))
@M01607:188:000000000-KTTC9:1:1101:13808:5413 2:N:0:AAGGAGAC+CCGAAGAT
TTAGTCTGCGCTTTCAGAAACTTTAATAAATCTTTCACGGATTTGCTCCCGTCGGAGTTAGCACAATCCGCTGCCGGGCTTTAACCCGACAGCAGTGACCTGTTTGAGCGAGAATTACTCGTCTTCCAGTTCGATGTTGATACCCAGCGAACGAATCTCTTTCAACAATACGTTGAAGGATTCTGGCATGCCCGGCTCCATCTGATGGTTGCCGTCCACGATGTTTTTATACATCTTGGTACGACCGTTCACGTCATCAGACTTAACGGTTAGCATTTCCTGCAATCTTAATGCTGAGGCC
+
CCCCCGGGGGGGGGGGGGGGGGGGGGGGGGFGGGGGGGGGGGGGGGGFGGGGGGGGGGGGGGGGGGGGGGGGGGGGGEGGGGGGGGGGGGGGGGGGGGGGGGGGGGGGGGGGGGGGGGGGGGGGGGGGGGGGGGGGGGGFGGGGGGGGDEGGGFGGGGGGGGGGGGGGGGGGGGGGGFFAFFFFGGGGFDFFFFFFAFGGFFFGGFFFFEFFGC=?EDE>@?@@E?F;?CFFFECCFEEFEFFF9>BFFFBF?F?((6)8<??F6AABFB(:?BAAB<<DAB00)5,4<A2><AF99<0:8
@M01607:188:000000000-KTTC9:1:1101:5115:5416 2:N:0:AAGGAGAC+CCGAAGAT
TTAGTCTGCGCTTTCAGAAACTTTAATAAATCTTTCACGGATTTGCTCCCGTCGGAGTTAGCACAATCCGCTGCCGGGTTTTAACCCGACAGCAGTGACCTGTTTGAGCGAGAATTACTCGTCTTCCAGTTCGATGTTGATACCCAGCGAACGAATCTCTTTCAACAATACGTTGAAGGATTCTGGCATGCCCGGCTCCATCTGATGGTTGCCGTCCACGATGTTTTAATCATTCTTGGTACGACCGTTCACGTCATAAGACGTAACGGTTAGCATTTCCTGCAACCGAACCGTCTGAGAG
+
CCCCCGGGGGGGGGGGGEFGGGGGGGGGGGGGGGGGGGGGGGGG9AEFGGEGEGGDGGGGDGCFGGGGGGFGDGGGG>GGDGGFGGFCFG++BFGGCEGCGGGGE@E?FEC@CGDE,CEFCEGF@FFFCEEA4,,,7=@FGGF?84DFDGGGDDEDECFFF8EFFFGGGGGGGCGG9AF?FEFFGF2;CDF@6?5@9B7;>>=F+9:>BFFFC5=AA9B@=@13C5F))7)))156A);F3C03:60;21:>(421())6-4(30(-1(4(1()-.6664).4(5)(-2(((,(-,(-.).
@M01607:188:000000000-KTTC9:1:1101:14611:5418 2:N:0:AAGGAGAC+CCGAAGAT
TTAGTCTGCGCTTTCAGAAACTTTAATAAATCCTTCACGGATTTGCTCCCGTCGGAGTTAGCACAATCCGCTGCCGGGTTTTAACCCGACAGCAGTGACCTGTTTGAGCGAGAATTACTCGTCTTCCAGTTCGATGTTGATACCCAGCGAACGAATCTCTTTCAACAATACGTTGAAGGATTCTGGCATGCCCGGCTCCATCTGATGGTTGCCGTCCACGATGTTTTTATACCTCTTGGTACGACCGTTCACGTCACCAGACCTAAGGGTTAGCATTTCCTGTAACCGGTCTGGCTGAGGG
+
CCC?<<FEEEGFFFEF9FFFGGGGGFGFCFCC,CCCFFGE7@FGFG<E,C@CFC7:6@FFGGGFFFGCFED7@FEFEDFF7FG=E?,8C@CFGGCF<FFFF<FC<A9+FFE7BC,@,E=ACFE<DCCC;9;EE8,46;;+,=464D,8CGGD>?>DG:DFGGCAFGGF?,@C,;;+=?A5F7;BEF*785?EFF5?=EGGFF=FG+86:6)?D5CE)5722(,,1)8(,9<C))73/7);??711((3(.(:??:0(,.3((()*.(4(4(-(6624<46<)--)))(-(-((.44((,((
@M01607:188:000000000-KTTC9:1:1101:12392:5424 2:N:0:AAGGAGAC+CCGAAGAT
TTAGTCTGCGCTTTCAGAAACTTTAATAAATCTTTCACGGATTTGCTCCCGTCGGAGTTAGCACAATCCGCTGCCGGGTTTTAACCCGACAGCAGTGACCTGTTTGAGCGAGAATTACTCGTCTTCCAGTTCGATGTTGATACCCAGCGAACGAATCTCTTTCAACAATACGTTGAAGGATTCTGGCATGCCCGGCTCCATCTGATGGTTGCCGTCCACGATGTTTTTATTCATCTTGGTTCCACCGTTCCCGTCATCCGCCTTAACGGTGAGCAATTCCTGCAGTGATAAGGGCTGGTGG
+
CCCCCFGEGGGGGGG@6EEFGGGGGGGGGGFGGGGGGFGGGCFGEFFFDGGGGGGGGGGGGGGGGFGGG@FGGGGGGGGGGGGGGFGFGGGGGGFGGGGGGGGGGGGFFECCCEFGFCFGGGGGFFGGGFGGGGGGGGGFGGGGFGGGGDGEEEDCGGGGGGGGGGGGGECF9C?9CFFF?AAFFGGGACAEFE5>@?4*=:6C2+B*.:@;D*:AEDE22:0=5.==;?)/))17C6<A()(.)/(,(/(),6(2(.61(4-(/4)(--1(,.4(45):<>:((..)))))5(((((.28
@M01607:188:000000000-KTTC9:1:1101:22848:5443 2:N:0:AAGGAGAC+CCGAAGAT
TTAGTCTGCGCTTTCAGACACTTTAATAAATCTTTCACGGATTTGCTCCCGTCGGAGTTAGCACAATCCGCTGCCGGGTTTTAACCCGACAGCAGTGACCTGTTTGAGCGAGAATTACTCGTCTTCCAGTTCGATGTTGATACCCAGCGAACGAATCTCTTTCAACAATACGTTGAAGGATTCTGGCATGCCCGGCTCCATCTGATGGTTGCCGTCCACGATGTTTTTATACATCTTGGTACGACCGTTCACGTCATCAGACTTAACGGTGAGCATTTCCTGCCCGAGTTAAGGCTGAGGT
+
CCCCCGGGGGGGGGGGG,6EFGGGGGGGGGGGGGGGGGGGGGGGGGGGGGGFGGGGGGGGGGGFGGFGGGGGGGGGGGGGGGGGGGGGGGGGGGGFGGGGGGGGGDF<FCGCCCFGGGGGGGGGGGGGGFGGGGGGGFG?8DF?FGGGGGEGGEEGGGFFGGGGGGFCCCFFGGCDCFFFFFFFFGGGFDFEFF>?AEGFFF*=CC64<65AFGGFFFFF2>==CCFF@FFE<EECF58A3<279>FFFFFF??B??2)447?>BFFF(323:BAFF96AAB?(429><?BB48(2(310.
@M01607:188:000000000-KTTC9:1:1101:20344:5451 2:N:0:AAGGAGAC+CCGAAGAT
TTAGTCTGCGCTTTCAGAAACTTTAATAAATCTTTCACGGATTTGCTCCCGTCGGAGTTAGCACAATCCGCTGCCGGGTTTTAACCCGACAGCAGTGACCTGTTTGAGCGAGAATTACTCGTCTTCCAGTTCGATGTTGATACCCAGCGAACGAATCTCTTTCAACAATACGTTGAAGGATTCTGGCATGCCCGGCTCCATCTGATGGTTGCCGTCCACGATGTTTTTATACATCTTGGTACGACCGTTCACGTCATCAGACTTAACGGTGAGCATTTCCTGCAGGAGTTCCTGCTGAGGC
+
CCCCCGGGGGGGGGG;6,==FFFGGGGGGGGGGGGGGGGGGGGGGGGGGGGGGGGGGGGGGGGGGGGGGGGGGGGGGGGGGGGGGGGGGGGGGGGGGGGGGGGGGFGGGGGGGGGGGGGGGGGGGGGGGGGGGGGGGGGFGGGGGGGGGGGGGFGGGGGGGGGDGGGGGGGGGGFDFAFFFEAFCGGGFFFEFDFB=EGGFFEGGFFFEF>FF=*?BDFF99;;<<ADFEEFEFE3=5@FEFD;6912<32:1::1:A534>?B@ABB0:(33?BFAA945)4(3:4021<AA):?0)(4(
@M01607:188:000000000-KTTC9:1:1101:6623:5452 2:N:0:AAGGAGAC+CAGAAGAT
TTAGTCTGCGCTTTCAGAAACTTTAATAAATCTTTCACGGATTTGCTCCCGTCGGAGTTAGCACAATCCGCTGCCGGGTTTTAACCCGACAGCAGTGACCTGTTTGAGCGAGAATTACTCGTCTTCCAGTTCGATGTTGATACCCAGCGAACGAATCTCTTTCAACAATACGTTGAAGGATTCTGGCATGCCCGGCTCCATCTGATGGTTGCCGTCCACGATGTTTTTATACATCTTGGTACGACCGTTCACGTCATCAGACTTAACGGTGAGCATTTCCTTCAAACTACCTCTCTGAGGG
+
CCCCCGGGGGGGGGGDGF@FGGGGGGGGGGGGGGGGGGGGGGGGGGGGGGGGGGGGGGGGGGGGGGGGG>FGCF8FGGGGGGGGGGGGGGGGGGGGDGGGGGGGGFGFGGGGGCGGGGGGGGGGGGGD;FGGGFGGGGG+,3@DGFGGGG@EEAG?EFFGGGGGGG??E9DGGG?F9AFAFEFFCFFFFB5@FFFE4>CCCFC7CFF*>C:AF=C545>96==851;86?5CEFEEFE);)9;;191;?F>BB?:2:A>?<).69)),,4((4523<>246))4)5)-)5:24)4?946-,
@M01607:188:000000000-KTTC9:1:1101:20670:5465 2:N:0:AAGGAGAC+CCGAAGAT
TTAGTCTGCGCTTTCAGAAACTTTAATAAATCTTTCACGGATTTGCTCCCGTCGGAGTTAGCACAATCCGCTGCCGGGTTTTAACCCGACAGCAGTGACCTGTTTGAGCGAGAATTACTCGTCTTCCAGTTCGATGTTGATACCCAGCGAACGAATCTCTTTCAACAATACGTTGAAGGATTCTGGCATGCCCGGCTCCATCTGATGGTTGCCGTCCACGATGTTTTTATACATCTTGGTACGACCGTTCACGTCATCAGACTTAACGGTGAGCATTTCCTGCATCTAATCTTGCTTGTGG
+
CCCCCGGGGDGGGGG;<;=;FGGGGGGGGGGGGGGGGGGGGGGGGGFFGGGGGGGGGGGGGGGGGGGGGGGGGGGGGGGGGGGGGGGGGGGGGGGGGGGGGGGGGGGGGGGGGGGGGGGGGGGGGGGGGGGGGGGGGGGFGGGGGGGGGG7EGFGGDGGGGGGGFGGGGGGGGGGGGFFFFEFFGGGGFFFFFFFDBFGFFFCC9BFFEF>FGDGD4279=DFFE?8=1C??<ECFFF<F7??@FFB;BB7<6<B:?BAB23:>6<4:>B(8(8<?BAAFFA0(.64.6))-66<.))(.(
@M01607:188:000000000-KTTC9:1:1101:17986:5469 2:N:0:AAGGAGAC+CCGAAGAT
TTAGTCTGCGCTTTCAGAAACTTTAATAAATCTTTCACGGATTTGCTCCCGTCGGAGTTAGCACAATCCGCTGCCGGGTTTTAACCCGACAGCAGTGACCTGTTTGAGCGAGAATTACTCGTCTTCCAGTTCGATGTTGATACCCAGCGAACGAATCTCTTTCAACAATACGTTGAAGGATTCTGGCATGCCCGGCTCCATCTGATGGTTGCCGTCCACGATGTTTTTATACATCTTGGTACGACCGTTCACGTCATCAGACTTAACGGTGAGCATTTCCTGCAGGTCTTTGTGCTGAAGG
+
CCCCCGGGGGGGGGGGGGG6CCCFGGGGGGGGGGGGGGGGGGGGGFFGGGGGGGGGGGGGGGGGGGGGGGGGGGGGGGGGGGGGGGGGGGGGGGGGGGGGGGGGGGGGGGGGGGGGGGGGGGGGGGGGGGGGGGGGGGGCGGGGGGGGGGGGGFGGGGGGGGGGGGGGGGGCGGFGGFFFFEFFGGGGFDFFFBFEBEGGFFFFGFFFEFEFGGGBEFFFFFF@39;?DFEFFFFFFFFF4CF?B@;DF??<BFF:?4<B8).4B<AFFF:087-2>><><4:((::>><AA<B):A2),(
@M01607:188:000000000-KTTC9:1:1101:9999:5471 2:N:0:AAGGAGAC+CCGAAGAT
TTAGTCTGCGCTTTCAGAAACTTTAATAAATCTTTCACGGATTTGCTCCCGTCGGAGTTAGCACAATCCGCTGCCGGGTTTTAACCCGACAGCAGTGACCTGTTTGAGCGAGAATTACTCGTCTTCCAGTTCGATGTTGATACCCAGCGAACGAATCTCTTTCAACAATACGTTGAAGGATTCTGGCATGCCCGGCTCCATCTGATGGTTGCCGTCCACGATGTTTTTATACATCTTGGTACGACCGTTCACGTCATCAGACTTAACGGTTAGCATTTCCTGCAAACGTTCATGCTGATGA
+
CCCCCGGGGGGGGGGGGEEGGGGGGGGGGGGGGGGGGGGGGGGGGGEGFGGGGGGGGGGGGGGGGGGGGGGGGGGGGGGGCFGGGGFGGGGGGGGGGGGGGGGGGGGGGGGGGGGGGGFGGGGGGGGGGGGGGGGGGGGFGGGGGGGGGGDGGFEGDCGGGGGGGGGGGGGGGGG?FFA?FFFFGFGGFDFFFFFE=EGGFFFGGFAFEFBFGGGDBFBFFF@FEFFFFFFFFFFEFFFFEFFFBFF?<??FFFB0:A)55>BFFAAF16(41):<DFF2)67(5-418:15<ADBBF26-
@M01607:188:000000000-KTTC9:1:1101:20512:5473 2:N:0:AAGGAGAC+CCGAAGAT
TTAGTCTGCGCTTTCAGAAACTTTAATAAATCTTTCACGGATTTGCTCCCGTCGGAGTTAGCACAATCCGCTGCCGGGTTTTAACCCGACAGCAGTGACCTGTTTGAGCGAGAATTACTCGTCTTCCAGTTCGATGTTGATACCCAGCGAACGAATCTCTTTCAACAATACGTTGAAGGATTCTGGCATGCCCGGCTCCATCTGATGGTTGCCGTCCACGATGTTTTTATACATCTTGGTACGACCGTTCACGTCATCAGACTTAACGGTGAGCATTTCCTGCAGGCGAACAAGCTGAGGC
+
CCCCCGGGGGGGGGG;;,==FFGGGGGGGGGGGGGGGGGGGGGGGGFGGGGGGGGGGGGGGGGGGGGGGGGGGGGGGGGGDGGGGGGGGGGGGGGGGGGGGGGGGGGGGGGGGGGGGGGGGGGGGGGGGGGGGGGGGGGFGGGGGGFGDEGGGFGGGGGGGGGGGGGGGGGGGGGGGFFFFFFFGGGGFFFFF>BEFFGFFFFGGF6FEFFFGGGFFDBFFF@3?CFFFCCC53<EFC);?E;;>FBDBFFFF::60>4?8??AFFFF>????0<?FA49BD:85:B>9(442?654)::(
@M01607:188:000000000-KTTC9:1:1101:22034:5475 2:N:0:AAGGAGAC+CCGAAGAT
TTAGTCTGCGCTTTCAGCCACTTTAATAAATCTTTCACGGATTTGCTCCCGTCGGAGTTAGCACAATCCGCTGCCGGGTTTTAACCCGACAGCAGTGACCTGTTTGAGCGAGAATTACTCGTCTTCCAGTTCGATGTTGATACCCAGCGAACGAATCTCTTTCAACAATACGTTGAAGGATTCTGGCATGCCCGGCTCCATCTGATGGTTGCCGTCCACGATGTTTTTATACATCTTGGTACGACCGTTCACGTCATCAGCCTTAACGGTTAGCATTTCCTGCATGTGAAACAGCCGAAGT
+
CCCCCGGGGGGGGGGGG96CFGGGGGGGGGGGGGGGGGGGGGGGGGGGGGEGGGGGDGGGGGGGGGGGGGGGGGGGGGGGGGGGGGGGGGGGGGGGGGGGGGGGG@FCGEGCEDGGGGGGGGGGGGGGGGGGGGGGGGGFGGFFFFGGGGGGGBGFGCFGGGGGGGFFGCCFGGGGGFFFFFFFGGFGFFFFFFEB=EGGFFCC>A>AEE?FF5:;BDF9@D@FC<FDDC<CF?5?F?@F)7;@@96??B?>B?11(64))(2<?))4(4(-4944:<)-6:70<))).5)2.((((((-(
@M01607:188:000000000-KTTC9:1:1101:22137:5478 2:N:0:AAGGAGAC+CCGAAGAT
TTAGTCTGCGCTTTCAGACACTTTAATAAATCTTTCACGGATTTGCTCCCGTCGGAGTTAGCACAATCCGCTGCCGGGTTTTAACCCGACAGCAGTGACCTGTTTGAGCGATAATTACTCGTCTTCCAGTTCGATGTTGATACCCAGCGAACGAATCTCTTTCAACAATACGTTGAAGGATTCTGGCATGCCCGGCTCCATCTGATGGTTGCCGTCCACGATGTTTTTATACATCTTGGTACGACCGTTCCCGTCCTCAGACTTACCGTTGAGCATTTCCTGCCTATCTTTAATCTGAGGC
+
CCCCCGGGGGGGGGGGG96EFGGGGGGGGGGGGGGGGGGGGGGGEGGFGGGFGGGGGGGGGGGGGGGGGGGGGGGGDGGGGGCFGGGGDGGEGGGGGGGGGGGGG<D+?+F,=BFGGGGGGGGGGGG<FFGGDFFCFFG?FGGGGGFGGDGGGF8FGCGGGGGGGGG,EECCGG6?CA*AFCAFG9DFFCFFFDEFFFGGFF=>CCFFECBFG=ED)(8>@FFFFCA@FE3???C9A<3B3?;0;B6?D?(4(.((4).(7>B<F)(3-8,(,4<<AFA<B)((56.45A9):))-5:26(
@M01607:188:000000000-KTTC9:1:1101:19775:5485 2:N:0:AAGGAGAC+CCGAAGAT
TTAGTCTGCGCTTTCAGAAACTTTAATAAATCTTTCACGGATTTGCTCCCGTCGGAGTTAGCACAATCCGCTGCCGGGTTTTAACCCGACAGCAGTGACCTGTTTGAGCGAGAATTACTCGTCTTCCAGTTCGATGTTGATACCCAGCGAACGAATCTCTTTCAACAATACGTTGAAGGATTCTGGCATGCCCGGCTCCATCTGATGGTTGCCGTCCACGATGTTTTTATACATCTTGGTACGACCGTTCACGTCATCAGACTTAACGGTGAGCATTTCCTGCCTTCTTAAGGGCTGCGGG
+
CCCCCGGGGGGGGGG;<6=CFGGGGGGGGGGGGGGGGGGGGGGGGGFGGGGGGGGGGGGGGGGGGGGGGGGGGGGGGGGGGGGGGGGGGGGGGGGGGGGGGGGGGGGGGGGGGGGGGGGGGFGGGGGGGGGGGGGFFGGFGGGGGGFDGGGGGFGGGGGGGGGGGGGGGGGGGGGGCAFFFFFFGGGGF@FCFAEF4DGCFFFG7FFFEA?FGGEF4@=@=BF@FEFFFFCE?6?;FCFF?E?@FFFFFF06,.4(3<>??:BF4AFF021,3:2?DFB<>)((.)544).:221,(((((
@M01607:188:000000000-KTTC9:1:1101:20418:5490 2:N:0:AAGGAGAC+CCGAAGAT
TTAGTCTGCGCTTTCAGAAACTTTAATAAATCTTTCACGGATTTGCTCCCGTCGGAGTTAGCACAATCCGCTGCCGGGTTTTAGCCCGACAGCAGTGACCTGTTTGAGCGAGAATTACTCGTCTTCCAGTTCGATGTTGATACCCAGCGAACGAATCTCTTTCAACAATACGTTGAAGGATTCTGGCATGCCCGGCTCCATCTGATGGTTGCCGTCCACGATGTTTTTATACATCTTGGTACGACCGTTCACGTCATCAGACTTAACGGTTAGCATTTCCTGCACAACCGAAGGCTGGAGG
+
CCCCCGGGGGGGGGG6<,==EFGGGGGGGGGGGGGGGGGGGGGGGGFGGGGGGGGGGGGGGGGGGGGGGGGGGGGGGGGGGGGGGGGGGGGGGGGGGGGGGGGGGGGGGGGGGGGGGGFGGGGGGGGGGGGGGGGGGGGFGGGGFGGGGCEGGFGGGGGGGGGGGGGGGGGGGGGFFFFFFFFFGGGGFFF8ADFFFFGGFACFDFFFEFEFFGGFF?FFFFFFFCADFFEFEFCEFFFFFEFFFFFFBFBAFFFFBB2823:A=9AF9<((3))45<<94<?((906:19>F013:(((-
@M01607:188:000000000-KTTC9:1:1101:18148:5491 2:N:0:AAGGAGAC+CCGAAGAT
TTAGTCTGCGCTTTCAGAAACTTTAATAAATCTTTCACGGATTTGCTCCCGTCGGAGTTAGCACAATTCGCTGCCGGGTTTTAACCCGACAGCAGTGACCTGTTTGAGCGAGAATTACTCGTCTTCCAGTTCGATGTTGATACCCAGCGAACGAATCTCTTTCAACAATACGTTGAAGGATTCTGGCATGCCCGGCTCCATCTGATGGTTGCCGTCCACGATGTTTTTATACATCTTGGTACGACCGTTCACGACATCAGTCTTCACGGTGAGGATTTCCTGCAACCTTCGCGGCTCAGGG
+
CCCCCFGF9FBGGE<ED<,6;;=CCFGACF<FCEGDGGGGGGGGFFDCCD@FEEGGGGGGGFGEFEF,CF?BFGGGCGCGGGG<FG,FFE+@FCFEGF,5CFGGG=DFGC+FEGFGDEGG7ACCFGGF9CEFGGGGDDEFFFFGFFFGGGGGGFGGGC9DDGDFEGF8EDDG<DGF7+*9;*;AFAFFF5A5*3**>BDFAAFC9A8>>EFFGG=DB?F5(:B5?CFFDE??3?)77)/=471;@0:1?0:<?((-(36?))66*-).(80(((.5AF2)6)8?B0::A:?0(-(-(.(((
@M01607:188:000000000-KTTC9:1:1101:17263:5493 2:N:0:AAGGAGAC+CCGAAGAT
TTAGTCTGCGCTTTCAGAAACTTTAATAAATCTTTCACGGATTTGCTCCCGTCGGAGTTAGCACAATCCGCTGCCGGGTTTTAACCCGACAGCAGTGACCTGTTTGAGCGAGAATTACTCGTCTTCCAGTTCGATGTTGATACCCAGCGAACGAATCTCTTTCAACAATACGTTGAAGGATTCTGGCATGCCCGGCTCCATCTGATGGTTGCCGTCCACGATGTTTTTATACATCTTGGTACGACCGTTCACGTCATCAGCCTTAACGGTTAGCATTTCCTGCAACTATTGCAGCTGGAGG
+
CCCCCGGGGGGGGGGGGFF@EEEGGFGGGGGGGGGGGGGGCEFF9FFFGGDFGEGGGGGGGGGGGGGGGGGGGDGGGGGGGGGGGGGEFGGGFGGGGGGGGGGGGGGGGGGGGGGFFGGGGGGGGGGGCEEGGGGGGGE?FGGCFGGFGGGGGB8FGGGGGGGGGFF?FFGGGGGGGB5AFFFFGFGGFFFEFFF>9DGGFFEF>FFF@EDFG*=6?@EF990:??FF(9?E?5?EFEFF3?0;(.6:2:04(43?BB<B0((5649661(-36.:<4)66A?()).46)-.-)5,((((-
@M01607:188:000000000-KTTC9:1:1101:13393:5496 2:N:0:AAGGAGAC+CCGAAGAT
TTAGTCTGCGCTTTCAGAAACTTTAATAAATCTTTCACGGATTTGCTCCCGTCGGAGTTAGCACAATCCGCTGCCGGGTTTTAACCCGACAGCAGTGACCTGTTTGAGCGAGAATTACTCGTCTTCCAGTTCGATGTTGATACCCAGCGAACGAATCTCTTTCAACAATACGTTGAAGGATTCTGGCATGCCCGGCTCCATCTGATGGTTGCCGTCCACGATGTTTTTATACATCTTGGTACGACCGTTCACGTCATCAGACTTAACGGTGAGCATTTCCTGCAATACTATTGGCTGAGTT
+
CCCCCGGGGGGGGGGCCFCFGGGGGGGGGGGGGGGGGGGGGGGGCFFGGGEGGGGGGGGGGGGGGFFGGCGGGGGGGGGGGGGGGGGGGGGGGGGGGGGGGGGGGGG7FGGGGGEGGGGGGGGGGGGGGGGGGGFFGGGFGGGGGGGGGGGGGFGGGFGGGGGGFGGGGGGGGGGGGFAAFFFFG7FGB5F5?ADB=EGGAFE>9B6A=EFFG==E>2=>9BDDFEFFDFFEE?74A?EFEFF0>B28<0(61:?B7))5727A44>B(2(-4:A?FFF24670))),6<)<)).((.4-)
@M01607:188:000000000-KTTC9:1:1101:25392:5501 2:N:0:AAGGAGAC+CCGAAGAT
TTAGTCTGCGCTTTCAGAAACTTTAATAAATCTTTCACGGATTTGCTCCCGTCGGAGTTAGCACAATCCGCTGCCGGGTTTTAACCCGACAGCAGTGACCTGTTTGAGCGAGAATTACTCGTCTTCCAGTTCGATGTTGATACCCAGCGAACGAATCTCTTTCAACAATACGTTGAAGGATTCTGGCATGCCCGGCTCCATCTGATGGTTGCCGTCCACGATGTTTTTATACATCTTGGTACGACCGTTCACGTCATCTGACTTAACGGTGAGCATTTCCTGCATTACACGAGGCTTAGGG
+
CCCCCGGGGGGFFFGFGG,EFGGGGGGFGGGGGGGGGFFCFGEGGGEGFGGGGGGCFGGGGGGGGGGGGCGGG>FFEGFGEGGGF<FGGG@FFGGGGGGGDEGGGGGFGGGGGGGGGGDGGFGGGGGGAFEGGGFGGGGFGGGGGGGFG8EECD6FEFFFGGGGGGGGGGGGFG7?7AFFAEFFGGGGFFA@F5>BBFCFFFFG7BAF@C*;CEGF>@;>(-2357;??CEF<5.7FCEFEFFFF61(4:()4.(-(6)6)-6>FF>F>3:008<BF46444((66494)246((((344(
@M01607:188:000000000-KTTC9:1:1101:16356:5518 2:N:0:AAGGAGAC+CCGAAGAT
TTAGTCTGCGCTTTCAGAAACTTTAATAAATCTTTCACGGATTTGCTCCCGTCGGAGTTAGCACAATCCGCTGCCGGGTTTTAACCCGACAGCAGTGACCTGTTTGAGCGAGAATTACTCGTCTTCCAGTTCGATGTTGATACCCAGCGAACGAATCTCTTTCAACAATACGTTGAAGGATTCTGGCATGCCCGGCTCCATCTGATGGTTGCCGTCCACGATGTTTTTATACATCTTGGTACGACCGTTCACGTCATCAGACTTAACGGTGGGAATTTCCTGCACTTTACCCCGCTGAGGG
+
CCCCCGGGGGGGGGGGGGG6=CCFGGGGGGGGGGGGGGGGGGGG9FFGGGDGGGGGGGGGGGGGGGGGGGGGGGGGGGGGGGGGGGFGGGGGGFGGGGGFGGGGGGGGGGGGGCFGGGGGGGGGGGGGGFGGGGGGGGGFGGGGGGGGGGGGGFGGGGGGGGGFGGGGFGGGFCFFFFFFFFFFG9DGFDFFFFA>AADGFFCF++BFEFEFFEGDBFFFF>@@?<8=<EE?<?FEA<@FFFFF;66(32368::?(4A2772AF<2:2:?;;((.4:6A<24(()8>DFF3((((,(43-
@M01607:188:000000000-KTTC9:1:1101:12836:5545 2:N:0:AAGGAGAC+CCGTAGAT
TTAGTCTGCGCTTTCAGAAACTTTAATAAATCTTTCACGGATTTGCTCCCGTCGGAGTTAGCACAATCCGCTGCCGGGTTTTAACCCGACAGCAGTGACCTGTTTGAGAGAGAATTACTCGTCTTCCAGTTCGATGTTGATACCCAGCGAACGAATCTCTTTCAACAATACGTTGAAGGATTCTGGCATGCCCGGCTCCATCTGATGGTTGCCGTCCACGATGTTTTTATACATCTTGGTACGACCGTTCACGTCATCAGACTTAACGGTGAGCATTTCCTGCAAGGAACTGGGCTGAGGG
+
CCCCBFG9FCEDCDF<6ECFGGCFF9FEFFFGCC@EAE<FCFFG,BCE<FGGGGG7@FGGFGGGFGGGFEDG@G8FFGGG:FGGGGFG7F:F@FCFFFEGGCGF,:B+A=++@E,@AF;FGE6<DGFGA9>EGGED==DFCFFGGFFGG6+@CADDEGFGCAEFDG,,@8DDFF699??F*:CFFGFDFBFEFEFDF599BFFCGAFA79@F75CB>@*625@D**),6<99<CC?6)789??010061;;E:2?0()))),))15<<2:(-.4-49<)).4..4)-.,40<(((.24(4(
@M01607:188:000000000-KTTC9:1:1101:4871:5552 2:N:0:AAGGAGAC+CCGAAGAT
TTAGTCTGCGCTTTCAGAAACTTTAATAAATCTTTCACGGATTTGCTCCCGTCGGAGTTAGCACAATCCGCTGCCGGGTTTTAACCCGACAGCAGTGGCCTGTTTGAGCGAGAATTACTCGTCTTCCAGTTCGATGTTGATACCCAGCGAACGAATCTCTTTCAACAATACGTTGAAGGCTTCTGGCATGCCCGGCTCCATCTGATGGTTGCCGTCCACGATGTTTTTATACATCTTGGTACGTCCGTTCACGTCATCAGACTTAACGGTGAGCATTTCCTGCAGCTTTGTATGCTGGGGT
+
CCCCCGGGGGGGGGGGG9FGGGGGGGGFCGGGGGGGGGGGEGGGEFEFGGGGGGGDGGGGCGGGGGGGGGGGGGFFGDGGGGGGGGG>FGC+FCFFGGGGGGGGFGC@FDG7B=FEFGGGEGGGGGGG;FFGGGFFFGF2ECFDDF8DE6CE65+=EGGGGGGG=F8@C:CGGGG+??5*;CFFC999;5F)@>5>5BD>FFEG+:8*8@?AF5EBE=06.34;<<)36C3<<E5?F3);77;(/6(/4=(43:<??F)))),./))-(4:0(,)5264)5),((4(---:2A>F9)((((
@M01607:188:000000000-KTTC9:1:1101:16601:5570 2:N:0:AAGGAGAC+CCGAAGAT
TTAGTCTGCGCTTTCAGAAACTTTAATAAATCTTTCACGGATTTGCTCCCGTCGGAGTTAGCACAATCCGCTGCCGGGTTTTAACCCGACAGCAGTGACCTGTTTGAGCGAGAATTACTCGTCTTCCAGTTCGATGTTGATACCCAGCGAACGAATCTCTTTCAACAATACGTTGAAGGATTCTGGCATGCCCGGCTCCATCTGATGGTTGCCGTCCACGATGTTTTTATACATCTTGGTACGACCGTTCACGTCATCAGACTTAACGGTTAGCATTTCCTGCAACCAAGGGAGCTGAGGG
+
CCCCCGGGGGGGGGGGGGG6C=CFFGGGGGGGGGGGGGGGGGGGCGFGGGGGGGGGGGGGGGGGGGGGGGGGGGGGGGGGGGGGGGGGGGGGGGGGGGGGGGGGGGGGGGGGCGGGGGGGGGGGGGGGGGGGGGGGGGGFGGGFGGGGGGGGGFGGGFGGGGGGGFECECFGGGGGGFFFFFFFDGGGFFFCFFFFBEDGFFFGGF69>E>FGEGEE@EFFF<@C<;?;E6?EFFFFCEB9?;;99>D:<:BFFF?0<B27:>BFFF?BF0(42:<AAA<<<::AFBFF0:0::904<(4(
@M01607:188:000000000-KTTC9:1:1101:6608:5575 2:N:0:AAGGAGAC+CCGAAGAT
TTAGTCTGCGCTTTCAGAAACTTTAATAAATCTTTCACGGATTTGCTCCCGTCGGAGTTAGCACAATCCGCTGCCGGGTTTTAACCTGACAGCAGTGACCTGTTTGAGCGAGAATTACTCGTCTTCCAGTTCGATGTTGATACCCAGCGAACGAATCTCTTTCAACAATACGTTGAAGGATTCTGGCATGCCCGGCTCCATCTGATGGTTGCCGTCCACGATGTTTTTATACATCTTGGTACGACCGTTCACGTCATCAGACTTAACGGTGAGCATTTCCTGCCTCTGTCTTTGCTGAGGG
+
CCCCCGGGGGGGGGGGGA<FFGGGGGGGGGGGGGGGGGGGGGGGDGFGGGGGGGGGGGGGGGGGGGGGGGGGGGFGGGEGGGGGCGGGGGGGGGGGDFGFGGGGGGGGGG@FC@FGGGEGGGGGGGGFCFFGGGFDFGGFGDGGG96=8E8EEF>GGGGGGGFFFFEFGFGFGGC?D5C:AEFFGGGCFCFFF>A>=?CFA+*=CAF>>E9?FCEAEFFF2:B5<>A=DFCE<CEFFF3F?EDFFF>71:3>DFFFBAD?>FFAF<9?6???FF<2:2<AB2((),.)...)).544)(,,
@M01607:188:000000000-KTTC9:1:1101:8360:5580 2:N:0:AAGGAGAC+CCGAAGAT
TTAGTCTGCGCTTTCAGAAACTTTAATAAATCTTTCACGGATTTGCTCCCGTCGGAGTTAGCACAATCCGCTGCCGGGTTTTAACCCGACAGCAGTGACCTGTTTGAGCGAGAATTACTCGTCTTCCAGTTCGATGTTGATACCCAGCGAACGAATCTCTTTCAACAATACGTTGAAGGATTCTGGCATGCACGGCTCCATCTGATGGTTGCCGTCCACGATGTTTTTATACATCTTGGTACGACCGTTCACGTCATCAGACTTAACGGTGAGACTTTCCTGCATGGCCGTGTGCTGAGGG
+
CCCCCGGGGGGGGGGGGGAFGGGGGGGGGGGGGGGGGGGGGGGGGGGFFGGGGGGGGGGGGGGGGGGGGGFGGGGGGGGGCGGGFGGGEEGEGGGGGGGGCGGGGGGFGGGFCGGGGGCFGGGGGGGGGGGGGGGGGFGFGGGGGGGGGGGGG5EGGGGGGGGGGGGGGG6DGG67EFFFFFFFG7CGF@F*;@A?>ADGFFE7@@AA;C56DG=AED@D>>DFFEF@;3??CE?E6C)A)/1;;>927:7):(36()-327>46))4(3?<?))))6:4<B:(5)8?>229722)6-(-(
@M01607:188:000000000-KTTC9:1:1101:7868:5582 2:N:0:AAGGAGAC+CCGAAGAT
TTAGTCTGCGCTTTCAGAAACTTAATAAATCTTTCACGGATTTGCTCCCGTCGGAGTTAGCACAATCCGCTGCCGGGTTTTAACCCGACAGCAGTGCCCTGTTTGAGCGAGAATTACTCGTCTTCCAGTTCGATGTTGATACCCAGCGAACGAATCTCTTTCAACAATACGTTGAAGGATTCTGGCATGCCCGGCTCCATCTGATGGTTGCCGTCCACGATGTTTTTATACATCTTGGTACGACCGTTCACGTCATCAGACTTAACGGTGAGCCTTTCCTGCTGAAGGGGCTGCTGTGGAA
+
CCCCCGGGGGGGGGGGGG9FGGGGGGGGGGGGGGGGGGGGGGGGGGCGGGGGGGGGGGGGGGGFFGGGGGGGGGGGGGGGGGGFGGGGGGGGGGGG,CFGGGGGGGGGGGGEGGGGGGGGGGGGGGGGGGGGGGGGGGGFGGFGGGGGGGDGEEFGDFGGGGDGGGGGGGGGGG6CCF?AAEFFGCDGCE;C?>?9>4*=FFC+59AF4:FF)4:6)7>(-(6CF8>=CEFC?5CEF<E6CD0.1;DFF0>12861A4))5?A<FF06,(412((4269<<((.64?FF((4(3?D),27)
@M01607:188:000000000-KTTC9:1:1101:12882:5590 2:N:0:AAGGAGAC+CCGAAGAT
TTAGTCTGCGCTTTCAGAAACTTTAATAAATCTTTCACGGATTTGCTCCCGTCGGAGTTAGCACAATCCGCTGCCGGGTTTTAACCCGACAGCAGTGACCTGTTTGAGCGAGAATTACTCGTCTTCCAGTTCGATGTTGATACCCAGCGAACGAATCTCTTTCAACAATACGTTGAAGGATTCTGGCATGCCCGGCTCCATCTGATGGTTGCCGTCCACGATGTTTTTATACATCTTGGTACGACCGTTCACGTCATCAGACTTAACGGTGAGCATTTCCTGCAAATATACACGCTGAGGC
+
CCCCCGGGGGGGGGGEFFFGGGGGGGGGGGGGGGGGGGGGGGGGGGGGGGGGGGGGGGGGGGGGGGGGGGGGGDGGGGGGGGGGGGGGGGGGGGGGGGGGGGGGGGG7FGGGGGGFGGGGGGGGGGGGGGGGGGGGGGGFGGGGGGGGGGGGGFGGGGGGGGGGFGGGGGGGGGGFCFFAFCFFGGGGB5CCFDF>AFGGFFFGGFFFFFEFGGGFFFEFFD<3<?AD@F?556<CFEEF6CDDFFFDFBFF:?FFFFA?24:AFF>0>?(4?FFFFFA<44012<AFFFF4?:>8(,24(
@M01607:188:000000000-KTTC9:1:1101:11665:5593 2:N:0:AAGGAGAC+CCGAAGAT
TTAGTCTGCGCTTTCAGAAACTTTAATAAATCTTTCACGGATTTGCTCCCGTCGGAGTTAGCACAATCCGCTGCCGGGTTTTAACCCGACAGCAGTGACCTGTTTGAGCGAGAATTACTCGTCTTCCAGTTCGATGTTGATACCCAGCGAACGAATCTCTTTCAACAATACGTTGAAGGATTCTGGCATGCCCGGCTCCATCTGATGGTTGCCGTCCACGATGTTTTTATACATCTTGGTACGACCGTTCACGTAATCAGACTTATCGGTGAGCATTTCCTGCACTTAACCTCCATGTGGG
+
CCCCCGEFGGGGEGG@CF<CFFGFGGGGFFFGGGGGGGG>FGGG<EFFAFFGGGGGGGFGGGGGGGG8FGGCGGFGGG7FCFGDFGG@FFCFDFGGGFGGGGGGGGG+EF>@889@FGDFGBEEFGGGEGGFGCFFGGFFGGGFGGGGGGGGGF8+=CBFGGGGGFG8D7C7<7?FGAF*?CFFGCG>A)9:*99BA>**:C4CFF64>69)*=*:49B=5>=@)9=??E<?<37?+))1))((2218104>0((4,..57?D4B)4:(4?,303<<49<)-812)).))..3((-))))(
@M01607:188:000000000-KTTC9:1:1101:11133:5597 2:N:0:AAGGAGAC+CCGAAGAT
TTAGTCTGCGCTTTCAGAAACTTTAATAAATCTTTCACGGATTTGCTCCCGTCGGAGTTAGCACAATCCGCTGCCGGGTTTTAACCCGACAGCAGTGACCTGTTTGAGCGAGAATTACTCGTCTTCCAGTTCGATGTTGATACCCAGCGAACGAATCTCTTTCAACAATACGTTGAAGGATTCTGGCATGCCCGGCTCCATCTGATGGTTGCCGTCCACGATGTTTTTATACATCTTGGTACGACCGTTCACGTCATCAGACTTAACGGTGAGCATTTCCTGCATTAATTTGGGCTGAGGT
+
CCCCCGGGGGGGGGGGGEGGGGGGGGGGGGGGGGGGGGGGGGGGGGFGGGGGGGGGGGGGGGGGGGGGGGGGGGGGGGGGGGGGGGGGGGGGGGGGFGGGGGGGGGGGGGGGGEFFGGGGGGGGGGGGGGGGGGGGGGGFGGGGGGGGGGGGGFGGGGGGGGGGGGFGDFFGFGGGGFF5ACFFGDFFF9F);><>AFGGFFFGGFFFFE5):CGFEDED@FFFF<FD@?CCECEEFFFFFEDFF@9FFFFFFBFF?A4<??0<B<A?9?62:?<2A<DFDF>1<<6<AABA2?:B:((2.
@M01607:188:000000000-KTTC9:1:1101:21768:5604 2:N:0:AAGGAGAC+CCGAAGAT
TTAGTCTGCGCTTTCAGACACTTTAATAAATCTTTCACGGATTTGCTCCCGTCGGAGTTAGCACAATCCGCTGCCGGGTTTTAACCCGACAGCAGTGACCTGTTTGAGCGAGAATTACTCGTCTTCCAGTTCGATGTTGATACCCAGCGAACGAATCTCTTTCAACAATACGTTGAAGGATTCTGGCATGCCCGGCTCCATCTGATGGTTGCCGTCCACGATGTTTTTATACATCTTGGTACGACCGTTCACGTCATCAGACTTAACGGTTAGCATTTCCTGCAAATTTACTTGCTGAGGT
+
CCCCCGGGGGGGGGGGG<@FFGGGGGGGGGGGGGGGGGGGGGGGFGGGGGGGGGGGGEGGGGGGGGGGGGGGDGGGGEGGGGGGGGGGGG7FGGGGFGGGGGGGGGGFFCFGGGGGGGGGGGGGGGGGFFGGGGGGGGGFGDFGGGGGGGGGGFGGGGGGGGGGGGFGGGGGGGF?<?9AAAFFGCF7A@FEFF>BBFGGAFF7CF8FEE?AFEEAFFF@FB?;77;;?FFC???EC3@F)56;B>>1?<728:?0(66)),5AFDFF9?(41<2>FBDBBF0,364)64).<<<-6)4:,
@M01607:188:000000000-KTTC9:1:1101:6695:5627 2:N:0:AAGGAGAC+CCGAAGAT
TTAGTCTGCGCTTTCAGAAACTTTAATAAATCTTTCACGGATTTGCTCCCGTCGGAGTTAGCACAATCCGCTGCCGGGTTTTAACCCGACAGCAGTGACCTGTTTGAGCGAGAATTACTCGTCTTCCAGTTCGATGTTGATACCCAGCGAACGAATCTCTTTCAACAATACGTTGAAGGATTCTGGCATGCCCGGCTCCATCTGATGTTTGCCGTCCACGATGTTTTTCTACATCTTGGTACGCCCGTTCACGTCATACGACTTAACGGTGAGCATTTCCTCTCGTGTAGAACCTGAGCGG
+
AC,6CEE,EFDBGGGDFCFEFGDGG<C<@E@DFGG9@6<F@@@9FFGFFGEGGFD:CFG@FFCECFGGE7DB:CFDDCGEGFC8EFG7:@:F8,,C4?FEG@?EFFF7,=@>7+CFDCFGGG+4DBFGGFGAGG8FF,,=;?EFFFF?CEB>CBC=EFFGGEFG87==EECC<CFC@?56*:F;@,99?@>)095*-**0=B*+=B8+9A49:5/)8(*8(5==ECF(().97;56FCFFFF@(6(6:83(1(.4,..)((30(@)62(4:((.42<<)6).),-4(.())))(.302((-
@M01607:188:000000000-KTTC9:1:1101:10207:5657 2:N:0:AAGGAGAC+CCGAAGAT
TTAGTCTGCGCTTTCAGAAACTTTAATAAATCTTTCACGGATTTGCTCCCGTCGGAGTTAGCACAATCCGCTGCCGGGTTTTAACCCGACAGCAGTGACCTGTTTGAGCGAGAATTACTCGTCTTCCAGTTCGATGTTGATACCCAGCGAACGAATCTCTTTCAACAATACGTTGAAGGATTCTGGCATGCCCGGCTCCATCTGATGGTTGCCGTCCACGATGTTTTTATACATCTTGGTACGACCGTTCACGTCATCAGACTTAACGGTGAGCATTTCCTGCAATGTGATTGGCTGAGGC
+
CCCCCGGGGEGGGGGC6,=CFGGGGGGGGGGGGGGGGGGGCGGGDGCGGGGGGGGGGGGGGGGGGGGGGGGGGGGGGGGGGGGGGGGGGGGGGFGGGGGGGGGGGGGGGGEGGGGGGGGGGGGGGGGGGGGGGGGGGGGFGGGGGGGGGGGGGFGGGGGGGGGGGGGGGGGDGGGGFFFFAEFCGGGGF@FFFFFFFFCFFFCG>FFFFFFFGEGFEFF?9@@@CCFFDFF?<CCFFFFFFFFFB@@0:<:B??FBFBFF>BFF?AA?620:802<BAF)2<>,4)5)))66A:(58((,(
@M01607:188:000000000-KTTC9:1:1101:23577:5663 2:N:0:AAGGAGAC+CCGAAGAT
TTAGTCTGCGCTTTCAGTCACTTTAATAAATCTTTCACGGATTTGCTCCCGTCGGAGTTAGCACAATCCGCTGCCGGGTTTTAACCCGACAGCAGTGACCTGTTTGAGCGAGAATTACTCGTCTTCCAGTTCGATGTTGATACCCAGCGAACGAATCTCTTTCAACAATACGTTGAAGGATTCTGGCATGCCCGGCTCCATCTGATGGTTGCCGTCCACGATGTTTTTATACATCTTGGTACGACCGTTCACGTCATCATACTTAACGGTGAGCATTTCCTGCACTGCACCGTGCTGAGGG
+
CCCCCGGGG7CGGGGF<,;CFGGGG9FFAECFGGGCEFFG@CCFDFFGGG7FGGDEEGGGGGEFF@CFFEGGGGGGGGGGEGGGGDGGDGEGGG8A=EEGCFGGEFA+F:FGGDGGGG9FCFGGGGFGAFFGG8DEBFFFFGG8DFGGC+BE8>>DG:DGGGGGGGGGCFGFGGG6CFF5A:9=CFFDF@A@69AE5>DFFF=7+41;:CAACEGFDD;@=BF3<)=<FF<CCEFCFF3ACE;?;>0(4:066<6<:<<2244)9<AB>:3:05<7A24):A:7(6,4).:0?B0,)613(
@M01607:188:000000000-KTTC9:1:1101:18656:5663 2:N:0:AAGGAGAC+CCGAAGAT
TTAGTCTGCGCTTTCAGAAACTTTAATAAATCTTTCACGGATTTGCTCCCGTCGGAGTTAGCACAATCCGCTGCCGGGTTTTAACCCGACAGCAGTGACCTGTTTGAGCGAGAATTACTCGTCTTCCAGTTCGATGTTGATACCCAGCGAACGAATCTCTTTCAACAATACGTTGAAGGATTCTGGCATGCCCGGCTCCATCTGATGGTTGCCGTCCACGATGTTTTTATACATCTTGGTACGACCGTTCACGTCATCAGACTTAACGGTTAGCATTTCCTGCATCAGCTGTAGCTGAGGG
+
CCCCCGGGGGGGGGG@==EEFGGGGGGGGGGGGGGGGGGGGGGGGGFGGGGGGGGGGGGGGGGGGGGGGGGGGGGGGGGGGGGGGGGGGGGGGGGGGGGGGGGGGFGGGDGGGGGGGGGGGGGGGGGGGGGGGGGGGGGFGGGGGGEGGGGGGFGGGGGGGGGGGGGGGGGGGGGGGFAFFFFFGGGGFFF)?>?DFFGGFFFGGFFFFFFFFGEFEFF=BDF@C6A;?C???EFFFFEFEED;>FB?FF?FFFF?(6444:FA*<A?>F(4?BA9<9A>BF7:<<???F0-)6<AA??B(
@M01607:188:000000000-KTTC9:1:1101:7889:5670 2:N:0:AAGGAGAC+CCGAAGAT
TTAGTCTGCGCTTTCAGAAACTTTAATAAATCTTTCACGGATTTGCTCCCGTCGGAGTTAGCACAATCCGCTGCCGGGTTTTAACCCGACAGCAGTGACCTGTTTGAGCGAGAATTACTCGTCTTCCAGTTCGATGTTGATACCCAGCGAACGAATCTCTTTCAACAATACGTTGAAGGATTCTGGCATGCCCGGCTCCATCTGATGGTTGCCGTCCACGATGTTTTTATACATCTTGGTACGACCGTTCACGTCATCAGACTTAACGGTGAGCATTTCCTGCAACCTCTACAGCTGAGGG
+
CCCCCGGGGGGGGGGC<FECFFGGFGGGGCGGGGGGFGFGGGGGGFFGGGGGGGGGGGGGGGGGGFEFGGGGGGGGGGGGGGGGGGGGCEGGGGCGGCFGGGFGGGFGGGEGGEGGGGFGBFGGGFFGGFFFEGCEFFGFGGGGGGGGGGGGEDGGGGFGGGGFGGGGGGGGGGGCFFFFFFFFGGGGFFFEFFBEFDCFFFFFDFAAEE>A:758;@FF>=?F392=<EFF3EE9=5;F7CFFF>961,,613407AF<?::>F2<?FF2::?ABAA:A22432)8(,).64)337<<?,
@M01607:188:000000000-KTTC9:1:1101:6844:5671 2:N:0:AAGGAGAC+CCGAAGAT
TTAGTCTGCGCTTTCAGAAACTTTAATAAATCTTTCACGGATTTGCTCCCGTCGGAGTTAGCACAATCCGCTGCCGGGTTTTAACCCGACAGCAGTGACCTGTTTGAGCGAGAATTACTCGTCTTCCAGTTCGATGTTGATACCCAGCGAACGAATCTCTTTCAACAATACGTTGAAGGATTCTGGCATGCCCGGCTCCATCTGATGGTTGCCGTCCACGATGTTTTTATACATCTTGGTACGACCGTTCACGTCATCAGACTTAACGGTGAGCATTTCCTGCACCCCCAATGGCCGCGGT
+
CCCCCGGGGGGGGGGFADCEFGGGGGGGGDGGGGGGGGGGGGGGGGGGGGGGGGGGCGGGGGGGGFFGGGGGEGGGGGGGGGFGGGGGGGDGGGGGFGGGGGGGGGGGGGGGGGGGGGGGGGGGGGGGGGDFGGGGGGGFGGGGGGFFGDEGGDEGGGGGGGGFGFEGGDGGGGGGGAFFFFFFGGGGFBFEFFFFFEDGFFC>>@CA=EDFGGGFFFF@>DFDFCFD;CEFCCFFFE@BEF6?>FFFF<:A:<BFBDFF<>?<9ABB>F???:2<BF):))5<:::BBF<::0(((((-(
@M01607:188:000000000-KTTC9:1:1101:17106:5692 2:N:0:AAGGAGAC+CCGAAGAT
TTAGTCTGCGCTTTCAGAAACTTTAATAAATCTTTCACGGATTTGCTCCCGTCGGAGTTAGCACAATCCGCTGCCGGGTTTTAACCCGACAGCAGTGACCTGTTTGAGCGAGAATTACTCGTCTTCCAGTTCGATGTTGATACCCAGCGAACGAATCTCTTTCAACAATACGTTGAAGGATTCTGGCATGCCCGGCTCCATCTGATGGTTGCCGTCCACGATGTTTTTATACATCTTGGTACGACCGTTCACGTCATCAGACTTAACGGTGAGCATTTCCTGCAGCTTTAATAGCTGATGG
+
CCCCCGGGGGGGGGG@<<EEGGGGGGGGGGGGGGGGGGGGGGGGGGFFGGGGGGGGGGGGGGGGGGGGGGGGGGGGGGGGGGGGGGGGGGGGGGGGGGGGGGGGGFGGGGGGCEGGGGGGGGGGGGGGGGGGGGGGGGGFGGGGGGGGGGGGGFGGGGGGGGGGGGGGGGGGGGGGFFFFFFFFGGGGFFFFFEFFBFGGFFFGFFFFFFBFGGG>D>ED99?@ECFDFFFFFFFCFFEFCFFFFBF???BAFB?FFFB?FFFFFFFF9((41?<DF9A9<9?::3(44<BF49>DFF)6,
@M01607:188:000000000-KTTC9:1:1101:8955:5697 2:N:0:AAGGAAAC+CCGAAGAT
TTAGTCTGCGCTTTCAGAAACTTTAATAAATCTTTCACGGATTTGCTCCCGTCGGAGTTAGCACAATCCGCTGCCGGGTTTTAACCCGACAGCAGTGACCTGTTTGAGCGAGAATTACTCGTCTTCCAGTTCGATGTTGATACCCAGCGAACGAATCCCTTTCAACAATACGTTGAAGGATTCTGGCATGCCCGGCTCCATCTGATGGTTGCCGTCCACGATGTTTTTATACATCTTGGTACGACCGTTCACGTCATCAGACTTAACGGTGAGCATTTCTTGCAACACAAATCGCTGAGGG
+
CCCCCGGGGGGGGGGC6,=CFGGGGGGGGFFGGGGGGGGGGGGGEEFGGGGGGGGGGGGGGGGGGGGGG>FGGGGGGGGGGGGGGGGGGGGGGFGGGGGGGGGGGGGGGGGGGDGGGGGGGGGGGDGGGGFGGGGGGGGFGGGF?GGGGGGGGFGGG,AFGGGGGGGDFGGFFGGGFFFFFEFFGGGGFBFEFDFB4BGGFFEFCFFFEA4ACEGDB9B@FF@DFEFF@3).9?CEFFFF3)11:@9@FF:A64<(,69?)8:A*64:9((8:>A?>A<BFF4<47,,4214)(4(36::(
@M01607:188:000000000-KTTC9:1:1101:9769:5710 2:N:0:AAGGAGAC+CCGAAGAT
TTAGTCTGCGCTTTCAGAAACTTTAATAAATCTTTCACGGATTTGCTCCCGTCGGAGTTAGCACAATCCGCTGCCGGGTTTTAACCCGACAGCAGTGACCTGTTTGAGCGAGAATTACTCGTCTTCCAGTTCGATGTTGATACCCAGCGAACGAATCTCTTTCAACAATACGTTGAAGGATTCTGGCATGCCCGGCTCCATCTGATGGTTGCCGTCCACGATGTTTTTATACATCTTGGTACGACCGTTCACGTCATCAGACTTAACGGTGAGCATTTCCTGCTTTTGTGCTAGTTGAGGG
+
CCCCCGGGGGGGGGG<6,<;EEGGGCFFGGGGGGGGGGGGGDFGFGGGF@FGGGDEFGGGGGGFGGDGGGGGGGFGGGGGGGFGFGGDGFEGGFFGFGGGGGGGGGGFGEGEEGGGGFEGGGGFGGGFC=FFGGGGGGGFFGFGGGGFGGGGGFGGGAFGGGGGGG8DGGGGFGGGFF5A9:5CCGGGFBF@ABEF95DFFF4CDFFAEC>A:EEA6>@FBB?F?CFFDE<)6??9F<@=?E?<>BFF?04<:.2,.6-87>BBFBFB02:??02?A><4>-(().)-8092).2)))54(
@M01607:188:000000000-KTTC9:1:1101:25717:5712 2:N:0:AAGGAGAC+CCGAAGAT
TTAGTCTGCGCTTTCAGAAACTTTAATAAATCTTTCACGGATTTGCTCCCGTCGGAGTTAGCACAATCCGCTGCCGGGTTTTAACCCGACAGCAGTGACCTGTTTGAGCGAGAATTACTCGTCTTCCAGTTCGATGTTGATACCCAGCGAACGAATCTCTTTCAACAATACGTTGAAGGATTCTGGCATGCCCGGCTCCATCTGATGGTTGCCGTCCACGATGTTTTTATACATCTTGGTACGACCGTTCACGTCATCAGACTTAACGGTGAGCATTTCCTGCAGAATACTATGCTGAGGA
+
CCCCCGGGGGGGGGG@<=CCFGGGGGGGGGGGGGGGFGGEGGGGGDCFGGDGGGEGGGGGGGGGGGGGGGDEGGG7FCGGGGGGGGGGGGGGGGGFGGGGGGGGGF<CFGCGCEFGEGGGGGGGGGGGGEFGGGGGGGGFGGGGGGGGDGGDGFGGGGGGGGGGGGGGGGGGGGGGGFFFFFFFGGGGFFF@?ABDAFGGFFF7FFFFEFE4DCEEFF=@@9?@FF4==ECE?CFFFF<FECDFFFFF?<BBBFF?(-4424:<6<A:;F<B?>2,:64:))53:4())4<BF99<BA(3)
@M01607:188:000000000-KTTC9:1:1101:14669:5715 2:N:0:AAGGAGAC+CCGAAGAT
TTAGTCTGCGCTTTCAGAAACTTTAATAAATCTTTCACGGATTTGCTCCCGTCGGAGTTAGCACAATCCGCTGCCGGGTTTTAACCCGACAGCAGTGACCTGTTTGAGCGAGAATTACTCGTCTTCCAGTTCGATGTTGATACCCAGCGAACGAATCTCTTTCAACAATACGTTGAAGGATTCTGGCATGCCCGGCTCCATCTGATGGTTGCCGTCCACGATGTTTTTATACATCTTGGTACGACCGTTCACGTCATCAGCCTTAACGGTGAGCATTTCCTGCATCTTATTCGGCTGAGGG
+
CCCCCGGGGGGGGGGGGCEGGGGGGGGGGGGGGGGGGGGGGGGGEFGGGGGGGGGGGGGGGGGGGGGGGGGGGGGGGGGGGGGGGGGGGGGGGGGGGGGGGGGGGGGDGEGGGGGGGGGGGGGGGGGGGGFGGGGGFFGFGGGGGGGGGGGGDEGGGGGGGGGGGGGGGGGGGGCGGFF?AEFFGGGGFFFEFFFF>FGGFFFGGFFFFFEFGGE;>@=@FFD@?EFFFF?EF?E?AC<A4?60::16?<>A(4<BFFB?0<?B?BDF(4:?0()5:4<<ADF()).6.6<:87;B(((((
@M01607:188:000000000-KTTC9:1:1101:15422:5717 2:N:0:AAGGAGAC+CCGAAGAT
TTAGTCTGCGCTTTCAGAAACTTTAATAAATCTTTCACGGATTTGCTCCCGTCGGAGTTAGCACAATCCGCTGCCGGGTTTTAACCCGACAGCAGTGACCTGTTTGAGCGAGAATTACTCGTCTTCCAGTTCGATGTTGATACCCAGCGAACGAATCTCTTTCAACAATACGTTGAAGGATTCTGGCATGCCCGGCTCCATCTGATGGTTGTCGTCCACGATGTTTTTATACATCTTGGTACGACCGTTCACGTCATCAGACTTAACGGTTAGCATTTCCTGCATTTGAACTTGCTGGAGT
+
CCCCCGGGGGGGGGGGGEEGGGGGGGGGGGGGGGGGGGGGGFGG<CCFGGGGGGGGGGGGGGGGGGGGGGGGGGGGEGGGEGGGGGGDGF@GGGGGGGGGGGGGGGGCG7@7CGGGGGDFGGGGGGGGGGGGGGGGGGGFGGGGFGGGGGGGDEGGGGGCGGGFGGGGFFGGGGFG7AF?F=0CFGFFFDF@FFFF9BGGFF689@6ABFE8DGGFFF3@=9B@CCA;DF3<CEEEFC@A)),199B??02462((,69??B22*6<0313<B<AAFA.:<4((.4<A99))...--((4,
@M01607:188:000000000-KTTC9:1:1101:21856:5726 2:N:0:AAGGAGAC+CCGAAGAT
TTAGTCTGCGCTTTCAGACACTTTAATAAATCTTTCACGGATTTGCTCCCGTCGGAGTTAGCACAATCCGCTGCCGGGTTTTAACCCGACAGCAGTGACCTGTTTGAGCGAGAATTACTCGTCTTCCAGTTCGATGTTGATACCCAGCGAACGAATCTCTTTCAACAATACGTTGAAGGATTCTGGCATGCCCGGCTCCATCTGATGGTTGCCGTCCACGATGTTTTTATACATCTTGGTACGACCGTTCACGTCATCAGACTTAACGGTGAGCATTTCCTGCACAGTTGAAGGCTGAGGG
+
CCCCCGGGGEGGGGGGG9CFFGGGGGGGGGGGGGGGFGFGGGGGCFEGGGEGGGGGGGGGGGGGGGGGGGGGCGGGGGGGGGGDGGGDGG@FGGGGGGGGGGGGGGG=FFGGDGGGGGGGGGGGGGGGGGGGGGFFGGGFGGGGGGGGGGGGGB?DGFGGGGFGGGGGGGGGGFGDEAFFFEFFGGGGFBFFFFFFFFGGFFEGGFFFFF>AGEGEFFF@22;5<CFDFFEC?CECA7@FFF;?FBFFFF?FFB?:<<<?B>:AFAAF><?<B?<?D>BA>477:2?ADAFFA>:>(4304
@M01607:188:000000000-KTTC9:1:1101:12850:5728 2:N:0:AAGGAGAC+CCGAAGAT
TTAGTCTGCGCTTTCAGAAACTTTAATAAATCTTTCACGGATTTGCTCCCGTCGGAGTTAGCACAATCCGCTGCCGGGTTTTAACCCGACAGCAGTGACCTGTTTGAGCGAGAATTACTCGTCTTCCAGTTCGATGTTGATACCCAGCGAACGAATCTCTTTCAACAATACGTTGAAGGATTCTGGCATGCCCGGCTCCATCTGATGGTTGCCGTCCACGATGTTTTTATACATCTTGGTACGACCGTTCACGTCATCAGACTCAACGGTGAGCCTTTCCTGCATCATGGCGGGCCGAGGC
+
CCCCCGGACCEGEGGGGGAFGFGGGFGGGGGGGGGGGCGG7CFG9FGEEE7EF7EECFGGGGGGGCFGBFFDFGGGG>FGFFGGCEF7FF@CFFCGGCGGGGGGGA9FEEGEGGGFGGGGGGGG+4FFC,4EEDFGFGFFGFF=8>D?EGGGEAGFGGGGGGGGDGGC9FFGFFFFDFFACCAFGGGF*568FDADBE>GFA4DGFFA>C46CCC>>2>2>>D3C?F0,??3555.+6);)?3;96(/,(,6(((-(66>)4:))(229?8014(..-54:A0244)))).914((((34(
@M01607:188:000000000-KTTC9:1:1101:10147:5739 2:N:0:AAGGAGAC+CCGAAGAT
TTAGTCTGCGCTTTCAGAAACTTTAATAAATCTTTCACGGATTTGCTCCCGTCGGAGTTAGCACAATCCGCTGCCGGGTTTTAACCCGACAGCAGTGACCTGTTTGAGCGAGAATTACTCGTCTTCCAGTTCGATGTTGATACCCAGCGAACGAATCTCTTTCAACAATACGTTGAAGGATTCTGGCATGCCCGGCTCCATCTGATGGTTGCCGTCCACGATGTTTTTATACATCTTGGTACGACCGTTCACGTCATCAGACTTAACGGTGAGCATTTCCTGCAGGGTTGTTAGCTGAGGG
+
CCCCCGGGGGGGGGG@<<CEFGGGGFGGGAFGGGGGGFGGEFFGFGFGEGGGGGGGGGGGGGGGGGGGFEFGGGGGGGGGGGGGGGGGGGEGF8AFGGGGGGGGGGGGGGGGGGGGGGGGEGGGGGGGGGGGGGGFEFFDGGFFGGGGGGGGGFGGGGGGGGGGGGGGGGGGGD?GGFFF?CFFGGGGFBFFFFFEFFCFFFEC@FFFEC@AFGGFF=ED>9;@CFFD??EFFFFFFFFFEFF@@>@D?<FFB?F?:A)5?:?<FBAF9?FFBBAFB<:AA4:((.-(.,2()).693,2,
@M01607:188:000000000-KTTC9:1:1101:9945:5741 2:N:0:AAGGAGAC+CCGAAGAT
TTAGTCTGCGCTTTCAGAAACTTTAATAAATCTTTCACGGATTTGCTCCCGTCGGAGTTAGCACAATCCGCTGCCGGGTTTTAACCCGACAGCAGTGACCTGTTTGAGCGAGAATTACTCGTCTTCCAGTTCGATGTTGATACCCAGCGAACGAATCTCTTTCAACAATACGTTGAAGGATTCTGGCATGCCCGGCTCCATCTGATAGTTGCCGTCCACGATGTTTTTATACATCTTGGTACGACCGTTCACGTCATCAGACTTAACGGTGAGCATTTCCTGCAAGCCGTTTCGCTGAGGG
+
CCCCCGGGGGGGGGG<6,=CFGGGGAGGGGGGGGGGGGGGGGEG9FFFFGGGGGGEGGGGGGGGGGGGGGGGGGGGGGGGDGGGGFGGGGEEG8EGGGGGFGGGGGGGGGGGGGGGGGGGGGGGGGGGGGGGGGGGGGFFGGGGGGFGGGGGGEGGCEGGGGGGGGGGEFGGGGF+???FFEFFGGGGB=F);BDFAEGGFFFGGFFF>EAF7?EDFFFF2>B@EEFDFEFFEEEFFFFF35;DFBFFFFFF0:BF<AFF77>:BDAFF:(4:?A44946<>0(44<<>??7:??:6(,(,
@M01607:188:000000000-KTTC9:1:1101:23161:5745 2:N:0:AAGGAGAC+CCGAAGAT
TTAGTCTGCGCTTTCAGCCACTTTAATAAATCTTTCACGGATTTGCTCCCGTCGGAGTTAGCACAATCCGCTGCCGGGTTTTAACCCGACAGCAGTGACCTGTTTGAGCGAGAATTACTCGTCTTCCAGTTCGATGTTGATACCCAGCGAACGAATCTCTTTCAACAATACGTTGAAGGATTCTGGCATGCCCGGCTCCATCTGATGGTTGCCGTCCACGATGTTTTTATACATCTTGGTACGACCGTTCACGTTATCAGACTTAACGGTGAGCATTTCCTGCCGGAATCCGAGCGGAGGG
+
CCCCCGFGGGGGGGGAG,@EFGGGGGGFGDGGGDGGFFGGEGGGEFEDFGEGGGEGGGGGGFGGGGGGGGGGGGGGGGGGGGGGGCFGCFDGFFGGGGGGGGGGGGGGGGGGGGGGGGGGGGGGGGGGGGGGGGAFFGGFGGGFGGGGGGGGGEGF6EGG9FGGGGGGGGGGGGD6FFFFFCAAFFGGFDFEF>AFFFDGFFFGGFFFBFEFGGGFFF@=280(<?A<DF<?EFFECE@8;C;69>>@687AB1(,465228>A649:BF(41:B?<BAAA<0((40,23),,(3(4((-(
@M01607:188:000000000-KTTC9:1:1101:8767:5750 2:N:0:AAGGAGAC+CCGAAGAT
TTAGTCTGCGCTTTCAGAAACTTTAATAAATCTTTCACGGATTTGCTCCCGTCGGAGTTAGCACAATCCGCTGCCGGGTTTTAACCCGACAGCAGTGACCTGTTTGAGCGAGAATTACTCGTCTTCCAGTTCGATGTTGATACCCAGCGAACGAATCTCTTTCAACAATACGTTGAAGGATTCTGGCATGCCCGGCTCCATCTGATGGTTGCCGTCCACGATGTTTTTATACATCTTGGTACGACCGTTCACGTCATCAGACTTAACGGTGAGCATTTCCTGCAATGACAAAGGCTGAGGG
+
CCCCCGGGGGGGGGGC;=CCFGFGGGGGGGGGGGGGGGGGDGGGAFFFGGGGGGGGGGGGGGGGGGGGGGGGGGGGGGGGGGGGGGGGGEGGG?GGGGGGGGGGGGGGGGGGGCGGGGGGGGGGGGGGGFFGGGFGGGGFGGGGGGGGGGGGGFGGGGGGGGGGGGGGGGGGGGGGGFFFFFFFGGGFFFFCFFF5=EGGFFFGGFFFFFFFC5?ABFFFFFF@FEFF0?36CCEEACEFFFF?BFF<07?<?<B?<AA?2:?AFDFFBF??BFF?AAB2<27<A<?)479.(383(((-(
@M01607:188:000000000-KTTC9:1:1101:12157:5750 2:N:0:AAGGAGAC+CCGAAGAT
TTAGTCTGCGCTTTCAGAAACTTTAATAAATCTTTCACGGATTTGCTCCCGTCGGAGTTAGCACAATCCGCTGCCGGGTTTTAACCCGACAGCAGTGACCTGTTTGAGCGAGAATTACTCGTCTTCCAGTTCGATGTTGATACCCAGCGAACGAATCTCTTTCAACAATACGTTGAAGGATTCTGGCATGCCCGGCTCCATCTGATGGTTGCCGTCCACGATGTTTTTATACATCTTGGTACGACCGGTCACGGCATCAGACTTAACGGTTAGCATTTCCTGCAGCCGTGATAGCTTAGGG
+
CCCCCGGGGGGGGGGGGGGGGGGGGGGGGGGGGGGGGGGGFGGG<FFGEGGGGGGGGGGGGGGGGGGGGGGGGDGGGGGGGGFGGGGGGGFGGGGGGGGGGGGGGGGGGDGGGGGGGGGGGGGGGGGGGFGGGGGGGGGFGGGEGGGGGGGGGFEGGGGFGGGGG8GGDCFGGGDFGFFFFCFFGGGGFFFFFEBAAFGGFFF>GFFFEFAFGGDDF?=59>?;C<=??E?EFFEEF?@F9ED09B;(71:>0((41044)37<4:>:;:(22)).6))6<40(().(-(,..))))-).(
@M01607:188:000000000-KTTC9:1:1101:10512:5752 2:N:0:AAGGAGAC+CCGAAGAT
TTAGTCTGCGCTTTCAGCAACTTTAATAAATCTTTCACGGATTTGCTCCCGTCGGAGTTAGCACAATCCGCTGCCGGGTTTTAACCCGACAGCAGTGACCTGTTTGAGCGAGAATTACTCGTCTTCCAGTTCGATGTTGATACCCAGCGAACGAATCTCTTTCAACAATACGTTGAAGTATTCTGGCATGCCCGGCTCCATCTGATGGTTGCCGTCCACGATGTTTTTATACATCTTGGTACGACCGTTCACGTCATCAGACTTAACGGTGAGCATTTCCTTCAAGACTCGCTGCTGAGGG
+
CCC<AECFEBFGCFF<,,66C@6EFEGGFCCEFGGGGGGG7:B@,BFGGGGGDGG@FFE@FC<FG<EBF+AFFGFEGD@F7@F=C9EF:=>=F8=FGGGA9<FFF<FGGG@CB4C;EE9A>FE<DAFEFEE9EDEGFD=CFFF=DFCGG8>EEEGGGCEAFADDDGGG6C?FF?+CCF++?;<C+E7FA96)9*955>;CC+92C99*:C*)4*=?DDF@B(5=??F;DCCFFE5?FFFF3?01((3280>A?4(((.).).)6=AF6;BFF002<A)64)4),-.)44,(((4(),).4(
@M01607:188:000000000-KTTC9:1:1101:6027:5754 2:N:0:AAGGAGAC+CCGAAGAT
TTAGTCTGCGCTTTCAGAAACTTTAATAAATCTTTCACGGATTTGCTCCCGTCGGAGTTAGCACAATCCGCTGCCGGGTTTTAACCCGACAGCAGTGACCTGTTTGAGCGAGAATTACTCGTCTTCCAGTTCGATGTTGATACCCAGCGAACGAATCTCTTTCAACAATACGTTGAAGGATTCTGGCATGCCCGGCTCCATCTGATGGTTGCCGTCCACGATGTTTTTATACATCTTGGTACGACCGTTCACGTCATCAGACTTAACGGTGAGCATTTCCTGCAGGTTTCTTAGCTGAGGG
+
CCCCCGGGGGGGGGGGGFEGGGGGGGGGGGGGGGGGGGGEGGGGDGGGGGGGGGGGGGGGGGGGGGGGGDGGDDGGGGGGGGGGGGGGGGGGGGGGGGGGGGGGGGGGGGGGGGGGGGGGGGGGGGGGGFGGGGGGGGGFGGGGGGGGGGGGGFGGGGFGGGGGGGGGGCFGGGGGGFFFFFFFGGGGFFFFFFFFFFGGCFEGGCAFFEBFGECDFFF9@B?DEEF@FFEFE?ECFE@FCEFFFFFFFFB<121<7AB<)5?D?4>?;F?6(43<4:4444?0414494)-6624A?((-
@M01607:188:000000000-KTTC9:1:1101:6969:5766 2:N:0:AAGGAGAC+CCGAAGAT
TTAGTCTGCGCTTTCAGAAACTTTAATAAATCTTTCACGGATTTGCTCCCGTCGGAGTTAGCACAATCCGCTGCCGGGTTTTAACCCGACAGCAGTGACCTGTTTGAGCGAGAATTACTCGTCTTCCAGTTCGATGTTGATACCCAGCGAACGAATCTCTTTCTACAATACGTTGAAGGATTCTGGCATGCCCGGCTCCATCTGATGGTTGCCGTCCACGATGTTTTTATACATCTTGGTACGCCCGTTCACGTCTCCAGACTTAACGGTGAGCATTTCCTGCAGTGGATATTGCGGAGGG
+
CCCCCGGGGGGGGGG@@EC<FGGGCEGFGAEGGGGG9FGGDFFGFD@FFGEGGGGCEGGGGFGGGFAF@FD@CGGGGGGGEGGGGFEGEFEGGFEFGFGGGGEFCDFF8BFCGGFEGGEDEFGGDGGGGFGGGCGGGGGFDGG8E?EFGGGGGFGFGGGGGDFGDGG,=EGFGGG+;CFAAAFFGGGFF55:CBE5)9DFFFE+=:F4.A*;D5C>ADF9(-(//.;2=EEEE3?E7CEFCC?(..(.(//914:((-).<8:2*.6191366274AD244441(-,4))6-.))(-(,(,
@M01607:188:000000000-KTTC9:1:1101:19085:5767 2:N:0:AAGGAGAC+CCGAAGAT
TTAGTCTGCGCTTTCAGAAACTTTAATAAATCTTTCACGGATTTGCTCCCGTCGGAGTTAGCACAATCCGCTGCCGGGTTTTAACCCGACAGCAGTGACCTGTTTGAGCGAGAATTACTCGTCTTCCAGTTCGATGTTGATACCCAGCGAACGAATCTCTTTCAACAATACGTTGAAGGATTCTGGCATGCCCGGCTCCATCTGATGGTTGCCGTCCACGATGTTTTTATACATCTTGGTACGACCGTTCACGTCATCAGACTTAACGGTGAGCATTTCCTGCAAAAACATGAGCGGAGGG
+
CCCCCGGGGGGGGGGGGGGGGGGGFGGGGGGGGGGGGGGECGGGGGGFFGGFGGGGGGGGGGGGGGGGCGGGGGGGGGGGGGGGGGGGGGGGGGGGGGGGGGAFGGGCFGGGGGGGFGFGGGGGFAFGGGGFEFGGGGGFGGGGFGGGGGGGGFGGGFGGGGGGGFFGFFGGGGGG?AFA6CFFGGGGF=F8AEFFADCCFF*+5=AAEF*?8*A5ADFF@5=@E?;106C?63?);?8F3?DF0697??02,402?B)8?>:)0666>?FFF052<D9AAA7:)5(4:<>:A))(((-(9
@M01607:188:000000000-KTTC9:1:1101:20739:5776 2:N:0:AAGGAGAC+CCGAAGAT
TTAGTCTGCGCTTTCAGAAACTTTAATAAATCTTTCACGGATTTGCTCCCGTCGGAGTTAGCACAATCCGCTGCCGGGTTTTAACCCGACAGCAGTGACCTGTTTGAGCGAGAATTACTCGTCTTCCAGTTCGATGTTGATACCCAGCGAACGAATCTCTTTCAACAATACGTTGAAGGTTTCTGGCATGCCCGGCTCCATCTGATGGTTGCCGTCCACGTGTTTTTTATTCCTCTTGGTTCGACCGTTCACGCCATCAGACTTAACGTTCAGCTTTTCCTGCAATCTGACTTACAGTGTG
+
CCCCCFGCGFG@GDCC<EC,C@EFADFGF9CFGFGG9F8B+8BFGFG<FGFGCC7F+CFGDCFGG8FCF+DCFG?FGEFGGC<FCFFFD:E@8EDFGAAAFFFAF@F7F77B=CGAFE;FCGGGGEF<EE9;EFGG6CDDFDG@FCFG>CCB>DDFCGGFAED,=D8DCECFFF9+CF5*<:8;?AFFFBAF**0*):>CFFAC918*.:58**=A65*(-(.0,6:0:E)).947=E8F066@;@>1:80.((-14:),,57A*<2:,44:A2).).)5><:()),)).)-.)-))))-.
@M01607:188:000000000-KTTC9:1:1101:27509:5787 2:N:0:AAGGAGAA+CAGAAGAT
TGAGGGTGCGATTTGAGCAAAGTTAAGAAAGGTTGAACGGAGTTGAGGCCGGGGGAGGGAGGAGAAGGAGCTGCCGGGGTTTAACCCGACAGCAGTGACCTGTTTGAGAGAGAATTACTCGTCTTCCAGTTCGATGTTGATACCCAGCGAACGAATCTCTTTCAACAATACGTTGAAGGATTCTGGCATGCCCGGCTCCATCTGATGGTTGCCGTCCACGATGTTTTTATACATCTTGGTACGACCGTTCACGTCATCAGACTTAACGGTGAGCATTTCCTGCACAGCTATACGCTGAGGG
+
88866,=CFC,CFF,6@,C,,;CF<<CFG8,,;C<,,CEC::BEG;,,:C@8+8@:@8+BF+66:B,,9:DFGGGGG77@FFGDFGGGDEGGGGGGGGCFGGGGGGGG,7DCEFGGGGFGGGGGGGGGGGGGGGGGGGFFGGGGGGGGGGGGGFGGGGGGGGGGGGGGGGGGGGGFGA4FFEAFGGGGFFFF4A>:(:C6FFF77AFFFC84;>:>EFEFFFFBA>FF?<44AFFA?A7F<AF<9>FBBB0<BF((.)-42))69<2(3?0((4<BFFF)-6((7<<044-6<??B0(.8<
@M01607:188:000000000-KTTC9:1:1101:25552:5787 2:N:0:AAGGAGAC+CCGAAGAT
TTAGTCTGCGCTTTCAGAAACTTTAATAAATCTTTCACGGATTTGCTCCCTCCGAATTAAGCCAATTCCCTTGCGGGGTTTTAACCGGACGCAAGTAACCTGTTTAGCCAGGATTTCCCGGCCTTCCGGTTGGAGTTGGATCCCCGCCGACCGAACCCTTTCAACCATTCGTTTAAGGGTTCCGGGCTGCCCGGGCCCATCCGGTGGGTTCCGGTCACGGAGTTTTTATTCATCCTGGTTACGCCGTTTCCGGTAACCGACTTTAAGGTGAGCCTTTCCCTGACCCCCAATCCCCTGAGGG
+
CCCCCGGGGGGGGGG;;<CCFFFGGGGGGGGGGGGGFGGGGGGGGGFFC8,,6@+,,C,,,,;6B,6A,,,,,C7FG@GGG<FECD+++++++++,,,C,,,:F?,,,5,9+44C=9=,+++484:,++@+++,3,@33*,+@D+++++@33*?***4,=E,2=2,=,,,+24**=+;));()):*)))(260=))4=*0.)()/)7)9(.<**/8))((((-(66>())-)-))./4(0),,(44(8(2)((,(()),(4(36=))4)()4((.44).).,3(5(,3((4(()((-(.1-
@M01607:188:000000000-KTTC9:1:1101:8526:5795 2:N:0:AAGGAGAC+CCGAAGAT
TTAGTCTGCGCTTTCAGAAACTTTAATAAATCTTTCACGGATTTGCTCCCGTCGGAGTTAGCACAATCCGCTGCCGGGTTTTAACCCGACAGCAGTGACCTGTTTGAGCGAGAATTACTCGTCTTCCAGTTCGATGTTGATACCCAGCGAACGAATCTCTTTCAACAATACGTTGAAGGATTCTGGCATGCCCGGCTCCATCTGATGGTTGCCGTCCACGATGTTTTTATACATCTTGGTACGACCGTTCACGTCATCAGACTTAACGGTGAGCATTTCCTGCACTATCAGAGGCTGAGGG
+
CCCCCGGGGGGGGGG@;CEDFGGGGGGGGGGGGGGGGGGGGGGGGGDFFGGGGGGGGGGGGGGGGGGGGGGGGGGGGGGGEGGGGGCGGGGGGGGGGGGGGGGGGGFGGGGGGGGGGGGGGGGGGGGGFGFGGGGCGGGFGGGG8DFG>EGGGEGGGGGGGGGGGGGGGGGGGGGGGFAFFFFAFGGGFFF@FFFFF>DFFFFFGFFA=EAFGGGFFFFF@(1=?<A@<E5)9CC97?3FFE6;B63<FFFB?((42<9474?BFBAB9?BF??B256<9AF:::))-64)))(3(8::1:
@M01607:188:000000000-KTTC9:1:1101:26553:5823 2:N:0:AAGGAGAC+CCGAAGAT
GTAGTCTGCGCTTTCAGAAACTTTAATAAATCTTTCACGGATTTGCTCCCGTCGGAGTTAGCACAATCCGCTGCCGGGTTTTAACCCGACAGCAGTGACCTGTTTGAGCGAGAATTACTCGTCTTCCAGTTCGATGTTGATACCCAGCGAACGAATCTCTTTCAACAATACGTTGAAGGATTCTGGCATGCCCGGCTCCATCTGATGGTTGCCGTCCACGATGTTTTTATACATCTTGGTACGACCGTTCACGTCATCCGACTTAACGGTGAGCATTTCCTGCACAGAAGTTAGCTGAGGG
+
-AACCGGGGGGGGGG6<;CCFGGGGGGGGGGGGGGFGEGGGGGGGGGGGGGGGGGEEGGGGFGEFGG8F:@FFGGGGGGGGGGGGGGGGGGGGGGGGGFGGGGGGFGGCG>F@EGFGGGGGGEGFGGGGGCFGFGGGGG7FGGGCF?8=EEGGAEGGGGGGGGGGGFGGFFF9C7D+<FFFEFFGGDFFFAEFF*9AFGGFF=G@F>*:CDADCEEFDFF9BFFE?FF@FFF?CCFF<)AC?;079>;67041146?F)4(49:*64:(4(:B?2<FFF<B<((564()4<<26)-.)4?0
@M01607:188:000000000-KTTC9:1:1101:7479:5823 2:N:0:AAGGAGAC+CCGAAGAT
TTAGTCTGCGCTTTCAGAAACTTTAATAAATCTTTCACGGATTTGCTCCCGTCGGAGTTAGCACAATCCGCTGCCGGGTTTTAACCCGACAGCAGTGACCTGTTTGAGCGAGAATTACTCGTCTTCCAGTTCGATGTTGATACCCAGCGAACGAATCTCTTTCAACAATACGTTGAAGGATTCTGGCATGCCCGGCTCCATCTGATGGTTGCCGTCCACGATGTTTTTATACATCTTGGTACGACCGTTCACGTCATCAGACTTAACGGTGAGCATTTCCTGCAAAGGGCGATGCTGAGGG
+
CCCCCGGGGGGGGGGCCCEEFGGGGGGFGGGGGGGGGGGGGGGGFDFFGGGGGGGGGGGGGGGGGGGGGGGGGGGGGGGGEGGGGGGGGGDGGGFFFGFGGGGGGGGGGGGGGGFGGGFGGGGEFGGFG;FGGGGGGGGFGGGGCFEFEEEGGFGGECFGGGGGGGG=FCFFCFF?DFFFFEAFCGFGF@A@A>D5:BDDFF*=BFFAFE>A>EGFFFFFFD@3C?FDFFE<6CCEFC3AC31;;BFFFFF>B721:AA7)3?4B>4<>FFF?:>FBFAFFFF?DB3((-433((-)480,
@M01607:188:000000000-KTTC9:1:1101:20465:5828 2:N:0:AAGGAGAC+CCGAAGAT
TTAGTCTGCGCTTTCAGAAACTTTAATAAATCTTTCACGGATTTGCTCCCGTCGGAGTTAGCACAATCCGCTGCCGGGTTTTAACCCGACAGCAGTGACCTGTTTGAGCGAGAATTACTCGTCTTCCAGTTCGATGTTGATACCCAGCGAACGAATCTCTTTCAACAATACGTTGAAGGATTCTGGCATGCCCGGCTCCATCTGATGGTTGCCGTCCACGATGTTTTTATACATCTTGGTACGACCGTTCACGTCATCAGACTTAACGGTGAGCATTTCCTGCATGTGATCGAGCTGAGGT
+
CCCCCGGGGGGGGGGFGGGGGGGGGGGGGGGGGGGGGGGGGGGGGDA@FFGFGGGGGGGGGGGGGGGGGGGGGGGGGGGGGGGGGGGGGGGGGGGGGGGGGGGGGGGGGGGGGGGGGGGGGGGGGGGGGGGGGFFFFGGFFGGGGGGGEGGGGFGGGGGGGGGGGGGGGGGGGGGGGFFFFFFFGGGFFDF5>>?E>EGGFFEGFFFFFFAACCGED?FF>>;=CCF?;ECEEFFFFF@A)?113>B;<B>B:?F67<>3<?FAF)61(4(:?0>DFDAABFB7A<<2-4::1(86:20<.
@M01607:188:000000000-KTTC9:1:1101:9764:5832 2:N:0:AAGGAGAC+CCGAAGAT
TTAGTCTGCGCTTTCAGAAACTTTAATAAATCTTTCACGGATTTGCTCCCGTCGGAGTTAGCACAATCCGCTGCCGGGTTTTAACCCGACAGCAGTGACCTGTTTGAGCGAGAATTACTCGTCTTCCAGTTCGATGTTGATACCCAGCGAACGAATCTCTTTCAACAATACGTTGAAGGATTCTGGCATGCCCGGCTCCATCTGATGGTTGCCGTCCACGATGTTTTTATACATCTTGGTACGACCGTTCACGTCATCAGACTTAACGGTGAGCATTTCCTGCACGATCAATGCTGAGGCG
+
CCCCCGGGGGGGGGG@<6=CFGGGGGGGGGGGGGGGGGGGGGGGFGFGGGGGGGGGGGGGGGGGGGGGGGGGGGGGGGGGGGGGGGGGGGGGGGGGGGGGGGGGGGGGGGGGGGGGGGGGGGGGGGGGGGFGGGGGGGGFGGGGGGGGGGGGGFGGGGGGGGGGGGGGGGGGGGGGGFFFFFFFGGGGFDFFFDFFBFGGFFFGC98FFFFF>CEFFFFFFFF@FFFFDFFEF?EFFF<FFFF@F>>?F??FB???BFFF?FBFFFFFFFFF<7<?FFB>BFB0?F0:?FDAD:9<)3:?(
@M01607:188:000000000-KTTC9:1:1101:15732:5845 2:N:0:AAGGAGAC+CCGAAGAT
TTAGTCTGCGCTTTCAGACACTTTAATAAATCTTTCACGGATTTGCTCCCGTCGGAGTTAGCACAATCCGCTGCCGGGTTTTAACCCGACAGCAGTGACCTGTTTGAGCGAGAATTACTCGTCTTCCAGTTCGATGTTGATACCCAGCGAACGAATCTCTTTCAACAATACGTTGAAGGATTCTGGCATGCCCGGCTCCATCTGATGGTTGCCGTCCACGATGTTTTTATACATCTTGGTACGACCGTTCACGTCATCAGACTTAACGGTGAACATTTCCTGCACAGTCCAGGCTGAGGGG
+
CCCCCGGGGGGGGGGGG,,;EGGGGGGGGGGGGGGGGGGGGGDF<FFGGGGGGGGGGGGGGGGGGGGGGGFEGDGGGGGGGGGGGGGGGG@FGGGFGGGGGGGGFFFEGGGD8EFFFGFFCGGGGGGGGFFFEGGGDFGFFGFGC?GGGGEGGFGGEDFGGGGGGGGGGFCCFFGGGFFFFFFFGGGGF5F=FF5B2>GGFFCFFFFFFFEFGGEBEFE(556;7?AD;??EC?CE6E@F?CFF@@FF??0<1??:7>6<27?BFFBF01(()..<259ABA:03)45)5:::::0(48((
@M01607:188:000000000-KTTC9:1:1101:16448:5858 2:N:0:AAGGAGAC+CCGAAGAT
TTAGTCTGCGCTTTCAGAAACTTTAATAAATCTTTCACGGATTTGCTCCCGTCGGAGTTAGCACAATCCGCTGCCGGGTTTTAACCCGACAGCAGTGACCTGTTTGAGCGAGAATTACTCGTCTTCCAGTTCGATGTTGATACCCAGCGAACGAATCTCTTTCAACAATACGTTGAAGGATTCTGGCATGCCCGGCTCCATCTGATGGTTGCCGTCCACGATGTTTTTATACATCTTGGTACGACCGTTCACGTCATCAGACTTAACGGTGAGCATTTCCTGCAACCCACACCGCTGAGGC
+
CCCCCGGGGGGGGGG@=CFFGGGGGGGGGGGGGGGGGGGGGGGGGGFFGGGGGGGGGGGGGGGGGGGGGGGGGGFGGGGGGGGGGGGGGGGGGFFGGGGGGGGGGFGFFGGGGGGGGGGGGGGGFGGGGFFGGGGGGGGFFGG8BDFFEGGGGFGGGGGGGGGGGGGGGGGGGGGGGFFFFFFFGGGGFFFFFFFFFFGGFFFGGFFFFFFFGGGDFFEFFFFFCCAFFFFFF<6C=E<F??DFFFF<?B3AB:?BBF28???A4>AB9<??B>D29>>)-:72<:?02<?:B99690.:(
@M01607:188:000000000-KTTC9:1:1101:24662:5868 2:N:0:AAGGAGAC+CCGAAGAT
TTAGTCTGCGCTTTCAGAAACTTTAATAAATCTTTCACGGATTTGCTCCCGTCGGAGTTAGCACAATCCGCTGCCGGGTTTTAACCCGACAGCAGTGACCTGTTTGAGCGAGAATTACTCGTCTTCCAGTTCGATGTTGATACCCAGCGAACGAATCTCTTTCAACAATACGTTGAAGGATTCTGGCATGCCCGGCTCCATCTGATGGTTGCCGTCCACGATGTTTTTATACATCTTGGTACGACCGTTCACGTCATCAGACTTAACGGTGAGCATTTCCTGCACATTAACTAGCTGAGGG
+
CCCCCGGGGGGGGGG6<CECCFGGGGGGGGGGGGGGGGGEGGGGGCCFFGGGGGGGGGGGGGGGGGFGGGFE@FDGGGGGGGGGGGGGGGDGGGGGGGGFFGGGGGGFGGGGGDFGGGFGGFEGGGGFFGGGGDCFGGEFGGGGFGFGGGGGGFGGG89EGGFGAFFDFGGGGGGGGBFAFCFCDGGCFFFF???ABE7>FFFG+=CFEABFFGEF6@B@=2;@)9;=FEEC3?CEAE8FEFF@F36??BF>??F:(.5><?FAFAAF>1?08:28A><<AFB:B<D<9ABFFAFFAB6:(
@M01607:188:000000000-KTTC9:1:1101:19848:5870 2:N:0:AAGGAGAC+CCGAAGAT
TTAGTCTGCGCTTTCAGAAACTTTAATAAATCTTTCACGGATTTGCTCCCGTCGGAGTTAGCACAATCCGCTGCCGGGTTTTAACCCGACAGCAGTGACCTGTTTGAGCGAGAATTACTCGTCTTCCAGTTCGATGTTGATACCCAGCGAACGAATCTCTTTCAACAATACGTTGAAGGATTCTGGCATGCCCGGCTCCATCTGATGGTTGCCGTCCACGATGTTTTTATACATCTTGGTACGACCGTTCACGTCATCAGACTTAACGGTGAGCATTTCCTGCAGTATAGGGAGCTGAGGG
+
CCCCCGGGGGGGGGGGGGGGGGGGGGGGGGGGGGGGGGGGGGGGGGGEGGGGGGGGGGGGGGGGGGGGGGGGGGGGGGGGGGGGGGGGGGGGGGGGGGGGGGGGGGGFFGGGGGGGGGGGGGGGGGGGGFGGGGGGGGGFGGGFGGFGGGGGGFGGGGGGGGGGGGGGGGDGGGGGCFAFFFFFGGGGFFFCFEEBAEGGFFFGGFFFFFFFC=GFFFFFFFFFFCFF?EC??CFFFFEFEEDFFFF?FFFB01,1:AA?FFFFFAFBBFFF??A26AF<<<:7?A2)<<<:11;(4)28:
@M01607:188:000000000-KTTC9:1:1101:7734:5876 2:N:0:AAGGAGAC+CCGAAGAT
TTAGTCTGCGCTTTCAGAAACTTTAATAAATCTTTCACGGATTTGCTCCCGTCGGAGTTAGCACAATCCGCTGCCGGGTTTTAACCCGACAGCAGTGACCTGTTTGAGCGAGAATTACTCGTCTTCCAGTTCGATGTTGATACCCAGCGAACGAATCTCTTTCAACAATACGTTGAAGGATTCTGGCATGCCCGGCTCCATCTGATGGTTGCCGTCCACGATGTTTTTATACATCTTGGTACTACCGTTCACGTCATCAGACTTAACGGTTAGACTTTCCTGCAGTCCCACTTGCTTGAGG
+
CCCCCGGGGGGGGGGCCDFEGGGGGGGFGFGGGGGGGGGGGGGGGC@FFGGGGGGGGGGGGGGGGGFFGGGGGDGGGGGGEGFGGG,FEFGGGGGGGGGGGGGGGGGGGGGGGGGGGGGGGGGGGGGGGGGGGGCGGGGFGGGGGGGGGGGGGFCFGGGGFGGGGGGGGGGGGGGGGFAFFFFFGGGGFBFCFDDEBFGFFF=8CFCA>C9AFGE46235>918CEFF767?C?ECFEF8?3)..(228@EC3;<7()..)))-92-(-(((.))).64.).,(4)(,.).44).)-),).
@M01607:188:000000000-KTTC9:1:1101:11599:5877 2:N:0:AAGGAGAC+CCGAAGAT
TTAGTCTGCGCTTTCAGAAACTTTAATAAATCTTTCACGGATTTGCTCCCGTCGGAGTTAGCACAATCCGCTGCCGGGTTTTAACCCGACAGCAGTGACCTGTTTGAGCGAGAATTACTCGTCTTCCAGTTCGATGTTGATACCCAGCGAACGAATCTCTTTCAACAATACGTTGAAGGATTCTGGCATGCCCGGCTCCATCTGATGGTTGCCGTCCACGATGTTTTTATACATCTTGGTACGACCGTTCACGTCATCAGACTTAACGGTGAGCATTTCCTGACACCTGGACTGCTGATGC
+
CCCCCGGGGGGGGGGGGGCGGGGGGGGGGGGGGGGGGGGGGGGGFGGGGGGGGGGGGGGGGGGGGGGGGGGGGGGGGGGGEGGGGGGGGGGGGGGGGGGGGGGGFGGGGGGGGGGFGGGGGGGGGGGGGGGGGGGGGGGFGGGGGGGGGGDGGFGGGGGGGGGGGGGGGGGGGGGGGFFFFFFFGFGGFCF=CEFFFFGGFFFGGF>AEFFFGGGFFFFFFFF@FFF??E<575<CFFFFEE;DBBFFFF?4(,118A2)).44=A<6(8:6(,3>A2)64-)(53:?F?(.)(,)))).)
@M01607:188:000000000-KTTC9:1:1101:23528:5880 2:N:0:AAGGAGAC+CCGAAGAT
TTAGTCTGCGCTTTCAGACACTTTAATAAATCTTTCACGGATTTGCTCCCGTCGGAGTTAGCACAATCCGCTGCCGGGTTTTAACCCGACAGCAGTGACCTGTTTGAGCGAGAATTACTCGTCTTCCAGTTCGATGTTGATACCCAGCGAACGAATCTCTTTCAACAATACGTTGAAGGATTCTGGCATGCCCGGCTCCATCTGATGGTTGCCGTCCACGATGTTTTTATACATCTTGGTACGACCGTTCACGTCATCAGACTTAACGGTGAGCATTTCCTGCAAACGACCCTGCTGAGGG
+
CCCCCGGGGGGGGGGGG,,CFGGGGGGGGGGGGGGGGGGGGGGGGGFGGGGGGGGGGGGGGGGGGGGGGGGGGGGGGGGGDGGGGGGGGGEGGGGGGGGGGGGGGGGCFGGGGGGGGGFGGGGGGFGGGFGGGGGGGGGFGGGGGGGGGGGGGEGGGGGGGFGGGGGGGGGG9FCC?8C6CEFCGGGGFBFEFEBBBFGGFFFGGFFFEFFFGGEDFF35>>;8EEFFFEFFFFFFFF@9?CFFFFF;6?04?:6B?FFB>>>26<A:0:??BFFF<A<AFA0:2:4:(799?BB(2431(
@M01607:188:000000000-KTTC9:1:1101:9489:5902 2:N:0:AAGGAGAC+CCGAAGAT
TTAGTCTGCGCTTTCAGAAACTTTAATAAATCTTTCACGGATTTGCTCCCGTCGGAGTTAGCACAATCCGCTGCCGGGTTTTAACCCGACAGCAGTGACCTGTTTGAGCGAGAATTACTCGTCTTCCAGTTCGATGTTGATACCCAGCGAACGAATCTCTTTCAACAATACGTTGAAGGATTCTGGCATGCCCGGCTCCATCTGATGGTTGCCGTCCACGATGTTTTTATACATCTTGGTACGACCGTTCCCGTCATCAGACTTAACGGTGAGCATTTCCTGCAGGTTGACGTTCTCAGGG
+
CCCCCGGGGGGGGGG<<6<CFGGGGGGGGGGGGGGGGGGGGGGGFGFGFGGGGGGGGGGGGGGGGGGFGGGGGGGGGGGGGGGGGGGGGEEFGFGGGGGGGGGGGGGGGGGGGGGGGGFGGGGGGGGGEAEFGFGGFGGFGGFEGGGGGDGEEFDGG8DFFFGGGGGCFFGGGGGGGFFFFCFFGGGGFDFEAEFFBFGGA8CFGFFFFFFFGGGF?@EDBDD@3?FF=E?C65CC6CFA?EDFF;9<64(41.,11<4>32.69AA?91(-(43?B<:62)4(524<(,)(3((-)-).3
@M01607:188:000000000-KTTC9:1:1101:14150:5909 2:N:0:AAGGAGAC+CCGAAGAT
TTAGTCTGCGCTTTCAGAAACTTTAATAAATCTTTCACGGATTTGCTCCCGTCGGAGTTAGCACAATCCGCTGCCGGGTTTTAACCCGACAGCAGTGACCTGTTTGAGCGAGAATTACTCGTCTTCCAGTTCGATGTTGATACCCAGCGAACGAATCTCTTTCAACAATACGTTGAAGGATTCTGGCATGCCCGGCTCCATCTGATGGTTGCCGTCCACGTTGTTTTTATACATCTTGGTACGACCGTTCACGTCATCAGCCTTAACGGTTAGCATTTCCTTCACCGTAAGGAGCTGAGGG
+
CCCCCGGGGEGGGGGGGGGGGGGGGGGGGGGGGGGGGGGGGGGGCGFGGGGGGGGGGGGGGGGGGGGGGGGGGGGGGGGGGGGGGGGGGGGGGGGGGGGGGGGGGFGFF7CGGGGGGGGGGGGGGGGGGGGGDGGDGGGFGGGGG?FGGGGGEFGGGGGGGGGGGG,@EGGGGG??79AFFEFFFGGFFDFEFDBE2@DGCF=F7>A4BE4AC55??==@(09;D=A?;C3653<?FEFFEE?609@?:124:?0?:<23),,<?><<((-(.5).6<942)4).)-.(((440083?<:4
@M01607:188:000000000-KTTC9:1:1101:22688:5915 2:N:0:AAGGAGAC+CCGAAGAT
TTAGTCTGCGCTTTCAGACACTTTAATAAATCTTTCACGGATTTGCTCCCGTCGGAGTTAGCACAATCCGCTGCCGGGTTTTAACCCGACAGCAGTGACCTGTTTGAGCGAGAATTACTCGTCTTCCAGTTCGATGTTGATACCCAGCGAACGAATCTCTTTCAACAATACGTTGAAGGATTCTGGCATGCCCGGCTCCATCTGATGGTTGCCGTCCACGATGTTTTTATACATCTTGGTACGACCGTTCACGTCATCAGACTTAACGGTGAGCATTTCCTGCCCCTAAATGTGCTGAGGG
+
CCCCCGGGGGGGGGGGGC,EFGGGGGGGGGGGGGGGGGGGGGGGDGGGGGGGGGGGGGGGGGGGGGGGGGGGGGGGGGGGGGGGGGGGGGGGGGGGGGGGGGGGGGG<F@FGGGGGGGGGGGGGGGGGGGGGGGGGGGGFGGGDFGGGGGGGGFGGGCGGGGGGGGFGGGGGGGGGGFFFAAFFGGGGF@F@F>BBAFGGFFFGFFFFFEEFGGGFE@===B?@E5ADD?CE<CEEFEEFFFFDF@6<B<0A:?F?FFFBFFFFFFF:0?:?BF7?F9A2AF7(,48?FF9<<>AA>4<B?
@M01607:188:000000000-KTTC9:1:1101:12091:5917 2:N:0:AAGGAGAC+CCGAAGAT
TTAGTCTGCGCTTTCAGAAACTTTAATAAATCTTTCACGGATTTGCTCCCGTCGGAGTTAGCACAATCCGCTGCCGGGTTTTAACCCGACGGCAGTGACCTGTTTGAGCGAGAATTACTCGTCTTCCAGTTCGATGTTGATACCCAGCGAACGAATCTCTTTCAACAATACGTTGAAGGATTCTGGCATGCCCGGCTCCATCTGATGGTTGCCGTCCACGATGTTTTTATACATCTTGGTACGACCGTTCACGTCATCAGACTGAACGGTGGGCATTTCCTGCATTGGGTCCCGCTGAGGT
+
CCCCCGGGGGGGGGGGGGEFGGGGGGGFGGGGGGGGGGGGGEGGAFGGGGGGGGGGGGGGGGGGGGGGGGGGGGGGGGGGDGGGGGGGGGGGGGGGGGGGGGGGGGGGGGGGGGFGGGGFEFEGGGGDA=EGGGGGGGGFGGGGFGCFGGGGGFGGGFFFGGGGGGGFGGGGGGFGGFF*6AFFGGGGFFF>FEEFAFDGFFFGGFCFFFFFDGGFF0719??3CCF;?CFEEE?EF?@FFFF<176<BF?D<2182>92)58)947<03(((43?>>DAF97()),)(-3,(,4((-31.
@M01607:188:000000000-KTTC9:1:1101:20386:5922 2:N:0:AAGGAGAC+CCGAAGAT
TTCGGCTGCGCTTTCAGAAACTTTAATAAATCTTTCACAGACTTGCTCCCGTTGTATTTACCACGATCCACTATCGGATTTTAACCGGTCGGCAGTGACCTGTTTAAGCGAGAATTACTCGTCTTCTAGTTCGATGTCGATACCCACCGAACGAACCTCTTTCAATAATACGTAGAAGGATTCTGGCATGCCCGGCTCCATTGCATGTTTCCAGTCGACGATGCCTTTATGAATGTGGATACGACCGTTCGCGGCAACGGACGTAAAGGTTAGCATGTCCTGTAAATAGTTTACTTGACGC
+
-@,A,F<@6+6CGC,C,,6,6C,6;,;,,,6C,6ECF9,,,;;,,C,6;D+6,,,,,<6@,,,,8@6,B,,66,,8+,B,6,9B,,+@4@+CEGG<,,,C,,C,,,,95+,4+@EFG=4,+9+,+C,,999,+4,44,,3+=@F,@+4@BEGG5C++,,,3,=C,,,,6@B?4+++5+:*;8*1C2***)*)09?E43/*=+*+=++1*/1=+=,/)(8>(>2().+)1?3)9?).1/)*)60(113;;((((((((-(123(-76(-3.4)()))).)..)-))))).))-))-.)))--
@M01607:188:000000000-KTTC9:1:1101:15716:5924 2:N:0:AAGGAGAC+CCGAAGAT
TTAGTCTGCGCTTTCAGAAACTTTAATAAATCTTTCACGGATTTGCTCCCGTCGGAGTTAGCACAATCCGCTGCCGGGTTTTAACCCGACAGCAGTGACCTGTTTGAGCGAGAATTACTCGTCTTCCAGTTCGATGTTGATACCCAGCGAACGAATCTCTTTCAACAATACGTTGAAGGATTCTGGCATGCCCGGCTCCATCTGATGGTTGCCGTCCACGATGTTTTTATACATCTTGGTACGACCGTTCACGTCATCAGACTTAACGGTGAGCATTTCCTGCAATGTTTCGTGCTGAGGT
+
CCCCCGGGGGGGGGGGGF<FGGGGGGGGGGGGGGGGGGGGGGGG9FFFGGGGGGGGGEGGGGGGGGGGGDFGGGGGGGGGGGGGGGGGGGGGGGGGGGGGGGGGGGGDF+F7EEGGGGGGGGGGGGGGGGGGGCFFGGGFGGGGGGGGGGGGGFGGGGGGGGGGGGGGGGGFGGGDGFFFFFFFGDGGFBFFFFFFFFGGFFFGGFFFFF5AFCGBFFFFF>6;690:=FEFE?36FEEFEFF09>F;?FFF??FFFFFB<:?A*4439B?6??ADFFAB4>7(.67<2<A<<0?BB::6,
@M01607:188:000000000-KTTC9:1:1101:16509:5926 2:N:0:AAGGAGAC+CCGAAGAT
TTAGTCTGCGCTTTCAGAAACTTTAATAAATCTTTCACGGATTTGCTCCCGTCGGAGTTAGCACAATCCGCTGCCGGGTTTTAACCCGACAGCAGTGACCTGTTTGAGCGAGAATTACTCGTCTTCCAGTTCGATGTTGATACCCAGCGAACGAATCTCTTTCAACAATACGTTGAAGGATTCTGGCATGCCCGGCTCCATCTGATGGTTGCCGTCCACGATGTTTTTATACATCTTGGTACGACCGTTCACGTCATCAGACTTAACGGTTACCATTTCCTGCACCAATTTAAACTTAGGG
+
CCCCCGGGGGGGGGG;<=CCFFGGGGGGGGGGGGGGGGGGGGGGGGGGGGGGGGGGGGGGGGGGGGGGGGGGGGGGGGGGGGGGGGGGGGGGGGGGGGGGGGGGGFGGGCFGGGGGGGGGGGGGGGGGG9FGGGGGGGGFGGGGGGGGGGGGGFGGGGGGGGGGGGFGGGGGGGGGGFF*@EFFGGGGFFFFFDFF9?DFFFFG9AFFEF4AF5:;BFEDBFFFFFFFFFFFFFFEA3=F;C;<>@@;08(634((.6)),4?A92)49?(-).)44:<A<:?7(.213<2).).)))))(
@M01607:188:000000000-KTTC9:1:1101:9873:5932 2:N:0:AAGGAGAC+CCGAAGAT
TTAGTCTGCGCTTTCAGAAACTTTAATAAATCTTTCACGGATTTGCTCCCGTCGGAGTTAGCACAATCCGCTGCCGGGTTTTAACCCGACAGCAGTGACCTGTTTGAGCGAGAATTACTCGTCTTCCAGTTCGATGTTGATACCCAGCGAACGAATCTCTTTCAACAATACGTTGAAGGATTCTGGCATGCCCGGCTCCATCTGATGGTTGCCGTCCACGATGTTTTTATACATCTTGGTACGACCGTTCACGTCATCAGACTTAACGGTGAGCATTTCCTGCATATATTCTAGCTGAGGA
+
CCCCCGGGGGGGGGG6<6=CFGGGGGGGGGGGGGGGGGGGGDGG9EEGGGGGGGGGGGGGGGGGGGFGGGGGGGGGGGEEGGGGGCGGCEDEGGGGGGGFGGGGGGGGFGGGGGGGGGFGGGDFGGFGFGAFEFGFGGGFGGGFGGGGGGGGGFGGGGGGGFGGGGGGGGGGCDFGGFFAAE6FFFGGFFFBAEF>4BGFFFCGGFFF7C?FCGGBEFFFFFF@CEFFFF3C<?CECEEFEF<061903:BFB<?:2<<<?F:AFA9?(,(::22?A)<)468044>))<29<AA26?<?)
@M01607:188:000000000-KTTC9:1:1101:4285:5933 2:N:0:AAGGAGAC+CCGAAGAT
TTAGTCTGCGCTTTCAGAAACTTTAATAAATCTTTCACGGATTTGCTCCCGTCGGAGTTAGCACAATCCGCTGCCGGGTTTTAACCCGACAGCAGTGACCTGTTTGAGCGAGAATTACTCGCCTTCCAGTTCGATGTTGATACCCAGCGAACGAATCTCTTTCAACAATACGTTGAAGGATTCTGGCATGCCCGGCTCCATCTGATGGTTGCCGTCCACGATGTTTTTATACATCTTGGTACGACCGTTCACGTCATCAGACTTAACGGTTAGCATTTCCTGCAGGGTACCAAGCTGAGGG
+
CCCCCGGGGGGGGGGGGFAFGGGGGGGGGGGGGGGGGGGGGGGGGGFGGGGCGGGGGEGGGGGGGGGDGEGGGGFGGGGGGGGGG9AFCE>FFGGGGGGGGGGGGGGGFGGG8C=EGGCGGGGGDEG?FFFCEFGGFGGFGGGFGFGGGGGGGDGGGGGGGGGG:FGFGGFGGGFGGF5AFFFFGAFGF@F5>DBD2*;DF69C9@F406?AFGGFEFE@9@D8E3;=;EC<5<CCFE<B?E2<>>>F?:2AB7:<?BF<<?0<F<AB;:(((664<<F249(4??;B:0<)4(2)))(-(
@M01607:188:000000000-KTTC9:1:1101:13738:5935 2:N:0:AAGGAGAC+CCGAAGAT
TTAGTCTGCGCTTTCAGAAACTTTAATAAATCTTTCACGGATTTGCTCCCGTCGGAGTTAGCACAATCCGCTGCCGGGTTTTAACCCGACAGCAGTGACCTGTTTGAGCGAGAATTACTCGTCTTCCAGTTCGATGTTGATACCCAGCGAACGAATCTCTTTCAACAATACGTTGAAGGATTCTGGCATGCCCGGCTCCATCTGATGGTTGCCGTCCACGATGTTTTTATACATCTTGGTACGACCGTTCACGTCATCAGACTTAACGGTGAGCATTTCCTGCACCGGCCTTGGCTGAGGG
+
CCCCCGGGGGGGGGGGGGFGGGGGGGGGGGGGGGGGGGGGGGGGFGGGGGGGGGGGGGGGGGGGGGGGGGGGGGGGGGGGDGGGGGGGGGGGGGGGGGGGGGGGGGGGGGGGGGGGGGGGGGGGGGGGGGGGGGGGGGGFGGGFGGGGGGGGGFGGGGGGGGGGGGGGGGGGGGGGGFFFFEFFGGGGFDAEFDFFFFGGFFFGGFFFFEDFGE=BFDFFFFF@CCA@FC<?EEECAEEFCEFFFBFFF70<,,4??A25.4><9A<60-(287)54<>DB2238?067(,82::44(((-
@M01607:188:000000000-KTTC9:1:1101:23765:5936 2:N:0:AAGGAGAC+CCGAAGAT
TTAGTCTGCGCTTTCAGACACTTTAATAAATCTTTCACGGATTTGCTCCCGTCGGAGTTAGCACAATCCGCTGCCGGGTTTTAACCCGACAGCAGTGACCTGTTTGAGCGAGAATTACTCGTCTTCCAGTTCGATGTTGATACCCAGCGAACGAATCTCTTTCAACAATACGTTGAAGGATTCTGGCATGCCCGGCTCCATCTGATGGTTGCCGTCCACGATGTTTTTATACATCTTGGTACGACCGTTCACGTCATCAGACTTAACGGTGAGCATTTCCTGCACTCTCCTTCGCTGAGGT
+
CCCCCGGGGGGGGGGGG<,CFGGGGGGGGGGGGGGGGGGGGGGGGGGGGGGGGGGGGGGGGGGGGGGGGGGGGGGGGGGGGGGGGGGGEGCFGGGGGGGGGGGGGGGFGDGGGGGGGGGGGGGGFGGGGGGGGGGGFGGFGGGGGGGGGGGGGFGGGGGGGGGGGGGGGGGGGGGGGFFFFEFAFGGGFFFEFFEDBFGGFFFGGFFFFFEFFGGFD@EDFFFFFEF@FFFFFFFFFFFFEF<@FFFD?B?DB<:??DA?247AB99?;?0::BAFF>><<2:1?2848?FFFFFB0(.8,
@M01607:188:000000000-KTTC9:1:1101:26610:5937 2:N:0:AAGGAGAC+ACGAAGAT
GTAGTCTGCGCTTTCAGCAACTTTAATAAATCTTTCACGGATTTGCTCCCGTCGGAGTTAGCACAATCCGCTGCCGGGTTTTAACCCGACAGCAGTGACCTGTTTGAGCGAGAATTACTCGTCTTCCAGTTCGATGTTGATACCCAGCGAACGAATCTCTTTCAACAATACGTTGAAGGATTCTGGCATGCCCGGCTCCATCTGATGGTTGCCGTCCACGATGTTTTTATACATCTTGGTACGACCGTTCACGTCATCAGACTTAACGGTGAGCATTTCCTGCCGTGTTTGCTGCTGAGGG
+
8ACCCGGGGGGGGGGGG<CCFGGGGGGGGGGGGGGGGGGGGGGGGGGGGGGFGGGGGGGGGGGGGGGGGGGGGCFGGGGGGGGGGGGGGGGGGGGGGGGFFGGGGGGDGGGGGGGFGGGGGGGGFFGGGGGGGGGGGGCFGGGGCGGGGGGGG5CGGFGGGGGGGGGGGGGGCFG6FFF5;AFFGGGGFDFEFE>B=D>DAFEGDFFFFFDFGDGF>@FD2B?@<?FF@ECEF?CCA<);3<0799@FFFFFFFF::AA2)8BB4<630:?F<FA?<:<4AF?<04,801:9AF<,:A??(
@M01607:188:000000000-KTTC9:1:1101:9260:5940 2:N:0:AAGGAGAC+CCGAAGAT
TTAGTCTGCGCTTTCAGAAACTTTAATAAATCTTTCACGGATTTGCTCCCGTCGGAGTTAGCACAATCCGCTGCCGGGTTTTAACCCGACAGCAGTGACCTGTTTGAGCGAGAATTACTCGTCTTCCAGTTCGATGTTGATACCCAGCGAACGAATCTCTTTCAACAATACGTTGAAGGATTCTGGCATGCCCGGCTCCATCTGATGGTTGCCGTCCACGATGTTTTTATACATCTTGGTACGACCGTTCACGTCATCAGACTTAACGGTTAGCCTTTCCTGCAAACTAACTCGCTGAGGC
+
CCCCCGGGGGGGGGGCC6=CFGGGGGGGGGGGGGGGGGGGGGGG@FFGGGGGGGGGGGGGGGGGGGGGGGGGGGGGGGGGGGGGGGGGGGGGGGGGGGGGGGGGGGGGGGGEGGGGGGGGGGGGGGGGGGGGGGGGGGGFGGGGGGGGGGGGGFGGGGGGGGGGGGGGGGGGGGGGGBAFFCFFGGGGFDFFFFFFFFGGF>;FGFFFFFEFGGGFF=E@2(8;CEFFFFFFFE?CFFFFFFFFF91?B7046BB?<A)).34<@AFB((,-1:))54>>>>:(3<68))5).--,(-46,
@M01607:188:000000000-KTTC9:1:1101:23245:5941 2:N:0:AAGGAGAC+CCGAAGAT
TTAGTCTGCGCTTTCAGCCACTTTAATAAATCTTTCACGGATTTGCTCCCGTCGGAGTTAGCACAATCCGCTGCCGGGTTTTAACCCGACAGCAGTGACCTGTTTGAGCGAGAATTACTCGTCTTCCAGTTCGATGTTGATACCCAGCGAACGAATCTCTTTCAACAATACGTTGAAGGATTCTGGCATGCCCGGCTCCATCTGATGGTTGCCGTCCACGATGTTTTTATACATCTTGGTACGACCGTTCACGTCATCAGACTTAACGGTGAGCATTTCCTGCAAAAATGGGACGTGAGGC
+
CCCCCAFGGGDCGGGFE,,CEFGGGGGGGGGGGGGGGGGGGGGG9FEFGG+FGGGGGGGGGGGGGGFFGDFGEGGGGGGGEGGGGGGEGGEDGGGGGGGGGGGGFGGDFC7FEGGGFGGGGGGGGGGGGGGGGFGGGGGFGGGG8FG8C>EGD5CFGDGGGDDFAE8DGECGCDFG7AAAFEAFGGGFFFF@5@?D9DGFFFEFG+=A@CEAFGGFF=>@2=?D).A;<E5?3?CFF3=F3CD?9@BD11:<:?:BFF>).482*<B6122142<>9AAFA2((-:1204)((,(-4:11-
@M01607:188:000000000-KTTC9:1:1101:15772:5942 2:N:0:AAGGAGAC+CCGAAGAT
TTAGTCTGCGCTTTCAGACACTTTAATAAATCTTTCACGGATTTGCTCCCGTCGGAGTTAGCACAATCCGCTGCCGGGTTTTAACCCGACAGCAGTGACCTGTTTGAGCGAGAATTACTCGTCTTCCAGTTCGATGTTGATACCCAGCGAACGAATCTCTTTCAACAATACGTTGAAGGATTCTGGCATGCCCGGCTCCATCTGATGGTTGCCGTCCACGATGTTTTTATACATCTTGGTACGACCGTTCACGTCATCAGACTTAACGGTGAGCATTTCCTGCAAATTAGGATGCTGAGGG
+
CCCCCGGGGGGGGGGGG9;FFGGGGGGGGGGGGGGGGGGGGGGGEFFGGGGGGGGGGGGGGGGGGGGGGGGGGGGGGGGGGGGGGGGGGGGGGGGGGGGGGGGGGGGFGFGEEGGGFGFGGGGGGGGGGGGGGGGGGGGFGFGEFGGGGGGGGFGGGGGGGGGGGGGGFGGGGGGGGFFFFFFFGGGGFFFEFEFFFFGGFFEGFAFAFFDFGGGFFFEF=>@8?3F?;EFEFF39FFFFCEFFFFBFFFFFFB?FBF<?BF:AF<<?F?6B??A2A9A99A704)).4:><<??<>23(-
@M01607:188:000000000-KTTC9:1:1101:15970:5953 2:N:0:AAGGAGAC+CCGAAGAT
TTAGTCTGCGCTTTCAGACACTTTAATAAATCTTTCACGGATTTGCTCCCGTCGGAGTTAGCACAATCCGCTGCCGGGTTTTAACCCGACAGCAGTGACCTGTTTGAGCGAGAATTACTCGTCTTCCAGTTCGATGTTGATACCCAGCGAACGAATCTCTTTCAACAATACGTTGAAGGATTCTGGCATGCCCGGCTCCATCTGATGGTTGCCGTCCACGATGTTTTTATACATCTTGGTACGACCGTTCACGTCATCAGACTTAACGGTGAGCATTTCCTGCATATTATAGGGCTGAGGC
+
CCCCCGGGGGGGGGGFG<,EFGGGGGGGGGGGGGGGGGGG@FFGAFDFGGGGGGGGGGGGGGGGGGGGGGGGGGGGGGGGDGGGGGGGGGFGGGGGGGGGGGGGGGG@FGGEDGGGGGGGGGGGGGGGGGGGGGGGGGGFGGGGGGGGGGGEGFGGGGGGGGGGGGGGGGGGGGGGGFFFFCFFGGGGFBFFFDEFFFGGFFFGGFF6EEFFGGGFFFFDB>?=?CFDDEEEEFEFFFEFFFFFFFFFFFFFFFFF?>>?<DBFFFF:BB1:6?FFFFFAA9::AABFFAAFF(3703(4(
@M01607:188:000000000-KTTC9:1:1101:13499:5953 2:N:0:AAGGAGAC+CCGAAGAT
TTAGTCTGCGCTTTCAGAAACTTTAATAAATCTTTCACGGATTTGCTCCCGTCGGAGTTAGCACAATCCGCTGCCGGGTTTTAACCCGACAGCAGTGACCTGTTTGAGCGAGAATTACTCGTCTTCCAGTTCGATGTTGATACCCAGCGAACGAATCTCTTTCAACAATACGTTGAAGGATTCTGGCATGCCCGGCTCCATCTGATGGTTGCCGTCCACGATGTTTTTATACATCTTGGTACGACCGTTCACGTCATCAGACTTAACGGTGAGCATTTCCTGCATGTAGGTGAGCTTAGGG
+
CCCCCGGGGGGGGGGGGGGGGGGGGGGGGGGGGGGGGGGGDGGGEFFGGGGGGGGGGGGGGGGGGGGGGGGGGGGGGGGGCGGGGGGGGGGGGGGGGGGGGGGGGGGGGGGGGGGGGGGGGGGGGGGGGGGGGGGGGGGFGGGEGGGGGGGGGFGGGGGGGGGGGGGF9CFGGGGGGFFFACFFGGGGFFFFFEFFFFDCFFEFFFFFFFEFGGGFF?@FFFF@FC5=@FFFFEEFF3@FFFFF>9>@:27::?::B<24)3:AFA<B6:?FB?<7A:>ADB?04<<4<7<3><?2(-.,(
@M01607:188:000000000-KTTC9:1:1101:5083:5954 2:N:0:AAGGAGAC+CCGAAGAT
TTAGTCTGCGCTTTCAGAAACTTTAATAAATCTTTCACGGATTTGCTCCCGTCGGAGTTAGCACAATCCGCTGCCGGGTTTTAACCCGACAGCAGTGACCTGTTTGAGCGAGAATTACTCGTCTTCCAGTTCGATGTTGATACCCAGCGAACGAATCTCTTTCAACAATACGTTGAAGGATTCTGGCATGCCCGGCTCCATCTGATGGTTGCCGTCCGCGATGTTTTTATACATCTTGGTACGACCGTTCCCGTCATCAGACTTAACGGTTAGCATTTCCTGCCACACGTTGGTCTGAGAG
+
CCCCCGGGGGGGGGGGGC@FGGGGGGGGGGGGGGGGGGGGGGGGGGEFGGGEGFCGGGGFGFGGGGGCFFFGGGGGGGGGEGGGGGGGGGEFFCFEEFGFGGFGGGG=EFGG7C9F4AFGCEGGDFFEGGGGGGGDFFFFGGGFDFGDE6CBEFCDCCFFGGGGGGGFGGGGEC++=A9CFEFFGGGF*);CF>*37?D76A4:C6>*>EB4CCG4:52@996@<?F@0CEE3<<CCC<FC31;2;B?B3()-.(-,65)).)686<<(8(42<4<AA<5<<?(,)303<8(1,.6:)6),
@M01607:188:000000000-KTTC9:1:1101:12392:5956 2:N:0:AAGGAGAC+CCGAAGAT
TTAGTCTGCGCTTTCAGAAACTTTAATAAATCTTTCACGGATTTGCTCCCGTCGGAGTTAGCACAATCCGCTGCCGGGTTTTAACCCGACAGCAGTGACCTGTTTGAGCGAGAATTACTCGTCTTCCAGTTCGATGTTGATACCCAGCGAACGAATCTCTTTCAACAATACGTTGAAGGATTCTGGCATGCCCGGCTCCATCTGATGGTTGCCGTCCACGATGTTTTTATACATCTTGGTACGACCGTTCACGTCATCAGACTTAACGGTGAGCATTTCCTGCAAGCCGAAGTGCTGAGGC
+
CCCCCGGFGGGGGGGGFGFGGFGGGGGGGGGGGGGGGGGGD@FF<FDFGFGGGEGGDGGGGDFFGGEGGGGGGGGGGGGG>GGGGFGGEFGEFGGGGGGGFGGGGFGGGGGE@8DFGGGGGFGGGGGGGF9FGDFGGGFFFGGGGGGF>EGGGEGDGGGGGFGFDFCFFGGGG6++;AA?A7FFGGGFF@F@C5>D=EGGA96=@9B9EEAFFEGFD>E@(8=@65A@0?CCEF?EC<@F9?0;BB>DFBFFF??B1AA?):?BFBF?>?:2(2A?A9<2AFB74)-3906(8?><A4??(
@M01607:188:000000000-KTTC9:1:1101:10199:5963 2:N:0:AAGGAGAC+CCGAAGAT
TTAGTCTGCGCTTTCAGAAACTTTAATAAATCTTTCACGGATTTGCTCCCGTCGGAGTTAGCACAATCCGCTGCCGGGTTTTAACCCGACAGCAGTGACCTGTTTGAGCGAGAATTACTCGTCTTCCAGTTCGATGTTGATACCCAGCGAACGAATCTCTTTCAACAATACGTTGAAGGATTCTGGCATGCCCGGCTCCATCTGATGGTTGCCGTCCACGATGTTTTTATACATCTTGGTACGACCGTTCACGTCATCAGACTTAACGGTGAGCATTTCCTGCAAAAGATTAAGCTGAGGG
+
CCCCCGGGGGGGGGG@<<<CFGGGGGGGGGGGGGGGGGGGECGGEFFGGGGGGGGGGGGGGGGGGGGGGGGGGGGGGGGGDGGGGGGGGGGGGGGGGGGGGGGGGGGGGGGGGDGGGGGGGGGGGGGGGGGGGGGGGGGFGGGGGGGGGGGGGFGGGGGGGGGGGGGGGGGGGGGGGFAFFFFFGGGGFFFEFFFEFFGGFFFGGFFFFFEFGGGFF>FD@FFFC?A@@FEFEECEFF8F;CFFFFBF<BFB?701:AA?377AFFF:9BBFFF2)6<AFBA?1<5.423:ABAA2)46::
@M01607:188:000000000-KTTC9:1:1101:18711:5967 2:N:0:AAGGAGAC+CCGAAGAT
TTAGTCTGCGCTTTCAGAAACTTTAATAAATCTTTCACGGATTTGCTCCCGTCGGAGTTAGCACAATCCGCTGCCGGGTTTTAACCCGACAGCAGTGACCTGTTTGAGCGAGAATTACTCGTCTTCCAGTTCGATGTTGATACCCAGCGAACGAATCTCTTTCAACAATACGTTGAAGGATTCTGGCATGCCCGGCTCCATCTGATGGTTGCCGTCCACGATGTTTTTATACATCTTGGTACGACCGTTCACGTCATCAGACTTAACGGTGAGCATTTCCTGCCATATCATATGCTGAGGG
+
CCCCCGGGGGGGGGG;;<CCFFFGGGGGGGGGGGGGGGGGGGGGGGFGGGGGGGGGGGGGGGGGGGGGGGGGGGGGGGGGGGGGGGGGGGGGGGGGGGGGGGGGGGGGGGGGGGGGGGGGGGGGGGGGGFGGGGGGGGGFGGGGGGGGGGEGGBGGGGGGGGGGGGFFGGGGGGGFGFFFFFFFGGGGFFFFFEFFFFGGFFFGGFFFFFDFGGGFFFEFFFFFFEF?DEFFFEFFFFEFEFFF;BFFFB(::FFFFFBF<>B<FFB:9?<80:77>AF>>BB(46)6<BBAFDAAA2(8(
@M01607:188:000000000-KTTC9:1:1101:7233:5974 2:N:0:AAGGAGAC+CCGAAGAT
TTAGTCTGCGCTTTCAGAAACTTTAATAAATCTTTCACGGATTTGCTCCCGTCGGAGTTAGCACAATCCGCTGCCGGGTTTTAACCCGACAGCAGTGACCTGTTTGAGCGAGAATTACTCGTCTTCCAGTTCGATGTTGATACCCAGCGAACGAATCTCTTTCAACAATACGTTGAAGGATTCTGGCATGCCCGGCTCCATCTGATGGTTGCCGTCCACGATGTTTTTGTACATCTTGGTACGACCGTTCACGTCATCAGACTTAACGGTGAGCATTTCCTGCAGTACTGTGAGCTGAGGC
+
CCCCCGGGGGGGGGGCCDFFGGGGGGGGGGGGGGGGGGGGGGEFGFCECFGGGDEFFGGGGGGGGGGGCGGGGGGGGGGGDGGGGGGEGECEF?FFFGGGGGFGGFGGFGGGGCFFFGFEGGGGGGGFFFGGGGGGGGGFGGGGCFCGGEGGGEGGGGGGGGGGGGGGGGGGFFGGDFFFFCFFGGGDFDFFFEFFBEGGFFFGGFFFEFDFGDGEEFFFBDFD5CF00:EE?<EEFF<8EEF<6B@??B2ABFFFFF4??).4=)-39B06?0-2<646<)((())6<2:<)4:2,42:(
@M01607:188:000000000-KTTC9:1:1101:23293:5980 2:N:0:AAGGAGAC+CCGAAGAT
TTAGTCTGCGCTTTCAGACACTTTAATAAATCTTTCACGGATTTGCTCCCGTCGGAGTTAGCACAATCCGCTGCCGGGTTTTAACCCGACAGCAGTGACCTGTTTGAGCGAGAATTACTCGTCTTCCAGTTCGATGTTGATACCCAGCGAACGAATCTCTTTCAACAATACGTTGAAGGATTCTGGCATGCCCGGCTCCATCTGATGGTTGCCGTCCACGATGTTTTTATACATCTTGGTACGACCGTTCACTTCATCAGACTTAACGGTTAGCATTTCCTGCAACCATTAGTGCTGAGGT
+
CCCCCGGGGGGGGGGFF<,EFGGGGGGGGGGGGGGGGGGGGGGG<FFGGGGGGGGGGGGGGGGGGGGGGGGGGGGGGGGGGGGGGGGGGEEGGGGGGGGGGGGGGGGFGDCFGGGGGGGGGGGGGGGGGGGGGGGGGGGFGFDCGGGGGGGGGFGDGGFGGGGGGGGGGGGGGGG9EFFFFFFFGGGGFDF:AEFFF>DGFFEGFFFFEEDFGGGFAD@?FD<3C<ADFF<?E3?CFFEF9C0039@FF?:9))5>AF23<20<*).31?0435:<>2):)42(.3702>A2)))44).0(
@M01607:188:000000000-KTTC9:1:1101:20344:5985 2:N:0:AAGGAGAC+CCGAAGAT
TTAGTCTGCGCTTTCAGAAACTTTAATAAATCTTTCACGGATTTGCTCCCGTCGGAGTTAGCACAATCCGCTGCCGGGTTTTAACCCGACAGCAGTGACCTGTTTGAGCGAGAATTACTCGTCTTCCAGTTCGATGTTGATACCCAGCGAACGAATCTCTTTCAACAATACGTTGAAGGATTCTGGCATGCCCGGCTCCATCTGATGGTTGCCGTCCACGATGTTTTTATACATCTTGGTACGACCGTTCACGTCATCAGGCTTAACGGTGAGCATTTCCTGCAATGAATAGCCATAAGGC
+
CCCCCGGGGGGGGGGGGGGGGGGGGGGGGGGGGGGGGGGGGGGGGGFFGGGGGGGGGGGGGGGGGGGGGGGGGGGGGGGGGGGGGGGGGGGGGGGGGGGGGGGGGGGFGGGGDGGGGGGGGGGGGGGGGGGGGGGGGGGFGGGDFGGGDGGGGFGGGFGGGGGGFGDFGGGGGGGGGFFFFFFFGGGGFBFEFFFFFFGGFF4CCFFFFFEFGGCBBDFF@28@37;=2<?3)97CFEEFEEFF>F97BB2<?(,,2<4))(4:@>><BBF0.4)8AA226<B:2:262)-)))))))).(
@M01607:188:000000000-KTTC9:1:1101:16269:5990 2:N:0:AAGGAGAC+CCGAAGAT
TTAGTCTGCGCTTTCAGACACTTTAATAAATCTTTCACGGATTTGCTCCCGTCGGAGTTAGCACAATCCGCTGCCGGGTTTTAACCCGACAGCAGTGACCTGTTTGAGCGAGAATTACTCGTCTTCCAGTTCGATGTTGATACCCAGCGAACGAATCTCTTTCAACAATACGTTGAAGGATTCTGGCATGCCCGGCTCCATCTGATGGTTGCCGTCCACGATGTTTTTATACATCTTGGTACGACCGTTCACGTCATCAGACTTAACGGTGAGCATTTCCTGCACAACAAACAGCTGAGGA
+
CCCCCGGGGEGGGGGCG9,EFGGGGGGGGGGGGGGGGGGGGGGGDGFGGGGGGGGGGGGGGGGGGGGGGGGGGGGGGGGGGGGGGGGGGG>FGGGGGGGGGGGGGGGCFCFGGGGGGGCGEFGGGGGGGGGGGGGGGGGFGGGGGGGGEGGGGFGGGGGGGGGGGGDGGGGGGGGGGFFAAEFFGGGGF55CFFEF4BGCFF4CCFFFFFBFGD556@E@BBF;C?A@0??EC??CFFEA3<<FBFBFBB:<(41(.5),)))60-)498<6054<<<)4:)((().((46(87?)()(-)
@M01607:188:000000000-KTTC9:1:1101:5474:6005 2:N:0:AAGGAGAC+CCGAAGAT
TTAGTCTGCGCTTTCAGAAACTTTAATAAATCTTTCACGGATTTGCTCCCGTCGGAGTTAGCACAATCCGCTGCCGGGTTTTAACCCGACAGCAGTGACCTGTTTGAGCGAGAATTACTCGTCTTCCAGTTCGATGTTGATACCCAGCGAACGAATCTCTTTCAACAATACGTTGAAGGATTCTGGCATGCCCGGCTCCATCTGATGGTTGCCGTCCACGCTGTTTTTATACATCTTGGTACGACCGTTCACGTCATCAGACTTATCGGTGAGCCTTTCCTGCACGAATTTTTGCTGAGCT
+
CCCCCFGGGGGDGGG9FC<EFFFGFFFGGGGGGGGGFGGGGGGGGGGGGGG8FFGFFGGGFGGGGGGGGG7FFE<CFG@@@FEGGGGFFE:FGGCFEGGGGFBFGCFDEEGGGGGFA;;FEGGGGGGFGCGGDGGGGGGFGFC,=FDC=EC8CE6DEEGGGFAE,7EEFFFCFGDGGFF?CEAFGGGGA:F)*<<*0@>CF+*=+4=4>;>FFEEBE@.>(>7@@;5((7?C<?CFCE3*1727B0;?1(()(.,4<F:<)).6/)646?F?6>((.54).-((43121(.6<9?926(()
@M01607:188:000000000-KTTC9:1:1101:23032:6014 2:N:0:AAGGAGAC+CCGAAGAT
TTAGTCTGCGCTTTCAGACACTTTAATAAATCTTTCACGGATTTGCTCCCGTCGGAGTTAGCACAATCCGCTGCCGGGTTTTAACCCGACAGCAGTGACCTGTTTGAGCGAGAATTACTCGTCTTCCAGTTCGATGTTGATACCCAGCGAACGAATCTCTTTCAACAATACGTTGAAGGATTCTGGCATGCCCGGCTCCATCTGATGGTTGCCGTCCACGATGTTTTTATACATCTTGGTACGACCGTTCACGTCATCAGACTTAACGGTGAGCATTTCCCGCATGATTACCTGCTGAGGG
+
CCCCCGGGGGGGGGGGGC,CFGGGGGGGGGGGGGGGGGGGGGGGFFGGGGGGGGGGGGGGGGGGGGGFGGGGGGGGGGGG>FGGGGGGGGGGGGGGGGGGGGGGGGGGGGGGGGGGGGGGGGGGGGGGGGGGGGGGGFGFGGGGGGGGGGGGGFGGGGFGGGGGGGGGGGGGGGGGGFFFFFFFGCGGFFFFFFFE=EGGFFFGGFFFEFFFGGG>EDFFFF?D<<4(:?9CEFC4FCFFEFD;@@>(2:4>???FBF>?).4AF4<?0?B<?0<>A:>B2:>;?BF9<A><>F?>:22((
@M01607:188:000000000-KTTC9:1:1101:24714:6026 2:N:0:AAGGAGAC+CCGAAGAT
TTAGTCTGCGCTTTCAGAAACTTTAATAAATCTTTCACGGATTTGCTCCCGTCGGAGTTAGCACAATCCGCTGCCGGGTTTTAACCCGACAGCAGTGACCTGTTTGAGCGAGAATTACTCGTCTTCCAGTTCGATGTTGATACCCAGCGAACGAATCTCTTTCAACAACACGTTGAAGGATTCTGGCATGCCCGGCTCCATCTGATGGTTGCCGTCCACGATGTTTTTATACATCTTGGTACGACCGTTCACGTCATCAGACTTAACGGTGAGCATTTCCTGCAAATTCAATGGCTGAGGG
+
CCCCCGGGGGGGGGG@=CCEFGGGGGGGGGGGGGGGGGGGGGGGGGFGGGGGGGGGGGGGGGGGGGGGGGGGGGGGGGGGGGGGFGGGGGGGGGGGGGGDGGGGGGGGGGGGGGGGGGGGGGGGGGGGGFGGGFGGGGGFGFG@@FGGDEGGGFGGGFGGGGGGGGGFGGGDFGFGGFFFFFAFGFFGFFF@ABBF@DGGF88D+BFFE=5FFG5AEFFFF?F16CA@;EEF?3?E657FEF;?@B>8<::BFFF(154>))89=44:;<(347A<><<AD<0324:2<A2<92(4<<(-,
@M01607:188:000000000-KTTC9:1:1101:6192:6033 2:N:0:AAGGAGAC+CCGAAGAT
TTAGTCTGCGCTCTTAGATACTTTATTAAATCTTTCACGGACTTGTTCCCGTCGGAGTTAGCACAATCCGTTGTCGGGTTTTAACCCGACTGCAGTGACCTGTTTGAGCGAGAATTACTCGTCTTCCAGTTCGATGTTGACACCTAGTGAACGAATCTCTTTCAACACTACGTTGAAGGATTCTGGTATGTCCGGCTCCATCTGATGGTTGCCGTCTACGATGTATTTATACATCTTGGTACCACCGTTCACGTCATCAGACTCAACGCGTAGCATTTCCTGCATATTCAAAAGCTCTAGG
+
-A<CC,C,-+8+,C,,;C,,CC@F<,<<FCEG,FCC,C<:++8FF,;,,C@FCFC++BCEC9<,B,6,B:,,,,:@@FF:8,,,6,A++8+@E<,?EF,??,CFAF,9,8=+4=,@FFGFGCGF+;,,9,,9=D8@F8=D,=DE,6@,@,,,6*1=C=AFC,====A3=,=+6=FD7+5*30@DFF++581;7A5*095*B@58++3*:**;8EE4*01))-8(*041/1>87**1=4*495**06(6(/5><@@(/6..7;=)06(((((((-44925-6)(().<4)-)).,,.))).)
@M01607:188:000000000-KTTC9:1:1101:24041:6040 2:N:0:AAGGAGAC+CCGAAGAT
TTAGTCTGCGCTTTCAGAAACTTTAATAAATCTTTCACGGATTTGCTCCCGTCGGAGTTAGCACAATCCGCTGCCGGGTTTTAACCCGACAGCAGTGACCTGTTTGAGCGAGAATTACTCGTCTTCCAGTTCGATGTTGATACCCAGCGAACGAATCTCTTTCAACAATACGTTGAAGGATTCTGGCATGCCCGGCTCCATCTGATGGTTGCCGTCCACGATGTTTTTATACATCTTGGTACGACCGTTCACGTCATCAGACTTAACGGTGAGCATTTCCTGCAAGAGATAGCGCTGAGGC
+
CCCCCGGGGGGGGGG6<<CCFGGGGGGGGGGGGGGGFGGGGGGGGFFDFGGGGGGGGGGGGGGGGGGGGGGGGDGGGGGGGGGGGGGGGGGGGGGGGGGGGGGGGGGGGGGGGGGGGGGGGGGGGGGGGFFGGGGGGGGFGGGGGGGGGGGGGFGGGGGGGGGGGGGGGGGGGGGGFFFFFFFFGGGGFFFBFFFF5@DFFFFGGFAFFFFFGGGFDDFDFDF@FCFFDF?E33?3A?EFEF6@;BFFF?:<:::?795?2>7A=>939<1(8?FFF<BA2:??<AB?:29>A6B1018B(
@M01607:188:000000000-KTTC9:1:1101:15556:6045 2:N:0:AAGGAGAC+CCGAAGAT
TTAGTCTGCGCTTTCAGAAACTTTAATAAATCTTTCACGGATTTGCTCCCGTCGGAGTTAGCACAATCCGCTGCCGGGTTTTAACCCGACAGCAGTGACCTGTTTGAGCGAGAATTACTCGTCTTCCAGTTCGATGTTGATACCCAGCGAACGAATCTCTTTCAACAATACGTTGAAGGATTCTGGCATGCCCGGCTCCATCTGATGGTTGCCGTCCACGATGTTTTTATACATCTTGGTACGACCGATCACGTCATCAGACTTAACGGTGAGCATTTCCTGCAAAGACTGGTGCTGAGGG
+
CCCCCGFGGCGGGGGGGEDFGGGGGGGCGGGGGGCGDGGGGGCEFG@@EGEGGGGGGGGGGGGGGGGGGDGGGGFGGGGGGGGGGGFGGGGGGGGGFFGGGGGGGGF@F>FG>EGGGGGE7FE<DGGGFGGGGGGGGGGFGGGGGGGGGGGGEFGGGGGGGGGFGGGFGGGGGCFFGF?*@CFFGGGFFB>CF>5@@B7DFFFFF9C*1>BFGEGE>@=@@B23C<080CE3?CFFFC4AEF;DB(((39?F648?(:9),42<@49?BB:??F<>A96ABFB07<7?<AB0-(44<-.-3
@M01607:188:000000000-KTTC9:1:1101:8731:6046 2:N:0:AAGGAGAC+CCGAAGAT
TTAGTCTGCGCTTTCAGAAACTTTAATAAATCTTTCACGGATTTCCTCCCGTCGGAGTTAGCACAATCCGCTGCCGGGTTTTAACCCGACAGCAGTGACCTGTTTGAGCGAGAATTACTCGTCTTCCAGTTCGATGTTGATACCAGGCGAACGAATCCCTTTCAACAATAGGTGGAAGGTTTCTGGAATGCCGGCCTCAATCGATGGTTTGCGGTCACCGTTGTTTTTATACATCTGGTTACGACGGTTACCGTATTCGAACTTACCGGTCACCTTTCCTTCCATCCCAACGTGCGCAGCC
+
CCCCCGGGGGGGGGG6<;<CFFGGGGGGG6,6EFEA,;F,+6C<,;6CF,@C@F::+C,;<,,,BA,B,7=C@F@FG>@FECF,FGEBEGC+,99EFCFA?8FDG=B4A+8+@>FCDE,,@?8FGG,,=F9;>,,:DF,;=CFF,,6++3=+6:>+6,2@D,,@E,E89,++7++=+;3*<78+?,+*3)=@**//);**++)**+0*9()=)::A).)(((6:(522(1)11/9?+;)6)/((.-(-((,)--(((.()(,4<F)(-(((,))..9)4).)())-.(40(((,(((,(-(
@M01607:188:000000000-KTTC9:1:1101:19852:6046 2:N:0:AAGGAGAC+CCGAAGAT
TTAGTCTGCGCTTTCAGAAACTTTAATAAATCTTTCACGGATTTGCTCCCGTCGGAGTTAGCACAATCCGCTGCCGGGTTTTAACCCGACAGCAGTGACCTGTTTGAGCGAGAATTACTCGTCTTCCAGTTCGATGTTGATACCCAGCGAACGAATCTCTTTCAACAATACGTTGAAGGATTCTGGCATGCCCGGCTCCATCTGATGGTTGCCGTCCACGATGTTTTTATACATCTTGGTACGACCGTTCACGTCATCAGACTTAACGGTGAGCATTTCCTGCAAAGCTGAAAGCTGGGGG
+
CCCCCGGGGGGGGGGGGGGFGGGGGGGGGGGGGGGGGGGGGGGGGFEFGGGGGGGGGGGGGGGGGGGGGGGGGGGGGGGGGGGGFGGGGGGGGGGGGGGGGGGGGGGGGGGGGGFGGGFGGGGGGGGGGGGGGGGGGGGCEFGGGGGGGDGGGFGGGGGGGGGGGGGGGGGGGGGGGFFFFFFFGGGGFFF5AEFFBFGGFFFGCFFAFE?AGGE>B@EFFFFF?EFF<FEE?EFFFF3FEEFF@FFD?<(4:?017>A>??B>B>>?;BF?<322:A)649047A24-27>A>BA)(-7>
@M01607:188:000000000-KTTC9:1:1101:20019:6056 2:N:0:AAGGAGAC+CCGAAGAT
TTAGTCTGCGCTTTCAGAAACTTTAATAAATCTTTCACGGATTTGCTCCCGTCGGAGTTAGCACAATCCGCTGCCGGGTTTTAACCCGACAGCAGTGACCTGTTTGAGCGAGAATTACTCGTCTTCCAGTTCGATGTTGATACCCAGCGAACGAATCTCTTTCAACAATACGTTGAAGGATTCTGGCATGCCCGGCTCCATCTGATGGTTGCCGTCCACGATGTTTTTATACATCTTGGTACGACCGTTCACGTCATCAGACTTAACGGTGAGCATTTCCTGCATGCTAGCAAGCTGAGGG
+
CCCCCGGGGGGGGGGGGGGGGGGGGGGGGGGGGGGGGGGGGGGGGFECFGGGGGGGGGGGGGGGGGFGGGGGGGGGGGGGGGGGGGGGGGGGGGGGGGGGGGGGGGGGGGGGGGGGGGFGGGGGGGGGGGGGGGGGGGGFGGGGGGGGGGGGGFGG>FGGGGGGGGGEGGGGFGGGGFFFFFFFFFCCFCFFFFFFFEGGFFFGG>CFEFFFFGGFB@F@@=@@FEFFFFFFFFFCF5=FCEFDFFFFF?0A?<?<BD<BFFFAFAAFB::<F?BBFA2<>AF:><0:6).26?B?55(2(
@M01607:188:000000000-KTTC9:1:1101:9741:6058 2:N:0:AAGGAGAC+CCGAAGAT
TTAGTCTGCGCTTTCAGAAACTTTAATAAATCTTTCACGGATTTGCTCCCGTCGGAGTTAGCACAATCCGCTGCCGGGTTTTAACCCGACAGCAGTGACCTGTTTGAGCGAGAATTACTCGTCTTCCAGTTCGATGTTGATACCCAGCGAACGAATCTCTTTCAACAATACGTTGAAGGATTCTGGCATGCCCGGCTCCATCTGATGGTTGCCGTCCACGATGTTTTTATACATCTTGGTACGACCGTTCACGTCATCAGACTTAACGTTGAGCATTTCCTGCAATGCTACATGCTGAGGG
+
CCCCCGGGGGGGGGG@;<=CFGGGGGGFGGGGGGGGGGGGGGGGFGGGGGGGGGGGGGGGGGGGGGGGGGGGGGGGGGGGGGGGGGGGGGGGGGGGGGGGGGGGGGGGGGGGGGGGGGGGGGGGGGGGGGGGGDFDGGGFGGGGFGGGGGGGGFGGGGGGGGGGGGGGGGGGGGGCGBFFFFFFGGGGF@A:A>FFFFGGFFEGGFFFEFDFFGGFFFBF22;@EEFFDFFF57CFFFEFFFF6>>B<?F?<18??<46<<?>AFBA?((.3807>AF>AFA00AF<0<947<9?9)4(-(
@M01607:188:000000000-KTTC9:1:1101:11410:6060 2:N:0:AAGGAGAC+CCGAAGAT
TTAGTCTGCGCTTTCAGAAGCTTTAATAAATCTTTCACGGATTTGCTCCCGTCGGAGTTAGCACAATCCGCTGCCGGGTTTTAACCCGACAGCAGTGACCTGTTTGAGCGAGAATTACTCGTCTTCCAGTTCGATGTTGATACCCAGCGAACGAATCTCTTTCAACAATACGTTGAAGGATTCTGGCATGCCCGGCTCCATCTGATGGTTGCCGTCCACGATGTTTTTATACCTCTTGGTACGACCGTTCACGTCATTAGACTTAACGGTGAGCTTTTCCTTCCCAAAGTTCCCCCGGGGT
+
CCCCCGGGGGGGGGGGGGGGGGGGGGGGGGGGGGGGGGGGGDGG9FGGGGGGGGGGGGGGGGGGGGGGGGGGGGGGGGGGGGGGGGGGGGGGGGGGGGGGGGGGGGGGGGGGGEFGGGFGGGGGGGGGGGGGGGGGGGGFGGGGGGGGGGGGDDGGGGDGGGGGGGGGGGGGGGGGGFFFFFFFGGG5AC5>F9DFAFGGFFE>DFAFBE4;8EC;A@=5@B@DEEFF0))1)14;=A@F)98;@6(/:B>A04((4))..-6A@A9?6?0:80)(6.)-5)),(484,))))).((--(,
@M01607:188:000000000-KTTC9:1:1101:21413:6072 2:N:0:AAGGAGAC+CCGAAGAT
TTAGTCTGCGCTTTCAGAAACTTTAATAAATCTTTCACGGATTTGCTCCCGTCGGAGTTAGCACAATCCGCTGCCGGGTTTTAACCCGACAGCAGTGACCTGTTTGAGCGAGAATTACTCGTCTTCCAGTTCGATGTTGATACCCAGCGAACGAATCTCTTTCAACAATACGTTGAAGGATTCTGGCATGCCCGGCTCCATCTGATGGTTGCCGTCCACGATGTTTTTATACATCTTGGTACGACCGTTCACGTCATCAGACTTAACGGTGAGCATTTCCTGCAGCAATTAGGGCTGAGGG
+
CCCCCGGGGGGGGGFFGGGGGFGGGGGGGGGGGGGGGGGGGGGGGGFGGGGFGGGGGGGGGGGGGGGGGGGGGGGGGGGGGGGGGGGGGGGGGGGGGGGGGGGGGGGGGGGGGGGGGGGGGGGGGGGGGGGGGGGGGGGFGGGGGGGGGGGGGFGGGGGGGGGGGGGGGGGGGGGGGFFFFFFFGGGGFFFFFFFFFFGDFCCGGFFFFFFFGGEEFFF2@BFF598,7CE?56C?CE<FFFD<>FF6<?FFF0304ABFFFFFFFFBFF1:(5879:ABB4232:<?A<)448?0122:(
@M01607:188:000000000-KTTC9:1:1101:16100:6078 2:N:0:AAGGAGAC+CCGAAGAT
TTAGTCTGCGCTTTCAGACACTTTAATAAATCTTTCACGGATTTGCTCCCGTCGGAGTTAGCACAATCCGCTGCCGGGTTTTAACCCGACAGCAGTGACCTGTTTGAGCGAGAATTACTCGTCTTCCAGTTCGATGTTGATACCCAGCGAACGAATCTCTTTCAACAATACGTTGAAGGATTCTGGCATGCCCGGCTCATCTGATGGTTGCCGTCCACGATGTTTTTATACCTCTTGGTACGACCGTTCACGTCATCAGACTTAACGGTGAGCATTTCCTGCATGCATTCCTGCTGAGGCC
+
CCCCCFEEFEECGEGGG,,6C<<FG<EGGGAEFGGGFGGGDD,B9F<EFGG<@CFEGGCFGGFDFEG8BC<FFF<FECGGDGGGGGGEEGFGGGGGGGGGGGFFGGGCFCEFCEGFGFFF@ACDDAFFGG,4@DGD@CFFGGGGGGFFGGGGE5CGC8FFGC,,7EF@FFGGGGGGGFFFACFFGG>DF59);5@AA>GG>+9+2=AFFFF49EE4?B@@DFF3)6><FFE54=@FFE3+)(3619<114<?:(33.)5,::<A?<?0?0:(47254:)6430)4>?BFF2>)(,,-2(4-
@M01607:188:000000000-KTTC9:1:1101:20581:6080 2:N:0:AAGGAGAC+CCGAAGAT
TTAGTCTGCGCTTTCAGAAACTTTAATAAATCTTTCACGGATTTGCTCCCGTCGGAGTTAGCACAATCCGCTGCCGGGTTTTAACCCGACAGCAGTGACCTGTTTGAGCGAGAATTACTCGTCTTCCAGTTCGATGTTGATACCCAGCGAACGAATCTCTTTCAACAATACGTTGCAGGATTCTGGCATGCCCGGCTCCATCTGATGGTTGCCGTCCACGATGTTTTTATACATCTTGGTACGTCCGTTCACGTCATCAGACTTAACGGTGAGCATTTCCTGCTCAATTTTGAGCTGAGGC
+
CCCCCGGFGGGEEFFCGGGDGEAFGCGGGGFGGGGFFEFGGEGGGFDEEGGGGGGGGCGGGGGFGGFFGEGGDCGGGGGGGGGGGGAFDEGGGGGGGGGGGGGFCFFGGGGGEGGGGGGGGGGGFGGGGFEGCEAEGFDFCFF8>EFFGGEGGFEFGGGGGGGFFGFFDGGGFF++2009?CFCFGFCFFFCFDDBBFGGFFFGD9B4>6))?:56>?E=9<;3?.=?@EE<5?EFFFEFCC7((/6(6=1>@F<03648)))68)621:3((4),4:<2><7(65<)..:643)).<(2(
@M01607:188:000000000-KTTC9:1:1101:12069:6081 2:N:0:AAGGAGAC+CCGAAGAT
TTAGTCTGCGCTTTCAGAAACTTTAATAAATCTTTCACGGATTTGCTCCCGTCGGAGTTAGCACAATCCGCTGCCGGGTTTTAACCCGACAGCAGTGACCTGTTTGAGCGAGAATTACTCGTCTTCCAGTTCGATGTTGATACCCAGCGAACGAATCTCTTTCAACAATACGTTGAAGGATTCTGGCATGCCCGGCTCCATCTGATGGTTGCCGTCCACGATGTTTTTATACATCTTGGTACGACCGTTCACGTCATCAGACTTAACGGTGAGCATTTCCTGCATGCTACGTTGCTGAGGG
+
CCCCCGGGGGGGGGGGGGGGGGGGGGGGGGGGGGGGGGGGGGGG9FFFGGGFGGGGGGGGGGGGGGGGGGGGGGGGGGGDGGGGGGGGGGGGGGGGGGGGGGGGGGGGGGGDGGGGGGGGGGGGFGGGGGGGGGGGGGGFGGGFEGDGCEEEGDGGGDFGGFGFFGFFD<?FGGGGGFFFFEFFGDGGF@FFFFFEBFGGFFFDFFFFFC@FGDGA>@E?2>;;??A?;E?5?3?);?EF9<?<1991:??FFBF?1>-,45):8ADF9?3((,-.<A5<4)(444:A29::<:?2-).::
@M01607:188:000000000-KTTC9:1:1101:4337:6083 2:N:0:AAGGAGAC+CCGAAGAT
TTAGTCTGCGCTTTCAGAAACTTTAATAAATCTTTCACGGATTTGCTCCCGTCGGAGTTAGCACAATCCGCTGCCGGGTTTTAACCCGACAGCAGTGACCTGTTTGAGCGAGAATTACTCGTCTTCCAGTTCGATGTTGATACCCAGCGAACGAATCTCTTTCAACAATACGTTGAAGGATTCTGGCATGCCCGGCTCCATCTGATGGTTGCCGTCAACGATGTTTTTATACATCTTGGTACGACCGTTCACGTCCTCGGACTTAACGGTTAGCATTTCCTGCATTTCTTATTGCTGAGGT
+
CCCCCGGGGGGGGGGGGGEGGGGGGGGGFFGGGGGGGGGGGGGGGGGGGGCFGGGGGGGGGGGGGGGGGGGGGGGGGGGGGGGGGGFGFCGEGGGGGGGGGGGGGGGGGGGGCEFGGGEFGGGGGGGG9CEGGGGGGGGFGGGFGGGGGGEGGBGCEFGGGGGGGGGFGGGGFG?DDFFFFEFFDC7FFDFFAFEBB5DCAFEGD:F4>AEFC=7?)(.55=D8C)2:?F3?CEE3:C3=4C?6>B@@62(.(.((()(-441<?4<((,(-4<94>A<>)),,:<<)).)62))).62(,
@M01607:188:000000000-KTTC9:1:1101:18986:6091 2:N:0:AAGGAGAC+CCGAAGAT
TTAGTCTGCGCTTTCAGAAACTTTAATAAATCCTTCACGGATTTGCTCCCGTCGGAGTTAGCACAATCCGCTGCCGGGTTTTAACCCGACAGCAGTGACCTGTTTGAGCGAGAATTACTCGTCTTCCAGTTCGATGTTGATACCCAGCGAACGAATCTCTTTCAACAATACGTTGAAGGATTCTGGCATGCCCGGCTCCATCTGATGGTTGCCGTCCACGATGTTTTTATACATCTTGGTACGACCGTTCACGTCATCAGACTTAACGGTGAGCATTTCCTGCATATACTTCCGCTGAAGG
+
CCCCCGGGGGGGGGGEFEGGGGGGGGGGGGGGGGGGGGGGGGFGGGE@FGGGGGGGGGGGGGGGGGGGGGGGGGFGGGGGEGGGGGGGGGGGGGGGGGGGGGGGGFGFGGGGDGAFGGFGGGGGGGFGGGGGGGGGGGGFGFGGGGGGGGGGGFGFGGGGGGGGGGGGGGGGGGGFGFFFFFFFGGGGFFFFFFFFFFGGFF;FFFFFFF4;FG5;EFB@@DF@CEF0=EE?)9<CFF@FEFF;1;>DF0:AFFFF:BF?2)46746:>F(3(5>BDD<6<>>749<A>A4AF06177)).
@M01607:188:000000000-KTTC9:1:1101:23584:6108 2:N:0:AAGGAGAC+CCGAAGAT
TTAGTCTGCGCTTTCAGCTACTTTAATAAATCTTTCACGGATTTGCTCCCGTCGGAGTTAGCACAATCCGCTGCCGGGTTTTAACCCGACAGCAGTGACCTGTTTGAGCGAGAATTACTCGTCTTCCAGTTCGATGTTGATACCCAGCGAACGAATCTCTTTCAACAATACGTTGAAGGATTCTGGCATGCCCGGCTCCATCTGATGGTTGCCGTCCACGATGTTTGTATACATCTTGGTACGACCGTTCACGTCATCAGACTTAACGGTGAGCATTTCCTGCTCTATCCCATGCGGAGGG
+
CCCA@FFEFEGF7FE9<,,;CFCFECDAFGGGGFGGFEGGGGCFCDFCCFEFGGCCCFFGGGGGGGFGGGGGDEEBEEFC7DD@FGGCEF7=ECFGGGGGGGGDFEG<FCGG7E9AFF=E@BEGGFFGGFGGDGGF>FGFGGGGGGGCEGGECBCFE,@EGDGGAA,6EFGFFGG??<FFAEFFGGGGFDFFFDA>A97FFFFC+=FF>CFAFGG6B2.9>BD@C?)69?5<C?CCA73A6C7<>:6DD83<24(1844?)3).96AB>?6:??)..:>4A2((-.-)).)4<?((,(-4(
@M01607:188:000000000-KTTC9:1:1101:25331:6110 2:N:0:AAGGAGAC+CCGAAGAT
TTAGTCTGCGCTTTCAGAAACTTTAATAAATCTTTCACGGATTTGCTCCCGTCGGAGTTAGCACAATCCGCTGCCGGGTTTTAACCCGACAGCAGTGACCTGTTTGAGCGAGAATTACTCGTCTTCCAGTTCGATGTTGATACCCAGCGAACGAATCTCTTTCAACAATACGTTGAAGGATTCTGGCATGCCCGGCCCCATCTGATGGTTGCCGTCCACGATGTTTTTATACATCTTGGTACGACCGTTCACGTCATCAGACTTAACGGTGAGCATTACCTGCAGACCGTATTTATGAAGC
+
[truncated: 84,297,711 more chars]
