# Supplementary material for: Assembling a True “Olympic Gel” From over 16 000 Combinatorial DNA Rings
Source: Adv Mater. 2026 Mar 6;38(34):e20549. doi: 10.1002/adma.202520549 (PMC13274696; doi:10.1002/adma.202520549)
Supplement: Supplementary file 4 — Supporting File 4: adma72688‐sup‐0004_Data_S5_NGS_analysis.zip. [file ADMA-38-e20549-s001.zip › Data_S2_NGS_analysis/5_transformations/FASTQ_files/Gibson_1.fastq]

@M01607:188:000000000-KTTC9:1:1101:17868:1589 1:N:0:GAAGTGCT+TAAGCGCA
CATCGCTGACGAGTAACCGGATCCCCGATCCGTGGACTTGTCAGCGACTGAGGAAACAGACCCGGACCATGCTGAGGAACGGCCCCTTTGCCACCTCAGCTGACCATATTGCAGGAAATGCTCACCGTTAAGTCTGATGACGTGAACGGTCGTACCAAGATGTATAAAAACATCGTGGACGGCAACCATCAGATGGAGCCGGGCATGCCAGAATCCTTCAACGTATTGTTGAAAGAGATTCGTTCGCTGGGTATCAACATCGAACTGGAAGACGAGTAATTCTCGCTCAAACAGGTCACTT
+
8-8A-6C7+C,,@F<AE<@+7CC@EF7+@FC,D<+,CFE<FC,,C++@C+8,,,,,C,,,C6@+++8:,C,CE,,,,,<C4?>CBFFG,,BE<B=B<=,?E,5==,A<EE,@,?8:,,B,BA<,?B+BC7=,DFFACGC,<+C:8<<<@FF:FFFF9CF,>,E9D,@CAA:7DC*@,3::*:C8>>FC@@9,9>9C7:BC*=*::F6CEFGCFCFGFGGFFF=GFFG7CC5C7=*27F?F=5FDF<CC)7*?*>=@F@FF::@)779:C6<45:9(414BB26)(2-3(5).(,0525255
@M01607:188:000000000-KTTC9:1:1101:14842:1604 1:N:0:GAAGTGCT+TAAGCGCA
CATCGCTGACGAGTAACCGGATCCCCGATCCGTGGACTTGTCAGCGACTGAGGAAACAGACAAAATTTTGGCTGAGGGATTGCGTATCCACATCCTCAGCGGTGTATAGTGCAGGAAATGCTCACCGTTAAGTCTGATGACGTGAACGGTCGTACCAAGATGTATAAAAACATCGTTGACGGCAACCATCAGATGGAGCCGGGCATGCCAGAATCCTTCAACGTATTGTTGAAAGAGATTCGTTCGCTGGGTATCAACATCGAACTGGAAGACGAGTAATTCTCGCTCAAACAGGTCACTT
+
6-8A-@E7+CB,+B<9FE7@+@CEFG7+@FF8F@+,CFF,E@99@:+@F+,,,,,6C,,,:,,,,:E,C,+:C,,,,=7ED<D,C7FFC9FCFEAEF9,C:7F:F9FA<F<EC<87,AF<?FE9EE@FG7BEFGGGFGGCFBFCC@FGCFF=FFFEFD@8F<FFFFCCFCC@FF7F,D+@8>ECEFGCCF?CFF9?CECB*=5BEGCGGCGGFFGGFGGCGGEFEEG7EG4:7CACFFEGCCFGCCDC>5DF=F=FFFFFF?45>CFFFF?F?:;9<0@=A<>2::363<)86??843:A)
@M01607:188:000000000-KTTC9:1:1101:10640:1638 1:N:0:GAAGTGCT+TAAGCGCA
CATCGCTGACGAGTAACCGGATCCCCGATCCGTGGACTTGTCAGCGACTGAGGAAACAGACATCAAAGGCGCTGAGGTAGAAGTGTATTAATACCTCAGCCTGGGAACTTGCAGGAAATGCTCACCGTTAAGTCTGATGACGTGAACGGTCGTACCAAGATGTATAAAAACATCGTGGACGGCAACCATCAGATGGAGCCGGGCATGCCAGAATCCTTCAACGTATTGTTGAAAGAGATTCGTTCGCTGGGTATCAACATCGAACTGGAAGACGAGTAATTCTCGCTCAAACAGGTCACTT
+
6-AA-@F@7@7,@F89C@7@7FCCFFC+CCF@F,:;EFF@FC9,C:+@C+,,,,6CE8,,@6EC,<9,,66@FC+<@FGG9ACF9FDGGAAFFGFAE<,CFFDD7,AFFF<<E=E>8EF9FFEAFF7FG7=?FGGFGGF9FDGGFGFGEGEFGGGGFGG8FFGFGGGCF9BEGGEGGC>D>EECEGGEGGCFFFGFF6DE4CDEGGGGGGGGGGGGFGGFGFGGGGGGGF*;7F4CCFGFFCDDFD:5)85;*9BFFF?FB6?5>F@FF?:5FB((:?*=AADF?F?B>?2<:?<<024A2
@M01607:188:000000000-KTTC9:1:1101:18178:1647 1:N:0:GAAGTGCT+TAAGCGCA
CATCGCTGACGAGTAACCGGATCCCCGACCCGTGGACTTGTCAGCGACTGAGGAAACAGACTTCCCACTTGCTGAGGGAGTTTCTAACGCGTACCTCAGCATCTTCCATTGCAGGAAATGCTCACCGTTAAGTCTGATGACGTGAACGGTCGTACCAAGATGTATAAAAACATCGTGGACGGCAACCATCAGATGGAGCCGGGCATGCCAGAATCCTTCAACGTATTGTTGAAAGAGATTCGTTCGCTGGGTATCAACATCGAACTGGAAGACGAGTAATTCTCGCTCAAACAGGTCACTT
+
8-AC-@F7:C@7FFCAFEC@7FFEFG+:FCF7F@7@FFG,EE9,E77CF:@@,,<<F8<8EFGFFEAC,C,CE,,,<:CEFGGGFCCG7F7FEFEFE@=F9FFGGGGGGG9FAFC7<DF9EE<EBF7FGC<DFGGFFGFAF7FFGGGGGGGCFGGEGGC7F<FGGGGCFCEFGGEGFGCECEEEGGGGGGCGFGFGCFCECED>CGGGGGGGGGGGFGGGGGGGGGG?FG<FCG4<FFGGFGGGGDD<)7DF4FFF?<FFFF@FFGFFCFBFF<>0-:FFFAFF<FFF><)8<?1<7:?F2
@M01607:188:000000000-KTTC9:1:1101:12480:1656 1:N:0:GAAGTGCT+TAAGCGCA
CATCGCTGACGAGTAACCGGATCCCCGATCCGTGGACTTGTCAGCGACTGAGGAAACAGACTACTTTCTTGCTGAGGACCGTACCCCTAGTTCCCTCAGCGGGACTAGGTGCAGGAAATGCTCACCGTTAAGTCTGATGACGTGAACGGTCGTACCAAGATGTATAAAAACATCGTGGACGGCAACCATCAGATGGAGCCGGGCATGCCAGAATCCTTCAACGTATTGTTGAAAGAGATTCGTTCGCTGGGTATCAACATCGAACTGGAAGACGAGTAATTCTCGCTCAAACAGGTCACTT
+
8-AB-BF,:C@7CFF9EC@CCFEFFGG+CFF<F<@;EFG<FAD9E@7@F7<,,,,CF8,,CFCFGGGGGG9EF9,CCFFFDF@FEFGG?<EFGFEFF8<F77+:CFDFGFCFEFGD8FF?FFGFFGCGG77EFGGFGGGFFEGGGFFGEFECFFFGFGFCFFGFGFGGGCFGGGGGC@*@BEEGDGGGGGFGCGFFG6CE:CEEGGGGGGGF@EGGFGGGGGGGGGGGGGCDCG4CDFGGFDFGGCGGDFCF?CFFFFFFF<:)<CFFCFFFFFFFFF=FFF>A:?::>7)43?F<:4>B)
@M01607:188:000000000-KTTC9:1:1101:13378:1676 1:N:0:GAAGTGCT+TAAGCGCA
CATCGCTGACGAGTAACCGGATCCCCGATCCGTGGACTTGTCAGCGACTGAGGAAACAGACGCGCGTCTAGCTGAGGTGACTCATGCTTCGGTCCTCAGCTGCTCTCCGTGCAGGAAATGCTCACCGTTAAGTCTGATGACGTGAACGGTCGTACCAAGATGTATAAAAACATCGTGGACGGCAACCATCAGATGGAGCCGGGCATGCCAGAATCCTTCAACGTATTGTTGAAAGAGATTCGTTCGCTGGGTATCAACATCGAACTGGAAGACGAGTAATTCTCGCTCAAACAGGTCACTG
+
8-AC9CFB@E;,CF?EEE@F7FFDFGC+CFFDF@C;CEF9FDC,@C7@F@,,,,,@FCD8F:C7@BFDG7?EFA9,CFGDFGGFF9FFGFC:FC=EEABEF=FEEDFEEF<:<EE7AFF9?FEAFEEGGDDFGGGGGGGGGDGDGFFGGGFEFGGGFGCCFCGFGGGFCFDFGGEFCG5BCEGDEGFEFGDFGEFFCFCECECCGGGGGGGGGEFGFGGFGGGGGGGGGGGGCFFGGFGFFDFDGDGGBEC??DFFFFFFFF4?FFFFFFF4?B>9BFFFFFBFBB666BBBFFF>8006)
@M01607:188:000000000-KTTC9:1:1101:13157:1687 1:N:0:GAAGTGCT+TAAGCGCA
CATCGCTGACGAGTAACCGGATCCCCGATCCGTGGACTTGTCAGCGACTGAGGAAACAGACATTGTTTATGCTGAGGGAGTCGGGTAGTATTCCCTCAGCTCTGGTATATGCAGGAAATGCTCACCGTTAAGTCTGATGACGTGAACGGTCGTACCAAGATGTATAAAAACATCGTGGACGGCAACCATCAGATGGAGCCGGGCATGCCAGAATCCTTCAACGTATTGTTGAAAGAGATTCGTTCGCTGGGTATCAACATCGAACTGGAAGACGAGTAATTCTCGCTCAAACAGGTCACTG
+
8-AC-@F77FC7FFFFFDCFCFFFFGGDFGGGGF>FFGGCFFD9FF7CF7E,,,,@6,C@F<FGGGGC9F<EFF9<DGDEGGGC7FGCF<FGGGFFFGCFEFGD8FFGFFFFFGGC8FFAFEFGFGEGGGGGGGGGG9FFEGGGFGGGGGGGGGGGGFGDGGGGGGGGGFGGGGGGGG>FGEDGCGGGGGGGGGGGGGGGDEEEGGGGGFGGFGGFCGGGGGGGGGGFGGGCGGFGGFGGFGGGGGGGBEGFFGFFFFFFB?47<FFFGFFFFFF>?BFFFAFF?(426<8<?(8>:B7<-
@M01607:188:000000000-KTTC9:1:1101:11487:1698 1:N:0:GAAGTGCT+TAAGCGCA
CATCGCTGACGAGTAACCGGATCCCCGATCCGTGGACTTGTCAGCGACTGAGGAAACAGACTCACGGTTGGCTGAGGTTATTATGGGGTAGTCCCTCAGCTGGTTAGTATGCAGGAAATGCTCACCGTTAAGTCTGATGACGTGAACGGTCGTACCAAGATGTATAAAAACATCGTGGACGGCAACCATCAGATGGAGCCGGGCATGCCAGAATCCTTCAACGTATTGTTGAAAGAGATTCGTTCGCTGGGTATCAACATCGAACTGGAAGACGAGTAATTCTCGCTCAAACAGGTCACTG
+
8-BC@FGGGGG>FGGFGFGGGGGGGGGGGGGGGGGGGGGGGGFCGGCFGGCC@C8FFFFDFEFGGGG6BCEGGG8EGGGGGGGGGGGGF7FGGGFFGGGGGGGGGFGGGGFGGGGGGGGFGGGGGGGGGGGGGGGGGGGGGGGGGGGGGGGGGGGGGGGGGGGGGGGGGGGGGGGGGG>FEGGGGGGGGGGGGGGGGGGGGGGGGGGGGGGGGGGGFGGGGGGGGGGGGGGGGGFGGFGGFGGGGGGGFFGFFGFFFFFFFFFFFGFFGFFFFFFBFFFFFFFFFFFBFBDF<7?>?DFF2
@M01607:188:000000000-KTTC9:1:1101:8494:1718 1:N:0:GAAGTGCT+TAAGCGCA
CATCGCTGACGAGTAACCGGATCCCCGATCCGTGGACTTGTCAGCGACTGCGGAAACAGACGATCTTTCCGCTGAGGGTAGTTTGTTCGACGGCCTCAGCAAATAATCATGCAGGAAATGCTCACCGTTAAGTCTGATGACGTGAACGGTCGTACCAAGATGTATAAAAACATCGTGGACGGCAACCATCAGATGGAGCCGGGCATGCCAGAATCCTTCAACGTATTGTTGAAAGAGATTCGTTCGCTGGGTATCAACATCGAACTGGAAGACGAGTAATTCTCGCCCAAACAGGTCACTG
+
-68@<@CF7ECD@FGFF<BF@EFCFGGCGGG?FFDGGGGGGDC9FE7CE:,@+++CF<8,CFDG@FG,66BBFE78FGGGDGGGGGGFCFGGGGGGGGDFGFEGGFGGGGFGGGFGGGGGGGCCGGGGGDGGFGGGGGGGGG+==FGGGGGGGGGDGGGFGG;FEFGGGGGGGGGGDD8DEGGGGG@GGGGGGGGGGGGDGGDEE6*?CC?9C<E@8FGGGGE7=97<CCFGGGF*95:C//021/1/<>D)009=47=F??F?>*9:CF77?:;618=4:<DA660::0:<0<0<22)..
@M01607:188:000000000-KTTC9:1:1101:22778:1755 1:N:0:GAAGTGCT+TAAGCGCA
CATCGCTGACGAGTAACCGGATCCCCGATCCGTGGACTTGTCAGCGACTGAGGAAACAGACCCGAGTCTTGCTGAGGCGTACCTACGCTTGTACCTCAGCCCTTAAACGTGCAGGAAATGCTCACCGTTAAGTCTGATGACGTGAACGGTCGTACCAAGATGTATAAAAACATCGTGGACGGCAACCATCAGATGGAGCCGGGCATGCCAGAATCCTTCAACGTATTGTTGAAAGAGATTCGTTCGCTGGGTATCAACATCGAACTGGAAGACGAGTAATTCTCGCTCAAACAGGTCACTG
+
6-AB9BFGE<F7@C@EEFFGGGG<CFGGGGGFGGGGGGGGGGGEDG7@FE,@F8CEFFF?FDD@CBGFGGFFGFA,CFGGDFGCFAFGGGGGGAEEAF8FDEGGGGGGGFGFGGGGGGGFGGGGG8CFG@BDFGGGDFFGCFGFGGGGGGGEGGGGGGGGGGGFFGGGBFGGGGGFCFGGGGGGGGFEGGGGGGCFFGCGCCEGGGGGFGGGFGGGFGGFF?EDFGGFGGFFFFFGGFDFFGGFDGGGFFGFFGBF?FF:23?FFGFFGFFFFF9(4:6BABD><6(2;?AFF0?ADF>>)
@M01607:188:000000000-KTTC9:1:1101:14213:1763 1:N:0:GAAGTGCT+TAAGCGCA
CATCGCTGACGAGTAACCGGATCCCCGATCCGTGGACTTGTCAGCGACTGAGGAAACAGACTACTTCCTGGCTGAGGCTCATTTCGTTACTTTCCTCAGCCGGCAGAGTGCAGGAAATGCTCACCGTTAAGTCTGATGACGTGAACGGTCGTACCAAGATGTATAAAAACATCGTGGACGGCAACCATCAGATGGAGCCGGGCATGCCAGAATCCTTCAACGTATTGTTGAAAGAGATTCGTTCGCTGGGTATCAACATCGAGCTGGAAGACGAGTAATTCTCGCTCAAACAGGTCACTGC
+
88AC@FGFEGGGGGGGGGGGGGGGGGGGGGGGGGGGGGGGGGGGGGGGGGGGGDGGGGFGGGGGGGGFG<@FGD?@FGGGGGGGGGGGGGGGGGFGGGGGGGGGDGGGGGGGGGGGGGGGGGGGGGGGGFGGGGGGGGGGGGGGGGGGGGGGGGGGGGGGGGGGGGGGGGGGGGGGGEGGGGGGGGGGGGGGGGGGGFEGGGGGGGGGGGGGGGGGFGGFGGGGGGGGGGGDGGFFGFGGEGGGGGGD>3>?FGFFF?FF?F>BBGFFGF?:>BF?F9?FFFFFFB?F?DF(4?<::?A22
@M01607:188:000000000-KTTC9:1:1101:18258:1775 1:N:0:GAAGTGCT+TAAACGCA
CATCGCTGACGAGTAACCGGATCCCCGATCCGTGGACTTGTCAGCGACTGAGGAAACAGACACTATTCGTGCTGAGGAAAATTGTCGCGATGACCTCAGCGTAGAGGACTGCAGGAAATGCTCACCGTTAAGTCTGATGACGTGAACGGTCGTACCAAGATGTATAAAAACATCGTGGACGGCAACCATCAGATGGAGCCGGGCATGCCAGAATCCTTCAACGTATTGTTGAAAGAGATTCGTTCGCTGGGTATCAACATCGAACTGGAAGACGAGTAATTCTCGCTCAAACAGGTCACTG
+
88AC@EGGGGG>FGGGGGGGGGGGGGGGGGGGGGEGGGGFGGGGGGGGGGGGGGGGGCFGGGGG@FGD6E<FGFEFGGGGGGGGGGGGGGGGGGGGGGGGGGGGGGGGGGGGGGGGGGGGGGGGGGGGGGGGGGGGGGGGGGGGGGGGGGGDFGGGGGGFGGGGGGGGGGGGGGGGGGGGGGGGGGGGGGFGGGGGGGGGEEGGGFGFGGGGGGGGFGGGGGGGGGGGGGGGGGFGGFGCFDGGGDGD5>GFFFFFFFFFFFFFFGFFC:17<199?FFFF24-,(-42<AD(348::?B)
@M01607:188:000000000-KTTC9:1:1101:12901:1809 1:N:0:GAAGTGCT+TAAGCGCA
CATCGCTGACGAGTAACCGGATCCCCGATCCGTGGACTTGTCAGCGACTGAGGAAACAGACAACTAATTAGCTGAGGCAGGGTAGGCCGTCTTCCTCAGCTCTCACGAATGCAGGAAATGCTCACCGTTAAGTCTGATGACGTGAACGGTCGTACCAAGATGTATAAAAACATCGTGGACGGCAACCATCAGATGGAGCCGGGCATGCCAGAATCCTTCAACGTATTGTTGAAAGAGATTCGTTCGCTGGGTATCAACATCGAACTGGAAGACGAGTAATTCTCGCTCAAACAGGTCACTG
+
@BCCCGGGGGGGGGGGGGGGGGGGGGGGGGGGGGGGGGGGGGGGGGGGGGGGGGGGGGGGGGGGGGG,<CFGGGGGGGGGGGGGGGGGGGGGGGGGGGGGGGDGGGGGGGGGGGGGGGGGGGGGGGGGGGGGGGGGGGGGGGGGGGGGGGGGGGGGGGGGGGGGGGGGGGGGGGGGGGGGGGGGGGGGGGGGDFGGGGGGGGGGGGGGGGGGGGGGFGGGGGGGGGGGGGGGGGFGGFGGFGGGGGGGFFGFFGFFFFFFF??FFGFFGFFFFFF>BFFFFFBA?::?FFFFBF?A:?FF6
@M01607:188:000000000-KTTC9:1:1101:22803:1814 1:N:0:GAAGTGCT+TAAGCGCA
CATCGCTGACGAGTAACCGGATCCCCGATCCGTGGACTTGTCAGCGACTGAGGAAACAGACAGTAGGTATGCTGAGGTGCAATTTATACCAATCCTCAGCTGCAACGAGTGCAGGAAATGCTCACCGTTAAGTCTGATGACGTGAACGGTCGTACCAAGATGTATAAAAACATCGTGGACGGCAACCATCAGATGGAGCCGGGCATGCCAGAATCCTTCAACGTATTGTTGAAAGAGATTCGTTCGCTGGGTATCAACATCGAACTGGAAGACGAGTAATTCTCGCTCAAACAGGTCACTG
+
@@CCCGGGGGGGGGGGGGGGGGGGGGGGGGGGGGGGGGGGGGGGGGGGGF,CFDGGGGGCEGGGFEFCFFFFGGGGGFGGGGGGGGGGFGGGGGGGGGGGFGGGGGGGGGGGGGGGGGGGGGGGGGGGDFGGGGGGGGGGGGGGGGGGGGGGGGGGGGGGGGGGGGGGGGGGGGGGGGGGGGGGGGGGGGGGGFGGGGGEEGCGGGGGGGGGGGGGFGGGGGGFFGGGGGGGGGFGGFGGFGGGGGGGFFGFFGFFFFFFF?FFFGFFG:?FFB>>FFFFFFFBF08:>>AF?BBB7?FF4
@M01607:188:000000000-KTTC9:1:1101:20689:1816 1:N:0:GAAGTGCT+TAAGCGCA
CATCGCTGACGAGTAACCGGATCCCCGATCCGTGGACTTGTCAGCGACTGAGGAAACAGACCTACAAGATGCTGAGGGGTAGTACTAATTATTCCTCAGCTCGTATACTTGCAGGAAATGCTCACCGTTAAGTCTGATGACGTGAACGGTCGTACCAAGATGTATAAAAACATCGTGGACGGCAACCATCAGATGGAGCCGGGCATGCCAGAATCCTTCAACGTATTGTTGAAAGAGATTCGTTCGCTGGGTATCAACATCGAACTGGAAGACGAGTAATTCTCGCTCAAACAGGTCACTG
+
@ACCCGGGGGGGGGGGGGGGGGGGGGGGGGGGGGGFGGGGGGGGGGGGGGGGGGGGGGGGGGGGGGGGGGGGGGGGGGGGGGGGGGGGGGGGGGGGGGGGGGGGGGGGGGGGGGGGGGGGGGGGGGGGDGGGGGGGGGGGGGGGGGGGGGGGGGGGGGGGGGGGGGFGGGGGGGGGGFEGGGGGGGGGC8FGGGGGGGGGGGGGGGGGGGGGGGGFFGFGGGGFGGGGGGGGGGFGGFGGFGDFGGGGFFGFFGFFFFFFBFFF@GF?DF?FF:;9BF??9><<:0,29BB??:?AF??A)
@M01607:188:000000000-KTTC9:1:1101:8466:1845 1:N:0:GAAGTGCT+TAAGCGCA
CATCGCTGACGAGTAACCGGATCCCCGATCCGTGGACTTGTCAGCGACTGCGGAAACAGACCTTGGTTCAGCTGAGGTAAGTTACTATCGAGGCCTCAGCTATAAGTTCTGCAGGAAATGCTCACCGTTAAGTCTGATGACGTGAACGGTCGTACCAAGATGTATAAAAACATCGTGGACGGCAACCATCAGATGGAGCCGGGCATGCCAGAATCCTTCAACGTATTATTGAAAGAGATTCGTTCGCTGGGTATCAACATCGAACTGGAAGACGAGTAATTCTCGCTCAAACAGGTCACTG
+
68AACGFFC<FGGEFFGEF:FGGGG<FCFGGFFE:7FGGGGFGGGG7F7F8@C+6CFFADEGGFGFGFFFDGGFFFFEDFGGFFGF9EE:=FCCGDECCFGGGGGE?EFFFGFGC@FCFCFGGGG?FAB++BF9FEFGGCFG?CFFCBC>FFFDGCG8CFFFCFCEFCG>CGGGGG6C+BEEGGGGCFFC,>:>DEC>FGC55BEG6:,>CCG9<CC+:C7EEFFGG7+:::>96;95CGFD9CF*>DF>C;FF47=5*041:459944)44?:1>?0FFA))),-4?()-3?:B<05:<)
@M01607:188:000000000-KTTC9:1:1101:21131:1850 1:N:0:GAAGTGCT+TAAGCGCA
CATCGCTGACGAGTAACCGGATCCCCGATCCGTGGACTTGTCAGCGACTGAGGAAACAGACATATGCCAGGCTGAGGTTCTATTGAGGGCGCCCCTCAGCTTTTTTCGATGCAGGAAATGCTCACCGTTAAGTCTGATGACGTGAACGGTCGTACCAAGATGTATAAAAACATCGTGGACGGCAACCATCAGATGGAGCCGGGCATGCCAGAATCCTTCAACGTATTGTTGAAAGAGATTCGTTCGCTGGGTATCAACATCGAACTGGAAGACGAGTAATTCTCGCTCAAACAGGTCACTG
+
@CCCCGGGGGGGGGGGGGGGGGGGGGGGGGGGGGGGGGGGGGGGGGGGGGGGGGGGGGGGGGGGGGGGGGGGGGGGGGGGGGGGGGGGGGGGGGGGGGGGGGGGGGGGGGGGGGGGGGGGGGGGGGGGGGGGGGGGGGGGGGGGGGGGGGGGGGGGGGGGGGGGGGGGGGGGGGGGGGGGGGGGGGGGFGGGGGGGGGGGGGGGGGGGGGGGGGGGFGGGGGGFGGGGGGGGGGFGGFGGFGGGGGGGEFGFFGFFFFFFFFFFFGFFGF?FFFFFFFFFFFFFFF?BF?<?<:?DDFFF2
@M01607:188:000000000-KTTC9:1:1101:18136:1881 1:N:0:GAAGTGCT+TAAGCGCA
CATCGCTGACGAGTAACCGGATCCCCGATCCGTGGACTTGTCAGCGACTGAGGAAACAGACATAAATGATGCTGAGGAGTCCACCCGGCACATCCTCAGCTTCCCTGTATGCAGGAAATGCTCACCGTTAAGTCTGATGACGTGAACGGTCGTACCAAGATGTATAAAAACATCGTGGACGGCAACCATCAGATGGAGCCGGGCATGCCAGAATCCTTCAACGTATTGTTGAAAGAGATTCGTTCGCTGGGTATCAACATCGAACTGGAAGACGAGTAATTCTCGCTCAAACAGGTCACTG
+
CCCCCGGGGGGGFGGGGGGGGGGGGGGGGGGGGGGGGGGGGGGGGGGGGGGGGGGGGGGGGGGGGGGAFGGGGGGGGGGGGGGGGGGGGGGGGGGGGGGGGGGGGGGGGGGGGGGGGGGGGGGGGGGGGGGGGGGGGGGGGGGGGGGGGGGGGGGGGGGGGGGGGGGGGGGGGGGGGGGGGGGGGGGGGGGGGGGGGGGGGGGGGGGGGGGFGGGGFGGGGGGGGGGGGGGGGGFGGFGGFGGGGGGGFFGFFGFFFFFFFF@FFGFFFF<>F:9>FFFFFDFFFFFFFFFFBF?<0:>B2
@M01607:188:000000000-KTTC9:1:1101:17201:1890 1:N:0:GAAGTGCT+TAAGCGCA
CATCGCTGACGAGTAACCGGATCCCCGATCCGTGGACTTGTCAGCGACTGAGGAAACAGACTATGCTGTGGCTGAGGTCGCGCTTGCGCTGGTCCTCAGCGTCCCGTCTTGCAGGAAATGCTCACCGTTAAGTCTGATGACGTGAACGGTCGTACCAAGATGTATAAAAACATCGTGGACGGCAACCATCAGATGGAGCCGGGCATGCCAGAATCCTTCAACGTATTGTTGAAAGAGATTCGTTCGCTGGGTATCAACATCGAACTGGAAGACGAGTAATTCTCGCTCAAACAGGTCACTG
+
CCCCCGGGGGGGGGGGGGGGGGGGGGGGGGGGGGGGGGGGGGGGGGGGGGGGGGGGGGGGGGGGGGG,FEFGGGGGGGGGGGGGGGGGGGGGGGGGGGGGGGGGGGGGGGGGGGGGGGGGGGGGGGGGGGGGGGGGGGGGGGGGGGGGGGGGGGGGGGGGGGGGGGGGGFGGGGGGGGGGGGGGGGGGGGGGGGGGGGGGGGGGGGGGGGGGGGGGFGGGGGGGGGGGGGGGGGFGGFGGFGGGGGGGFFGFFGFFFFFFFFFFFGFFGFFFFFFFBFFFBDFFF?FFFFFFFFFF:>BF4
@M01607:188:000000000-KTTC9:1:1101:15310:1893 1:N:0:GAAGTGCT+TAAGCGCA
CATCGCTGACGAGTAACCGGATCCCCGATCCGTGGACTTGTCAGCGACTGAGGAAACAGACGCCTTCTAAGCTGAGGCATCGGAATTGAATCGCCTCAGCAAGGGGGCTTGCAGGAAATGCTCACCGTTAAGTCTGATGACGTGAACGGTCGTACCAAGATGTATAAAAACATCGTGGACGGCAACCATCAGATGGAGCCGGGCATGCCAGAATCCTTCAACGTATTGTTGAAAGAGATTCGTTCGCTGGGTATCAACATCGAACTGGAAGACGAGTAATTCTCGCTCAAACAGGTCACTG
+
@CCCCGGGEGGGGGGGGGGGGGGFGGGGGGGGGGGGGGGFGGGGGGEGGGGGGGGGGGGGGGGGGGGCFFFGGGGGGGGGGGGGGGGFFGGGGGGGGFEGGGGGGGGGGGGGGGGEGGGGGGFFGGGGGGGDFGGGGGGEFFFCFEGGGCFGGGGGGGGGGGGGGGGGGGGGGGGGGEGFGGEGGGGGFFGFFGGGGFGGCECECFGGGGGGGCFGFGGGGGG>FGGFGGCGGGFDDFGD8CGFFGG3>>C@6DFFFFFFB6@F@4@FGF7)8,27:?4BDB<ABB?:BFAFB71>05>D)
@M01607:188:000000000-KTTC9:1:1101:7480:1912 1:N:0:GAAGTGCT+TAAGCGCA
CATCGCTGACGAGTAACCGGATCCCCGATCCGTGGACTTGTCAGCGACTGAGGAACAGACGCAAAAGAAGCTGAGGTGTAATACATTTGGAGCCTCAGCCTGACGAACTGCAGGAAATGCTCACCGTTAAGTCTGATGACGTGAACGGTCGTACCAAGATGTATAAAAACATCGTGGACGGCAACCATCAGATGGAGCCGGGCATGCCAGAATCCTTCAACGTATTGTTGAAAGAGATTCGTTCGCTGGGTATCAACATCGAACTGGAAGACGAGTAATTCGCGCTCCAACAGGTCACTGC
+
@A89BFGF7FGGFGGCFGGCGCEFFECCFGGFGGG>F9FFEGD<FF:FEG<EFFGGDCEGGG7FEEF,::=EFG8<FF<FFFCEDFGGFFGGGGGGGGGGDFGGCFEGF@D<EFDG=FGGGCGGG@<CFGGGGGGGGGGGGGGGGGGGDF3@FFGGGGGGGFGGGGFCCCGFGGGFB:FGG58EGGGCFGGGBCC?7CG=5CCEFGGFCFGGFGGGFGGFDD*2<<91+*++;?AFGFG7.75DG<DGDFGFF7FFF=FFF?5>:DF:CF<FFF9(3<F=2((-31((5(41<(5>::AF)
@M01607:188:000000000-KTTC9:1:1101:9813:1912 1:N:0:GAAGTGCT+TAAGCGCA
CATCGCTGACGAGTAACCGGATCCCCGATCCGTGGACTTGTCAGCGACTGAGGAAACAGACATTGGCTACGCTGAGGACTCTCGAGCTTTTCACCTCAGCCTGGAAATATGCAGGAAATGCTCACCGTTAAGTCTGATGACGTGAACGGTCGTACCAAGATGTATAAAAACATCGTGGACGGCAACCATCAGATGGAGCCGGGCATGCCAGAATCCTTCAACGTATTGTTGAAAGAGATTCGTTCGTTGGGTATCAACATCGAACTGGAAGACGAGTAATTCTCGCTCAAACAGGTCACTG
+
CCCCCDGEGGGEGGGGFGGGGGGGGGGGGGGGGGGGGGGGGCFGGGGGGGGGGGGGGGGGGGGGGGGDFFFGEEFGGGGGGGGGGGGGGGGGGFGGFGGGDGGGGGGGFFGGGGGGGGGFFCGGGGGGGGGGGGGGGGGGGGGGGGEGEGGGGGGGGFFCFGGGGGGFFFGGGGGGGEGGGDGEGFFGGGGGGGGGFDEEGEGGGGGGCECGGGGGFGGGGGGGGGFGG=CFG?FGGFGGFGGGGGGGFFGF46=F9@@FFFFF@GFFF@7@5<;9BFFFFA24:?::>)2><?<>2:)6)
@M01607:188:000000000-KTTC9:1:1101:13654:1915 1:N:0:GAAGTGCT+TAAGCGCA
CATCGCTGACGAGTAACCGGATCCCCGATCCGTGGACTTGTCAGCGACTGAGGAAACAGACTCAGCTCCGGCTGAGGAACCTTCAATATAGTTCCTCAGCGCTAATACCTGCAGGAAATGCTCACCGTTAAGTCTGATGACGTGAACGGTCGTACCAAGATGTATAAAAACATCGTGGACGGCAACCATCAGATGGAGCCGGGCATGCCAGAATCCTTCAACGTATTGTTGAAAGAGATTCGTTCGCCGGGTATCAACATCGAACTGGAAGACGAGTAATTCTCGCTCAAACAGGTCACTG
+
CCCCCGGGGGGGGGGGGGGGGGGGGGGGGGGGGGGGGGGGGGGGGGGGGGGGGGGGGGGGGGGGGGGFFGGGEFGGGGGGGGGGGGGGGGGGGGGFGGGGGGGGGGGGGGGGGGGGGGGGGGGGGGGGGGGGGGGGGGGGGGGGGGGGGGGGGGGGGGGGGGGGGGGGGGGGGGGGGGGGGGGGGGGGGGGGGGGGGGGGGGGGGGGGGGGGGGGGCFGGGGGGGGGGGGGGGF=CFFGGFDGFGGGGEFGFFFFFFFFFFBF?FGFF<F?@FFFFFBFFFFFFFFF?FFB28B?>>:BB)
@M01607:188:000000000-KTTC9:1:1101:21763:1917 1:N:0:GAAGTGCT+TAAGCGCA
CATCGCTGACGAGTAACCGGATCCCCGATCCGTGGACTTGTCAGCGACTGAGGAAACAGACCTAAGAATAGCTGAGGTGTCTCTGAATTACAGCCTCAGCCTGATACTATGCAGGAAATGCTCACCGTTAAGTCTGATGACGTGAACGGTCGTACCAAGATGTATAAAAACATCGTGGACGGCAACCATCAGATGGAGCCGGGCATGCCAGAATCCTTCAACGTATTGTTGAAAGAGATTCGTTCGCTGGGTATCAACATCGAACTGGAAGACGAGTAATTCTCGCTCAAACAGGTCACTT
+
CCCCCGGGGGGGGGGGGGGGGGGGGGGGGGGGGGGGGGGGGGGGGGEGDG,CFGGGGGGGGGGGGGG,:CCFGGFGFGGGGGGGGGGGGGGFGGGGGGGGGGGGGGGGGGGGGGGGGGGGGGGGGGGGGCDFGGGGGFGGGGG7FGGGGEGFGGGGGGGGGFGFGGGGGGEGGGGGGGGGGGGGGGGGFFGGGDGGGGGGEG>EGGFGGGG8CFGGCFGFDFGCFGGGGGGGGGFGFFGGACGGGDCDDFDFFC?FFFFF?BF?F7FFF:20<19((4FFFFA>?B?FFBFB213>>D:<)
@M01607:188:000000000-KTTC9:1:1101:20966:1917 1:N:0:GAAGTGCT+TAAGCGCA
CATCGCTGACGAGTAACCGGATCCCCGATCCGTGGACTTGTCAGCGACTGAGGAAACAGACACGGCCGTCGCTGAGGACGCACATAGGATAAACCTCAGCCCACAAAATTGCAGGAAATGCTCACCGTTAAGTCTGATGACGTGAACGGTCGTACCAAGATGTATAAAAACATCGTGGACGGCAACCATCAGATGGAGCCGGGCATGCCAGAATCCTTCAACGTATTGTTGAAAGAGATTCGTTCGCTGGGTATCAACATCGAACTGGAAGACGAGTAATTCTCGCTCAAACAGGTCACTG
+
CCCCCGGGGGGGGGGGGGGGGGGGGGGGGGGGGGGFGGGGGGGGGGGGGGGGGGGGGGGGGGGGGGGDEGGGGGGGGGGGGGGGGGGGGGGGGGGGGGGGGGGGGGGGGGGGGGGGGGGGGGGGGGGGGGGGGGGGGGGGGGGGGGGGGGGGGGGGGGGGGGGGGGGGGGGGGGGGGGGGGGGGGGGGGGGGGGGGGGGGGGGGGGFGGGGGGGGGFGGGGGGGGGGGGGGGGGFGGFGGFGGGGGGGFFGFFGFFFFFFFFFFFGFFGFFFFFFBFFFFFBFFF6(4>FFFB1:>?:BA-
@M01607:188:000000000-KTTC9:1:1101:14788:1920 1:N:0:GAAGTGCT+TAAGCGCA
CATCGCTGACGAGTAACCGGATCCCCGATCCGTGGACTTGTCAGCGACTGAGGAAACAGACAAATATGACGCTGAGGTTGCGATAGTACAGCTCCTCAGCAACCAATCTTGCAGGAAATGCTCACCGTTAAGTCTGATGACGTGAACGGTCGTACCAAGATGTATAAAAACATCGTGGACGGCAACCATCAGATGGAGCCGGGCATGCCAGAATCCTTCAACGTATTGTTGAAAGAGATTCGTTCGCTGGGTATCAACATCGAACTGGAAGACGAGTAATTCTCGCTCAAACAGGTCACTG
+
@CCCCGGGGGGCFEGFGCGEGGGCFGGGGGGGGGGGGGGGGGGGGGGGGEFEGFEFGGGGGFEFF6F9CFGGGGEGGG@FGGGFGGCGGGGG8FFGCGGGGGGGGGGGGGGGGGGGGGGGGGFEFGGGGCGGGGGGGGGGGGGGGGGGGFGGEFGGGGGGGGGGFFFGCFGDG6CFGCCDDEGGGGGGGGGGGFGGGGGG5:>EGGCGGFGGGGGFFGGGGFGGGGGGFGGGGGFGC5FGFDGGGGDGDBDF?CBF7)*746:FFG@FGFFFFF91?BFF9B>):??FFF<???:>223>)
@M01607:188:000000000-KTTC9:1:1101:9300:1920 1:N:0:GAAGTGCT+TAAGCGCA
CATCGCTGACGAGTAACCGGATCCCCGATCCGTGGACTTGTCAGCGACTGAGGAAACAGACTTCACACGAGCTGAGGCTCTTCACTCGCGTTTCCTCGCTGGTAGGAGTGCAGGAAATGCTCACCGTTAAGTCTGATGACGTGAACGGTCGTACCAAGATGTATAAAAACATCGTGGACGGCAACCATCAGATGGAGCCGGGCATGCCAGAATCCTTCAACGTATTGTTGAAGGAGATTCGTTCGCTGGGTATCAACATCGAACTGGAAGACGAGTAATTCTCGCTCAAACAGGTCACTGC
+
CCCCCGGGGGGGFGGGGGGGFGGGGGGGGGGGGGGFGGGGGGGGGGGGGGGGGGGGGGGGGGGGGGGEEGGGGGGGGGGGGGGGGGGGGGGGGGGGGGGGGGGGGGGGGGGGGGGGGGGGGGGGGGGGGGGGGGGGGGGGGGGGGGGGGGGGGGFGFGCF;FGGGGGGGGGFGGGGGGGGGGGEGGGGGGGGGGGGGGGGGGGGGGGGGCFCFFGGFFGGGGGGFGGCCCFG7EFDGFGGFGGGGGGGEBGBFGFFFFFFFFFFFGFFDFB?<39BBFFF>AAB<BFFFFFFFFFFFFFF<
@M01607:188:000000000-KTTC9:1:1101:17660:1921 1:N:0:GAAGTGCT+TAAGCGCA
CATCGCTGACGAGTAACCGGATCCCCGATCCGTGGACTTGTCAGCGACTGAGGAAACAGACATCGTGGTAGCTGAGGGGGTGGTCCTCGTGGACCTCAGCATTCTTGGTTGCAGGAAATGCTCACCGTTAAGTCTGATGACGTGAACGGTCGTACCAAGATGTATAAAAACATCGTGGACGGCAACCATCAGATGGAGCCGGGCATGCCAGAATCCTTCAACGTATTGTTGAAAGAGATTCGTTCGCTGGGTATCAACATCGAACTGGAAGACGAGTAATTCTCGCTCAAACAGGTCACTG
+
CCCCCGGGGGGGFGGGGGGGGGGGGGGGGGGGGGGGGGGGGGGGGGGGGGGGGGGGGGGGGGGGGGG,CFFGGGGGGGGGGGGGGGGGGGGGGGGGGGGGGGGGGGGGGGGGGGGGGGGGGGGGGGGGGGGGGGGGGGGGGGGGGGGGGGGGGGGGGGGGGGGGGGGGGGGGGGGGGGGGGGGGGGGGGGGGGGGGGGGGGGGGGGGGGGGCGGFGFGGGGGGGGGGGGGGGGGFGGFGGFGGGGGGGEBGFFGFFFFFFFF@FFGFFGFFFF?FFFFFFB>FFFFBFBFFDFFBA::BB2
@M01607:188:000000000-KTTC9:1:1101:8009:1922 1:N:0:GAAGTGCT+TAAGCGCA
CATCGCTGACGAGTAACCGGATCCCCGATCCGTGGACTTGTCAGCGACTGAGGAAACAGACTAACTTCGGGCTGAGGGACATATACGATCTAGCCTCAGCCTCGTTGAATGCAGGAAATGCTCACCGTTAAGTCTGATGACGTGAACGGTCGTACCAAGATGTATAAAAACATCGTGGACGGCAACCATCAGATGGAGCCGGGCATGCCAGAATCCTTCAACGTATTGTTGAAAGAGATTCGTTCGCTGGGTATCAACATCGAACTGGAAGCCGAGTAATTCTCGCTCAAACAGGTCACTT
+
CCCCCGGGDGGGGGGGGFGGDGGAFGGDGGGGGGGGGGFEFGGDFGCGFGGE?EFFFGGGGGFGGGG<B,@:FF@EF:FGGGGGGGGGGGGDFGGGGFFGGFGGGGGGGGGEGGGGGGGGGGGGGFGFFGCGGGGGGGGGGGGGGGGGDFF@FEGGGGGFGGGGGGGGGGGGGD@F6FEGGDGG>GGGGDGGFGGGGGGGCEEEGCCCFGGDEGGGFGGGGF59EFC?FGFFG7;0CFGGF:CFDGDDFFDF?CB4@FFFFBFFFFF?G?1.)37><?FFF<<),120624?8?15?4?<)
@M01607:188:000000000-KTTC9:1:1101:19425:1934 1:N:0:GAAGTACT+TAAGCGCA
CATCGCTGACGAGTAACCGGATCCCCGATCCGTGGACTTGTCAGCGACTGAGGAAACAGACATGCATTACGCTGAGGCTTCTAATTAGGGATACCTCAGCTGATTACGTTGCAGGAAATGCTCACCGTTAAGTCTGATGACGTGAACGGTCGTACCAAGATGTATAAAAACATCGTGGACGGCAACCATCAGATGGAGCCGGGCATGCCAGAATCCTTCAACGTATTGTTGAAAGAGATTCGTTCGCTGGGTATCAACATCGAACTGGAAGACGAGTAATTCTCGCTCAAAACGGTCCCTT
+
CCCCCGGGGGGGGGGGGGGGGGGGGGGGGGGGGGGGGGGGGGGGGGGGGGGGGGGGGGGGGGGGGGGGGGGGGGGGGGGGGGGGGGGGGGGGGGGGGGGGGGGGGGGGGGGGGGGGGGGGGGGGGGGGGGGGGGGGGGGGGGGGGGGGGGGGGGGGGGGGGGGGGGGGGGGGGGGGGGGGGGGEGGGGGGGGCFGGGGGGGGGGGGGGGGGGCEFGFGCEGGGGGGGGGGC7>GFGGFGGFGGGGGGGDFGFFGFFFFFFFFFFFGFFFF8>F044<FFFD>BFBB:B><A)(-3?0(()-
@M01607:188:000000000-KTTC9:1:1101:18738:1946 1:N:0:GAAGTGCT+TAAGCGCA
CATCGCTGACGAGTAACCGGATCCCCGATCCGTGGACTTGTCAGCGACTGAGGAAACAGACAGCTCAGATGCTGAGGCAGTTTACATACCATACCTCAGCTAAGCTGCGTGCAGGAAATGCTCACCGTTAAGTCTGATGACGTGAACGGTCGTACCAAGATGTATAAAAACATCGTGGACGGCAACCATCAGATGGAGCCGGGCATGCCAGAATCCTTCAACGTATTGTTGAAAGAGATTCGTTCGCTGGGTATCGACATCGAACTGGAAGACGAGTAATTCTCGCTCAAACAGGTCACTT
+
CCCCCGGGGGGGFFFGGGGGGGGGGGGGGGGGGGGGGGGGGGGGGGGGGGGGGGGGGGGGGGGGGGGDGGGGGGGGGGGGGGGGGGGGGGGGGGGGGGGGGGGGGGGGGGGGGGGGGGGGGGGGGGGGGGGGGGGGGGGGGGGGGGGGGGGGGGGGGGGGGGGGGGGGGGGGGGGGGGGGGGGGGGGGGGGGGGGGGGGGGGGGGGGGGGGGGGGGFGGGGGGGGGGGGGGGGGFGGFGGFGDGGGGGEFGFFGFFFD>B??FFFG?FCFF>?049BBFFB25AFB6:>DFFB??A:?FF)
@M01607:188:000000000-KTTC9:1:1101:17598:1962 1:N:0:GAAGTGCT+TAAGCGCA
CATCGCTGACGAGTAACCGGATCCCCGATCCGTGGACTTGTCAGCGACTGAGGAAACAGACAGATGCCAAGCTGAGGACTACATCATCGATTTCCTCAGCTGAACTAATTGCAGGAAATGCTCACCGTTAAGTCTGATGACGTGAACGGTCGTACCAAGATGTATAAAAACATCGTGGACGGCAACCATCAGATGGAGCCGGGCATGCCAGAATCCTTCAACGTATTGTTGAAAGAGATTCGTTCGCTGGGTATCAACATCGAACTGGAAGACGAGTAATTCTCGCTCAAACAGGTCACTG
+
CCCCCGGGGGGGCFGGGGGGGGGGGGGGGGGGGGGGGGGGGGGGGGGGGGGGGGGGGGGGGGGGGGGDGGGGGGGGGGGGGGGGGGGGGGGGGGGGGGGGGGGGGGGGGGGGGGGGGGGGGGGGGGGGGGGGGGGGGGGGGGGGGGDGGGGGGGGGGGGGGGGGGGGGGGGGGGGGGGGGGGGGGGGGGGGGGGGGGGGGGGGGGGGGGGGGGGGGFGGGGGGFFFGGGGGGGGFGGFGGFGGGGGGGFFGFFGFFFFFFFFFFFGFFGFBFFFFFFFFFD4<BBFFF><>?FFFB>B?A)
@M01607:188:000000000-KTTC9:1:1101:21591:1965 1:N:0:GAAGTGCT+TAAGCGCA
CATCGCTGACGAGTAACCGGATCCCCGATCCGTGGACTTGTCAGCGACTGCGGAAACAGACGACCGGCTGGCTGAGGACGCCTCAATCAACAACCTCAGCCCACTACGGTGCAGGAAATGCTCACCGTTAAGTCTGATGACGTGAACGGTCGTACCAAGATGTATAAAAACATCGTGGACGGCAACCATCAGATGGAGCCGGGCATGCCAGAATCCTTCAACGTATTGTTGAAAGAGATTCGTTCGCTGGGTATCAACATCGAACTGGAAGACGAGTAATTCTCGCTCAAACAGGTCACTG
+
CCCCCGGGEFGGCCFGGCGGGGGGGGGGGGGGGGGGGGGFGCFGGGGGGG,CCCFGGGGGGGGGGGGCFFGGGGGGGGGGGGGGGGGGGGDGGGDGGGEFGGGGGGGGGGFGGGGGGGGGGGGGFGGDGGFFGGFGFGGGFGGGGGGGGGGGGGGGGGGGGGGGGGGGGGGFGFGG,<>CEEEGGGGGGGGFGGGGGGGGGGGGGGGGGGDGGGGGFDGGGCGCGGGDGGGGGGFGGFGGFGGGGGGGFDDFFGFFFF@FBFFFFGFFCF?5??BFFFFFFB24??:BFBF???FD?F:<)
@M01607:188:000000000-KTTC9:1:1101:18429:1985 1:N:0:GAAGTGCT+TAAGCGCA
CATCGCTGACGAGTAACCGGATCCCCGATCCGTGGACTTGTCAGCGACTGAGGAAACAGACTGCCTACAAGCTGAGGTGGGGGTTAAACGCCTCCTCAGCTTCCTTGGATGCAGGAAATGCTCACCGTTAAGTCTGATGACGTGAACGGTCGTACCAAGATGTATAAAAACATCGTGGACGGCAACCATCAGATGGAGCCGGGCATGCCAGAATCCTTCAACGTATTGTTGAAAGAGATTCGTTCGCTGGGTATCAACATCGAACTGGAAGACGAGTAATTCTCACTCAAACAGGTCACTG
+
@CCCCGGGGGGGEFGGGGGGGGGGGGGGGGGGGGGGGGGGGGGGGGGGGGGGGGGGGGGGGGGGGGGGGGGGGGGGGGGGGGGGGGGGGGGGGGGGGGGGGGGGGGGGGGGGGGGGGGGGGGGGGGGGGGGGGGGGGGGGGGGGGGGGGGGGGGGGGFFGGGGGGGGGGGGGGGGGGEGGGGGGGGGGGGDGGGGGGGGGGGGGGGGGGGFCGGGGFGGGFFGGEGGGGGGGFGFGGFGGFGGGGGGD);DFF47@@@FF7:@FFGFFGFFFFFBFFFF=AB>)5>AAF>3??BBF)5>F2
@M01607:188:000000000-KTTC9:1:1101:20842:2002 1:N:0:GAAGTGCT+TAAGCGCA
CATCGCTGACGAGTAACCGGATCCCCGATCCGTGGACTTGTCAGCGACTGAGGAAACAGACGCCATTTGGGCTGAGGTGGCATACAAGCCAATCCTCAGCGTATAAAGATGCAGGAAATGCTCACCGTTAAGTCTGATGACGTGAACGGTCGTACCAAGATGTATAAAAACATCGTGGACGGCAACCATCAGATGGAGCCGGGCATGCCAGAATCCTTCAACGTATTGTTGAAAGAGATTCGTTCGCTGGGTATCAACATCGAACTGGAAGACGAGTAATTCTCGCTCAAACAGGTCACTT
+
CCCCCGGGGGGGGGGGGGGGGDGGGGGGGGGGGGGGGGGGGGGGGGGGGGGGGGGGGGGGGGGGGGGFFFGGGGGGGGGGGGGGGGGGGGGGGGGGGGGGGGGGGGGGGGGGGGGGGGGGGGGGGGGGGGGGGGGGGGGGGGGGGGGGGFGFGFGGGGGGGGGGGGGGGGGGGGGGGCEGGGGGGGGGCFGGGGGGGFGG>CGGGGGGGGGGFGEGFGG9@FEFG?FFCGGGGGFGGFFGFGFFGGGGEFGFFFFFFFFFF?F::FFFGFFFF?>62<FFDFFFFF??>FABBF<>>:D2)
@M01607:188:000000000-KTTC9:1:1101:20610:2007 1:N:0:GAAGTGCT+TAAGCGCA
CATCGCTGACGAGTAACCGGATCCCCGATCCGTGGACTTGTCAGCGACTGAGGAAACAGACAAATCGGGTGCTGAGGCTAGTTGGCACAATTCCCTCAGCATCTTTTAATGCAGGAAATGCTCACCGTTAAGTCTGATGACGTGAACGGTCGTACCAAGATGTATAAAAACATCGTGGACGGCAACCATCAGATGGAGCCGGGCATGCCAGAATCCTTCAACGTATTGTTGAAAGAGATTCGTTCGCTGGGTATCAACATCGAACTGGAAGACGAGTAATTCTCGCTCAAACAGGTCACTG
+
CCCCCGGGGGGGGGGGGGGGGGGGGGGGGGGGGGGGGGGGGGGGGGGGGGGGGGGGGGGGGGGGGGG7FGGGGGGGGGGGGGGGGGGGGGGGGGGGGGGGGGGGGGGGGGGGGGGGGGGGGGGGGGGGGGGGGGGGGGGGGGGGGGGGGGGGGGGGGGGGGGGGGGGGGGGGGGGGGGGGGGGGGGGGGGGGGGGGGGGGGGGGGGGGGGGGGGGGFGGGGGGGGGGGGGGGFGFFGFGGFGGGGGGGFFGFFGFFFFFFFFFFFGFFGFFFFFFFFFFFFFFFFFFFFBAF0:B>70):)
@M01607:188:000000000-KTTC9:1:1101:13309:2022 1:N:0:GAAGTGCT+TAAGCGCA
CATCGCTGACGAGTAACCGGATCCCCGATCCGTGGACTTGTCAGCGACTGAGGAAACAGACTAAGAGTATGCTGAGGTAGCATTGACATAATCCCTCAGCTGTCTCTGGTGCAGGAAATGCTCACCGTTAAGTCTGATGACGTGAACGGTCGTACCAAGATGTATAAAAACATCGTGGACGGCAACCATCAGATGGAGCCGGGCATGCCAGAATCCTTCAACGTATTGTTGAAAGAGATTCGTTCGCTGGGTATCAACATCGAACTGGAAGACGAGTAATTCTCGCTCAAACAGGTCACTG
+
CCCCCGGGGGGGGGGGGGGGGGGGGGGGGGGGGGGGGGGGGGGGGGGGGGGGGGGGGGGGGGGGGGGDFGGGGGGGGGGGGGGGGGGGGGGGGGGGGGGGGGGGGGGGGGGGGGGGGGGGGGGGGGGGGGGGGGGGGGGGGGGGGGGGGGGGGGGGGGGGGGGGGGGGGGGGGGGGGGGGGGGGGGGGGGGGFGGGGGGGGGGGGGGGGGGGGGGGFGGGGGGGGGGGGGGFGFFGGFFFFGGGGGGGFFGFFGFFFFFFFFFFFGFFGFFFFFFF??FFFFF<F???B>DFFFFA?BDD)
@M01607:188:000000000-KTTC9:1:1101:19353:2023 1:N:0:GAAGTGCT+TAAGCGCA
CATCGCTGACGAGTAACCGGATCCCCGATCCGTGGACTTGTCAGCGACTGAGGAAACAGACTCTCTTGGTGCTGAGGAAATTATGTCCCTCCACCTCAGCTAGTGATTGTGCAGGAAATGCTCACCGTTAAGTCTGATGACGTGAACGGTCGTACCAAGATGTATAAAAACATCGTGGACGGCAACCATCAGATGGAGCCGGGCATGCCAGAATCCTTCAACGTATTGTTGAAAGAGATTCGTTCGCTGGGTATCAACATCGAACTGGAAGACGAGTAATTCTCGCTCAAACAGGTCACTG
+
@@CCCGGGGGGGGGGGGGGGGGGGDCGGGEBFGFEFFFGGGGGGGGGGGGGGGGGGGGGGGGGFGGG,CFECFGFGGGGGGGGGGGGGGGGGGGGGGGGGGGGGFEFGGGGGGGGGGGGGCEFGGGGGGGGGGGGFGGFFGGGGG=FGGFGGGGGCDFBFFFGGGFGFGGFGFGEGF::FGG>CBECFFFFFFFFFDFGGEGDGGGGFFGFGCEGGFGGGGGD:CFEFF7C@7?=CFFFGA3FFGDGGEADF4CFF=5@F???F5CFF*9:45:B>?:@F>29AB6::>DF?6?B>B?:F)
@M01607:188:000000000-KTTC9:1:1101:10277:2031 1:N:0:GAAGTGCT+TAAGCGCA
CATCGCTGACGAGTAACCGGATCCCCGATCCGTGGACTTGTCAGCGACTGAGGAAACAGACTGATCTGTTGCTGAGGTCTACGGGTTTGTCGACCTCAGCGTGTTGTCTTGCAGGAAATGCTCACCGTTAAGTCTGATGACGTGAACGGTCGTACCAAGATGTATAAAAACATCGTGGACGGCAACCATCAGATGGAGCCGGGCATGCCAGAATCCTTCAACGTATTGTTGAAAGAGATTCGTTCGCTGGGTATCAACATCGAACTGGAAGACGAGTAATTCTCGCTCAAACAGGTCACTG
+
CCCCCGGGGGGGFGGGGGGGGGGGGGGGGGGGGGGCGGGGGGGGGGGGGGGGGGGGGGGGGGGGGGG,EGFFGGGGGGGGGGGGGGGGGGGGGGGGGGGGGGGGGGGGGGGGGGGGGGGGGGGGGGGGGGGGGGGGFGGGGGGGGGGGGGGGGGGGGGGFGGGGGFGGGGGGGGGGGGGGGGGCEGGGGGGGGGGGGGGGGEGGGGGGGGGGGGGGFGGGGGGGGGGGGGGGGG65CFFGFGFCFGGGEEGFFFFFFFFF76FFFFF@FFB@4:>>FFFFBB><BFFFBF2<B?68>>BF2
@M01607:188:000000000-KTTC9:1:1101:9349:2036 1:N:0:GAAGTGCT+TAAGCGCA
CATCGCTGACGAGTAACCGGATCCCCGATCCGTGGACTTGTCAGCGACTGAGGAAACAGACCCGTTAGCAGCTGAGGAACGCACTGCGCTTTTCCTCAGCGTCATAATATGCAGGAAATGCTCACCGTTAAGTCTGATGACGTGAACGGTCGTACCAAGATGTATAAAAACATCGTGGACGGCAACCATCAGATGGAGCCGGGCATGCCAGAATCCTTCAACGTATTGTTGAAAGAGATTCGTTCGCTGGGTATCAACATCGAACTGGAAGACGAGTAATTCTCGCTCAAACAGGTCACTG
+
CCCCCGGGGGGGGGGGGGGGGGGGGGGGGGGGGGGGGGGGGGGGGGGGGGGGGGGGGGGGGGGGGGGDGGGGGGGGGGGGGGGGGGGGGEGGGGGGGGGGGGGGGGGGGGGGGGGGGGGGGGGGGGGGGGGGGGGGGGGGGGGGGGGGGGGGGGGGGGGFGGGGGGGGGGGGGGGGGDGGGGGGGGGGGGGGGGGGGGGGEGGDGGGGGGGFGGFGFGGGGGGGGGGGGFGFFGFFGFG>FCCGFGGGFFGFFGFFFFFF?FFFFGFFG@(<;:B;?FFFFB4>???BFFF??FFA08):)
@M01607:188:000000000-KTTC9:1:1101:16752:2043 1:N:0:GAAGTGCT+TAAGCGCA
CATCGCTGACGAGTAACCGGATCCCCGATCCGTGGACTTGTCAGCGACTGAGGAAACAGACGTGGCCCCTGCTGAGGACCTTGTTGCGGGGCCCCTCAGCAATGGGGATTGCAGGAAATGCTCACCGTTAAGTCTGATGACGTGAACGGTCGTACCAAGATGTATAAAAACATCGTGGACGGCAACCATCAGATGGAGCCGGGCATGCCAGAATCCTTCAACGTATTGTTGAAAGAGATTCGTTCGCTGGGTAACAACATCGAACGGGAAGACGAGTAATTCCCGCTCAAACAGGTCACTG
+
CCCCCGGGGGGGCFGGGCFGGG@EEEE7FGGGGGGGEGFFGGGGGEGG@CFGGGCFFGGCE@FGGGC,FFFGGGGGFGCFGGGDGCG+@CC+F:F7:FFFA<FFFGGGGGGGGFGEGC99DGGGGGG8@=FDFFDDBFDFGGBCFG<FEFEGGGGGGFGGF,@;@CEF;FGGFFEC>F1?CEG*BFFGF@FFG9EE86BECE8=?CCC<CGGCECC6*0<CA5/::3<F797FF?**8<:BGDDFGDC)7C@**1965@FB?FF))0<DF1).(-(43?FA9).,--(-7A)(..8)).4)
@M01607:188:000000000-KTTC9:1:1101:21237:2047 1:N:0:GAAGTGCT+TAAGCGCA
CATCGCTGACGAGTAACCGGATCCCCGATCCGTGGACTTGTCAGCGACTGAGGAAACAGACTTTAAAGAAGCTGAGGTCTATATTTTGAGTGCCCTCAGCAGATATCCTTGCAGGAAATGCTCACCGTTAAGTCTGATGACGTGAACGGTCGTACCAAGATGTATAAAAACATCGTGGACGGCAACCATCAGATGGAGCCGGGCATGCCAGAATCCTTCAACGTATTGTTGAAAGAGATTCGTTCGCTGGGTATCAACATCGAACTGGAAGACGAGTAATTCTCGCTCAAACAGGTCACTT
+
CCCCCGGEGGGGGGGGF<CFEEGGCGGGGGGGGDEDGGGGG<EGGGGGFFDCC<EGGGGGGG<FFFFFGGGGGGCFFFGGGGFGGGGGDGGGGGGGGGFGGGGGGGGGGGGGGGGGGGGGFFGGGGGGGGGGGFGGGGEAGGGGGGGGGGGGGGG@FGGGGGGFGGGFFGEGGGGGGGGGGGEGGGGGGGGGDGGGFCGGGGGECGGGGGGGEGFGFGFGFGGGGGGGGGGGFGFCDAFGFDGFFGDGFFGFFGF?FF7<????F7@?CFBFFFB9:7BFA2ABFFFFB?F7<B?A).:<)
@M01607:188:000000000-KTTC9:1:1101:11641:2050 1:N:0:GAAGTGCT+TAAGCGCA
CATCGCTGACGAGTAACCGGATCCCCGATCCGTGGACTTGTCAGCGACTGAGGAAACAGACCCCGAGCTAGCTGAGGCACTCATCCGTGACTGCCTCAGCTGGAGTTCTTGCAGGAAATGCTCACCGTTAAGTCTGATGACGTGAACGGTCGTACCAAGATGTATAAAAACATCGTGGACGGCAACCATCAGATGGAGCCGGGCATGCCAGAATCCTTCAACGTATTGTTGAAAGAGATTCGTTCGCTGGGTATCAACATCGAACTGGAAGACGAGTAATTCTCGCTCAAACAGGTCACTG
+
CCCCCGGGGGGGGGGGGGGGGGGGGGGGGGGGGGGGGGGGGGGGGGGGGGGGGGGGGGGGGGGGGGG@GGGGGGGGGGGGGGGGGGGGGGGGGGGGGGGGGGGGGGGGGGGGGGGGGGGGGGGGGGGGGGGGGGGGGGGGGGGGGGGGGGGGGGGGGGGGGGGGGGGGGGGGGGGGGGGGGGGGGGGGGGGGGGGGGGGGGGGGGGGGGGGGGDGGFGGGGGGGGGGGGGGGGGFGGFGGFGGGGGGDFDCFFCFFFFFFFFFFFGFFGFFFFFFFFFFFBFFB<?:B>?<7<FFF03>A5
@M01607:188:000000000-KTTC9:1:1101:17843:2069 1:N:0:GAAGTGCT+TAAGCGCA
CATCGCTGACGAGTAACCGGATCCCCGATCCGTGGACTTGTCAGCACTGAGGAAACAGACAAGTGTCTTGCTGAGGTTCATCCCACCGTGTTCCTCAGCTCATCATCTTGCAGGAAATGCTCACCGTTAAGTCTGATGACGTGAACGGTCGTACCAAGATGTATAAAAACATCGTGGACGGCAACCATCAGATGGAGCCGGGCATGCCAGAATCCTTCAACGTATTGTTGAAAGAGATTCGTTCGCTGGGTATCAACATCGAACTGGAAGACGAGTAATTCTCGCTCAAACAGGTCACTGC
+
CCCCCGGGGGGGFGGGGGGGGGGGGGGGGGGGGGGGGGGGGGGGGGGGGGGGGGGGGGGGGGGGGGG,<CFGGGGGGGGGGGGGGGGGGGGGGGGGGGGGGGGGGGGGGGGGGGGGGGGGGGGGGGGGGGGGGGGGGGGGGGGGGGGGGGGGGGGGGGGGGGGGGGGGGGGGGEGGGGGGGGGGGGGGGGGGGGGGGGGGGGGGGGGGGGGGGGGGFGGGGGGGGGGGGGGGGGFGGFGGFGGGGGGGFFGFFGFFFFFF?FFFFGFFGFFFF>9?FFFFA<2:?FBFFFFFF?>>F>BB)
@M01607:188:000000000-KTTC9:1:1101:12502:2072 1:N:0:GAAGTGCT+TAAGCGCA
CATCGCTGACGAGTAACCGGATCCCCGATCCGTGGACTTGTCAGCGACTGAGGAAACAGACCGAGGAGAAGCTGAGGGACTGCTGGAAAACTTCCTCAGCTACTCAATTTGCAGGAAATGCTCACCGTTAAGTCTGATGACGTGAACGGTCGTACCAAGATGTATAAAAACATCGTGGACGGCAACCATCAGATGGAGCCGGGCATGCCAGAATCCTTCAACGTATTGTTGAAAGAGATTCGTTCGCTGGGTATCAACATCGAACTGGAAGACGAGTAATTCTCGCTCAAACAGGTCACTG
+
CCCCCGGGGGGGGGGGGGGGGGGGGGGGGGGGGGGGGGGGGGGGGGGGGGGGGGGGGGGGGGGGGGGDGGGGGGGGGGGGGGGGGGGGGGGGGGGGGGGGGGGGGGGGGGGGGGGGGGGGGGGGGGGGGGGGGGGDFGGGGGGGGGGGGGGGGGGGGGGGGGGGGGGGGGGGGGGGGGGGGGGGGGGGGFGGGGGGGEFGCEGGGCFGGGGGGGGGFGGGGGGFGGGGGGGGGGFGGFEFFGGGGGGDEFDFFGFFBFFFFFFFFGFFGFFFFFFFF<??<AFFFF629?F???FABFFD2
@M01607:188:000000000-KTTC9:1:1101:11244:2081 1:N:0:GAAGTGCT+TAAGCGCA
CATCGCTGACGAGTAACCGGATCCCCGATCCGTGGACTTGTCAGCGACTGAGGAAACAGACTGCCGTTACGCTGAGGCCCCAGCAGCTTATCACCTAGCTGATTTGGTTGCAGGAAATGCTCACCGTTAAGTCTGATGACGTGAACGGTCGTACCAAGATGTATAAAAACATCGTGGACGGCAACCATCAGATGGAGCCGGGCATGCCAGAATCCTTCAACGTATTGTTGAAAGAGATTCGTTCGCTGGGTATCAAAATCGAACTGGAAGACGAGTAATTCTCGCTCAAACAGGTCACTGC
+
CCCCCGGGGGGEFGGGGGGGGGGGGGGGGGGGGGGGGGGGGGGGGGGGGGGGGGGGGGGGGGGGGGGDFGGGGGGGGGGGGGGGGGGGGGGGGGGGGGGGGGGGGGGGGGGGGGGGGGGGGGGGGGGGGGGGGGGGGGGGGGGGGGGGGGGGGGGGGGGGGGGGGGGGGGGGGGGGGGGGGGGGGFGG@FFGGGGGGGGEEGGGGGGGGGGGGGGGFGGGGGGCFFGFGGGGGGFGGF?FDDGCDGCGFF<FFGF=**1??FFF>FFFCFF4<1;FFFFFFA46?F:>FB7<F6<BF?F9)
@M01607:188:000000000-KTTC9:1:1101:8422:2082 1:N:0:GAAGTGCT+TAAGCGCA
CATCGCTGACGAGTAACCGGATCCCCGATCCGTGGACTTGTCAGCGACTGCGGAAACAGACTAATATACAGCTGAGGCGCTACGTGAAATGTTCCTCAGCGCATCAACATGCAGGAAATGCTCACCGTTAAGTCTGATGACGTGAACGGTCGTACCAAGATGTATAAAAACATCGTGGACGGCAACCATCAGATGGAGCCGGGCATGCCAGAATCCTTCAACGTATTGTTGAAAGAGATTCGTTCGCTGGGTATCAACATCGAACTGGAAGACGAGTAATTCTCGCTCAAACAGGTCACTG
+
CCCCCGGGGGGGGGGGGGGGGGGGGGGGGGGGGGGGGGGGGGGGG:CGGG<CGGGGGGGGGGGGGFG,<CCFGGGGGGGGGGGGGGGGGGGGFGGGGGGGGGGGGGGGGGGGGGGGGGGGGGGGGGGGGGGGGGGGGGGGGGGGGFGGGGGGGGGGGGGGGGGGGGGGGGGGGGGGFGGGGGGGEGEGGGGGGGGGCGGGGGGGGGGG6CFFCEGGFGGGGGGGGGGGGGGGCGFGGFGGFGGGFGGGFFGFFDFFF@FF:1@FFGFFG??)7:9>FBFFAFF<B<?BF?A>1:?>???D)
@M01607:188:000000000-KTTC9:1:1101:18447:2087 1:N:0:GAAGTGCT+TAAGCGCA
CATCGCTGACGAGTAACCGGATCCCCGATCCGTGGACTTGTCAGCGACTGGGAAACAGACTTATTATGAGCTGAGGTTAGATACACATTAGTCCTCAGCACAATGCTGTGCAGGAAATGCTCACCGTTAAGTCTGATGACGTGAACGGTCGTACCAAGATGTATAAAAACATCGTGGACGGCAACCATCAGATGGAGCCGGGCATGCCAGAATCCTTCAACGTATTGTTGAAAGAGATTCGTTCGCTGGGTATCAACATCGAACTGGAAGACGAGTAATTCTCGCTCAAACAGGTCACTGC
+
CCCCCGGGGGGGCFEGGCFGGGGDFGGGGGGGGGGGGGGGGGGGGGGGGGGGGGGDGGGGGGCFGGG9FFGGGCFGGGGGGGGGCFFFGGFGGGGDFGGGGGGGGGGGGGGGGGGGGGGGGGGGG=FGGGGFFBFGGGGGGGGFGGGDCGGCFGGGGGGGGGGGGFGGGGGGFDGGEGDEGEGGGGEFFGGGG;FGGGGG18C>C8CFGGGGGGGGACF@GGFGGGGGGGG7>CAGGFFGFGGFGGGGF5FAFGFFF=FF???FFDFFC@?FBBF?<97@B2<(18028)5:7?<5?BF42
@M01607:188:000000000-KTTC9:1:1101:18709:2111 1:N:0:GAAGTGCT+TAAGCGCA
CATCGCTGACGAGTAACCGGATCCCCGATCCGTGGACTTGTCAGCGACTGAGGAAACAGACAACTTTGTCGCTGAGGTAGGTGCTACGAGAATCCTCAGCTCGTTGGGTTGCAGGAAATGCTCACCGTTAAGTCTGATGACGTGAACGGTCGTACCAAGATGTATAAAAACATCGTGGACGGCAACCATCAGATGGAGCCGGGCATGCCAGAATCCTTCAACGTATTGTTGAAAGAGATTCGTTCGCTGGGTATCAACATCGAACTGGAAGACGAGTAATTCTCGCTCAAACAGGTCACTG
+
CCCCCGGGGGGGFFFGGGGGGGGGGGGGGGGGGGGGGGGGGGGGGGGGGGGGGGGGGGGGGGGGGGG,CFGGGGGGGGGGGGGGGGGGGGGGGGGGGGGGGGGGGGGGGGGGGGGGGGGGGGGGGGGGGGGGGGGGGGGGGGGGGGGGGEGGGGGGGGGGGGGGGGGGGGGGFGGGGGGGGGGGGGGGGGGGGGGGGGGGGGGGGGGGGGGGGGGGFGGGGGGFGGGGGGGGGGFGGFGGFGGGGGGGFFGFFGFFFFFF?FFFFGFFGFFFFFF>?BFFFFDFFBFFFFFFFFFF?F?F4
@M01607:188:000000000-KTTC9:1:1101:10086:2113 1:N:0:GAAGTGCT+TAAGCGCA
CATCGCTGACGAGTAACCGGATCCCCGATCCGCGGACTTGTCAGCGACTGAGGAAACAGACCTTTTGCAAGCTGAGGATCAGTAGTATGAGCGCCTCAGCTAGAGGCTCTGCAGGAAATGCTCACCGTTAAGTCTGATGACGTGAACGGTCGTACCAAGATGTATAAAAACATCGTGGACGGCAACCATCAGATGGAGCCGGGCATGCCAGAATCCTTCAACGTATTGTTGAAAGAGATTCGTTCGCTGGGTATCAACATCGAACTGGAAGACGAGTAATTCTCGCTCAAACAGGTCACTG
+
CCCCCGGGGGGGEFGGGGGGGDGFFGGGGGGGGGGGGGGGGGGGGGGGGFFGGFFGFGGGFGFGGGGCFGGGGGGGGGGGGGGGGGGGGGGGGGGEGGF8FFFFGGGEFGGGGGGGGGGGGGFGGFGFGGGGFGGGGGGGGGGGFGFGEFGGGGGGFFGGGGGGGGFGGGGGGGGGFFEFGGGGGGGGGGGGGGFF8FGGGGCGGFGGGGGGEFGEF=FGGFE1=<CFGGGGGGFGGFFF=DFFFGGC@DGFFGFFFFFFFFFFFD??F:?FF?B>BF?@BBBA:?6175A40:2AFF?F2
@M01607:188:000000000-KTTC9:1:1101:11146:2118 1:N:0:GAAGTGCT+TAAGCGCA
CATCGCTGACGAGTAACCGGATCCCCGATCCGTGGACTTGTCAGCGACTGAGGAAACAGACATATAAGGCGCTGAGGCCCGGATTTTACAGCTCCTCAGCGGAGGCTATTGCAGGAAATGCTCACCGTTAAGTCTGATGACGTGAACGGTCGTACCAAGATGTATAAAAACATCGTGGACGGCAACCATCAGATGGAGCCGGGCATGCCAGAATCCTTCAACGTATTGTTGAAAGAGATTCGTTCGCTGGGTATCAACATCGAACTGGAAGACGAGTAATTCTCGCTCAAACAGGTCACTG
+
CCCCCGGGGGGFCGFGGGGGDEGFGGGGGGGGGGGGFGGGGGGGGGGGGGGGGFGFGGGGGGGGGGGGFGGGGGGGGGGGGGFGGGGGGGGGFGGGGGGGEEGGGGGGGGGGGGGDGGGGFGFGGGGGGEFEFFGGGFEFGGGGGGGGGEGGGFGGGGGGGGGDGGGGGFDGAFGGGGGGGGG@EGCEGGGFECGFDFCE5:CEGFCFGCFGCGEFFGCCGGGGFGGGGGGGG+7><4FF4567FG5C>@DFFFFFFFFFFF4FFGFFGF?;F?B91(7=AFFA?B?:>3<?:BFF>32<)
@M01607:188:000000000-KTTC9:1:1101:22170:2126 1:N:0:GAAGTGCT+TAAGCGCA
CATCGCTGACGAGTAACCGGATCCCCGATCCGTGGACTTGTCAGCGACTGAGGAAACAGACCATGACCCCGCTGAGGACATTGGGTGACAAAGCCTCAGCTCCTCAAATTGCAGGAAATGCTCACCGTTAAGTCTGATGACGTGAACGGTCGTACCAAGATGTATAAAAACATCGTGGACGGCAACCATCAGATGGAGCCGGGCATGCCAGAATCCTTCAACGTATTGTTGAAAGAGATTCGTTCGCTGGGTATCAACATCGAACTGGAAGACGAGTAATTCTCGCTCAAACAGGTCACTG
+
CCCCCGGGGGGGGGGGGGGGGGGGGGGGGGGGGGGGGGGGGGGGGGEGGG6EFDFGGGGGGGGGGGGFGEGGGGEGGDFFGGGGGGGGGGGFDDGGG?FFAFGFFFFGGGGGGGGGGGGGGGGGGFGGGGGGGGGGGGGGGGGCFGGGGGGEGGGGGGGGGGGGGAEF=FEGGGGG8FEGGGGDE8FCFE9EEGGFGGGGG>5CEGGGGGGGFFCFFGG6FGEFGGFGGCGFFEFDFFGGCDCDGGGG@3DFFGFF?FFFFF4;>C=?F?:>FFFFB0F?4<AFF0311)548?FFFB:B)
@M01607:188:000000000-KTTC9:1:1101:13258:2127 1:N:0:GAAGTGCT+TAAGCGCA
CATCGCTGACGAGTAACCGGATCCCCGATCCGTGGACTTGTCAGCGACTGAGGAAACAGACTCACCTACCGCTGAGGATTTGTAATACGACTGCCTCAGCATAACTAACTGCAGGAAATGCTCACCGTTAAGTCTGATGACGTGAACGGTCGTACCAAGATGTATAGAAACATCGTGGACGGCAACCATCAGATGGAGCCGGGCATGCCAGAATCCTTCAACGTATTGTTGAAAGAGATTCGTTCGCTGGGTATCAACATCGAACTGGAAGACGAGTAATTCTCGCTCAAACAGGTCACTG
+
CCCCCGGGGGGGGGGGGGGGGGGGFGGGGGGGGGGGGGGGGGGGGGGGGGGEFGGGGGGGGGGGGGG,:CFGGGDGGFGGGGGGGGGGGGGGGGGGGGGGGGGGGGGGGGGGGGGGGGGGGFGGGGGGGGGDGGGGGGGGGGGGGGGGGGGGGGGGGGGFFGGGGGGGGGGGGGGGGGGGGGGGGGFGFFGGFGGGGFGGGGGGGGGGGGGGFE?CFGGGGGGFGGGCFFFCGCFFCAFGFGGDFDCGFFDF?FFFBFFFBB4?@GF:G?BFF0-7?FFFFA).21319<<?03(58:?D)
@M01607:188:000000000-KTTC9:1:1101:24234:2131 1:N:0:GAAGTGCT+TAAGCGCA
CATCGCTGACGAGTAACCGGATCCCCGATCCGTGGACTTGTCAGCGACTGAGGAAACAGACTCAAGTTTTGCTGAGGTCTACTGGCAGGTCGTCCTCAGCATCGATACGTGCAGGAAATGCTCACCGTTAAGTCTGATGACGTGAACGGTCGTACCAAGATGTATAAAAACATCGTGGACGGCAACCATCAGATGGAGCCGGGCATGCCAGAATCCTTCAACGTATTGTTGAAAGAGATTCGTTCGCTGGGTATCAACATCGAACTGGAAGACGAGTAATTCTCGCTCAAACAGGTCACTG
+
CCCCCGGGGGGGGGGGGGGGGGGGGGGGGGGGGGGGGGGGGGGGGG@@@FGGGGGGGGGGGGGGGGGFFGGGGGGGGGGGGGGGGGGGGGGGGGGGGGGGGGGGGGGGGGGGGGGCFGGGGGGGGGGGGGGGGGGGGGGGGGGGGGGGGGGGGGGGGGGGGGGGGGGGGGGGGGG3D<EGGGGGGGGGGGGGGGGGGGGGGGGGGGGGGGGFGGGGFGGGGGGGGGGGGFGFGGFGGFGGCDFGFGGGFFGFFGFFFFFFB?FFFGFFG??>@?99BBFFF<ABBF:61<A?FFBBBFFF)
@M01607:188:000000000-KTTC9:1:1101:20522:2136 1:N:0:GAAGTGCT+TAAGCGCA
CATCGCTGACGAGTAACCGGATCCCCGATCCGTGGACTTGTCAGCGACTGAGGAAACAGACATCGCTCTTGCTGAGGGAGAAGGTCATGGCACCCTCAGCGTGCAATTTTGCAGGAAATGCTCACCGTTAAGTCTGATGACGTGAACGGTCGTACCAAGATGTATAAAAACATCGTGGACGGCAACCATCAGATGGAGCCGGGCATGCCAGAATCCTTCAACGTATTGTTGAAAGAGATTCGTTCGCTGGGTATCAACATCGAACTGGAAGACGAGTAATTCTCGCTCAAACAGGTCACTG
+
CCCCCGGGGGGGGGGGGGGGGGGGGGGGGGGGGGGFGGGGGGGGGGGGGGGGGGGGGGGGGGGGGGGDGGGGGGGGGGGGGGGGGGGGGGGGGGGGGGGGGGGGGGGGGGGGGGGGGGGGGGGGGGGGGGGGGGGGGGGGGGGGGGGGGGGGGGGGGGGGGGGGGGGGGGGGGGGGGGGGGGGGGGGGGGGGGGGGGGGGGGGGGGGGGGGGFFGGFGGGGGGGGFGGGGGGGGFFGFGGFGGGGGGGFFGFFGFFFFFFFFFFFGFFGFBFFFFFFFBFFFFFFF??FFFFFFFA:>2>)
@M01607:188:000000000-KTTC9:1:1101:22009:2138 1:N:0:GAAGTGCT+TAAGCGCA
CATCGCTGACGAGTAACCGGATCCCCGATCCGTGGACTTGTCAGCGACTGAGGAAACAGACAGCCGGTTGGCTGAGGTGTCTAAAGAAGGGGTCCTCAGCACATAAGGATGCAGGAAATGCTCACCGTTAAGTCTGATGACGTGAACGGTCGTACCAAGATGTATAAAAACATCGTGGACGGCAACCATCAGATGGAGCCGGGCATGCCAGAATCCTTCAACGTATTGTTGAAAGAGATTCGTTCGCTGGGTATCAACATCGAACTGGAAGACGAGTAATTCTCGCTCATACAGGTCACTT
+
CCCCCGFGGFGGGGGGG<FFFFEGGGGEGGGGGGGGGGGF<EEGGGGGGG@EEDFFEGEFGGGGGGGCCFFFF@CFF,DFFF?FGCFFGFGGEGF<AFDDGGGGGGFGGFDFGGGDGFFEFAFGGGG=:CBAFCECAEFFFFFEGGGGGFFCFFGGGGGDEGFFFFGFFGGGGGGGBFGFG8CEGEFG,DFC>DFCFFGD58>E*BBFCGGCFFGCCGGGC@ECEGGFCFDGCFA48ACFFGGG5D575:<?FD6F?F@F26?5>FF@*/4)83961:@B>><<?<6?6)6<443<24:<)
@M01607:188:000000000-KTTC9:1:1101:15483:2150 1:N:0:GAAGTGCT+TAAGCGCA
CATCGCTGACGAGTAACCGGATCCCCGATCCGTGGACTTGTCAGCGACTGAGGAAACAGACACATTGAACGCTGAGGTCTGAATTCAAATATTCCTCAGCCCCTTCCAGTGCAGGAAATGCTCACCGTTAAGTCTGATGACGTGAACGGTCGTACCAAGATGTATAAAAACATCGTGGACGGCAACCATCAGATGGAGCCGGGCATGCCAGAATCCTTCAACGTATTGTTGAAAGAGATTCGTTCGCTGGGTATCAACATCGAACTGGAAGACGAGTAATTCTCGCTCAAACAGGTCACTT
+
CCCCCGGGGGGGGGGGGGGGGGGCGGGGGGGGGGGGGGGGGGGGGGGGGGGFGGGGGGGGGGGGGGG,:CFFGGGGGGGGGGGGGCGGGGGGGGGGGGGGGGGGGGGGGGGGGGGDGGGGGGGGGGGGGGGGGGGGGGGGGGGGGGGGGGGGGGGGGGGGGGGGGGGGGGGGGGGGGGCGGEGGGGGGGGGGGGGGGGGGGGGGGGGGGGGGGFGGFGGGGGGGGGDFGFGGGGFGGFGCCGGGGGGGFFGFFGFF/<FF??FFFGF6DFFFF?99?B8F9BF<B:6:B?<?0<FAF7:B)
@M01607:188:000000000-KTTC9:1:1101:13525:2165 1:N:0:GAAGTGCT+TAAGCGCA
CATCGCTGACGAGTAACCGGATCCCCGATCCGTGGACTTGTCAGCGACTGAGGAAACAGACATTGGGCGCGCTGAGGCGATTGGCATAGGAATCCTCAGCAGAAATTACTGCAGGAAATGCTCACCGTTAAGTCTGATGACGTGAACGGTCGTACCAAGATGTATAAAAACATCGTGGACGGCAACCATCAGATGGAGCCGGGCATGCCAGAATCCTTCAACGTATTGTTGAAAGAGATTCGTTCGCTGGGTATCAACATCGAACTGGAAGACGAGTAATTCTCGCTCAAACAGGTCACTG
+
CCCCCGGGGGGGGGGGGGGGGGGGGGGFGGGGGGGGGGGGGGGGGGGGGGFFGFGGGGGGGGGGGGGEDGGGGF@FFGGGGGGGGGGGGGGGGGGGGGGGGGGGGGGGGGGGGGGGGGGGGGGGGGGGGGGGGGGFGGGGGGGGGGGGGDGGFGGGGGGGGGGAFGGGGGGGGGGGGGGGEGGGGGGGGGGGGGGGGGGGGGGGGGGGFGGGGGGFFGGGGGGGGGGGGGGGGGFGGFGGFGGGGGGGFFCFFGFFFFFFFFFFFFFFGFB@F:6>BFFFBA>A??FFF?A<?BFF??:<5
@M01607:188:000000000-KTTC9:1:1101:15771:2177 1:N:0:GAAGTGCT+TAAGCGCA
CATCGCTGACGAGTAACCGGATCCCCGATCCGTGGACTTGTCAGCGACTGAGGAAACAGACTCCCCGGAGGCTGAGGGTTTTCGTCTGGAGAACCTCAGCTATCTTTACTGCAGGAAATGCTCACCGTTAAGTCTGATGACGTGAACGGTCGTACCAAGATGTATAAAAACATCGTGGACGGCAACCATCAGATGGAGCCGGGCATGCCAGAATCCTTCAACGTATTGTTGAAAGAGATTCGTTCGCTGGGTATCAACATCGAACTGGAAGACGAGTAATTCTCGCTCAAACAGGTCACTG
+
CCCCCGGGGGGGGGGGGGGGGGGGGGGGGGGGGGGGGGGGGGGGGGGGGGGGGGGGGGGGGGGGGGG7>FGGGGGGGGGGGGGGGGGGGGGGGGGGGGGGGGGGGGGGGGGGGGGGGGGGGGGGGGGGGGGGGGGGGGGGGGGGGGGGGGGGGGGGGGGGGGGGGGGGGGGGGGGGGGGGGGGGGGGGGGGGGGGGGFGGGGGGGGGGGGGGCCGGFGGGGGGGGGGGGGGGGGFGGFGGFGGGGGGGFFGFFGFFFFF@FFFFFGFFGFFFFBFF67FFFFBFFFFFF?AFFBBF0)5>)
@M01607:188:000000000-KTTC9:1:1101:21363:2180 1:N:0:GAAGTGCT+TAAGCGCA
CATCGCTGACGAGTAACCGGATCCCCGATCCGTGGACTTGTCAGCGACTGAGGAAACAGACCCATGTTTCGCTGAGGTAGCCAAGAAGCATGCCCTCAGCGGCGTCCAATGCAGGAAATGCTCACCGTTAAGTCTGATGACGTGAACGGTCGTACCAAGATGTATAAAAACATCGTGGACGGCAACCATCAGATGGAGCCGGGCATGCCAGAATCCTTCAACGTATTGTTGAAAGAGATTCGTTCGCTGGGTATCAACATCGAACTGGAAGACGAGTAATTCTCGCTCAAACAGGTCACTG
+
CCCCCGGGGGGGGGGGGGGGGGGGGGGGGGGGGGGGGGGGGGGGGGGGGGGFGGGGGGGGGGGGGGGDFGGGGGGGGGGGGGGGGGGGGGGGGGGGGGGGGGGGGGGGGGGGGGGGGGGGGGGGGGGGGGGGGGGGGGGGGGGGGGGGGGGGGGGGGGGGFGGGGGGGGGGGGCGGGDGGGGGGGGGG@GGGGGGGGGGGGGGGGGGGGGGGGGGGFGGGGGGGGGGDG=FFFGFGGFFGFD6CGGGGFFGFFCFFB@FFFFFFFF@FFFFFFB>F??FFFFBFFF?:BFFF:30>>24:2
@M01607:188:000000000-KTTC9:1:1101:21723:2187 1:N:0:GAAGTGCT+TAAGCGCA
CATCGCTGACGAGTAACCGGATCCCCGATCCGTGGACTTGTCAGCGACTGAGGAAACAGACGAAGGTTCCGCTGAGGGTCCCCACTTTTGGTGCCTCAGCTAACAGGACTGCAGGAGATGCTCACCGTTAAGTCTGATGACGTGAACGGTCGTACCAAGATGTATAAAAACATCGTGGACGGCAACCATCAGATGGAGCCGGGCATGCCAGAATCCTTCAACGTATTGTTGAAAGAGATTCGTTCGCTGGGTATCAACATCGAACTGGAAGACGAGTAATTCTCGCTCAAACAGGTCACTT
+
CCCCCGGGGGGGGGGGGGGGGGGGGGGGGGGGGGGGGGGGGGGGGGGGGG8FGGGGGGGGGGGEEGG@CFGGGGGGGGGGGGGGGGGGGGGGGGGGGGGGGGGGGGGGGGGGGGGGGGGGGGGGGGGGGGGGGGGGGGGGGGGGGGGGGGGGGGGGGGGGGGGGGGGGGGGGGGGGGGGGGGGGGGGGGGGGGGGGGGGGGGGGGGGGGGGGGGGGFGGGGGGGGGGGGGFGGGFFGFGGFGFGGGGGEFGFFGFFB????FFFFGFFG?:FFFFFFFFFFFFFFFFFFFFFFF?>BFFF)
@M01607:188:000000000-KTTC9:1:1101:13162:2194 1:N:0:GAAGTGCT+TAAGCGCA
CATCGCTGACGAGTAACCGGATCCCCGATCCGTGGACTTGTCAGCGACTGAGGAAACAGACTGTTTTAACGCTGAGGATACGGCGGAGGCAACCCTCAGCATCCTCGGGTGCAGGAAATGCTCACCGTTAAGTCTGATGACGTGAACGGTCGTACCAAGATGTATAAAAACATCGTGGACGGCAACCATCAGATGGAGCCGGGCATGCCAGAATCCTTCAACGTATTGTTGAAAGAGATTCGTTCGCTGGGTATCAACATCGAACTGGAAGACGAGTAATTCTCGCTCAAACAGGTCACTG
+
CCCCCGGGGGGGGGGGGGGGGGGGGGGGGGGGGGGEGGGGGGGGGGGGGGGGGGGGGGGGGGGGGGG,:EFGGGGGGGGGGGGGGGGGGGGGGGGGGGGGGGGGGGGGGGGGGGGGGGGGGGGGGGGGGGGGGGGGGGGGGGGGGGGGGGGGGGGGGGGGGGGGGGGGGGGGGGGGGGGGGGGGGGGGGGGGGGGGGGGGGGGGGGGGGGGGGGGGFGGGGGGGGGGGGGGGGGFGGFGGFGGGGGGGDBGFFGFF?FFFFFFFFG?FGFF4??BBBFFFFFFF:?B?BFFFFFF>8:?A)
@M01607:188:000000000-KTTC9:1:1101:14648:2206 1:N:0:GAAGTGCT+TAAGCGCA
CATCGCTGACGAGTAACCGGATCCCCGATCCGTGGACTTGTCAGCGACTGAGGAAACAGACAGTTTAGGGGCTGAGGTATTCGATGAAGTCAACCTCAGCACGGTACAATGCAGGAAATGCTCACCGTTAAGTCTGATGACGTGAACGGTCGTACCAAGATGTATAAAAACATCGTGGACGGCAACCATCAGATGGAGCCGGGCATGCCAGAATCCTTCAACGTATTGTTGAAAGAGATTCGTTCGCTGGGTATCAACATCGAACTGGAAGACGAGTAATTCTCGCTCAAACAGGTCACTG
+
CCCCCGGGGGGGGGGGGGGGGGGGGGGGGGGGGGGGGGGGGGGGGGGGGGGGGGGGGGGGGGGFGGGCEFGGGGGGGGGGGGGFGGGGGGGGGGGGGGGGGGGGGGGGGGGGGGGGGGGGGGGGGGGGGGGGGGGGGGGGGGGGGGGGGGGGGGGGGGGGGGGGGGGGGGGGGGGGGGGGGGGGGGGGGGGGGGGGGGGGEGGGGGGGGGGGGGGGFGGGGGGGGGGGGGGGGGFGGFGGFGGGGGGGFEGFFFFFFFFF???FFFFFFF1@FF9(4<FFABFFFFFF;><7?FFF:?FF)
@M01607:188:000000000-KTTC9:1:1101:24297:2223 1:N:0:GAAGTGCT+TAAGCGCA
CATCGCTGACGAGTAACCGGATCCCCGATCCGTGGACTTGTCAGCGACTGAGGAAACAGACTGTTCGCCCGCTGAGGACTGAGTCTTGAGTAGCCTCAGCACTTAAAAATGCAGGAAATGCTCACCGTTAAGTCTGATGACGTGAACGGTCGTACCAAGATGTATAAAAACATCGTGGACGGCAACCATCAGATGGAGCCGGGCATGCCAGAATCCTTCAACGTATTGTTGAAAGAGATTCGTTCGCTGGGTATCAACATCGAACTGGAAGACGAGTAATTCTCGCTCAAACAGGTCACTG
+
CCCCCGGGGGGGGGGGGGGGGGGGGGGGGGGGGGGGGGGGGGGGGG@@@@FGGGGGGGGGGGGGGGG+BCGGGGGGGGGGGGGGGGGGGGGGGGGGGGGGGGGGGGGGGGGGGGGGGGGGGGGGGGGGGGGGGGGGGGGGGGGGGGGGGGGGGGGGGGGGGGGGGGGGGGGGGGGGGFGGGGGGGGGGGGGGGGGGGGGGGGGGGGGGGGGGGGGGFGGGGGGGGGGGGDCFGGFGGFGGFGGGGGDCDBDFFG@FFFFFFFFFFG4@FFFFFFF6?BFFAADFFFFFF?DFFF?A3?DB4
@M01607:188:000000000-KTTC9:1:1101:8922:2224 1:N:0:GAAGTGCT+TAAGCGCA
CATCGCTGACGAGTAACCGGATCCCCGATCCGTGGACTTGTCAGCGACTGAGGAAACAGACATGAATGGGGCTGAGGTTTAGAATCGCGCGAACCTCAGCGTAAGATAATGCAGGAAATGCTCACCGTTAAGTCTGATGACGTGAACGGTCGTACCAAGATGTATAAAAACATCGTGGACGGCAACCATCAGATGGAGCCGGGCATGCCAGAATCCTTCAACGTATTGTTGAAAGAGATTCGTTCGCTGGGTATCAACATCGAACTGGAAGACGAGTAATTCTCGCTCAAACAGGTCACTG
+
CCCCCGGGGGGGGGGGGGGGGGGGGGGGGGGGGGGGGGGGGGGGGGGGGGGGGGGGGGGGGGGGGGG,CFGGGGGGGGGGGGGGGGGGGGGGGGGGGGGGGGGCEFGGGGGGGGGGGGGGGGGGGGGGGGGGGGGGGGGGGGGGGGGGGGGGGGGGGGGGGGGGGGGGGGGGGGGGGGGGCGGGGGGGGGGGGGGGGGGGGGGGGGGGG+0<FGGGFGGGGGGGGGGGGG:FGGFGGFGGFDCCFGGGFFGFFGFFFFFFFFFF>GFFFF:>??17?BFFAA<ABFFFFF<>BBFA?BFF4
@M01607:188:000000000-KTTC9:1:1101:14553:2229 1:N:0:GAAGTGCT+TAAGCGCA
CATCGCTGACGAGTAACCGGATCCCCGATCCGTGGACTTGTCAGCGACTGAGGAAACAGACGTTAGACCTGCTGAGGTACTTGAACCAATGGTCCTCAGCCGATATATATGCAGGAAATGCTCACCGTTAAGTCTGATGACGTGAACGGTCGTACCAAGATGTATAAAAACATCGTGGACGGCAACCATCAGATGGAGCCGGGCATGCCAGAATCCTTCAACGTATTGTTGAAAGAGATTCGTTCGCTGGGTATCAACATCGAACTGGAAGACGAGTAATTCTCGCTCAAACAGGTCACTG
+
CCCCCGGGEGGGGGGGGGGGGGGGGGGGGGGGGGGGGGGGGGGGGGGGGGGGGGGGGGGGGGGGGGGFGGGGGGGGGGGGGGGGGGGGGGGGGGGGGGGGGGGGGGFGGGGGGGGGGGGGGGGGGGGGGGGGGGGGGGGGGGGGGGGGGGGGGGGGGGGGGGGGGGGGGGGGGGGGGGGGGGGGGGGGGGGGFGGGGGGGGGGGGGGGGGGGGGGGFGGGGGGGGGGGGGGGFGFGGFGGFGGGCDGD;DGFFGFFFFFFFFFFFGFFDFBFFFBBFFFFFFFFF?BBF<)<<:<>B?BF2
@M01607:188:000000000-KTTC9:1:1101:11847:2231 1:N:0:GAAGTGCT+TAAGCGCA
CATCGCTGACGAGTAACCGGATCCCCGATCCGTGGACTTGTCAGCGACTGAGGAAACAGACTTGCAATTGGCTGAGGGCAAATAGCGGCACACCCTCAGCAATGCGAGTTGCAGGAAATGCTCACCGTTAAGTCTGATGACGTGAACGGTCGTACCAAGATGTATAAAAACATCGTGGACGGCAACCATCAGATGGAGCCGGGCATGCCAGAATCCTTCAACGTATTGTTGAAAGAGATTCGTTCGCTGGGTATCAACATCGAACTGGAAGACGAGTAATTCTCGCTCAAACAGGTCACTG
+
CCCCCGGGGGGGGGGGGGGGGGGGGGGGGGGGGGGGGGGGGGGGGGGGGGGGGGGGGGGGGGGGGGGCFGGGGGGGGGGGGGGGGGFGGGGGGGGGGGGGGGGGGGGGGGGGGGGGGFFGGGGGGGGGGGGGGGGGGGGGGGGGGGGGGGGGGGGGGGGGGGGGGGGGGGGGGGGGGGGGGGGDGGGGGGFGFGGGGGGGEGGGGGGGGGGFFGGGFGGGGGGGGGGGGGGFGFFGGFGGFGGGGGGDFEGFFGFFFFFFFFFFFGFFGFFFFFFFFFFFFFFF:?BB6?2>BFFA???F2
@M01607:188:000000000-KTTC9:1:1101:23936:2238 1:N:0:GAAGTGCT+TAAGCGCA
CATCGCTGACGAGTAACCGGATCCCCGATCCGTGGACTTGTCAGCGACTGCGGAAACAGACGCTTAAAGGGCTGAGGATAGTACGTACTTGTTCCTCAGCGCGGACCCTTGCAGGAAATGCTCACCGTTAAGTCTGATGACGTGAACGGTCGTACCAAGATGTATAAAAACATCGTGGACGGCAACCATCAGATGGAGCCGGGCATGCCAGAATCCTTCAACGTATTGTTGAAAGAGATTCGTTCGCTGGGTATCAACATCGAACTGGAAGACGAGTAATTCTCGCTCAAACAGGTCACTG
+
CCCCCGGGGGGGGGGGGGGGGGGGGGGGGGGGGGGGGGGGGGGGGGGGGG<FGGGGGGGGGGGGGGG,<:CFFGGGGGGGGGGGGGGGGGGGGGGGGGGGGGGGGGGGGGGGGGGGGGGGGGGGGGGGGGGGGGGGGGGGGGGGGGGGGGGGGGGGGGGGGGGGGGGGGGGGGGGGFGGGGGGGGGGGCGGGCCCGGGGGGGGGGGGGGGGGGGGGFGGGGGGGDGGGGGGFGGFGGFGGFGGGGGGG@EGFFGFFFFFFFFFFFGFFGFFFFFFFFFFFFFBDFFFFF?<?<B<AF?25)
@M01607:188:000000000-KTTC9:1:1101:17652:2250 1:N:0:GAAGTGCT+TAAGCGCA
CATCGCTGACGAGTAACCGGATCCCCGATCCGTGGACTTGTCAGCGACTGAGGAAACAGACAAACAATATGCTGAGGTTTTTTATAAGACGCACCTCAGCAAATTAATGTGCAGGAAATGCTCACCGTTAAGTCTGATGACGTGAACGGTCGTACCAAGATGTATAAAAACATCGTGGACGGCAACCATCAGATGGAGCCGGGCATGCCAGAATCCTTCAACGTATTGTTGAAAGAGATTCGTTCGCTGGGTATCAACATCGAACTGGAAGACGAGTAATTCTCGCTCAAACAGGTCACTG
+
CCCCCGGGGGGGFGGGGGGGGGGGGGGGGGGGGGGGGGGGGGGGGGGGGGGGGGGGGGGGGGGGGGG,:CFFGGGGGGFGGGGGGGGGGGGGGGGGGGGGGGGGGGGGGGGGGGGGGGGGGGGGGGGGGGGGGGGGGGGGGGGGGGGGGGGGGGGGGGGGGGGGGGGGGGGGGGGGGGGGGGGGGGGGGGGGGGGGGGGGGGGGGGGGGGGGGGGGFGGGGGGGGGGGFGGGGGFGGFGGFGGGFGGCDDGFFGFFFFFFFFFFFFFFGFBF?BF>FFFFFBAAB?6?FFFFFFFF?FFF2
@M01607:188:000000000-KTTC9:1:1101:13504:2263 1:N:0:GAAGTGCT+TAAGCGCA
CATCGCTGACGAGTAACCGGATCCCCGATCCGTGGACTTGTCAGCGACTGAGGAAACAGACACTAAGCGCGCTGAGGCTGTTCAGATGCCTCCCCTCAGCATTGGAATCTGCAGGAAATGCTCACCGTTAAGTCTGATGACGTGAACGGTCGTACCAAGATGTATAAAAACATCGTGGACGGCAACCATCAGATGGAGCCGGGCATGCCAGAATCCTTCAACGTATTGTTGAAAGAGATTCGTTCGCTGGGTATCAACATCGAACTGGAAGACGAGTAATTCTCGCTCAAACAGGTCACTG
+
CCCCCGGGGGGGGGGGGGGGGGGGGGGGGGGGGGGGGGGGGGGGGGGGGGGGGGGGGGGGGGGGGGG8:FGGGGGGGGGGFGGGGGGGGGGGGGGGGGGGGGGGGGGGGGGGGGGGGGGGGGGGGGGGGGGGGGGGGGGGGGGGGGGGGGGGGGGGGGGGGGGGGGGGGGGGGGGGGGGGGGGGGGGGGGGGGGGGGGGGGGGGGGGGGGGGGGGGFGGGGGGGG?FGGGGGFGFFGFGGFGGGGGDGFDGFFCFF?)=?BFFFFG@FFFFFF?B;<FFFFF<916-39<<BB?B<:?:A)
@M01607:188:000000000-KTTC9:1:1101:17357:2264 1:N:0:GAAGTGCT+TAAGCGCA
CATCGCTGACGAGTAACCGGATCCCCGATCCGTGGACTTGTCAGCGACTGAGGAAACAGACACAAGAGTAGCTGAGGGCACCCTGTAAGTCCGCCTCAGCCACGTTTGTTGCAGGAAATGCTCACCGTTAAGTCTGATGACGTGAACGGTCGTACCAAGATGTATGAAAACATCGTGGACGGCAACCATCAGATGGAGCCGGGCATGCCAGAATCCTTCAACGTATTGTTGAAAGAGATTCGTTCGCTGGGTATCAACATCGAACTGGAAGACGAGTAATTCTCGCTCAAACAGGTCACTG
+
CCCCCGGGGGGGFFGGGGGGGGGGGGGDGGGGGGGDGGGGGGGGGGGGGGGFGGGGGGGGGGGGGGGFFGGGGGGGGGGGGGGGGGGGGGGGGGGGGGGGGGGGGGGGGGGGGGGGGGGGGFGGGGGGGGGGGGGGGGGGGGGGGGGGGGGGGGGGGGGGGGGGGGGGGGGGGFGGGGGGGGGGGGGGGGGGFGGGGGGGGGGGGGCGFGGGGGGGFGGGGGGGFGGGFGDFFGFGGFGGFGGGGGGGFFGFFF8FFFFF::?FFFFFGFFFFBFFFBFFA<ADFB,39?2<<?:A>??F)
@M01607:188:000000000-KTTC9:1:1101:17199:2266 1:N:0:GAAGTGCT+TAAGCGCA
CATCGCTGACGAGTAACCGGATCCCCGATCCGTGGACTTGTCAGCGACTGAGGAAACAGACATATGGTGAGCTGAGGTGTAGGGAACTAGATTCCTCAGCAGATGCAGCTGCAGGAAATGCTCACCGTTAAGTCTGATGACGTGAACGGTCGTACCAAGATGTATAAAAACATCGTGGACGGCAACCATCAGATGGAGCCGGGCATGCCAGAATCCTTCAACGTATTGTTGAAAGAGATTCGTTCGCTGGGTATCAACATCGAACTGGAAGACGAGTAATTCTCGCTCAAACAGGTCACTG
+
CCCCCGGGGGGGGGGGGGGGGGGGGGGGGGGGGGGGGGGGGGGGGGGGGGGGGGGGGGGGGGGGGGG,:CFGGGGGGGGGGGGGGGGGGGGGGGGGGGGGGGGGGGGGGGGGGGGGGGGGGGGGGGGGGGGGGGGGGGGGGGGGGGGGGGGGGGGGGGGGGGGGGGGGGGGGGGGGGGGGGGGGGGGGGGGGGGGGGGGGGGGGGGGGGGGGGGGGFGGGGGGGGGGGFGGGGGFGGFFGFGFGGGGDEEDFFDFFFFFFFFFFFGFFGFFFFFFFFFFFFFFAF??B>F>DFFFA::BF4
@M01607:188:000000000-KTTC9:1:1101:21179:2266 1:N:0:GAAGTGCT+TAAGCGCA
CATCGCTGACGAGTAACCGGATCCCCGATCCGTGGACTTGTCAGCGACTGAGGAAACAGACGTTCGGTTCGCTGAGGCGTTCTGCAGTGTCAACCTCAGCTTACCTATGTGCAGGAAATGCTCACCGTTAAGTCTGATGACGTGAACGGTCGTACCAAGATGTATAAAAACATCGTGGACGGCAACCATCAGATGGAGCCGGGCATGCCAGAATCCTTCAACGTATTGTTGAAAGAGATTCGTTCGCTGGGTATCAACATCGAACTGGAAGACGAGTAATTCTCGCTCAAACAGGTCACTG
+
CCCCCGGGGGGGGGGGGGGGGGGGGGGGGGGGGGGGGGGGGGGGGGGGGGGGGGGGGGGGGGGGGGGEGGGGGGGGGGGGGGGGGGGGGGGGGGGGGGGGGGGGGGGGGGGGGGGGGGGGGGGGGGGGGGGGGGGGGGGGGGGGGGGGGGGGGGGGGGGGGGGGGGGGGGGGGGGGGGGGGGGGGGGGGGGGGGGGGGGGGGGGGGGGGGGGGGGGFGGGGGGGGGGGGGGGGGFGGFGGFGGGGGGGFFGFFGFFFFFFFFFFFGFFGFFFFFB;BFFFFFFFFFFFFFBBFFFA??FB)
@M01607:188:000000000-KTTC9:1:1101:18909:2270 1:N:0:GAAGTGCT+TAAGCGCA
CATCGCTGACGAGTAACCGGATCCCCGATCCGTGGACTTGTCAGCGACTGAGGAAACAGACCCAACCTTAGCTGAGGCACTATGAAGAATACGCCTCAGCGTCATTCTTTGCAGGAAATGCTCACCGTTAAGTCTGATGACGTGAACGGTCGTACCAAGATGTATAAAAACATCGTGGACGGCAACCATCAGATGGAGCCGGGCATGCCAGAATCCTTCAACGTATTGTTGAAAGAGATTCGTTCGCTGGGTATCAACATCGAACTGGAAGACGAGTAATTCTCGCTCAAACAGGTCACTG
+
CCCCCGGGGGGGGGGGG9FGGGGFGGG@FGGGGGGGGGFFF<FEGGEFFGGFG@FGGGGGGFFFGFGC<FFGGGGGFCGGGGGGGGGGGGFGGCCFGGGGGGGEGFFGGGGGGGGGGGFGGGGGDFC<BFEFFGGGGGGGGGF:>DCGFFGCFGGGFFGFGGGGGGGGGD<CFGGGGGGFG>CGGFGGFGGFFDFGGCGGGGGGGGCFGGGGFEFGFFGFF7C9E:EGGGDFGGFGGFGGFGGGFGG<>3>@FGFFFFFF>:5?FCFFF:?FF<B>FFFFFABB??B6923>6?<>>?)6)
@M01607:188:000000000-KTTC9:1:1101:11288:2271 1:N:0:GAAGTGCT+TAAGCGCA
CATCGCTGACGAGTAACCGGATCCCCGATCCGTGGACTTGTCAGCGACTGAGGAAACAGACGAAATGATAGCTGAGGGAAATTATGCCGAACGCCTCAGCATGACAAGATGCAGGAAATGCTCACCGTTAAGTCTGATGACGTGAACGGTCGTACCAAGATGTATAAAAACATCGTGGACGGCAACCATCAGATGGAGCCGGGCATGCCAGAATCCTTCAACGTATTGTTGAAAGAGATTCGTTCGCTGGGTATCAACATCGAACTGGAAGACGAGTAATTCTCGCTCAAACAGGTCACTT
+
CCCCCGGGDGGGGGGGGGGGGGGGGGGGGGGGGGGGGGGGGGGGGGEGGGFFGGGGGGGGGGGGGGG,<CFDFGDGGGGGGGFGGGGGGGGGGGGGGGGGGGGGGGGGGGGGGGGGGGGGGGGGGGGGGGGGGGGGGGGGGGGEGGGGGGGGGGGGGGGGGGGGGGGGGGGGGGGGFGDGDEGGGGGGGGFGGGGGGGGGGGGGGGGGGGGGCFGGFGGDGFGGG7FGGGGGDFFGGFDGFGGGGGGDDFGFFCF?FFFFFFFFFFFFGFFFFFF9BFFFB<:)16:6>B<>??BF7:BD)
@M01607:188:000000000-KTTC9:1:1101:12921:2273 1:N:0:GAAGTGCT+TAAGCGCA
CATCGCTGACGAGTAACCGGATCCCCGATCCGTGGACTTGTCAGCGACTGAGGAAACAGACAATCCGGTGGCTGAGGGATTCGAGTTACACAACCTCAGCTTATGCGTATGCAGGAAATGCTCACCGTTAAGTCTGATGACGTGAACGGTCGTACCAAGATGTATAAAAACATCGTGGACGGCAACCATCAGATGGAGCCGGGCATGCCAGAATCCTTCAACGTATTGTTGAAAGAGATTCGTTCGCTGGGTATCAACATCGAACTGGAAGACGAGTAATTCTCGCTCAAACAGGTCACTG
+
CCCCCGGGGGGGGGGGGGGGGGGGGGGGGGGGGGGGGGGGGGGGGGGGGGGGGGGGGGGGGGGGGGGCEGGGGGGGGEGGDFFGFGEFGGGGGGGGGFGGGFGGGGGEGGGGGGGGGGGGGGGGGGGG@FFGGGGGGGGGGGGGGGGGGGGGGGGGGGGGGGGGGGGGGGGFGGGGFGGFEGGGGGGGCFFGGDGGGFGGGGCEEFGGGGGGGGGDFGGGGGGGGG?FFGGGGGFCGFGGFGGGGGDDFFGFFGFFFFFFF?FFFGFFGFFFFBF9?FF?AFFFFFFFF<<>2??ABB:A.
@M01607:188:000000000-KTTC9:1:1101:8742:2284 1:N:0:GAAGTGCT+TAAGCGCA
CATCGCTGACGAGTAACCGGATCCCCGATCCGTGGACTTGTCAGCTACTGAGGAAACAGACGCACAGCTAGCTAGGGCGGTTCATTAATTGGCCTCAGCAACTTAATGTGCAGGAAATGCTCACCGTTAAGTCTGATGACGTGAACGGTCGTACCAAGATGTATAAAAACATCGTGGACGGCAACCATCAGATGGAGCCGGGCATGCCAGAATCCTTCAACGTATTGTTGAAAGAGATTCGTTCGCTGGGTATCAACATCGAACTGGAAGACGAGTAATTCTCGCTCAAACAGGTCACTGC
+
CCCCCGGG@FGGGGGFGAFGDGE@FGE:EGGGGGGGGGG,FFFEG,6FFEAFF8CEFEFGGGCBF@CC,,CEGFG@EFGGBFGFEE?EFGFBCFEBB4FCEFGGGFFFGCFEGGCCFFFFCG9FEGEF7FE8@FGGFFFBFEFFCGGG:C7CEFGGCG,@CGFGGG9ECEFGGEGCEGE*>CG@FGGFFGCGGFFGGEEG5>E5FGFCG?F<<F+>FGGGGGGCGGGG?F7C;FFCFCECBFGGD)C95>C66DFF5??F6:4>FF?)9?B:>>>??2FF2-)-((.42>?<:(542>)))
@M01607:188:000000000-KTTC9:1:1101:7988:2296 1:N:0:GAAGTGCT+TAAGCGCA
CATCGCTGACGAGTAACCGGATCCCCGATCCGTGGACTTGTCAGCGACTGAGGAAACAGACGATTACGGAGCTGAGGAGGTAATGTAGTTGCACCTCAGCTCCCAGTTCTGCAGGAAATGCTCACCGTTAAGTCTGATGACGTGAACGGTCGTACCAAGATGTATAAAAACATCGTGGACGGCAACCATCAGATGGAGCCGGGCATGCCAGAATCCTTCAACGTATTGTTGAAAGAGATTCGTTCGCTGGGTATCAACATCGAACTGGAAGACGAGTAATTCTCGCTCAAACAGGTCACTG
+
CCCCCGGGGGGGGGGGGGGGGGGGGGGGGGGGGGGGGGGGGGGGGGGGGGFGGGGGGGGGGGGGGGGDFGGGGGGGGGGGGGGGGGGGGGGGGGGGGGGGGGGGGGGGGGGGGGGGGGGGGGGGGGGGGGGGGGGGGGGGGGGGGGGGGGGDGGGGGGGGGFGGGGFGGGGGGGGGGGGGGGGGGGGGGGGGGGGGGGGGGGCGGGGGGGGGGGGGFGGFGGGGGGFFFGDFFGFGGFGGFGGGGGGGFFDFFGFFFFFFFFFFFGFFGF<>FBF9?BFFFFFFF<??F?A?FFFA:0?B)
@M01607:188:000000000-KTTC9:1:1101:11919:2296 1:N:0:GAAGTGCT+TAAGCGCA
CATCGCTGACGAGCAACCGGATCCCCGATCCGTGGACTTGTCAGCGACTGAGGAAACAGACCCTAGACCTGCTGAGGGGCTAGTTCAGTTTTCCCTCAGCCATTGTATCTGCAGGAAATGCTCACCGTTAAGTCTGATGACGTGAACGGTCGTACCAAGATGTATAAAAACATCGTGGACGGCAACCATCAGATGGAGCCGGGCATGCCAGAATCCTTCAACGTATTGTTGAAAGAGATTCGTTCGCTGGGTATCAACATCGAACTGGAAGACGAGTAATTCTCGCTCAAACAGGTCACTT
+
CCCCCGGGGGGGGGGGGGGGGGGGGGGGGGGGGGGGGGGGGGGGGGGGGGGGGGGGGGGGGGGGGGGGGGGGGGGGGGGGGGGGGGGGGGGGGGGGGGGGGGGGGGGGGGGGGGGGGGGGGGGGGGGGGGGGGGGGGGGGGGGGGGGGGGGGGGGGGFFFGGGGGFGGGGGGGGGGGGGGGGGGGGGGGGGGGGGGGGGGGGGGGGGGGGGCGGGGFGGGGGGGGGGGGGGGGGFGGFGGFGGGFDGGFFGFFGFBFFFFFFFFFGFFGFFFFFBBF?FFFA2)4:?:3?ADB?FA??FF)
@M01607:188:000000000-KTTC9:1:1101:19561:2306 1:N:0:GAAGTGCT+TAAGCGCA
CATCGCTGACGAGTAACCGGATCCCCGATCCGTGGACTTGTCAGCGACTGAGGAAACAGACTGATAGCTTGCTGAGGTTTACAATATATGAATCCTCAGCTCGAGGGTATGCAGGAAATGCTCACCGTTAAGTCTGATGACGTGAACGGTCGTACCAAGATGTATAAAAACATCGTGGACGGCAACCATCAGATGGAGCCGGGCATGCCAGAATCCTTCAACGTATTGTTGAAAGAGATTCGTTCGCTGGGTATCAACATCGAACTGGAAGACGAGTAATTCTCGCTCAAACAGGTCACTG
+
CCCCCGGGGGGGGGGGGGGGGGGGGGGGGGGGGGGGGGGGGGGGGGGGGGGGGGGGGGGGGGGGGGGDFGGGGGGGGGGGGGGGGGGGGGGGGGGGGGGGGGGGGGGGGGGGGGGGGGGGGGGGGGGGGGGGGGGGGGGGGGGGGGGGGGGGGGGGGGGGGGGGGGGGGGGGGGGGGCGGGGGGGFGGGGFGGGGGGGGGGGGGGGGGGFGGFGGGFGCFFGGGGGGGGGGFGGFGGFFFFGGGG3CDDBGF?GFFFFFFFFFFFGFFDFF:FFFFF:FFFBAFFF?2;<>?6?FFFD>F)
@M01607:188:000000000-KTTC9:1:1101:7556:2308 1:N:0:GAAGTGCT+TAAGCGCA
CATCGCTGACGAGTAACCGGATCCCCGATCCGTGGACTTGTCAGCGACTGAGGAAACAGACTAGCTTTTAGCTGAGGCATTCGTCGTACTTTCCCTCAGCCTTCAATGGTGCAGGAAATGCTCACCGTTAAGTCTGATGACGTGAACGGTCGTACCAAGATGTATAAAAACATCGTGGACGGCAACCATCAGATGGAGCCGGGCATGCCAGAATCCTTCAACGTATTGTTGAAAGAGATTCGTTCGCTGGGTATCAACATCGAACTGGAAGACGAGTAATTCTCGCTCAAACAGGTCACTG
+
CCCCCGGGGGGGGGGGGGGGGGGGGGGGGGGGGGGGGGGGGGGGGGGGGGGGGGGGGGGGGGGGGGGCFGGGGGGGGGGGGGGGGGGGGGGGGGGGFGGGGGGGGGGFGGGGGGGGGGFGGGGGFGGGGGGGGFGGGGGGFGGGGGGGGGGGGGGFGGGGGGGGGGGGGGGFC?FGGGGGGGGGGGFGGGGGGFGGGGGGGDDGGGGGGGGGGGGGFGGGGGGDGEGGGGGGFCFCFFDCFDFGGDGGF>GFFCFFFFFFFBFFF*7?FFF@FFFF?FFFFFFBFBBBBF>F:?FF0:34)
@M01607:188:000000000-KTTC9:1:1101:9852:2308 1:N:0:GAAGTGCT+TAAGCGCA
CATCGCTGACGAGTAACCGGATCCCCGATCCGTGGACTTGTCAGCGACTGAGGAAACAGACATTGTGTCAGCTGAGGTTCGCTTGCGCGCATGCCTCAGCTTATATATTTGCAGGAAATGCTCACCGTTAAGTCTGATGACGTGAACGGTCGTACCAAGATGTATAAAAACATCGTGGACGGCAACCATCAGATGGAGCCGGGCATGCCAGAATCCTTCAACGTATTGTTGAAAGAGATTCGTTCGCTGGGTATCAACATCGAACTGGAAGACGAGTAATTCTCGCTCAAACAGGTCACTG
+
CCCCCGGGGGGGGGGGGGGGGGGGGGGGGGGGGGGGGGGGGGGGGGGGGGGGGGGGGGGGGGGGGGGFGGGGGGGGGGGGGGGGGGGGGGGGGGGGGGGGGGGGGGGGGGGGGGGGGGGGGGGGGGGGGGGGGGGGGGGGGGGGGGGGGGGGGGGGGGGGGGGGGGGGGGGGGGGGGGGGGGGGGGGGGGGGGGGGGGGGGGEGGGGGGGGGGGGGFGGGGGGGGGGGGFGGGFFFGFFFFGFGGGCDEFGFFGFFF56::??FFGF?F?8<??BF?BFF<AFA?::?F7>DFFFBBFFF)
@M01607:188:000000000-KTTC9:1:1101:12563:2323 1:N:0:GAAGTGCT+TAAGCGCA
CATCGCTGACGAGTAACCGGATCCCCGATCCGTGGACTTGTCAGCGACTGAGGAAACAGACCTGGGATATGCTGAGGGCGAAATCTGGACAATCCTCAGCTCCCAAACCTGCAGGAAATGCTCACCGTTAAGTCTGATGACGTGAACGGTCGTACCAAGATGTATAAAAACATCGTGGACGGCAACCATCAGATGGAGCCGGGCATGCCAGAATCCTTCAACGTATTGTTGAAAGAGATTCGTTCGCTGGGTATCAACATCGAACTGGAAGACGAGTAATTCTCGCTCAAACAGGTCACTG
+
CCCCCGGGGGGGGGGGGGGGGGGGGGGGGGGGGGGGGGGGGGGGGGGGGGGGGGGGGGGGGGGGGGGEGGGGGGGGGGGGGGGGGGGGGGGGGGGGGGGGGGGGGGGGGGGGGGGGGGGGGGGGGGGGGGGGGGGGGGGGGGGGGGGGGGGGGGGGGGGGGGGGGGGGGGGGGGGGGGGGGGGGGGGGGGGGGGGGGGGGGGGGGGGGGGGGGGGGFGGGGGGGGGGGGGGGGGFGGFGGFGCFGGGGFFGFFGFFFFFF>?@FFGFFGFFFFFFFFFFFFBBAFBBFFFAB??:B:?FF2
@M01607:188:000000000-KTTC9:1:1101:17684:2334 1:N:0:GAAGTGCT+TAAGCGCA
CATCGCTGACGAGTAACCGGATCCCCGATCCGTGGACTTGTCAGCGACTGAGGAAACAGACTTACGCTATGCTGAGGATAGGGCAAGAGACACCCTCAGCATTAATGACTGCAGGAAATGCTCACCGTTAAGTCTGATGACGTGAACGGTCGTACCAAGATGTATAAAAACATCGTGGACGGCAACCATCAGATGGAGCCGGGCATGCCAGAATCCTTCAACGTATTGTTGAAAGAGATTCGTTCGCTGGGTATCAACATCGAACTGGAAGACGAGTAATTCTCGCTCAAACAGGTCACTG
+
CCCCCGGGGGGGGGGGGGGGGGGFGGGGGGGGGGGGGGGGGGGGGGGGGGGGGGGGGGGGGGGGGGG,8BFEFGGGGGGGGGGGGGGGGGGGGGGGGGGGGGGGGGGGGGGGGGGGGGGGGGGGGGGGGGGGGGGGGGGGGGGGGGFGGGGGGGGGGGGGGGGGGGGGGGGGGGGGGGGGGGGGGGGGGGGGGFGGGGGGEGEEGGGGGGGGGGGGFGGGGGGGGGGGGGGFFCBGGFGGFGGGGGGGB@GFFGFFFFFFBFFFFFFFGFFF48>BFFFFFFFBF?F?F2AF?F?>7??F2
@M01607:188:000000000-KTTC9:1:1101:17642:2342 1:N:0:GAAGTGCT+TAAGCGCA
CATCGCTGACGAGTAACCGGATCCCCGATCCGTGGACTCGTCAGCGACTGAGGAAAAGACACACCGACAGCTGAGGTCGCTGATTTATACAGCCTCAGCAGTCAACCTTGCAGGAATGCTCACCGTTAAGTCTGATGACGTGAACGGTCGTACCAAGATGTATAAAAACATCGTGGACGGCAACCATCAGATGGAGCCGGGCATGCCAGAATCCTTCAACGTATTGTTGAAAGAGATTCGTTCGCTGGGTATCAACATCGAACTGGAAGACGAGTAATTCTCGCTCAAACAGGTCACTGCT
+
CCCCCGGGGGGGFFGGGGGGGGGGGGGGGGGGGGGGGGGGGGGGGGGGGGGGGGGGGGGGGGGGGGGGEGGGGGGGGGGGDGGGGGGGGGGGGGGGGGGGGGGGGGGGGGGGGGGGGGGDGGGGGFGGGGGGGGGGGGGGGGGGGGGGGGGGGGGGGGGGGGGGGGGGGGGGGGGGGGGGGGGGGGGGGGGGGGGGGGGGGGGFFGGGGGGGFGGGFGGGGGGGGGGGGGGGGGFGGFFGFDGGGGGDFFGFFGFFFFFFBFFFFFFFGFFFFFB?AFF?AFFFFBFFFFFFFF>DFDF?2
@M01607:188:000000000-KTTC9:1:1101:24118:2345 1:N:0:GAAGTGCT+TAAGCGCA
CATCGCTGACGAGTAACCGGATCCCCGATCCGTGGACTTGTCAGCGACTGAGGAAACAGACTCGGATGACGCTGAGGAGGTGTTTAATCCCATCCTCAGCGACTTTCGTTGCAGGAAATGCTCACCGTTAAGTCTGATGACGTGAACGGTCGTACCAAGATGTATAAAAACATCGTGGACGGCAACCATCAGATGGAGCCGGGCATGCCAGAATCCTTCAACGTATTGTTGAAAGAGATTCGTTCGCTGGGTATCAACATCGAACTGGAAGACGAGTAATTCTCGCTCAAACAGGTCACTG
+
CCCCCGGGGGGGGGGGGGGGGGGGGGGEGGGGGGGGGGGGGGGGGG@@@FGGGGGGGGGGGGGGGGG:CEFGGGGGGGGGGGGGGGGGGGGGGGGGGGGGGGGGGGGGGGGGGGGGGGGGGGGGGGGGGGGGGGGGGGGGGGGGGGGGGGGGGGGGGGGGGGGGGGGGGGGGGGGFFEGGGGGGGGGGFGGFDFGGGGGGGGGDGDGGGGGGGGGGFGGGGFGFGCGGCGGGGFBFGFGGFGCGGGGGFED:BFFFFFFFFFFFFFF?CF?55:928<FF<ABFFFFFFFBFFFFFFF09.
@M01607:188:000000000-KTTC9:1:1101:22408:2346 1:N:0:GAAGTGCT+TAAGCGCA
CATCGCTGACGAGTAACCGGATCCCCGATCCGTGGACTTGTCAGCGACTGAGGAAACAGACACGCTCTATGCTGAGGCGCATAGACACGTGTGCCTCAGCTTCGTGTAGTGCAGGAAATGCTCACCGTTAAGTCTGATGACGTGAACGGTCGTACCAAGATGTATAAAAACATCGTGGACGGCAACCATCAGATGGGGCCGGGCATGCCAGAATCCTTCAACGTATTGTTGAAAGAGATTCGTTCGCTGGGTATCAACATCGAACTGGAAGACGAGTAATTCTCGCTCAAACAGGTCACTG
+
CCCCCGGGGGGGGGGGGGGGGGGGGGGGGGGGGGGFGGGGGGGGGGGGGG8FGGGGGGGGGGGGGGG,:CEFGGGGGGGGGGGGGGGGGGGGGGGGGGGGGGGGGGGGGGGGGGGGGGGGGGGGGGGGGGGGGGGGGGGGGGGGGGGGGGGGGGGGGGGGGGGGGGGGGGGGGGGGFGGGGGGGGGGGGGGGGGGGGEGGGGGGGGGGGGGGGGGGFGGGGGGFFGGGGGGGFGFGGFGGFGGFFCCDDFDFFGFFF@FFFFFFFDFFG:377:(4<0@FB<<<:?((-57??FBA?F09)
@M01607:188:000000000-KTTC9:1:1101:13288:2358 1:N:0:GAAGTGCT+TAAGCGCA
CATCGCTGACGAGTAACCGGATCCCCGATCCGTGGACTTGTCAGCGACTGAGGAAACAGACAGAAAATCTGCTGAGGTACCGTTGGATTAACGCCTCAGCATGCTATTATGCAGGAAATGCTCACCGTTAAGTCTGATGACGTGAACGGTCGTACCAAGATGTATAAAAACATCGTGGACGGCAACCATCAGATGGAGCCGGGCATGCCAGAATCCTTCAACGTATTGTTGAAAGAGATTCGTTCGCTGGGTATCAACATCGAACTGGAAGACGAGTAATTCTCGCTCAAACAGGTCACTG
+
CCCCCGGGGGGGGGGGGGGGGGGGGGGGGGGGGGGGGGGGGGGGGGGGGGGGGGGGGGGGGGGGGGG,:CEFGGGGGGGGGGGGGGGGGGGGGGGGGGGGFGGGGGGGGGGGGGGGGGGGGGGGGGGGGGGGGGGGGGGGGGGGGGGGGGGGGGGGGGGGGGGGGGGGGGGGGGGGGGGGGGGGGGGGGGGGGGGGGDGGDGGGGGGGGGGGGGGGFGGGGGGGGGGFGGGGGGFGGFCFFGGGGGGDFFGFFGFFFFFFFFFFFGFFGFBFFFFFFFFFFFFFFFBFFFFF??:>::?B-
@M01607:188:000000000-KTTC9:1:1101:7060:2364 1:N:0:GAAGTGCT+TAAGCGCA
CATCGCTGACGAGTAACCGGATCCCCGATCCGTGGACTTGTCAGCGACTGAGGAAACAGACTAAAGAGGTGCTGAGGTAGATTTTACGCGCTACCTCGGCGCGGCTACCTGCAGGAAATGCTCACCGTTAAGTCTGATGACGTGAACGGTCGTACCAAGATGTATAAAAACATCGTGGACGGCAACCATCAGATGGAGCCGGGCATGCCAGAATCCTTCAACGTATTGTTGAAAGAGATTCGTTCGCTGGGTATCAACATCGAACTGGAAGACGAGTAATTCTCGCTCAAACAGGTCACTT
+
CCCCCGGGDGGGGGGGGGGGGGGGGGGGGGGGGGGGGGGGGGGGGGGGGGFGGGGGGGGGGGGGGGG<CEDEGGFGGGGGGGGGGGGGGGGGGGGCGGGG@GGGGGGGGGGGGGGGGGGGGGGGGGGEGGGGGGGGGGGGGGGGGGGGGGGGGGGGGGGGFGGGGGGGGGGGGGGGCFGGGGEEEGGGCGGGGGGGGFGDCGGGGFGGGGGGGGGGFGGGGGEFGGFGGGGGGGFGGF?FFDC>DGG37>CFFGFFBF?5>?FFFF@:FFFF?3>FFFFF2>F<BFB?F?FFF0?ABFB9)
@M01607:188:000000000-KTTC9:1:1101:19359:2373 1:N:0:GAAGTGCT+TAAGCGCA
CATCGCTGACGAGTAACCGGATCCCCGATCCGTGGACTTGTCAGCGACTGAGGAAACAGACAACTAGGCGGCTGAGGGGAGTAAAGATATCTTCCTCAGCTCAACTAAGTGCAGGAAATGCTCACCGTTAAGTCTGATGACGTGAACGGTCGTACCAAGATGTATAAAAACATCGTGGACGGCAACCATCAGATGGAGCCGGGCATGCCAGAATCCTTCAACGTATTGTTGAAAGAGATTCGTTCGCTGGGTATCAACATCGAACTGGAAGACGAGTAATTCTCGCTCAAACAGGTCACTG
+
CCCCCGGGGGGGGGGGGGGGGGGGGGGGGGGGGGGGGGGGGGGGGGGGGGGGGGGGGGGGGGGGGGG8EGGGGGGGGGGGGGGGGGGGGGGGGGGGGGGGGGGGGGGGGGGGGGGGGGGGGGGGGGGGGGGGGGGGGGGGGGGGGGGGGGGGGGGEGGGGGGGGGGGGGGGGGGGGGGGGGEGGGGGGGGGGGGGGGGGGGGGGGGGGGGGGGGGGFGGFFGGGGGGGGGGGGGFGGFGGFGGGGGGDDFGFFGFFFFFFFFFFFGFFDF?FF?FFFFFFA4<A?B??BFB<::?D??BF9
@M01607:188:000000000-KTTC9:1:1101:21556:2378 1:N:0:GAAGTGCT+TAAGCGCA
CATCGCTGACGAGTAACCGGATCCCCGATCCGTGGACTTGTCAGCGACTGAGGGAAACAGACATAGCTTGAGCTGAGGAATCTGATCACCCTGTCCTCAGCGTATGGTCCTGCAGGAAATGCTCACCGTTAAGTCTGATGACGTGAACGGTCGTACCAAGATGTATAAAAACATCGTGGACGGCAACCATCAGATGGAGCCGGGCATGCCAGAATCCTTCAACGTATTGTTGAAAGAGATTCGTTCGCTGGGTATCAACATCGAACTGGAAGACGAGTAATTCTCGCTCAAACAGGTCACT
+
CCCCCGGGGGGGGGGGGGGGGGGGGGGGGGGGGGGGGGGGGGGGGGGGEG<CFGGGGGGGGGGGGGG,<:FFGGGGGGGGGGGGGGGGGGGGGGGGGGFCGGGGGGGGGGGGGGGGGGGGGGGGGGGGGGGGGGGGGGGGGGGGGGGGGGGGGGGGGGGGGGGGGGGGGGGGGGGGGGGGGGGGGGGGGGGGGGFCGGGGGGGGGGGGGGGGGGGFFGGGGGGGFGGGGGGGGGFGGFG=FFGFGGGGFFGFFGFFFFFF<B@FFFFFGFFFFFFB6?FFFFF>28:?B648??:?B)5?4
@M01607:188:000000000-KTTC9:1:1101:21113:2379 1:N:0:GAAGTGCT+TAAGCGCA
CATCGCTGACGAGTAACCGGATCCCCGATCCGTGGACTTGTCAGCGACTGAGGAAACAGACAGTGTACCAGCTGAGGTCCCGTATGAAGCGAGCCTCAGCTTGCCATTTTGCAGGAAATGCTCACCGTTAAGTCTGATGACGTGAACGGTCGTACCAAGATGTATAAAAACATCGTGGACGGCAACCATCAGATGGAGCCGGGCATGCCAGAATCCTTCAACGTATTGTTGAAAGAGATTCGTTCGCTGGGTATCAACATCGAACTGGAAGACGAGTAATTCTCGCTCAAACAGGTCACTG
+
CCCCCGGGGGGGGGGGGGGGGGGGGGGGGGGGGGGGGGGGGGGGGGGGGGGGGGGGGGGGGGGGGGGEGGGGGGGGGGGGGGGGGGGGGGGGGGGGGGGGGGGGGGGGGGGGGGGGGGGGGGGGGGGGGGGGGGGGGGGDGGGGGGGGGGGGGGGGGGGGGGGGGGGGGGGGGGGGGGGGGGGGGGGGGGGGGGGGGGGGEGGGGGGGGGGGGGGGFGGGGGGGGGGGGGGFGGFGGFGGFGFGGGGGFFGFFGFFFFFFFFFFFGFFGFFFFFFF:?FFFFFFFF??FFFFFFF>BB?>)
@M01607:188:000000000-KTTC9:1:1101:17655:2383 1:N:0:GAAGTGCT+TTAGCGCA
CATCGCTGACGAGTAACCGGATCCCCGATCCGTGGATTTGTCAGCGACTGAGGAAACAGACATTAAATCCGCTGAGGGTCGGTAAGATGGTGCCCTCAGCCTTTGGCATGCAGGAAATGCTCACCGTTAAGTCTGATGACGTGAACGGTCGTACCAAGATGTATAAAAACATCGTGGACGGCAACCATCAGATGGAGCCGGGCATGCCAGAATCCTTCAACGTATTGTTGAAAGAGATTCGTTCGCTGGGTATCAACATCGAACTGGAAGACGAGTAATTCTCGCTCAAACAGGTCACTGC
+
CCCCCGGGGGGGFFGGGGGGGGGGGGGGGGGGGGGGGGGGGGGGGGGGGGGGGGGGGGGGGGGGGGGFFGGGGGGGGGGGGGGGGGGGGGGGGGGGGGGGGGGGGGGGGGGGGGGGGGGGGGGGGGGGGGGGGGGGGGGGGGGGGGGGGGGGGGGGGGGGGGGGGGGGGGGGGGGGGGGGGGGGGGGGGGGGGGGGGGGGGGGGGGGGGGGGGGGGFGGGGGEFFGGGGGGGGGFGGFGGFGGGGGGGFFGFFGFFFFFFFFFFFGFFGFFFFFFFBAFFFFFFFFFF<DFFFFF?DDBB2
@M01607:188:000000000-KTTC9:1:1101:13329:2385 1:N:0:GAAGTGCT+TAAGCGCA
CATCGCTGACGAGTAACCGGATCCCCGATCCGTGGACTTGTCAGCGACTGAGGAAACAGACTTAGAACCTGCTGAGGATTAGTATAGCTTCATCCTCAGCACTCATCTTTGCAGGAAATGCTCACCGTTAAGTCTGATGACGTGAACGGTCGCACCAAGATGTATAAAAACATCGTGGACGGCAACCATCAGATGGAGCCGGGCATGCCAGAATCCTTCAACGTATTGTTGAAAGAGATTCGTTCGCTGGGTATCAACATCGAACTGGAAGACGAGTAATTCTCGCTCAAACAGGTCACTT
+
CCCCCGGGGGGGGGGGGGGGGGGGGGGGGGGGGGGGGGGGGGGGGGGGGGGGGGGGGGGGGGGGGGGEGGGGGGGGGGGGGGGGGGGGGGGGGGGGGGGGGGGGGGGGGGGGGGGGGGGGGGGGGGGGGGGGGGGGGGGGGGGGGGGGGGGG7FGGGGGGGGGGGGGGGGGGGGGGGGGGGGGGGGGGGGGGGGGGGGGGGGGGGGGGGGGGGGGGFGGGGGGGGGGGGGGFFGFGGFGGFGGGGGGGFFGFFGFFFFFFBBFFFGFFG?<@FFFFF:FFBFA<BF?<;>FFB?FA2>FF)
@M01607:188:000000000-KTTC9:1:1101:20063:2389 1:N:0:GAAGTGCT+TAAGCGCA
CATCGCTGACGAGTAACCGGATCCCCGATCCGTGGACTTGTCAGCGACTGAGGAAACAGACGAGGAATACGCTGAGGCGGTCTCCAATAATACCCTCAGCACGTAAATATGCAGGAAATGCTCACCGTTAAGTCTGATGACGTGAACGGTCGTACCAAGATGTATAAAAACATCGTGGACGGCAACCATCAGATGGAGCCGGGCATGCCAGAATCCTTCAACGTATTGTTGAAAGAGATTCGTTCGCTGGGTATCAACATCGAACTGGAAGACGAGTAATTCTCGCTCAAACAGGTCACTG
+
CCCCCGGGGGGGGGGGGGGGGGGGGGGGGGGGGGGGGGGGGGGGGGGGGGGGGGGGGGGGGGGGGGGDGGGGGGGGGGGGGGGGGGGGGGGGGGGGGGGGGGGGGGGGGGGGGGGGGGGGGGGGGGGGGGGGGGGGGGGGGGGGGGGGGGGGGGGGGGGGGGGGGGGGGGGGGGGGGGGGGGGGGGGGGGGGGGGGGGGGGGGGGGGGGGGGGGGGFGGGGGGGGGGGGGGGGGFGGFGGFGGGGGGGFFGFFGFFFFFFFFFFFGFFGFFFF?B>FFFFFFFF?F??B?ADFFFB:02>)
@M01607:188:000000000-KTTC9:1:1101:17940:2393 1:N:0:GAAGTGCT+TAAGCGCA
CATCGCTGACGAGTAACCGGATCCCCGATCCGTGGACTTGTCAGCGACTGAGGAAACAGACTGTACATAAGCTGAGGCCTATTGCGCCTGTCTCCTCAGCAGAGTCCTATGCAGGAAATGCTCACCGTTAAGTCTGATGACGTGAACGGTCGTACCAAGATGTATAAAAACATCGTGGACGGCAACCATCAGATGGAGCCGGGCATGCCAGAATCCTTCAACGTATTGTTGAAAGAGATTCGTTCGCTGGGTATCAACATCGAACTGGAAGACGAGTAATTCTCGCTCAAACAGGTCACTG
+
CCCCCGGGGGGGFGGGGGGGGGGGGGGGGGGGGGGGGGGGGGGGGGGGGGGGGGGGGGGGGGGGGGG,<:CFGGGGGGGGGGGGGGGGGGGGGGGGGGGGGGGGGGGGGGGGGGGGGGGGGGGGGGGGGGGGGGGGGGGGGGGGGGGGGGGGGGGGGGGGGGGGGGGGGGGGGGGGGGGGGGGGGGGGGGGGGGGGGGGGGGGGGGGGGGGGGGGGFGGGGGGGGGGGGGGGGGFCCFGGFGGGGGGGFFGFFGFFFFFFFFFFFGFFCFB>FBFFFFFFFFFFFFFFFFFFFFFAFFFF2
@M01607:188:000000000-KTTC9:1:1101:17528:2402 1:N:0:GAAGTGCT+TAAGCGCA
CATCGCTGACGAGTAACCGGATCCCCGATCCGTGGACTTGTCAGCGACTGAGGAAACAGACTACGTCCAGGCTGAGGGCAGATTACGTTCTAACCTCAGCATCGCGTATTGCAGGAAATGCTCACCGTTAAGTCTGATGACGTGAACGGTCGTACCAAGATGTATAAAAACATCGTGGACGGCAACCATCAGATGGAGCCGGGCATGCCAGAATCCTTCAACGTATTGTTGAAAGAGATTCGTTCGCTGGGTATCAACATCGAACTGGAAGACGAGTAATTCTCGCTCAAACAGGTCACTG
+
CCCCCGGGGGGGGGGGGGGGGGGGGGGGGGGGGGGGGGGGGGGGGGGGGGGGGGGGGGGGGGGGGGGDGGGGGGGGGGGGGGGGGGGGGGGGGGGGGGGGGGGGGGGGGGGGGGGGGGGGGGGGGGGGGGGGGGGGGGGGGGGGGGGGGGGCFGGGGGGGGGGGGGGGGGGGGGGGGGGGGGGGGGGGGGGGGGGGGGGGGGGGGGGGGGGGGGGGFGGGGGGGGGGGGGGGGGFGGFGGFGGGGGGGFFGFFGFFFFFFFFFFFGFFGF?FFFFFFFFFFA>>B<:?FFFF?FFA:DFF2
@M01607:188:000000000-KTTC9:1:1101:13149:2409 1:N:0:GAAGTGCT+TAAGCGCA
CATCGCTGACGAGTAACCGGATCCCCGATCCGTGGACTTGTCAGCGACTGAGGAAACAGACCGAACATGGGCTGAGGTTTTAATACATGGCCACCTCAGCTGCGTACCTTGCAGGAAATGCTCACCGTTAAGTCTGATGACGTGAACGGTCGTACCAAGATGTATAAAAACATCGTGGACGGCAACCATCAGATGGAGCCGGGCATGCCAGAATCCTTCAACGTATTGTTGAAAGAGATTCGTTCGCTGGGTATCAACATCGAACTGGAAGACGAGTAATTCTCGCTCAAACAGGTCACTT
+
CCCCCGGGGGGGGGGGGGGGGGGGGGGGGGGGGGGGGGGGGGGGGGGGGGGGGGGGGGGGGGGGGGGFEFGGGGGGGGGGGGGGGGGGCFGGGGGGGGGGGGGGGGDGGGGGGGGGGGGGGGGGGGGGGGGGGGGGGGGGGGGGGGGGGGGGGGGGGGGGGGGGGGGGGGGGGGGGGGGGGGGGGGGGFGGGGGGGGGGGEGGGGGGGGGGGGGGGFGGGGGGGGFFGGGGGGGFGGFGGFGGGGGGDFDGFFGF*9FFFD<FFFGFFF425?:99?FFFA<:9011:B?<?0(35?724)
@M01607:188:000000000-KTTC9:1:1101:8930:2419 1:N:0:GAAGTGCT+TAAGCGCA
CATCGCTGACGAGTAACCGGATCCCCGATCCGTGGACTTGTCAGCGACTGAGGAAACAGACATGATTAAGGCTGAGGTTGTCTATACAACGACCTCAGCCCACTGAGCTGCAGGAAATGCTCACCGTTAAGTCTGATGACGTGAACGGTCGTACCAAGATGTATAAAAACATCGTGGACGGCAACCATCAGATGGAGCCGGGCATGCCAGAATCCTTCAACGTATTGTTGAAAGAGATTCGTTCGCTGGGTATCAACATCGAACTGGAAGACGAGTAATTCTCGCTCAAACCGGTCACTGC
+
CCCCCGGGGGGGGGGGGGGGGGGGGGGGGGGGGGGGGGGGGGGGGGGGGGGGGGGGGGGGGGGGGGG,<CEFGGGGGGGGGGGGGGGGGGGGGGGGGGGGGGGGGGGGGGGGGGGGGGGGGGGGGGGGGGGGGGGGGGGGGGGGGGGGGGGGGGGGGGGGGGGGGGGGGGGGGGGGGGGGGGGGGGGGGGGGGGGGGGGGGGGGGGGGGGGGGGGGFGGGGGGGGGGFGGGGGGFGGFGGFGGGGGGGFFGFFGFFFFFFB?FFFGFFGFFFFF>?FFFFB<<:BFFBFFF(7>>BFFBF7
@M01607:188:000000000-KTTC9:1:1101:23888:2421 1:N:0:GAAGTGCT+TAAGCGCA
CATCGCTGACGAGTAACCGGATCCCCGATCCGTGGACTTGTCAGCGACTGCGGAAACAGACCACCGACTTGCTGAGGCATCGGGGTAATATGACCTCAGCTTTATGGAATGCAGGAAATGCTCACCGTTAAGTCTGATGACGTGAACGGTCGTACCAAGATGTATAAAAACATCGTGGACGGCAACCATCAGATGGAGCCGGGCATGCCAGAATCCTTCAACGTATTGTTGAAAGAGATTCGTTCGCTGGGTATCAACATCGAACTGGAAGACGAGTAATTCTCGCTCAAACAGGTCACTG
+
CCCCCGGGGGGGGGGGGGGGGGGGGGGGGGGGGGGGGGGGGGGGGGGGGG8FGGGGGGGGGGGGGGGCFGGGGGGGGGGGGGECGFEGGFGGGGGGGGGGGGGGGGGGGGGGGGGGGGGGGGGGGGGFGGGGGGGGGGGGGGGGGFGGGGGGGGGGGGGGGGGGGGGGGGGGGGGG,FEGGGGGGGGGGGGGGGGGGGGGGGGGGGGGGGGGGGGGFGGGGGGGGGFFGGGFGGF<<@GGFGFGGGGGFFGFFG?@8?FFFFFF@C4?7?FFFB9>?FFFF><A??BFBFFF?:BB:F?A)
@M01607:188:000000000-KTTC9:1:1101:7904:2430 1:N:0:GAAGTGCT+TAAGCGCA
CATCGCTGACGAGTAACCGGATCCCCGATCCGTGGACTTGTCAGCGACTGAGGAAACAGACAATTTCTTGGCTGAGGATCTGTTTGACTTTATCCTCAGCCTGGTTGCTTGCAGGAAATGCTCACCGTTAAGTCTGATGACGTGAACGGTCGTACCAAGATGTATAAAAACATCGTGGACGGCAACCATCAGATGGAGCCGGGCATGCCAGAATCCTTCAACGTATTGTTGAAAGAGATTCGTTCGCTGGGTATCAACATCGAACTGGAAGACGAGTAATTCTCGCTCATACAGGTCACTG
+
-A@CCEGGGCFC7CFFE@CE7:C@EFGGGGDGGGGC@FFGGGFGGEDCFBC@CCEEGG8,CECFGAC,<::CEEGGGFGGFFFGGGGFFGGFGF<F<E4FGFFCFGE<FFGFFGGGF8FCAFAEAACGFGF<FFFG<FEF9CCB<F<F=FGEGEGCDFF?FCFCGGFDFGGGEDCGGCC,>CEEGGC:>@EEGGGGDDCE5ECGG8CFG9FCFFFFFGGG>FECCFEF<@*13==4>A7CFG<<FDGG:BGFFFF9*7?F?05@@C*<FFBFF<;BF1@FFFFFB6(43).6?<BAB?7<)
@M01607:188:000000000-KTTC9:1:1101:19755:2433 1:N:0:GAAGTGCT+TAAGCGCA
CATCGCTGACGAGTAACCGGATCCCCGATCCGTGGACTTGTCAGCGACTGAGGAAACAGACAAAGTACCGGCTGAGGTACTGAGTTTTCTATTCCTCAGCTCATTAAAGTGCAGGAAATGCTCACCGTTAAGTCTGATGACGTGAACGGTCGTACCAAGATGTATAAAAACATCGTGGACGGCAACCATCAGATGGAGCCGGGCATGCCAGAATCCTTCAACGTATTGTTGAAAGAGATTCGTTCGCTGGGTATCAACATCGAACTGGAAGACGAGTAATTCTCGCTCAAACAGGTCACTT
+
CCCCCGGGGGGGGGGGGGGGGGGGGGGGGGGGGGGGGGGGGGGGGGGGGGGGGGGGGGGGGGGGGGGFGGGGGGGGGGGGGGGGGFGGGGGGGGGGGGGGGGGGGGGGGGGGGGGGGGGGGGGGGGGGGGGGFGGGGGGGGGGGGGGGGGGGGGGGGGGFGGGGGGGGGGGGGGGGGGGGGGGGGGGGGGGGGGGGFGGGEGGGGGGGGGFGGGGGFGGGGFGGGGGGGGGGGFFFGFGGFGGGFDGG>EGFFGFFBFFFFFFFFGFF4?:FF?FFFFFFFF>>?F?FFFA>6?BA>7:A)
@M01607:188:000000000-KTTC9:1:1101:17399:2447 1:N:0:GAAGTGCT+TAAGCGCA
CATCGCTGACGAGTAACCGGATCCCCGATCCGTGGACTTGTCAGCGACTGAGGAACAGACAGTATTGACGCTGAGGGTGGTGTATGACGAATCCTCAGCTTTGCGTGCTGCAGGAAATGCTCACCGTTAAGTCTGATGACGTGAACGGTCGTACCAAGATGTATAAAAACATCGTGGACGGCAACCATCAGATGGAGCCGGGCATGCCAGAATCCTTCAACGTATTGTTGAAAGAGATTCGTTCGCTGGGTATCAACATCGAACTGGAAGACGAGTAATTCTCGCTCAAACAGGTCACTGC
+
CCCCCGGGGGGGGGGGGGGGGGGGGGGGGGGGGGGGGGGGGGGGGGGGGGGGGGGGGGGGGGGGGGG,<BFFGGGGGGGGGGGGGGGGGGGGGGGGGGGGGGGGGGGGGGGGGGGGGGGGGGGGGGGGGGGGGGGGGGGGGGGGGGGGGGGGGGGGGGGGGGGGGGGGGGGGGGGGGGGGGGGGGGGGGGGGGGGGGGGGGGGGGGGGGGGFGGGGFGGGGGGGGGGGGFGGGGFGGFGGFGGGGCDGFFFF?CFFFFFFFFFFFGFFGFBFEF><BDFFFFFFB??>FFFFFFF?F:2))
@M01607:188:000000000-KTTC9:1:1101:13670:2448 1:N:0:GAAGTGCT+TAAGCGCA
CATCGCTGACGAGTAACCGGATCCCCGATCCGTGGACTTGTCAGCGACTGAGGAAACAGACCATAGTCGCGCTGAGGTCCATGCACATCAACACCTCAGCTTGAACATTTGCAGGAAATGCTCACCGTTAAGTCTGATGACGTGAACGGTCGTACCAAGATGTATAAAAACATCGTGGACGGCAACCATCAGATGGAGCCGGGCATGCCAGAATCCTTCAACGTATTGTTGAAAGAGATTCGTTCGCTGGGTATCAACATCGAACTGGAAGACGAGTAATTCTCGCTCAAACAGGTCACTT
+
CCCCCGGGGGGGGGGGGGGGGGGGGGGGGGGGGGGGGGGGGGGGGGGGGGGGGGGGGGGGGGGGGGGE@FEGGGGGGGGGGGGGGGGGGGGGGGGGGGGGGGGGGGGGGGGGGGGGGGGGGGGGGGGGGGGGGGGGGGGGGGGGGGGGGGGGGGGGGGGGGGGGGGGGGGGGGGGGGGGGGGGGGGGGCGFFFGGGFGGGEGGGGGGGGGGGGFGGFGGGGGGGGGGGGGGFGGFGGFGGFGGFGDGGEFGFFFFFBFFFFFFFFGFFGFFFFB>BFFFFFFFFFFFFFFFFBFFF>??D-
@M01607:188:000000000-KTTC9:1:1101:16801:2464 1:N:0:GAAGTGCT+TAAGCGCA
CATCGCTGACGAGTAACCGGATCCCCGATCCGTGGACTTGTCAGCGACTGAGGAAACAGACGCCGTATGGGCTGAGGCGCAGTGGTAGCGGAGCCTCAGCGACGTAGTATGCAGGAAATGCTCACCGTTAAGTCTGATGACGTGAACGGTCGTACCAAGATGTATAAAAACATCGTGGACGGCAACCATCAGATGGAGCCGGGCATGCCAGAATCCTTCAACGTATTGTTGAAAGAGATTCGTTCGCTGGGTATCAACATCGAACTGGAAGACGAGTAATTCTCGCTCAAACAGGTCACTG
+
CCCCCGGGGGGGFGGGGGGGGGGGGGGGGGGGGGGGGGGGGGGGGGGGGGGGGGGGGGGGGGGGGGG,:CEFGGGGGGGGGGGGGGGGGGGGGGGGGGGGGGGGGGGGGGGGGGGGGGGGGGGGGGGGGGGGGGGGGGGGGGGGGGGGGGGGGGGGGGGGGGGGGGGGGGGGGGGGGGGGGGGGGGGGGGGGGGGGGGGGGGGGGGGGGGGGGGGGFGGGGGGGGGGGGGGGFEFFGFGGFGGGGGGGFFGFFGFFFFFFFF?F>CFFGF?@FBF9BBFFF24::?6?FFA?FFBB>DFB)
@M01607:188:000000000-KTTC9:1:1101:16410:2467 1:N:0:GAAGTGCT+TAAGCGCA
CATCGCTGACGAGTAACCGGATCCCCGATCCGTGGACTTGTCAGCGACTGAGGAAACAGACTGGACACTGGCTGAGGCCTTAGCTATATATACCCTCAGCACATCGTCTTGCAGGAAATGCTCACCGTTAAGTCTGATGACGTGAACGGTCGTACCAAGATGTATAAAAACATCGTGGACGGCAACCATCAGATGGAGCCGGGCATGCCAGAATCCTTCAACGTATTGTTGAAAGAGATTCGTTCGCTGGGTATCAACATCGAACTGGAAGACGAGTAATTCTCGCTCAAACAGGTCACTG
+
CCCCCGGGGGGGGFGGGGGGGGGGGGGGGGGGGGGGGGGGGGGGGGGGGGGGGGGGGGGGGGGGGGGCGGFGGGGGGGGGGGGGGGGGGGGGGGGGGGGGGGGGGGGGGGGGGGGGGGGGGGGGGGGGGGGFGGGGGGGGGGGGGGGGGGGGGGGGGGGGGGGGGGGGGGGGGGGGGGGGGGGGGGGGFGGGGGGGGGGGEGGGGGGGGFGGGGGGFGGGGGGGGGGGGGGGGGFGGFFGFGGGGGGGDFGFFGFFFFFFFFFFFDFFGFFFFFF>BFFFBFAABFF?B8ABF?<A:?FA)
@M01607:188:000000000-KTTC9:1:1101:23985:2467 1:N:0:GAAGTGCT+TAAGCGCA
CATCGCTGACGAGTAACCGGATCCCCGATCCGTGGACTTGTCAGCGACTGCGGAAACAGACAAGTGTCGTGCTGAGGGCAATGTAAGTTCCGCCCTCAGCATTGCCGTATGCAGGAAATGCTCACCGTTAAGTCTGATGACGTGAACGGTCGTACCAAGATGTATAAAAACGTCGTGGACGGCAACCATCAGATGGAGCCGGGCATGCCAGAATCCTTCAACGTATTGTTGAAAGAGATTCGTTCGCTGGGTATCAACATCGAACTGGAAGACGAGTAATTCTCGCTCAAACAGGTCACTG
+
CCCCCGGGGGGGGGGGGGGGGGGGGGGGGGGGGGGGGGGGGGGGGGGFGGEGGGGGGFFGGGFGGGGFEGFGGDEGGGGGGGGGGGGGGGGGGGGGGGFGGGGFGFGGGGGGGGGFFFGGGGGAFGGGGGGGGGCADFFGGGGGGDGFGGGGGGGGFFGDCGGFGGGGFGGGGGGGGGEDGDEEEGGGFFGGGGGFGGGGDGGG=EDGGGGGCFF?CGGGG7EG*<FGGGGCCGFFGFGGFD4CFCDGEEGFFGFFF@FFFF:FFG??F6:@F<>>B?FFF>AAF?::3?FFBB08?::A2
@M01607:188:000000000-KTTC9:1:1101:16019:2478 1:N:0:GAAGTGCT+TAAGCGCA
CATCGCTGACGAGTAACCGGATCCCCGATCCGTGGACTTGTCAGCGACTGAGGAAACGACTTACTGTGTGCTGAGGTGACTGCTTCTTTCTACCTCAGCACCCAATTTTGCAGGAAATGCTCACCGTTAAGTCTGATGACGTGAACGGTCGTACCAAGATGTATAAAAACATCGTGGACGGCAACCATCAGATGGAGCCGGGCATACCAGAATCCTTCAACGTATTGTTGAAAGAGATTCGTTCGCTGGGTATCAACATCGAACTGGAAGACGAGTAATTCTCGCTCAAACAGGTCACTGC
+
CCCCCGGGGGGGGGGGGGGGGGGGGGGGGGGGGGGGGGGGGGGGGGGGGGGGGGGGGGGGGGGGGGG9FGGGGGGGGGGGGGGGGGGGGGGGGGGFGGGGGGGGGGGGGGGGGGGGGGGGGGGGGGGGGGGGGGGGGGGGGGGGGGGGGGGGGGGGGGGGGGGGGGGGGGGGGGGGGGGGGGGGGGGGGGGGGGGGGGGGGGGGFGGGGGGGGGGGFGGGGGFGGGGGGGGGGGAFGFGGFGFFGGDDFDGFFGFFFFF:3?FFFGFFG@?FEFBF?AFFFBB?0<?FFAF?BFB:BFFB<
@M01607:188:000000000-KTTC9:1:1101:20183:2481 1:N:0:GAAGTGCT+TAAGCGCA
CATCGCTGACGAGTAACCGGATCCCCGATCCGTGGACTTGTCAGCGACTGAGGAAACAGACTAGGACGGCGCTGAGGAAAAGGACTAACACTACCTCAGCCCGACAATGTGCAGGAAATGCTCACCGTTAAGTCTGATGACGTGAACGGTCGTACCAAGATGTATAAAAACATCGTGGACGGCAACCATCAGATGGAGCCGGGCATGCCAGAATCCTTCAACGTATTGTTGAAAGAGATTCGTTCGCTGGGTATCAACATCGAACTGGAAGACGAGTAATTCTCGCTCAAACAGGTCACTG
+
@CCCCGGGGGGGGGGGF<FGGGGGGGGGGGGGGGGDGGGGGCFGGGGGGGGFFCGGGGGGGGGGGGGFGGGGGGGGGGGGFFECEGGGGFGGGGG9FGGGFGFGGGGGGGGGFGCEGGGGGGGGGCEFGGGDGGGGGGGGGGGCDFFGGGGGGCGFGFGGGGFGGG9@DFGGGGGGGGC8EGGGGGGG<CFGFGGG8BFGGGGGGGCGFFGGGFCFFGGGGGGG6EEGGGGCDCFGGFFGFGGG:DGDEFGFFDF=FFFF:6?@F4?FGF<>FF9BFFFFB9:2412?FFABFBF<:??<)
@M01607:188:000000000-KTTC9:1:1101:8179:2486 1:N:0:GAAGTGCT+TAAGCGCA
CATCGCTGACGAGTAACCGGATCCCCGATCCGTGGACTTGTCAGCGACTAGGAAACAGACTTTAGATATGCTGAGGTGCGTCAATGTTTTCTCCTCAGCAGTTCTGATTGCAGGAAATGCTCACCGTTAAGTCTGATGACGTGAACGGTCGTACCAAGATGTATAAAAACATCGTGGACGGCAACCATCAGATGGAGCCGGGCATGCCAGAATCCTTCAACGTATTGTTGAAAGAGATTCGTTCGCTGGGTATCAACATCGAACTGGAAGACGAGTAATTCTCGCTCAAACAGGTCACTGC
+
CCCCCGGGEGGGGGGGGGGGGGGGGGGGGGGGGGGGGGGGGGGGGGGG>FGGGGGGGGGGGGGGGGG,<CEFFGGGGGGGFDFGGGGGGGGGGGGGGGGGGFGGGGGGGGGGGGGGGGGGGGGGGGGGGGGGGGGGGGGGGGGGGGGGGGGGGGGGGGGGGGGGGGGGGGGGGDGGDGE6EGGGGGGFGGFGGGGGGGGCGGGGGGGGGGGFCGFGFGGGGGCF?CEGGGGGGGFFGFG78FGGDGG5BDGFFGFFFFFFFFFFFFFFGF:F>00:?AFFB<A<?<0;?ADFF?<0:>DA2
@M01607:188:000000000-KTTC9:1:1101:20394:2489 1:N:0:GAAGTGCT+TAAGCGCA
CATCGCTGACGAGTAACCGGATCCCCGATCCGTGGACTTGTCAGCGACTGAGGAAACAGACTCTGGAAGAGCTGAGGACACACAAGATAAGTGCCTCAGCTCTTTTGTATGCAGGAAATGCTCACCGTTAAGTCTGATGACGTGAACGGTCGTACCAAGATGTATAAAAACATCGTGGACGGCAACCATCAGATGGAGCCGGGCATGCCAGAATCCTTCAACGTATTGTTGAAAGAGATTCGTTCGCTGGGTATCAACATCGAACTGGAAGACGAGTAATTCTCGCTCAAACAGGTCACTG
+
CCCCCGGGGGGGGGGGGGGGGGGGGGGGGGGGGGGGGGGGGGGGGGGGGGGGGGGGGGGGGGGGGGG,:CFGGGGGGGGGGGGGGGGGGGGGGGGGGGGGGGGGGGGGGGGGGGGGGGGGGGGGGGGGGGGGGGGGGGGGGGGGGGGGGGGGGGGGGGGGGGGGGGGGGGGGGGGGGGGGGGGGGGGGGGGGGGGGGGGGGGGGGGGGGGGGGGGGFGDFGGGGGGGGGGGGGGFGGFGGFGGGGGGGFFGFFGFFFFFFFFFFFGFFCFBFFFFFFFFFFFFFF??FFFBFFBFF8::A)
@M01607:188:000000000-KTTC9:1:1101:9812:2491 1:N:0:GAAGTGCT+TAAGCGCA
CATCGCTGACGAGTAACCGGATCCCCGATCCGTGGACTTGTCAGCGACTGAGGAAACAGACTCTATTGGGGCTGAGGCAAATAGGGTTATGGCCCTCAGCGAGTAAAATTGCAGGAAATGCTCACCGTTAAGTCTGATGACGTGAACGGTCGTACCAAGATGTATAAAAACATCGTGGACGGCAACCATCAGATGGAGCCGGGCATGCCAGAATCCTTCAACGTATTGTTGAAAGAGATTCGTTCGCTGGGTATCAACACCGAACTGGAAGACGAGTAATTCTCGCTCAAACAGGTCACTG
+
CCCCCGGGGGGGGGGGGGGGGGGGGGGGGGGGGGGGGGGGGGGGGGGGGGGGGGGGGGGGGGGGGGG9EFGGGGGGGGGGGGGGGGGGGGGGGGGGGGGGGGGGGGGGGGGGGGGGGGGGGGGGGGGGGGGGGGGGGGGGGGGGGGGGGGGGGGGGGGGGGGGGGGGGGGGGGGGGGGGGGGGGGGGGGGGGGGGGEGGGEGGGGGGGGGGGGGGFFGGGGGGGGGGGGGGGGGFGGFGGFGGGGGGGFFGFFGFFF:FEFBEFFGFFGFFFFFFFFFFFFFFFFFFFF<>DFF?AB?DA)
@M01607:188:000000000-KTTC9:1:1101:13175:2506 1:N:0:GAAGTGCT+TAAGCGCA
CATCGCTGACGAGTAACCGGATCCCCGATCCGTGGACTTGTCAGCGACTGAGGAAACAGACGCAAATAATGCTGAGGCAATGCAGATAGCTCACCTCAGCCTAGATGGGTGCAGGAAATGCTCACCGTTAAGTCTGATGACGTGAACGGTCGTACCAAGATGTATAAAAACATCGTGGACGGCAACCATCAGATGGAGCCGGGCATGCCAGAATCCTTCAACGTATTGTTGAAAGAGATTCGTTCGCTGGGTATCAACATCGAACTGGAAGACGAGTAATTCTCGCTCAAACAGGTCACTT
+
CCCCCGGGGGFGGGGGGGGGGGGGGGGFGGGGGGGGGGGGGGGGGGGGGGFFGGGGGGGGGGGGGGG,:CCFGEGGGGGGGGGGGGGFGGGGGGGGGGGGGGFEFGGGGGCGFGGGGGGGGGGGCGGGGGGGGGGGGGGFAFGFFFGGGGGCFCFFGGGGGGGFGGGGGGGGGGGGGGGGGEGGGGGGGFGFFFGGGGGGDGEEGGGGGGGGGGGGFGGGC?EC=FGFGGGFG7BFGFG@A<FFGDGGF:CFFGFFFFFF>?FFFGFFDF<:@?>9??BF>4).86013?7?FB0<?:>A)
@M01607:188:000000000-KTTC9:1:1101:8940:2522 1:N:0:GAAGTGCT+TAAGCGCA
CATCGCTGACGAGTAACCGGATCCCCGATCCGTGGACTTGTCAGCGACTGAGGAAACAGACGTTGCAGGGGCTGAGGTTGAGGTGCGGGGCCACCTCAGCGAGTGCTTATGCAGGAAATGCTCACCGTTAAGTCTGATGACGTGAACGGTCGTACCAAGATGTATAAAAACATCGTGGACGGCAACCATCAGATGGAGCCGGGCATGCCAGAATCCTTCAACGTATTGTTGAAAGAGATTCGTTCGCTGGGTATCAACATCGAACTGGAAGACGAGTAATTCTCGCTCAAACAGGTCACTG
+
CCCCCGGGEGGGGGGGGFGGGGGGGGGGGGGGGGGGGGGGGGGGGGGGGGGGGGGGGGGGGGGGGGGFGGEGGGGDFGGGGGFGGGGGGGGGGGGGGGGGGGGGGGGGGGGGGGGEGGGGGGGFGFEDCGGGGGGGGGGGGGGGGGGGGGGGFCFGEFGGGGGECFGDGGDGGFEGGEGGDGGGGGGGGGGGGGGGFGGGGGGGGGG??E?GFGCGFGGG7AEGGGD?FGFGFFFGFFGF*5CF<DDGEEG?FF?F?407:15?F4/9D)45F21>((1=A:<>(-8?B2)).4(5)5)))
@M01607:188:000000000-KTTC9:1:1101:10409:2524 1:N:0:GAAGTGCT+TAAGCGCA
CATCGCTGACGAGTAACCGGATCCCCGATCCGTGGACTTGTCAGCGACTGAGGAAACAGACCTGTTTTGTGCTGAGGCAAGTTTTTAACACAGCCTCAGCGGGTATATCTGCAGGAAATGCTCACCGTTAAGTCTGATGACGTGAACGGTCGTACCAAGATGTATAAAAACATCGTGGACGGCAACCATCAGATGGAGCCGGGCATGCCAGAATCCTTCAACGTATTGTTGAAAGAGATTCGTTCGCTGGGTATCAACATCGAACTGGAAGACGAGTAATTCTCGCTCAAACAGGTCACTG
+
CCCCCGGGGGGGGGGGGFGGGGGGGGGGGGGGGGGGGGGGGGGGGGGGGGGGGFFGGGGGGGGGGGG,:CFGGGGGGGGGGGGGGGGGGGGGGGFFGGGGGGGGGGEFGGGGGGGGGGGDGGGGGGGGGGGGGGGGGGGGGGGGGGGGGGGGGGGGGGG8DEGAFGCGGFCFGGGGGDEGGGGGGGGGGGGGGGGGBFGGEEEGGGGGGGGGGGGGFGGFGGGFGGGFGFFC@CFGGFGGADCGGGGGF@DFBGFF6?F??6?FFC?F4?(5@?B>?<FFA<<BFB??9)8211?A?B::)
@M01607:188:000000000-KTTC9:1:1101:7460:2534 1:N:0:GAAGTGCT+TAAGCGCA
CATCGCTGACGAGTAACCGGATCCCCGATCCGTGGACTTGTCAGCGACTGAGGAAACAGACTCAACTTGAGCTGAGGCGTGATTTGTGAACCTCCTCAGCACTTTGTACTGCAGGAAATGCTCACCGTTAAGTCTGATGACGTGAACGGTCGTACCAAGATGTATAAAAACATCGTGGACGGCAACCATCAGATGGAGCCGGGCATGCCAGAATCCTTCAACGTATTGTTGAAAGAGATTCGTTCGCTGGGTATCAACATCGAACTGGAAGCCGAGTAATTCTCGCTCAAACAGGTCACTG
+
CCCCCGGGGGGGGGGGGGGGGGGGGGGGGGGGGGGGGGGFGGGGGGEGGGCFFGDFGGGGGGGGGGG,::CFFGGGGGGGGGGGGGGGGGGGGGGGGGGGGGGGGGGGGGGGGGGGGGGGGGGDGGFEFGFFFGGGGGGGGGGGGGGGGGGGGGGGGGGGGGGGGGGGGFGGGGGGGGEGGGGGGGGGGGGGGGGGGGGGGGGGGGFFGGFFDGGDFGGGGGGGFGGGGGGGDCBGGFGGFDFCCDCDFFGFFGFF*5@FFFFFF<=?C?8))49>FFFF<<BFFF?FFFFB?FBAF?0>)
@M01607:188:000000000-KTTC9:1:1101:18573:2548 1:N:0:GAAGTGCT+TAAGCGCA
CATCGCTGACGAGTAACCGGATCCCCGATCCGTGGACTTGTCAGCGACTGAGGAAACAGACCAGGTAGTAGCTGAGGGTCTATCGTTTATTACCCTCAGCCGTTAAACATGCAGGAAATGCTCACCGTTAAGTCTGATGACGTGAACGGTCGTACCAAGATGTATAAAAACATCGTGGACGGCAACCATCAGATGGAGCCGGGCATGCCAGAATCCTTCAACGTATTGTTGAAAGAGATTCGTTCGCTGGGTATCAACATCGAACTGGAAGACGAGTAATTCTCGCTCAAACAGGTCACTG
+
CCCCCGGG7EGGGGGGGGGGGDGGGGGGGGGGGGGGGGGGGGGGGGGGGGGGG@FGGGGGGGGGGGGFGFGGGGGGGGGGGGGGGGGGGGGGGGGCFGAGGGGGGGGGGGGGGGGEGGGGGGGGGGGFEGGGFGGGGGGFGGGGGGGGGGGGGGGGGGGGGFGGGGGGGGGCCCGGGEGGGEGGGGGGCGGGGGGGGGGGEGDCCFEGGFGGGF?FFGGGGGGCCFFGGGFGDGFGGFGGFGGCCCDCDFGFFGFFFFFFFBF5@GFFD?BFFBF>?FFFFAABFF0697ABB:?A?:?<)
@M01607:188:000000000-KTTC9:1:1101:6716:2557 1:N:0:GAAGTGCT+TAAGCGCA
CATCGCTGACGAGTAACCGGATCCCCGATCCGTGGACTTGTCAGCGACTGAGGAAACAGACGGAATGCATGCTGAGGACCACCAATTCACTGACCTCAGCCTGATTGGATGCAGGAAATGCTCACCGTTAAGTCTGATGACGTGAACGGTCGTACCAAGATGTATAAAAACATCGTGGACGGCAACCATCAGATGGAGCCGGGCATGCCAGAATCCTTCAACGTATTGTTGAAAGAGATTCGTTCGCTGGGTATCAACATCGAACTGGAAGACGAGTAATTCTCGCTCAAACAGGTCACTG
+
CCCCCGGGGGGGGGFGGGGGGGGGGGGGGGGGGGGGGGGGGGGGGGGGGGAGGGGGGGGFGGGEGGG<@FGGGGGGGGGGGGGGGGGGGGGGGGGGGGGGGGGGGGGGGGGGGGGGG8FGGGGGGGGGGGFGGGGGGGGGGGGGGGGGGGGGGGGGGGGGGGGGGGGGGGGGGGGGCGEGGGGCCGGGFGGGFGGFGGGGGGDGGGGGGGGG8<CFCGGFFFGGGGGGGGGGGFAC<8CCFGGGGGGGBFGFFGFFFFFFBFF?FG@FGF7.?:;FFF**<96<::(34222,4<A:))6)
@M01607:188:000000000-KTTC9:1:1101:8633:2578 1:N:0:GAAGTGCT+TAAGCGCA
CATCGCTGACGAGTAACCGGATCCCCGATCCGTGGACTTGTCAGCGACTGCGGAAACAGACGTTTGGACAGCTGAGGGCAGTTAACGAACTGTCCTCAGCAGTTACCCCTGCAGGAAATGCTCACCGTTAAGTCTGATGACGTGAACGGTCGTACCAAGATGTATAAAAACATCGTGGACGGCAACCATCAGATGGAGCCGGGCATGCCAGAATCCTTCAACGTATTGTTGAAAGAGATTCGTTCGCTGGGTATCAACATCGAACTGGAAGACGAGTAATTCTCGCTCAAACAGGTCACTG
+
CCCCCGGGGGGGGGGGGGGGGGGGGGGGGGGGGGGGGGGGGGGGGGGGGG8FFGGGGGGGGGGGGGG,:FFGGGGGGGGGGGGGGGGGGGGGGGGGGGGGGGGGGGGGGGGGGGGGGGGGGGGGGGGGGGGGGGGGGGGGGGGGGGGGGGGGGGGGGGGGGGGGGGGGGGGGGGGGGGGGGGGGGGGGGGGGGGGGGGGGGGGGGGGGGGGGGDGGFGGGGGGGGGGGGGGGGCFGGFGGFGGGGDGGFFGFFFFFFFFFFB?FFG?FGF15??9>67FB<DBA?F6?(8AF:?FB::?2-
@M01607:188:000000000-KTTC9:1:1101:22386:2582 1:N:0:GAAGTGCT+TAAGCGCA
CATCGCTGACGAGTAACCGGATCCCCGATCCGTGGACTTGTCAGCGACTGAGGAAACAGACAGAAACACTGCTGAGGCTCTCTCACCAAAAAGCCTCAGCAGAACCATCTGCAGGAAATGCTCACCGTTAAGTCTGATGACGTGAACGGTCGTACCAAGATGTATAAAAACATCGTGGACGGCAACCATCAGATGGAGCCGGGCATGCCAGAATCCTTCAACGTATTGTTGAAAGAGATTCGTTCGCTGGGTATCAACATCGAACTGGAAGACGAGTAATTCTCGCTCAAACAGGTCACTG
+
CCCCCGGGGGGGGGGGGGGGGGGGGGGGGGGGGGGGGGGGGGGGGGGGGG8FFGGGGGGGGGGGGGG,::CFGGGGGGGGGGGGGGGGGGGGGGGGGGGCFGGGGGGGGGGGGGGGGGGGGGGGGGGGGGGGGGGGGGGGGGGGGGGGGGGGGGGGGGGGGGGGGGGGGGGGGGGGGGGGGGGGGGGGGGGGFGGGGGGGG>EGGGGGGGGFFGGGFGGGGGGFGGGGGG;FGGFGGFGGFG<FGGGGFFGFFGFFF?FFFFFF:FFFGFF>??6;:?FFFFDF??3<B?4>?BFFBFFF4
@M01607:188:000000000-KTTC9:1:1101:12445:2589 1:N:0:GAAGTGCT+TAAGCGCA
CATCGCTGACGAGTAACCGGATCCCCGATCCGTGGACTTGTCAGCGACTGAGGAAACAGACCGGAACGTAGCTGAGGTTTGTGTTCTTATGAACCTCAGCTATTGGAGGTGCAGGAAATGCTCACCGTTAAGTCTGATGACGTGAACGGTCGTACCAAGATGTATAAAAACATCGTGGACGGCAACCATCAGATGGAGCCGGGCATGCCAGAATCCTTCAACGTATTGTTGAAAGAGATTCGTTCGCTGGGTATCAACATCGAACTGGAAGACGAGTAATTCTCGCTCAAACAGGTCACTG
+
CCCCCGGGGGGGGGGGGGGGGGGGGGGGGGGGGGGGGGGFGGGGGGGGGGGGGGGGGGGFGGGG:FGEGFGGGGGGGEFDFFFFCEGGFGGGGFDGFFGGG<FGGGGGGGGGGGCFFGGGGGDFEGGGCCFFGGGGGGFCFGFGGGGGGEGGGGGGGGGGG<FGGCFGCFFGFGCGGGCFEGGDEGGGCFCGGFGGGFG7*C:CEFCFGFGGGFFGFGG6CGEFFGGGG>CFGGFGGFGGFCGGGDG355CFFGFFFFFF?FFFFFFFFFBF@?09BFFFD<AB:??FF<AB1:?BBF?A)
@M01607:188:000000000-KTTC9:1:1101:22085:2596 1:N:0:GAAGTGCT+TAAGCGCA
CATCGCTGACGAGTAACCGGATCCCCGATCCGTGGACTTGTCAGCGACTGAGGAAACAGACATAGCTAATGCTGAGGATTTATACAACGCGTCCCTCAGCTTGGAGAATTGCAGGAAATGCTCACCGTTAAGTCTGATGACGTGAACGGTCGTACCAAGATGTATAAAAACATCGTGGACGGCAACCATCAGATGGAGCCGGGCATGCCAGAATCCTTCAACGTATTGTTGAAAGAGATTCGTTCGCTGGGTATCAACATCGAACTGGAAGACGAGTAATTCTCGCTCAAACAGGTCACTT
+
CCCCCGGGGGGGGGGGGGGGGGGGGGGGGGGGGGGGGGGGGGGGGGGGGG8FGGGGGGGGGGGGGGG,<CFGGGGGGGGGGGGGGGGGGGGGGGGGGGGGGGGGGGGGGGGGGGGGGGGGGGGGGGGGGGFGGGGGGGGGGGGGGGGGGGGGGGGGGGGGGGGGGGGGGGGGGGGG6@CFGGGCGGGGFGGGFGGGGGGGCEGGGGGGGGG6FFGGFFG9FFEGGFFGGGGFGGFDFFGGFGGGGGGGFFDFFFBFFF6?>?FF@FFF46?4FB903:FFFFFA:::?F<A<::BF:33))
@M01607:188:000000000-KTTC9:1:1101:10645:2604 1:N:0:GAAGTGCT+TAAGCGCA
CATCGCTGACGAGTAACCGGATCCCCGATCCGTGGACTTGTCAGCGACTGAGGAAACAGACGGGAGTTGTGCTGAGGTTTTACGTTGTGCGCACCTCAGCAACTGGATATGCAGGAAATGCTCACCGTTAAGTCTGATGACGTGAACGGTCGTACCAAGATGTATAAAAACATCGTGGACGGCAACCATCAGATGGAGCCGGGCATGCCAGAATCCTTCAACGTATTGTTGAAAGAGATTCGTTCGCTGGGTATCAACATCGAACTGGAAGACGAGTAATTCTCGCTCAAACAGGTCACTG
+
CCCCCGGGGGGGFGGGGGGGGGGGGGGGGGGGGGGGGGGGGGGGGGGGGGGGGGGGGGGGGGGGGGGGGGGGGGGGGGGGGGGGGGGGEGGGGGGGGGGGGGGGGGGGGGGGGGGGGGGGGGGGGGGGGGGGGGGGGGGGGGGGGGGGGGGGGGGGGGGGGGGGGGGGGGGGGGGGGGGGGGGDGGGGGGGGGGFGGGGGEGGGGGGGGFCCFGGGFGGGGGGGGCF7CGDFGGFGGFGGFGGGGGDGFFGFFGFFFFFFFFFFFGFFG4:5F?92::FFFA442?<<>DBBB:1A?706)
@M01607:188:000000000-KTTC9:1:1101:16831:2613 1:N:0:GAAGTGCT+TAAGCGCA
CATCGCTGACGAGTAACCGGATCCCCGATCCGTGGACTTGTCAGCGACTGAGGAAACAGACATAAGTGATGCTGAGGGCCTGAACCTGTTTAACCTCAGCCTTAAGATTTGCAGGAAATGCTCACCGTTAAGTCTGATGACGTGAACGGTCGTACCAAGATGTATAAAAACATCGTGGACGGCAACCATCAGATGGAGCCGGGCATGCCAGAATCCTTCAACGTATTGTTGAAAGAGATTCGTTCGCTGGGTATCAACATCGAACTGGAAGACGAGTAATTCTCGCTCAAACAGGTCACTG
+
CCCCCGGGGGGGFFFGGGGGGGGGGGGGGGGGGGGGGGGGGGGGGGGGGGGGGGGGGGGGGGGGGGG,CFGGGGGGGGGGGGGGGGGGGGGGGGGGGGGGGGGGGGGGGGGGGGGGGGGGGGGFGGGGGGGGGGGGGGGGGGGGGGGGGGGGEGGGGGGGGGGGGGGGGGGGGGGGGGGGGGGGGGGGGGGGGGGGGGGGGGGGGGGGGGGGGGGGFGGGGGGGGGGGGGGGG78CGFGGFGGGGGGCBFGFFGFFFFFFFFF?FGFFFFFFFFFFFFBFAFBB:??<(57?BF?<237A)
@M01607:188:000000000-KTTC9:1:1101:21580:2614 1:N:0:GAAGTGCT+TAAGCGCA
CATCGCTGACGAGTAACCGGATCCCCGATCCGTGGACTTGTCAGCGACTGAGGAAACAGACACATCTAACGCTGAGGGTATTCAAATATAGTTCCTCAGCAACGCACGATGCAGGAAATGCTCACCGTTAAGTCTGATGACGTGAACGGTCGTACCAAGATGTATAAAAACATCGTGGACGGCAACCATCAGATGGAGCCGGGCATGCCAGAATCCTTCAACGTATTGTTGAAAGAGATTCGTTCGCTGGGTATCAACATCGAACTGGAAGACGAGTAATTCTCGCTCAAACAGGTCACTG
+
CCCCCGGGGGGGGGGGGGGGGGGGGGGGGGGGGGGGGGGGGGGGGGGGGG<FGGGGGGGGGGGGGGG,<CFGGGGGGGGGGGGGGGGGGGGGGGGGGGGGGGGGGGGGGGGGGGGGGGGGGGGGGGGGGGGGGGGGGGGGGGGGGGGGGGGGGGGGGGGGGGGGGGGFGGGGGGGGGGGGGGGGGGGGGGGGGGGGGGGGGGGGGGGGGGGCFGGGFGGFGGGGGGGGEGGGGGFGGFGCCGFFGGGGFFGFFGFFFFF@D:FFFGFFGFFF@?FB??FFFFFFF?<B97>B:7?B8::A6
@M01607:188:000000000-KTTC9:1:1101:21389:2620 1:N:0:GAAGTGCT+TAAGCGCA
CATCGCTGACGAGTAACCGGATCCCCGATCCGTGGACTTGTCAGCGACTGAGGAAACAGACTCTACTGTGGCTGAGGAGAATTTTCATGCAACCCTCAGCAGTCACCGATGCAGGAAATGCTCACCGTTAAGTCTGATGACGTGAACGGTCGTACCAAGATGTATAAAAACATCGTGGACGGCAACCATCAGATGGAGCCGGGCATGCCAGAATCCTTCAACGTATTGTTGAAAGAGATTCGTTCGCTGGGTATCAACATCGAACTGGAAGACGAGTAATTCTCGCTCAAACAGGTCACTG
+
CCCCCGGGGGGGGGGGGGGGGGGGGGGGGGGGGGGGGGGGGGGGGGGGGGGGGGGGGGGGFGGGGGG@FGGGGGGGGGGGGGFGGGGGGGGGGGGGGGGGGGGGGGGGGGGGGGGGGGGGGGGGGGGGDDGGGFDGGGGGGGGGGGGGGGGGGGGGGGGGGGGGGGGGFGGGGGGGGGDGGGGGGGGGGGGGGGGGGGGGGGGGGGGGGGGGGGGGFGGGGGGGFGGGGGGGGFFFFFGGFGGGGGGGFFGFFGFFFFFFD:FFFDFFGFFFFFF;:?FFF2<A??18>B4<((38:7:A)
@M01607:188:000000000-KTTC9:1:1101:22595:2624 1:N:0:GAAGTGCT+TAAGCGCA
CATCGCTGACGAGTAACCGGATCCCCGATCCGTGGACTTGTCAGCGACTGAGGAAACAGACTTCTGGGATGCTGAGGGGTCACTACTTATGAACCTCAGCAATGCCTGCTGCAGGAAATGCTCACCGTTAAGTCTGATGACGTGAACGGTCGTACCAAGATGTATAAAAACATCGTGGACGGCAACCATCAGATGGAGCCGGGCATGCCAGAATCCTTCAACGTATTGTTGAAAGAGATTCGTTCGCTGGGTATCAACATCGAACTGGAAGACGTGTAATTCTCGCTCAAACAGGTCACTG
+
CCCCCGGGGGGGGGGGGGGGGGGGGGGGGGGGGGGGGGGGGGGGGGGGGG8FGGGGGGGGGGGGGGG8FFGGGGGGGGGGGGGGGGGGGGGGGGGGGGGFGGGGGGGGGGGGGGGGGGGGGGGGGGGGGGGGGGGGGGGGGGGGGGGGGGGGGGGGGGGGGGGGGGGGGGGGGGGGGGGGGGGGGFGGGGGGGGGGGGGGGGGGGGGGGGFFGFGGFGGGGGGFGGGGGGGGGGFGGFGGFGGGGGGGFFGFFGBFFFFFF<FFFGFFGF<FFB,2:?FFAFFFB?FFF?<?BBFB>?:4)
@M01607:188:000000000-KTTC9:1:1101:8850:2635 1:N:0:GAAGTGCT+TAAGCGCA
CATCGCTGACGAGTAACCGGATCCCCGATCCGTGGACTTGTCAGCGATGAGGAAACAGACGTAGGTCCAGCTGAGGGATAGTCCAAATTTAGCCTAGCCGGTTAGTGTGCAGGAAATGCTCACCGTTAAGTCTGATGACGTGAACGGTCGTACCAAGATGTATAAAAACATCGTGGACGGCAACCATCAGATGGAGCCGGGCATGCCAGAATCCTTCAACGTATTGTTGAAAGAGATTCGTTCGCTGGGTATCAACATCGAACTGGAAGACGAGTAATTCTCGCTCAAACAGGTCACTGCT
+
CCCCCGGGGGGGGGEGGGGGGGGGGGGGGGGGGGGGGGGGGGGGGGGGGGGGFGGGGGGGGGGGGGG@FGGGFGGGGGGGGGGGGGGGGGGGGGGGGGGGGGGEGGGGGGGGGGGGGGGGGFGCGGGGGGGGGGGGGGGGGGGGGGGGGGGGGGGGGGGGGGGGGGGEGGGGGGGGGGGGGGGGFGFGGGGGGGGGGGGGGGGGGGGGF@FGGGGGFGGGGGGGGGGGGGGGGCACFFGGFGFGGGGGE:FFFGFF=7?58?FF?GFFGF?F>6:?BFFF<412:?FFFF6?BA?DF9975
@M01607:188:000000000-KTTC9:1:1101:18164:2637 1:N:0:GAAGTGCT+TAAGCGCA
CATCGCTGACGAGTAACCGGATCCCCGATCCGTGGACTTGTCAGCGACGAGGAAACAGACAATGGGTATGCTGAGGAGGTAAGTGAATATGACCTCAGCAAATTCGTTTGCAGGAAATGCTCACCGTTAAGTCTGATGACGTGAACGGTCGTACCAAGATGTATAAAAACATCGTGGACGGCAACCATCAGATGGAGCCGGGCATGCCAGAATCCTTCAACGTATTGTTGAAAGAGATTCGTTCGCTGGGTATCAACATCGAACTGGAAGACGAGTAATTCTCGCTCAAACAGGTCACTGC
+
CCCCCGGGGGGGFGGGGGGGGGGGGGGGGGGGGGGGGGGGGGGGGGGGGGGGGGGGGGGGGGGGGGG,:CFGGGGGGGGGGGGGGGGGGGGGGGGGGGGGGGGGGGGGGGGGGGGGGGGGGGGGGGGGGGGGGGGGGGGGGGGGGGGGGGGGGGGGGGGGGGGGGGGGGGGGGGGGGGGGGGGGGGGGGGGGGGGGFGGEGGGGGGGGGFCGGGGGFGDFGDFFGGFFGFGFFGFGGFGGFGGGGGGGFFGFFGFFFFFF:BFFFGFFG5:F3(4??FFFBBFFF?B;<<28??A7?FB2)
@M01607:188:000000000-KTTC9:1:1101:15346:2651 1:N:0:GAAGTGCT+TAAGCGCA
CATCGCTGACGAGTAACCGGATCCCCGATCCGTGGACTTGTCAGCGACTGAGGAAACAGACGTTTTTAGCGCTGAGGGGCACTATTAGGCTGTCCTCAGCAAATAAATGTGCAGGAAATGCTCACCGTTAAGTCTGATGACGTGAACGGTCGTACCAAGATGTATAAAAACATCGTGGACGGCAACCATCAGATGGAGCCGGGCATGCCAGAATCCTTCAACGTATTGTTGAAAGAGATTCGTTCGCTGGGTATCAACATCGAACTGGAAGACGAGTAATTCTCGCTCAAACAGGTCACTG
+
CCCCCGGGGGGGGGGGGGGGGGGGGGGGGGGGGGGEGGGGGGGGGGGGGGGGGGGGGGGGGGGGGGG,:CFGGGGGGGGGGGGGGGGGGGGGGGGGGGGGGGGGGGGGGGGGGGGGGGGGGGGGGGGGGGGGGGGGGGGGGGGGGGGGGGGGGGGGGGGGGGGGGGGGGGGGGGGGGGGGGEEGGGGGGGGGGGGGGGGGGGGGGGGGGGGGGGGFFGGGGGGGGGGGGGCFGGFGGFGGFGGFGGGGFFGFFGFFFFFFF<FFFDFFGFFFFFF;FB?466AF:?BFFFAFFFB<>>>A)
@M01607:188:000000000-KTTC9:1:1101:7048:2651 1:N:0:GAAGTGCT+TAAGCGCA
CATCGCTGACGAGTAACCGGATCCCCGATCCGTGGACTTGTCAGCGACTGAGGAAACAGACGTGCCCATCGCTGAGGGAGGTATTATTTTCACCCTCAGCATTTCTCAATGCAGGAAATGCTCACCGTTAAGTCTGATGACGTGAACGGTCGTACCAAGATGTATAAAAACATCGTGGACGGCAACCATCAGATGGAGCCGGGCATGCCAGAATCCTTCAACGTATTGTTGAAAGAGATTCGTTCGCTGGGTATCAACATCGAACTGGAAGACGAGTAATTCTCGCTCAAACAGGTCACTG
+
CCCCCGGGGGGGGGGGGGGGGDGGGGGGEGGGGFG@FGDGGGGGGGGGGGEGGGGGGGGGGGGGGGG,:CBFGGGGGGGGGGGGGGGCGGGGGGGGGFEGGGGGGGGGGGGGGGGGGGGGGGGGGGGGDGGGGGGGGGGGGGGEGGGGGFGGCFGGGGGGGGGGFFFGGGGGGGGGGDGGEGGGGGGGGGGGGGGGCFGGGGGGGFFGGGGGGGGGFGFGGGGGGGGCFGGGFGFFGF<D=CDCFGDGFFGFF:@BF5?448)8;D@6FFFFFFF>B?FFFA421:::;<A??::B7?:2.
@M01607:188:000000000-KTTC9:1:1101:23278:2653 1:N:0:GAAGTGCT+TAAGCGCA
CATCGCTGACGAGTAACCGGATCCCCGACCCGTGGACTTGTCAGCGACTGCGGAAACAGACGCGCATTTCGCTGAGGCCGACAGTGGTGCTTCCCTCAGCCGTTGGTAATGCGGAAATGCTCACCGTTAAGTCTGATGACGTGAACGGTCGTACCAAGATGTATAAAAACATCGTGGACGGCAACCATCAGATGGAGCCGGGCATGCCAGAATCCTTCAACGTATTGTTGAAAGAGATTCGTTCGCTGGGTATCAACATCGAACTGGAAGACGAGTAATTCTCGCTCAAACAGGTCACTGC
+
@CCCCGGGGGGGGGGGGEGGGGGGFGGGGGGGGGGGGFGGGFGGGGEGEGCFG@EEGGGGGGGGGGGCCFGGGGGGFGDGGGEGGFGECEGGGGGGGGGGGGCGGGEGGGGGGGGDEGFFGGGGGEDFGGGFGGGGGFGGGGGGGGGGFGGGGGCCGGGFGGGGGGGGGGFGGGG<8FFEEGGGGGGE:EFFGGCFGFGC>EGGGGGGGFFFGGG?BFFGGGGGGGGGGGGGGGFFGFGGDGF97>DDEFG6?DFFFFFFFFF4:F@FFFFFFBBBFBFFFFF?01<F>7>?BF<FF>FF2
@M01607:188:000000000-KTTC9:1:1101:6789:2655 1:N:0:GAAGTGCT+TAAGCGCA
CATCGCTGACGAGTAACCGGATCCCCGATCCGTGGACTTGTCAGCGACTGAGGAAACAGACCTCATTCTAGCTGAGGTCGTATTCACAGTGTACCTCAGCGTCCTTTAATGCAGGAAATGCTCACCGTTAAGTCTGATGACGTGAACGGTCGTACCAAGATGTATAAAAACATCGTGGACGGCAACCATCAGATGGAGCCGGGCATGCCAGAATCCTTCAACGTATTGTTGAAAGAGATTCGTTCGCTGGGTATCAACATCGAACTGGAAGACGAGTAATTCTCGCTCAAACAGGTCACTG
+
CCCCCGGGGGGGGGGGGGGGGGGGGGGGGGGGGGGEGGGGGGGGGGGGGGDGGGGGGGGGGGGGGGGAGFFGGGGGGGGGGGGGGGGGGGGGGGGGGGGGGGGGGGGGGGGGGGGGFGGGGGGGGGGGGGGGGGGGGGGGGGGGGGGGGGGGGGGGGFGGGGGGGFGGGGGGGGGGGCCFGGGGDGDGGGGGGGGGGGGGGEEEGGGGGGGGGGGGFGGGGGGGGGGGGGGGGCA9C)+;ACFGGGGGFFGFFGFFFFFFFFF)59FFFFFFFFF>F<6=6<BAFFFFF2>??BF>D?DD)
@M01607:188:000000000-KTTC9:1:1101:23827:2667 1:N:0:GAAGTGCA+TAAGCGCA
CATCGCTGACGAGTAACCGGATCCCCGATCCGTGGACTTGTCAGCGACTGCGGAAACAGACCGATTTACGGCTGAGGTAGGTAGCTTGGAAACGCCTCAGCAAGGCGCATTGCAGGAAATGCTCACCGTTAAGTCTGATGACGTGAACGGTCGTACCAAGATGTATAAAAACATCGTGGACGGCAACCATCAGATGGAGCCGGGCATGCCAGAATCCTTCAACGTATTGTTGAAAGAGATTCGTTCGCTGGGTATCAACATCGAACTGGAAGACGAGTAATTCTCGCTCAAACAGGTCACT
+
CCCCCGGGGGGGGGGGGFGGGGGGGGGGGGGGGGGFGFGGGGGGGGGGGF,BFGGGGGGGGGGGGGG,<BCFGGFGGGGGGGGGGGGGGGGGGGGGGG,BFGGGGGGGGGGGGGGGGGGGGGGGGGGGGGGGGGGGGGGGGGGGGGGGGGGGGGGGGGGGGGGGGGGGGGGGGGGGGGGGGGGGDGFGGGGGGGGGGGGGGGGGGGGGGGGGGGGGFGGGGGGGGGGGGGGGGGFGGFGFFGGCFGGGFBGFFGFFFFFFFFFFFFFFG??FF?FFFFFFFFFDDF6:?9?BFFFFF?FF-
@M01607:188:000000000-KTTC9:1:1101:9513:2675 1:N:0:GAAGTGCT+TAAGCGCA
CATCGCTGACGAGTAACCGGATCCCCGATCCGTGGACTTGTCAGCGACTGAGGAAACAGACGAATATACGGCTGAGGGGGAAATTGTGCTGGACCTCAGCATTTCCGCATGCAGGAAATGCTCACCGTTAAGTCTGATGACGTGAACGGTCGTACCAAGATGTATAAAAACATCGTGGACGGCAACCATCAGATGGAGCCGGGCATGCCAGAATCCTTCAACGTATTGTTGAAAGAGATTCGTTCGCTGGGTATCAACATCGAACTGGAAGACGAGTAATTCTCGCTCAAACAGGTCACTT
+
CCCCCGGGGGGGGGGGGGGGGGGGGGGGGGGGGGGFGGGGGGGGGGGGGGGGGGGGGGGGGGGGGGG,<EFGGGGGGGGGGGGGGGGGGGGGGGGGGGGGGGGGGGGGGGGGGGGGGGGGGGGGGGGGGGGGGGGGGGGGGGGGGGGGGGGGGGGGGGGGGGGGGGGGGGGGGGGGGGGGGGDEGGGGGGGGGGGGGGGGGGGGGGGGGGGGGGGGFGGGGGGFGGGGDGFFFGFGG?FFFGGGGGGGFFGFFGFFFFFFFFFFFGFFGF?FF?BFFFFFFF9ABFFFBFFB?<FBFD2A)
@M01607:188:000000000-KTTC9:1:1101:8224:2680 1:N:0:GAAGTGCT+TAAGCGCA
CATCGCTGACGAGTAACCGGATCCCCGATCCGTGGACTTGTCAGCGACTGAGGAAACAGACTTTGTCAATGCTGAGGCACGAGGATCGTTTAGCCTCAGCGTGCTGTAGTGCAGGAAATGCTCACCGTTAAGTCTGATGACGTGAACGGTCGTACCAAGATGTATAAAAACATCGTGGACGGCAACCATCAGATGGAGCCGGGCATGCCAGAATCCTTCAACGTATTGTTGAAAGAGATTCGTTCGCTGGGTATCAACATCGAACTGGAAGACGAGTAATTCTCGCTCAAACAGGTCACTT
+
CCCCCGGGGGGGGGGGGGGGGGGGGGGGGGGGGGGGGGGGGGGGGGGGGGCGGGGGGGGGGGGGGGG,<CCFGGGGGGGGGGGGGGGGGGGGGGGGGGGGGGGGGGGGGGGGGGGGGGGGGGGGGGGGGGGGGGGGGGGGGGGGGGGGGGGGGGGGFGGGGGGGGGGGGGGGGGGGGGGGGGGGGGGGGGGGGGGGGGGGGGGGGGGGGGGFGGGGFGGGGGGGGGGGGGGGG7B47FGGFGGGGDCGFFGFFGF4F5@FF?@FFGF@FF:4?69>6??BA9<<16149?DB08(8:08>)
@M01607:188:000000000-KTTC9:1:1101:10261:2690 1:N:0:GAAGTGCT+TAAGCGCA
CATCGCTGACGAGTAACCGGATCCCCGATCCGTGGACTTGTCAGCGACTGAGGAAACAGACCTTGTGGGAGCTGAGGGTGAGTTGTCACTCTGCCTCAGCTCTTTAAAATGCAGGAAATGCTCACCGTTAAGTCTGATGACGTGAACGGTCGTACCAAGATGTATAAAAACATCGTGGACGGCAACCATCAGATGGAGCCGGGCATGCCAGAATCCTTCAACGTATTGTTGAAAGAGATTCGTTCGCTGGGTATCAACATCGAACTGGAAGACGAGTAATTCTCGCTCAAACAGGTCACTG
+
CCCCCGGGEGGGGGGGGCGGGGGGGGGGGGGGGGGGGGGGGGGGGGGGGGGGGGGGGGGGGFFGG9E@FFCGGGAGFGGGGGFGGGGGGFGGGGGGGGGGFGFFGGGGGGGFGFGGGDCEFFGGGFGGGGGCFGGGGGGGFGGGGGGGGGGGGGGGGGGGAFGGGGGGGGCFGGGGGCEGGEGEEFGGCFGGCGFGFGGG>ECEGGGGGGG=CFFGFGFFGGGGGGGGGGGGGGBDFFEFFGFGGGGG@EG?FGFFFFFF>BFFFGFFC@0<F?>B<8BFFAFFFF??FFB?:B<A>:DF2
@M01607:188:000000000-KTTC9:1:1101:10430:2699 1:N:0:GAAGTGCT+TAAGCGCA
CATCGCTGACGAGTAACCGGATCCCCGATCCGTGGACTTGTCAGCGACTGAGGAAACAGACAAAAAGATAGCTGAGGATTGTGGGTGATTGCGCCTCAGCATAAAATAGTGCAGGAAATGCTCACCGTTAAGTCTGATGACGTGAACGGTCGTACCAAGATGTATAAAAACATCGTGGACGGCAACCATCAGATGGAGCCGGGCATGCCAGAATCCTTCAACGTATTGTTGAAAGAGATTCGTTCGCTGGGTATCAACATCGAACTGGAAGACGAGTAATTCTCGCTCAAACAGGTCACTG
+
CCCCCGGGGGGGGGGGGGGGGGGGGGGGGGGGGGGGGGGGGGGGGGGGGGGGGGGGGGGGGGGGGGG,:EFGGGGGGGGGGGGGGGGGGGGGGGGGGGGGGGGGGGGGGGGGGGGGGGGGGGGGGGGGGGGGGGGGGGGGGGGGGGGGGGGGGGGGGGGGGGGGGGGGGGGGFGGGGGGGGGGGGGGGGGGGGGGGFFGGGGGGGGGGGGGFGGGGFGGGGFGGGGGFGGGGGGFDFFGGFGGGGGGGFFDFFGFFFFFFFFFFFGFFGFFFFF>08?FFFBFFFFBFF<BFBFFA>035)
@M01607:188:000000000-KTTC9:1:1101:22386:2706 1:N:0:GAAGTGCT+TAAGCGCA
CATCGCTGACGAGTAACCGGATCCCCGATCCGTGGACTTGTCAGCGACTGCGGAAACAGACTTATGGGGTGCTGAGGTCGCGTTTAACGAGCACCTCAGCTGCTTCATGTGCAGGAAATGCTCACCGTTAAGTCTGATGACGTGAACGGTCGTACCAAGATGTATAAAAACATCGTGGACGGCAACCATCAGATGGAGCCGGGCATGCCAGAATCCTTCAACGTATTGTTGAAAGAGATTCGTTCGCTGGGTATCAACATCGAACTGGAAGACGAGTAATTCTCGCTCAAACAGGTCACTG
+
CCCCCGGGGGGGGGGGGDGGGGGFGGGGGGGGGGGGGGGGGGGFGGDGGG,FECEGGGGGGGGGGGG,6CFGGGGGGFGGGGGGGGGGGEGGGGGGGFGGGGFGGGGGGGGGGGGGGGGGGGGDFGGGGGGGGGGGGGGGGGDEGGGGGGGGGGGGGGGGGGGGGGGGGGGGGGGGFFEFEGGGGGGGGGFGGGCGGGGGBEDGGGGGGGGGGGGGFGFGDFGGFGGGGGGGFGFCFFDGFGGGGGGGEEGFFGFFFFFFFF4<FGFFGF?FFFFFB:@?DFFFFFFF>FFB?F?B:?FF)
@M01607:188:000000000-KTTC9:1:1101:24407:2718 1:N:0:GAAGTGCT+TAAGCGCA
CATCGCTGACGAGTAACCGGATCCCCGATCCGTGGACTTGTCAGCGACTGAGGAAACAGACGTCTCAATCGCTGAGGTATGAATATGAAGGTACCTCAGCGTGGGAGTATGCAGGAAATGCTCACCGTTAAGTCTGATGACGTGAACGGTCGTACCAAGATGTATAAAAACATCGTGGACGGCAACCATCAGATGGAGCCGGGCATGCCAGAATCCTTCAACGTATTGTTGAAAGAGATTCGTTCGCTGGGTATCAACATCGAACTGGAAGACGAGTAATTCTCGCTCAAACAGGTCACTG
+
CCCCCGGGGGGGGGGGGGGGGGGGGGGGGGGGGGGGGGGGGGGGGG@@@CGGGGGGGGGGGGGGGGG,<:CFGGGGGGGGGGGGGGGGGGGGGGGGGGGGGGGGGGGGGGGGGGGGGGGGGGGGGGGGGGGGGGGGGGGGGGGGGGGGGGGGGGGGGGGGGGGGGGGGGGGGGGGGGGGGGGGGGGGGGGGGGGGGGGGGGGGGGGGGGGGGGGGGFGGGGGGGGCGFGGFFCCFGGFGGFGGGGDGGFFDFFGFFFFFF?BFFFGFFFF:<7:99:34@ADFA?F:<FFB?F<?B4:?A-
@M01607:188:000000000-KTTC9:1:1101:12392:2726 1:N:0:GAAGTGCT+TAAGCGCA
CATCGCTGACGAGTAACCGGATCCCCGATCCGTGGACTTGTCAGCGACTGAGGAAACAGACGGTCGGCTAGCTGAGGGTATAATCTTCCTAAGCCTCAGCGCAAGAGCGTTGCAGGAAATGCTCACCGTTAAGTCTGATGACGTGAACGGTCGTACCAAGATGTATAAAAACATCGTGGACGGCAACCATCAGATGGAGCCGGGCATGCCAGAATCCTTCAACGTATTGTTGAAAGAGATTCGTTCGCTGGGTATCAACATCGAACTGGAAGACGAGTAATTCTCGCTCAAACAGGTCACT
+
CCCCCGGGGGGGGGGGGGGGGGGGGGGGGGGGGGGGGGGGGGGGGGGGGGFEGGGGGGGGGGGGGGGCGGGGGGGGGGFGGGGGGGGGGGGGGGGGGGGGGGGGGGGGGGGGGGGGGGGGGGGGGGGGFFGGGGGGGGGGGGGGGGGGGGGGGGGGGGGGGGGGGGGGGGGGGGGGGGGGGGGGGGGGGGGGGGGGGFEFGGGGGGGGGGGGGGGGFGGGGGGGGFGFGGFGGGFGGFGGFGGGGGGGFFGEFGFFFFFFB7.:FFFFG4:?47?9BFFFFFFFDBFFFF?AFFB<>BFFA
@M01607:188:000000000-KTTC9:1:1101:18345:2726 1:N:0:GAAGTGCT+TAAGCGCA
CATCGCTGACGAGTAACCGGATCCCCGATCCGTGGACTTGTCAGCGACTGAGGAAACAGACCGGCGCTATGCTGAGGGACACTAATGTATCCTCCTCAGCAATGAAAGATGCAGGAAATGCTCACCGTTAAGTCTGATGACGTGAACGGTCGTACCAAGATGTATAAAAACATCGTGGACGGCAACCATCAGATGGAGCCGGGCATGCCAGAATCCTTCAACGTATTGTTGAAAGAGATTCGTTCGCTGGGTATCAACATCGAACTGGAAGACGAGTAATTCTCGCTCAAACAGGTCACTT
+
CCCCCGGGGGGGFGGGGGGGGGGGGGGGGGGGGGGGGGGGGGGGGGGGGGGGGGGGGGGGGGGGGGG+8BFGGGGGGGGGGGGGFGFGGGGGGGGGGGGGGGGGGGGGGGGGGGGGGGGGGGGGGGGGGGGGGGGGGGFGGGGEGGGGGGGGGGGGGGGGGGGGGGGGGGGGGGGGGGGGGGG@EGGGGGGGGGGGGFFGEGGGGGGGGGGFGGGGFGGGGGGGFGGGGGGGGGFFGFGGFGGGGGGGFFGFFFFFFFFFBFFFFGFFGFFFFBF>F:FFABFFFFBF>BF><03<:??A)
@M01607:188:000000000-KTTC9:1:1101:23022:2754 1:N:0:GAAGTGCT+TAAGCGCA
CATCGCTGACGAGTAACCGGATCCCCGATCCGTGGACTTGTCAGCGACTGCGGAAACAGACCGCTACGGAGCTGAGGTCGAACCCGGTTCTAGCCTCAGCGGCTCCCTGTGCAGGAAATGCTCACCGTTAAGTCTGATGACGTGAACGGTCGTACCAAGATGTATAAAAACATCGTGGACGGCAACCATCAGATGGAGCCGGGCATGCCAGAATCCTTCAACGTATTGTTGAAAGAGATTCGTTCGCTGGGTATCAACATCGAACTGGAAGACGAGTAATTCTCGCTCAAACAGGTCACTT
+
CCCCCGGGGGGGGGGGGGGGGGGGGGGGGGGGGGGGGGGGGGGGGGGGGG8CGGGGGGGGGGGGGGG@BFFGGGGGGGGGGGGGGGGGGGGGGGGGGF8=>FGGGGGGGGGGGGGGGGGGGGGGGGGFGDGGGGGGGGGGGGGGGGGGGGGGEGGGGGDGGGGCG@EGGGFGGFEGCF>FEEGGCCGBGG?9CFFGGFGGGGGC=EGGGF68EGGGFDGGGFGGGGFGGDGGGG?CGFFGFGFGFGDC>BDFFGFFF:??:?FFFG?FDF:57:004?BFFFAF<02:(3<?62<>:BFF)
@M01607:188:000000000-KTTC9:1:1101:23938:2754 1:N:0:GAAGTGCT+TAAGCGCA
CATCGCTGACGAGTAACCGGATCCCCGATCCGTGGACTTGTCAGCGACTGCGGAAACAGACGTTAAGCGAGCTGAGGGCCTCGGTATCTCTACCCTCAGCAAGAAATAGTGCAGGAAATGCTCACCGTTAAGTCTGATGACGTGAACGGTCGTACCAAGATGTATAAAAACATCGTGGACGGCAACCATCAGATGGAGCCGGGCATGCCAGAATCCTTCAACGTATTGTTGAAAGAGATTCGTTCGCTGGGTATCAACATCGAACTGGAAGACGAGTAATTCTCGCTCAAACAGGTCACTG
+
CCCCCGGGGGGGGGGGGFGGEGGDFGGGGGGGGGGGGDGGGGGGGGDG>F,BFFGGGFFFGGGGGGG9FGGGGGGGGGGGGGGGGDDGDGCFE9FFGGGGF=FFDFGGGGGGGGGCCFFGGGGGGGGGGGGGGGDFGGGGGGGCFFGGGGGGGGGDGGGGCFCFFGGGGGGFGGGGGGG8>EDCEFGGGGGGCFGGGGFGCEEGCCEGGGGGGGGGFG7CGGGFGGCCGFCDFG?45?9>FDFGGGGDDFDF?9=@FFFFF?FFFDFFGF?4):((4:==A<AABF:<>B>??3:8??>F2
@M01607:188:000000000-KTTC9:1:1101:16524:2754 1:N:0:GAAGTGCT+TAAGCGCA
CATCGCTGACGAGTAACCGGATCCCCGATCCGTGGACTTGTCAGCGACTGAGGAAACAGACCAACTTCCTGCTGAGGACTGAACTTCAAGAATCCTCAGCAGATCTGCTTGCAGGAAATGCTCACCGTTAAGTCTGATGACGTGAACGGTCGTACCAAGATGTATAAAAACATCGTGGACGGCAACCATCAGATGGAGCCGGGCATGCCAGAATCCTTCAACGTATTGTTGAAAGAGATTCGTTCGCTGGGTATCAACATCGAACTGGAAGACGAGTAATTCTCGCTCAAACAGGTCACTG
+
CCCCCGGGGGGGFGGGGGGGGGGGGGGGGGGGGGGGGGGGGGGGGGGGGGGGGGGGGGGGGGGGGGGGGGGGGGGGGGGGGGGGGGGGGGGGGGGGGGGGGGGGGGGGGGGGGGGGGGGGGGGGGGGGGGGGGGGGGGGGGGGGGGGGGGGGGGGFGGGGGGGGGGGGGGGGGGGGGDCFGGGGGGGGGGGGGGGGGFFGEGGGGGGGGGGGGGGGFGGGGGGGGGGGGGGGGGFGGFGGFGGGGGGDD@DFFDFF?FFFFFFFFGF4CFFFF?B0:BFFFFF<????FFFF?<:<B?:<)
@M01607:188:000000000-KTTC9:1:1101:12984:2755 1:N:0:GAAGTGCT+TAAGCGCA
CATCGCTGACGAGTAACCGGATCCCCGATCCGTGGACTTGTCAGCGACTGAGGAAACAGACACCCCGGTTGCTGAGGTCATGCTAGCAACAACCCTCAGCGAGAAGACGTGCAGGAAATGCTCACCGTTAAGTCTGATGACGTGAACGGTCGTACCAAGATGTATAAAAACATCGTGGACGGCAACCATCAGATGGAGCCGGGCATGCCAGAATCCTTCAACGTATTGTTGAAAGAGATTCGTTCGCTGGGTATCAACATCGAACTGGAAGACGAGTAATTCTCGCTCAAACAGGTCACTG
+
CCCCCGGGGGGGGGGGGGGGGDFGGGGGGGGGGGGGGGGGGGGGGGGGGGGGGGGGGGGGGGGGGGG7FGGFGGGGGGGGGGGGGGGGFFGGGGGGGEGGGGEGGGGGGGGGGGGGGGGGGGGGGGGGGGFGGGGGGGGGGEGGGGGGGCFGGGGGGGGGGGGFFGGGGGGGGGGGGGGGGGGEGGGGGGGGGFG6BCFGGDGCCGBFGGGGFEGGFGGGGGGFGFGGFFGGGD?G7?FGFGCCFDC*5<C@?*7FFFFF?6FF>GFFGFFFFFF9BFBFB2:<?1:?>FFB?:6<)2)..
@M01607:188:000000000-KTTC9:1:1101:20415:2765 1:N:0:GAAGTGCT+TAAGCGCA
CATCGCTGACGAGTAACCGGATCCCCGATCCGTGGACTTGTCAGCGACTGAGGAAACAGACACAGGATATGCTGAGGGTATACTCAACAGGTCCCTCAGCTGTCAACACTGCAGGAAATGCTCACCGTTAAGTCTGATGACGTGAACGGTCGTACCAAGATGTATAAAAACATCGTGGACGGCAACCATCAGATGGAGCCGGGCATGCCAGAATCCTTCAACGTATTGTTGAAAGAGATTCGTTCGCTGGGTATCAACATCGAACTGGAAGACGAGTAATTCTCGCTCAAACAGGTCACTT
+
CCCCCGGGGGGGGGGGGGGGGGGGGGGGGGGGGGGGGGGGGGGGGGGGGGGGGGGGGGGGGGGGGGGCEGGGGGGGGGGGGGGGGGGGGGGGGGGGFGGGGGGGGGGGGGGGGGGGGGGGGGGGGGGGGGGGGGGGGGGGGGGGGGGGGGGGGGGGGGGGGGGGGGGGGGGGGGGGGEGGGGGGGGGGFGFGGFFGGGGGGEGGGGGGGGGGGGGGFGGGGGGGGGGGGGGGGGFGGAFGFGGGGGGGFFGF?CFF?FFFFF?FFG@FF@?>FBFFF?FFBFBA:??FBFAF??FBBB7>)
@M01607:188:000000000-KTTC9:1:1101:12259:2772 1:N:0:GAAGTGCT+TAAGCGCA
CATCGCTGACGAGTAACCGGATCCCCGATCCGTGGACTTGTCAGCGACTGAGGAAACAGACTATTTCGCTGCTGAGGGAGATCACGGCGTATTCCTCAGCTCACAACATTGCAGGAAATGCTCACCGTTAAGTCTGATGACGTGAACGGTCGTACCAAGATGTATAAAAACATCGTGGACGGCAACCATCAGATGGAGCCGGGCATGCCAGAATCCTTCAACGTATTGTTGAAAGAGATTCGTTCGCTGGGTATCAACATCGAACTGGAAGACGAGTAATTCTCGCTCAAACAGGTCGCTT
+
CCCCCGGGGGGGGGGGGGGGGGGGGGGGGGGGGGGGGGGFGGGGGGGGGGGGFDGGGGGGGGGGGGGDEGGGGGGGGGGGGGGGGGGGGGGGGGGGGGGGFGGGGGGGGGGGGGGGGGGGGGGGGGGGGGGGGGGGGGGGGGGGGFGGGGGGGGGGGGGGGGGGGGGGGGEGG6FGFFCGEEGEGGGGFFGGFFEFGGGGEEGGGFFGGFFDGGGGFGFGGGECC:FGFGGGGGA557CGFGGFGGGGFDCFFGF?FFF@?B:@FG?FGF?75<31:B??BD<<<:(39>AF0:?AFB08(
@M01607:188:000000000-KTTC9:1:1101:16276:2774 1:N:0:GAAGTGCT+TAAGCGCA
CATCGCTGACGAGTAACCGGATCCCCGATCCGTGGACTTGTCAGCGACTGAGGAAACAGACAAGTATTGAGCTGAGGTCCAGTAACTGATGGACCTCAGCTTAGTTTGCTGCAGGAAATGCTCACCGTTAAGTCTGATGACGTGAACGGTCGTACCAAGATGTATAAAAACATCGTGGACGGCAACCATCAGATGGAGCCGGGCATGCCAGAATCCTTCAACGTATTGTTGAAAGAGATTCGTTCGCTGGGTATCAACATCGAACTGGAAGACGAGTAATTCTCGCTCAAACAGGTCACTT
+
CCCCCGGGGGGGGGGGGGGGGGGGGGGGGGGGGGGGGGGGGGGGGGGGGGFFGGGGGGGGGGGGGGG@CEGGGGGGGGGGGGGGGGGGGGGGGGGGGGGGGGGGGGGGGGGGGGGGGGGGGGGGGGGGGGGGGGGGGGGGGGGGGGGGGGGGGGGGGGGGGGGGGGGGGGGGGGGGGGGGGGGGGGGGGGGGGGGGGGGGGEGGGGGGGGGGGGGGFGGGGGGGFGGGGGGGFGFGGFFGFGGDGDGGFFGAFGFF?FFFFFFFFD?;7?2<48;2<BFF9)6A?F:?FFBF?08A:))6)
@M01607:188:000000000-KTTC9:1:1101:23291:2775 1:N:0:GAAGTGCT+TAAGCGCA
CATCGCTGACGAGTAACCGGATCCCCGATCCGTGGACTTGTCAGCGACTGCGGAAACAGACTTATCCCATGCTGAGGCTCACGCTCGAGAAAACCTCAGCACACATACTTGCAGGAAATGCTCACCGTTAAGTCTGATGACGTGAACGGTCGTACCAAGATGTATAAAAACATCGTGGACGGCAACCATCAGATGGAGCCGGGCATGCCAGAATCCTTCAACGTATTGTTGAAAGAGATTCGTTCGCTGGGTATCAACATCGAACTGGAAGACGAGTAATTCTCGCTCAAACAGGTCACTT
+
CCCCCGGGGGGGGGGGGGGGGGGGGGGGGGGGGGGGGGGGGGGGGGGGGG8FGGGGGGGGGGGGGGGGGGGGGGGGGGGGGGGGGGGGGGGGGGGGGGGGGGGGGGGGGGFGGGGGGGGGGGGGGGGGGGGGGGGGGGGGGGGGGGGGGGGGGGGGGGGGGFFGGGGGGGGGGGGGFDDGGGGEGGGGGGFFCCFGGGGGGGGGGGGGGGFCGGGGFGGGGFGGGGGGGG4CGGFGGFGGFGCFGGDGFFGFFGFFFFFFFF?FFGFFGF:4FFF9BFFFFBF9?<FF>FFFFF0<?::>)
@M01607:188:000000000-KTTC9:1:1101:7795:2775 1:N:0:GAAGTGCT+TAAGCGCA
CATCGCTGACGAGTAACCGGATCCCCGATCCGTGGACTTGTCAGCGACTGAGGAAACAGACATAGTACGCGCTGAGGGTAATCGTTTTGGAAGCCTCAGCGTACTTATGTGCAGGAAATGCTCACCGTTAAGTCTGATGACGTGAACGGTCGTACCAAGATGTATAAAAACATCGTGGACGGCAACCATCAGATGGAGCCGGGCATGCCAGAATCCTTCAACGTATTGTTGAAAGAGATTCGTTCGCTGGGTATCAACATCGAACTGGAAGACGAGTAATTCTCGCTCAAACAGGTCACTT
+
CCCCCGFGCFGGGGGGGGGGGGGGGGGGGGGGGGDEGEFGGGGFGGEGGG@FG?FFGGGGGGGGGGGCEGGGGGEGFGGGGGGGGDGGGGGGGGGFGGGGGGGGGGGGGGGGGGGGGGGGGGGGGFGGGGGGGG<FGGGGGGEEGGGGGFGEEGGDGGGFFGG<9EGFGGEGGGGGFCEFGGGGGGGGCGFFFGGGGBFGGGGG5>>FFGGGFGGGFGGDGGGFGGGGGGGGGGFGGFGGF:GGDDDGDEGFFC*9B54::?FFF5=FFFB:@?B9?BFFFD::??<?>?<?BFFA:2))-
@M01607:188:000000000-KTTC9:1:1101:21969:2803 1:N:0:GAAGTGCT+TAAGCGCA
CATCGCTGACGAGTAACCGGATCCCCGATCCGTGGACTTGTCAGCGACTGAGGAAACAGACGAAACACGGGCTGAGGAGTTATATTTTACTGACCTCAGAGCTGCAGGATGCAGGAAATGCTCACCGTTAAGTCTGATGACGTGAACGGTCGTACCAAGATGTATAAAAACATCGTGGACGGCAACCATCAGATGGAGCCGGGCATGCCAGAATCCTTCAACGTATTGTTGAAAGAGATTCGTTCGCTGGGTATCAACATCGAACTGGAAGACGAGTCATTCTCGCTCAAACAGGTAACTT
+
CCCCCGGGGGGGGGGGGGGGGGGGGGGGGGGGGGGGGGGGGGGGGGEGGG,EGGGGGGGGGGGGGGGG7FGGGGGGGGGFFFGGGGGGGGGGGGGGGGG,FFGDGGGGGGGGDFGGGGFGGGGGGGGGGGGGGGGGGGCGGGGGGGGGGGGGGGGGGGGGFFF9FGGGGGGGC?EG,>CGGGGG*>FGGGGGGGFEFFDECDGGGGGFF6+*0<C6CFGGFC5/6:A@FF;:DGFDGFGGFGGGFDGC:>DFFF?F@FFF??FFF4*9F?B4)4(-,(9?4942((,47?<22:?A)639)
@M01607:188:000000000-KTTC9:1:1101:6458:2820 1:N:0:GAAGTGCT+TAAGCGCA
CATCGCTGACGAGTAACCGGATCCCCGATCCGTGGACTTGTCAGCGACTGAGGAAACAGACTGTATTTTTGCTGAGGTTACACCTACTGCATACCTCAGCAGAATTCCTTGCAGGAAATGCTCACCGTTAAGTCTGATGACGTGAACGGTCGTACCAAGATGTATAAAAACATCGTGGACGGCAACCATCAGATGGAGCCGGGCATGCCAGAATCCTTCAACGTATTGTTGAAAGAGATTCGTTCGCTGGGTATCAACATCGAACTGGAAGACGAGTAATTCTCGCTCAAACAGGTCACTT
+
CCCCCGGGGGGGGGGGGGGGGGGGGGGGGGGGGGGGGGGGGGGGGGGGGGFEFGGGFEGGGGGGGGGFGGGGGGGGGGGGGGGGGGGGGGGGGGGGGGGGGGGGGGGGGGGGGGFGGGGFGGGGGGGGEGGGGGGGDFGGGGGGCFGGGGGGGGGGFFGGGGGFCGGGGGGGF8FGGGDGGGGGGGGCCFGGGGGGDFGGD:EDGGGGGFCFFCGCFGGFGEEGGFGGGGGFGGFGG;FDFGGGGGGD3;5?FGFFFFFFF?F@@DF67@?4<:>>:<FFFFFF?16148<?6?F8)))6)
@M01607:188:000000000-KTTC9:1:1101:11599:2821 1:N:0:GAAGTGCT+TAAGCGCA
CATCGCTGACGAGTAACCGGATCCCCGATCCGTGGACTTGTCAGCGACTGAGGAAACAGACATTTTGTTAGCTGAGGTCACTGTCTATTCGATCCTCAGCACCGTAAAGTGCAGGAAATGCTCACCGTTAAGTCTGATGACGTGAACGGTCGTACCAAGATGTATAAAAACATCGTGGACGGCAACCATCAGATGGATCCGGGCATGCCAGATTCCTTCACCGTCTTGTTGATATAGATTCGTTCGCTGGGTATCAACATCGTACTGGACGACGAGTAATTCTCGCTCACACAGGTTACTT
+
CCCCCGGGGGGGGGGFFGCC@@FF,D++@@FEGDF,6EACFGCFGFEGDG,<FFF<FFC,@CEFGGE,:CCFEEC<6EEEGFGGGGGFFFG?FEEDGD8FFFGDGFGGF?5?FECF<,CEEFFEG8FAFEFFEGGD?FCFG@CCG<FEFBF@@<AFE,,@:FD<FFD,,@>,3D+D3++@EDGEDEB@FFGGFC,,,,,6,4>ECF8BF,0@,1,4:1CF*=;C*;*+4;*++4+;++11386>8*1C>3*=96=6*5?:>?)7)9*65)(.8(32(.6@<2)-,4:?B)43(.(.)).))
@M01607:188:000000000-KTTC9:1:1101:7549:2825 1:N:0:GAAGTGCT+TAAGCGCA
CATCGCTGACGAGTAACCGGATCCCCGATCCGTGGACTTGTCAGCGACTGAGGAAACAGACGAAGTGCCTGCTGAGGCATAAGCCATGTGTTGCCTCAGCAACCCTTCATGCAGGAAATGCTCACCGTTAAGTCTGATGACGTGAACGGTCGTACCAAGATGTATAAAAACATCGTGGACGGCAACCATCAGATGGAGCCGGGCATGCCAGAATCCTTCAACGTATTGTTGAAAGAGATTCGTTCGCTGGGTATCAACATCGAACTGGAAGACGAGTAATTCTCGCTCAAACAGGTCACTG
+
CCCCCGGGGGGGGGGGGGGGGGGGGGGGGGGGGGGGGGGGGGGGGGGGGGCFGGGGGGGGGGGGGGGFGGGGGGGGGGGGGGGGGGGGGGGGGGGGGGGGGGGGGGGGGGGGGGGGGGGGGGGGGGGGGGGGGGGGGGGGGGGGGGGGGGGGGGGGGGGGGGGGGGGGGGGGGGGGFGGGGGGGGGGFFGGGFGGDFGGGGGGGGGGGGGGGGGGGFGGGGGGGGGGGGGGGGFFFGFGGFGGGGGGGFFGFFGFF@FFFFFFFFGFFGFF>F<>BFFFFFFFFFBB?FF<?FFFD?DFF)
@M01607:188:000000000-KTTC9:1:1101:9771:2863 1:N:0:GAAGTGCT+TAAGCGCA
CATCGCTGACGAGTAACCGGATCCCCGATCCGTGGACTTGTCAGCGACTGAGGAAACAGACGCAAATCTAGCTGAGGATTAATGCGCTATGCACCTCAGCAACGATCTTTGCAGGAAATGCTCACCGTTAAGTCTGATGACGTGAACGGTCGTACCAAGATGTATAAAAACATCGTGGACGGCAACCATCAGATGGAGCCGGGCATGCCAGAATCCTTCAACGTATTGTTGAAAGAGATTCGTTCGCTGGGTATCGACATCGAACTGGAAGACGAGTAATTCTCGCTCAAACAGGTCACTT
+
CCCCCGGGGGGGGGGGGGGGGGGGGGGGGGGGGGGGGGGGGGGGGGGGGGGGGGGGGGGGGGGGGGGFGGGGGGGGGGGGGGGGGGGGGGGGGGGGGGGGGGGGGGGGGGGGGGGGGGGGGGGGGGGGGGGGGGGGGGGGGGGGGGFFGGGGGGGGGGGFGFGGGGGGGGGGGGGGGCEGGGGGGGGGGGGGGGGGFFGGGDGGGGGGGGFFGGGGFGGGGGGGGGGGGGGG7FFFGACGFGGFGGGG>BDFFGFE@EFFFFFFFGFFGFBFFFFFB:FFFFFFFFFBFF7B??BA025>)
@M01607:188:000000000-KTTC9:1:1101:14386:2873 1:N:0:GAAGTGCT+TAAGCGCA
CATCGCTGACGAGTAACCGGATCCCCGATCCGTGGACTTGTCAGCGACTGAGGAAACAGACTTCCTAGCAGCTGAGGAAGCTCAGATCAGTTCCCTCAGCAGTCAAAAATGCAGGAAATGCTCACCGTTAAGTCTGATGACGTGAACGGTCGTACCAAGATGTATAAAAACATCGTGGACGGCAACCATCAGATGGAGCCGGGCATGCCAGAATCCTTCAACGTATTGTTGAAAGAGATTCGTTCGCTGGGTATCAACATCGAACTGGAAGACGAGTAATTCTCGCTCAAACAGGTCACTG
+
CCCCCGGGGGGGGGGGGGGGGGGGGGGGGGGGGGGGGGGGGGGGGGGGGGGGGFGGGGGGGGGGGGGCGGGGGGFGGGGGGGGGGGGGGGGGGGGGGGFGGGGGGGGGGGGGGGGGGGGGGGGGGGGGGGGGGGGGGGGGGGGGGGGGGGGGGGGGGGGGGGGGGGGGGGGGFFGGGGCFCEGGGGGGFGGFGGGGGGGG>EGGGGGGGGGFGGGGFGGGGGGGGGGGGGGDGCF;FFGFCGGGGGGGFFGFFGFFFFFFF?FFFDFFGFFFFFF>:7@FDFFF?((444<??BB>?D?A)
@M01607:188:000000000-KTTC9:1:1101:21822:2881 1:N:0:GAAGTGCT+TAAGAGCA
CATCGCTGACGAGTAACCGGATCCCCGATCCGTGGACTTGTCAGCGACTGAGGAAACAGACCAACGGTTTGCTGAGGGCCATTTTCCATTTAGCCTCAGCTTCACATCCTGCAGGAAATGCTCACCGTTAAGTCTGATGACGTGAACGGTCGTACCAAGATGTATAAAAACATCGTGGACGGCAACCATCAGATGGAGCCGGGCATGCCAGAATCCTTCAACGTATTGTTGAAAGAGATTCGTTCGCTGGTTATCAACATCGAACTGGAAGACGAGTAATTCTCGCTCAAACAGGTCACTT
+
CCCCCGGGGEGBFBFGGFG@FGGCFGGGGGGFFGGFFFGGGGGFFG:FGE,CFGGFGGGFA<FGGGGCFGEGEFCFFGGGEGGGGFGGGGGCFFGGGGGCGGGGGGGGGFGGCGGCGGGFGGGGGGGEBCDFGGGGGGGGGGG=FGGFEEEGGGGGGFGGGGFGFAEGGFGGF?FGF@EDCGG8EGGGCGGGGFGGGGGG8:EEEGFGGGFF8CEFFGGEFDE>FCEGGGGFGGFGGFGGFGCGGGDD>@*9=D6=F?6?7:FFFGFFG)4>@?>;?(6=BFA23?BB03<?6::<:F:))
@M01607:188:000000000-KTTC9:1:1101:11578:2887 1:N:0:GAAGTGCT+TAAGCGCA
CATCGCTGACGAGTAACCGGATCCCCGTTCGGGGACCTTTTCGGGACTGAGGAAACCGGCCCTTTTTAGCCCTGGGTTGGCTTTGGCTTTCTCCCTAGGCACTGTTTTCTGCAGGAATTCTTAACGGTTAGTTCTATTGCCGTAAACGGTCCACCAAGGTTTTTTAAAAACATCTTGAACGGCACCCATAGATTGGAGCCGGCCAGCCCAGATTCTTTCAACTTTTTTTTGAAAGAGTTCGGTCGGTTGGTTATCACCTCCGACTTGAAAACCGGTTAATCCTGTGTAAACAGGGTAACCC
+
CCCCCDFGGGGGEGDFEGGCEFGFG,+66C-++@++,C,,;,+++6+,6,,:,C@69+++@69EFG@,,,,,,,,:94=+49C,CC,,B,,55C,,,,,,,4,,5,,,,55,,:,?A,,,,,,58++B:C,,,8,,755,,+8+B+7F7+++,,:,@,+3,,+33@FF9,*,7,,,@,,6>**4*>**,,,,,,6,,,=**:**3*31**/=++=1;7+<++++14<*:))/2+****2*))1*))1*.7*)/216*.*)((0.)9?*9*))),(4((11)))))).).)6)(,(..())(
@M01607:188:000000000-KTTC9:1:1101:6589:2893 1:N:0:GAAGTGCT+TAAGCGCA
CATCGCTGACGAGTAACCGGATCCCCGATCCGTGGACTTGTCAGCGACTGAGGAAACAGACCTCAAACAGGCGAGGACACTCAGACTGCTTCCCTCAGCGATTCAGCCTGCAGGAAATGCTCACCGTTAAGCCTGATGACGTGAACGGTCGTACCAAGATGTATAAAAACATCGTGGACGGCAACCATCAGATGGAGCCGGGCATGCCAGAATCCTTCAACGTATTGTTGAAAGAGATTCGTTCGCTGGGTATCAACATCGAACTGGAAGACGAGTAATTCTCGCTCAAACAGGTCACTGC
+
CCCCCGGGGGGGGGGGGGGGGGGGGGGGGGGGGGGGGGGGGGGGGGGGGGFGGGGGGGGGGGGGGGGDFGGGGGGGGGGGGGGGGGGGGGGGGGGGGGGGGGGGGGGGGGGGGGGGGGGGGGGGGGGGGGGGGGGFGGGGGGGGGGGGGGGGGGGGGG7FGGGGGGGGGGGGGGGGGGGGGGGGGGGGGGGGGGGGGGGCEGGGGCCGGGGGGGGGFFEGGGGGGGGGGGGGGGFGGFGGFGGGGGGGE>CBFGFFF?FF:?:F>CFFGFFFEFFFFFFFFBDFFFFFF><:B?8:05:2)
@M01607:188:000000000-KTTC9:1:1101:10270:2904 1:N:0:GAAGTGCT+TAAGCGCA
CATCGCTGACGAGTAACCGGATCCCCGATCCGTGGACTTGTCAGCGACTGAGGAAACAGACTGTGCATAGGCTGAGGGCCTGACGCATGTCGGCCTCAGCTGAGGGGATTGCAGGAAATGCTCACCGTTAAGTCTGATGACGTGAACGGTCGTACCAAGATGTATAAAAACATAGTGGACGGCAACCATCAGATGGAGCCGGGCATGCCAGAATCCTTCAACGTATTGTTGAAAGAGATTCGTTCGCTGGGTATCAACATCGAACTGGAAGACGAGTAATTCTCGCTCAAACAGGTCACTG
+
CCCCCGGGGGGGGGGGGGGGGGGGGGGGGGGGGGGGGGGGGGGGGGGGGGGGGGGGGGGGGGGGGGG,<CFFGGGGGGGGGGGGGGGGGGGGGGGGGGGGGGGGGGGGGGGGGGGGGGGGGGGGGGGGGGGGGGGGGGGGGGGGGGGGGGGGGGGGGGGGGGGGFGGGGGGGFGGGGGGGGGGGGGGGGGGGGGGGGGGGGGGGGGGGGGFFGGGFFGGGGGGGGCFFGGGGGGFFGFGG?><FFDGGFFGFFGFF4?FF?BFF@GFFGFB5)8>2:?FFFF<<?:219?AFFB<>?D?A)
@M01607:188:000000000-KTTC9:1:1101:12294:2920 1:N:0:GAAGTGCT+TAAGCGCA
CATCGCTGACGAGTAACCGGATCCCCGATCCGTGGACTTGCCAGCGACTGAGGAAACAGACACAGTAGTTGCTGAGGTCAAGCCACGCACCTGCCTCAGCAGCAGTGTTTGCAGGAAATGCTCACCGTTAAGTCTGATGACGTGAACGGTCGTACCAAGATGTATAAAAACATCGTGGACGGCAACCATCAGATGGAGCCGGGCATGCCAGAATCCTTCAACGTATTGTTGAAAGAGATTCGTTCGCTGGGTATCAACATCGAACTGGAAGACGAGTAATTCTCGCTCAAACAGGTCACTG
+
CCCCCGGGGGGGGGGGGGGGGGGGGGGGGGGGGGGGGGGGGGGGGGGGGGGGGGGGGGGGGGGGGGGCGGGGGGGGGGGGGGGGGGGGGGGGGGGGGGGGGGGGGGGGGGGGGGGGGGGGGGGGGGGGGGGGGGGGGGGGGGGGGGGGGGGGGGGGGGGGGGGGGGGGGGGGGGGGGGGGGEGGGGGGGGGGFGGGFGGGGGGGGGGGGGGGGGGGFGGGGGGGGGGGGGGGGGFGGFGGFGGGGGDDFEGFFGFF=@FFB?FFFGFFGFFF?8>9?FFFB<A<BF??BFF??:?BFFFF2
@M01607:188:000000000-KTTC9:1:1101:16105:2928 1:N:0:GAAGTGCT+TAAGCGCA
CATCGCTGACGAGTAACCGGATCCCCGATCCGTGGACTTGTCAGCGACTGAGGAAACAGACTTATGCTCTGCTGAGGTGCGAAAGTAAAGCATCCTCAGCGGCTGAGTTTGCAGGAAATGCTCACCGTTAAGTCTGATGACGTGAACGGTCGTACCAAGATGTATAAAAACATCGTGGACGGCAACCATCAGATGGAGCCGGGCATGCCAGAATCCTTCAACGTATTGTTGAAAGAGATTCGTTCGCTGGGTATCAACATCGAACTGGAAGACGAGTAATTCTCGCTCAAACAGGTCACTG
+
CCCCCGGGGGGGGGGGGGGGGGGGGGGGGGGGGGGGGGGGGGGGGGGGGGFGFFGGGGGGGGGGGGG,<CCFGGFGGGGGGGGGGGGGGGGGGGGGGGGGGGGGGGGGGGGGGGGGGGGGGGGGGGGGGGGGGGGGGGGGGGGGGGGGGGGGGGGGGGGGGGGGGGGGGGGGGGGGGGGGGGGGGGGGGGGGGGGGGGGGGGGGGGGGGGGGGGGGFGGGGGGGGGGGGGGGGGFGGFGGFGGGGGGGFEGFFGFFFFFFFFFFFGFFGFFFFFF>FBFFADFFBFFFFFFFB:F8,))6)
@M01607:188:000000000-KTTC9:1:1101:21576:2932 1:N:0:GAAGTGCT+TAAGCGCA
CATCGCTGACGAGTAACCGGATCCCCGATCCGTGGACTTGTCAGCGACTGAGGAAACAGACACAATTCCAGCTGAGGACAACCTACAGGAACCCCTCAGCTGGACCGATTGCAGGAAATGCTCACCGTTAAGTCTGATGACGTGAACGGTCGTACCAAGATGTATAAAAACATCGTGGACGGCAACCATCAGATGGAGCCGGGCATGCCAGAATCCTTCAACGTATTGTTGAAAGAGATTCGTTCGCTGGGTATCAACATCGAACTGGAAGACGAGTAATTCTCGCTCAAACAGGTCACTG
+
@CCCCGGGCEFF76FGG9CGGGGFEFGGGGGGGFGGFGCG9;CFGGCGE@,:<DGGFGFF<FGGGCG<6CFGGGGCGGGCFDCFFGFGGDFEGFCGGFFEFGGGE8FFFFDFFFCEFFFGFFEFGGGFGCFGGG9FFGCFGGCC8AFCFB@FF8DFFCFGGG=,8@CCFD+DFD:F3@*@CEGG>GFCF@FGGDCFFFGECE>:CC6CCFFFC9?CF7:CFC=7EFCE4@FFFFBD55<F@DFGCC)>>>>7BC*9=7654:55)*96F4<))22;2(9B44646?FFB?B7((2<?>)-)
@M01607:188:000000000-KTTC9:1:1101:16853:2933 1:N:0:GAAGTGCT+TAAGCGCA
CATCGCTGACGAGTAACCGGATCCCCGATCCGTGGACTTGTCAGCGACTGAGGAAACAGACAAAAACGACGCTGAGGTTCCTGGATCTATGCACCTCAGCCCAACAGGGTGCAGGAAATGCTCACCGTTAAGTCTGATGACGTGAACGGTCGTACCAAGATGTATAAAAACATCGTGGACGGCAACCATCAGATGGAGCCGGGCATGCCAGAATCCTTCAACGTATTGTTGAAAGAGATTCGTTCGCTGGGTATCAACATCGAACTGGAAGACGAGTAATTCTCGCTCAAACAGGTCACTG
+
CCCCCGGGGGGGFGGGGGGGGGGGGGGGGGGGGGGGGGGGGGGGGGGGGGGGGGGGGGGGGGGGGGGDGGGGGGGGGGGGGGGGGGGGGGGGGGGGGGGGGGGGGFGGGGGGGGGGGGGFGGGGGGGGGGGGGGGGGGGGGGGGGGGGGFGFGGGGGGGGGGGGGGGGGGGGGGGGGGGGGGGGGGGGGGGGGGGGGGGGDECEGGGGGGGGGGGGFGGGGGGGGGGCFGFG7?FDGFGGFGFFF<CC>@CFFC?FFFF?:?FFFGFFGFFF@6;0?FFFFFFF:?F?;7AB2:?<222-)
@M01607:188:000000000-KTTC9:1:1101:9187:2937 1:N:0:GAAGTGCT+TAAGCGCA
CATCGCTGACGAGTAACCGGATCCCCGATCCGTGGACTTGTCAGCGACTGAGGAAACAGACATAAAGGTCGCTGAGGAGATTAGGATAGTCGGCCTCAGCGACTTTCAGTGCAGGAAATGCTCACCGTTAAGTCTGATGACGTGAACGGTCGTACCAAGATGTATAAAAACATCGTGGACGGCAACCATCAGATGGAGCCGGGCATGCCAGAATCCTTCAACGTCTTGTTGAAAGAGATTCGTTCGCTGGGTATCAACATCGAACTGGAAGACGAGTAATTCTCGCTCAAACAGGTCACTT
+
CCCCCGGGGGGGGGGGGFGEEGGGGGGGGGGGGGGFGGGDGEA<FECGGE8FGEFFG8FEFGGFF@F<FFGGGGGGG<FGGFAEGFGGFGDFGGGGGGFFE@FGGGFFGGGGGGFCF8CFGGGGGGGGGGGGFGGGFGCGGGGGGGGGGGGFEFGGGGF7FFGCFGFGECGGGGFFGC5>CGG7EGGEEGCFCFGGD8EE*::CEFEEGGFCCFGGFGGGGGGC*7CFGGGGG78*0)<DFGFGFGGD5@GF4>FFFF?F?FFFFGFF*9.>?:0(4(8BA9<>??06184<07(5>8:9)
@M01607:188:000000000-KTTC9:1:1101:12546:2952 1:N:0:GAAGTGCT+TAAGCGCA
CATCGCTGACGAGTAACCGGATCCCCGATCCGTGGACTTGTCAGCGACTGAGGAAACAGACATGTCGTGGGCTGAGGTGCCTTGCGTATGAGACCTCAGCAGTATGAGGTGCGGAAATGCTCACCGTTAAGTCTGATGACGTGAACGGTTGTACCAAGATGTATAAAAACATCGTGGACGGCAACCATCAGATGGAGCCGGGCATGCCAGAATCCTTCAACGTATTGTTGAAAGAGATTCGTTCGCTGGGTATCAACATCGAACTGGAAGACGAGTAATTCTCGCTCAAACAGGTCACTGC
+
CCCCCGGGGGGGGGGGGGGGGGGGGGGGGGGGGGGGGGGGGGGGGGGGGGGGGGGGGGGGGGGGGGGDCFGGGGGGGGGGGGGGGGGGGGGGGGGGGGGGGGGGGGGGGGFGGGGGGGGGGGGGGGGGGGGGGGGGGGGGGGGGGGGGGGGGGGGGGGGGGGGGGGGGGGGFGGGGGGGGGGGGGGGGGGGGGGGGGGG:CEGGGFCFFFGGGGGGFGGFGGGGGGGGGGGGGGFGGFGGFGGFCDGGEDG?FGFFFFFFF?@@FFFFG:?FFFFFFFF44-:??F?FFFFF?:A0?:9<2
@M01607:188:000000000-KTTC9:1:1101:13169:2958 1:N:0:GAAGTGCT+TAAGCGCA
CATCGCTGACGAGTAACCGGATCCCCGATCCGTGGACTTGTCAGCGACTGAGGAAACAGACCTTTTATATGCTGAGGAAGGTGTTACGAACTTCCTCAGCAGGGGTCCATGCAGGAAATGCTCACCGTTAAGTCTGATGACGTGAACGGTCGTACCAAGATGTATAAAAACATCGTGGACGGCAACCATCAGATGGAGCCGGGCATGCCAGAATCCTTCAACGTATTGTTGAAAGAGATTCGTTCGCTGGGTATCAACATCGAACTGGAAGACGAGTAATTCTCGCTCAAACAGGTCACTT
+
CCCCCGGGGGGGGGGGGGGGGGGGGGGGGGGGGGGGGGGGGGGGGGGGGGGGGGGGGGGGGGGGGGG,9<CFGGGGGGGGGGGGGGGGGGGGGGGGGGGGGGCGGGGGGGGGGGGGGGGGGGGGGGGGGGFFGFFGGGGGGGGGGGGGGGGGGGGGGGGGGGGGFGGGGGGGGGDFGGGGGGGGGGGGGGGGGGGGGGGEEGDGEGGGGGGGGGGGFGCFFGGGGGGGGGGGGGADGFFFFGGGGGGGFFCFFGFBFFFFFBF?>GFFGFFFFF>BFF8?BBAF6:?BFF>?:8?>?FFF)
@M01607:188:000000000-KTTC9:1:1101:12255:2975 1:N:0:GAAGTGCT+TAAGCGCA
CATCGCTGACGAGTAACCGGATCCCCGATCCGTGGACTTGTCAGCGACTGAGGAAACAGACTTATGTTTGGCTGAGGGATCCATAATTGCTATCCTCAGCTCTGGACACTGCAGGAAATGCTCACCGTTAAGTCTGATGACGTGAACGGTCGTACCAAGATGTATAAAAACATCGTGGACGGCAACCATCAGATGGAGCCGGGCATGCCAGAATCCTTCAACGTATTGTTGAAAGAGATTCGTTCGCTGGGTATCAACATCGAACTGGAAGACGAGTAATTCTCGCTCAAACAGGTCACTG
+
CCCCCGGGGGGGGGGGGGGGGGGGGGGGGGGGGGGGGGGGGGGGGGGGGGGGGGGGGGGGGGGGGGGFGGGGGGGGGGGGGFGGGGGGGGGGGFGGGGGGGGGGGGGGGGGGGGGGGGGGGGGGGGGGGGGGGGGGGGGGGGGGGGGGGGGGGGGGGGGGGGGGGGGGGGGGGGGGGGGGGGGGGGGGGGGGGGGGGGGGEGGGGGGGGGGGGGGGAGGGGGGGGGGGGGGGGGFCFFDFFDCGGGGGDFGFFGFFFFFFFFFFFGFFGFFFFBF>FFFFAAF9:BF?FFAB?:?AFFFF)
@M01607:188:000000000-KTTC9:1:1101:17938:2980 1:N:0:GAAGTGCT+TAAGCGCA
CATCGCTGACGAGTAACCGGATCCCCGATCCGTGGACTTGTCAGCGACTGAGGAAACAGACATGTACTATGCTGAGGTAACAATCCTAATTACCCTCAGCTCCATAATCTGCAGGAAATGCTCACCGTTAAGTCTGATGACGTGAACGGTCGTACCAAGATGTATAAAAACATCGTGGACGGCAACCATCAGATGGAGCCGGGCATGCCAGAATCCTTCAACGTATTGTTGAAAGAGATTCGTTCGCTGGGTATCAACATCGAACTGGAAGACGAGTAATTCTCGCTCAAACAGGTCACTG
+
CCCCCGGGGGGGFGGGGGGGGGGGGGGGGGGGGGGGGGGGGGGGGGGGGGGGGGGGGGGGGGGGGGGEFGGGGGGGGGGGGGGGGGGGGGGGGGGGGGGGGGGGGGGGGGGGGGGGGGGGGGGGGGGGGGGGGGGGGGGGGGGGGGGGGGGGGGGGGGGGGGGGGGGGGGGGGGGGGGGGGGGGGGGGGGGGGGGGGGGGGGGGGGGGGGGGGGGGFGGGGGGGGGGGGGCGGGFGGFGGFGGGGGGDDFGFFGFFFFFFFFFFFGFFGFFFFFFFFFFFFFFFBFFFFFAFFFFF::BF)
@M01607:188:000000000-KTTC9:1:1101:10300:2980 1:N:0:GAAGTGCT+TAAGCGCA
CATCGCTGACGAGTAACCGGATCCCCGATCCGTGGACTTGTCAGCGACTGAGGAAACAGACCTCCACTTAGCTGAGGGGCTAATAAGAAATTACCTCAGCTTCTTCAGCGTGCAGGAAATGCTCACCGTTAAGTCTGATGACGTGAACGGTCGTACCAAGATGTATAAAAACATCGTGGACGGCAACCATCAGATGGAGCCGGGCATGCCAGAATCCTTCAACGTATTGTTGAAAGAGATTCGTTCGCTGGGTATCAACATCGAACTGGAAGACGAGTAATTCTCGCTCAAACAGGTCACT
+
CCCCCGGGGGGGGGGGGGGGGGGGGGGGGGGGGGGGGGGGGGGGGGGGGGGGGGGGGGGGGGGGGGG,:CEFGGGGGGGGGGGGGGGGGGGGGGGGGGGGGGGGGGGGGGGGGGGGGGGGGGGGGGGGGGGGGGGGGGGGGGGGGGGGGGGGGGGGGGGGGGGGGGGGGGGGGGGGGGGGGEGGGGGGGGGGGGGGGCCGGEGGGGGGGGGGGGGGFGGGGGGGGGGGGGGGGGFGGFGGFGGGGGGGFFGFFDFFFFFFFD>FFFFFGF?@>??99:FFBFF<21??BFF82426A0)).
@M01607:188:000000000-KTTC9:1:1101:14496:2980 1:N:0:GAAGTGCT+TAAGCGCA
CATCGCTGACGAGTAACCGGATCCCCGATCCGTGGACTTGTCAGCGACTGAGGAAACAGACGCATGCGGAGCTGAGGCTCCTAACGATTATTACCTCAGCCTTCAATAATGCAGGAAATGCTCACCGTTAAGTCTGATGACGTGAACGGTCGTACCAAGATGTATAAAAACATCGTGGACGGCAACCATCAGATGGAGCCGGGCATGCCAGAATCCTTCAACGTATTGTTGAAAGAGATTCGTTCGCTGGGTATCAACATCGAACTGGAAGACGAGTAATTCTCGCTCAAACAGGTCACTG
+
CCCCCGGGGGGGGGGGGGGGGGGGGGGFGGGGGGDGGGGGFGGGGGGGGGGGGGGGGGGGGGGGGGGGGGGGGGGGGGGGGGGGGGGGGGGGGGFEGGGGGGGGGGGGGGGGGGGEGGGGGGGGGGGGGGGGGFGGGGGGGGGGGGGG@FFGGGGGGGGGEFGGGGGGGGGFGGGGGGGFGGGGGGGGF@BFGGGGGFGGG>>EGFGGGGGFGGFGFGFGGGG8FFCGFCFDFGFGGFFFFGCFFGGGFFDFFGFFB:F@:?F?F5?FGF?FFFB>1?485<<AFFBF>7<?:??A:08>)
@M01607:188:000000000-KTTC9:1:1101:23523:2987 1:N:0:GAAGTGCT+TAAGCGCA
CATCGCTGACGAGTAACCGGATCCCCGATCCGTGGACTTGTCAGCGACTGCGGAAACAGACACGCAATTTGCTGAGGCGTCCCACTCATGGGTCCTCAGCCTTTTTCGATGCAGGAAATGCTCACCGTTAAGTCTGATGACGTGAACGGTCGTACCAAGATGTATAAAAACATCGTGGACGGCAACCATCAGATGGAGCCGGGCATGCCAGAATCCTTCAACGTATTGTTGAAAGAGATTCGTTCGCTGGGTATCAACATCGAACTGGAAGACGAGTAATTCTCGCTCAAACAGGTCACTT
+
CCCCCGGGGGGGGGGGGGGGGGGGGGGGGGGGGGGGGGGGGGGGGGGGGG,CFGGGGGGGGGGGGGGCFGGGGGGGGGGGGGGGGGGGGGGGGGGGGGGGGGGGGGGGGGGGGGGGGGGGGGGGGGGGGGGGGGGGGGGGGGGGGGGGGGGGGFGGGGGGGGGGGGGGGGGGGGGGFGGGGGGGGGGGGGGGGGGGGGGGGGGGGGGGGGG6EFGFFGGFGGGGGGGGGGGGGGFGGFGGFGGGGGGGFFGFFGFFFFFF?BFFFGFFGFB4??FFFFFFDFFF:B?FB>BF:?0<)),6)
@M01607:188:000000000-KTTC9:1:1101:10552:3001 1:N:0:GAAGTGCT+TAAGCGCA
CATCGCTGACGAGTAACCGGATCCCCGATCCGTGGACTTGTCAGCGACTGAGGAAACAGACCACATCGATGCTGAGGCCGTAATTAATATGTTCCTCAGCTAAACCCAGTGCAGGAAATGCTCACCGTTAAGTCTGATGACGTGAACGGTCGTACCAAGATGTATAAAAACATCGTGGACGGCAACCATCAGATGGAGCCGGGCATGCCAGAATCCTTCAACGTATTGTTGAAAGAGATTCGTTCGCTGGGTATCAACATCGAACTGGAAGACGAGTAATTCTCGCTCAAACAGGTCACTT
+
CCCCCGGGGGGGEGFGGGGGGGGGGGGGGGGGGGGGGGGGGGGGGGGGGGGGGGGGGGGGGGGGGAFFGGGGGGGF?FGGGGEGGGGGGGGGGGGGGGGGGGGGGGGGGGGGGGGGGGGGGGFEGGGGGGGGGGGGGGGGGGGCF7FDGGGEGGGGGGGDGGGCFGGGGGDGFGGGGGDFGGG@EGGDFFFFGGGGGGGGGGDC=FFGGGFGGGGGFGGFGGCGGGGGGGGGGGFCD=CDFGGFG<DD>35?4CBFBFFF?(?FFFFFG4()0:9481BB<9)-8:1?6?))31(5:>?B)
@M01607:188:000000000-KTTC9:1:1101:15029:3010 1:N:0:GAAGTGCT+TAAGCGCA
CATCGCTGACGAGTAACCGGATCCCCGATCCGTGGACTTGTCAGCGACTGAGGAAACAGACGAAGCCCACGCTGAGGTGGGCACACGAAAGCTCCTCAGCAGTGCTGGCTGCAGGAAATGCTCACCGTTAAGTCTGATGACGTGAACGGTCGTACCAAGATGTATAAAAACATCGTGGACGGCAACCATCAGATGGAGCCGGGCATGCCAGAATCCTTCAACGTATTGTTGAAAGAGATTCGTTCGCTGGGTATCAACATCGAACTGGAAGACGAGTAATTCTCGCTCAAACAGGTCACTG
+
CCCCCGGGGGGGGGGGGGGGGGGGGGGGGGGGGGGGGGGGGGGGGGGGGGGGGGGGGGGGGGGGGGGGGGGGGGGGGGGGGGGGGGGGGGGGGGGGGGGGGGGGGGGGGGGGGGGGGGGGGGGGGGGGGGGGGGGGGGGGGGGGGGGGGGGGGGGGGGGGGGGGGGGGGGGGGGGGGGGGGGGGGGGGGGGGGGGGGGGGGGGGGGGGGGGGGGGGFGGGFGGGGGGGGGGGGGFGC?EGFGGGGGGGFFGFFFFFFFFFFFFFFGFFGFFFFFFFFFFFB>DFFFFFFFAFF?BF:?FF:
@M01607:188:000000000-KTTC9:1:1101:17069:3015 1:N:0:GAAGTGCT+TAAGCGCA
CATCGCTGACGAGTAACCGGATCCCCGATCCGTGGACTTGTCAGCGACTGAGGAAACAGACACAGGTGAGGCTGAGGAAGGCTTTCCGAGCAGCCTCAGCTTAGGTCCATGCAGGAAATGCTCACCGTTAAGTCTGATGACGTGAACGGTCGTACCAAGATGTATAAAAACATCGTGGACGGCAACCATCAGATGGAGCCGGGCATGCCAGAATCCTTCAACGTATTGTTGAAAGAGATTCGTTCGCTGGGTATCAACATCGAACTGGAAGACGAGTAATTCTCGCTCAAACAGGTCACTG
+
CCCCCGGGGGGGGGGGGGGGGGGGGGGGGGGGGGGGGGGGGGGGGGGGGGGGGGGGGGGGGGGGGGG8CFGGGGGGGGGGGGGGGGGGGGGGGGGGGGGGGGGGGGGGGGGGGGGGGGGGGGGGGGGGGGGGGGGGGGGGGGGGGGGGGGGGGGGGGGGGGGGGGGGGGGGGGGGGGGGGGGGGGGGGGGGGGGGGGGGGGGGGGGGGGGGGGGGGFGGGGGGGGGGGGGGGGCBFGFGGFGGGGGGGFDGFFGFFFFFFFFFFFGFFGFFFF?BBFBFFFBAFF?FBB?>??B:804:>)
@M01607:188:000000000-KTTC9:1:1101:24294:3021 1:N:0:GAAGTGCT+TAAGCGCA
CATCGCTGACGAGTAACCGGATCCCCGATCCGTGGACTTGTCAGCGACTGAGGAAACAGACACACCGGTAGCTGAGGATACGGTGAATCGCGTCCTCAGCCGCGGTACGTGCAGGAAATGCTCACCGTTAAGTCTGATGACGTGAACGGTCGTACCAAGATGTATAAAAACATCGTGGACGGCAACCATCAGATGGAGCCGGGCATGCCAGAATCCTTCAACGTATTGTTGAAAGAGATTCGTTCGCTGGGTATCAACATCGAACTGGAAGACGAGTAATTCTCGCTCAAACAGGTCACTG
+
CCCCCGGGGGGGGGGGGGGGGGGGGGGGGGGGGGGGGGGGGGGGGG788@EFGGGGGGGGGGFGGGD:FFEGGGGGGGFGGGGGFGGEGGFGGGGGGGFGGDGGGGGGGGAGGGGGGGGGGGGGFGGFGGGGGGGFGGGGGGG@FGGGGGGEGGGGGGGGCFGGGGGGGGGGGGGFGDGGEEEGGGGGGGGGG9CGGCFGEDEEEFEGGGGGGFFGFGGGGGGDCFGGG><DGFFCFFGGFGGGGGGDEFGFFGFFFFFF:<FFFFFFFFF>FBF>BFFF9AFAFFFFF)57:?<A782<2
@M01607:188:000000000-KTTC9:1:1101:14300:3031 1:N:0:GAAGTGCT+TAAGCGCA
CATCGCTGACGAGTAACCGGATCCCCGATCCGTGGACTTGTCAGCGACTGAGGAAACAGACTATTTATGGGCTGAGGGCGCCGCCGGGGTCTTCCTCAGCCCTTTCTAGTGCAGGAAATGCTCACCGTTAAGTCTGATGACGTGAACGGTCGTACCAAGATGTATAAAAACATCGTGGACGGCAACCATCAGATGGAGCCGGGCATGCCAGAATCCTTCAACGTATTGTTGAAAGAGATTCGTTCGCTGGGTATCAACATCGAACTGGAAGACGAGTAATTCTCGCTCAAACAGGTCACTG
+
CCCCCGGGGGGGGGGGGGGGGGGGGGGGGGGGGGGGGGGGGGGGGGGGGGGGGGGGGGGGGGGGGGG,<:CFGGGGGGGGGGGGGGGGGGGGGGGGGGGGGGGGGGGGGGFGGGGGGGGGGGGGGGGGGGGGGGGGGGGGGGGGGGGGGGGGGGGGGGGGGGGGGGGGGGGGGGGGGGGGGGGGGGGGGGGGGGGGGGGGEGCGGGGGGGGGGGGGFGGGGGGGFGGCGGDFGGF<F?GGFGGGGGGDEFGFFGFFFFFFFBFFFGF49?7@FFF02:FFFBAFB(,4>FF?F?FA?27>)
@M01607:188:000000000-KTTC9:1:1101:24854:3031 1:N:0:GAAGTGCT+TAAGCGCA
CATCGCTGACGAGTAACCGGATCCCCGATCCGTGGACTTGTCAGCGACTGAGGAAACAGACATCCGCTTGGCTGAGGCCTCTGCCCACATTCACCTCAGCGAGTTTTTTTGCAGGAAATGCTCACCGTTAAGTCTGATGACGTGAACGGTCGTACCAAGATGTATAAAAACATCGTGGACGGCAACCATCAGATGGAGCCGGGCATGCCAGAATCCTTCAACGTATTGTTGAAAGAGATTCGTTCGCTGGGTATCAACATCGAACTGGAAGACGAGTAATTCTCGCTCAAACAGGTCACTG
+
CCCCCGGGGGGGGGGGGGGGGGGGGGGGGGGGGGGEGGGGGGGGGG@@@FGFGGGGGGGGGGGGGGGGGGGGGGGGGGGGGGGGGGGGGGGGGGGFGGGGGGGGGGGGGGGGFGGGGGGGGGGGGGGGGGFGGGGGGGGGGGGGGGGGGGGGGGGGGGGGGGGGGGGGGGGGGGG>EEEGGGGGGGGGGGGGGGGGGGGGGGGGGGCGEEFGGGGGFGGGGGGGGGGGFFGGGDFGGFGGFGGGGGCD3>GFFGFFFFFFFFFFFGFFFF:>??>>F?=?ABBF?B<<BFFBFFFF?F?A)
@M01607:188:000000000-KTTC9:1:1101:11871:3037 1:N:0:GAAGTGCT+TAAGCGCA
CATCGCTGACGAGTAACCGGATCCCCGATCCGTGGACTTGTCAGCGACTGAGGAAACAGACATAAATTCAGCTGAGGGTCTCAGTAACGTTAACCTCAGCAAGTTCTATTGCAGGAAATGCTCACCGTTAAGTCTGATGACGTGAACGGTCGTACCAAGATGTATAAAAACATCGTGGACGGCAACCATCAGATGGAGCCGGGCATGCCAGAATCCTTCAACGTATTGTTGAAAGAGATTCGTTCGCTGGGTATCAACATCGAACTGGAAGACGAGTAATTCTCGCTCAAACAGGTCACTT
+
CCCCCGGGGGGGGGGGGGGGGGGGGGGGGGGGGGGGGGGGGGGGGGGGGG@FGGGGGGGGGGGGGGGFGGGGGGGGGGGGGGGGGGGGGGGGGGGGGGGGGGGGGGGGGGGGGGGGGGGGGGGGGGGGGGGGGGGGGGGGGGGGGGGGDGGGGGGGGGGGGGGGGGGGGGGGGGGGGGGGGGGGGGGGGGGGGGGFDDFGEGGGGGGGGGGGGGGGCGGGGGGGGGGGGG<CFGFGGFGGFGGGGGGGEFGFFGFF@FFFFFFFFGFFGFF>FFFFFFFFFBFFFFB6;?>?:,4AB?FF)
@M01607:188:000000000-KTTC9:1:1101:8728:3043 1:N:0:GAAGTGCT+TAAGCGCA
CATCGCTGACGAGTAACCGGATCCCCGATCCGTGGACTTGTCAGCGACTGAGGAAACAGACAGTATCTCTGCTGAGGACTACGCTCTAGGTATCCTCAGCACAATACAGTGCAGGAAATGCTCACCGTTAAGTCTGATGACGTGAACAGTCGTACCAAGATGTATAAAAACATCGTGGACGGCAACCATCAGATGGAGCCGGGCATGCCAGAATCCTTCAACGTATTGATGAAAGAGATTCGTTCGCTGGGTAGCAACATCGAACTGGAAGACGAGTAATTCTCGCTCAAACAGGTCACTG
+
C<C<@FF;FGGEEFGGGGCGGGG8CDFBFGEFF@:7FE<FFFFGGDGGC7<6@EFGGGFGGGECFFD,<99FDEEF7FDGEG@CG,CFGGFGFFGGGGGGFGGFGGGGGFFF?E=7FGFEAFG<FFEFGGGGGFEEFGEFGF+?=<?FCFFG@<AB?DEGGG75A3C@F9@FDF:F3++>CEECEGC7DDG6,338,@E@CGGG>BD?6?C,040CF8=E>@*9FC?9+3+3:9;FFAC77D8<*C3CDFD5+*/185:.)25<FF@4C)254204::=F965:362:9<22448272:))
@M01607:188:000000000-KTTC9:1:1101:11431:3045 1:N:0:GAAGTGCT+TAAGCGCA
CATCGCTGACGAGTAACCGGATCCCCGATCCGTGGACTTGTCAGCGACTGAGGAAACAGACGCCGGTTTTGCTGAGGCTAAGGTTTTGGCAGTCCTCAGCGAATAAAGATGCAGGAAATGCTCACCGTTAAGTCTGATGACGTGAACGGTCGTACCAAGATGTATAAAAACATCGTGGACGGCAACCATCAGATGGAGCCGGGCATGCCAGAATCCTTCAACGTATTGTTGAAAGAGATTCGTTCTCTGGGTATCAACATCGAACTGGAAGACGAGTAATTCTCGCTCAAACAGGTCACTT
+
CCCCCGGGGGGGGFGGGGGGGGGGGGGGGGGGGGGGGGGGGCGGGGFGGGGGGFGGGGGGGGGGGGGCFFGGGGGGFCGGGGGGGGGFGGGGGGGGGGGGDFFFFFGDFEGGGGGGGGGGGGGGGFGGGGGGDGGGGGGGGGGGFGGFEGGGGGGGCCGGGGGGGGGGGGEGGGGGGGDGGGDGGGGGGGFGGGGFGF@EEGGEG6CEFFGDGFGGFGGGGGGGGGFGGG4CGE=FGFGGFGFGGGGGFFGFFGF?FFFFF?4<FFFFGFBFF2(73?FFF>AAB?1(9<<??B?F0236)
@M01607:188:000000000-KTTC9:1:1101:18292:3051 1:N:0:GAAGTGCT+TAAGCGCA
CATCGCTGACGAGTAACCGGATCCCCGATCCGTGGACTTGTCAGCGACTGAGGAAACAGACCCCAGTTTTGCTGAGGGTGGGTAAGGTTAATGCCTCAGCGTAGTGCATTGCAGGAAATGCTCACCGTTAAGTCTGATGACGTGAACGGTCGTACCAAGATGTATAAAAACATCGTGGACGGCAACCATCAGATGGAGCCGGGCATGCCAGAATCCTTCAACGTATTGTTGAAAGAGATTCGTTCGCTGGGTATCAACATCGAACTGGAAGACGAGTAATTCTCGCTCAAACAGGTCACTT
+
CCCCCGGGGGGGGGGGGGGGGGGGGGGGGGGGGGGGGGGGGGGGGGGGGGGGGGGGGGGGGGGGGGGFGGGGGGGGGGGGGGGGGGGGGGGGGGGGGGGGGGGGGGGGGGGGGGGGGGGGGGGGGGGGGGGGGGGGGGGGGGGGGGGGGGGGGGGGGGGFGGGGGGGGGGGGGGGGGGGGGGGGGGGGGGGGGGGGGGGGGGGGGGGGGGGGGGGGFGGGGGGGGGGGGGFGGGFGGFGGFGGGGGGGEDDFFGFFFFFFFFFFFGFF>F::F?F;??FFFFFF?F?<9DBFF??F?F?F2
@M01607:188:000000000-KTTC9:1:1101:18690:3052 1:N:0:GAAGTGCT+TAAGCGCA
CATCGCTGACGAGTAACCGGATCCCCGATCCGTGGACTTGTCAGCGACTGAGGAAACAGACACTGTATGGGCTGAGGGAAACCACTTATCAGCCCTCAGCGGTAATGATTGCAGGAAATGCTCACCGTTAAGTCTGATGACGTGAACGGTCGTACCAAGATGTATAAAAACATCGTGGACGGCAACCATCAGATGGAGCCGGGCATGCCAGAATCCTTCAACGTATTGTTGAAAGAGATTCGTTCGCTGGGTATCAACATCGAACTGGAAGACGAGTAATTCTCGCTCAAACATGTCACTG
+
CC9CCEFG+6CEFFFGG<FFCEGFCGD6CFGGGFEGFG?CE9EEFD7CC:8C<,CFFE@E@FGAFGG,<6,CFEGFFDGFFF8EF?EFGEGGF,:EEFGGGEGCEFGGCFB9?DC7F8?AA<?CFDEBCB<FFF?EGFCFGEC@@FFC=>FF=FGFGDDFGGGFGGFEDCBFFG+F6:+::EEGCF7>C>9<CCCG?8CEEDEEGC,?8<CGF7+CCFGGCC=CGFGCCFC7FFFG7AFGFG;CGGG7>>C@F4?@FF*7),74<*/?GFF4),,1::?=A6<D?64643.3().656-4)
@M01607:188:000000000-KTTC9:1:1101:15590:3062 1:N:0:GAAGTGCT+TAAGCGCA
CATCGCTGACGAGTAACCGGATCCCCGATCCGTGGACTTGTCAGCGACTGAGGAAACAGACCCAGGCTAAGCTGAGGCTACTTGTATGGCAAGCCTCAGCAGATCCACGTGCAGGAAATGCTCACCGTTAAGTCTGATGACGTGAACGGTCGTACCAAGATGTATAAAAACATCGTGGACGGCAACCATCAGATGGAGCCGGGCATGCCAGAATCCTTCAACGTATTGTTGAAAGAGATTCGTTCGCTGGGTATCAACATCGAACTGGAAGACGAGTAATTCTCGCTCAAACAGGTCACTG
+
CCCCCGGGGGGGGGGGGGGGGGGGGGGGGGGGGGGGGGGGGGGGGGGGGGGGGGGGGGGGGGGGGGG,:CFGGGGGGGGGGGGGGGGGGGGGGGGGGGGGGGGGGGGGGGGGGGGGGGGGGGGGGGGGGGGGGGGGGGGGGGGGGGGGGGGGGGGGGGGGFFGGGGGGGGGGGFGGGGGGGGGGGGGGFGGGGGGGGGGGGGGGGGGGGGGGFGGGFGGGGGGGGGGGGGGFGGFGGFGGFGGGGGGGFDGFFGFFFFFFFFFFFFFFGFFFFFFFFFFFFFFF???BFFA>?B?A33:A2
@M01607:188:000000000-KTTC9:1:1101:22219:3075 1:N:0:GAAGTGCT+TAAGCGCA
CATCGCTGACGAGTAACCGGATCCCCGATCCGTGGACTTGTCAGCGACTGAGGAAACAGACGGAATAGGCGCTGAGGGATCCGACGTTTAATTCCTCAGCTATTTCTGCTGCAGGAAATGCTCACCGTTAAGTCTGATGACGTGAACGGTCGTACCAAGATGTATAAAAACATCGTGGACGGCAACCATCAGATGGAGCCGGGCATGCCAGAATCCTTCAACGTATTGTTGAAAGAGATTCGTTCGCTGGGTATCAACATCGAACTGGAAGACGAGTAATTCTCGCTCAAACAGGTCACTT
+
CCCCCGGGGGGGGGGGGFGGGGGGGGGGGGGGGGGGGGGGGGGGGGGGGG<FGGGGGGGGGGGGGGG9FGGGGGGGGGGGGGGGGGGGGGGGGGGGGGGGGGGGGGGGGGGGGGGGGGGGGGGGGGGGGGGGGGGGGGGGGGGGGGGGGGGGGGGGGGGGGGGGGGGGGGGGGGGGGGGGGGGGGGGGGGGGGGGGGGGGGGGGGGGGGGGGGGGF6CECFGGGGFGGGGDGGGFGGFGGFD<DGGGGFFGFFGFFFFFFFBFFFF4?DFFFFBFFF?FFFFFAFF??>?D?F:6<)8><)
@M01607:188:000000000-KTTC9:1:1101:15663:3077 1:N:0:GAAGTGCT+TAAGCGCA
CATCGCTGACGAGTAACCGGATCCCCGATCCGTGGACTTGTCAGCGACTGAGGAAACAGACTTACGTTAGGCTGAGGAGACTTTTTGTAGACACCTCAGCTGTGTCCCATGCAGGAAATGCTCACCGTTAAGTCTGATGACGTGAACGGTCGTACCAAGATGTATAAAAACATCGTGGACGGCAACCATCAGATGGAGCCGGGCATGCCAGAATCCTTCAACGTATTGTTGAAAGAGATTCGTTCGCTGGGTATCAACATCGAACTGGAAGACGAGTAATTCTCGCTCAAACAGGTCACTT
+
CCCCCGGGGGGGGGGGGGGGGGGGGGGGGGGGGGGGGGGGGGGGGGGGGGGGGGGGGGGGGGGGGGGCFFGGGGGGGGGGGGGGGGGGGGGGGGGGGGGGGGGGGGGGGGGGGGGGGGGGGGGGGGGGGGGGGGGGGGGGGGGGGGGGGGGGGGGGFFGGGGGGGGGGGGGGGGGGGGGGGGGGGGGEGGGCEGGGGGGGGGGGGGCGGGGGGGGGFGGGGGGGGFGGGGFGGGFFGFGGFGGGGGGGFFGFFFFFFFFFFBFFFGFFFFFFFBFF<0=B<<498?3?BFB)(8:A034>)
@M01607:188:000000000-KTTC9:1:1101:15240:3085 1:N:0:GAAGTGCT+TAAGCGCA
CATCGCTGACGAGTAACCGGATCCCCGATCCGTGGACTTGTCAGCGACTGAGGAAACAGACTAGGCATTAGCTGAGGCAGGTGAGGCGACCTTCCTCAGCCCAGCGGTATGCAGGAAATGCTCACCGTTAAGTCTGATGACGTGAACGGTCGTACCAAGATGTATAAAAACATCGTGGACGGCAACCATCAGATGGAGCCGGGCATGCCAGAATCCTTCAACGTATTGTTGAAAGAGATTCGTTCGCTGGGTATCAACATCGAACTGGAAGACGAGTAGTTCTCGCTCAAACAGGTCACTG
+
CCCCCGGGGGGGGGGGGGGGGGGGGGGGGGGGGGGGGGGGGGGGGGGGGGGGGGGGGGGGGGGGGGGEGGGGGGGGGGGGGGGGGGGGGGGGGGGGGGGGGGGGGGGGGGGGGGGGGGGGGGGGGGGGGGGGGGGGGGGGGGGGGGGGGGGGGGGGGGGGGGGGGGGGGGGGGGGGGGEGGGGGGGGGGGGGGGGGGGGGGGGGGGGGGGGGGGGGFGGGGGGGFCFGGGGGGGFGGFGGFGGGGGGGFFGFFF?FFFFFFFFFFGFFG@BFFFFFFFFFFFFFFFFFFFFFF?BB???F2
@M01607:188:000000000-KTTC9:1:1101:14503:3086 1:N:0:GAAGTGCT+TAAGCGCA
CATCGCTGACGAGTAACCGGATCCCCGATCCGTGGACTTGTCAGCGACTGAGGAAACAGACTCACAACTGGCTGAGGGGTCAGTTAGAGACTGCCTCAGCCGACCCGCGTGCAGGAAATGCTCACCGTTAAGTCTGATGACGTGAACGGTCGTACCAAGATGTATAAAAACATCGTGGACGGCAACCATCAGATGGAGCCGGGCATGCCAGAATCCTTCAACGTATTGTTGAAAGAGATTCGTTCGCTGGGTATCAACATCGAACTGGAAGACGAGTAATTCTCGCTCAAACAGGTCACTG
+
CCCCCGGGGGGGGGGGGGGGGGGGGGGGGGGGGGGGGGGGGGGGGGGGGGGGGGGGGGGGGGGGGGGEGFGGGGGGGGGGGGGGGGGGGGGGGGGGGGGGGGGGGGGGGGGGGGGGGGGGGGGGGGGGGGGGGGGGGGGGGGGGGGGGGGGGGGGGGGGGGGGGGGGGGGGGGGGGGGGGGGGGGGGGGGGGGGGGGGGGGGGGGGGGGFGGGGGGFGGGGGGGGGGGGGGGGGFGGFEGFGGGGGGGFFGFFFFFFFFFFFFFFGFFGFFFFFFFFFFFFFB<??FB>FF?FBBB?7?F2
@M01607:188:000000000-KTTC9:1:1101:15932:3097 1:N:0:GAAGTGCT+TAAGCGCA
CATCGCTGACGAGTAACCGGATCCCCGATCCGTGGACTTGTCAGCGACTGAGGAAACAGACACGAATTTAGCTGAGGAATGGCCGAACAAAACCCTCAGCCCATATAGGTGCAGGAAATGCTCACCGTTAAGTCTGATGACGTGAACGGTCGTACCAAGATGTATAAAAACATCGTGGACGGCAACCATCAGACGGAGCCGGGCATGCCAGAATCCTTCAACGTATTGTTGAAAGAGATTCGTTCGCTGGGTATCAACATCGAACTGGAAGACGAGTAATTCTCGCTCAAACAGGTCACTG
+
CCCCCGGGGGGGGGGGGGGGGGGGGGGGGGGGGGGGGGGGGGGGGGGGGGGGGGGGGGGGGGGGGGGCFGGGGGGGGGGGGGGGGGGGGGGGGGGGGGGGGGGGGGGGGGGGGGGGGGGGGGGGGGGGGGGGGGGGGGGGGGFGGGGGGGGGGGGGGGGGGGGGGGGGGGGGGGGGGGGGGGGGGGGGGGGGGGGGGGGGDEGGGGGGGGGGGGGGFGGGGGGGGGGGGGFCFFFGFFFGFGGGC9DDFFGFFGFFFFFF>BFFFCFFCF?FFFFBFFFFFFABB?41;BA??7?A:2)5)
@M01607:188:000000000-KTTC9:1:1101:25046:3103 1:N:0:GAAGTGCT+TAAGCGCA
CATCGCTGACGAGTAACCGGATCCCCGATCCGTGGACTTGTCAGCGACTGAGGAAACAGACAAAGTTGGAGCTGAGGGTACAGGAAACGTGCGCCTCAGCCTGAACCCCTGCAGGAAATGCTCACCGTTAAGTCTGATGACGTGAACGGTCGTACCAAGATGTATAAAAACATCGTGGACGGCAACCATCAGATGGAGCCGGGCATGCCAGAATCCTTCAACGTATTGTTGAAAGAGATTCGTTCGCTGGGTATCAACATCGAACTGGAAGACGAGTAATTCTCGCTCAAACAGGTCACTG
+
CCCCCGGGGGGGGGGGGGGGGGGGGGGGGGGGGGGGGGGGGGGGGG@@@CFGGGGGGGGGGGGGGGG,:CFFGGGGGGGGGGGGGGGGGGGGGGGGGGGGGGGGGGGGGGGGGGGGGGGGGGGGGGFGGGGGGGGGGGGGGGGGGGGGGGGGGGGGGGGGGGEFGGGGGGGGGGGGGGGGDGGGGGGGGGGGGGGGGGGGGGGGGGGGGGGGGGGGFGFGGGGGGGGGGGGGGGFDGFGGFGGGGGGGFFGFFFBFFFFFBFFFFGFFGFB@FB6>FFFF>AAF?::B>54>?<?F7?DF9
@M01607:188:000000000-KTTC9:1:1101:21267:3118 1:N:0:GAAGTGCT+TAAGCGCA
CATCGCTGACGAGTAACCGGATCCCCGATCCGTGGACTTGTCAGCGACTGAGGAAACAGACTGGCGAGAGGCTGAGGCGATTCATTAATAGTCCCTCAGCGTGTAGCTGTGCAGGAAATGCTCACCGTTAAGTCTGATGACGTGAACGGTCGTACCAAGATGTATAAAAACACCGTGGACGGCAACCATCAGATGGAGCCGGGCATGCCAGAATCCTTCAACGTATTGTTGAAAGAGATTCGTTCGCTGGGTATCAACATCGAACTGGAAGACGAGTAATTCTCGCTCAAACAGGTCACTG
+
CCCCCGFGGGGGGGGGGGGGGGGGGGGGGGGGGGGGGGGGGGGGGGGGGGGGGGGGGGGGGGGGGGGDGGGGGGGGGGGGGGGGGGGGGGGGGGGGGGGGGGGGGGGGGGGGGGGGGGGGGGGGGGGGGGGGGGGGGGGGGGGGGGGGGGGGGGGGGGGGGGGGCFGGGGGGFGGGGEEGGGGGGGGGGGGGGGGGGGGGGGGGGGGGGGGGGGGGFGGGFGGGGGGGGGGGGGFGGFFGFGGGGGGGFFGFFGFFFFFFFFFFFGFFGFBFF?9>27*64)6<?BF?>27??:?B?:BA)
@M01607:188:000000000-KTTC9:1:1101:23317:3133 1:N:0:GAAGTGCT+TAAGCGCA
CATCGCTGACGAGTAACCGGATCCCCGATCCGTGGACTTGTCAGCGACTGCGGAAACAGACACAAGATACGCTGAGGACCAGTATTTTAACTTCCTCAGCAGCAAGAACTGCAGGAAATGCTCACCGTTAAGTCTGATGACGTGAACGGTCGTACCAAGATGTATAAAAACATCGTGGACGGCAACCATCAGATGGAGCCGGGCATGCCAGAATCCTTCAACGTATTGTTGAAAGAGATTCGTTCGCTGGGTATCAACATCGAACTGGAAGACGAGTAATTCTCGCTCAAACAGGTCACTT
+
CCCCCGGGGGGGGGGGGGGGGGGGGGGGGGGGGGGGGGGGGGGGGGGGGG,CGGGGGGGGGGGGGGGEGGGGGGGGGGGGGGGGGGGGGGGGGGGGGGGGGGGGGGGGGGGGGGGGGGGGGGGGGGGGGGGGGGGGGGGGGGGGGGGGGGGGGGGGGGGGGGGGGGGGGGGGGGGG?FGGGGGGGGGGGGGGGGGGGGGGGGGGGGGGGGGGDFGGFGGGGGGGGGGFGGGGGGFGFFFFFGFGGGGGFFGFFGFFFFF??BFFFFFFGFBFFFFFFFFFBFBAFBFFFFFFFF1<>?0<)
@M01607:188:000000000-KTTC9:1:1101:21810:3134 1:N:0:GAAGTGCT+TAAGCGCA
CATCGCTGACGAGTAACCGGATCCCCGATCCGTGGACTTGTCAGCGACTGAGGAAACAGACTGTTGCCAGGCTGAGGGGGGAAATTATTGTAACCTCAGCAATAGACAGTGCAGGAAATGCTCACCGTTAAGTCTGATGACGTGAACGGTCGTACCAAGATGTATAAAAACATCGTGGACGGCAACCATCAGATGGAGCCGGGCATGCCAGAATCCTTCAACGTATTGTTGAAAGAGATTCGTTCGCTGGGTATCAACATCGAACTGGAAGACGAGTAATTCTCGCTCAAACAGGTCACTT
+
CCCCCGGGGGGGEEFGGCGGGGGGGGGGGGGGGGGGFGGGGGGGGGGGGG8FGGGGGGGGGGGGGGGFGGGGGGEGGGGGGGGGGGGGGGGGGGGFGGGGGGGGGGGGGGGGGGFEGGGGGGGGGGGFGGGGGGGGGGGGGGGGGGGGGGGGGGGGGGGGGGGGGGGCGGEGGGECFEEGGGGGGGGGGGGGGGGGGGGGDEEGGGGGGGGG?FFGFFGGGGGGGGGGEGGGGGFG4?FGFGGGGDGDEEDF?F?F?FFFF:78FF=FF?BFF?FFFFFFBFB<1:?FF<AFBFFBBF)4)
@M01607:188:000000000-KTTC9:1:1101:6221:3137 1:N:0:GAAGTGCT+TAAGCGCA
CATCGCTGACGAGTAACCGGATCCCCGATCCGTGGACTTGTCAGCGACTGAGGAAACAGACGGCTCCTACGCTGAGGAGGTAGCATGTGAAACCCTCAGCAAACTCGAATGCAGGAAATGCTCACCGTTAAGTCTGATGACGTGAACGGTCGTACCAAGATGTATAAAAACATCGTGGACGGCAACCATCAGATGGAGCCGGGCATGCCAGAATCCTTCAACGTATTGTTGAAAGAGATTCGTTCGCTGGGTATCAACATCGAACTGGAAGACGAGTAATTCTCGCTCAAACAGGTCACTG
+
CCCCCGGGEGGGGGGGGGGGGGGGGGGGGGGGGGGGGGGGGGGGGGGGGGDFGFFGGFGGGGGGGGG,::BFGGGGGGGGGGGGGGGGGGGGGGGGGGGGGCGGGGGGGGGGGGGGGGGGGGGGGGGGGGGGGGGGGGGGFGGGDGFFGGGGGGGGGGFFFGGGGGGFFGGGGGGGGGGGEGGGGGGGGGGGFCGGGGGGGGGGEGGGGGGCEGGGFGGGGGGFGFGGGGGFGFFCDFGGFDGGFDGGFEGFFGFFFFFFFFFFFFFFGF7))47>BBFFFBFFFFFB>F2<0:<>70:A)
@M01607:188:000000000-KTTC9:1:1101:10112:3140 1:N:0:GAAGTGCT+TAAGCGCA
CATCGCGACGAGTAACCGGATCCCCGATCCGTGGACTTGTCAGCGACTGAGGAAACAGACGTTGGGTGAGCTGAGGTACTTGCTCCGTATTGCCTCAGCCGAATTAAATGCAGGAAATGCTCACCGTTAAGTCTGATGACGTGAACGGTCGTACCAAGATGTATAAAAACATCGTGGACGGCAACCATCAGATGGAGCCGGGCATGCCAGAATCCTTCAACGTATTGTTGAAAGAGATTCGTTCGCTGGGTATCAACATCGAACTGGAAGACGAGTAATTCTCGCTCAAACAGGTCACTGC
+
CCCCCGGGGGGGGGGGGGGGGGGGGGGGGGGGGGGGGGGGGGGGGGGGGGGGGGGGGGGGGGGGGGG7FGGGGGGGGGGGGGGGGGGGGGGGGGGGGGGGGGGGGGGGGGGGGGGGGGGGGGGGGGGGGGGGGGGGGGGGGGGGGGGGGGGGGGGGGGGGGGGGGGGGGGGGGGGGGGGEGGGGGGGGGGFGGGGGGGGGEGGGGFGGGGGGGGGGFGGGGGGGGGGGGGGGGGFGGFGGFCFGGGGGFFGFFGFFFFFFFBFFFGFFGF?FFFFFFFFFF<>B?B?>FAFFFFA?FBF>2
@M01607:188:000000000-KTTC9:1:1101:9766:3151 1:N:0:GAAGTGCT+TAAGCGCA
CATCGCTGACGAGTAACCGGATCCCCGATCCGTGGACTTGTCAGCGACTGAGGAAACAGACACACTTATAGCTGAGGATTTAAGAGTTGAGTGCCTCAGCGTAAAGGTATGCAGGAAATGCTCACCGTTAAGTCTGATGACGTGAACGGTCGTACCAAGATGTATAAAAACATCGTGGACGGCAACCATCAGATGGAGCCGGGCATGCCAGAATCCTTCAACGTATTGTTGAAAGAGATTCGTTCGCTGGGTATCAACATCGAACTGGAAGACGAGTAATTCTCGCTCAAACAGGTCACTG
+
CCCCCGGGGGGGCFGGFFGGGGGGFGGGGGGGGGGGGGGGGGGGGGGGGGFFFFFFGGGGGGGGGGG,<CEFGGGGGFGGGGGGGGGGGGGGGAFG@FGFGGGGGGGGGGGGFGFGGGGGGGCEFGGGCCFGGGGGGGGGGGGGGGGGGGGGGGGGGGGGGGGGGGGGGGGGFDGFGGGGGGGGGGGGGGGGGGGGGGFEGGCEGGGGGGGGGGGDFGCCFCEGGGGGGFGGGGFGGFF7ADGGGGDG>BG?BFFFFFFFFF@FFGFFG68F5:>9<F?=ABAA?:<B;?27?FF<?>>9)
@M01607:188:000000000-KTTC9:1:1101:25053:3170 1:N:0:GAAGTGCT+TAAGCGCA
CATCGCTGACGAGTAACCGGATCCCCGATCCGTGGACTTGTCAGCGACTGAGGAAACAGACGCAGGATCTGCTGAGGCCTGAACATCTATGAACCTCAGCATGCGGCACTGCAGGAAATGCTCACCGTTAAGTCTGATGACGTGAACGGTCGTACCAAGATGTATAAAAACATCGTGGACGGCAACCATCAGATGGAGCCGGGCATGCCAGAATCCTTCAACGTATTGTTGAAAGAGATTCGTTCGCTGGGTATCAACATCGAACTGGAAGACGAGTAATTCTCGCTCAAACAGGTCACTG
+
CCCCCGGGGGGGGGGGGGGGGGGGGGGGGGGGGGGGGGGGGGGGGG@8@CFGGGGGGGGGGGGGGGGEFGGGGGGGGGGGGGGGGGGGGGGGGGGGGGGGGGGGGGGGGGGGGGGGGGGGGGGGGGGGGGGGGGGGGGGGGGGGGGGGGGGGGGGGGGGGGGGGGGGGGGGGGGGFGGGGGGGGGGGGGGGFGGGGFGGGGGEDEFGDFFGGGFGGFGGGGFGFF7?FFGGGGGFGG?FFFGFFFDGGFEGFFDFFFFF@??FFFGFFFFFFFFF9::FF<<DF2(3:>FDF?:1>?>34)
@M01607:188:000000000-KTTC9:1:1101:15318:3175 1:N:0:GAAGTGCT+TAAGCGCA
CATCGCTGACGAGTAACCGGATCCCCGATCCGTGGACTTGTCAGCGACTGAGGAAACAGACATCACGTAAGCTGAGGTCGTACATAGGGATCTCCTCAGCCCAACATAGTGCAGGAAATGCTCACCGTTAAGTCTGATGACGTGAACGGTCGTACCAAGATGTATAAAAACATCGTGGACGGCAACCATCAGATGGAGCCGGGCATGCCAGAATCCTTCAACGTATTGTTGAAAGAGATTCGTTCGCTGGGTATCAACATCGAACTGGAAGACGAGTAATTCTCGCTCAAACAGGTCACTG
+
CCCCCFGGGGGGGGGGGGGGGGGGGGGGGGGGGGGGGGGGGGGGGGGGGGGGGGGGGGGGGGGGGGGFCGGGGGFGGGGGGGGGGGGGGGGGGGGFGGFGGEGGGGGGGGGGGGGGGGGGGAFGGGGGGGGGGGGGGGGGGGGGGGGGGGGGGGGCFGGGGGGGGGGGGGGGGGGGGDGGGGGGGGGGFFGGGGFGGGGGB:CEEGFGGGGGGGGGFGFDDFECCFGGGG<FGGF>FA?FFDFFGGGGFFGFFG6FFFFFBBFFFGFFC?:FF?FBFFF@AAADFF?BBBF2(44<:?DA)
@M01607:188:000000000-KTTC9:1:1101:7838:3175 1:N:0:GAAGTGCT+TAAGCGCA
CATCGCTGACGAGTAACCGGATCCCCGATCCGTGGACTTGTCAGCGACTGAGGAAACAGACAAGAAGGGAGCTGAGGCGGCATTTGTACTGGTCCTCAGCAACAAACTTTGCAGGAAATGCTCACCGTTAAGTCTGATGACGTGAACGGTCGTACCAAGATGTATAAAAACATCGTGGACGGCAACCATCAGATGGAGCCGGGCATGCCAGAATCCTTCAACGTATTGTTGAAAGAGATTCGTTCGCTGGGTATCAACATCGAACTGGAAGACGAGTAATTCTCGCTCAAACAGGTCACTT
+
CCCCCGGGGC@CEFFGGGGGGGGGGGGEEGGGGGGGGGGGGGGGFCF@FGFEGGGGGGGGGGGGGGG8BAFGGGGGGGGGGGGGGEGGGGGGGFGGGCCFGGGGFGGGGGGGGGGGGGDCDGGGGFGEFEGFGGGGGGGGGGGGGGGGGGGEGFGGGGGGGFFGFEGGGGGGGGGGGGGFGGGGGFFGGGGGGFFEFFGGDDEGCCFGGGGGGGGGFGCGFFEGFEGGGGGCFF4<FFG=65DFGGGGFFGFFF?F?.?;BFFFFFFFGFFF46B;?FFFFFF>61<?9?FFF<:<?B045
@M01607:188:000000000-KTTC9:1:1101:10062:3182 1:N:0:GAAGTGCT+TAAGCGCA
CATCGCTGACGAGTAACCGGATCCCCGATCCGTGGACTTGTCAGCGACTGAGGAAACAGACTTCTATCTAGCTGAGGCGTCAGTATCGCCTATCCTCAGCATTCCTTCATGCAGGAAATGCTCACCGTTAAGTCTGATGACGTGAACGGTCGTACCAAGATGTATAAAAACATCGTGGACGGCAACCATCAGATGGAGCCGGGCATGCCAGAATCCTTCAACGTATTGTTGAAAGAGATTCGTTCGCTGGGTATCAACATCGAACTGGAAGACGAGTAATTCTCGCTCAAACAGGTCACTG
+
CCCCCGGGGGGGGGGGGGGGGGGGGGGGGGGGGGGGGGGGGGGGGGGGGGGGGGGGGGGGGGGGGGGCGGGGGGGGGGGGGGGGGGGGGGDEFFGGGGGGGGGGGGGGGGGGGGGGGGGGGGGGGGGGGGGGGGGGGGGGGGGGGGGGGGGGGGGGGGGGGGGGGGFGGGGGGGGGGGGGGGGGGGGGGGGGGGGGGGGGGEGGGGGGGGGGGGGGAFGGGGGGGGGGFCG>DFFFGFGGFGGGGGGGFFGFFGFFFFFFFFFFFGFFGFFFF?FFFFFFFBD>BFBBFFDBFFFA73)-.
@M01607:188:000000000-KTTC9:1:1101:16011:3182 1:N:0:GAAGTGCT+TAAGCGCA
CATCGCTGACGAGTAACCGGATCCCCGATCCGTGGACTTGTCAGCGACTGAGGAAACAGACTAATAAGCGGCTGAGGTTGCAGGCCGCCCTGGCCTCAGCTATAGAAATTGCAGGAAATGCTCACCGTTAAGTCTGATGACGTGAACGGTCGTACCAAGATGTATAAAAACATCGTGGACGGCAACCATCAGATGGAGCCGGGCATGCCAGAATCCTTCAACGTATTGTTGAAAGAGATTCGTTCGCTGGGTATCAACATCGAACTGGAAGACGAGTAATTCTCGCTCAAACAGGTTACTT
+
CCCCCGFGCECGGGAFGGGGEEGGGGGEGGGGGGEGGGGFECFGGGG7FFEGGFGGGGGFGGGGCFFGGGGGEF@GGGGGGFE8CFGDGGGFFFGFGGGGGGG<EFEFFFFFGGGGGFGGFGFFDDGGGGGG?@EFGGGGGGGGGGGGGGGC3DFFGFGGFGFCFGGFCGGGGGGGGGGGGDGGGGGGGFGGFFFDGFGGC58CEGGGGE68@;FGFGCC>CCGGGC7AFFGGGF<DFGGFCCG47C>3>C?49?=6@FFB:?FF466CF?@FF0932*/-:A:??0133<?F?BF)))))
@M01607:188:000000000-KTTC9:1:1101:20523:3188 1:N:0:GAAGTGCT+TAAGCGCA
CATCGCTGACGAGTAACCGGATCCCCGATCCGTGGACTTGTCAGCGACTGAGGAAACAGACATGTACGCTGCTGAGGCCTTAGAGCGAAAAGACCTCAGCGCTTTTAATTGCAGGAAATGCTCACCGTTAAGTCTGATGACGTGAACGGTCGTACCAAGATGTATAAAAACATCGTGGACGGCAACCATCAGATGGAGCCGGGCATGCCAGAATCCTTCAACGTATTGTTGAAAGAGATTCGTTCGCTGGGTATCAACATCGAACTGGAAGACGAGTAATTCTCGCTCAAACAGGTCACTG
+
CCCCCGGGGGGGGGGGGGGGGGGGFGGGGGGGGGGGGGGGGGGGGGGGGGGGGGGGGGGGGGGGGGGDGGGGGGGGGGGGGGGGGGGGGGGGGGFGGGGGGGGGGGGGGGGGGGGGGGGGGGGGGGGGGGGGGGGGGGGGGGGGGGGGGGGGGGGGGGGGGGGGGGGGGGGGGGGGGGGGGGGGGGGGGGGGGGGGGGGGGGGGGGGGGGGGGGGGFGGGGGGGGGGGGGGGGGFGFFGGFGGGGGGGFFGFFGFFFFFFB0FFFG@FF4:@FFFFFFFFBFFFFFF?F?BB<::A?004)
@M01607:188:000000000-KTTC9:1:1101:23774:3197 1:N:0:GAAGTGCT+TAAGCGCA
CATCGCTGACGAGTAACCGGATCCCCGATCCGTGGACTTGTCAGCGACTGCGGAAACAGACAATCCATGGGCTGAGGTAGCGGGTCTAGATGACCTCAGCACGGAGCGATGCAGGAAATGCTCACCGTTAAGTCTGATGACGTGAACGGTCGTACCAAGATGTATAAAAACATCGTGGACGGCAACCATCAGATGGAGCCGGGCATGCCAGAATCCTTCAACGTATTGTTGAAAGAGATTCGTTCGCTGGGTATCAACATCGAACTGGAAGACGAGTAATTCTCGCTCAAACAGGTCACTG
+
CCCCCGGGGGGGGGGGGGGGGGGGGGGGGGGGGGGGGGGGGGGGGGGGGG8FGGGGGGGGGGGGGGGCFGGGGGGGGGGGGGGGGGGGGGGGGGGGGGGGGGGGGGGGGGGGGGGGGGGGGGGGGGGGGGGGGGGGGGGGGGGGGGGGGGGGGGGGGGGGFGGFGGGGGGGGGGGGGGGGGGGGGGGGGGGGGGGGGGGDGEEEGGGGGGG6CFGFFGGGGGGGGGGGGGFCDFFGGFGGFGGGGGGGFFGFFGFFFFFFF?FFFGF@GFFFFFFFFFFFBFF9?BFB>?ABBFFF:??A)
@M01607:188:000000000-KTTC9:1:1101:23456:3211 1:N:0:GAAGTGCT+TAAGCGCA
CATCGCTGACGAGTAACCGGATCCCCGATCCGTGGACTTGTCAGCGACTGCGGAAACAGACGCTTTAACTGCTGAGGGCGGGAAGTTTATTGACCTCAGCGTATTAAGCTGCAGGAAATGCTCACCGTTAAGTCTGATGACGTGAACGGTCGTACCAAGATGTATAAAAACATCGTGGACGGCAACCATCAGATGGAGCCGGGCATGCCAGAATCCTTCAACGTATTGTTGAAAGAGATTCGTTCGCTGGGTATCAACATCGAACTGGAAGACGAGTAATTCTCGCTCAAACAGGTCACTG
+
CCCCCGGGGGGGGGGGGGGGGGGGGGGGGGGGGGGGGGGGGGGGGGGGGG8FGGGGGGGGGGGGGGG,<CFGGGGGGGGGGGGGGGGGGGGGGGGGGGGGGGGGGGGGGGGGGGGGGGGGGGGGGGGGGGGGGGGGGGGGGGGGGGGGGGGGGGGGGGGFGGGGGGGGGGGGGDGGFGGGGGGGGGGGGGGGGGGGGGGGGGGGGGGGGGGGGGGGFDGFGGGGGGGGGGGGFFBGGFGGFGGGGGDGEFGFFG=7?FFFB?FFFFFFGF?@FF97?:=FFFFBFF??FBFFF0:B2?:A)
@M01607:188:000000000-KTTC9:1:1101:18268:3214 1:N:0:GAAGTGCT+TAAGCGCA
CATCGCTGACGAGTAACCGGATCCCCGATCCGTGGACTTGTCAGCGACTGAGGAAACAGACCGGGTAGGAGCTGAGGGTGGATCCATAATAAGCCTCAGCGAAATCTGCTGCAGGAAATGCTCACCGTTAAGTCTGATGACGTGAACGGTCGTACCAAGATGTATAAAAACATCGTGGACGGCAACCATCAGATGGAGCCGGGCATGCCAGAATCCTTCAACGTATTGTTGAAAGAGATTCGTTCGCTGGGTATCAACATCGAACTGGAAGACGAGTAATTCTTGCTCAAACAGGTCACTG
+
CCCCCGGGGGGGGGGGGGGGGGGGGGGGGGGGGGGGGGGGGGGGGGGGGGGGGGGGGGGGGGGGGGG7FFGGGGGGGGGGGGGGGGGFFGGGGGGGGGGGGGGGGGGGGGGGGGGGGGGGGGGGGGGGGGGGGGGGGGGGGGGGGGGGGGGGGGGGGGGGGGGGGGGGGGGGDGGGGGGGGGGGGGGGGGGGGGGGGGGGGGGGGGGGGGGGGGGGFGGGGGGGGGGGGGGGGGFGGFDGFGGGGGGGFFGFFGFFFFFFFFFF@FFFGFFFF?>>BFFFFFF>>AFFFFFFFFFB?F?A-
@M01607:188:000000000-KTTC9:1:1101:21793:3220 1:N:0:GAAGTGCT+TAAGCGCA
CATCGCTGACGAGTAACCGGATCCCCGATCCGTGGACTTGTCAGCGACTGAGGAAACAGACGCCTAAAGGGCTGAGGACAATTGAGTGGATCTCCTCAGCTGTTACATTTGCAGGAAATGCTCACCGTTAAGTCTGATGACGTGAACGGTCGTACCAAGATGTATAAAAACATCGTGGACGGCAACCATCAGATGGAGCCGGGCATGCCAGAATCCTTCAACGTATTGTTGAAAGAGATTCGTTCGCTGGGTATCAACATCGAACTGGAAGACGAGTAATTCTCGCTCAAACAGGTCACTG
+
CCCCCGGGGGGGGGGGGGGGGGGGGGGGGGGGGGGGGGGGGGGGGGGGGG8FFFGGGGGGGGGGGGG,:CFGGGGGGGGGGGGGGGGFGGGGGGGGGGGGGGGGGGGGGGGGGGFGGGGGGGGGGGGGGGGGGGGGGGGGGGGGGGGGGGGGGGGGGGFGGGGGGGGGDDGCFGGG8FEGGGGGGGGGGGGGGGGGGGGGED>EGGGGGGGGGGGGFGGGGGGGGGGGGGGGGGFGFFGGFGGGGGGGFFDFFGFFF?FFFFFFFGFFGF?FFFFFFBFFBBFFFB:<>2<????<3?BA)
@M01607:188:000000000-KTTC9:1:1101:10590:3230 1:N:0:GAAGTGCT+TAAGCGCA
CATCGCTGACGAGTAACCGGATCCCCGATCCGTGGACTTGTCAGCGACTGAGGAAACAGACCAGAGATGTGCTGAGGGCCGTGCCTACGGCTTCCTCAGCCATGCAGGTTGCAGGAAATGCTCACCGTTAAGTCTGATGACGTGAACGGTCGTACCAAGATGTATAAAAACATCGTGGACGGCAACCATCAGATGGAGCCGGGCATGCCAGAATCCTTCAACGTATTGTTGAAAGAGATTCGTTCGCTGGGTATCAACATCGAACTGGAAGACGAGTAATTCTCGCTCAAACAGGTCACTG
+
CCCCCGGGGGGGGGGGGGGGGGGGGGGGGGGGGGGGGGGGGGGGGGGGGGGGGGGGGGGGGGGGGGGDEFFGGGGGGGGGGGEGGGGGGGGGGGGGGGGGGFGGGGGGGGGFFGGGFGGEGGGGGGEGGGGGGGGGGGFGGGGDFGGGDFGGGGGGGGGGGGGGFGGGGGGGFGEGGGGFCEGGGGGGCGGGGFGGGGGGEGGGGFFGGFGGGFGGFGGGGGGFEFGGGGGGGGFFGFFGFGFGGGGGD>GFF<?FF?@FBFF@FGFFFFFFF?B6?BFFBFAF?FF?B<)5:B?A0:BF2
@M01607:188:000000000-KTTC9:1:1101:6234:3235 1:N:0:GAAGTGCT+TAAGCGCA
CATCGCTGACGAGTAACCGGATCCCCGATCCGTGGACTTGTCAGCGACTGAGGAAACAGACCTCCTCTCGGCTGAGGCAGAGATGATTATTTACCTCAGCAATTTAATCTGCAGGAAATGCTCACCGTTAAGTCTGACGACGTGAACGGTCGTACCAAGATGTATAAAAACATCGTGGACGGCAACCATCAGATGGAGCCGGGCATGCCAGAATCCTTCAACGTATTGTTGAAAGAGATTCGTTCGCTGGGTATCAACATCGAACTGGAAGACGAGTAATTCTCGCTCAAACAGGTCACTG
+
CCCCCGGGGGGGGGGGGGGGGGGGGGGGGGGGGGGGGGGGGGGGGGGGGGFGGGGGGGGGGGGGGEG,:8CFFEGGGGGGGGGGGGGGGGGGGGGFGGGGGGGGGGGGGGGGGGGGGGFGGGGGGGGGGGGGGGGGGGGGGGGDGGGGDGGGGGGGGGGGGGGGFGGGGGGGGGGGGGGGGGGCGGGGGGGFGGGGGGGGGGGGGG>FGGGGGGGGFGGGGGGCFGGGGGGGFEFGGFGGF<C9FGGGFFGFFGFFFFFFFFFFFFFFG4:@FF9;BFFFDFFFFFFFF>A?::?A:B0:)
@M01607:188:000000000-KTTC9:1:1101:10449:3244 1:N:0:GAAGTGCT+TAAGCGCA
CATCGCTGACGAGTAACCGGATCCCCGATCCGTGGACTTGTCAGTGACTGAGGAAACAGACATAGTAAACGCTGAGGTAGTGTTGTTCCGTCACCTCAGCAGCTGATAATGCAGGAAATGCTCACCGTTAAGTCTGATGACGTGAACGGTCGTACCAAGATGTATAAAAACATCGTGGACGGCAACCATCAGATGGAGCCGGGCATGCCAGAATCCTTCAACGTATTGTTGAAAGAGATTCGTTCGCTGGGTATCAACATCGAACTGGAAGACGAGTAATTCGCGCTCAAAAAGGTCACTG
+
CCCCCGGEGGGGGFFGFFGEGCGFGGGGGGGGGFGGGGGGGGGGGGGGGGGGGGGGGGGGGGGGGGG,<CFCBFFGGGGGFFFGGGGGFGFDFEGGGGGGGGGGGGGGGGGFGGGGGGGF<FEFFGGE@FFG?EAEEGFGEG7FFGGGGGGGGGGGGGGGGGGGGGGFGG@D,@=@DGGFEDGGE>FEG7DGEFGFCFC@EEEDGGGG6FGGG9F8AGGFGFC*=:=CG+0;@FFGGF9:ADCFGGC<B>DFFFFFFFFF?B??4/?:D:())(--3:FFFF24,(-19B2)43089?06.
@M01607:188:000000000-KTTC9:1:1101:14051:3251 1:N:0:GAAGTGCT+TAAGCGCA
CATCGCTGACGAGTAACCGGATCCCCGATCCGTGGACTTGTCAGCGACTGAGGAAACAGACGAAATGAGCGCTGAGGTCCACTAGGATCTTAGCCTCAGCGGACAATATTGCAGGAAATGCTCACCGTTAAGTCTGATGACGTGAACGGTCGTACCAAGATGTATAAAAACATCGTGGACGGCAACCATCAGATGGAGCCGGGCATGCCAGAATCCTTCAACGTATTGTTGAAAGAGATTCGTTCGCTGGGTATCAACATCGAACTGGAAGACGAGTAATTCTCGCTCAAACAGGTCACTG
+
CCCCCGGGGGGGGGGGGGGGGGGGGGGGGGGGGGGGGGGGGGGGGGGGGGGGGGGGGGGGGGGGGGG,:CFFGGGGGGGGGGGGGGGGGGGGGGGGGGGGGGGGGGGGGGGGGGGGGGGGGGGGGGGGGGGGGGGGGGGGGGGGGGGGGGGGGGGGGGGGGGGGGGGGGGGGGGGGGGGGGGGGGGGGGGGGGGGGGGGGGGGGGGGGGGGGFGGGFGGGGGGGGGGGGGGGGGFGGFGGFGGGGGGGFDGFFGFFFFFFFFFFFGFFFFBFFF>7,:FFFBFFFFFFFFFFFFFAD?FF2
@M01607:188:000000000-KTTC9:1:1101:10694:3255 1:N:0:GAAGTGCT+TAAGCGCA
CATCGCTGACGAGTAACCGGATCCCCGATCCGTGGACTTGTCAGCGACTGAGGAAACAGACCGCAATTATGCTGAGGTCTGACTATTTCTTGCCCTCAGCTGATTTCACTGCAGGAAATGCTCACCGTTAAGTCTGATGACGTGAACGGTCGTACCAAGATGTATAAAAACATCGTGGACGGCAACCATCAGATGGAGCCGGGCATGCCAGAATCCTTCAACGTATTGTTGAAAGAGATTCGTTCGCTGGGTATCAACATCGAACTGGAAGACGAGTAATTCTCGCTCAAACAGGTCACTT
+
CCCCCGGGGGGGGGGGGGGGGGGGGGGGGGGGGGGGGGGGGGGGGGGGGGGGGGGGGGGGGGGGGGG,<CFFGGGGGGGGGGGGGGGGGGGGGGGGGGGGGGGFGGGGGGGGGGGGGGGGGGGGGGGGGGGGGGGGGGGGGGGGGGGGGGGGGGGGGGGGGGGDGGGGGGEGDGGGFDEGGEGGGGGGGGGGGGGGGGGGCCEGEGGGGGFGGGGGFGGGGGGGGFGGGGGGGGFGGFGGFD4>DGGG>DCFFGFFFFFFFFFF@GFFGF:FFFF(:7FFFDBBFFB?FFFF??FF:FFF2
@M01607:188:000000000-KTTC9:1:1101:24690:3264 1:N:0:GAAGTGCT+TAAGCGCA
CATCGCTGACGAGTAACCGGATCCCCGATCCGTGGACTTGTCAGCGACTGAGGAAACGGACGCAATAGCGGCTGAGGTTGGCATAGTGATATCCCTCGCCTGAGCCGATGCAGGAAATGCTCACCGTTAAGTCTGATGACGTGAACGGTCGTACCAAGATGTATAAAAACATCGTGGACGGCAACCATCAGATGGAGCCGGGCATGCCAGAATCCTTCAACGTATTGTTGAAAGAGATTCGTTCGCTGGGTATCAACATCGAACTGGAAGACGAGTAATTCTCGCTCAAACAGGTCACTGC
+
CCCCCGGGGGGGGGGGGGGGGGGGGGGGGGGGGGGGGGGGGGGGGG@@@FFGGGGGGGGGGGGGGGG<CFFGGGGGGGGGGGGGGGGGGGGGGGGGGGGGGGGGGGGGGGGGGGGGGGGGGGGGGGGGGGGGGGGGGGGGGGGGGGGGGGGGGGGGGGGGGGGGGGGGGGGGGGGGEGGGGGGGGGGGGGGGGGGGGGGGGGGGGGGGGGGGGGGGFGGGGG8FFGGGGGFGGGFGGFGGFGGGGGGGEFGFFF?FFF?;<<FFFGFFGFBFFFF?FFFFFAFF??:0?FFF0:A2?:AD2
@M01607:188:000000000-KTTC9:1:1101:20369:3265 1:N:0:GAAGTGCT+TAAGCGCA
CATCGCTGACGAGTAACCGGATCCCCGATCCGTGGACTTGTCAGCGACTGAGGAAACAGACTAGTAACAGGCTGAGGAGGTGCGTGTACATGCCCTCAGCTCATGAGCATGCAGGAAATGCTCACCGTTAAGTCTGATGACGTGAACGGTCGTACCAAGATGTATAAAAACATCGTGGACGGCAACCATCAGATGGAGCCGGGCATGCCAGAATCCTTCAACGTATTGTTGAAAGAGATTCGTTCGCTGGGTATCAACATCGAACTGGAAGACGAGTAATTCTCGCTCAAACAGGTCACTG
+
CCCCCGGGGGGGGGGGGGGGGGGGGGGGGGGGGGGGGGGGGGGGGGGGGGGGGGGGGGGGGGGGGGGCGGGGGGGGGGGGGGGGGGGGGGGGGGGGGGGGGGGGGGGGGGGGGGGGGGGGGGGGGGGGGGGGGGGGGGGGGGGGGGGGGGGGGGGGGGGGGGGGGGGGGGGGFGGGGGGGGGGGGGGGGGGGGGGGGGGGEGGGGGGGGGGGGFGGFGGGGGGGCCFGGGGGGGFGGFFGFGGGGGGGFFGFFGFFFFFF?FFFFGFFGFFFFFFF<?FFFFAAFFFFFBFFFFFA7:?F2
@M01607:188:000000000-KTTC9:1:1101:6250:3266 1:N:0:GAAGTGCT+TAAGCGCA
CATCGCTGACGAGTAACCGGATCCCCGATCCGTGGACTTGTCAGCGACTGAGGAAACAGACGAGTGATTCGCTGAGGCTGGCGGTTTTATCGACCTCAGCGCTGCGTTATGCAGGAAATGCTCACCGTTAAGTCTGATGACGTGAACGGTCGTACCAAGATGTATAAAAACATCGTGGACGGCAACCATCAGATGGAGCCGGGCATGCCAGAATCCTTCAACGTATTGTTGAAAGAGATTCGTTCGCTGGGTATCAACATCGAACTGGAAGACGAGTAATTCTCGCTCAAACAGGTCACTG
+
CCA-@CCB:CFEFGGGF<FGGGGG<FGGGGGGGGD7F@<FF,CFGGGG@@<@C<EFCFCG@FEDFGA,<<@FFEDCCFGG7C7BG+BF@FCGGGGDGGGGEGGG:C=FEEFA@FB=FG9<,8FAF@@DC>FFGCFFGGFGGGF+3DFFCCFEF>FBD:BFGG=AFCF;EC*>FC7F5**?EDGGCG,<FEGGCFCC+9FGGGDGGGC8+><CCCFGF><FGEEGGGGGCCF*709>C:FF6C9CDG<DEFG5FF==8?6)21)0<*66F93)<11>BBFFF2.63??:>F2???<F042<)
@M01607:188:000000000-KTTC9:1:1101:22863:3270 1:N:0:GAAGTGCT+TAAGCGCA
CATCGCTGACGAGTAACCGGATCCCCGATCCGTGGACTTGTCAGCGACTGAGGAAACAGACACTGTATCTGCTGAGGCTTATACACGATTGCGCCTCAGCAGAGCAAGGTGCAGGAAATGCTCACCGTTAAGTCTGATGACGTGAACGGTCGTACCAAGATGTATAAAAACATCGTGGACGGCAACCATCAGATGGAGCCGGGCATGCCAGAATCCTTCAACGTATTGTTGAAAGAGATTCGTTCGCTGGGTATCAACATCGAACTGGAAGACGAGTAATTCTCGCTCAAACAGGTCACTG
+
CCCCCGGGGGGGGGGGGFGGGGGGGGGGGGGGGGGGGGGGGGGGGGGGGG8FGGGGGGGGGGGGGGGFFGGGGGGGGGGGGGGGGGGGGGGGGGGGGGGGGGGGGGGGGGGGGGGGGGGGGGGGGGGGGGGGGGGGGGGGGGGGGGGGGGGGGGGGGGGGGGGGGGGGGGGFGGGGFEGGGGGGGGGGGGGGGGGGGGGGGGGGGGGGGGGGGGGGFGGGGGGGGGGGGGGGGGFGFFGGFGGGGGGGFFGFFGFFFFFF:6FFFFFFGF<>FFFFFFFFFFFFF<:BFFFF?FFA:BFF2
@M01607:188:000000000-KTTC9:1:1101:10260:3275 1:N:0:GAAGTGCT+TAAGCGCA
CATCGCTGACGAGTAACCGGATCCCCGATCCGTGGACTTGTCAGCGACTGAGGAAACAGACAAAGAACCGGCTGAGGGAAAAAGTTTGCAACCCCTCAGCAATATCACCTGCAGGAAATGCTCACCTTTAAGTCTGATGACGTGAACGGTCGTACCAAGATGTATAAAAACATCGTGGACGGCAACCATCAGATGGAGCCGGGCATGCCAGAATCCTTCAACGTATTGTTGAAAGAGATTCGTTCGCTGGGTATCAACATCGAACTGGAAGACGAGTAATTCTCGCTCAAACAGGTCACTG
+
CCCCCGGGGGGGFGGGGGGGGGGGGGGGGGGGGGGGGGFGGGGGGGGGGGGGGGGGGGGGGGGGGGG<DEFGGGGGGGGGGGGGGGGGFFGGDGGGGGGGGGGGGGGGGGGGGGGGGGGGGGGGGGGGGGGGGGGGGGGGGGGGGGGGGGGGGGGGGFGGGGGGFGGGGGGGGGGGGGGGGGGGGGGGGGGGGGGGFGGGGGC8EGGGGGGGGGGGFGGGGGGGGGGGGGGGGGFGGFCGFGGGGGDGFFGFFGFFFFFFDFFF@<@?C60>FFFFFBFFF>AFFFFFFFAFF?BAFF7A)
@M01607:188:000000000-KTTC9:1:1101:12840:3287 1:N:0:GAAGTGCT+TAAGCGCA
CATCGCTGACGAGTAACCGGATCCCCGATCCGTGGACTTGTCAGCGACTGAGGAAACAGACACTGAAAGCGCAGACTAAAGATCGGAAGAGCACACGTCAGAACTCCAGTCACGAAGTGCTGAATCTCGTATGCCGTCTTCTGCTTGAAAAAAAAAAAAAAAACAGAATAAAAAAATCAAAAGAAAGGAACATGTAGAAAAAAGAAGACAGAGCAGAGAGATAGGAATAACATACAACAAAAGATGAATCTAGATAGACGAAGGTAACATAGGAGCATGAATGCCGGAGCTGAACAACAAA
+
CCCCCGGGGGGGGGGGGGGGGGGGGGGGGGGGGGGGGGGGGGGGGGGGGGGGGG8FGGGGGGGGGGG,:CFFGGGGGGGGGGGGGGGGGGGGGGGGGGGGGGGGGGGGGGGGGGGGGGGGGGGG?EFGGGGGGGGGGGGGGGGGGGGGGGGGGGGGG*55*1**4,2,,7,,7,1*3,2+++****,*++*0+++2+++5*****2++*3**+2+*.***/+0*++0++0**23***)**0***22***1***0//*9*.-,))00*/0*.*0)((()**)))).((((((,))().(4((
@M01607:188:000000000-KTTC9:1:1101:13683:3289 1:N:0:GAAGTGCT+TAAGCGCA
CATCGCTGACGAGTAACCGGATCCCCGATCCGTGGACTTGTCAGCGACTGAGGAAACAGACATAACGCTGGCTGAGGTGACGCCATTAGTCAACCTCAGCTCGCATACCTGCAGGAAATGCTCACCGTTAAGTCTGATGACGTGAACGGTCGTACCAAGATGTATAAAAACATCGTGGACGGCAACCATCAGATGGAGCCGGGCATGCCAGAATCCTTCAACGTATTGTTGAAAGAGATTCGTTCGCTGGGTATCAACATCGAACTGGAAGACGAGTAATTCTCGCTCAAACAGGTCACTG
+
CCCCCGGGGGGGGGGGGGGGGGGGGGGGGGGGGGGGGGGGGGGGGGGGGGGGGGGGGGGGGGGGGGGCFFFGGGGGGGGGGGGGGEGGGGGGGGGGGGGGGGGGGGGGGGGGGGFGGGGGGGGGGGGGGGGFGGCGGGGGGGGGGGGGGGGGGGGGGGGGGGGGGGGGGGGGGGGGGGEGGGGGGFGGGGGGGGGGGFFGGGGGGGGGGFDGGGGGFGGGGFEGGGGGGGGGGGFGGFGFBDFGGGGGFFGFFF?FFFF??BFF>F6?>::>@6;>?FF465-6:?610<ABF0283)):-
@M01607:188:000000000-KTTC9:1:1101:5964:3299 1:N:0:GAAGTGCT+TAAGCGCA
CATCGCTGACGAGTAACCGGATCCCCGATCCGTGGACTTGTCAGCGACTGAGGAAACAGACGAAGTGAAAGCTGAGGATCTCCTTCAGAAACGCCTCAGCAAGACTACGTGCAGGAAATGCTCACCGTTAAGTCTGATGAAGTGAACGGTCGTACCAAGATGTATAAAAACATCGTGGACGGCAACCATCAGATGGAGCCGGGCATGCCAGAATCCTTCAACGTATTGTTGAAAGAGATTCGTTCGCTGGGTATCAACATCGAACTGGAAGACGAGTAATTCTCGCTCAAACAGGTCACTG
+
CCCCCGGGGGGGGGGFFFGGGGGGGGGEFCFGFGGGGGGGGGEFFEEDCFCFFGFGGGGGGGGGGFF,CCEFGGGGGGCGFGGGGFFGGGGGGGGDGFFGFGGGGGGGDGECFGGGFGCGGGFFEAFGGGGGGGGGGGGG,FEFGGGGGFGGGGGGGGFGGGFGGGGGFGEG9DEDFBGGGEDGGGGGFFGGGGFGGGGGGGGGGGGG6CGDCCFCFCFFDFE7FCGG?GGGGGFGGF9DFD6>DGCCBDGFF9FFFFF:BFFF>5??GF?FF:>18<FBA9A9?B??72<?106A7??<)
@M01607:188:000000000-KTTC9:1:1101:12808:3306 1:N:0:GAAGTGCT+TAAGCGCA
CATCGCTGACGAGTAACCGGATCCCCGATCCGTGGACTTGTCAGCGACTGAGGAAACAGACGTAGGCGTGGCTGAGGACAAGTCTCCATTTGCCCTCAGCAGGATCCTGTGCAGGAAATGCTCACCGTTAAGTCTGATGACGTGAACGGTCGTACCAAGATGTATAAAAACATCGTGGACGGCAACCATCAGATGGAGCCGGGCATGCCAGAATCCTTCAACGTATTGTTGAAAGAGATTCGTTCGCTGGGTATCAACATCGAACTGGAAGACGAGTAATTCTCGCTCAAACAGGTCACTG
+
CCCCCGGGGGGGGGGGGGGGGGGGGGGGGGGGGGGGGGGGGGGGGGGGGGGGGGGGGGGGGGGGGGGDGGGGGGGGGGGGGGGGGGGGGGGGGGGGGGGGGGGGGGGGGGGGGGGGGGGGGGGGGGGGGGGGGGGGGGGGGGGGGGGGGGGGGGGGGGGGGGGGGGGGGGGGGGGGGGGGGGGGGGGGGGGGGGGGGGGGGGGGGGGGGGGGGGGGFGGGGFGGGGGGGGGGGGFGGFGGFGGGGGGDDFGFFGFFFFFFFBFF:<FFCF77?<>9<BFFAAAF?FBBFFFBFFFFBFFF)
@M01607:188:000000000-KTTC9:1:1101:8915:3313 1:N:0:GAAGTGCT+TAAGCGCA
CATCGCTGACGAGTAACCGGATCCCCGATCCGTGGACTTGTCAGCGACTGAGGAAACAGACGTGACGTTTGCTGAGGGAGGATTCGGGCCATTCCTCAGCGCAACGGCTTGCAGGAAATGCTCACCGTTAAGTCTGATGACGTGAACGGTCGTACCAAGATGTATAAAAACATCGTGGACGGCAACCATCAGATGGAGCCGGGCATGCCAGAATCCTTCAACGTATTGTTGAAAGAGATTCGTTCGCTGGGTATCAACATCGAACTGGAAGACGAGTAATTCTCGCTCAAACAGGTCACTG
+
CCCCCGGGGGGGGGFGGGGGGGGGGGGGGGGGGGGGGGGGGGGGGGGGGGGGGGGGGGGGGGGGGGGEFGGGGGGGGGGGGGGGGGGGGGGGGGGGGGGGGGGGGGGGGGGGGGGGGFGGGGGGGGGGGGGGGGGGGGGGGGGGGGGGGGGGGGGGGGGGGGGGGGGGGGGGGGGGGGGGGGGGGGGGGGGGGGGGGGGGGGGGGGGGGGGFGGGGFGGGGGGGGGGGGGGGGGFGGFCFFGFGFDGGFFGFFGFF8??FFFFFFGFFG??FF?B>BFFFBD>BF:?FFFAF:?FA??FF)
@M01607:188:000000000-KTTC9:1:1101:8545:3315 1:N:0:GAAGTGCT+TAAGCGCA
CATCGCTGACGAGTAACCGGATCCCCGATCCGTGGACTTGTCAGCGACTGCGGAAACAGACCCTGTACATGCTGAGGACGTGATGGACAGAAGCCTCAGCCCTTCTAAATGCAGGAAATGCTCACCGTTAAGTCTGATGACGTGAACGGTCGTACCAAGATGTATAAAAACATCGTGGACGGCAACCATCAGATGGAGCCGGGCATGCCAGAATCCTTCAACGTATTGTTGAAAGAGATTCGTTCGCTGGGTATCAACATCGAACTGGAAGACGAGTAATTCTCGCTCAAACAGGTCACTT
+
CCCCCGGGCGGGGGGGGFGGEGGGGGGGGGGGGGGGGGFGGFGGGGGGGG,B:FGGGGGECFGGGGGACFGGGGGFGGGGFEGGGGGGFGGGGFFGGGGGGGGGGGGGGGGGGGGGGGGGGGFFGFGGDCFGGGGGGGGFGGCFGGGGE>FGGGGGGGGGGGGGFGGGGGEGFGGGGE>:BDEEGGDGFFGGGFGGGGGEDDGGGGGGGFGGGFGDAGGGGGGFGFGGGGGGF?ACCFEGF<CGGDCDFFGFFGFFFFFFF?FFF4?FGFFFF?FBBFFFDB>FF02:>2<<1:BADF7A)
@M01607:188:000000000-KTTC9:1:1101:10563:3319 1:N:0:GAAGTGCT+TAAGCGCA
CATCGCTGACGAGTAACCGGATCCCCGATCCGTGGACTTGTAGCGACTGAGGAAACAGACCTATCTGTCGCTGAGGGGATGCGAGCGTCGCCCCTCAGCTGTTGTAAATGCAGGAAATGCTCACCGTTAAGTCTGATGACGTGAACGGTCGTACCAAGATGTATAAAAACATCGTGGACGGCAACCATCAGATGGAGCCGGGCATGCCAGAATCCTTCAACGTATTGTTGAAAGAGATTCGTTCGCTGGGTATCAACATCGAACTGGAAGACGAGTAATTCTCGCTCAAACAGGTCACTGC
+
CCCCCEGGGFGGFFGGFFGGGGGGGGGGGEFGGGGGGGGGGGGGGGGEGGGGFGFGGFGGGGGGGGECFGGGDFGFEGGGGGGGEGECCFGGGGGCEGCGGF<FGGFEGGGGDDEGFGGGGGGGGGFGGGFFEFGGGGFGGGGGGGGDFGG@CCGGGGDFFGAFFGGCFGGG@CF:EGGG>GGGGGGFGFGFGGGGFGGDGG>ED9CEFGGFFGGGFGGGGG8C9CGGGGG>CC?FC=EF>FGGGDGD>D4=FGFFF6?F:??FFGF@C??FFFFBBFFF<94<??<>?8>?:?A?7:>A2
@M01607:188:000000000-KTTC9:1:1101:22308:3356 1:N:0:GAAGTGCT+TAAGCGCA
CATCGCTGACGAGTAACCGGATCCCCGATCCGTGGACTTGTCAGCGACTGAGGAAACAGACCTAGCGCCGGCTGAGGTTGACTATGGTGTTGTCCTCAGCATCTTTGAATGCAGGAAATGCTCACCGTTAAGTCTGATGACGTGAACGGTCGTACCAAGATGTATAAAAACATCGTGGACGGCAACCATCAGATGGAGCCGGGCATGCCAGAATCCTTCAACGTATTGTTGAAAGAGATTCGTTCGCTGGGTATCAACATCGAACTGGAAGACGAGTAATTCTCGCTCAAACAGGTCACTG
+
CCCCCGGGGGGGGGGGGGGGGGGGGGGGGGGGGGGGGGGGGGGGGGGGGG8FGGGGGGGGGGGGGGGGGGGGGGGGGGGGGGGGGGGGGGGGGGGGGGGGGGGGGGGGGGGGGGGGGGGGGGGGGGGGGGGGGGGGGGGGGGGGGGGGGGGGGGGGGGGGGGGGGGGGGGGGGGGGFGGGGGGGGGGGGGGGGGGGGGFGGGGGGGGGGGGCGGGGFGGGGGGGGGGGGGFGGGFGGFFGFGGGGGGGFFGFFGFFFFFF?FFFFGFFGF?FFF;9126@ABAAFFFFFFFF::B>FFFB6
@M01607:188:000000000-KTTC9:1:1101:14405:3361 1:N:0:GAAGTGCT+TAAGCGCA
CATCGCTGACGAGTAACCGGATCCCCGATCCGTGGACTTGTCAGCGACTGAGGAAACAGACCATATACTTGCTGAGGCTTTGTGTTCGGATGCCCTCAGCAGGGGAGGGTGCAGGAAATGCTCACCGTTAAGTCTGATGACGTGAACGGTCGTACCAAGATGTATAAAAACATCGTGGACGGCAACCATCAGATGGAGCCGGGCATGCCAGAATCCTTCAACGTATTGTTGAAAGAGATTCGTTCGCTGGGTATCAACATCGAACTGGAAGACGAGTAATTCTCGCTCAAACAGGTCACTG
+
CCCCCGGGGGGGGGGGGGGGGGGGGGGGGGGGGGGGGGGGGGGGGGGGGGGGGGGGGGGGGGGGGGGDFGGGGGGGGGGGGGGGGGGGGGGGGGGGGGGGGGGGGGGGGGGGGGGGGGGGGGGGGGGGGGGGGGGGGGGGGGFEDGGGGGGGGGGGGGGGGGGGGGGGGGGGGGGGGGGGGGGGGGGGGGGGGGGGGGGGGGGGGGGGGGGGGGGGFGGGGGGGGGDF@CGGGGFFGFGGFGGGGGGGFFDFFGFFFFFF::FFFGFFGF:)??BFFFFF>>AA:?<?FFFD???B::?B2
@M01607:188:000000000-KTTC9:1:1101:15865:3365 1:N:0:GAAGTGCT+TAAGCGCA
CATCGCTGACGAGTAACCGGATCCCCGATCCGTGGACTTGTCAGCGACTGAGGAAACAGACAGTGTCTACGCTGAGGATGGCGCGCAAACTGTCCTCAGCTTGTTGAGGTGCAGGAAATGCTCACCGTTAAGTCTGATGACGTGAACGGTCGTACCAAGATGTATAAAAACATCGTGGACGGCAACCATCAGATGGAGCCGGGCATGCCAGAATCCTTCAACGTATTGTTGAAAGAGATTCGTTCGCTGGGTATCAACATCGAACTGGAAGACGAGTAATTCTCGCTCAAACAGGTCACTG
+
CCCCCGGGGGGGGGGGGGGGGGGGGGGGGGGGGGGGGGGGGGGGGGGGGGFGGGGGGGGGGGGGGGGEGGGGGGGGGGGGGGGGGGGGGGGGGGGGGGGGGGGGGGGGGGGGGGGGGGGGGGGGGGGGGGGGGGGGGGGGGGGGGGGGGGGGGGGGGGGGGGGGGGGGGGGGGGGGGGGGGGGGGGGGGGGGGGGGGGGGGGGGGGGGGGGFGGGGFGGGGGGGGGGGGGGGGGFGGFGGFGGGGGGGFFGFFGFFFFFFFFFFFGFFGFFFFFBFFFFFBAFFFF??>FFFFFFF?F?A)
@M01607:188:000000000-KTTC9:1:1101:19252:3374 1:N:0:GAAGTGCT+TAAGCGCA
CATCGCTGACGAGTAACCGGATCCCCGATCCGTGGACTTGTCAGCGACTGAGGAAACAGACGAAAGTCGCGCTGAGGCATTGCTTAGGATATTCCTCAGCTTCATCTTTTGCAGGAAATGCTCACCGTTAAGTCTGATGACGTGAACGGTCGTACCAAGATGTATAAAAACATCGTGGACGGCAACCATCAGATGGAGCCGGGCATGCCAGAATCCTTCAACGTATTGTTGAAAGAGATTCGTTCGCTGGGTATCAACATCGAACTGGAAGACGAGTAATTCTCGCTCAAACAGGTCACTG
+
CCCCCGGGGGGGGGGGGFGGGGGGGGGGGGGGGGGGGGGGGGGGGGGGGGGGGGGGGGGGGG7+,69,,+@FGGGGG7,9,5,C,C,C5,C5,CFFGGGG9,,C55,C,CFGGGGGGGGGGGGGGGGGGGGGGGGGGGGGGGGGGGGGGGGDGGGGFGGGGGGGGGGGGGGGGGGGGGGGGGGGGGGGGGGGGGGGFGGGGGGGGGGFCGGGGGGGFGGGGGGGGGGGGGGGGGFGGFGGFGGGGG37BBDFFGFF?FFFFFFFFGFFGF?FF?F;?FFFFFFFFFFFFFA??::>>7?D)
@M01607:188:000000000-KTTC9:1:1101:10808:3384 1:N:0:GAAGTGCT+TAAGCGCA
CATCGCTGACGAGTAACCGGATCCCCGATCCGTGGACTTGTCAGCGACTGAGGAAACAGACTTATAAATTGCTGAGGTTATATTGGTTTACCACCTCAGCGTGCAAATCTGCAGGAAATGCTCACCGTTAAATCTGATGACGTGAACGGTCGTACCAAGATGTATAAAAACATCGTGGACGGCAACCATCAGATGGAGCCGGGCATGCCAGAATCCTTCAACGTATTGTTGAAAGAGATTCGTTCGCTGGGTATCAACATCGAACTGGAAGACGAGTAATTCTCGCTCAAACAGGTCACTG
+
CCCCCGGGGGGGEGGGGGGGGGGGGGGGGGGGGGGGGGGGGGGGGGGGGGGGGGGGGGGGGGGGGGG,9CFFGGGGGGGGGGGGGGGGGGGGGGGGGGGGGGGGGGGGGGGGGGGGGGGGGGGGGGGGGGGGGGGGGGGGGGGGGGGGGGGGGGGGGGGGGGGGGGGGGGGGFGGGGGGGGGGGGGGGGGGGGGGGGGGGGGGGGGGGGGGGGGGGFGGGGGGGGGGGGFGGGGFGGFGGFGDGGGGGFFGFFGFFFFFFB?@5<FFFGFFFFFF>FFFFFA9>B?:?BDFFFF:A??:B)
@M01607:188:000000000-KTTC9:1:1101:17614:3390 1:N:0:GAAGTGCT+TAAGCGCA
CATCGCTGACGAGTAACCGGATCCCCGATCCGTGGACTTGTCAGCGACTGAGGAAACGACTTGAACTAGGCTGAGGTAAAAACTAAGTTTGACCTCAGCGCATTTCCTTGCAGGAAATGCTCACCGTTAAGTCTGATGACGTGAACGGTCGTACCAAGATGTATAAAAACATCGTGGACGGCAACCATCAGATGGAGCCGGGCATGCCAGAATCCTTCAACGTATTGTTGAAAGAGATTCGTTCGCTGGGTATCAACATCGAACTGGAAGACGAGTAATTCTCGCTCAAACAGGTCACTGC
+
CCCCCGGGGGGGEGGGGGGGGGGGGGGGGGGGGGGGGGGGGGGGGGGGGGGGGGGGGGGGGGGGGGG,::EGGGGGGGGGGCBCFGGGGGGGGGGGGGGGGGGGGGGGGGGGGGGGGGGGGGGGGGGGGGGGGGGGGGGGGGGGGGGGGGGGGGGGGGGGGGGGGGGGGGGGGGGGGGGGGGGGGGGGGGGGGGGGGGGGGGGGFGGGGGGGGGGGFGGGGGGGGGGGGGGGGGFGGFGGFGGGGGGGFFGFFGFFFFFFB<FFFGFFGF?FFFFFFFFFFAD<8<?6?AFFFFFFF?A<)
@M01607:188:000000000-KTTC9:1:1101:10757:3430 1:N:0:GAAGTGCT+TAAGCGCA
CATCGCTGACGAGTAACCGGATCCCCGATCCGTGGACTTGTCAGCGACTGAGGAAACAGACTGACTACAAGCTGAGGGAGCGTGAGAGTCTCGCCTCAGCCTAAGCTGTTGCAGGAAATGCTCACCGTTAAGTCTGATGACGTGAACGGTCGTACCAAGATGTATAAAAACATCGTGGACGGCAACCATCAGATGGAGCCGGGCATGCCAGAATCCTTCAACGTATTGTTGAAAGAGATTCGTTCGCTGGGTATCAACATCGAACTGGAAGACGAGTAATTCTCGCTCAAACAGGTCACTT
+
CCCCCGGGGGGGGGGGGGGGGGGGGGGGGGGGGGGGGGGGGGGGGGGGGGGGGGGGGGGGGGGGGGGFGGGGGGGGGGGGGGGGGGGGGGGGGGGGGGGGGGGGGGGGGGGGGGGGGGGGGGGGGGGGGGGGGGGGGGGGGGGGGGGGGGGGGGGGGGGGGGGGGGGGGGGGGGGGGGGGGGGGGGGGGGGGGGGGGGGGGGGGGGGGGGGGGGGGFGGDGGGFFGGGGGGGGGFGGFGGFGGGFGGGFFGFFGFFFFFFFFFFFGFFFF15?:B>FFFFF>><8<1:>F7<6::A7:BA)
@M01607:188:000000000-KTTC9:1:1101:16457:3432 1:N:0:GAAGTGCT+TAAGCGCA
CATCGCTGACGAGTAACCGGATCCCCGATCCGTGGACTTGTCAGCGACTGAGGAAACAGACAAAGAGTGCGCTGAGGAGGCAACCTCACCGGACCTCAGCATTGACACGTGCAGGAAATGCTCACCGTTAAGTCTGATGACGTGAACGGTCGTACCAAGATGTATAAAAACATCGTGGACGGCAACCATCAGATGGAGCCGGGCATGCCAGAATCCTTCAACGTATTGTTGAAAGAGATTCGTTCGCTGGGTATCAACATCGAACTGGAAGACGAGTAATTCTCGCTCAAACAGGTCACTG
+
CCCCCGGGGGGGFFGGGGGGGGGGGGGGGGGGGGGGGGGGGGGGGGGGGGGGGGGGGGGGGGGGGGGFGGGGGGGGGGGGGGGGGGGGGGGGGGGGGGGGGGGGGGGGGGGGGGGGGGGGGGGGGGGGGGGGGGGGGGGGGGGGGGGGGGGGGGGGGGGGGGGGGGGGGGGGGGGGGGGGGGGGGGGGGGGGGGGGGGGGGGGGGGGGGGGGGGGGFGGGGGGGGFGGGGGGGGFGGFGGFGGGGGGGFFGFFGFFFFFFBBFFFG?FGFFFFFF>BFFFFAFFFFFFFFFFFFFD4):9-
@M01607:188:000000000-KTTC9:1:1101:17390:3433 1:N:0:GAAGTGCT+TAAGCGCA
CATCGCTGACGAGTAACCGGATCCCCGATCCGTGGACTTGTCAGCGACTGAGGAAACAGACAGACCACCGCTGAGGTTGTGCAGCATAAAGGCCTCAGCTTACCACGTTGCAGGAAATGCTCACCGTTAAGTCTGATGACGTGAACGGTCGTACCAAGATGTATAAAAACATCGTGGACGGCAACCATCAGATGGAGCCGGGCATGCCAGAATCCTTCAACGTATTGTTGAAAGAGATTCGTTCGCTGGGTATCAACATCGAACTGGAAGACGAGTAATTCTCGCTCAAACAGGTCACTGC
+
CCCCCGGGGGGGEGGGGGGGGGGGGGGGGGGGGGGGGGGGGGGGGGGGGGGGGGGGGGGGGGGGGGGFFGGGGGGGGGGGGGGGGGGGGGGGGGGGGGGGGGGGGGGGGGGGGGGGGGGGGGGGGGGGGGGGGGGGGGGGGEGGGGGGGGGGGGGGGGGGGGGGGGFGGGGGGGGGGGGGGGGGGGGGGGGFFGGFFGGGGGGGGGGGGFGGGGGGFGGGGGGGGGGGGGGGGGFGGFGGFGGFGGGGFFGFFGFFFFFFFFFFFFFFGF?4>>>(8AFF<)<??F?6?FFFFFA:FFF2)
@M01607:188:000000000-KTTC9:1:1101:8251:3440 1:N:0:GAAGTGCT+TAAGCGCA
CATCGCTGACGAGTAACCGGATCCCCGATCCGTGGACTTGTCAGCGACTGAGGAAACAGACGCGCTGGATGCTGAGGCCGGTTTTACAACTGGCCTCAGCCAATGCATCTGCAGGAAATGCTCACCGTTAAGTCTGATGACGTGAACGGTCGTACCAAGATGTATAAAAACATCGTGGACGGCAACCATCAGATGGAGCCGGGCATGCCAGAACACTTCAACGACTTGTTGAAAGGGATTCGTTCGCTGGGTATCAACATCGACCTGGAAGACGAGTAATTCTCGCCCAAACAGGTCACTG
+
CCBBCCFE7CFGC@@FG<FG:,7@FGE+:FGGG@@FG9C666@CC:7:+@,C@ECCEC<FE:BE7F=C<F@=F?E8FF<F+@4?+@FD?A<,BE<,,,:9,99,F?E@EF9FFG<??<,,5:<@,B84B33A5<,EF9?<5@3C,>=B:BFG@FG+EDB,,7@,7@CE3>3DA:7@,>341>*1*=,=,6<AF9,,B8C:**1=:**?E@E6C**3;FFG7C8**21<+:*2CE6*756**92CF5)7>B*<?<6@FFF?:2@))))00040)39(-3*64--)32(,((.841<DF)5<2
@M01607:188:000000000-KTTC9:1:1101:8967:3441 1:N:0:GAAGTGCT+TAAGCGCA
CATCGCTGACGAGTAACCGGATCCCCGATCCGTGGACTTGTCAGCGACTGAGAAACAGACGTGTTTTATGCTGAGGTACGCTAAAGAGATAGCCTCAGCGAAAGTCTATGCAGGAAATGCTCACCGTTAAGTCTGATGACGTGAACGGTCGTACCAAGATGTATAAAAACATCGTGGACGGCAACCATCAGATGGAGCCGGGCATGCCAGAATCCTTCAACGTATTGTTGAAAGAGATTCGTTCGCTGGGTATCAACATCGAACTGGAAGACGAGTAATTCTCGCTCAAACAGGTCACTGC
+
CCCCCGGGGGGGGGGGGGGGGGGGGGGGGGGGGGGGGGGGGGGGGGGGGGGGGGGGGGGGGGGGGGG,<EFGFGGGGGGGGGGGGGGGGGGGGGGGGGGGGGGGGGGGGGGGGGGGGGGGGGGGGGGGGGGGGGGGGGGGGGGGGGGGGGGGGGGGGGGGGGGGGGGGGGGGGGGGGGGGGGGGGGGGGGGGGGCGFGGGGGGGGFGGGGGFFFGGFGGGGGGGGG?FFGFGGFAGGFGGFGGGGGGGFFGFFGFFFFFFBFFFFGFFGFFFF>BFFFFFAFFFB::>B<??F0<??BFF2
@M01607:188:000000000-KTTC9:1:1101:16804:3460 1:N:0:GAAGTGCT+TAAGCGCA
CATCGCTGACGAGTAACCGGATCCCCGATCCGTGGACTTGTCAGCGACTGAGGAAACAGACAGGACAGCTGCTGAGGCATCCAGGATCCTGTTCCTCAGCTCTAGGTTATGCAGGAAATGCTCACCGTTAAGTCTGATGACGTGAACGGTCGTACCAAGATGTATAAAAACATCGTGGACGGCAACCATCAGATGGAGCCGGGCATGCCAGAATCCTTCAACGTATTGTTGAAAGAGATTCGTTCGCTGGGTATCAACATCGAACTGGAAGACGAGTAATTCTCGCTCAAACAGGTCACTG
+
CCCCCGGGGGGGGGGGGGGGGGGGGGGGGGGGGGGGGGGGGGGGGGGGGGGGGGGGGGGGGGGGGGGCFGGGGGGGGGGGGGGGGGGGGGGGGGGGGGGGGGGGGGGGGGGGGGGGGGGGGGGGGGGGGGGGGGGGGGGGGGGGGGGGGGGGGGGGGGGGGGGGGGGGGGGGGGGGGGGGGGGGGGGGGGGGGGGGGGGGGGGGGGGGGGGGGGGGFGGGGGGGGGGGGFGGGGFGGFGGFGGGGGGGFDGFFGFFFFFFFFFFFGFFGFFFFF>BFFFFFFFFFFFFF<7>?B:8:?FF2
@M01607:188:000000000-KTTC9:1:1101:12100:3463 1:N:0:GAAGTGCT+TAAGCGCA
CATCGCTGACGAGTAACCGGATCCCCGATCCGTGGACTTGTCAGCGACTGAGGAAACAGACTTATGCGTCGCTGAGGTTTACTGCCGCCGGTACCTCAGCGGGGCGAAATGCAGGAAATGCTCACCGTTAAGTCTGATGACGTGAACGGTCGTACCAAGATGTATAAAAACATCGTGGACGGCAACCATCAGATGGAGCCGGGCATGCCAGAATCCTTCAACGTATTGTTGAAAGAGATTCGTTCGCTGGGTATCAACATCGAACTGGAAGACGAGTAATTCTCGCTCAAACAGGTCACTG
+
CCCCCGGGGGGGGGGGGGGGGGGGGGGGGGGGGGGGGGGGGGGGGGGGGGGGGGGGGGGGGGGGGGGCGGGGGGGGGGGGGGGGGGGGGGGGGGGGGGGGGGGGGGGGGGGGGGGGGGGGGGGGGGGGGGGGGGGGGGGGGGGGGGGGGGGGGGGGFGGGGGGGGGGGGGGGGGGGGGGGGGGGGGGGGGGGGGGGGGGGGGGGGGGGGGGGGGGGFGGGGGGGGGGGGGGGGGFGGFGGFGGGGGGGFFGFFFFFFFFFFFFFFG?;<:?FFFFFB?FFFA2)4<::>BFFFBFA3:DF4
@M01607:188:000000000-KTTC9:1:1101:25667:3468 1:N:0:GAAGTGCT+TAAGCGCA
CATCGCTGACGAGTAACCGGATCCCCGATCCGTGGACTTGTCAGCGACTGAGGAAACAGACAGCAGAAGAGCTGAGGCTGGACATCGACGCGACCTCAGCCTTACTCCTTGCAGGAAATGCTCACCGTTAAGTCTGATGACGTGAACGGTCGTACCAAGATGTATAAAAACATCGTGGACGGCAACCATCAGATGGAGCCGGGCATGCCAGAATCCTTCAACGTATTGTTGAAAGAGATTCGTTCGCTGGGTATCAACATCGAACTGGAAGACGAGTAATTCTCGCTCAAACAGGTCACTG
+
CCCCCGGGGGGGGGGGGGGGGGGGGGGGGGGGGGGGGGGGGGGGGG@88@FGGGGGGGGGGGGGGGG,9CFFGGGGGGGGGGGGGGGGGGGGGGGGGGGGGGGGGGGGGGGGGGGGGGGGGGGGGGGGDFGGGGGGGGGGGGGGGGGGGGGGGGGGGGGGGGGGGGGGGGGGCGGGGGGGGGGGGGGGGGGGGGGGGGGGGGGGGGGGGGGGGGGGFGFGGGGGGGGGGGGGGGFGGFGFFGGGGGGDDBDFFCFFFFFFFBFFFGFFGF?FF?BFFFFFFFF2:B?BF2)4<FFF)25<)
@M01607:188:000000000-KTTC9:1:1101:6394:3474 1:N:0:GAAGTGCT+TAAGCGCA
CATCGCTGACGAGTAACCGGATCCCCGATCCGTGGACTTGTCAGCGACTGAGGAACAGACTATTATTTGGCTGAGGGCCTAATTTCTCTACTCCTCAGCACGAAATCATGCAGGAAATGCTCACCGTTAAGTCTGATGACGTGAACGGTCGTACCAAGATGTATAAAAACATCGTGGACGGCAACCATCAGATGGAGCCGGGCATGCCAGAATCCTTCAACGTATTGTTGAAAGAGATTCGTTCGCTGGGTATCAACATCGAACTGGAAGACGAGTAATTCTCGCTCAAACAGGTCACTGC
+
CCCCCGGGGGGGGGGGGGGGDGGGGGGGGGGGGGGGGGGGGGFGGGGGDGDFGGGGGGGGGGGGGGGCFFGGGGGGGGGGGGGCEGFGGGGGGGFGGGGGGEFGGGGGGGFDGGGGGGGGGGGGGGGGDFFFFFGGGGGFGFGGGGGGEGEFGGGGGGAEFGGGGGGGGDCDFCGG6FFE>EGGGGGGGDGGGGGGDFG75:EDGCFGG@FGGGGGFDGGGGEFFCGG?FGGGGFGGFGFFGGFGGGGFEG=FGFFF4?@?FFFFG??C54@FF>FFBB?<923:?FFFA?:B2<:?:>2)
@M01607:188:000000000-KTTC9:1:1101:7079:3480 1:N:0:GAAGTGCT+TAAGCGCA
CATCGCTGACGAGTAACCGGATCCCCGATCCGTGGACTTGTCAGCGACTGAGGAAACAGACCCTTGGCCTGCTGAGGATGATTATATATGCCGCCTCAGCCTAAGTGCATGCAGGAAATGCTCACCGTTAAGTCTGATGACGTGAACGGTCGTACCAAGATGTATAAAAACATCGTGGACGGCAACCATCAGATGGAGCCGGGCATGCCAGAATCCTTCAACGTATTGTTGAAAGAGATTCGTTCGCTGGGTATCAACATCGAACTGGAAGACGAGTAATTCTCGCTCAAACAGGTCACTT
+
CCCCCGGGGGGGGGGGGGGGGGGGGGGGGGGGGGDFGGGGGGGGGGGGGGGGGGGGGGGGGGGGGGG8FGFGGGFGGGGGGGGGGGGGGGGGGGGEGG?FGGGGGGGGGGGGGGGGGGGGGGGGGGGGGGGGGGGGGGGGGGGGCFGGGGGGGGGGFGFGGGGGGGGGGGGGGGGGGEEGGGGGGGFGFGGGGGGGGGGD>5EGGGGGGGGGGGGGFGGGGGC*==FGC77CC?FFGFGFFDGGFGGD37C<F7BF@FFFF?FFFGF4<F:)86>FFFFFFFFFF?<?B4>F?3(<30:A)
@M01607:188:000000000-KTTC9:1:1101:25048:3484 1:N:0:GAAGTGCT+TAAGCGCA
CATCGCTGACGAGTAACCGGATCCCCGATCCGTGGACTTGTCAGCGACTGAGGAAACAGACGTGTTGGAAGCTGAGGCATATTGGTCATCTTACCTCAGCGCTGTGGCCTGCAGGAAATGCTCACCGTTAAGTCTGATGACGTGAACGGTCGTACCAAGATGTATAAAAACATCGTGGACGGCAACCATCAGATGGAGCCGGGCATGCCAGAATCCTTCAACGTATTGTTGAAAGAGATTCGTTCGCTGGGTATCAACATCGAACTGGAAGACGAGTAATTCTCGCTCAAACAGGTCACTT
+
CCCCCGGG:FGG@FEFGCGG@CFAFGGGGGGGGGGGGGGFFFFCG@6888CFDDFGGGGGGGGEFAE,@CFGGGGG@FGGGGGGGGGGGCAFGGG9FGAFGGGCGDGGGGFGGFFGGGG9FFGGG8BBFFCGEGGFGGGGGGGGGGGGEBFC>EGGFFG@DGGGGGFGC<>>=ECFCCG:EE8EEFGF9:FGGCBC,:CGDCCEEG,?C66E@CFGFGGGGGGDFGGGFGGGG?=48AGGADCCG:<*377@/29@FFFF7:F)8*96C?0))-3;<BFF<<).316:>43><::A)5?9)
@M01607:188:000000000-KTTC9:1:1101:20196:3484 1:N:0:GAAGTGCT+TAAGCGCA
CATCGCTGACGAGTAACCGGATCCCCGATCCGTGGACTTGTCAGCGACTGAGGAAACAGACGTACATGCAGCTGAGGGGCGGAATTTACTAAGCCTCAGCAGATTAATCTGCAGGAAATGCTCACCGTTAAGTCTGATGACGTGAACGGTCGTACCAAGATGTATAAAAACATCGTGGACGGCAACCATCAGGTGGAGCCGGGCATGCCAGAATCCTTCAACGTATTGTTGAAAGAGATTCGTTCGCTGGGTATCAACATCGAACTGGAAGACGAGTAATTCTCGCTCAAACAGGTCACTG
+
CCCCCGGGGGGGGGGGGGGGGGGGGGGGGGGGGGGGGGGGGGGGGGGGGGGGGGGGGGGGGGGGGGGAFGGGGGGGGGGGGGGGGGGGGGGGGGGGGGGGGGGGGGGGGGGGGGGGGGGGGGGGGGGGGGGGGGGGGGGGGGGGGGGGGGGGGGGGGGGGGGGFFGGGGGGGGGGGGEEGGGGGGGGGGGGGGFGGFGGGGGGGGGGGGGGGGGGGFGGGGGGGGGG?EFFGGGFGGFGGFGGGGGGGFFGFFGFFFFFFF:FFFGFFG??F::>>32?BBBA9:B:?FFFF?<B<:,4:)
@M01607:188:000000000-KTTC9:1:1101:15649:3486 1:N:0:GAAGTGCT+TAAGCGCA
CATCGCTGACGAGTAACCGGATCCCCGATCCGTGGACTTGTCACGACTGAGGAAACAGACGCTATGAACGCTGAGGATGCTTTCGGGCAGGACCTCAGCGCAATGCGCTGCAGGAAATGCTCACCGTTAAGTCTGATGACGTGAACGGTCGTACCAAGATGTATAAAAACATCGTGGACGGCAACCATCAGATGGAGCCGGGCATGCCAGAATCCTTCAACGTATTGTTGAAAGAGATTCGTTCGCTGGGTATCAACATCGAACTGGAAGACGAGTAATTCTCGCTCAAACAGGTCACTGC
+
CCCCCGGGGGGGGGGGGGGGGGGGGGGGGGGGGGGGGGGGGGGGGGGGGGGGGGGGGGGGGGGGGGG,:CFFGGGGGGGGGGGGGGGGGGGGGGGGGGGGGGGGGGGGGGGGGGGGGGGGGGGGGGGGGGGGGGGGGGGGGGGGGGGGGGGGGGGGGGGGGGGGGGGGGGGGGGGGGGGGGGGGGGGGGGGGGGGGGGGGGGGGGGGGGGGGGGGGFGGGGGGGGGGGGGGGGGFGGFGGFGGGGGGGE@GFFGFFFFFFFBFFFGFFGFF?>>BFF>FF<AAFFBFBDBFFFFB:7:DF7
@M01607:188:000000000-KTTC9:1:1101:7943:3492 1:N:0:GAAGTGCT+TAAGCGCA
CATCGCTGACGAGTAACCGGATCCCCGATCCGTGGACTTGTCAGCGACTGAGGAAACAGACAAGACTTGCGCTGAGGCGCCTCGTGATAGGTACCTCAGCCAGTATAACTGCAGGAAATGCTCACCGTTAAGTCTGATGACGTGAACGGTCGTACCAAGATGTATAAAAACATCGTGGACGGCAACCATCAGATGGAGCCGGGCATGCCAGAATCCTTCAACGTATTGTTGAAAGAGATTCGTTCGCTGGGTATCAACATCGAACTGGAAGCCGAGTAATTCTCGCTCAAACAGGTCAATT
+
CCCCCGGGGFGGGGGGGGGGGGGGGGGGGGGGGGGGGGGGGGGGGGGGGGFFGGGGGGGGGGGGGGGDDFEGGGGGGGGGGGGGGFGGGGGGGGFGGGGGGGGGGGGGFFGGGGGEGGGGGGGCFGGGGGGGGGGGEGGFGGGGGGGGGGGGD=FGGGGGGGGGGGGGGGDGG?CDFFGGGGGGGGGGFGGGGGGGGGGGGEDGGGGGFGGGGGGGFG76CCEGG:EGGGGCCFFGGFFG=DGGGGCD>BC?FG?F?)*?>BF?FDFFFF:))44(38=@AD9A?B:?B7AB:3:A?F)))
@M01607:188:000000000-KTTC9:1:1101:16558:3499 1:N:0:GAAGTGCT+TAAGCGCA
CATCGCTGACGAGTAACCGGATCCCCGATCCGTGGACTTGTCAGCGACTGGGAAACAGACCAAATGACGCTGAGGATGGGATTAGTAACCTCCTCAGCATTCAGTGTTGCAGGAAATGCTCACCGTTAAGTCTGATGACGTGAACGGTCGTACCAAGATGTATAAAAACATCGTGGACGGCAACCATCAGATGGAGCCGGGCATGCCAGAATCCTTCAACGTATTGTTGAAAGAGATTCGTTCGCTGGGTATCAACATCGAACTGGAAGACGAGTAATTCTCGCTCAAACAGGTCACTGCT
+
CCCCCEGEGGGGCCFGFFFGGGGG@FGGGGGGGGGGGGGGGEGGGGGGGGGGGGGGGGGGGGGGGGDCGGGGGGFGGGGGGGGGGGGGGGGGGGGGGGGGGGGGGGGGGGGGGGGGGGGGGGGGEGGGGGFGGGGGGCFGCFGGGGGGGGGGGGGGFGGGDFCFGGGGGA=DGGCDG?C8EEEG>EBFGGGGGFDEFCGGGGGGGGGFGGGGGGGGFGGGGGGFGGGGFGCFGFAFFFG<AGFGGCGG>FFFFGFFFFFEFFFFFGFFGF<EFF??<>?FAABBBFF>3<?3<A??7AF<6
@M01607:188:000000000-KTTC9:1:1101:5821:3514 1:N:0:GAAGTGCT+TAAGCGCA
CATCGCTGACGAGTAACCGGATCCCCGATCCGTGGACTTGTCAGCGACTGAGGAAACAGACGAGTGTTGGGCTGAGGATATGCTAATGATAAACCTCAGCTTCGTCGCTTGCAGGAAATGCTCACCGTTAAGTCTGATGACGTGAACGGTCGTACCAAGATGTATAAAAACATCGTGGACGGCAACCATCAGATGGAGCCGGGCATGCCAGAATCCTTCAACGTATTGTTGAAAGAGATTCGTTCGCTGGGTATCAACATCGAACTGGAAGACGAGTAATTCTCGTCCAAACAGGTCACTG
+
BCCCCGGGGFEGGGGGGFCGGGGGGGGGGGGGGGGGGFGGGGFGGGGEFGAEFGFGGGGGFGGGGGGCFGGGGGGGGGGGGGFFGDGGGGGGGGGEGGGGGGGGFGGGGGGFGGGGGFDGGGGE9EFFDGGFGGGGGGGGCFGGGGAFGGGGEGGCFFGGGGGAFEFGGGCGGGEGGGGGGE5EECGGFGGGFGGGGGGCEGGCEGFGCFGFGGDFFGF9FFGGGCFFCD4CC7AFF5?F+*>FCDDC>DC5B<6@4?6?7<4<FFFFG?FFF?FBBFBFFAADF(((-.46???8??>D)
@M01607:188:000000000-KTTC9:1:1101:5709:3514 1:N:0:GAAGTGCT+TAAGCGCA
CATCGCTGACGAGTAACCGGATCCCCGATCCGTGGACTTGTCAGCGACTGAGGAAACAGACGTTAAGTGGGCTGAGGTGACTTGCTTAATATACCTCAGCATTTATAGTTGCAGGAAATGCTCACCGTTAAGTCTGATGACGTGAACGGTCGTACCAAGATGTATAAAAACATCGTGGACGGCAACCATCAGATGGAGCCGGGCATGCCAGAATCCTTCAACGTATTGTTGAAAGAGTTTCGTTCGCTTGGTATAACCATTGAACTGGACGACGAGTAATTCTCGCTCAACCAGGTCACTT
+
CCCCCGGG>FG@:FCFA9FFGGG8@FGC+6C,CFF,@FFFGF,,ECFGFF,CDD<FGGFEC@DGF7F,6:C@FG8=,C6?FFGFGGEEFC,C9CEF,=F8FGFFDFFGF<<EDEF7B8F<EF<EFCCG7++BAF??C?F,A=B7EFA@B=FCFFGDGGGFD>D,7CAC,,3,C,@DCCEGEEGGED7@FGG?F;9DGGG**14:8E>FF?F=EEC<BD<,:18CCCC++;9+:E/58+=+39CD>DDG))*2=:*1*/0=)6/9<>?)2)(0)(((-1@F):<42(3:0)(4(.08732-)
@M01607:188:000000000-KTTC9:1:1101:8747:3526 1:N:0:GAAGTGCT+TAAGCGCA
CATCGCTGACGAGTAACCGGATCCCCGATCCGTGGACTTGTCAGCGACTGAGGAAACAGACGCCGGATCAGCTGAGGAAGCCTTAAGTGTTACCCTCAGCGAATGAAGTTGCAGGAAATGCTCACCGTTAAGTCTGATGACGTGAACGGTCGTACCAAGATGTATAAAAACATCGTGGACGGCAACCATCAGATGGAGCCGGGCATGCCAGAATCCTTCAACGTATTGTTGAAAGAGATTCGTTCGCTGGGTATCAACATCGAACTGGAAGACGAGTAATTCTCGCTCAAACAGGTCACTG
+
CCCCCGGGCGGFFFFGGFFCCFECFGGBFGGGGGGDGGFFGGGGGGEGGGGGGGCFGGGDGEDGGGG>CAD8FGDGGGGGGGFFGGGGGGGGGGGGGGGGEGGGGGCFGGGGGGGGGGGGGGAFGGGGGGGGGGGGGGGGGGGGGGGGGGGGGGGGGGGGGGGCGGGGGGFFGGGGGGDFGGG7BFGGBFDGGGGGCCGGGGGEGGGGDEGGGGGGFGGCFGGGGGGCFF57FGF4D5<D=DFFGGGGDBGFFGFFFFFF??FF>FFFGFBF4<BFFFB?<44<:<<?>?>?BF65887B2
@M01607:188:000000000-KTTC9:1:1101:24744:3526 1:N:0:GAAGTGCT+TAAGCGCA
CATCGCTGACGAGTAACCGGATCCCCGATCCGTGGACTTGTCAGCGACTGAGGAAACAGACTGTCTATTCGCTGAGGCTTTTTAATAGTCTTGCCTCAGCGCTTGTTATTGCAGGAAATGCTCACCGTTAAGTCTGATGACGTGAACGGTCGTACCAAGATGTATAAAAACATCGTGGACGGCAACCATCAGATGGAGCCGGGCATGCCAGAATCCTTCAACGTATTGTTGAAAGAGATTCGTTCGCTGGGTATCAACATCGAACTGGAAGACGAGTAATTCTCGCTCAAACAGGTCACTT
+
CCCCCGGGGGGGGGGGGGGGGGGGGGGGGGGGGGGGGGGGGGGGGG@@@FFGGGGGGGGGGGGGGGGEEFFGEGGGGGGGGGGGGGGGGGGGGGGGGGGGGGGGGGGGGGGGGGGGGGGGGGGGGGGGGGGGGGGGGGGGGGGGGGGGGGGGGGGGGGGGGGGGGGGGGGGGGGGGGGGGGDGGGFGGGGGGGGGGGGGGEDGGGGFGGGGFGGGGFGGGGGGFGFGGGGGGGDFGGFGGFGGGGGGGFBGFFFFFFFFFFBFFFFFFGFFFFF>1<FFF>DFABBBFFFF?B<BB???B)
@M01607:188:000000000-KTTC9:1:1101:24940:3532 1:N:0:GAAGTGCT+TAAGCGCA
CATCGCTGACGAGTAACCGGATCCCCGATCCGTGGACTTGTCAGCGACTGAGGAAACAGACCACATATAGGCTGAGGCATTCCTAGGTAAACGCCTCAGCACCTCCTGATGCAGGAAATGCTCACCGTTAAGTCTGATGACGTGAACGGTCGTACCAAGATGTATAAAAACATCGTGGACGGCAACCATCAGATGGAGCCGGGCATGCCAGAATCCTTCAACGTATTGTTGAAAGAGATTCGTTCGCTGGGTATCAACATCGAACTGGAAGACGAGTAATTCTCGCTCAAACAGGTCACTG
+
CCCCCGGGGGGGGGGGGGGGGGGGGGGGDGGGGGGGGGGGGFGGGE688@EFFGGGGGGFGGGGGGG,<9:EFFGGGGGGF9FFGGGGGGGGGGGGGGGGGGGGGGGGGGGGGGGGGGGGGGGGGGGFEFGGGGGGGGGGGGFGGGGGGGGGGGGGGGF@DFFEFFGFGGGCFFFF8:8C3@ECEGGC,?9DC,58?8FGC5*=CB8EGDFGGCFGFGGGGG=1A<7+4:7C:CA><A@FCDCDF<D3.557@GFFFFFFFB5FF47?FFF)58114?@*:AAB:B1:B2<???B<:2?F)
@M01607:188:000000000-KTTC9:1:1101:17731:3533 1:N:0:GAAGTGCT+TAAGCGCA
CATCGCTGACGAGTAACCGGATCCCCGATCCGTGGACTTGTCAGCGACTGAGGAAACAGACGACCGGTTGGCTGAGGTATAAGTTTTATCTGACCTCAGCAGCTTCAAGTGCAGGAAATGCTCACCGTTAAGTCTGATGACGTGAACGGTCGTACCAAGATGTATAAAAACATCGTGGACGGCAACCATCAGATGGAGCCGGGCATGCCAGAATCCTTCAACGTATTGTTGAAAGAGATTCGTTCGCTGGGTATCAACATCGAACTGGAAGACGAGTAATTCTCGCTCAAACAGGTCACTT
+
CCCCCGGGGGGGFFFGGGGGGGGGGGGGGGGGGGGGGGGGGGGGGGGGGGGGGGGGGGGGGEGGGGGCGGEGGFEEGEGGGGGFFGGGGFGGGGGGGGFFGGGGGFGGGGGGGGGEGGGGGGGGGGFFFGGGGGGGGGGGCEFGGGFGGGGGGGGGGGGGGGGGGGGGGGEGGGGGGGEGGGGGGGGGFGGGGGGGGGGGGDGGGGGGGGGGGGGGFGGGGGGGGEGGGGGGGGFCFFGGFGGGGDGDEDDFFFFFFFFFFFFFFF=?DFFFF<>>FFFFFFBFFF:B9?BF08?ADFFF)
@M01607:188:000000000-KTTC9:1:1101:21812:3539 1:N:0:GAAGTGCT+TAAGCGCA
CATCGCTGACGAGTAACCGGATCCCCGATCCGTGGACTTGTCAGCGACTGAGGAAACAGACCAGCAAGATGCTGAGGAGCGCGTACTTACTTGCCTCAGCACCTAGCCCTGCAGGAAATGCTCACCGTTAAGTCTGATGACGTGAACGGTCGTACCAAGATGTATAAAAACATCGTGGACGGCAACCATCAGATGGAGCCGGGCATGCCAGAATCCTTCAACGTATTGTTGAAAGAGATTCGTTCGCTGGGTATCAACATCGAACTGGAAGACGAGTAATTCTCGCTCAAACAGGTCACTT
+
CCCCCGGGGGGGGGGGGEGGGGGGGGGGGGGGGGGGGGGGGGGGGGGGGG<FFGGGGGGGGGGGGGGGGGGGGGGGGGGGGGGGGGGGGGGGGGGGGGGGGGGGGGGGGGGGGGGGGGGGGGGGGGGGGGGGGGGGGGGGGGEGGGGGGGGGGGGGGGGGGGGGGGGGGGGGGGGGCFEGGGGGGGGGGGGGGGGGGGGDGGGGGGGGGGGGGGGGFGGFGFGGGGFFGGFFFDFGFFGGFGFGGGGDFFGFFGFF7@FF?FFFFGFFGF:)<<01:BFFFAFF:BF?F?AFFF0<>:?<)
@M01607:188:000000000-KTTC9:1:1101:6593:3540 1:N:0:GAAGTGCT+TAAGCGCA
CATCGCTGACGAGTAACCGGATCCCCGATCCGTGGACTTGTCAGCGACTGAGGAAACAGACGGTGGTACCGCTGAGGGGGCCAACGTTTGACGCCTCAGCGCAATTACTTGCAGGAAATGCTCACCGTTAAGTCTGATGACGTGAACGGTCGTACCAAGATGTATAAAAACATCGTGGACGGCAACCATCAGATGGAGCCGGGCATGCCAGAATCCTTCAACGTATTGTTGAAAGAGATTCGTTCGCTGGGTATCAACATCGAACTGGAAGACGAGTAATTCTCGCTCAAACAGGTCACTG
+
CCC6A@FFEEGEGEFGAFGGGGGGF<FE@F@FGGGCF?FFGGGGGGGCBF<FFGCFGGGGGGGGFEF,9C@CGDDGFEGGGGGGGGFGGDFCFEF@CFC8CFFCCFBFFGGGEECGGFGCFEDGGFEDGGCFGFFC<FGGGGGGCGGGG<FEFEFC9CCFCFDFFGFFFFEGGGCFCFGCGGGGGGGGGGGGGFCC+=FEG5CGGCFG?FFFFFGGFGGGFFE3E<CF?FGFFGF*07C?FG<<FGGGFFGFF676?F@@??FFFDF:C@7)8:6;?BFF<9A4?0(,4>7?BFBFDF::)
@M01607:188:000000000-KTTC9:1:1101:7499:3544 1:N:0:GAAGTGCT+TAAGCGCA
CATCGCTGACGAGTAACCGGATCCCCGATCCGTGGACTTGTCAGCGACTGAGGAAACAGATATTAGGACTGCTGAGGAGTCATATCAAGGGCGCCTCAGCTTCCTTAAATGCAGGAAATGCTCACCGTTAAGTCTGATGACGTGAACGGTCGTACCAAGATGTATAAAAACATCGTGGACGGCAACCATCAGATGGAGCCGGGCATGCCAGAATCCTTCAACGTATTGTTGAAAGAGATTCGTTCGCTGGGTATCAACATCGAACTGGAAGACGAGTAATTCTCGCTCAAACAGGTCACTG
+
CCCCCGGGGGGGGGGGGGGGGGGGGGGGGGGGGGGGGGGGGGGGGGGGGGFGGGGGGGGGGGGGGGG,:FFGGGGGGGGGGGGGGGGGGGGGGGGGGGGGGGGGGGGGGGGGGGGGGGGGGGGGGGGFGGGGGGGGGGGGGGGGGGGGGGGGGGGGGGGGGGGGGGGGGGGGGGGGGGGGGGGGGGGGGGGGFGGGGGGGGGGGGGGFGGGFGGGGFGGGGGGFFGGGGGGGFFFGGFGGFGGGGDDGEEGFFGFFFFFFDFFFFGFFFFF>FFFFFFFFFFFFF?FF>?A???BF?:?F<
@M01607:188:000000000-KTTC9:1:1101:16632:3552 1:N:0:GAAGTGCT+TAAGCGCA
CATCGCTGACGAGTAACCGGATCCCCGATCCGTGGACTTGTCAGCGACTGAGGAAACAGACTATGGCGACGCTGAGGCTGTTTCATACGCTCACCTCAGCTAACAATCATGCAGGAAATGCTCACCGTTAAGTCTGATGACGTGAACGGTCGTACCAAGATGTATAAAAACATCGTGGACGGCAACCATCAGATGGAGCCGGGCATGCCAGAATCCTTCAACGTATTGTTGAAAGAGATTCGTTCGCTGGGTATCAACATCGAACTGGAAGACGAGTAATTCTCGCTCAAACAGGTCACTG
+
CCCCCGGGGGGGFGGGGGGGGGGGGGGGGGGGGGGGGGGGGGGGGGGGGGGGGGGGGGGGGGGGGGGEGGGGGGGGGGGGGGGGGGGGGGGGGGGGGGGGGGGGGGGGGGGGGGGGGGGGGGGGGGGGGGGGGGGGGGGGGGGGGGGGGGGGGGGGGGGGGGGGGGGGGGGGGGGGGGGGEGGGGGGGGGGGGGGGGGGGGGGGGGGGGGGGGGGFFGGGGGGFGGGGGGGGGGFGGFCGFGGGGGG<>BGFFGFFFFFFFFFFFGFFGFFFFBFFFFFFFFFFBF?FFFFFB?<8:D?B)
@M01607:188:000000000-KTTC9:1:1101:20355:3554 1:N:0:GAAGTGCT+TAAGCGCA
CATCGCTGACGAGTAACCGGATCCCCGATCCGTGGACTTGTCAGCGACTGAGGAAACAGACAAACAGTGGGCTGAGGTGGGTATAAAAAGTTGCCTCAGCGCTAAAAGTTGCAGGAAATGCTCACCGTTAAGTCTGATGACGTGAACGGTCGTACCAAGATGTATAAAAACATCGTGGACGGCAACCATCAGATGGAGCCGGGCATGCCAGAATCCTTCAACGTATTGTTGAAAGAGATTCGTTCGCTGGGTATCAACATCGAACTGGAAGACGAGTAATTCTCGCTCAAACAGGTCACTG
+
CCCCCGGGGGGGGGGGGGGGGGGGGGGGGGGGGGGGGGGGGGGGGGGGGGGGGGGGGGGGGGGGGGGEEFGGGGGGGGGGGGGGGGGGGGGGGGGGGGGGGGGGGGGGGGGGGGGGGGGGGGGGGGGGGGGGGGGGGGGGGGGGGGGGGGGGGGGGGGGGGGGGGGGGGGGGGGGGGGGGGGGGGGGGGGGGGGGGGGGGEEGGGGFCGGGGGDFGFGGGGGGCGGGGGGGGGGF;FFCFFGGGGGGGFFGFFG?FFFFFFFF@@5=FGF?FFFF16BFFFFFF?F?F>?A<(4?8:?BF)
@M01607:188:000000000-KTTC9:1:1101:20417:3564 1:N:0:GAAGTGCT+TAAGCGCA
CATCGCTGACGAGTAACCGGATCCCCGATCCGTGGACTTGTCAGCGACTGAGGAAACAGACCGTCGGACAGCTGAGGTGTGTTTTGTTCGCGGCCTCAGCAAGATTAGCTGCAGGAAATGCTCACCGTTAAGTCTGATGACGTGAACGGTCGTACCAAGATGTATAAAAACATCGTGGACGGCAACCATCAGATGGAGCCGGGCATGCCAGAATCCTTCAACGTATTGTTGAAAGAGATTTGTTCGCTGGGTATCAACATCGAACTGGAAGACGAGTAATTCTCGCCCAAACAGGTCACTG
+
BCCCCEFF:EFGDEGGGGGGECFFGGGGGGGGGGGGGGGGGGGGGGGECFFGGGGFGGGGGGGGGDC+8@FFGGCFGFFEFGGGGGFFFGGGGGGGGGDGDFGFGFFGCGGGGGGGGGGGGGGGGGGDBCGGFGFGGGGFEEGGGDFGGEDFCFGGGGGGFGGGFFGGFGFEFGGGGGD,>>ECEEFG?FGGG?GFGFFGDEDCGBFGGFGGGGGGFGGGF98>6<E9C7>FC??5C59>*:FGDDG9BEDF=09@?FF5):FFFGFFDFBFFFFFF:=@A9AFF?(4??012:BF0>?).
@M01607:188:000000000-KTTC9:1:1101:10673:3566 1:N:0:GAAGTGCT+TAAGCGCA
CATCGCTGACGAGTAACCGGATCCCCGATCCGTGGACTTGTCAGCGACTGAGGAAACAGACAACGCTACAGCTGAGGGTAAAGGAACGGTTTGCCTCAGCATAAAATATTGCAGGAAATGCTCACCGTTAAGTCTGATGACGTGAACGGTCGTACCAAGATGTATAAAAACATCGTGGACGGCAACCATCAGATGGAGCCGGGCATGCAAGAATCCTTCAACGTATTGTTGAAAGAGATTCGTTCGCTGGGTATCAACATCGAACTGGAAGACGAGTAATTCTCGCTCAAACAGGTCACTC
+
CCCCCGGGGGGGGGGGGGGGGGGGGGGGGGGGGGGGGGGGGGGGGGGGGGGGGGGGGGGGGGGGGGG,8CFGGGGGGGGGGGGGGGGGGGGGGGGGGGGGGGGGGGGGGGGGGGGGGGGGGGGGGGGGGGGGGGGGGGGGGGGGGGGGGGGGGGGGGGGEFGGFGGGGGGGGGGGGGGGGGGGGGGGGGGGGGGGGGGGG5ECCE>8C,,+=*+3<A:+C:987:E67C+0CF9+2;5C7A7FC<CDGF@G;=C=F6@@FF1?555@)9)(050,,,38FA)))-42(4?).1<0<)88A)
@M01607:188:000000000-KTTC9:1:1101:8892:3569 1:N:0:GAAGTGCT+TAAGCGCA
CATCGCTGACGAGTAACCGGATCCCCGATCCGTGGACTTGTCAGCGACTGAGGAAACAGACCTCACGGGGGCTGAGGTGAGCCTATGCCAGTGCCTCAGCCGTAATAACTGCAGGAAATGCTCACCGTTAAGTCTGATGACGTGAACGGTCGTACCAAGATGTATAAAAACATCGTGGACGGCAACCATCAGATGGAGCCGGGCATGCCAGAATCCTTCAACGTATTGTTGAAAGAGATTCGTTCGCTGGGTATCAACATCGAACTGGAAGACGAGTAATTCTCGCTCAAACAGGTCACTG
+
CCCCCGGGGGGGGGGGGGGGGGGGGGGGGGGGGGGGGGGGGGGGGGGGGGGGGGGGGGGGGGGGGGGCGGGGGGGGGGGGGGGGGGGGGGGGGGGGGGGGGGGGGGGGGGGGGGGGGGGGGGGGGGGGGGGGGGGGGGGGGGGGGGGGGGGGGGGGGGGGGGGGGGGGGGGGGGGGGGGGGGGGGGGGGGGGGGGGFGGGGGGGGGGGGGGGGGGGFGGGGGGGGGGGGGGGGGFGGFGGFGGGGGGGFFGFFCFFFFFFFBFFFGFFGFFFFBFFFFFFFFFFFFF:>FF)1::A?FF>)
@M01607:188:000000000-KTTC9:1:1101:8980:3571 1:N:0:GAAGTGCT+TAAGCGCA
CATCGCTGACGAGTAACCGGATCCCCGATCCGTGGACTTGTCAGCGACTGAGGAAACAGACTACGTACACGCTGAGGTATCTTCGTACCGTCGCCTCAGCATGCCTGGATGCAGGAAATGCTCACCGTTAAGTCTGATGACGTGAACGGTCGTACCAAGATGTATAAAAACATCGTGGACAGCAACCATCAGATGGAGCCGGGCATGCCAGAATCCTTCAACGTATTGTTGAAAGAGATTCGTTCGCTGGGTATCAACATCGAACTGGAAGACGAGTAATTCTCGCTCAAACAGGTCACTG
+
CCCCCGGGGGGGGGGGGGGGGGGGGGGGGGGGGGGGGGGGGGGGGGGGGGGGGGGGGGGGGGGGGGGGGGGGGGGGGGGGGGGGGGGGGGGGGGGGGGGGGGGGGGGGGGGGGGGGGGGGGGGGGGGGGGFGGGGGGGGGGGGGGGGGGGGGGGGGGGGGGGGGGGGGGGGGGGGGGGGGGGGGGGGGGGGGGGGGGGGGGGGGGGGGGGGGGGGGFGGGGGGGGGGGGGGGGGA;CFFGFGGGGGGGFFGFFGFFFFFF7:FFFGFFGFFFFFBFFFFFFF<9BF?<6<B?<FFAFF?B)
@M01607:188:000000000-KTTC9:1:1101:9310:3572 1:N:0:GAAGTGCT+TAAGCGCA
CATCGCTGACGAGTAACCGGATCCCCGATCCGTGGACTTGTCAGCGACTGAGGAAACAGACTCGACCTTTGCTGAGGAGGGTAAAGGTCGTTTCCTCAGCGAAAGATAGTGAGGAAATGCTCACCGTTAAGTCTGATGACGTGAACGGTCGTACCAAGATGTATAAAAACATCGTGGACGGCAACCATCAGATGGAGCCGGGCATGCCAGAATCCTTCAACGTATTGTTGAAAGAGATTCGTTCGCTGGGTATCAACATCGAACTGGAAGACGAGTAATTCTCGCTCAAACAGGTCACTGC
+
CCCCCGGGGGGGFGGGGGGGGGGGGGGGGGGGGGGFGGGGGGGGGGGGGGGGGGGGGGGGGGGGGGGCFGGGGGFGGGGGGGGGGGGGGGGGGGGGGGGFGGGGGGGGGGGGGGGGGGGGGGGGGGGGGGGGGGGGGGGGG@FGGGGGGGGGGGGGGGGGGGGGGGGGGGGGGGGGGGGGGGGGGGGGGGGGGGGGGGGGGGGGGGGDGGGGCGGGFGGGGGGGGGGGGGGGGGFGGFGGFGGGGGGGEFFFFCFFFFFFFFF@FFFFGFBFF>;13<FFFA4<BFFFFBFF:F<4),64)
@M01607:188:000000000-KTTC9:1:1101:21883:3574 1:N:0:GAAGTGCT+TAAGCGCA
CATCGCTGACGAGTAACCGGATCCCCGATCCGTGGACTTGTCAGCGACTGAGGAAACAGACTGGCATGGAGCTGAGGGAGATTTCGGACGATACCTCAGCTACATGAACTGCAGGAAATGCTCACCGTTAAGTCTGATGACGTGAACGGTCGTACCAAGATGTATAAAAACATCGTGGACGGCAACCATCAGATGGAGCCGGGCATGCCAGAATCCTTCAACGTATTGTTGAAAGAGATTCGTTCGCTGGGTATCAACATCGAACTGGAAGACGAGTAATTCTCGCTCAAACAGGTCACTG
+
CCC@CGGGGGGGGGGGGFBCGGGD@FGGGGGGGGCFGFGGGGCFGGDGCG,ECFFFGGGGGGGGGGG8CEFGFGGFDECGGGGGGGCCFGGGGGGFGGF8EFGFFGGGGFFGGGGGGGGGDGGGGGGGGEFGGFGFGGFEGGGGGGGGGG:EGGGGGGFFFFGGFFCGEGE>FGGGCGG6CGGGGGGDFG9@EFGFGGGG*:::EGGGGGGGGG?CFGGG>FEG=C6<FGFG7<8CGA9>BCGGFDG7>@7)*0@FF?=??<??FGFFGF?FFFFF?BFFA<AA?BFFB27?(3:A)52<)
@M01607:188:000000000-KTTC9:1:1101:25611:3588 1:N:0:GAAGTGCT+TAAGCGCA
CATCGCTGACGAGTAACCGGATCCCCGATCCGTGGACTTGTCAGCGACTGAGGAAACAGACGGCAGCTATGCTGAGGCTGATGTAACAGGGGTCCTCAGCGGGTGGGGCTGCAGGAAATGCTCACCGTTAAGTCTGATGACGTGAACGGTCGTACCAAGATGTATAAAAACATCGTGGACGGCAACCATCAGATGGAGCCGGGCATGCCAGAATCCTTCAACGTATTGTTGAAAGAGATTCGTTCGCTGGGTATCAACATCGAACTGGAAGACGAGTAATTCTCGCTCAAACAGGTCACTG
+
CCCCCGGGGGGGGGGGGGGGGGGGGGGGGGGGGGGGGGGGGGGGGG@@@CFGGGGGGGGGGGGGGGGEFGGGGGGGGGGGGGGGGGGGGGG+BFGGGGGGGGGGGGGGGGGGGGGGGGGGGGGGGGGGGGGGGGGGGGGGGGGGGGGGGGGGGGGGGGGGGGGGGGGGGGGFGGGGGFGGGGGGGGGGGGGGGGGGGGGGGGGGGGGGGGGGGGGGFGGGGGGGGGGGGGGGGGFFGFGGFGGGGGGG::CF@CFFFFFFF?FFFGFFGFF>@BFFBB?FFFBFFFFFF23<BFFF??FF2
@M01607:188:000000000-KTTC9:1:1101:24057:3592 1:N:0:GAAGTGCT+TAAGCGCA
CATCGCTGACGAGTAACCGGATCCCCGATCCGTGGACTTGTCAGCGACTGAGGAAACGGACGCCTAAGGCGCTGAGGAAAGTCACTTAGTTTGCCTCAGCGTCCAACAATGCAGGAAATGCTCACCGTTAAGTCTGATGACGTGAACGGTCGTACCAAGATGTATAAAAACATCGTGGACGGCAACCATCAGATGGAGCCGGGCATGCCAGAATCCTTCAACGTATTGTTGAAAGAGATTCGTTCGCTGGGTATCAACATCGAACTGGAAGACGAGTAATTCTCGCTCAAACAGGTCACTG
+
CCCCCGFGGGGGGCFEFCFGGGGDDGGGGGGGFFFEGFGGG9FGGG@@8@E<DGGGGGGGGGGGGGGFFFGGDF@FGGGGGEEFGGGGGGGGEAFGGGGGGEEGCGGGGAFCEGGCGGFGGGGGGFGF7>FGGGGGGGGGGGECFFGGGCFGFEGGGGGGGGGGGGGGGGGGGGGFGGGGGGGGGGGGGGGFGFGGFGGGEEGGGFCFC@CGFFGGFGGGFCGFG7ECFCCCFDFGGFCF?DCFDGCGEEDFF4@?FFFFFFFFFFFFC::@@?>>BFF=<AA2:?F?FFA?FFFF???B)
@M01607:188:000000000-KTTC9:1:1101:25525:3592 1:N:0:GAAGTGCT+TAAGCGCA
CATCGCTGACGAGTAACCGGATCCCCGATCCGTGGACTTGTCAGCGACTGAGGAAACAGACAATATCTAGGCTGAGGTTCAAAAAGAATCTCCCTCAGCTATGCGGTATGCAGGAAATGCTCACCGTTAAGTCTGATGACGTGAACGGTCGTACCAAGATGTATAAAAACATCGTGGACGGCAACCATCAGATGGAGCCGGGCATGCCAGAATCCTTCAACGTATTGTTGAAAGAGATTCGTTCGCTGGGTATCAACATCGAACTGGAAGACGAGTAATTCTCGCTCAAACAGGTCACTGC
+
CCCCCGGGGGGGGEFGGGGGGEGE<8FGGGCFGGC@@FFGGGFAEC@@@@FFGGGGGGGGGGGGGGGEFCFGGGCFC=EFGGGGDE@EGGFGDCFGFGG9CFGGGG=FDGGGGGGEGFGGGGGGGGGG:DFFF<FFGGEDFCE=FCFDFEE7<3CFDFGFGGDFF@E;B@FFCE>F:F>8CEGGGGGGGFFGGFFGGGDCCCCEGGGGGGGGGCFGFGGGFCAFCEG@:F=CGC5<FFCCD4C4CD<D>B<?FC?FFFF@(1;F>FFFG@?FFFFBF<79<9)44309>).418A04:AA2
@M01607:188:000000000-KTTC9:1:1101:10903:3593 1:N:0:GAAGTGCT+TAAGCGCA
CATCGCTGACGAGTAACCGGATCCCCGATCCGTGGACTTGTCAGCGACTGAGGAAACAGACAATCCCAAAGCTGAGGTCAAGGCCCGTAGTTGCCTCAGCTACTTAATGTGCAGGAAATGCTCACCGTTAAGTCTGATGACGTGAACGGTCGTACCAAGATGTATAAAAACATCGTGGACGGCAACCATCAGATGGAGCCGGGCATGCCAGAATCCTTCAACGTATTGTTGAAAGAGATTCGTTCGCTGGGTATCAACATCGAACTGGAAGACGAGTAATTCTCGCTCAAACAGGTCACTG
+
CCCCCGGGGGGGFGGGGGGGGGGGGGGGGGGGGGGGGGGGGGGGGGGGGGGGGGGGGGGGGGGGGGG,::CFFGGGGGGGGGGGGGGGGGGGGGGGGGGGGGGGGGGGGGGGGGGGGGGGGGGGGGGGGGGGGGGGGGGGGGGGGGGGGGGGGGGGGGGGGGGGGGGGGGGGGGDGGGGGGGGGGGGGGGGGGGGGGGGGGGGGGGGGGGGGGGGGFGGGGGGCGFGGGGGGGGFGFFEFFGGGGGGGFFGFFGFFF4???B@FFCF@FFFF43;6<:FF><A9:<??FFFFFF6ABF2<)
@M01607:188:000000000-KTTC9:1:1101:10548:3593 1:N:0:GAAGTGCT+TAAGCGCA
CATCGCTGACGAGTAACCGGATCCCCGATCCGTGGACTTGTCAGCGACTGAGGAAACAGACGTAGGCTTCGCTGAGGTATCATAATCGACGAACCTCAGCTCTAATACTTGCAGGAAATGCTCACCGTTAAGTCTGATGACGTGAACGGTCGTACCAAGATGTATAAAAACATCGTGGACGGCAACCATCAGATGGAGCCGGGCATGCCAGAATCCTTCAACGTATTGTTGAAAGAGATTCGTTCGCTGGGTATCAACATCGAACTGGAAGACGAGTAATTCTCGCTCAAACAGGTCACTG
+
CCCCCGGGGGGGGGGGGGGGGGGGGGGGGGGGGGGGGGGGGGGGGGGGGGGGGGGGGGGGGGGGGGG,:CFGGGGGGGGGGGGGGGGGGGGGGGGGGGGGGGGGGGGGGGGGGGGGGGGGGGGGGGGGGGGGGGGGGGGGGGGGGGGGGGGGGGGGGGGGGGGGGGGGGGGGGGGGGGGGGGGGGGGGGGGGGGGGGGGGGGGGGGGGGGGGGGGGFGGGGGGGGGGGGGGGGGFGGFGGFGGGGGGGFFGFFGFFFFFFFFFF4CFFGF1FFFFFFFFFFFFFFFFFF<)4?7?B?B?D5
@M01607:188:000000000-KTTC9:1:1101:20950:3614 1:N:0:GAAGTGCT+TAAGCGCA
CATCGCTGACGAGTAACCGGATCCCCGATCCGTGGACTTGTCAGCGACTGAGGAAACAGACCAATTGATGGCTGAGGGGTTTGGTTTCTCTAGCCTCAGCCCGTTTATATGCAGGAAATGCTCACCGTTAAGTCTGATGACGTGAACGGTCGTACCAAGATGTATAAAAACATCGTGGACGGCAACCATCAGATGGAGCCGGGCATGCCAGAATCCTTCAACGTATTGTTGAAAGAGATTCGTTCGCTGGGTATCAACATCGAACTGGAAGACGAGTAATTCTCGCTCAAACAGGTCACTG
+
CCCCCGGGGGGGGGGGGGGGGGGGGGGGGGGGGGGGGGGGGGGGGGGGGGGGGGGGGGGGGGGGGGG,<CFGGGGGGGGGGGGGGGGGGGGGGGGGGGGGGGGGGGGGGGGGGGGGGGGGGGGGGGGGGGGGGGGGGGGGGGGGGGGGGGGGGGGGGGGGGGGGFGGGGGGGGGGGGGGGGGDGGGGGCEEGGGGGGGGGGGGGGGGGGGGGGGGGFGGGGGGGGGGGGGGGGGFFGFGGFGGGGGGGFEGFFGFFFFFFFFFFFGFFGFFFFFF>FFFFFF>FFB1?B<B?F?BF:2)<)
@M01607:188:000000000-KTTC9:1:1101:11012:3623 1:N:0:GAAGTGCT+TAAGCGCA
CATCGCTGACGAGTAACCGGATCCCCGATCCGTGGACTTGTCAGCGACTGAGGAAACAGACATACGTTTGGCTGAGGCGTTAGCCGTCAGTCACCTCAGCGTACATTCGTGCAGGAAATGCTCACCGTTAAGTCTGATGACGTGAACGGTCGTACCAAGATGTATAAAAACATCGTGGACGGCAACCATCAGATGGAGCCGGGCATGCCAGAATCCTTCAACGTATTGTTGAAAGAGATTCGTTCGCTGGGTATCAACATCGAACTGGAAGACGAGTAATTCTCGCTCAAACAGGTCACTG
+
CCCCCGGGGGGGFGGGGGGGGGGGGGGGGGGGGGGGGGGGGGGGGGGGGGGGGGGGGGGGGGGGGGGGGGGGGGGGGGGGGGGGGGGGGGGGGGGGGGGGGGGGGGGGGGGGGGGGGGGGGGGGGGGFGGGGGGGGGGGGGGGGGGGGGGGGGGGGGGGGGGGGGGGGGGCG:FGGGGGGGGGGGGGGGGGGGGGGGGGGGGGGGGGGGGGGGGGGFGGGGGGGGGGGG7CGGGFGGFFGFGGGGGGGFFGFFGFFFFFFFFFFFGFF4FB>4<B>?:FBAFFBFF?<>FBFFFFF?BFF2
@M01607:188:000000000-KTTC9:1:1101:19684:3624 1:N:0:GAAGTGCT+TAAGCGCA
CATCGCTGACGAGTAACCGGATCCCCGATCCGTGGACTTGTCAGCGACTGAGGAAACAGACTTTTGAGATGCTGAGGGGCGAATCGGCTTAGGCCTCAGCTACTAAGATTGCAGGAAATGCTCACCGTTAAGTCTGATGACGTGAACGGTCGTACCAAGATGTATAAAAACATCGTGGACGGCAACCATCAGATGGAGCCGGGCATGCCAGAATCCTTCAACGTATTGTTGAAAGAGATTCGTTCGCTGGGTATCAACATCGAACTGGAAGACGAGTAATTCTCGCTCAAACAGGTCACTG
+
CCCCCGGGGGGGGGGGGGGGGGGGGGGGGGGGGGGGGGGGGGGGGGGGGGGGGGGGGGGGGGGGGGGCGGGGGGGGGGGGGGGGGGGGGGGGGGGGGGGGGGGGGGGGGGGGGGGGGGGGGGGGGGGGGGGGGGGGGGGGGGGGGGGGGGGGGGGGGGGGGGGGGGGGGGGGGGGGGGGGGGGGGGGGGGGGGGGGGGGGGGGGGGGGGGGGGGGGFGGGGGGGGFGGGGGGGGFGGFGGFGGGGGGGFFGFFGFFFFFFF:?FFGFFGFFFFFFFFFFFFFBFFF::>DFF0<<AD73>)
@M01607:188:000000000-KTTC9:1:1101:23646:3628 1:N:0:GAAGTGCT+TAAGCGCA
CATCGCTGACGAGTAACCGGATCCCCGATCCGTGGACTTGTCAGCGACTGAGGAAACAGACGCGAATCTTGCTGAGGCGTGTAGTGTTTTTGCCCTCAGCAACGGCAGCTGCAGGAAATGCTCACCGTTAAGTCTGATGACGTGAACGGTCGTACCAAGATGTATAAAAACATCGTTGACGGCAACCATCAGATGGAGCCGGGCATGCCAGAATCCTTCAACGTATTGTTGAAAGAGATTCGTTCGCTGGGTATCAACATCGAACTGGAAGACGAGTAATTCTCGCTCAAACAGGTCACTT
+
CCCCCGGGGGGGEFGFGFGGCCFFGGGECGGGGGGGGGGGGGGFGGGGGG,CFEFGGGGGGGGGGGGGGGFGEGDGFGGGFGGGGGGGGGGGGGGGEFEFGGGGGGGGGGGGGGGGGGGGGCFGGFEBBFCF,FFFGGGGFGGEFFGGGGGGGGGG;FGGFGGGGGGGGGE@F6<F,DCGCEEGGGGGGGDGGGGGGFFGDEGG=CFFGGGGGGGGFGGGG?E<FCFF9FCFFC@FG?CFFGG459C*.;C:?6@@FFFF0(?F>FFFF6?;5?27<?B?>B94011?>?ADB:?B?F?))
@M01607:188:000000000-KTTC9:1:1101:20055:3630 1:N:0:GAAGTGCT+TAAGCGCA
CATCGCTGACGAGTAACCGGATCCCCGATCCGTGGACTTGTCAGCGACTGAGGAAACAGACTATGTGTTTGCTGAGGTACAGATGATGGCCACCTCAGCCCGTAAGTTTGCAGGAAATGCTCACCGTTAAGTCTGATGACGTGAACGGTCGTACCAAGATGTATAAAAACATCGTGGACGGCAACCATCAGATGGAGCCGGGCATGCCAGAATCCTTCAACGTATTGTTGAAAGAGATTCGTTCGCTGGGTATCAACATCGAACTGGAAGACGAGTAATTCTCGCTCAAACAGGTCACTGC
+
CCCCCGGGGGGGGGGGGGGGGGGGGGGGGGGGGGGGGGGGGGGGGGGGGGGGGGGGGGGGGGGGGGGFGGGGGGGGGGGGGGGFGGGGGGGGGGGGGGGGGGGGGGGGGGGGGGGGGGGGGGGGGGGGGGGGGGGGGGGGGGGGGGGGGGGGGGGGGGGGGGGGGGGGGGGGGGGGGGGGGGGGGGGGGGGGGGGGGGGGGGGGGGGGGGGGGGGGFGGGGGGGGGGGGGGGGGFGGFGGFFGGGGGGFFGFFGFFFF?@?BFFFGFFGFFFFFBF?AFFA4>F??FFFBFFFFFFFF2<2
@M01607:188:000000000-KTTC9:1:1101:5642:3635 1:N:0:GAAGTGCT+TAAGCGCA
CATCGCTGACGAGTAACCGGATCCCCGATCCGTGGACTTGTCAGCGACTGAGGAAACAGACCTACTTTGTGCTGAGGTAAAGGGGCACACTCGCCTCAGCATAGAAATTTGCAGGAAATGCTCACCGTTAAGTCTGATGACGTGAACGGTCGTACCAAGATGTATAAAAACATCGTGGACGGCAACCATCAGATGGAGCCGGGCATGCCAGAATCCTTCAACGTATTGTTGAAAGAGATTCGTTCGCTGGGTATCAACATCGAACTGGAAGACGAGTAATTCTCGCTCAAACAGGTCACTG
+
CCCCCGGGGGGGGGGGGGGGGGGGGGGGGGGGGGGGGGGGFGGGGGGGGGFGGGGFGGGGGGGGGGGCDGGGFGGGGGGGGGGFGGGGGGGGGGGGGCFGG<FGGGGFGGGFGGGGGGGGGGGBFFGFGGGGGGGGGFGGFGGGGCFGGGGGDFGGGGDCCGGGGGGGGGGGFGGFGEGG6CEGGGGGFCFGGGGEFFGGGGGGGEFGGGGGGGFGFGGGGGGFGGGGDGGGGGFCCFCGFG6CFDCDFFDFF<F?F:6?:B4?FGFF4F?FFB96?BFFAAB2:2((7?F2(46A7?F2)
@M01607:188:000000000-KTTC9:1:1101:15007:3636 1:N:0:GAAGTGCT+TAAGCGCA
CATCGCTGACGAGTAACCGGATCCCCGATCCGTGGACTTGTCAGCGACTGAGGAAACAGACGCTCTCAATGCTGAGGGGTATGTGGATGTAATCCTCAGCTGACAGTGCTGCAGGAAATGCTCACCGTTAAGTCTGATGACGTGAACGGTCGTACCAAGATGTATAAAAACATCGTGGACGGCAACCATCAGATGGAGCCGGGCATGCCAGAATCCTTCAACGTATTGTTGAAAGAGATTCGTTCGCTGGGTATCAACATCGAACTGGAAGACGAGTAATTCTCGCTCAAACAGGTCACTG
+
CCCCCGGGGGGGGGGGGGGGGGGGGGGGGGGGGGGGGGGGGGGGGGGGGGGGGGGGGGGGGGGDGGG,<CFFFGGGGGGGGGGGGGGGGGGGGGGGGGGGGGGGGGGGGGGGGGGGGGGGGGGGGGGGGGGGGGGGGGGGGGGGGGGGGGGGGGGGGGGGGGGGGGGGGGGGGGGGGGGGGGGGGGGGGGGGGGGGGGGGGGGGGGGGGGGGGFGGFGGGGGGGGGGGGGGGGGFGGFGGFGGGGGGGEDGFFGFFFFFFFFFFFGFFGFFFF?FFFFFFFFFFFF??FFFF???A::?A)
@M01607:188:000000000-KTTC9:1:1101:11634:3650 1:N:0:GAAGTGCT+TAAGCGCA
CATCGCTGACGAGTAACCGGATCCCCGATCCGTGGACTTGTCAGCGACTGAGGAAACAGACCTTTTCGCGGCTGAGGTACCGGTGCATGACGGCCTCAGCTTTCAATCTTGCAGGAAATGCTCACCGTTAAGTCTGATGACGTGAACGGTCGTACCAAGATGTATAAAAACATCGTGGACGGCAACCATCAGATGGAGCCGGGCATGCCAGAATCCTTCAACGTATTGTTGAAAGAGATTCGTTCGCTGGGTATCAACATCGAACTGGAAGACGAGTAATTCTCGCTCAAACAGGTCACTG
+
CCCCCGGGGGGGGGGGGGGGGGGGGGGGGGGGGGGGGGGGGGGGGGGGGGGGGGGGGGGGGGGGGGGCGGGGGGGGGGGGGGGGGGGGGGGGGGGGGGGGGGGGGGGGGGGGGGGGGGGGGGGGGGGGGGGGGGGGGGGGGGGGGGGGGGGGGGGGGGGGGGGGGGGGGGGGGGGGGGGGGGGGGGGGGGGGGGGGGGGGGGGGGGGGGGGGGGGGFGGGGGGGGGGGGGGGGGFGGFGGFGGGGGGGFFGFFGFFFFFFFFFFFGFFGFBFFFFFB?FFFD>B?<:?9?FFFFFF?DFF2
@M01607:188:000000000-KTTC9:1:1101:9605:3653 1:N:0:GAAGTGCT+TAAGCGCA
CATCGCTGACGAGTAACCGGATCCCCGATCCGTGGACTTGTCAGCGACTGAGGAAACAGACGGTCAACACGCTGAGGGGCTCAAGACTTTCGTCCTCAGCATTTTAGAATGCAGGAAATGCTCACCGTTAAGTCTGATGACGTGAACGGTCGTACCAAGATGTATAAAAACATCGTGGACGGCAACCGTCAGATGGAGCCGGGCATGCCAGAATCCTTCAACGTATTGTTGAAAGAGATTCGTTCGCTGGGTATCAACATCGAACTGGAAGACGAGTAATTCTCGCTCAAACAGGTCACTT
+
CCCCCGGGGGGGGGGGGGGGGGGGGGGGGGGGGGGGGGGGGGGGGGGGGGGGGGGGGGGGGGGGGGGDGGGGGGGGGGGGGGGGGGGGGGGGGGGGGGGGGGGGGGGGGGGGGGGGGGGGGGGGGGGGGGGGGGGGGGGGGGGGGGGGGGGGGGGGGGGGGGGGGGGGGGGGGGGGGGGGGGGGGGGCFGGGGGGGGGGGGGGGGGGGGGGGGGGGFGGGFGGFGGGGGGGGGGFGGFGGFGGGGGGGFFGFFFFFFFFFFFFF>GFFGFFFFBF>??FFB99<6:8(4<A?:0:A7:3A)
@M01607:188:000000000-KTTC9:1:1101:9308:3666 1:N:0:GAAGTGCT+TAAGCGCA
CATCGCTGACGAGTAACCGGATCCCCGATCCGTGGACTTGTCAGCGACTGAGGAAACAGACGGAGACTTAGCTGAGGACCTTCTGCTACATGACCTCAGCATTTTTTAGTGCAGGAAATGCTCACCGTTAAGTCTGATGACGTGAACGGTCGTACCAAGATGTATAAAAACATCGTGGACGGCAACCATCAGATGGAGCCGGGCATGCCAGAATCCTTCAACGTATTGTTGAAAGAGATTCGTTCGCTGGGTATCAACATCGAACTGGAAGACGAGTAATCCTCGCTCAAACAGGTCACTT
+
CCCCCGGGE<F;@FEFACFEGGG<,DFGFFGCGGG@FFEFFGGFGG:@FFF@<EEDG<FFGDG:FCF@FFEFFGDE@CFDCF<<F9EGGGFD?5CF<ECD?EEFEGGGGDFCFACCFGGECCFGG8FFGE+5:CFE<EC9BFGF@FGFDEFE@FDFGGGG,F=,EFGF>FGFGGCFEGBFGDEE>DF:>D>?,?9>:E:E88C5:,CC6CEC*CCFFG7FCCG<EEF9C+*+;CADDA9;1C7C89)>.5*7=<*688FFD0:FFGF?D6<074332:F7)6-5:B0,74)36(4<08)))
@M01607:188:000000000-KTTC9:1:1101:21934:3667 1:N:0:GAAGTGCT+TAAGCGCA
CATCGCTGACGAGTAACCGGATCCCCGATCCGTGGACTTGTCAGCGACTGAGGAAACAGACTGCTTCGAAGCGAGGCACAACGTATGGGAGTCCTCAGCTCCTGGGCATGCAGGAAATGCTCACCGTTAAGTCTGATGACGTGAACGGTCGTACCAAGATGTATAAAAACATCGTGGACGGCAACCATCAGATGGAGCCGGGCATGCCAGAATCCTTCAACGTATTGTTGAAAGAGATTCGTTCGCTGGGTATCAACATCGAACTGGAAGACGAGTAATTCTCGCTCAAACAGGTCACTGC
+
CCCCCGGGGGGGGGGGGGGGGGGGGGGGGGGGGGGGGGGGGGGGGGGGGG8FFGGGGGGGGGGGGGGDGGGGGGGGGGGGGGGFGGGGGGGGGGGGGGGGGGGFGGGGGGGGGGGGGGGGGGGGGGCGGGGGGGGGGGGGGGGGGGGGGGGGGGGGGGGGGGGGGGGGGGGGGGGGGGGGGGGGGGGGGFFGGGGGGGGDGEEGGGCGGFFGGGGGFGGGGECGGGGGGGCDFGFGGFGGFFGGGGDD>>5=:FFFFFF618F>4*97FFB@BB>2(<FF<4:1:?B>7BF032<:>?54)
@M01607:188:000000000-KTTC9:1:1101:16784:3685 1:N:0:GAAGTGCT+TAAGCGCA
CATCGCTGACGAGTAACCGGATCCCCGATCCGTGGACTTGTCAGCGACTGAGGAAACAGACACAAGGCATGCTGAGGGACATGTAGGCTGAGCCCTCAGCATATTCTAATGTAGGAAATGCTCACCGTTAAGTCTGATGACGTGAACGGTCGTACCAAGATGTATAAAAACATCGTGGACGGCAACCATCAGATGGAGCCGGGCATGCCAGAATCCTTCAACGTATTGTTGAAAGAGATTCGTTCGCTGGGTATCAACATCGAACTGGAAGACGAGTAATTCTCGCTCAAACAGGTCGCTG
+
CCCCCGGGGGGGFGGGGGGGGGGGGGGGGGGGGGGGGGGGGGGGGGGGGGGGGGGGGGGGGGGGGGGCFGGGGGGGGGGGGGGGGGGGGGGGGGGGGGGGGGGGGGGGGGGGGGGGGGGGGGGGGGGGGGGGGGGGGGGGGGGGGGGGGGGGGGGGGGGGGGGGGGGGGGGGGGGGGGGGGGGGGGGGGGGGGGGGGGGGGGGGGGGGGGGGGGGGFGGGGGGGGGGGGGGGGGFGGFGGFGGGGGGGFFGFFGFFFFFFFFFFFGFFFFFFFFFFFFFFFAFFFFFFFB7??BFF?>FF0
@M01607:188:000000000-KTTC9:1:1101:12471:3687 1:N:0:GAAGTGCT+TAAGCGCA
CATCGCTGACGAGTAACCGGATCCCCGATCCGTGGACTTGTCAGCGACTGAGGAAACAGACCTTTAATCTGCTGAGGGACCAAACAAACACTACCTCAGCTGAACTCTATGCAGGAAATGCTCACCGTTAAGTCTGATGACGTGAACGGTCGTACCAAGATGTATAAAAACATCGTGGACGGCAACCATCAGATGGAGCCGGGCATGCCAGAATCCTTCAACGTATTGTTGAAAGAGATTCGTTCGCTGGGTATCAACATCGAACTGGAAGACGAGTAATTCTCGCTCAAACAGGTCACTG
+
CCCCCGGGGGGGGGGGGGGGGGGGGGGGGGGGGGGGGGGGGGGGGGGGGGGGGGGGGGGGGGGGGGGDFGGGGGGGGGGGGGGGGGGGGGGGGGGFGGGGGGGGGGGGGGGGGGGGGGGGGGGGGGGGGGGGGGGGGGGGGGGGGGGGGGGGGGGGGGGGGGGDFGGGGGGGGGGGGGGGGGGGGGGGGGGGGGGGGGGGGEGGGGGGGGGGGGGGFGGGGGGGGGGGGGGGGGFGGFGGFGGGGGGGFFGFFGFFFFFFFFFFFGFFGFBFFFFFFFFFFFFFFFFFF?BDFFBABDFF)
@M01607:188:000000000-KTTC9:1:1101:10602:3691 1:N:0:GAAGTGCT+TAAGCGCA
CATCGCTGACGAGTAACCGGATCCCCGATCCGTGGACTTGTCAGCGACTGAGGAAACAGACCTCAAAGATGCTGAGGATTAGAAAATAGTGCTCCTCAGCTGGTCTGGCTGCAGGAAATGCTCACCGTTAAGTCTGATGACGTGAACGGTCGTACCAAGATGTATAAAAACATCGTGGACGGCAACCATCAGATGGAGCCGGGCATGCCAGAATCCTTCAACGTATTGTTGAAAGAGATTCGTTCGCTGGGTATCAACATCGAACTGGAAGACGAGTAATTCTCGCTCAAACAGGTCACTG
+
CCCCCGGGGGGGGGGGGGGGGGGGGGGGGGGGGGGGGGGGGGGGGGGGGGGGGGGGGGGGGGGGGGGFGGGGGGGGGGGGGGGGGGGGGGGGGGGGGGGGGGGGGGGGGGGGGGGGGGGGGGGGGGGGGGGGGGGGGGGGGGGGGGGGGGGGGGGGGGGGGGGGGGGGGGGGGGGGGGGGGGGGGGGGGGGGGGGGGGGGGGGGGGGGGGGGGGGGFGEEGGGGGGGG?FFGFGFGGFGGFGGGGGGGDEGFFGFFFFFF??FFFGFFGFFFFFFBFFFFB><A?FFFFFBB?::<?DFF)
@M01607:188:000000000-KTTC9:1:1101:19669:3700 1:N:0:GAAGTGCT+TAAGCGCA
CATCGCTGACGAGTAACCGGATCCCCGATCCGTGGACTTGTCAGCGACTGAGGAAACAGACGCGAGCGGCGCTGAGGTCTTTCTCAGGTTAGTCCTCAGCTGAACGTCGTGCAGGAATGCTCACCGTTAAGTCTGATGACGTGAACGGTCGTACCAAGATGTATAAAAACATCGTGGACGGCAACCATCAGATGGAGCCGGGCATGCCAGAATCCTTCAACGTATTGTTGAAAGAGATTCGTTCGCTGGGTATCAACATCGAACTGGAAGACGAGTAATTCTCGCTCAAACAGGTCACTGC
+
CCCCCGGGGGGGGGGGGGGGGGGGGGGGGGGGGGGGGGGGGGGGGGGGGGGGGGGGGGGGGGGGGGG:FGGGGGGGGGGGGGGGGGGGGGGGGGGGGGGGGGGGGGGGGGGGGGGGGGGGGGGGGGGGGGGGGGGGGGGGGGGGGGGGGGGGGGGGGGGGGGGGGGGGGGGGGGGGECGGGGGEGGGGGGGGGGGGGGGGGGGGGGGGGGGGGGGGFGGGGGCFGGGGGGGGGGFGGFGGFGGGGGGGFFGFFGFFFFFFFFFFFGFFGFF?B>FFFFFFFBAB<FFBBFFFF<<::?AF2
@M01607:188:000000000-KTTC9:1:1101:19421:3702 1:N:0:GAAGTGCT+TAAGCGCA
CATCGCTGACGAGTAACCGGATCCCCGATCCGTGGACTTGTCAGCGACTGAGGAAACAGACGGGGTGAGGGCTGAGGTTCCGCACGTGTTCTACCTCAGCATATTGCTGTGCAGGAAATGCTCACCGTTAAGTCTGATGACGTGAACGGTCGTACCAAGATGTATAAAAACATCGTGGACGGCAACCATCAGATGGAGCCGGGCATGCCAGAATCCTTCAACGTATTGTTGAAAGAGATTCGTTCGCTGGGTATCAACATCGAACTGGAAGACGAGTAATTCTCGCTCAAACAGGTCAATT
+
CCCCCGGGGGGGCGGGGAFGEFG<FGGGGGGGGGGGGGGGGFGGGG:FFCFGGFGGGGGGGGGECCF,:CFFGGGGGGGGGGDGGGFFGGGGGGGCGGDGG9BFGGGGGGGGGGGGGGGGGGGFGGGG@FGGGG,CFGGCFGFGGGGGGEGGGGGG<FCGGFGGGGGGFGEFFCCGFFGFCCEEGGGGEGEGGGGGGFGEC88CE6EFGGGGG9:FFCF6+=EGF@CF::*@CG6CCFFFFCG<5CDC5@GF*0=7BFFFB<FFFD44*9:553>BBBFF>4>>613332-53.3883)--
@M01607:188:000000000-KTTC9:1:1101:9718:3715 1:N:0:GAAGTGCT+TAAGCGCA
CATCGCTGACGAGTAACCGGATCCCCGATCCGTGGACTTGTCAGCGACTGAGGAAACAGACCGTTACGTGGCTGAGGATGGATTTTCTGGAAGCCTCAGCGTGCACACCTGCAGGAAATGCTCACCGTTAAGTCTGATGACGTGAACGGTCGTACCAAGATGTATAAAAACATCGTGGACGGCAACCATCAGATGGAGCCGGGCATGCCAGAATCCTTCAACGTATTGTTGAAAGAGATTCGTTCGCTGGGTATCAACATCGAACTGGAAGACGAGTAATTCTCGCTCAAACAGGTCACTG
+
CCCCCGGGGGGGGGGGGGGGGGGGGGGGGGGGGGGGGGGGGGGGGGGGGGGGGGGGGGGGGGGGGGG:FGGGGGGGGGGGGGGGGGGGGGGGGGGFGGGGGGGGGGGGGGGGGGGGGGGGGGGGGGGGGGGGGGGGGGGGGGGEGGGGGGGGGGGGGGGGGGGGGGGFGGGGGGGGG*CFGGGGGGGGGGGGFGFGGGFGGGGGGGCCEF?CFGGFFCDFGGGGGGDFFFGGGGFGGFGFFDD<CGGGFFGFFFFFBFFFB05?FFFFFF:>F?92:BFFFFBFF?BFBBFFFFFDFF?A-
@M01607:188:000000000-KTTC9:1:1101:24339:3726 1:N:0:GAAGTGCT+TAAGCGCA
CATCGCTGACGAGTAACCGGATCCCCGATCCGTGGACTTGTCAGCGACTGAGGAAACAGACGTTAGCGTAGCTGAGGAGTGCCACTTAACTTCCCTCAGCTAATATCATTGCAGGAAATGCTCACCGTTAAGTCTGATGACGTGAACGGTCGTACCAAGATGTATAAAAACATCGTGGACGGCAACCATCAGATGGAGCCGGGCATGCCAGAATCCTTCAACGTATTGTTGAAAGAGATTCGTTCGCTGGGTATCAACATCGAACTGGAAGACGAGTAATTCTCGCTCAAACAGGTCACTT
+
CCCCCGGGGGGGGGGGGGGGGGGGGGGGGGGGGGGGGGGGGGGGGG@@@CGFGGGGGGGGGGGGGGG:BCEGGGGGGGGGGGGGGGGGGGGGGGGGGGGGGGGGGGGGGGGGGGGGGGGGGGGGGGGGGGGGGGGGGGGGGGGGGGGGGGGGGGGGGGGGGGGGGGGGGGGGGGGGGGGGGGGGGGGGGGGGGGGGGGGGGDGGGGGGGGGGGGGGFGGGGGGGGGGGGDGGGGBFFFGGFGGGGGGGFFGFBGFF7FFFFBFFFGFF::?FFFFBB?FFFFAFFFFFFBFFFFFA2:?F)
@M01607:188:000000000-KTTC9:1:1101:10513:3730 1:N:0:GAAGTGCT+TAAGCGCA
CATCGCTGACGAGTAACCGGATCCCCGATCCGTGGACTTGTCAGCGACTGAGGAAACAGACGGAATCCAGGCTGAGGAGGTTAATACTTTTTGCCTCAGCTTTATAGAGTGCAGGAAATGCTCACCGTTAAGTCTGATGACGTGAACGGTCGTACCAAGATGTATAAAAACATCGTGGACGGCAACCATCAGATGGAGCCGGGCATGCCAGAATCCTTCAACGTATTGTTGAAAGAGATTCGTTCGCTGGGTATCAACATCGAACTGGAAGACGAGTAATTCTCGCTCAAACAGGTCACTG
+
CCCCCGGGGGGGGGGGGGGGGGGGGGGGGGGGGGGGGGGGGGGGGGGGGGGGGGGGGGGGGGGGGGGGGGGGGGGGGGGGGGGGGGGGGGGGGGGGGGGGGGGGGGGGGGGGGGGGGGGGGGGGGGGGGGGGGGGGGGGGGGGGGGGGGGGGGGGGGGGGGGGGGGGGGGGGGGGGGGGGGGGGGGGGGGGGGGGGGGGGDEGGGGGGGGGGGGGGFGGGGGGGGGGGGGGGGGFGGFFGFGFGGGGDEFGFFGFFFFFFBFFFFG?FGFFFFFFFFFFFFFFB0?BBFFADFFFDFFFF)
@M01607:188:000000000-KTTC9:1:1101:18499:3733 1:N:0:GAAGTGCT+TAAGCGCA
CATCGCTGACGAGTAACCGGATCCCCGATCCGTGGACTTGTCAGCGACTGAGGAAACAGACAAAGACTACGCTGAGGAAGGTAAAAGCCTTGGCCTCAGCGCAATAACTTGCAGGAAATGCTCACCGTTAAGTCTGATGACGTGAACGGTCGTACCAAGATGTATAAAAACATCGTGGACGGCAACCATCAGATGGAGCCGGGCATGCCAGAATCCTTCAACGTATTGTTGAAAGAGATTCGTTCGCTGGGTATCAACATCGAACTGGAAGACGAGTAATTCTCGCTCAAACAGGTCACTG
+
CCCCCGGGGGGGFFGGGGGGGGGGGGGGGGGGGGGGGGGGGGGGGGGGGGGGGGGGGGGGGGGGGGGDFGGGGGDGGGGGGGGGGGGGGGGGGGGGGGGGGGGGGGGGGGGGGGGGGGGGGGGGGGGGGGGGGGGGGGGGGGGGGGGGGGGGGGGGGGGGGGGGGGGGGGGGGGGGGGGGGGGGGFGGGGGGGGGGGGGGEGGGGGGGGGGGGGGGFGGGGGGGGGGGGGGGGGFGGFGGFGGGGGGGFFGFFFBFFFFF??FFFGFFFF?FFFBB?BFFFAA<?F<<BFFB61?F0:3<)
@M01607:188:000000000-KTTC9:1:1101:21761:3736 1:N:0:GAAGTGCT+TAAGCGCA
CATCGCTGACGAGTAACCGGATCCCCGATCCGTGGACTTGTCAGCGACTGAGGAAACAGACGGTTTCCGCGCTGAGGGTCAATATTGGCTTAGCCTCAGCGTCTCCTATCGCAGGAAATGCTCACCGTTAAGTCTGATGACGTGAACGGTCGTACCAAGATGTATAAAAACATCGTGGACGGCAACCATCAGATGGAGCCGGGCATGCCAGAATCCTTCAACGTATTGTTGAAAGAGATTCGTTCGCTGGGTATCAACATCGAACTGGAAGACGAGTAATTCTCGCTCAAACAGGTCACTT
+
CCCCCGGGGGGGGGGGGGGGGGGGGGGGGGGGGGGGGGGGGGGGGGGGGG8FFGGGGGGGGGGGGGGFGGGGGGGGGGGGGGGGGGFGGGGGGGGGGGFGGGGGGGGGGGGGGGGGGGGGGGGGGGGGGGGGGGGGGGGGGGGGGGGGGGGGGGGGGGGGGGGGGGGGGGGGGGGGCEGGGGGGGGGGGGGGGGGGGGGGGGGGGGFGGGGGGGGGFGGGGGGGGGGGGGGGGGFGGFGGFGGGGGGGFFGFFGFFF@FFD?FFFGFFGFFFFFF6<FFFFFFFFFFFFFFFFFBBDFFF)
@M01607:188:000000000-KTTC9:1:1101:16013:3741 1:N:0:GAAGTGCT+TAAGCGCA
CATCGCTGACGAGTAACCGGATCCCCGATCCGTGGACTTGTCAGCGACTGAGGAAACAGACCGGTAATCTGCTGAGGTACGCATTTTTAAAAACCTCAGCCCAGGTCAATGCAGGAAATGCTCACCGTTAAGTCTGATGACGTGAACGGTCGTACCAAGATGTATAAAAACATCGTGGACGGCAACCATCAGATGGAGCCGGGCATGCCAGAATCCTTCAACGTATTGTTGAAAGAGACTCGTTCGCTGGGTATCAACATCGAACTGGAAGACGAGAAATTCTCGCCCAAACAGGTCACTT
+
CCCCCGGGGGGGGGGGGGGGGGGGGGGGGGGGGGGDFGFGGGGGGGGGEGFFFGGGGGGGGGGGGGG,<<CFFGGGGGGGGEGGGGGGGGGGGGGGGGGGGGGGGGGGGGGGFGGDGGGGCFGGGFGGGGGGGGGGGGGGGGGGGGGGGGGGGGGGGFGGGGGGGGGGGGGGGFGC6FEFGGGGGGGEFGGF?FFG@FGGGGE5EFGGGFFGCEGGFGGGGGGGEGGGGGGCFFFGFFCDFGFGCD3CFFD??C6?B@=F?0FF4*9?F@:>FF>6((9BB<A>:((-4:66:?BA?>:>)
@M01607:188:000000000-KTTC9:1:1101:15604:3748 1:N:0:GAAGTGCT+TAAGCGCA
CATCGCTGGCGAGTAACCGGATCCCCGATCCGTGGACTTGTCAGCGACTGAGGAAACAGACGTTGGCTCAGCTGAGGGTTCTCGGCCGTTGGGCCTCAGCGACATTTTTTGCAGGAAATGCTCACCGTTAAGTCTGATGACGTGAACGGTCGTACCAAGATGTATAAAAACATCGTGGACGGCAACCATCAGATGGAGCCGGGCATGCCAGAATCCTTCAACGTATTGTTGAAAGAGATTCGTTCGCTGGGTATCAACATCGAACTGGAAGACGAGTAATTCTCGCTCAAACAGGTCACTG
+
CCCCCGGGGGGGGGGGGGGGGGGGGGGGGGGGGGGGGGGGGGGGGGGGGGGGGGGGGGGGGGGGGGGDGGGGGGGGGGGGGGGGGGGGGGGGGGGGGGGGGGGDGGGGGGGGGGGGGGGGGGGGGGGGGGGGGGGGGGGGGGGGGGGGGGGGGGGGGGGGGGGGGGGGGGGGGGGGGGGGGGGGGGGGGGGGGGGGGGGGGGGGGGGFGGGGGGGGFGGGGGGC=CFCFGGGGGF<55CDFDGGG3CC:BGFFGFFBFFFFFFFFGFFGF055299??FFFF4<BF??>FF?(2:<:2>D)
@M01607:188:000000000-KTTC9:1:1101:22410:3752 1:N:0:GAAGTGCT+TAAGCGCA
CATCGCTGACGAGTAACCGGATCCCCGATCCGTGGACTTGTCAGCGACTGAGGAAACAGACCTCGGAACCGCTGAGGTTTCTTTAAACGCGAACCTCAGCCGATCAGATTGCAGGAAATGCTCACCGTTAAGTCTGATGACGTGAACGGTCGTACCAAGATGTATAAAAACATCGTGGACGGCAACCATCAGATGGAGCCGGGCATGCCAGAATCCTTCAACGTATTGTTGAAAGAGATTCGTTCGCTGGGTATCAACATCGAACTGGAAGACGAGTAATTCTCGCTCAAACAGGTCACTG
+
CCCCCGGGGGGGGGGGGGGGGGGGGGGGGGGGGGGGGGGGGGGGGGGGGG<FGGGGGGGGGGGGGGG,8:@FGGGGGGGGGGGGGGGGGGGGGGGGGGGGGGGGGGGGGGGGGGGGGGGGGGGGGGGGGGGGGGGGGGGGGGGGGGGGGGGGGGGGGGGGGGGGGGGGGGGGGGGGGGGGGGGGGGGGGGGGGGGGGGGGGGGGGGGGGGGGGGGGFGGGGGGGGGGGGGGGGGFGGFGGFGGGGGGGFFGFFGFFFF?FF<:FFG??DF05F?B>B?FFFFBFB6<FFFAF?BFFB>FF)
@M01607:188:000000000-KTTC9:1:1101:13394:3764 1:N:0:GAAGTGCT+TAAGCGCA
CATCGCTGACGAGTAACCGGATCCCCGATCCGTGGACTTGTCAGCGACTGAGGAAACAGACGAACATTAGGCTGAGGCAAACGATGCTGTATACCTCAGCCTTGATCAATGCAGGAAATGCTCACCGTTAAGTCTGATGACGTGAACGGTCGTACCAAGATGTATAAAAACATCGTGGACGGCAACCATCAGATGGAGCCGGGCATGCCAGAATCCTTCAACGTATTGTTGAAAGAGATTCGTTCGCTGGGTATCAACATCGAACTGGAAGACGAGTAATTCTCGCTCAAACAGGTCACTG
+
CCCCCGGGGGGGGGGGGGGGGGGGGGGGGGGGGGGGGGGGGGGGGGGGGGGGGGGGGGGGGGGGGGGFGGGGFGGGGGGGGGGGGGGGGGGGGGGEFGGGGGGGGGGGGGFGGGGGGGGFGGGGGGGGGGGGGGGGGGGGGGGGGGGGGGGGGGGGFGGGGGGGGGGGGGGGGGDGFEGGGGGGGGGGGGGGGGGGD>FGDEGGGDCEFGGFGGGGFGGGGGGGGFGGGCCGGGFGGFFGFGGFGGGGFFGFF:FFFFFFFBFFFC4@CF?FFFBB?7@FFA49?FFFBFFFF?FDBFFF)
@M01607:188:000000000-KTTC9:1:1101:9841:3764 1:N:0:GAAGTGCT+TAAGCGCA
CATCGCTGACGAGTAACCGGATCCCCGATCCGTGGACTTGTCAGCGACTGAGGAAACAGACTAAACTCCAGCTGAGGTAGTGATCTACCTGATCCTCAGCTTTCACAGATGAGGAAATGCTCACCGTTAAGTCTGATGACGTGAACGGTCGTACCAAGATGTATAAAAACATCGTGGACGGCAACCATCAGATGGAGCCGGGCATGCCAGAATCCTTCAACGTATTGTTGAAAGAGATTCGTTCGCTGGGTATCAACATCGAACTGGAAGACGAGTAATTCTCGCTCAAACAGGTCACTGC
+
CCCCCGGGGGGGGGGGGGGGGGGGGGGGGGGGGGGGGGGGGGGGGGGGGGGGGGGGGGGGGGGGGGGAFGGGGGGGGGGGGGGGGGGGGGGGGGGGGGGGGGGGGGGGGGGGGGGGGGGGGGGGGGGGGGGGGGGGGGGGGGGGGGGGGGGGGGGGGGGGGGGGGGGGGGGGGGGGGGGGGGGGGGGGGGGGGGGGGGGGGGGGGGGGGDFCFGGGFGGGGGGGGGGGGGGGGGFGGFGGFGGGGGGGFFGFFGFFFFFFFFFFFGFFGFFFFFFFFFFFFFFFFFFBDA?FFFB>??AF<
@M01607:188:000000000-KTTC9:1:1101:16770:3765 1:N:0:GAAGTGCT+TAAGCGCA
CATCGCTGACGAGTAACCGGATCCCCGATCCGTGGACTTGTCAGCGACTGAGGAAACAGACACGTACGACGCTGAGGTAGAATCTCAACAGATCCTCAGCATGTGGGGCTGCAGGAAATGCTCACCGTTAAGTCTGATGACGTGAACGGTCGTACCAAGATGTATAAAAACATCGTGGACGGCAACCATCAGATGGAGCCGGGCATGCCAGAATCCTTCAACGTATTGTTGAAAGAGATTCGTTCGCTGGGTATCAACATCGAACTGGAAGACGAGTAATTCTCGCTCAAACAGGTCACTG
+
CCCCCGGGGGGGFFFGGGGGGGGGGGGGGGGGGGGGGGGGGGGGGGGGGGGGGGGGGGGGGGGGGGGCCGGGGGGGGGGGGGGGFGGGGGGGGGGGGGGGGGGGGGGGGGGGGGGGGGGGGGGGGGGGGGGGGGGGGGGGGGGGGGGGGGGGGGGGGGGGGGGGGGGGGGGGGGGGGGGGGGGGGGGGGGGGFCGGGGGGEGGGGGGGGGGGGGFGFGGGGGGGFGGGGGGGGGFFGFGGFGGGGGGGFFGFFGFFFFFFFF4FFFFF4F:@FFFBF?FFD>AF:<26;?BFFFFA27:<)
@M01607:188:000000000-KTTC9:1:1101:11008:3766 1:N:0:GAAGTGCT+TAAGCGCA
CATCGCTGACGAGTAACCGGATCCCCGATCCGTGGACTTGTCAGCGACTGAGGAAACAGACTGGGGTCCTGCTGAGGGGTGACGTCCCTCTAACCTCAGCATTTTAGGGTGTAGGAAATGCTCACCGTTAAGTCTGATGACGTGAACGGTCGTACCAAGATGTATAAAAACATCGTGGACGGCAACCATCAGATGGAGCCGGGCATGCCAGAATCCTTCAACGTATTGTTGAAAGAGATTCGTTCGCTGGGTATCAACATCGAACTGGAAGACGAGTAATTCCCGCTCAAACAGGTCACTT
+
CCCCCGGGGGGGFGGGGGGGGGGGGGGGGGGGGGGGGGGGGGGGGGGGGGGGGGGGGGGGGGGGGGGGGGGGGGGGGGGGGGGGGGGGGGGGGGGGGGGGGGGGGGGGGEFGGGGGGGGGGGGGGGGGGGGGGGGGGGGGGGGDGGGGGGGGGGGGGGGGGGGGGGCGGGGGGGGGGG>FGGGDGGGGGGGFFGGFDFGGGGGGGGGGGGCFGGGGFGGGGGGGGGFGGGGGFGFGGFGGFGFGGGGGFDGFFG6@FFFFFFFFF46<F::4?:9>BF=@>4))49>9><BB?F68:>:2)
@M01607:188:000000000-KTTC9:1:1101:22292:3767 1:N:0:GAAGTGCT+TAAGCGCA
CATCGCTGACGAGTAACCGGATCCCCGATCCGTGGACTTGTCAGCGACTGAGGAAACAGACGCGTGTGAAGCTGAGGATAACGTATCCTATAACCTCAGCTACCGGATATGCAGGAAATGCTCACCGTTAAGTCTGATGACGTGAACGGTCGTACCAAGATGTATAAAAACATCGTGGACGGCAACCATCAGATGGAGCCGGGCATGCCAGAATCCTTCAACGTATTGTTGAAAGAGATTCGTTCGCTGGGTATCAACATCGAACTGGAAGACGAGTAATTCTCGCTCAAACAGGTCACTT
+
CCCCCGGGGGGGGGGGGGGGGGGGGGGGGGGGGGGGGGGGGGGGGGGGGG,EGGGGGGGGGGGGGGG<EFGGGGGGGGGGGGGGGGGGGGGGGGGGGGGDGGGGGGGGGGGGGGGGFGGFFGGGGGGGGGFGGGGGGGGGGGGGGGGGGGGGGGGGGGGGGGGFGGGGGGGGGGGG5FEGGGGGGGGGGGFGGGGCGGGGGGGGEGCGGCGGGGGGFGG6CGGFGGGGGGGGF78DGFGGFGGFGGGGFFGFFGFFFFFFFFFFFGFFF@BFFFFFFBFFFFAF??FFFBA<6??BB::A)
@M01607:188:000000000-KTTC9:1:1101:7684:3769 1:N:0:GAAGTGCT+TAAGCGCA
CATCGCTGACGAGTAACCGGATCCCCGATCCGTGGACTTGTCAGCGACTGAGGAAACAGACAGTGGGATCGCTGAGGTTTATTGGCATGTACGCCTCAGCACTTATCGTTGCAGGAAATGCTCACCGTTAAGTCTGATGACGTGAACGGTCGTACCAAGATGTATAAAAACATCGTGGACGGCAACCATCAGATGGAGCCGGGCATGCCAGAATCCTTCAACGTATTGTTGAAAGAGATTCGTTCGCTGGGTATCAACATCGAACTGGAAGACGAGTAATTCTCGCTCAAACAGGTCACTG
+
CCCCCGGGGGGGGGGGGGGGGGGGGGGGGGGGGGGGGGGGGGGGGGGGGGGGGGGGGGGGGGGGGGG,CFGGGGGGGGGGGGGGGGGGGGGGGGGGGGGGGGGGGGGGGGGGGGGGGGGGGGGGGGGFGGGGGGGGGGGGGGGGGGGGGGGGGGGGGGGGGGGGGGGGGGGGGGGGGGGGGGGGGGGGGGGGGGGGGGGGGGGGGGGGGGGGGCFGFGGGGGGGGGGGGGGGFGB4FFGGFGGGGGGGFEGF=6=F?)?FF<F5>*6@FF?57:BFFFFFFAD9:0:31<><6:BA?7?A4
@M01607:188:000000000-KTTC9:1:1101:25767:3773 1:N:0:GAAGTGCT+TAAGCGCA
CATCGCTGACGAGTAACCGGATCCCCGATCCGTGGACTTGTCAGCGACTGAGGAAACAGACGACTAACACGCTGAGGATATAGGCAGCTATCGCCTCAGCTCTGACTCCTGCAGGAAATGCTCACCGTTAAGTCTGATGACGTGAACGGTCGTACCAAGATGTATAAAAACATCGTGGACGGCAACCATCAGATGGAGCCGGGCATGCCAGAATCCTTCAACGTATTGTTGAAAGAGATTCGTTCGCTGGGTATCAACATCGAACTGGAAGACGAGTAATTCTCGCTCAAACAGGTCACTG
+
CCCCCGGGDGGGGGGGGGGGGGGGGGGGGGGGGGGGGGGGGGGGGG:88@FGGGGGGGGGFGGGGGG8EFGGGGGGGGGGGGGGGGGGGGGGGGGGGGGGFGGDGGGGGGGGGGGGGGGGGGGGGGGGGGFGEGGGGGGGGGGGGGGGGGGGGGGGGGGCFGGGGGGGGGGGGGGGGDEGGGGGGGGGFGGGGGGGGFGGEGGGGGGGGGGGGGGGFGGGGGGGGDFFFFF7FGFGGFCGFGGGGGGDF:384>FFF@@FFFFFFGFFCFB>??>6:??=BFBF?B<FF?DF:??A4::>)
@M01607:188:000000000-KTTC9:1:1101:21480:3775 1:N:0:GAAGTGCT+TAAGCGCA
CATCGCTGACGAGTAACCGGATCCCCGATCCGTGGACTTGTCAGCGACTGAGGAAACAGACAAATACCAGGCTGAGGTAGAATTAGCAGGAAGCCTCAGCAAGGAAAGTTGCAGGAAATGCTCACCGTTAAGTCTGATGACGTGAACGGTCGTACCAAGATGTATAAAAACATCGTGGACGGCAACCATCAGATGGAGCCGGGCATGCCAGAATCCTTCAACGTATTGTTGAAAGAGATTCGTTCGCTGGGTATCAACATCGAACTGGAAGACGAGTAATTCTCGCTCAAACAGGTCACTG
+
CCCCCGGGGGGGGGGGGGGGGGGGGGGGGGGGGGGGGGGGGGGGGGGGGG<FGGGGGGGGGGGGGGGFGGGGGGGGGGGGGGGGGGGGGGGGGGGGGGGGGGGGGGGGGGGGGGGGGGGGGGGGGGGGGGGGGGGGGGGGGGGGGGGGGGGGGGGGGGGGGGGGGGGGGGGGGGGGGGGGGGGGGGGGGGGGGGGGGGGGGGGGGGGGGGGGGGGFFGGGGCGGGGGGGGGGGGFGGFGGFGGGGGGGFFGFFGFFFFFFFFFFFGFFGFFFFFF9BBBFBABBFFFFFFFFFFFAFFFA)
@M01607:188:000000000-KTTC9:1:1101:22151:3775 1:N:0:GAAGTGCT+TAAGCGCA
CATCGCTGACGAGTAACCGGATCCCCGATCCGTGGACTTGTCAGCGACTGAGGAAACAGACTACTCCTAGGCTGAGGCGACTAATCAGAGACTCCTCAGCCACACGCACTGCAGGAAATGCTCACCGTTAAGTCTGATGACGTGAACGGTCGTACCAAGATGTATAAAAACATCGTGGACGGCAACCATCAGATGGAGCCGGGCATGCCAGAATCCTTCAACGTATTGTTGAAAGAGATTCGTTCGCTGGGTATCAACATCGAACTGGAAGACGAGTAATTCTCGCTCAAACAGGTCACTG
+
CCCCCGGGGGGGGGGGGGGGGGGGGGGGGGGGGGGGGGGGGGGGGGGGGG8FGGGGGGGGGGGGGGG,:<CFGGGGGGGFFGGGGGGGGGGGGGGGGGGGGGGGGGGGGGGGGGGGGGGGGGGGGGGGGGGGGGGGGGGGGGGGGGGGGGGGGGGGGGGGGGGGGGGGGGGGGGGG5FGGGGGGGGGGGGGGGGGGGGGGGGGGGGGGGGGFGFGGFFFGGGGGGGGGGGGGGGF54?FGFGGGGGGGFFGFFCBFFFFFFFFFFGFFGFFFFFFFFFFFFFFAB:BBF?AFF?FDFFFF)
@M01607:188:000000000-KTTC9:1:1101:19585:3811 1:N:0:GAAGTGCT+TAAGCGCA
CATCGCTGACGAGTAACCGGATCCCCGATCCGTGGACTTGTCAGCGACTGAGGAAACAGACCCTTCATCGGCTGAGGTGTCGGACAGCTTAGGCCTCAGCGAGTACGTCTGCAGGAAATGCTCACCGTTAAGTCTGATGACGTGAACGGTCGTACCAAGATGTATAAAAACATCGTGGACGGCAACCATCAGATGGAGCCGGGCATGCCAGAATCCTTCAACGTATTGTTGAAAGAGATTCGTTCGCTGGGTATCAACATCGAACTGGAAGACGAGTAATTCTCGCTCAAACAGGTCACTG
+
CCCCCGGGGGGGGGGGGGGGGGGGGGGGGGGGGGGGGGGGGGGGGGGGGGGGGGGGGGGGGGGGGGGEFFGGGGGGGGGGGGGGGGGGGGGGGGGGGGGGGGGGGGGGGGGGGGGGGGGGGGGGGGGGGGGGGGGGGGGGGGGGGGGGGGGGGGGGGGGGGGGGGGGGGGGGGGGGGGGGGGGGGGGGGGGGGGGGGGGGGGGGGGGGGGGGGGGGADFFGGGGGGGGGGGGGFFGGFGGFDGGGDDGEEGFFGFFFFFFFFF?FGFFCF?FFFF>BBF@ADAFFFBF>>>B?BFFF?B<-
@M01607:188:000000000-KTTC9:1:1101:13126:3820 1:N:0:GAAGTGCT+TAAGCGCA
CATCGCTGACGAGTAACCGGATCCCCGATCCGTGGACTTGTCAGCGACTGAGGAAACAGACCACTATCCCGCTGAGGATTGAAGAAGCTGCTACCTCAGCTTCTCCCTGTGCAGGAAATGCTCACCGTTAAGTCTGATGACGTGAACGGTCGTACCAAGATGTATAAAAACATCGTGGACGGCAACCATCAGATGGAGCCGGGCATGCCAGAATCCTTCAACGTATTGTTGAAAGAGATTCGTTCGCTGGGTATCAACATCGAACTGGAAGACGAGTAATTCTCGCTCAAACAGGTCACTT
+
CCCCCGGGGGGGGGGGGGGGGGGGGGGGGGGGGGGGGGGGGGGGGGGGGGGGGGGGGGGGGGGGGGGGCGGGGGGGGGGGGGGGGGGGGGGGGGGGGGGGGGGGGGGGGGGGGGGGGGGGGGGGGGGGGGGGGGGGGGGGGGGGGGGGGGGGGGGDGGGGGGGGGGGGGGGGGGGGGGGGGGGGGGGGGGGGGGGGGGGEGGGGGGGGGGGGGGGGAFGGGGEFFCGGGGFGGGBCGFGGFGGGGGDDFFGFFGFF?FFFFFFFFG=7GFBFFFFFBFFFFFFDF61:>?A881157>FF)
@M01607:188:000000000-KTTC9:1:1101:18497:3824 1:N:0:GAAGTGCT+TAAGCGCA
CATCGCTGACGAGTAACCGGATCCCCGATCCGTGGACTTGTCAGCGACTGAGGAAACAGACGGTTGTATAGCTGAGGCTGACTTGACGATTGGCCTCAGCTTAGTGAGATGCAGGAAATGCTCACCGTTAAGTCTGATGACGTGAACGGTCGTACCAAGATGTATAAAAACATCGTGGACGGCAACCATCAGATGGAGCCGGGCATGCCAGAATCCTTCAACGTATTGTTGAAAGAGATTCGTTCGCTGGGTATCAACATCGAACTGGAAGACGAGTAATTCTCGCTCAAACAGGTCACTG
+
CCCCCGGGGGGGFGGGGGGGGGGGGGGGGGGGGGGGGGGFGGGGGGGGGGGGGGGGGGGGGGGGGGG,CFFGGGGGGGGGGGGGGGGGGGGGGGGGGGGGGGGGGGGGGGGGGGGGGGGGGGGGFGGGGGGGGGGGGGGGGGGGGGGGGGGEGGGGGGGGGGGGGGGGGGGGGGGGGGGGGGGEGGGGGGGGGGGGFGGGGGEEGGF8CFGGGGGGFGGGGGGGGGGGGGFGGGFGGFFFFGGGFGGD>DGFF:FFFFFFFBFFFD@F<FBFF061<?BFFFB<BBBF92320<08)4:<)
@M01607:188:000000000-KTTC9:1:1101:11430:3834 1:N:0:GAAGTGCT+TAAGCGCA
CATCGCTGACGAGTGACCGGATCCCCGATCCGTGGACTTGTCAGCGACTGAGGAAACAGACTTGAGATGTGCTGAGGAAAAAACTATCGGTGCCCTCAGCCCGTCGTGATGCAGGAAATGCTCACCGTTAAGTCTGATGACGTGAACGGTCGTACCAAGATGTATAAAAACATCGTGGACGGCAACCATCAGATGGAGCCGGGCATGCCAGAATCCTTCAACGTATTGTTGAAAGAGATTCGTTCGCTGGGTATCAACATCGAACTGGAAGACGAGTAATTCTCGCTCAAACAGGTCACTT
+
CCCCCGGGGGGGGGFGGGGGGGGGGGGGGGGGGGGGGGGGGGGGGGGGGGGGGGGGGGGGGFCC,6FE9CFGGGGGGFGFGGGGFGE?F:F=CFGGGGGGGGG@?BF@?FFGGGGGGGGGGGGGGGGGGGGGGGGGGGGGGGGGGGGGGGGGGGGGGGGGGGGGGGGGGGGGGGGGGGGGGGGGGGGGGGGGGGGGGGGGGGGGGGGGGGGGGGGGFGGGGGGGGGGFGGGGGGFGGFGGFGGGGGGGFFGFFGFFFFFFFBF@FGFFGFFFFFFFFFFFFFBAB?<BFFFF?71<?23<)
@M01607:188:000000000-KTTC9:1:1101:25058:3837 1:N:0:GAAGTGCT+TAAGCGCA
CATCGCTGACGAGTAACCGGATCCCCGATCCGTGGACTTGTCAGCGACTGAGGAAACAGACCGGCCTCGAGCTGAGGCGCGTACCCATGTGTTCCTCAGCCGCCCATAATGCAGGAAATGCTCACCGTTAAGTCTGATGACGTGAACGGTCGTACCAAGATGTATAAAAACATCGTGGACGGCAACCATCAGATGGAGCCGGGCATGCCAGAATCCTTCAACGTATTGTTGAAAGAGATTCGTTCGCTGGGTATCAACATCGAACTGGAAGACGAGTAATTCTCGCTCAAACAGGTCACTT
+
CCCCCGGGEGGGGGGGGGGGGGGGGGGGGGGGGGGGGGGGGGGGGG6@CCFGFGGGGGGGGGGGGGG<==FGGGGGGGGGGGGGGGGGGGGGGGGGGGGGGGGGGGGGGGGGGGGGGGGGGGGGGGGFGGGGGGGGGGGGGGGGGGGGGGGGGGGGGGGGGGGGGGGGGGGGGGGGGGECGGGGGGGGFGGGGGGGGGGGEC8EGGGGGGGGG?FFBCFGGGD96?C9F>CFGGFFGFGGFGGGGGGDDDD?9DFFFFFFFBF?5*=:DFF>4:96?:6FFFB<?<:<B<<BFF(5::>B)
@M01607:188:000000000-KTTC9:1:1101:20193:3848 1:N:0:GAAGTGCT+TAAGCGCA
CATCGCTGACGAGTAACCGGATCCCCGATCCGTGGACTTGTCAGCGACTGAGGAAACAGACCCGGAGATCGCTGAGGTGAGATGTCTTGAGTTCCTCAGCTTCTCCATTTGCAGGAAATGCTCACCGTTAAGTCTGATGACGTGAACGGTCGTACCAAGATGTATAAAAACATCGTGGACGGCAACCATCAGATGGAGCCGGGCATGCCAGAATCCTTCAACGTATTGTTGAAAGAGATTCGTTCGCTGGGTATCAACATCGAACTGGAAGACGAGTAATTCTCGCTCAAACAGGTCACTG
+
CCCCCGGGGGGGGGGGGGGGGGGGGGGGGGGGGGGGGGGGGGGGGGGGGGGGGGGGGGGGGGGGGGG+:CFGGGGGGGGGGGGGGGGGGGGGGGGGGGFGGGGGGGGFFGGGGGGGGGGGGGGGGGGFDFGGGGGGGGGGGGGDGGGGGGGGGGGGGGGGGGGGGGGGGGGGGGGGGGGGGGGGGGGGGGGGGGGGGGGGEEEGGGGGGGGGGGGGFGFFGGGGGGGGGGGGGGFCFFAFFGGGGGGDFFGFFG?FFFFFBFFFFGFFGFFFFFFFB?F?<A>>B0:?>?<><??D7?7A2
@M01607:188:000000000-KTTC9:1:1101:13088:3856 1:N:0:GAAGTGCT+TAAGCGCA
CATCGCTGACGAGTAACCGGATCCCCGATCCGTGGACTTGTCAGCGACTGAGGAAACAGACTTCATCTTTGCTGAGGGATCCGGAGATGTAGGCCTCAGCGGGCTAACTTGCAGGAAATGCTCACCGTTAAGTCTGATGACGTGAACGGTCGTACCAAGATGTATAAAAACATCGTGGACGGCAACCATCAGATGGAGCCGGGCATGCCAGAATCCTTCAACGTATTGTTGAAAGAGATTCGTTCGCTGGGTATCAACATCGAACTGGAAGACGAGTAATTCTCGCTCAAACAGGTCACTG
+
CCCCCGGGGGGGGGGGGGGGGGGGGGGGGGGGGGGGGGGGGGGGGGGGGGGGGGGGGGGGGGGGGGG,<CFGGGGGGGGGGGGGGGGGGGGGGGGGGGGGGGGGGGGGGGGGGGGGGGGGGGGGGGGGGGGGGGGGGGGGGGGGGGGGGGGGGGGGGGGGFGGGGGGGGGGGGGGGGGGGGGGGGGGGGGGGGGGGGGGGGGGGGGGGGGGGGGGGFGGGGGGGGGGFGGGGGGFGGFGFFGGGFGGGEDCFFGFFFFFFF?FFFG?FGF:>F6018BFFFFF23?B?FFFF<?FA?FFF)
@M01607:188:000000000-KTTC9:1:1101:26086:3860 1:N:0:GAAGTGCT+TAAGCGCA
CATCGCTGACGAGTAACCGGATCCCCGATCCGTGGACTTGTCAGCGACTGAGGAAACAGACAACCAAGTGGCTGAGGTAACAAATACAATACTCCTCAGCGCAACTGATTGCAGGAAATGCTCACCGTTAAGTCTGATGACGTGAACGGTCGTACCAAGATGTATAAAAACATCGTGGACGGCAACCATCAGATGGAGCCGGGCATGCCAGGATCCTTCAACGTATTGTTGAAAGAGATTCGTTCGCTGGGTATCAACATCGAACTGGAAGACGAGTAATTCTCGCTCAAACAGGTCACTG
+
CCCCCGGGGGGGGGGGGGGGGGGGGGGGGGGGGGGGGGGGGGGGGG68@@FGGGGGGGGGGGGGGGGDFEFGGGGGGGGGGGGFGGGGGGGGGGGGGGGGGGGGGGGGGGGGGGGGGGGGGGGGGGGGGGGGGGGGGGGGGGGGGGGGGGGGGGGGGGGGGGGGGGGGGGGGGGGGGEEGGGGGGGGGGGGGGFGGGGGGGGGGGGGGGGG*ACGGFGGGGGGFFGGGGGGGGGFGFFGGFGGGGGGGFFGFFCFFFF47::FFFFFFGFFFFF>6:BFFBBB94(3:><B??FFA20)6)
@M01607:188:000000000-KTTC9:1:1101:24701:3869 1:N:0:GAAGTGCT+TAAGCGCA
CATCGCTGACGAGTAACCGGATCCCCGATCCGTGGACTTGTCAGCGACTGAGGAAACAGACGCTTAATAGGCTGAGGTGGCAGAACGGCCCAACCTCAGCACGCCATTGTGCAGGAAATGCTCACCGTTAAGTCTGATGACGTGAACGGTCGTACCAAGATGTATAAAAACATCGTGGACGGCAACCATCAGATGGAGCCGGGCATGCCAGAATCCTTCAACGTATTGTTGAAAGAGATTCGTTCGCTGGGTATCAACATCGAACTGGAAGACGAGTAATTCTCGCTCAAACAGGTCACTT
+
CCCCCGGGGGGGGGGGGGGGGGGGGGGGGGGGGGGEEGGGGGGGGG@@@CFDGGGGGGGGGGGGGGGDF@CFGGGGGGGGGGGGGGGGGGGGGGGGGGGGGGGGGGGGGGFGGGGGGGGGGGGGGGGGGGGGGGGGGGGGGGGGGGGGGGGGGGGGGGGGGGGGGGGGGGGGGGGGGGEBCEGGGGGGGFGGGGGGCGGGCECGGGGGFGFGGGGGFGGGGGGGGGGGGGGGGFFFGFGGFGFFFGGDEECFFGFFFFFFF?FFFGFFFFF>F:0;BFFFFFFF<F?<;?226<68:??F)
@M01607:188:000000000-KTTC9:1:1101:9086:3871 1:N:0:GAAGTGCT+TAAGCGCA
CATCGCTGACGAGTAACCGGATCCCCGATCCGTGGACTTGTCAGCGACTGAGGAAACAGACTCTCCTGAAGCTGAGGCTCGCTCGATTATCCCCCTCAGCCATAACTTCTGCAGGAAATGCTCACCGTTAAGTCTGATGACGTGAACGGTCGTACCAAGATGTATAAAAACATCGTGGACGGCAACCATCAGATGGAGCCGGGCATGCCAGAATCCTTCAACGTATTGTTGAAAGAGATTCGTTCGCTGGGTATCAACATCGAACTGGAAGACGAGTAATTCTCGCTCAAACAGGTCACTG
+
CCCCCGGGGGGGGGGGGFGGGGGGGGGGGGGGGGFGGGGGGGGGGGGGGGGGGFGFFFFFGGFGGGGCFGGGGGGGGGGFGGGGGDFGGGGFGGGGGGGGGGGGGGGGGGGGGGGGFGGGGGGGGGGGGGGGGGGGGGGGGGGGFGGGGGGGGGGGGGGGCFGFFGGGGGGGDGEGG7EFEB8CEGGGFGDDFGGGGGGGGGGEEGGG?CCGFCGGCFGGG?C*=EGGG7FFFGFGGFGFFGC*9DGCFEGF?44@@FF@?:FFF4FFD@:>4199?:FFAA243??<>FFBFFFF>:?26
@M01607:188:000000000-KTTC9:1:1101:23856:3879 1:N:0:GAAGTGCT+TAAGCGCA
CATCGCTGACGAGTAACCGGATCCCCGATCCGTGGACTTGTCAGCGACTGCGGAAACAGACGGTACACTAGCTGAGGTGCGGGTGCGCTGGAACCTCAGCACTTTAGGTTGCAGGAAATGCTCACCGTTAAGTCTGATGACGTGAACGGTCGTACCAAGATGTATAAAAACATCGTGGACGGCAACCATCAGATGGAGCCGGGCATGCCAGAATCCTTCAACGTATTGTTGAAAGAGATTCGTTCGCTGGGTATCAACATCGAACTGGAAGACGAGTAATTCTCGCTCAAACAGGTCACTG
+
CCCCCGGGGGGGGGGGGGGGGGGGGGGGGGGGGGGGGGGGGGGGGGGGGG,CFGGGGGGGGGGGFGGCGGGGGGGGGGGGGGGGGGGGGGGGGGGGGGGGGGGGGGGGGGGGGGGGGGGGGGGGGGGGGGGGGGGGGGGGGGGGGGGGGGGGGGGGGGGGGGGGGGGGGGGGGGGGGGGGGGGGGGGGGGGGGGGGGGGGGGGGGGGGGGGGGGGGFFGGGGGGGGGGGGGGGGFGGFGGFGGGGGGGFFGFFGFFFFFFFFFFFGFFGFFFFBF>F?FFFFFFFF??F?>?B?FF?DFF2
@M01607:188:000000000-KTTC9:1:1101:25658:3883 1:N:0:GAAGTGCT+TAAGCGCA
CATCGCTGACGAGTAACCGGATCCCCGATCCGTGGACTTGTCAGCGACTGAGGAAACAGACGGAAACGTCGCTGAGGCTGGCGTCTCAACACACCTCAGCTTTTAATGTTGCAGGAAATGCTCACCGTTAAGTCTGATGACGTGAACGGTCGTACCAAGATGTATAAAAACATCGTGGACGGCAACCATCAGATGGAGCCGGGCATGCCAGAATCCTTCAACGTATTGTTGAAAGAGATTCGTTCGCTGGGTATCAACATCGAACTGGAAGACGAGTAATTCTCGCTCAAACAGGTCACTG
+
CCCCCGGGGGGGGGGGGGGGGGGGGGGGGGGGGGGGGGGGGGGGGG@@@CFGGGGGGGGGGGGGGGG@FDFGGGGGGGGGGGGGGGGGGGGGGGGGGGGGGGGGGGGGGGGGGGGGGGGGGGGGGGGGGGGGGGGGGGGGGGGGGGGGGGGGGGGGGGGGGGGGGGGGGGGGGGGGGFGGGGGG5FGEGGGGGGGGDGGGGGGGGGGGGGGGGGGGFGGGGGGGGGGGGGGGGGFCDFGGFGGGGGGGFFGFF<?FFFFFF6F4:*6?DFFF4:>BBBFFFBFBF?019<2<B?FF?:>B)
@M01607:188:000000000-KTTC9:1:1101:9754:3887 1:N:0:GAAGTGCT+TAAGCGCA
CATCGCTGACGAGTAACCGGATCCCCGATCCGTGGACTTGTCAGCGACTGAGGAAACAGACATGAGTCTTGCTGAGGCCTCATATGATTAGTACCTCAGCTTACACCTATGCAGGAAATGCTCACCGTTAAGTCTGATGACGTGAACGGTCGTACCAAGATGTATAAAAACATCGTGGACGGCAACCATCAGATGGAGCCGGGCATGCCAGAATCCTTCAACGTATTGTTGAAAGAGATTCGTTCGCTGGGTATCAACATCGAACTGGAAGACGAGTAATTCTCGCTCAAACAGGTCACTG
+
CCCCCGGGGGGGGGGGGGGGGGGGGGGGGGGGGGGGGGGGGGGGGGGGGGGGGGGGGGGGGGGGGGGCGGGGGGGGGGGGGGGFGGGGGGGGGGGGGGGGGGGGGGGGGGGGGGGGGGGGGGGGGGGGGGGGGGGGGGGGGGGGGGGGGGGGGGGGGGGGGGGGGGGGGGGGGGGGGGGGGGGGGGGGGGGGGGGGGGGGEGGGGGGGGGFGGGGGFGGGGGGGGGGGGGFFGGFGGFGGFGGGGGGGFFGFFGFFFF??::FFFGFFGFBFFF>6B?FFBFABB?<?FFD????AB??B)
@M01607:188:000000000-KTTC9:1:1101:20154:3887 1:N:0:GAAGTGCT+TAAGCGCA
CATCGCTGACGAGTAACCGGATCCCCGATCCGTGGACTTGTCAGCGACTGAGGAAACAGACAAGTTAGTTGCTGAGGTATTGCGCGTCAACAGCCTCAGCTGCACGAGTTGCAGGAAATGCTCACCGTTAAGTCTGATGACGTGAACGGTCGTACCAAGATGTATAAAAACATCGTGGACGGCAACCATCAGATGGAGCCGGGCATGCCAGAATCCTTCAACGTATTGTTGAAAGAGATTCGTTCGCTGGGTATCAACATCGAACTGGAAGACGAGTAATTCTCGCTCAAACAGGTCACTG
+
CCCCCGGGGGGGGGGGGGGFGGGGGGGGGGGGGGGEGGFGGGFGGGGGGGFFGGGGGGGGGGGFFGGFGGGGGGGGFGGGGGGGGGGGGGGGGGGGGGGGGGGGGGGGGGGGGGGGGGGGGGGGGGGGGGGGGGGGGGGGGGGGGGGGGGGGGGGGGGGGGGGGGGGGGGGGGGGGGGCGGGGGGGGGGFFGGGGGGFGGCGGGEGFGGGGGGGFGFGDFFGEFGDGGGGGGGGFGGFFGFGGGGGGGFFG?FGFFF4?????FFFFFGFFFFFFF:?F@<4<ABFF<FFF?B?:A)))6)
@M01607:188:000000000-KTTC9:1:1101:7326:3909 1:N:0:GAAGTGCT+TAAGCGCA
CATCGCTGACGAGTAACCGGATCCCCGATCCGTGGACTTGTCAGCGACTGAGGAAACAGACTCAATTGGCGCTGAGGTTAGTTTCGCCCAAGCCCTCAGCGACAAGCTATGCAGGAAATGCTCACCGTTAAGTCTGATGACGTGAACGGTCGTACCAAGATGTATAAAAACATCGTGGACGGCAACCATCAGATGGAGCCGGGCATGCCAGAATCCTTCAACGTATTGTTGAAAGAGATTCGTTCGCTGGGTATCAACATCGAACTGGAAGACGAGTAATTCTCGCTCAAACAGGTCACTG
+
CCCCCGGGGGGGGGGGGGGGGGGGGGGGGGGGGGGGGGGGGGGGGGGGGGCGGGGGGGGGGGGGGGG9CFGGGGGGGGGGGGGGGGGGGGGGGGGGGGGGGGGGGGGGGGGGGGGGGGGGGGGGGGGGGGGGGGGGGGGGGGGGGGGGGGGDGGGGGGGGGGGGGGGGGGGGGGGGFGGGGGGGGGGGGGGGGGGGGGGGGGGGGGGGGGGGGGGGFGGDFGGFGGGGGF5DGC=DGFDGFGGGGDGDEFGFFGFFFFFF??FFFC?:FF?7?B0;8?BFFFFFFFFFFFFF::?>FFFF2
@M01607:188:000000000-KTTC9:1:1101:18698:3914 1:N:0:GAAGTGCT+TAAGCGCA
CATCGCTGACGAGTAACCGGATCCCCGATCCGTGGACTTGTCAGCGACTGAGGAAACAGACTTTCGCTAAGCTGAGGGCTCTAACGTTATTTACCTCAGCATTCGATTGTGCAGGAAATGCTCACCGTTAAGTCTGATGACGTGAACGGTCGTACCAAGATGTATAAAAACATCGTGGACGGCAACCATCAGATGGAGCCGGGCATGCCAGAATCCTTCAACGTATTGTTGAAAGAGATTCGTTCGCTGGGTATCAACATCGAACTGGAAGACGAGTAATTCTCGCTCAAACAGGTCACTG
+
CCCCCGGGGGGGGGGGGGGGGGGGGGGGGGGGGGGGGGGGGGGGGGGGGGGGGGGGGGGGGGGGGGGDEGFGGGGGGGGGGGGGGGGGGGGGGGGGGGGGGGGGGGGGGGGGGGGGGGGCGGGGGGGGGGGGGGGGGGGGGGGGGGGGGEGGGGGGGGGGGGGGGGGGGGGGFGGGG@EGEGGGGGGGGGGGGGGGGFFGCEGGGGGGGGGGGGGGFGGGGGGGGGGGGGGFGGFGGFCFFGGGGGG<)>GFFCFFFFFFFFFFFGFFCF?:FBB>::FFFFFFFFFF>?AB:7?<::BD)
@M01607:188:000000000-KTTC9:1:1101:13759:3927 1:N:0:GAAGTGCT+TAAGCGCA
CATCGCTGACGAGTAACCGGATCCCCGATCCGTGGACTTGTCAGCGACTGAGGAAACAGACCAGGTTACAGCTGAGGTATCATTGTCGAGGCTCCTCAGCCCGCGCTAGTGCAGGAAATGCTCACCGTTAAGTCTGATGACGTGAACGGTCGTACCAAGATGTATAAAAACATCGTGGACGGCAACCATCAGATGGAGCCGGGCATGCCAGAATCCTTCAACGTATTGTTGAAAGAGATTCGTTCGCTGGGTATCAACATCGAACTGGAAGACGAGTAATTCTCGCTCAAACAGGTCACTG
+
CCCCCGGGGGGGGGGGGGGGGGGGGGGGGGGGGGGGGGGGGGGGGGGGGGGGGGGGGGGGGGGGGGG,:CFFGGGGGGGGGGGGGGGGGGGGGGGGGGGGGGGGGGGGGGGGGGGGGGGGGGGGGGGGGGGGGGGGGGGGGGGGGGGGGGGGGGGGGGGGGGGGGGGGGGGGGGGGGGGGGGGGGGGGGGGGGGGGGGGGGGGGGGGGGGGGGGGGFGGGGGGGGGGGGGGGGGFGGFGGFGGGGGGGFFGFFGFFFFFFFFFFFGFFGF07FBFFFFFFFFAB?F??>DBFB<BDBFFF2
@M01607:188:000000000-KTTC9:1:1101:8613:3943 1:N:0:GAAGTGCT+TAAGCGCA
CATCGCTGACGAGTAACCGGATCCCCGATCCGTGGACTTGTCAGCGACTGCGGAAACAGACGGAGTGGTGGCTGAGGGAATTTGATTGTAGGCCCTCAGCTAACCCCAATGCAGGAAATGCTCACCGTTAAGTCTGATGACGTGAACGGTCGTACCAAGATGTATAAAAACATCGTGGACGGCAACCATCAGATGGAGCCGGGCATGCCAGAATCCTTCAACGTATTGTTGAAAGAGATTCGTTCGCTGGGTATCAACATCGAACTGGAAGACGAGTAATTCTCGCTCAAACAGGTCACTG
+
CCCCCGGGGGGGGGGGGGGGGGGGGGGGGGGGGGGGGGGGGGGGGGGGGG8FGGGGGGGGGGGGGGG,CFFGGGGGGGGGGGGGGGGGGGGGGGGGGGGGGGGGGGGGGGGGGGGGGGGGGGGGGGGGGGGGGGGGGGGGGGGGGGGGGGGGGGGGGGGGGGGGGGGGGGGGGGGGFGGGGGGGGGGGGGGGGGGGGGGGGGGGGGGGGGGGGGGGFFFGGGGGGGGGGGGGGGFGGFGGFGGGGGGGFFGFFGFFFFFFFFFFFGFFGF7)88>FFFFFFFFFFFFFFFBBBFF>???<.
@M01607:188:000000000-KTTC9:1:1101:12591:3948 1:N:0:GAAGTGCT+TAAGCGCA
CATCGCTGACGAGTAACCGGATCCCCGATCCGTGGACTTGTCAGCGACTGAGGAAACAGACCCCCATTATGCTGAGGCCTCCCGTAGTGCCATCCTCAGCGATTGGTTGTGCAGGAAATGCTCACCGTTAAGTCTGATGACGTGAACGGTCGTACCAAGATGTATAAAAACATCGTGGACGGCAACCATCAGATGGAGCCGGGCATGCCAGAATCCTTCAACGTATTGTTGAAAGAGATTCGTTCGCTGGGTATCAACATCGAACTGGAAGACGAGTAATTCTCGCTCAAACAGGTCACTG
+
CCCCCGGGGGGGGGGGGGGGGGGGGGGGGGGGGGGGGGGGGGGGGGGGGGGGGGGGGGGGGGGGGGGDGGGGGGGGGGGGGGGGGGGGGGGGGGGGGGGGGGGGGGGGGGGGGGGGGGGGGGGGGGGGGGGGGGGGGGGGGGGGGGGGGGGGGGGFGGGGGGGGGGGGGGGGGGGGGGGGGGGGGGGGGGGGGGGGGGGGGGGGGGGGGGGGGGGGFGGGGGGGGGGFGGGGGGFFGFFGFGGGGGGGEDGFFGFFFFFFFFFFFGFFF??FFBB>FFFFFAFFFFFFFFFFFFFF?FFF2
@M01607:188:000000000-KTTC9:1:1101:7809:3967 1:N:0:GAAGTGCT+TAAGCGCA
CATCGCTGACGAGTAACCGGATCCCCGATCCGTGGACTTGTCAGCGACTGAGGAAACAGACCTGGGGCCGGCTGAGGGCGAAGCCGCGTACAGCCTCAGCCATTTGCATTGCAGGAAATGCTCACCGTTAAGTCTGATGACGTGAACGGTCGTACCAAGATGTATAAAAACATCGTGGACGGCAACCATCAGATGGAGCCGGGCATGCCAGAATCCTTCAACGTATTGTTGAAAGAGATTCGTTCGCTGGGTATCAACATCGAACTGGAAGACGAGTAATTCTCGCTCAAACAGTTCACTT
+
CCCCCGGGCGGGGGGGGGGGDGGFGGGGGGGGGGGGGGGFGGGGGGDGGGCFEDFGGGFGGGGGGGGEGGDGGGFGGGGGGGGGGGGGGGGGGGGGGFGGGGGGGGGGGGGGGGGGGGGFGGGGGGGGGGGGFGGGGGGGGGGGGGGGGGGGGGGGGGGGCFGGGGGGGGGGGGGG5FEEEEGGGGGGFGEGGGGGGGGGGDGGGG6CGGGGFGGGFGGFGGGGGGGGGGGGG7=4CFC:FGGGGGGGF>C:FCFFFF?F:BFFFC@FFF:>FB>BB:FFBBF)4:22942<01)6)).))
@M01607:188:000000000-KTTC9:1:1101:26070:3968 1:N:0:GAAGTGCT+TAAGCGCA
CATCGCTGACGAGTAACCGGATCCCCGATCCGTGGACTTGTCAGCGACTGAGGAAACAGACGTTCAATGGGCTGAGGAAGTCTAGGAAGCCAGCCTCAGCTAGCATCGATGCAGGAAATGCTCACCGTTAAGTCTGATGACGTGAACGGTCGTACCAAGATGTATAAAAACATCGTGGACGGCAACCATCAGATGGAGCCGGGCATGCCAGAATCCTTCAACGTATTGTTGAAAGAGATTCGTTCGCTGGGTATCAACATCGAACTGGAAGACGAGTAATTCTCGCTCAAACAGGTCACTG
+
CCCCCGGGGGGGGGGGGGGGGGGGGGGGGGGGGGGGGGGGGGGGGG@@@CFGGGGGGGGGGGGGGGG,<:CFGGGGGGGGGGGGGGGGGGGGGGGGGGGGGGGGGGGGGGGGGGGGGGGGGGGGGGGGGGGGGGGGGGGGGGGGGGGGGGGGGGGGGGGGGGGGGGGGGGGGGGGGGGGGGGGGGGGGGGGGGGGGGGGGGGGGGGGGGGGGGGGGFGGGGGGGGGGGGGFGGGFGGFGCFGFGGGGG:BDFFGFFFFFFFFFFFGFFGFFFFFFFFFFFFFAA:0?BFFFD:??>?BFF)
@M01607:188:000000000-KTTC9:1:1101:21925:3969 1:N:0:GAAGTGCT+TAAGCGCA
CATCGCTGACGAGTAACCGGATCCCCGATCCGTGGACTTGTCAGCGACTGAGGAAACAGACAGCAGACATGCTGAGGATTAGTTCACTAGTCACCTCAGCATTTTGTGTTGCAGGAAATGCTCACCGTTAAGTCTGATGACGTGAACGGTCGTACCAAGATGTATAAAACCATCGTGGACGGCAACCATCAGATGGAGCCGGGCATGCCAGAATCCTTCAACGTATTGTTGAAAGAGATTCGTTCGCTGGGTATCAACATCGAACTGGAAGACGAGTAATTCTCGCTCAAACAGGTCACTG
+
CCCCCGGGGGGGGGGGGGGGGGGGGGGGGGGGGGGGGGGGGGGGGGGGGG,FGGGGGGGGGGGGGGGGGGGGGGGGGGGGGGGGGGGGGGGGGGGGGGGGGGGGGGGGGGGGGGGGGGGGGGGGGGGGGGGGGGGGGGGGGGGGGGGGGGGGGGGGGGGGGGGGGGGGGGGGGGGGEGGGGGGGGGGGGGGGGGGGGGGGGGGGGGGGGGGGGGGGFGGGGGGGGGGGGGGGFGFGGFFFFGGGGGGGDFGFFGFFFFFFFFFFFGFFGFFFFBBBFFFFFFFA:BFFFFAF?<<ABFFF2
@M01607:188:000000000-KTTC9:1:1101:21101:3970 1:N:0:GAAGTGCT+TAAGCGCA
CATCGCTGACGAGTAACCGGATCCCCGATCCGTGGACTTGTCAGCGACTGAGGAAACAGACAGATTCTCGGCTGAGGCACCTTGTCACGTATGCCTCAGCGGCATGATTTGCAGGAAATGCTCACCGTTAAGTCTGATGACGTGAACGGTCGTACCAAGATGTATAAAAACATCGTGGACGGCAACCATCAGATGGAGCCGGGCATGCCAGAATCCTTCAACGTATTGTTGAAAGAGATTCGTTCGCTGGGTATCAACATCGAACTGGAAAACGAGTAATTCTCGCCCAAACAGGTCACTT
+
CCCCCGGGGGGGGGGGGGGGGGGGGGGGGGGGGGGGGGGGGGGGGGGGGGGGGGGGGGGGGGGGGGGDFFFGGGGGGGGGGGGGGGGGGGGGGGGGGGFGGGGGGGGGGGGGGGGGGGGGGGGGGGGGGGGGGGGGGGGGGGEEGGGGGGGGGGGGGGGGGGGGGGGGGGGGGGGGGGGGGGGGGGGGFGGGGGGGGGGGEGGGGGGGGGGGGGGGFGGGGGGFGGGGGGGGGGFGGFFG?GGGGCDC5@GF?DFFFF=FF:4?@CFFC@).)(32:<FFA6<A0((-,:::.4<A))).)
@M01607:188:000000000-KTTC9:1:1101:12078:3987 1:N:0:GAAGTGCT+TAAGCGCA
CATCGCTGACGAGTGACCGGATCCCCGATCCGTGGACTTGTCAGCGACTGAGGAAACAGACGAAGCGATAGCTGAGGCTTATCAAGGCATCCTCCTCAGCAATAATCGATGCAGGAAATGCTCACCGTTAAGTCTGATGACGTGAACGGTCGTACCAAGATGTATAAAAACATCGTGGACGGCAACCATCAGATGGAGCCGGGCATGCCAGAATCCTTCAACGTATTGTTGAAAGAGATTCGTTCGCTGGGTATCAACATCGAACTGGAAGACGAGTAATTCTCGCTCAAACAGGTCACTT
+
CCCCCGGGGGGGGGGGGGGGGGGGGGGGGGGGGGGGGGGGGGGGGGGGGGGGGGGGGGGGGGGGGGG,:BFGGGGGGGGGGGGGGGGGGGGGGGGGGGGGGGGGGGGGGGGGGGGGGGGGGGGGGGGGGGGGGGGGGGGGGGGGGGGGGGGGGGGGGGGGGGGGGGGGGGGGGGGGGGGGGGGGGGGGGGGGGGGGGGGGCEGGGGGGGGGGGGGGFGGGGGGGGGGDGGFGGGFGGFGGFDGGGGGGFFGFFGFFFFFFFFFFFFFFGFFFF?BFFFFFFFAFFFFBB>2>BB?A7:BF)
@M01607:188:000000000-KTTC9:1:1101:22382:3993 1:N:0:GAAGTGCT+TAAGCGCA
CATCGCTGACGAGTAACCGGATCCCCGATCCGTGGACTTGTCAGCGACTGAGGAAACAGACTGACCATGTGCTGAGGTGAGGATTCATTCTCGCCTCAGCCACGAATTATGCAGGAAATGCTCACCGTTAAGTCTGATGACGTGAACGGTCGTACCAAGATGTATAAAAACATCGTGGACGGCAACCATCAGATGGAGCCGGGCATGCCAGAATCCTTCAACGTATTGTTGAAAGAGATTCGTTCGCTGGGTATCAACATCGAACTGGAAGACGAGTAATTCTCGCTCAAACAGGTCACTG
+
CCCCCGGGGGGGGFGGGGGGGGGGGGGGGGGGGGGGGGGGGGGGGGGGGGCCFGGGGGGGGGGGGGGCEFCGGGGGGGFGGGGGGGGGGGGGGGGGGGGGGGGGGGGGGGGGGGGGGGGGGGGGGG:FGGGGGGGGGGGGGGGGGGGGGGGGGFGCEFGGGGGGGGGGGGGGGGGG,>CGGGGGGGGGGGGGGGGFFGGGGEGGGGFGGGGGGGDGFGFGGGGGGGGGGGGGGGFFGFGGFGGGFDGGBFCFF6?6BFFFFBFFFGFFFFFFF:903<FFFF<DB(3:9D47<<?D?BF25
@M01607:188:000000000-KTTC9:1:1101:24977:4011 1:N:0:GAAGTGCT+TAAGCGCA
CATCGCTGACGAGTAACCGGATCCCCGATCCGTGGACTTGTCAGCGACTGAGGAAACAGACCCAGATTGAGCTGAGGAGTGTCGTTTGGCAGCCTCAGCCATCGGTCATGCAGGAAATGCTCACCGTTAAGTCTGATGACGTGAACGGTCGTACCAAGATGTATAAAAACATCGTGGACGGCAACCATCAGATGGAGCCGGGCATGCCAGAATCCTTCAACGTATTGTTGAAAGAGATTCGTTCGCTGGGTATCAACATCGAACTGGAAGACGAGTAATTCTCGCTCAAACAGGTCACTGC
+
CCCCCGGGGGGGGGGGGGGGGGGGGGGGGGGGGGGGGGGGGGGGGG@@@FGGGGGGGGGGGGGGGGGFFGGGGGGGGGGGGGGGGGGCGGGGGGGGGGGGGGGGGGGGGGGFGGGGGGGGGGGGGGGGGGGGGGGGGGGGGGGGGGGGGGGGGGGGGGGGGGDGGGGGGGGGGGG>EGGGGGDGGGGGGGGGGGGGCFGGGGGGGFGGGC=FGGGFFGGGGGGGGGGGGGGGGGFGFFGGFGGGGGGGFFGFFGFFFFFFF<?FFFFFGFFFFFFFFFFFFFFFFBBFF<<?BF>>:3<B2
@M01607:188:000000000-KTTC9:1:1101:18502:4014 1:N:0:GAAGTGCT+TAAGCGCA
CATCGCTGACGAGTAACCGGATCCCCGATCCGTGGACTTGTCAGCGACTGAGGAAACAGACCGGTATCAGGCTGAGGGTTGCTTCAAAATATCCCTCAGCCGCGGCCGATGCAGGAAATGCTCACCGTTAAGTCTGATGACGTGAACGGTCGTACCAAGATGTATAAAAACATCGTGGACGGCAACCATCAGATGGAGCCGGGCATGCCAGAATCCTTCAACGTATTGTTGAAAGAGATTCGTTCGCTGGGTATCAACATCGAACTGGAAGACGAGTAATTCTCGCTCAAACAGGTCACTG
+
CCCCCGGGGGGGGGGGGGGGGGGGGGGGGGGGGGGGGGGFGGGGGGGGGGGGGGGGGGGGGGGGGGG<FFFGGGGGGGGGGGGGGGGGGGGGGGGGGGGGGGGGGGGGGGGGGGGGGGGGGGGGGGGGGGGGGGGGGGGGGGGGGGGGGGGGGGGGGGFGGGGGGGGGGGGGGGGGGDGGGGGGGGGGGGGGGGGGGGGGEGGGGGGGGGGGGGGGFGGGGGEGGGGGGGCGFGFGGFGGFGGGGGGD@:DFFGFFFFFFFF?FFGFFGF785:>>?BFFF<4<BFF:1>BF??FB73?A2
@M01607:188:000000000-KTTC9:1:1101:26085:4024 1:N:0:GAAGTGCT+TAAGCGCA
CATCGCTGACGAGTAACCGGATCCCCGATCCGTGGACTTGTCAGCGACTGAGGAAACAGACGCAATCGGTGCTGAGGTCAAACGCTGACTCACCCTCAGCCTGTATAATTGCAGGAAATGCTCACCGTTAAGTCTGATGACGTGAACGGTCGTACCAAGATGTATAAAAACATCGTGGACGGCAACCATCAGATGGAGCCGGGCATGCCAGAATCCTTCAACGTATTGTTGAAAGAGATTCGTTCGCTGGGTATCAACATCGAACTGGAAGACGAGTAATTCTCGCTCAAACAGGTCACTG
+
CCCCCGGGGGGGGGGGGGGGGGGGGGGGGGGGGGGGGGGGGFGGGG@@@CFGGGGGGGGGGGGGGGG<BF=FGGGGGGGGGGGEGGGDGFGGGGGGGGGGGGGGGGGGGGGGGGGGGGGGGGGGGGGGGGFGGGGGGGFGGGGGGGGGGGGGGGGG<FG@FGGGGFGGGGGFGGGGGDGGGGG>EGGGGGGGFGGGGGGGGGGGGGGGGGGGGGGGFGGFGGGGGGGGGGFGGFFFDFGGFGGGGGGGFFGFFGFFFF@FFB?FFFFF<615??9>B?BFFA>AB?FFF<AFF?:>747A)
@M01607:188:000000000-KTTC9:1:1101:14895:4033 1:N:0:GAAGTGCT+TAAGCGCA
CATCGCTGACGAGTAACCGGATCCCCGATCCGTGGACTTGTCAGCGACTGAGGAAACAGACAACTCGGACGCTGAGGTGGTGGTTGGTTCCTGCCTCAGCCGTTAGTACTGCAGGAAATGCTCACCGTTAAGTCTGATGACGTGAACGGTCGTACCAAGATGTATAAAAACATCGTGGACGGCAACCATCAGATGGAGCCGGGCATGCCAGAATCCTTCAACGTATTGTTGAAAGAGATTCGTTCGCTGGGTATCAACATCGAACTGGAAGACGAGTAATTCTCGCTCAAACAGGTCACTG
+
CCCCCGGGGGGGGGGGGGGGGGGGGGGGGGGGGGGGGGGGGGGGGGGGGGGGGGGGGGGGGGGGGGG7FGGGGGGGGGGGGGGGGGGGGGGGGGGGGGGGGGGGGGGGGGCGGG@:FGGGGGGGGGGGGGGGGGGGGGGGGGGGGGGGGGGGGGGGGGGGGGGGGGGGGGGGGGGGF>BGGGEGGGGGGGFGGGGGGGGGEGGGGGFGGGGGGGGGFGGGGGGGGGGGGGGGGGFGGFCGBGGGGGGGDBGFFGFFFFFFFFFFFGFFFF?FF?B9<?FFAAFF?(-:B22868:>D?BB)
@M01607:188:000000000-KTTC9:1:1101:24658:4045 1:N:0:GAAGTGCT+TAAGCGCA
CATCGCAGACGAGTAACCGGATCCCCGATCCGTGGACTTGTCAGCGACTGAGGAAACAGACTGGTTTCGAGCTGAGGTTGGTAGGAGAGCCTACCTCAGCTGCAGTTTCTGCAGGAAATGCTCACCGTTAAGTCTGATGACGTGAACGGTCGTACCAAGATGTATAAAAACATCGTGGACGGCAACCATCAGATGGAGCCGGGCATGCCAGAATCCTTCAACGTATTGTTGAAAGAGATTCGTTCGCTGGGTATCAACATCGAACTGGAAGACGAGTAATTCTCGCTCAAACAGGTCACTT
+
CCCCCGGGGGGGGGGGGGGGGGGGGGGGGGGGGGGGGGGGGGGGGG@@@FGGGGGGGGGGGGGGGGG,6CFGGGGGGGGGGGGGGGGGGGGGGGGGGGGGGGGGGGGGGGGGGGGGGGGGGGGGGGGGGGGGGGGGGGGGGGGGGGGGGGGGGGGGGGGGGGGGGGGGGGGGGGGGGGGGGGGGGGGGGGGGGGGGGGGGEGGGGGGGGGGGEGGGFGGGGGGGGGGGGGGGGCFGGFGGFGGGGGGGFFDFFGFFFFFFFFFFFGFFGF<>F669BBFFFFFFFFFBFFFFF??AFFFF)
@M01607:188:000000000-KTTC9:1:1101:12565:4050 1:N:0:GAAGTGCT+TAAGCGCA
CATCGCTGACGAGTAACCGGATCCCCGATCCGTGGACTTGTCAGCGACTGAGGAAACAGACACAGTATATGCTGAGGTTTTCAAAACGACGTCCCTCAGCCCAAGGGACTGCAGGAAATGCTCACCGTTAAGTCTGATGACGTGAACGGTCGTACCAAGATGTATAAAAACATCGTGGACGGCAACCATCAGATGGAGCCGGGCATGCCAGAATCCTTCAACGTATTGTTGAAAGAGATTCGTTCGCTGGGTATCAACATCGAACTGGAAGACGAGTAATTCTCGCTCAAACAGGTCACTG
+
CCCCCGGGGGGGG@FGGGGGGGGGGGGGGGGGGGGGGGGGGGGGGGGGGGGGGGGGGGGGGGGGGGG,<CFGGGGGGGGGGGGGGGGGGGGGGGGGGGGGGGGGGGGGGGGGGGGGGGGGGGGGGGGGGGGGGGGGGGGGGGGGGGGGGGGGGGGGGGGGGGGGGGGGGGGGGGGGGGGGGGGGGGGGGGGGGGGGGGGGGGGGGGGGGGGGGGGGFGGFGGGGGGGGGGGGGG=CFFGGFGGGGGGGFDDFFGFFFFFFF?FFFGFFGFB>FBB>FFFFFAAFBF0:BFFB<?BFF::A)
@M01607:188:000000000-KTTC9:1:1101:12675:4053 1:N:0:GAAGTGCT+TAAGCGCA
CATCGCTGACGAGTAACCGGATCCCCGATCCGTGGACTTGTCAGCGACTGAGGAAACAGACAAGGTACCGGCTGAGGCTGCGCCCACTGTATACCTCAGCTTTGTTTCCTGCAGGAAATGCTCACCGTTAAGTCTGATGACGTGAACGGTCGTACCAAGATGTATAAAAACATCGTGGACGGCAACCATCAGATGGAGCCGGGCATGCCAGAATCCTTCAACGTATTGTTGAAAGAGATTCGTTCGCTGGGTATCAACATCGAACTGGAAGACGAGTAATTCTCGCTCAAACAGGTCACTT
+
CCCCCGGGGGGGGGGGGGGGGGGGGGGGGGGGGGGGGGGGGGGGGGGGGGGGGGGGGGGGGGGGGGGGGGGGGGGGGGGGGGGGGGGGGGGGGGGGGGGGGGGFGGGGGGGGGGGGGGGGGGGGGGGGGGGGGGGGGGGGGGGGGGGGGGGGGGGGGGGGGGGGGGGGGGGGGGGGGGGGGGGGGGGGGGGGGGGGGGGGGGGGGGGGGGGGGGGGFGGGGGGGGGGGGGGGGGFGCAFGFGGGGDGGFFGFFGFF?FFFFFFFFGFFGFFFFFFFFFFFFFFFBBBFFFBFFFFABFBA)
@M01607:188:000000000-KTTC9:1:1101:13738:4057 1:N:0:GAAGTGCT+TAAGCGCA
CATCGCTGACGAGTAACCGGATCCCCGATCCGTGGACTTGTCAGCGACTGAGGAAACAGACACAAGTGTTGCTGAGGTGGGGACCTTTTCTAGCCTCAGCGGTACCAATTGCAGGAAATGCTCACCGTTAAGTCTGATGACGTGAACGGTCGTACCAAGATGTATAAAAACATCGTGGACGGCAACCATCAGATGGAGCCGGGCATGCCAGAATCCTTCAACGTATTGTTGAAAGAGATTCGTTCGCTGGGTATCAACATCGAACTGGAAGACGAGTAATTCTCGCTCAAACAGGTAACTG
+
CCCCCGGGCEGGGGGGGDGGGGGGGGGCFGGGGGDGGGGGGFFGGGEGEGGGC<FFGGGGGGGGGGG,FCFGEFEDGEDFDGEEGGG9FEFG<FF94=CFEFCEGFGGGGGGGGGGFFFGGGFFGGDE@FFFGGGGGDFGFEEEGGGGG@F7>EFGGGGGGF@CFDGGGCECDFGGGGEDC5EGGGGG9CF<?FGGGGGG5*:8CFGDFGGGFGG8AFGGGFGD=GGFFF5@FCAFCAFGFGGFGDGG..1?*>FB*?FF?<5:>7FF*71)02;>F?FFFA).4::?FFF?(81.).55-
@M01607:188:000000000-KTTC9:1:1101:21816:4073 1:N:0:GAAGTGCT+TAAGCGCA
CATCGCTGACGAGTAACCGGATCCCCGATCCGTGGACTTGTCAGCGACTGAGGAAACAGACATCTGGTATGCTGAGGCTACAGCATGTGAGTTCCTCAGCTCTGATCGATGCAGGAAATGCTCACCGTTAAGTCTGATGACGTGAACGGTCGTACCAAGATGTATAAAAACATCGTGGACGGCAACCATCAGATGGAGCCGGGCATGCCAGAATCCTTCAACGTATTGTTGAAAGAGATTCGTTCGCTGGGTATCAACATCGAACTGGAAGACGAGTAATTCTCGCTCAAACAGGTCACTG
+
CCCCCGGGGGGGGGGGGGGGGGGGGGGGGGGGGGGGGGGGGGGGGGGGGGDFGGGGGGGGGGGGGGGEFGGGGGGFGGGGGGGGGGGGGGGGGGGGGGGGGGGGGGGFGGGGGGFGGGGGGGGGGGGGGGGGGGGGGGFGGGGEGGGGGGGGGGGGGGGGGGGGGGGGGGGGGDEF?CEGGGGGGGGGGGFGGGGGGGGEEGBEGGFGGGG=GGGGFGGGGGGFC?FGFGDDGGFGFFGGFGFGGGGGEEGFFGFFFFFFFFFFFF6FGFFF?:99?FFFA9>A2:1:>?AD?:BA0::>)
@M01607:188:000000000-KTTC9:1:1101:15963:4074 1:N:0:GAAGTGCT+TAAGCGCA
CATCGCTGACGAGTAACCGGATCCCCGATCCGTGGACTTGTCAGCGACTGAGGAAACAGACCAGACATCCGCTGAGGGCCAGGCAGCAGTCACCCTCAGCGCTGGCGCGTGCAGGAAATGCTCACCGTTAAGTCTGATGACGTGAACGGTCGTACCAAGATGTATAAAAACATCGTGGACGGCAACCATCAGATGGAGCCGGGCATGCCAGAATCCTTCAACGTATTGTTGAAAGAGATTCGTTCGCTGGGTATCAACATCGAACTGGAAGACGAGTAATTCTCGCTCAAACAGGTCACTG
+
CCCCCGGGGGGGGGGGGGGGGGGGGGGGGGGGGGGGGGGGGGGGGGGGGGGGGGGGGGGGGGGGGGGFFGGGGGGGGGGGGGGGGGGGGGGGGGGGGGGGGGGGGGGGGGGGGGGGGGGGGGGGGGGGGGGGGGGGGGGGGGGGGGGGGGGGGGGGGGGGGGGGGGGGGGGGGGGGGEGGGGGGGGGGGGGGGGGGGGGGGGGGGGGGGGGGGGGGFGGGGGGGGGGGGGGGGGFGGFGGFGGGGGGGFFGFFGFFFFFFFFFFFGFFGFBFFFFFFFFFFFFFFBB?FFFFFFFFFBFF2
@M01607:188:000000000-KTTC9:1:1101:18112:4078 1:N:0:GAAGTGCT+TAAGCGCA
CATCGCTGACGAGTAACCGGATCCCCGATCCGTGGACTTGTCAGCGACTGAGGAAACAGACACCCCGTAAGCTGAGGCAACCCGATGTGGACACCTCAGCATTCGTTGCTGCAGGAAATGCTCACCGTTAAGTCTGATGACGTGAACGGTCGTACCAAGATGTATAAAAACATCGTGGACGGCAACCATCAGATGGAGCCGGGCATGCCAGAATCCTTCAACGTATTGTTGAAAGAGATTCGTTCGCTGGGTATCAACATCGAACTGGAAGACGAGTAATTCTCGCTCAAACAGGTCACTG
+
CCCCCGGGGGGGGGGGGGGGGGGGGGGGGGGGGGGGGGGGGGGGGGGGGGGGGGGGGGGGGGGGGGGCFFGGGGGGGGGGGGGGGGGGGGGGGGGGGGGGGGGGGGGGGGGGGGGGGGGGGGGGGGGGGGGGGGGGGGGGGGGGGGGGGGGGGGGGGGGGGGGGGGGGGGGGGGGGGGGGGGGGGGGGGGGGGGGGGGGGGEGGGGGGGGGGGGFGFGGGGGGDGGGGGGGFD?ACFFGGFDGGGGDGF:DFFGFFFFFFFFFFFGFFGFFFFFFFFFFFFFFAFFFFF2<B:B<A07?A)
@M01607:188:000000000-KTTC9:1:1101:12646:4084 1:N:0:GAAGTGCT+TAAGCGCA
CATCGCTGACGAGTAACCGGATCCCCGATCCGTGGACTTGTCAGCGACTGAGGAAACAGACACGGGTATCGCTGAGGCGCAAGAACTCGCACACCTCAGCTACCTCAATTGCAGGAAATGCTCACCGTTAAGTCTGATGACGTGAACGGTCGTACCAAGATGTATAAAAACATCGTGGACGGCAACCATCAGATGGAGCCGGGCATGCCAGAATCCTTCAACGTATTGTTGAAAGAGATTCGTTCGCTGGGTATCAACATCGAACTGGAAGACGAGTAATTCTCGCTCAAACAGGTCACTT
+
CCCCCGGGGGGGGGGGGGGGGGGGGGGGGGGGGGGGGGGGGGGGGGGGGGGGGGGGGGGGGGGGGGG+CFFGGGGGGGGGGGGGGGGGGGGGGGGGGGGGGGGGGGGGGGGGGGGGGGGGGGGGGGGGGGGGGGGGGGGGGGGGGGGGGGGGGGGGGGGGGGGGGGGGGGGGGGGGGGGGGGGGGGGGGGGGGGGGGGGGGGGGGGGGGGGGGGGGFGGGGGGGGGGGGGGGGGFGGFGGFGGGGGGGBEGFFGFFFFFFB?FFFGFFGFFFFFFBB0FFFBFA:BFBB8A<???A7?FF)
@M01607:188:000000000-KTTC9:1:1101:25198:4110 1:N:0:GAAGTGCT+TAAGCGCA
CATCGCTGACGAGTAACCGGATCCCCGATCCGTGGACTTGTCAGCGACTGAGGAAACAGACGGAAAGCCCGCTGAGGGTTCCTTACGCATGACCCTCAGCCCCGCCTAGTGCAGGAAATGCTCACCGTTAAGTCTGATGACGTGAACGGTCGTACCAAGATGTATAAAAACATCGTGGACGGCAACCATCAGATGGAGCCGGGCATGCCAGAATCCTTCAACGTATTGTTGAAAGAGATTCGTTCGCTGGGTATCAACATCGAACTGGAAGACGAGTAATTCTCGCTCAAACAGGTCACTG
+
CCCCCGGGGGGGGGGGGGGGGGGGGGGGGGGGGGGGGGGGGGGGGG@8@CFGGGGGGGGGGGGGGGG,CFFGGGGGGGGGGGGGGGGGGGGGGGGGGGGGGGGGGGGGGGGGGGGGGGGGGGGGGGGGGGGGGGGGGGGGGGGGGGGGGGGGGGGGGGGGGGGGGGGGGGGGGGGGGGGGGGGGGGGGGGGGGGGGGGGGGGGGGGGGGGGGGGGGFGGGGGGGGGGGGGGGGGFGGFGGFGGGGGGGFFGFFGFFFFFFFFFFFGFFGFFFFFFBFFFFFFFAFFFFFBFFBFFF2:?B)
@M01607:188:000000000-KTTC9:1:1101:24821:4126 1:N:0:GAAGTGCT+TAAGCGCA
CATCGCTGACGAGTAACCGGATCCCCGATCCGTGGACTTGTCAGCGACTGAGGAAACAGACTTCGTTAGCGCTGAGGAAGGGCCTGTTCATGCCCTCAGCTTAATAACCTGCAGGAAATGCTCACCGTTAAGTCTGATGACGTGAACGGTCGTACCAAGATGTATAAAAACATCGTGGACGGCAACCATCAGATGGAGCCGGGCATGCCAGAATCCTTCAACGTATTGTTGAAAGAGATTCGTTCGCTGGGTATCAACATCGAACTGGAAGACGAGTAATTCTCGCTCAAACAGGTCACTT
+
CCCCCGGGGGGGGGGGGGGGGGGGGGDGGGGGGGDFGGGFGGGGGG@@FFFGFGGGGFGGGGGGGGG,8CFFGGGGGFGGGGGGGGGGGGGFGGGGGGGGGGGAFFFGGGGFFGGGGFFGGGGGGGGGGGFFFGGGGGGGGGGGGGGFGGGGGFGGGFGFFDGGGGGGGGGGGGGGFFCFGEGEGGGGGGGGGGGGEGGG5:EGGGFGFCFGGGGGFGGFGGGGFGFFGGGFG9A<CFG>:5>FGGGG3DC?BDF?FFFFFFF47C?;FF:>FF99?:*9<A>4:0212<7)(.453)8<)
@M01607:188:000000000-KTTC9:1:1101:20441:4139 1:N:0:GAAGTGCT+TAAGCGCA
CATCGCTGACGAGTAACCGGATCCCCGATCCGTGGACTTGTCAGCGACTGAGGAAACAGACGGAGACAGCGCTGAGGGTGCTAATTACAACGACCTCAGCTGTGAACCTTGCAGGAAATGCTCACCGTTAAGTCTGATGACGTGAACGGTCGTACCAAGATGTATAAAAACATCGTGGACGGCAACCATCAGATGGAGCCGGGCATGCCAGAATCCTTCAACGTATTGTTGAAAGAGATTCGTTCGCTGGGTATCAACATCGAACTGGAAGACGAGTAATTCTCGCTCAAACAGGTCACTG
+
CCCCCGGGGGGGGGGGGGGGGGGGGGGGGGGGGGGGGGGGGGGGGGGGGGFGGGGGGGGGGGGGGGG,:CFFGGGGGGGGGGGGGGGGGGGGGGGGGGGGGGGGGGGGGGGGGGGGGDFEGGGGGGGGDCGGGGGGGGGGGGGGGGGGGGGGGGGGGGGGGGGGGGGGGGGGGGGGGGGGGGGGGGGGGGGGGGGGGGGGGGGGGGGGGGGGGGGGFGGGGGGGGGGGGGGGGGFGGFFFFDGFGGGGEEGFFGFFF@FFFBFFFGFFGFFFFFF;?BFFFBFFFFF?>FFF<86A))8A2
@M01607:188:000000000-KTTC9:1:1101:14085:4148 1:N:0:GAAGTGCT+TAAGCGCA
CATCGCTGACGAGTAACCGGATCCCCGATCCGTGGACTTGTCAGCGACTGAGGAAACAGACTCAGACGAGGCTGAGGTTCAAGTTCAGTCTGGCCTCAGCACCCACACTTGCAGGAAATGCTCACCGTTAAGTCTGATGACGTGAACGGTCGTACCAAGATGTATAAAAACATCGTGGACGGCAACCATCAGATGGAGCCGGGCATGCCAGAATCCTTCAACGTATTGTTGAAAGAGATTCGTTCGCTGGGTATCAACATCGAACTGGAAGACGAGTAATTCTCGCTCAAACAGGTCACTT
+
CCCCCGGGGGGGGGGGGGGGGGGGGGGGGGGGGGGGGGGGGGGGGGGGGGGGGGGGGGGGGGGGGGGDFGGGGGGGGGGGGGGGGGGGGGGGGGGGGGGGGGGGGGGGGGGGGGGGGGGGGGGGGGGGGGGGGGGGGGGGGGGGGGGGGGGGGGGGGGGGGGGGGGGGGGGGGGGGGGGGGGGGGGGGGGGGGGGGGGGGGGGGGGGGGGGGGGGGFGGGGGGGGGGGGGGGGGFGGFGGFGGGGGGGFFGFFGFFFFFFBFFFFGFFGFFFF?FFFBFFF>ADBFFBF?ABFFFF:?FF)
@M01607:188:000000000-KTTC9:1:1101:9123:4149 1:N:0:GAAGTGCT+TAAGCGCA
CATCGCTGACGAGTAACCGGATCCCCGATCCGTGGACTTGTCAGCGACTGAGGAAACAGACATAACATCAACTGAGGTTATGACGTCACATTGCCTCAGCGGGACCGTATGCAGGAAATGCTCACCGTTAAGTCTGATGACGTGAACGGTCGTACCAAGATGTATAAAAACATCGTGGACGGCAACCATCAGATGGAGCCGGGCATGCCAGAATCCTTCAACGTATTGTTGAAAGAGATTCGTTCGCTGGGTATTAACATCGAACTGGAAGACGAGTAATTCTCGCTCAAACAGGTCACTG
+
CCCCCGGGGGGGGGGGGGGGGGGGGGGGGGGGGGGGGGGGGGGGGGGGGGGGGGGGGGGGGGGGGGG,:CFGGGGGGGGGGGGGGGGGGGGGGGGFGGGGGGGGGGGGGGGGGGGGGGGGGGGFGGGGGGGGGGGGGGGGGGGGGGGGGGGGGGGGGGGGGGGGGGGGGGEGGGGGGGGGGGGGGGGGFFFFGGGGGGGGCGGGGGGGGGGGGGGGFGGGGGGGGGGGGGGGGGFGGFGG?DFFFGGGFFGFFGFFBFFB>?FF>DFFF;:FFFF>BFFF<D<46<(8>FF>FFFAFFFF2
@M01607:188:000000000-KTTC9:1:1101:6152:4151 1:N:0:GAAGTGCT+TAAGCGCA
CATCGCTGACGAGTAACCGGATCCCCGATCCGTGGACTTGTCAGCGACTGAGGAAACAGACACAATGGTGGCTGGGCTGGCATCGGAATGCACCTCAGCAGGTGCACATGCAGGAAATGCTCACCGTTAAGTCTGATGACGTGAACGGTCGTACCAAGACGTATAAAAACATCGTGGACGGCAACCATCAGATGGAGCCGGGCATGCCAGAATCCTTCAACGTATTGTTGAAAGAGATTCGTTCGCTGGGTATCAACATCGAACTGGAAGACGAGTAATTCTCGCTCAAACAGGTCACTGC
+
CCCCCGGGGGGGGGGGGGGEGGGGGGGGGGGGGGGGGGGGGGGGGGEGGGEFGFFGGGGGGGGGGGG,ECFGGGGGGGGGGGGGGGGGGGGGGGFGGGGGGGGFFGGGGGGGGGGGGFFGGGGGGGGG@FGGGGGGFFAFGGGGGGGGGGEGGGGGGGG8FGGGGGGGGGFGGGGGDEGGGEEGGGEGGGGGGFGGGGGEGGGGGCFGGGGGGGGGFGFGGGGGGGGGGG>FCFAGGFGGFGGGGDGGEFG?FG4=FFFFF<?FFDFFGFFFFFF??BFFF6:8::317<702:A0:7992
@M01607:188:000000000-KTTC9:1:1101:25407:4152 1:N:0:GAAGTGCT+TAAGCGCA
CATCGCTGACGAGTAACCGGATCCCCGATCCGTGGACTTGTCAGCGACTGAGGAAACAGACAACAGTCGTGCTGAGGTTCAGATTATCTTCCTCCTCAGCATTCTTAGCTGCAGGAAATGCTCACCGTTAAGTCTGATGACGTGAACGGTCGTACCAAGATGTATAAAAACATCGTGGACGGCAACCATCAGATGGAGCCGGGCATGCCAGAATCCTTCAACGTATTGTTGAAAGAGATTCGTTCGCTGGGTATCAACATCGAACTGGAAGACGAGTAATTCTCGCTCAAACAGGTCACTG
+
CCCCCGGGGGGGGGGGGGGGGGGGGGGGGGGGGGGGGGGGGGGGGG@@@FGGGGGGGGGGGGGGGGG,BFGGGGGGGGGGGGGGGGGGGGGGGGGGGGGGGGGGGGGGGGGGGGGGGGGGGGGGGGGGGGGGGGGGGGGGGGGGGGGGGGGGGGGGGGGGGGGGGGGGGGGGGGGGGCGGGGGGGGGGGGGGGGGGGGGGGGGGGGGGGGGGGGGFFGGGGGGGGGGGGGGGGGFGGFGGFGGGGGGGFFGFFGFFFFFFFFFFFGF@DFB>FFFFFFFFFFFF?FFFFFBDFFFF??:A)
@M01607:188:000000000-KTTC9:1:1101:17594:4156 1:N:0:GAAGTGCT+TAAGCGCA
CATCGCTGACGAGTAACCGGATCCCCGATCCGTGGACTTGTCAGCGACTGAGGAAACAGACTGACATATAGCTGAGGGTGGATCGATTACCGTCCTCAGCAGTTTATCGTGCAGGAAATGCTCACCGTTAAGTCTGATGACGTGAACGGTCGTACCAAGATGTATAAAAACATCGTGGACGGCAACCATCAGATGGAGCCGGGCATGCCAGAATCCTTCAACGTATTGTTGAAAGAGATTCGTCCGCTGGGTATCAACATCGAACTGGAAGACGAGTAATTCTCGCTCAAACAGGTCACTG
+
CCCCCGGGGGGGGGGGGGGGGGGGGGGGGGGGGGGGGGGGGGGGGGGGGGGGGGGGGGGGGGGGGGG,<CFFGGGGGGGGGGGGGGGGGGGGGGGGGGGGGGGGGGGGGGGGGGGGGGGGGGGGGGGGGGGGGGGGGGGGGGGGDGGGGGGGGGGGGGGGGGGGGGGGGGGGGGGGGGGGGGGGGGGGGGGGGGGGGGGGDGEGGGGGGGGGGGGGFGGGGGGGGGGGF>FGGGFGFFCFFGCGGGGGFFGFFFFFFFFFFFF@FFFFGFFFF3912?FFFAAFBF?:;>AFB(4<4>?D)
@M01607:188:000000000-KTTC9:1:1101:20951:4162 1:N:0:GAAGTGCT+TAAGCGCA
CATCGCTGACGAGTAACCGGATCCCCGATCCGTGGACTTGTCAGCGACTGAGGAAACAGACTTCACCTATGCTGAGGAGTGCTTACTTTGCTCCCTCAGCTTGCTATACTGCAGGAAATGCTCACCGTTAAGTCTGATGACGTGAACGGTCGTACCAAGATGTATAAAAACATCGTGGACGGCAACCATCAGATGGAGCCGGGCATGCCAGAATCCTTCAACGTATTGTTGAAAGAGATTCGTTCGCTGGGTATCAACATCGAACTGGAAGACGAGTAATTCTCGCTCAAACAGGTCACTT
+
CCCCCGGGGGGGGGGGFGGGGGGGGGGGGGGGGEGGGGGFGGGGGGGGGGGGGGGGGGGGGGGGGGG,:CCFFFGGGGGGGGGGGGGGGGGFGGGGGGGGCGAFGGGFGGGGGGGGGGGFGFGGGGFFGEGGGGGGGGGGGGGDGGGGGGGEGGGGGGGGGGGGGGGGGGGGGGGGFGGGDGG@EGGGGG9EFFECGGGGCEGGGGFGGGGGEGGGFGGCFGGGGGGGGGGGGGFDGFFGFDGGFGGDAFGFFGFFFF4544?FFF6?DFBFFFFF::FFFFFFF?:B9?<2613A),.6)
@M01607:188:000000000-KTTC9:1:1101:9278:4171 1:N:0:GGAGTGCT+TAAGCGCA
CATCGCTGACGAGTAACCGGATCCCCGATCCGTGGACTTGTCAGCGACTGAGGAAACAGACGGATTATTAGCTGAGGAGCATGTAAGCATCGCCCTCAGCAAATCTTCATGCAGGAAATGCTCACCGTTAAGTCTGATGACGTGAACGGTCGTACCAAGATGTATAAAAACATCGTGGACGGCAACCATCAGATGGAGCCGGGCATGCCAGAATCCTTCAACGTATTGTTGAAAGAGATTCGTTCGCTGGGTATCAACATCGAACTGGAAGACGAGTAATTCTCGCTCAAACAGGTCACTG
+
CCCCCGGGGGGGGGGGGGGGGDGGGGGGGGGGGGGGGGGGGGFGGGGGGGGGGGGGGGGGGGGEEGGDGGGGGGGGGGGGGGGGGGGGGGGGGGGGGGGGGGGGGGGGFGGGGGGEFGGGGGGGGGGGGGGGGGGGGGGDGGGGGGGGGGGGGGGGGGGGGGGGGGGGEGGGGGGGGFCEEGGGGGGGGGGGGGGGGGGGGGEGGGCDGGCFGGGGFGGGGGGFGGGGGFGGGGFFFFFFFGGGGGGGFFGFFGFFFFFFF:F?5DFFCF:>??F>FBFFFFFFBF:?B?A<<F?AF?B4)
@M01607:188:000000000-KTTC9:1:1101:13690:4179 1:N:0:GAAGTGCT+TAAGCGCA
CATCGCTGACGAGTAACCGGATCCCCGATCCGTGGACTTGTCAGCGACTGAGGAAACAGACCAATCTCAGGCTGAGGGTCTATATATCGCAGGCCTCGCCTATAGCAGTGCAGGAAATGCTCACCGTTAAGTCTGATGACGTGAACGGTCGTACCAAGATGTATAAAAACATCGTGGACGGCAACCATCAGATGGAGCCGGGCATGCCAGAATCCTTCAACGTATTGTTGAAAGAGATTCGTTCGCTGGGTATCAACATCGAACTGGAAGACGAGTAATTCTCGCTCAAACAGGTCACTGC
+
CCCCCGGGGGGGGGGGGGGGGGGGGGGGGGGGGGGGGGGGGGGGGGGGGGGGGGGGGGGGGGGGGGGFGGGGGGGGGGGGGGGGGGGGGGGGGGGGGGGGGGGGGGGGGGGGGGGGGGGGGGGGGGGGGGGGGGGGGGGGGGGGGGGGGGGGGGGGGGGGGGGGGGGGGGGGGGGGGGGGGGGGGGGGGGGGGGGGGGGEGGGGGGGGGGGGGGGGFGGGGGFGGGGGGGGGGGFGGFGGFGGGGGGGFFGFFFFFFFFFF?FFFGFFGFFFFFFFFFFFFAFF?6?>FF7:BBA?D><2)
@M01607:188:000000000-KTTC9:1:1101:21179:4192 1:N:0:GAAGTGCT+TAAGCGCA
CATCGCTGACGAGTAACCGGATCCCCGATCCGTGGACTTGTCAGCGACTGAGGAAACAGACAGATTATAAGCTGAGGCATGGAATCTGAGCGTCCTCAGCTTTCGATTCTGCAGGAAATGCTCACCGTTAAGTCTGATGACGTGAACGGTCGTACCAAGATGTATAAAAACATCGTGGACGGCAACCATCAGATGGAGCCGGGCATGCCAGAATCCTTCAACGTATTGTTGAAAGAGATTCGTTCGCTGGGTATCAACATCGAACTGGAAGACGAGTAATTCTCGCTCAAACAGGTCACTG
+
CCCCCGGGGGGGGGGGGGGGGGGGGGGGGGGGGGGGGGGGGGGGGGGGGGGGGGGGGGGGGGGGGGGFGGGGGGGGGGGGGGGGGGGGGGGGGGGGGGGGGGGGGGGGGGGGGGGGGGGGGGGGGGGGGGGGGGGGGGGGGGGGGGGGGGGGGGGGGGGGGGGGGGGGGGGGGGGGGGGGGGGGGGGGGGGGGGGGGGGGGGGGGGGGGGGGGGGGFGGGGGGGGGCFGGGGGGFGGFGGFGGGGGGDEFDFFGFFFFFFFFFFFGFFGFFFFFFFFFFFFBBDBFF?B>4<???FF?:A)
@M01607:188:000000000-KTTC9:1:1101:24424:4194 1:N:0:GAAGTGCT+TAAGCGCA
CATCGCTGACGAGTAACCGGATCCCCGATCCGTGGACTTGTCAGCGACTGAGGAAACAGACTTTTACCTGGCTGAGGTGGTGTGCTTTTGTTGCCTCAGCCTGATGCGCTGCAGGAAATGCTCACCGTTAAGTCTGATGACGTGAACGGTCGTACCAAGATGTATAAAAACATCGTGGACGGCAACCATCAGATGGAGCCGGGCATGCCAGAATCCTTCAACGTATTGTTGAAAGAGATTCGTTCGCTTGGTATCAACATCGAACTGGAAGACGAGTAATTCTCGCTCAAACAGGTCACTT
+
CCCCCGGGGGGGGGGGGGGGGGGGGGGGGGGGGGGGGGGGGGGGGG@@@@FFGGDFGGGGGGFGFFGACCFGGGGGFGGGGGGGGGGGGEEFGGGGGG@FEAF=FFGCFGGGGGGGGGGGGGGGGGGGGDGGGGGGGGGFGGGGGGGGGGGGGGGDFFFGGGGGGGGGGGGGGGGGG>EGGGGGGGGGGGGGGGFGFGEG8>CGGFFGGGGGGGGGFGGCGFGGCFGGGG4FFCFDFFGFFDCFGGGG5FC6@FFFFFFFFBF?FCFFCF()819(4:@?B<>B??:?6?A3:7:A)5>F)
@M01607:188:000000000-KTTC9:1:1101:16313:4196 1:N:0:GAAGTGCT+TAAGCGCA
CATCGCTGACGAGTAACCGGATCCCCGATCCGTGGACTTGTCAGCGACTGAGGAAACAGACCTTCAACTTGCTGAGGTCATATTTGCTGCCATCCTCAGCACTGGATGCTGCAGGAAATGCTCACCGTTAAGTCTGATGACGTGAACGGTCGTACCAAGATGTATAAAAACATCGTGGACGGCAACCATCAGATGGAGCCGGGCATGCCAGAATCCTTCAACGTATTGTTGAAAGAGATTCGTTCGCTGGGTATCAACATCGAACTGGAAGACGAGTAATTCTCGCTCAAACAGGTCACTG
+
CCCCCGGGGGGGGGGGGGGGGGGGGGGGGGGGGGGGGGGGGGGGGGGGGGGGGGGGGGGGGGGGGGGFGGGGGGGGGGGGGGGGGGGGGGGGGGGGGGGGGGGGGGGGGGGGGGGGGGGGGGGGGGGGGGFFFGGGGGGGGGGGGGGGGGGGGGGGGGGGGGGGGGGGGGGGGGGGGGGGGGGGGGGGGGGFGGGGG6>EGGGGGGGGGGGGGGGGFGGGFGGGGGGGGGGGGGFGGFGGFGGGGGGGFFGFFGFFFFFFFFFFFGFFGFFFFFB;B7FFBFFAB64?>D>?B?BDFF?B)
@M01607:188:000000000-KTTC9:1:1101:19226:4201 1:N:0:GAAGTGCT+TAAGCGCA
CATCGCTGACGAGTAACCGGATCCCCGATCCGTGGACTTGTCAGCGACTGAGGAAACAGACTGCCAATGTGCTGAGGGGTAACGGTAATTTTGCCTCAGCCCTGTGATTTGCAGGAAATGCTCACCGTTAAGTCTGATGACGTGAACGGTCGTACCAAGATGTATAAAAACATCGTGGACGGCAACCATCAGATGGAGCCGGGCATGCCAGAATCCTTCAACGTATTGTTGAAAGAGATTCGTTCGCTGGGTATCAACATCGAACTGGAAGACGAGTAATTCTCGCTCAAACAGGTCACTG
+
CCCCCGGGGGGGGGGGGGGGGGGGGGGGGGGGGGGGGGGGGGGGGGGGGGGGGGGGGGGGGGGGGGGGFGGGGGGGGGGGGGGGGGGGGGGGGGGGGGFGGGGGGGGGGGGGGGGGGGGGGGGGGGGGGGGGGGGGGGGGGGGGGGGGGGGGGGGGGGGGGGGGGGGGGGGGGGGGGGGGGGGGGGGGGGGGGGGGGGGGGGGGGGGGGGGGGGGGFGGCFGGGGGGGGGGGGGFGFFGGFGFGGGGGFFGFFFFFFFFFFFFFFGFFGFFFFFFFFFFFFFFFFFB?B?BFBFF>B?FF2
@M01607:188:000000000-KTTC9:1:1101:25204:4209 1:N:0:GAAGTGCT+TAAGCGCA
CATCGCTGACGAGTAACCGGATCCCCGATCCGTGGACTTGTCAGCGACTGAGGAAACAGACAACACTGGAGCTGAGGGAGGTGGAAATGGTGGCCTCAGCCTCAAAGGGTGCAGGAAATGCTCACCGTTAAGTCTGATGACGTGAACGGTCGTACCAAGATGTATAAAAACATCGTGGACGGCAACCATCAGATGGAGCCGGGCATGCCAGAATCCTTCAACGTATTGTTGAAAGAGATTCGTTCGCTGGGTATCAACATCGAACTGGAAGACGAGTAATTCTCGCTCAAACAGGTCACTG
+
CCCCCGGGGGGGGGGGGGGGGGGGGGGGGGGGGGGGGGGGGGGGGG@@8@FGGGGGGGGGGGGGGGG9CFFGGGGGGGGGGGGGGGGGGGGGGGGGGGGGGGGGGGGGGGGGGGGGGGGGGGGGGGGGGGGGGGGGGGGGGGGGGGGGGGGGGGGGGGGGGGGGGGGGGGGGGGGGGGGGGGGGGGGGGGGGGGGGGGGGGDGGGGGGGGGGGGGFFGGGGGGGGGGFGFGGGGFGGFGGFGGGFGGDFFGFFGFFFFFFFFFFFGFFGFFFFFFFFFFFFFF>FFFFFBFFFFFFBFFF6
@M01607:188:000000000-KTTC9:1:1101:16787:4213 1:N:0:GAAGTGCT+TAAGCGCA
CATCGCTGACGAGTAACCGGATCCCCGATCCGTGGACTTGTCAGCGACTGAGGAAACAGACCAGCAACTTGCTGAGGTGTGCGCACCATGCGCCTCAGCACTTTCTGTTGCAGGAAATGCTCACCGTTAAGTCTGATGACGTGAACGGTCGTACCAAGATGTATAAAAACATCGTGGACGGCAACCATCAGATGGAGCCGGGCATGCCAGAATCTTTCAACGTATTGTTGAAAGAGATTCGTTCGCTGGGTATCAACATCGAACTGGAAGACGAGTAATTCTCGTCCAAACAGGTCACTGC
+
CCCCCGGGGDGGGGFGGGGGGCGGGGGEGGGGGGFGGGGDGGGGGGEGGGGGGGGCGGGFGGGGGGGDFGFDGGGGGGFGGGGGGGG@FCFFGGGGGGGGGGGGGGGGGGGGGGGC8FEEFGGGFEEFGGFGGFGGGEGGGGGFGFFGFFFCFGFGGGGGGGGFGGGGGGGGGGGCEGGD>EGGGGGGGFE,>FEC:DGGGGGGCFGF?FGCGFGCFGDGGE;FGFFGGF7CFFAFGFGF>DGGGDD<:@DFFFFFFFFF?BFFFFFF4?B?EFFF?FFFADFF(((,.)4:1?>BF?>>)
@M01607:188:000000000-KTTC9:1:1101:15237:4216 1:N:0:GAAGTGCT+TAAGCGCA
CATCGCTGACGAGTAACCGGATCCCCGATCCGTGGACTTGTCAGCGACTGAGGAAACAGACGACTGATTAGCTGAGGTTTCGACACCCCTGGTCCTCAGCCTGTTTAATTGCAGGAAATGCTCACCGTTAAGTCTGATGACGTGAACGGTCGTACCAAGATGTATAAAAACATCGTGGACGGCAACCATCAGATGGAGCCGGGCATGCCAGAATCCTTCAACGTATTGTTGAAAGAGATTCGTTCGCTGGGTATCAACATCGAACTGGAAGACGAGTAATTCTCGCTCAAACAGGTCACTG
+
CCCCCGGGGGGGGGGGGGGGGGGGGGGGGGGGGGGGGGGGGGGGGGGGGGGGGGGGGGGGGGGGGGGCFGGGGGGGGGGGGGGGGGGGGGGGGGGGGGGGGGGGGGGGGGGGGGGGGGGGGGGGGGGGGGGGGGGGGGGGGGGGGGGGGGGGGGGGGGGGGGGGGGGGGGGGGGGFGGGGGGGGGGGGGGGGGGGGGGGGEGGGGGGGGGGGGGGGFGGGGGGGGGGGCC<GGGFGGFGGFGGGGGGGFFGFFGFFFFFFFBFFFGFFFFFFFFFFFFFFFFFFFF?BFFFFF?0<?FFF2
@M01607:188:000000000-KTTC9:1:1101:10310:4216 1:N:0:GAAGTGCT+TAAGCGCA
CATCGCTGACGAGTAACCGGATCCCCGATCCGTGGACTTGTCAGCGACTGAGGAAACAGACATCACCTTTGCTGAGGTTCCTACCTAGGTCTCCTCAGCGCTTTATGATGCAGGAAATGCTCACCGTTAAGTCTGATGACGTGAACGGTCGTACCAAGATGTATAAAAACATCGTGGACGGCAACCATCAGATGGAGCCGGGCATGCCAGAATCCTTCAACGTATTGTTGAAAGAGATTCGTTCGCTGGGTATCAACATCGAACTGGAAGACGAGTAATTCTCGCTCAAACAGGTCACTGC
+
CCCCCGGGGGGGGGGGGGGGGGGGGGGGGGGGGGGGGGGGGGGGGGGGGGGGGGGGGGGGGGGGGGGFFGGGGGGGGGGGGGGGGGGGGGGGGGGGGGGGGGGGGGGFGGGGGGGGGGGGFFGGGGGGGGGGGGGGGGGGGFGGGGGGGGGGGG@GGGGGGGFGGGGGGGGGFGFGGGGGGGEEGGEFGGGGGGGGGGGGGGGGGGGF<<FCCEFDFGGEFGAFGGGGGGGGGGFGGFGDFGGGGDGGFFGFFGFFFFFF1::55FFFC@:@;9>??AFFA<AB:??;)2>BFBF:?><<)
@M01607:188:000000000-KTTC9:1:1101:9191:4224 1:N:0:GAAGTGCT+TAAGCGCA
CATCGCTGACGAGTAACCGGATCCCCGATCCGTGGACTTGTCAGCGACTGAGGAAACAGACGGGAAATAGGCTGAGGGGTCTGCTCGCTAGGCCCTCAGCGTTATATGATGCAGGAAATGCTCACCGTTAAGTCTGATGACGTGAACGGTCGTACCAAGATGTATAAAAACATCGTGGACGGCAACCATCAGATGGAGCCGGGCATGCCAGAATCCTTCAACGTATTGTTGAAAGAGATTCGTTCGCTGGGTATCAACATCGAACTGGAAGACGAGGAATTCTCGCTCAAACAGGTCACTT
+
CCCCCGGGGGGGGGGGGGGGGGGGGGGGGGGGGGGGGGGGGGGGGGGGGGGGGGGGGGGGGGGGGGG,<CEFGGGGGGGGGGGGGGGGGGGGGGGGGGGGGFGGGGGGGGGGGGGGGGGGGGGGGGGFGGGGGGGGGGGGGGGGGGGGGGGGDGGGGGGGGGGGGGGGGGGGFFFGGGGGGGG7CFGGGGGGGGGGFGGGDGGGGFGFGGGGGGGGFGGGGGGGGGGGGGGGGGFGGFFGFGGGGGGGEFDFFGFFFFFFFFFFFGFFG@:>407>BFFF?DF>FFFFFFF?<BB>4::A)
@M01607:188:000000000-KTTC9:1:1101:7880:4226 1:N:0:GAAGTGCT+TAAGCGCA
CATCGCTGACGAGTAACCGGATCCCCGATCCGTGGACTTGTCAGCGACTGGGGAAACAGACCTCTAACCTGCTGAGGTCGAGGCTCCGGCTGTCCTCAGCAAACTTACTTGCAGGAAATGCTCACCGTTAAGTCTGATGACGTGAACGGTCGTACCAAGATGTATAAAAACATCGTGGACGGCAACCATCAGATGGAGCCGGGCATGCCAGAATCCTTCAACGTATTGTTGAAAGAGATTCGTTCGCTGGGTATCAACATCGAACTGGAAGACGAGTAATTCTCGCTCAAACAGGTCACTG
+
CCCCCGGGGGGEGGGGGGGGGGGGGGGGGGGGGGGDGGGGGGGGGGGGGG,FFGGGGGGGGGGGGGGFGGGGGFGGGGGGGDEGGGGGGGGGGGFGGGGGGEGGGFGGGGFGGGGGGGGGGGGGGGGGGGGGGGGGGGGEGGGEGGGGDFFGGGGGG7C@FGGDCFFFGGGGGGGGGGDGGGGGGGGGGGFGFGGGGGGGGGGGGGFGCC<6ECFGFGGGGGGGGGGGGGGGG7=F<FFGFGGGGGCGBEGFBFFFFFFFFFFFFGF45??:FBB08:?B<5<)(8:BFFAD???8838A)
@M01607:188:000000000-KTTC9:1:1101:24531:4227 1:N:0:GAAGTGCT+TAAGCGCA
CATCGCTGACGAGTAACCGGATCCCCGATCCGTGGACTTGTCAGCGACTGAGGAAACAGACCGGTTTTATGCTGAGGGATGTCTTGTTCCGATCCTCAGCATCTTCTGATGCAGGAAATGCTCACCGTTAAGTCTGATGACGTGAACGGTCGTACCAAGATGTATAAAAACATCGTGGACGGCAACCATCAGATGGAGCCGGGCATGCCAGAATCCTTCAACGTATTGTTGAAAGAGATTCGTTCGCTGGGTATCAACATCGAACTGGAAGACGAGTAATTCTCGCTCAAACAGGTCACTG
+
CCCCCGGGGGGGGGGGGGGGGGGGGGGGGGGGGGGGGGGGGGGGGG@@@CFGGGGGGGGGGGGGGGGGGGGGGGGGGGGGGGGGGGGGGGGGGGGGGGGGGGGGGGGGGGGGGGGGGGGGGGGGGGGGGGGGGGGGGGGGGGGGGGGGGGGGGGGGGGGCGGGGGGGGGGGGGGGGGGGGGGGGGGGGGGGGGGGGGGGGGGGGGGGGGGGGGGGGFGG?FGGGGGFGGGGGGGFGGFGGFGCFGGGGEEGFFGFFFFFFD6F@FGFFCF7FFFFBFB=FDFFFB?F:>)8?<FFB:27A)
@M01607:188:000000000-KTTC9:1:1101:9723:4233 1:N:0:GAAGTGCT+TAAGCGCA
CATCGCTGACGAGTAACCGGATCCCCGATCCGTGGACTTGTCAGCGACTGAGGAAACAGACACATTTGTGGCTGAGGGTGCGTAAGCGGGTTTCCTCAGCCAGCACTGGTGCAGGAAATGCTCACCGTTAAGTCTGATGACGTGAACGGTCGTACCAAGATGTATAAAAACATCGTGGACGGCAACCATCAGATGGAGCCGGGCATGCCAGAATCCTTCAACGTATTGTTGAAAGAGATTCGTTCGCTGGGTATCAACATCGAACTGGAAGACGAGTAATTCTCGCTCAAACAGGTCACTG
+
CCCCCGGGGGGGGGGGGGGGGGGGGGGGGGGGGGGGGGGGGGGGGGGGGGGGGGGGGGGGGGGGGGG9FFGGGGGGGGGGGGGGGGGGGGGGGGGGGGGGGGGGGGGGGGGGGGGGGGGGGGGGGGGGGGGGGGGGGGGGGGGGGGGGGGGGGGGGGGGGGGGGGGGGGGGGGGGGGDGGGGGDEGGGGGGGGGGGGGGGGGGGGGGGGGCFGGGGFGGGGGGGGGGGGGGGDGFGGFGGFGDGGGGGFFGFFGFFFFFFFFFFFGFFGFFFFBB>BB?=ADFFFB?FF?D24<0828:D)
@M01607:188:000000000-KTTC9:1:1101:14150:4258 1:N:0:GAAGTGCT+TAAGCGCA
CATCGCTGACGAGTAACCGGATCCCCGATCCGTGGACTTGTCAGCGACTGAGGAAACAGACAGTCGATCGGCTGAGGAGTCCTGTCTAATTAGCCTCAGCTACGCCATGTGCAGGAAATGCTCACCGTTAAGTCTGATGACGTGAACGGTCGTACCAAGATGTATAAAAACATCGTGGACGGCAACCATCAGATGGAGCCGGGCATGCCAGAATCCTTCAACGTATTGTTGAAAGAGATTCGTTCGCTGGGTATCAACATCGAACTGGAAGACGAGTAATTCTCGCTCAAACAGGTCACTG
+
CCCCCGGGGGGGGGGGGGGGGGGGGGGGGGGGGGGGGGGGGGGGGGGGGGGGGGGGGGGGGGGGGGG,:8CFGGGGGGGGGGGGGGGGGGGGGGGGGGGGGGGGGGGGGGGGGGGGGGGGGGGGGGGGGGGGGGGGGGGGGGGGGGGGGGGGGGGGGGGGGGGGGGGGGGGGGGGGGGGGGGGGGGGGGGGGGGGGGGGGGGGGGGGGGGGGGGGGFGGGGGGGGGGGGGGGGGFGGFGGFGGGGGGGFFGFFCFFFFFFFFFFFGFFGFFFFFF03<FFFFFA??:BFDFFFFFD:28<)
@M01607:188:000000000-KTTC9:1:1101:13773:4259 1:N:0:GAAGTGCT+TAAGCGCA
CATCGCTGACGAGTAACCGGATCCCCGATCCGTGGACTTGTCAGCGACTGAGGAAACAGACATCAAATAAGCTGAGGTAGTGTAAAAGTTCAGCCTCAGCTTGGTGAAATGCAGGAAATGCTCACCGTTAAGTCTGATGACGTGAACGGTCGTACCAAGATGTATAAAAACATCGTGGACGGCAACCATCAGATGGAGCCGGGCATGCCAGAATCCTTCAACGTATTGTTGAAAGAGATTCGTTCGCTGGGTATCAACATCGAACTGGAAGACGAGTAATTCTCGCTCAAACAGGTCACTG
+
CCCCCGGGGGGGGGGGGGGGGGGGGGGGGGGGGGGGGGGFGGGGGGGGGGFEGGGGGGGGGGGGGGG,<:CFEFFGGGGGGFFGGGGGGGGGGGGGGGGGGGGGGGGGGGGGGGGGGGGGGGGGGGGGGGGGGGGGGGGGGGGGGGGGGGGGGGGGGGGGGGGGGGGGGGGGGGGGGGGGGGGGGGGGGGGGFGGGGGGGGGGGGFGGGGGGGGGGFGGGGGGFGGGGGGGGGGFGGFGGFGGGGGDGEFGFFGFFFFFFFFFFFGFFGFFFFF;BFFFFFA4):?FFF?A???:B>??F)
@M01607:188:000000000-KTTC9:1:1101:21413:4260 1:N:0:GAAGTGCT+TAAGCGCA
CATCGCTGACGAGTAACCGGATCCCCGATCCGTGGACTTGTCAGCGACTGAGGAAACAGACAACGGCCCCGCTGAGGCGATTAGGTGCCCCTACCTCAGCGTTCATAAATGCAGGAAATGCTCACCGTTAAGTCTGATGACGTGAACGGTCGTACCAAGATGTATAAAAACATCGTGGACGGCAACCATCAGATGGAGCCGGGCATGCCAGAATCCTTCAACGTATTGTTGAAAGAGATTCGTTCGCTGGGTATCAACATCGAACTGGAAGACGAGTAATTCTCGCTCAAACAGGTCACTG
+
CCCCCGGGGGGGGGGGGGGGGGGGGGGGGGGGGGGGGGGGGGGGGGGGGGGGGGGGGGGGGGGGGGGCEFGGGGGGGGGGGGGGGGGGGGGGGGGFGGGGGGGGGGGGGGGGGGGGGGGGGGGGGGGGGGGGGGGGGGGGGGGGGGGGGGGGGGGGGGGGGGGGGGGGGGGGGGGGGGGGGGGGGGGGGGGGGGGGGGGGGEEGGGGGGGGGGGGFFGGGGGGGGFGGGGGGGGFGGFGGFDGGGGGGFEGFFFFFFFFFFBFFFGFFGFFFFFF9:BFFADBAFFF:;FFFBFFBFFFF.
@M01607:188:000000000-KTTC9:1:1101:24782:4264 1:N:0:GAAGTGCT+TAAGCGCA
CATCGCTGACGAGTAACCGGATCCCCGATCCGTGGACTTGTCAGCGACTGAGGAAACAGACACTCTATAGGCTGAGGTTTCTGCGTTTGAAACCCTCAGCTACCACAATTGCAGGAAATGCTCACCGTTAAGTCTGATGACGTGAACGGTCGTACCAAGATGTATAAAAACATCGTGGACGGCAACCATCAGATGGAGCCGGGCATGCCAGAATCCTTCAACGTATTGTTGAAAGAGATTCGTTCGCTGGGTATCAACATCGAACTGGAAGACGAGTAATTCTCGCTCAAACAGGTCACTT
+
CCCCCGGGGGGGGGGGGGGGGGGGGGGGGGGGGGGGGGGGGGGGGG78@@FFGGGGGGGGGGGGGGGDFFGGGGGGGGGGGGGGGGGGGGGGGGGGGGGGGGGGGGGGGGGGGGGGGGGGGGGGGGGGGGGGGGGGGGGGGGGGGGGGGGGGGGGGGGGGGGGGGGGGGGGGGGEFFEGGGGGGGGGGGGGGGGGGGGGGGGGGGGGGGGGGGGGGFGGGGGGGGGGGGGGGGGFGGFGGFGGGGGGGFFGFFGFFFFFFF?FFFGFFGFFFFBFFFFFFFFFFFFFFFF>DBFFF0?FB)
@M01607:188:000000000-KTTC9:1:1101:24045:4268 1:N:0:GAAGTGCT+TAAGCGCA
CATCGCTGACGAGTAACCGGATCCCCGATCCGTGGACTTGTCAGCGACTGAGGAAACAGACTGTTAGATAGCTGAGGATACCGAAGTGATTGGCCTCAGCTAGCGCACTTGCAGGAAATGCTCACCGTTAAGTCTGATGACGTGAACGGTCGTACCAAGATGTATAAAAACATCGTGGACGGCAACCATCAGATGGAGCCGGGCATGCCAGAATCCTTCAACGTATTGTTGAAAGAGATTCGTTCGCTGGGTATCAACATCGAACTGGAAGACGAGTAATTCTCGCTCAAACAGGTCACTG
+
CCCCCGGGGGGGGGGGFFGGGGGGGGGGGGGGGGGGGGGGGGGGGG@87@FFGGGGGGGGGGGGGGG,CFGGGGGGGGGGGGGGGGGGGGGGGGGGGGGGGGGGGGGGGGGGGGGGGGGGGGGGGGGGGGGGGGGGGGGGGGGGGGGGGGGGGGGGGGGGGGGGGGGGGGGGGGGGGGGGGGGGGGGGGGGGGGGGGGGGGGGGGGGGGGGGGGGGFGGGGGGGFGGGFGGGGGFCFFGGFGGGGGGGFDDFFGFFBFFF?FFFFGFFGFFFF?BFFFFFFFFFFF?FF23<?<BA)33A)
@M01607:188:000000000-KTTC9:1:1101:23188:4271 1:N:0:GAAGTGCT+TAAGCGCA
CATCGCTGACGAGTAACCGGATCCCCGATCCGTGGACTTGTCAGCGACTGCGGAAACAGACGCAAGACAAGCTGAGGATCGGCTGTTGACTCACCTCAGCGCCACCGGATGCAGGAAATGCTCACCGTTAAGTCTGATGACGTGAACGGTCGTACCAAGATGTATAAAAACATCGTGGACGGCAACCATCAGATGGAGCCTGGCATGCCAGAATCCTTCAACGTATTGTTGAAAGAGATTCGTTCGCTGGGTATCAACATCGAACTGGAAGACGAGTAATTCTCGCTCAAACAGGTCACTG
+
C@CCCGGDGGECCGGGGACE7BCEEFEGGGGGEFGEGGGGGFGGGEEGEG8@CEGGGGFEFGGG@>F<FGGGGGFGFFFGGGGDGGGGFFGGFGFGFC8FBFEGGFGGGGGGC5EFEFGGGFGGGGGBBFCF@FC<<FFF,>FGCCGF7FF::FFGGG@DCFF,;EF==<@FGGE>,6BF8:8BCFDGGGGCCG9?7BCE*2*=EG6889C=CF70:CE9:CC<6EG+<F47:<@GD@GGFDG9CDGDF@3?FC699)9?0(.<<G?4>::)?((4?0=6>4:<:1617)5>42:A2)..)
@M01607:188:000000000-KTTC9:1:1101:25365:4273 1:N:0:GAAGTGCT+TAAGCGCA
CATCGCTGACGAGTAACCGGATCCCCGATCCGTGGACTTGTCAGCGACTGAGGAAACAGACAGTGATATTGCTGAGGTATGTGAGTGCTATATCCTCAGCTTTTTATGATGCAGGAAATGCTCACCGTTAAGTCTGATGACGTGAACGGTCGTACCAAGATGTATAAAAACATCGTGGACGGCAACCATCAGATGGAGCCGGGCATGCCAGAATCCTTCAACGTATTGTTGAAAGAGATTCGTTCGCTGGGTATCAACATCGAACTGGAAGACGAGTAATTCTCGCTCAAACAGGTCACTG
+
CCCCCGGGGGGGGGGGGGGGGGGGGGGGGGGGGGGGGGGGGGGGGG@88@FFGGGGGGGGGGGGGGG,CFFGGGGGGGGGGGGGGGGGGGGGGGGGGGGGGGGGGGGGGGGGGGGGGGGGGGGGGGGGGGGGGGGGGGGGGGGGGGGGGGGGGGGGGGGGGGGGGGGGGGGGGGGGGEEGGGGGGGGGFGGGGGGGGGGGGGGGGFGGGGGGGFGGAGFFFGG5FGFGGGGGGGFGGFGGFDDGGDGGEFGFFFFFFFFFB?@F@GFFGFFFFFBFF??6>FFFF:3<;28?BF<B:DFB4
@M01607:188:000000000-KTTC9:1:1101:7265:4274 1:N:0:GAAGTGCT+TAAGCGCA
CATCGCTGACGAGTAACCGGATCCCCGATCCGTGGACTTGTCAGCGACTGAGGAAACAGACGGCGCCTAGGCTGAGGACAACGAGAGTTTGCCCCTCAGCGAAAGCTTTTGCAGGAAATGCTCACCGTTAAGTCTGATGACGTGAACGGTCGTACCAAGATGTATAAAAACATCGTGGACGGCAACCATCAGATGGAGCCGGGCATGCCAGAATCCTTCAACGTATTGTTGAAAGAGATTCGCTCGCTGGGTATCAAAATCGAACTGGAAGACGAGTAATTCTCGCTCAAACAGGTCACGG
+
CCCCCDFGEFGGGEGGGFGGGGGGGGGGGGGGGGGGGFGGGGFFGGCGGG@FFGGFFGFGGGEGDDG,896FCDFFGGGGGGGGEGGGGGGFFGGFGFFGEEGEEG9FFFB@FFCFGDECFFGGGFGDBCGGGGD?FGGGGGGGGFGG7@FGEGGGGG:EFGFGGGGGGGGGG?:FBCCFGGGGGGECCCFC9,96CC8CCEGEGCCC?F?8CFGGFF9EFCC<:++<CCFDDC?FFFCF?DGGCDDGDF:.=6*09/7*8:5@>C6/9??>4-7>3:FB954)4<-812A204.45:)((
@M01607:188:000000000-KTTC9:1:1101:16844:4278 1:N:0:GAAGTGCT+TAAGCGCA
CATCGCTGACGAGTAACCGGATCCCCGATCCGTGGACTTGTCAGCGACTGAGGAAACAGACTGCACACAAGCTGAGGTACCATTACTTAGTATCCTCAGCGTAGCCATGTGCAGGAAATGCTCACCGTTAAGTCTGATGACGTGAACGGTCGTACCAAGATGTATAAAAACATCGTGGACGGCAACCATCAGATGGAGCCGGGCATGCCAGAATCCTTCAACGTATTGTTGAAAGAGATTCGTTCGCTGGGTATCAACATCGAACTGGAAGACGAGTAATTCTCGCTCAAACAGGTCACTG
+
CCCCCGGGGGGGFGGGGGGGGGGGGGGGGGGGGGGGGGGGGGGGGGGGGGGGGGGGGGGGGGGGGGGFGGGGGGGGGGGGGGGGGGGGGGGGGGGGGGGGGGGGGGGGGGGGGGGGGGGGGGGGGGGGGGGGGGGGGGGGGGGGGGGGGGGGGGGGGGGGGGGGGGGGGGGGGGGGGGGGGGGGGGGGGGGGGGGGGGGGCEGGGGFGGGGGGGGGFGGGGGGGGGGGGGGGGGFGGFGGFGGGGGGGFDGFFGFFFFFFFB?FFGF?CF?>@?F>FFFFFFFFFFBFF<<D?<B>??FA)
@M01607:188:000000000-KTTC9:1:1101:8399:4295 1:N:0:GAAGTGCT+TAAGCGCA
CATCGCTGACGAGTAACCGGATCCCCGATCCGTGGACTTGTCAGCGACTGCGGAAACAGACACCGACTCTGCTGAGGCGCACACAACCAAAGTCCTCAGCTGCACTCGTTGCAGGAAATGCTCACCGTTAAGTCTGATGACGTGAACGGTCGTACCAAGATGTATAAAAACATCGTGGACGGCAACCATCAGATGGAGCCGGGCATGCCAGAATCCTTCAACGTATTGTTGAAAGAGATTCGTTCGCTGGGTATCAACATCGAACTGGAAGACGAGTAATTCTCGCTCAAACAGGTCACTT
+
CCCCCGGGGGGGGGGGGGGGGGGGGGGGGGGGGGGGGGGGGGGGGGGGGG@FGGGGGGGGGGGGGGGCFGGGGGGGGGGGGGGGGGGGGGGGGGGGGGGGGGGGGGGGGGGGGGGGGGGGGGGGGGGGGGGGFGGFFGGGGGGDDGGGGGGGGGGGGGGGGGGGGGGEGGGGGGGGCGGGGGGGGGGGGGGGGGGGGGGGDGGGGGCFGG66CCGGFGF?FGGGGGGGGG4:FFFCCFGDFCFFGDDG3BGFFGFF47*783)?>DFFGF(0??FF<3FFFFBB:02<B?<<?<(5:7)4)
@M01607:188:000000000-KTTC9:1:1101:18537:4309 1:N:0:GAAGTGCT+TAAGCGCA
CATCGCTGACGAGTAACCGGATCCCCGATCCGTGGACTTGTCAGCGACTGAGGAAACAGACTGGTTATAAGCTGAGGAAATCTGCATCATCTTCCTCAGCTCGTGGTGTTGCAGGAAATGCTCACCGTTAAGTCTGATGACGTGAACGGTCGTACCAAGATGTATAAAAACATCGTGGACGGCAACCATCAGATGGAGCCGGGCATGCCAGAATCCTTCAACGTATTGTTGAAAGAGATTCGTTCGCTGGGTATCAACATCGAACTGGAAGACGAGTAATTCTCGCTCAAACAGGTCACTG
+
CCCCCGGGGGGGCFGGGGGGGGGGGGGGGGGGGGGGGGGGGGGGGGGGGGGGGGGGGGGGGGGGGGGCFGGGGGGGGGGGGGGGGGGGGGGGGGGGGGGGFGGGGGGGGGGGGGGGGGGGGGGGGGGGGGGGGGGGGGGGGGGGGGGGGGGGGGGGGGGGGGGGGGGGGGGGGGGGGGGGGGGGGGGGGGGGGGGGGGGGCDEGGGGGGGGGGGGGFGGGGGGGGGGGGGGGGGFGGFFGFGCFGCCGFBGFFGFFFFF)):5?FGF@DF?FFFF>?FFFFFFF?6:?>?4<<::>4>:B4
@M01607:188:000000000-KTTC9:1:1101:25767:4314 1:N:0:GAAGTGCT+TAAGCGCA
CATCGCTGACGAGTAACCGGATCCCCGATCCGTGGACTTGTCAGCGACTGAGGAAACAGACAAAGCTTGTGCTGAGGAGAATCTAGAGATTTTCCTCAGCTCGACCCCCTGCAGGAAATGCTCACCGTTAAGTCTGATGACGTGAACGGTCGTACCAAGATGTATAAAAACATCGTGGACGGCAACCATCAGATGGAGCCGGGCATGCCAGAATCCTTCAACGTATTGTTGAAAGAGATTCGTTCGCTGGGTATCAACATCGAACTGGAAGACGAGTAATTCTCGCTCAAACAGGTCACTT
+
CCCCCGGGGGGGGGGGGGGGGFGGGGGGGGGGGGGGGGGFGGGGGG:@@FGGGGGGGGGGGGGGFGGAEFFGGGGGGGGGGGGGGGGGGGGGGFGGGGGGGGCGGGGGGGGGGFGGGFFGGGGGGFFGGGFGGGFGGGGGGGGGGGFGGGGGGGGGGGGGGGGGGGGGGGGGGGGGG>EGGCGGGGGDGGGGGGGGGGGGGDGGGG:EFGGFGGGGFGGGGFEGGGGGGGG>CFF<CAGGFGGGGG:DEEDFFGFFFF?FF?F@FGFFGF?@F<1(4:4FFABFB??FB<AB00:<:25>6
@M01607:188:000000000-KTTC9:1:1101:25838:4314 1:N:0:GAAGTGCT+TAAGCGCA
TATCGCTGACGAGTAACCGGATCCCCGATCCGTGGACTTGTCAGCGACTGAGGAAACAGACATCCTTCTTGCTGAGGAATTCATTAACACCGTCCTCAGCTGTTGTTCGTGCAGGAAATGCTCACCGTTAAGTCTGATGACGTGAACGGTCGTACCAAGATGTATAAAAACATCGTGGACGGCAACCATCAGATGGAGCCGGGCATGCCAGAATCCTTCAACGTATTGTTGAAAGAGATTCGTTCGCTGGGTATCAACATCGAACTGGAAGACGAGTAATTCTCGCTCAAACAGGTCACTG
+
CCCCCGGGGGGGGGGFGGGGGGGGGGGGGGGGGGGGGGGGGGGGGG@@CFGGGGGGGGGGGGGGGGG,FFGGGGGGGGGGGGGGGGGGGGGGGGGGGGGGGGGGGGGGGGGGGGGGGGGGGGGGGGGGGGGGGGGGGGGGGGGGGGGGGGGGGGGGGGGGGGGGGGGGGGGGGGGGGCGGGGGGGGGGFGGGGGGGGGGGGGGGGGGGGGGFGGGGFGGGGGGGGGGGGGGGGGFCGFGGFGGGGGGGEFGFFGFFFFFFFBFFFGFFGFBFFFB>BBFFFFFFFFF?>3<?F:?AFBFA)
@M01607:188:000000000-KTTC9:1:1101:12929:4323 1:N:0:GAAGTGCT+TAAGCGCA
CATCGCTGACGAGTAACCGGATCCCCGATCCGTGGACTTGTCAGCGACTGAGGAAACAGACCACGGGGCAGCTGAGGGATACAATTGCTCTGACCTCAGCGAGCACAACTGCAGGAAATGCTCACCGTTAAGTCTGATGACGTGAACGGTCGTACCAAGATGTATAAAAACATCGTGGACGGCAACCATCAGATGGAGCCGGGCATGCCAGAATCCTTCAACGTATTGTTGAAAGAGATTCGTTCGCTGGGTATCAACATCGAACTGGAAGACGAGTAATTCTCGCTCAAACAGGTCACTG
+
CCCCCGGGGGGGGGGGGGGGGGGGGGGGGGGGGGGGGGGGGGGGGGGGGGGGGGGGGGGGGGGGGGG7FGGGGGGGGGGGGGGGGGGGGGGGGGGGGGGGGGGGGGGGGGGGGGGGGGGGGGGGGGGGGGGGGGGGGGGGGGGGGGGGGGGGGGGGGGGGGGGGGGGGGGGGGGGGGGGGGGGGGGGGGGGGGGGGGGGGGGGGGGGGGGGGGGGGFGGGGGGGGGGFGGGGGGFGGFGGFGGGGGGGFFGFFGFF?FFFFFFFFGFFGFBFFFBBF?=4:::AB6:BFFFF:??A?FFB)
@M01607:188:000000000-KTTC9:1:1101:12340:4345 1:N:0:GAAGTGCT+TAAGCGCA
CATCGCTGACGAGTAACCGGATCCCCGATCCGTGGACTTGTCAGCGACTGAGGAAACAGACAGGAATCCGGCTGAGGTTAGCACGGCTTCTAACCTCAGCTCATAGCCGTGCAGGAAATGCTCACCGTTAAGTCTGATGACGTGAACGGTCGTACCAAGATGTATAAAAACATCGTGGACGGCAACCATCAGATGGAGCCGGGCATGCCAGAATCCTTCAACGTATTGTTGAAAGAGATTCGTTCGCTGGGTATCAACATCGAACTGGAAGACGAGTAATTCTCGCTCAAACAGGTCACTG
+
CCCCCGGGGGGGGGGGGGGGGGGGGGGGGGGGGGGGGGGGGGGGGGGGGGGGGGGGGGGGGGGGGGGFGGGGDGGGGGGGGGGGGGGGGGGGGGGFGGGGGGGGGGGGGGGGGGGGGGGGGGGGGGGGGGGGGGDGGGGGGGGGGGGGGGGGGGGGGGGGGGGGGGGGGGGGGGGGGGGGGGGGGGGGGGGFGGGGGGGGDGGGGFGGGGGGGGGGFGGFGGGGGCFGGGFGGGAGGFEGFGGGGGGGFFGFFGFFFFFFF?4FF<FFGF:FF<>1<?FFAA<9BF?29<AF?FFB0>B>)
@M01607:188:000000000-KTTC9:1:1101:14390:4349 1:N:0:GAAGTGCT+TAAGCGCA
CATCGCTGACGAGTAACCGGATCCCCGATCCGTGGACTTGTCAGCGACTGAGGAAACAGACAATGGATAGGCTGAGGATTCAAGGCCGGATGGCCTCAGCTAGAGCCAGTGCAGGAAATGCTCACCGTTAAGTCTGATGACGTGAACGGTCGTACCAAGATGTATAAAAACATCGTGGACGGCAACCATCAGATGGAGCCGGGCATGCCAGAATCCTTCAACGTATTGTTGAAAGAGATTCGTTCGCTGGGTATCAACATCGAACTGGAAGACGAGTAATTCTCGCTCAAACAGGTCACTT
+
CCCCCGGGGGGGGGGGGGGGGGGGGGGGGGGGGGGGGGGGGGGGGGGGGGGGGGGGGGGGGGGGGGG,<:CFGGGGGGFGGGGGGGGGGGGGGGGGGGGGGGGGGGGGGGGGGGGEGGGGGGGGGGGGGGGGGGGGGGGFGGGGGGGGGGGGGGGGGGGGGGGGGGGGGGGGGGGGGGGGEGGGGGGGGGGGGGGGGGGGGGGGGGGGGGGFGGGGFGGGGGGFGFGGFGFDGE=DFFGGFDGGGGG735C@FCF?FFFF?:@?@GFF5FBF@BF>BFFFFFFFF???>BFFFBFF>4?A)
@M01607:188:000000000-KTTC9:1:1101:26155:4350 1:N:0:GAAGTGCT+TAAGCGCA
CATCGCTGACGAGTAACCGGATCCCCGATCCGTGGACTTGTCAGCGACTGAGGAAACAGACGATTCCGTAGCTGAGGAATATTGCTAAGCGAACCTCAGCCACACATCATGCAGGAAATGCTCACCGTTAAGTCTGATGACGTGAACGGTCGTACCAAGATGTATAAAAACATCGTGGACGGCAACCATCAGATGGAGCCGGGCATGCCAGAATCCTTCAACGTATTGTTGAAAGAGATTCGTTCGCTGGGTATCAACATCGAACTGGAAGACGAGTAATTCTCGCTCAAACAGGTCACTG
+
CCCCCGGGGGGGGGGGGGGGGGGGGGGGGGGGGGGGGGGGGGGGGG@@CFGGGGGGGGGGGGGGGGG<FGGGGGGGGGGGGGGGGGGGGGGGGGGGGGGGGGGGGGGGGGGGGGGGGGGGGGGGGGGGGGGGGGGGGGGGGGGGGGGGGGGGGGGGGGGGGGGGGGGGGGGGGGGGGEGGGGGGGGGGGGGGGGGGGGGGGGGGGGGGGGGGGGGGFGGGGGGGGGGGGGFGGGFGGFGGFGGGGGGGFFGFFGFFFFFFFFFFFGFFGFFFFFF;?B?FFFFF???BF?FDFFFFFFFF)
@M01607:188:000000000-KTTC9:1:1101:14552:4354 1:N:0:GAAGTGCT+TAAGCGCA
CATCGCTGACGAGTAACCGGATCCCCGATCCGTGGACTTGTCAGCGACTGAGGAAACAGACTACACATAAGCTGAGGACCACAAAATACGATCCCTCACCTGTAGCCCATGCAGGAAATGCTCACCGTTAAGTCTTATGACGTGAACGGTCCTACCAAGATGTATAAAAACATCTTGGACGGCAACCATCAGATGGAGCCGGGCATGCCAGAATCCTTCAACGTATTGTTGAAAGAGATTCGTTCGCTGGGTATCAACATCGAACTGGAAGACGAGTAATTCTCGCTCAAACAGGTCACTT
+
CCCCCGDCFCFGGCCAGAEGGDEC@F:++@F@DD@FFCG,EE<CCEFCEGGFG?EGGEDFGFF<CFGCCC@@E,C<,CDCF,6F<CCEC,DF=BF,,:,9C85?<A,BFB=8,A=8F4?AEA?FG8:E:7D,:,,,CB<,5C?@,BBB=+@+7C<FFFF8FFGF9@;FDFGC=@,37,3D+>BE88<C9>3,,,,,3,2>8**4=8,?EEG8E7<,42C?F:**=FG+=@47:<6<*):C+9>FG:59B><7B4*7@?6?B4<?@C?FC607?<9(237B<4))-(2,().5142558,).
@M01607:188:000000000-KTTC9:1:1101:15371:4364 1:N:0:GAAGTGCT+TAAGCGCA
CATCGCTGACGAGTAACCGGATCCCCGATCCGTGGACTTGTCAGCGACTGAGGAAACAGACACTTGATTCGCTGAGGGGCGAAACAGATCACGCCTCAGCAGTAATGATTGCAGGAAATGCTCACCGTTAAGTCTGATGACGTGAACGGTCGTACCAAGATGTATAAAAACATCGTGGACGGCAACCATCAGATGGAGCCGGGCATGCCAGAATCCTTCAACGTATTGTTGAAAGAGATTCGTTCGCTGGGTATCAACATCGAACTGGAAGACGAGTAATTCTCGCTCAAACAGGTCACTG
+
CCCCCGGGGGGGGGGGGGGGGGGGGGGGGGGGGGGGGGGGGGGGGGGGGGGGGGGGGGGGGGGGGGG,<<BFGGGGGGGGGGGGGGGGGGGGGGGGGGGGGGGGGGGGGGGGGGGGGGGGGGFGGGGGGGGGGGGGGGGGGGGGGGGGGGGGGGGGGGGGGGGGGGGGGGGGGGGGDGEGCEEGGGGGGGGGGGGGGGGGDGGGGGGGGGGGGGGGFGGGGGGGGGGGGFCFGGFGGFGGFGGGGGGGFFGFFGFFFFFFFFFFFGFFGFFFFB9;:?FFFABDFF?BFF<B<?FB>25A)
@M01607:188:000000000-KTTC9:1:1101:7677:4368 1:N:0:GAAGTGCT+TAAGCGCA
CATCGCTGACGAGTAACCGGATCCCCGATCCGTGGACTTGTCAGCGACGAGGAAACAGACCTTCGACGTGCTGAGGCATACCTCATACTTCTCCTCAGCTTGAAAATATGCAGGAAATGCTCACCGTTAAGTCTGATGACGTGAACGGTCGTACCAAGATGTATAAAAACATCGTGGACGGCAACCATCAGATGGAGCCGGGCATGCCAGAATCCTTCAACGTATTGTTGAAAGAGATTCGTTCGCTGGGTATCAACATCGAACTGGAAGACGAGTAATTCTCGCTCAAACAGGTCACTGC
+
CCCCCGGGGGGGGGGGGGGGGGGGGGGGGGGGGGGGGGGGGGGGGGGGGGGGGGGGGGGGGGGGGGG:FBFGGGGGGGGGGGGGGGGGGGGGGGGGGGGGGGGGGGGGGGGGGGGGGGGGGGGGGGGGGGFDGGGGGGGGGGGGGGGGGGGGGGGGGGGGGGGGGGGGGGGGGGGGDGGEGGGGGGGCGGGGGGGGGGGBEGGGGGGGGFGGGGGGFGGGGGDFGGDFGGDGGGFGGFGGFGGGGGGGFFGFFGFF:@FF08FFFGFFGFBFEFFFFFFFF<ABFF?>B<?F??B:?FFA)
@M01607:188:000000000-KTTC9:1:1101:12477:4373 1:N:0:GAAGTGCT+TAAGCGCA
CATCGCTGACGAGTAACCGGATCCCCGATCCGTGGACTTGTCAGCGACTGAGGAAACAGACGTTAAAGGAGCTGAGGTGATGGTACAACTAAACCTCAGCTTAGAAGAGTGCAGGAAATGCTCACCGTTAAGTCTGATGACGTGAACGGTCGTACCAAGATGTATAAAAACATCGTGGACGGCAACCATCAGATGGAGCCGGGCATGCCAGAATCCTTCAACGTATTGATGAAAGAGATTCGTTCGCTGGGTATCAACATCGAACTGGAAGACGAGTAATTCTCGCTCAAACAGGTCACTG
+
CCCCCGGGGGGGGGGGGGGGGGGGGGGGGGGGGGGGGGGGGGGGGGGGGGGGGGGGGGGGGGGGGGG9FFGGGGGGGGGGGGGGGGGGGGGGGGGGGGGGGGGGGGGGGGGGGGGGGGGGGGGGGGGGGGGGGGGGGGGGGGGGGGGGGGGGGGGGGGGGGGGGGGGGGGGGGGGGGGGGGGGGGGGGGGGGGGGGGGGGGGGGGGGGGGGGGGGGFGGGGGGGGGGD?FGFGGFGGFGGFGGGGGGGFFGFFGFFFFFFFBFFFGFFGFF:FFFB?FFFFBFFB?:BFFFFF?6>?FF>)
@M01607:188:000000000-KTTC9:1:1101:14073:4376 1:N:0:GAAGTGCT+TAAGCGCA
CATCGCTGACGAGTAACCGGATCCCCGATCCGTGGACTTGTCAGCGACTGAGGAAACAGACGGTACACTGGCTGAGGCTCCAGATCGTATATCCCTCAGCTTGTCCCTTTGCAGGAAATGCTCACCGTTAAGTCTGATGACGTGAACGGTCGTACCAAGATGTATAAAAACATCGTGGACGGCAACCATCAGATGGAGCCGGGCATGCCAGAATCCTTCAACGTATTGTTGAAAGAGATTCGTTCGCTGGGTATCAACATCGAACTGGAAGACGAGTAATTCTCGCTCAAACAGGTCACTG
+
CCCCCGGGGGGGGGGGGGGGGGGGGGGGGGGGGGGGGGGGGGGGGGGGGGGGGGGGGGGGGGGGGGGCFFGGGGGGGG@FGFFFFCFFGGGGGGGGGGGGGGGGGGGGGGGGGGGGGGGGGGGGGGGGGGGGGGGGGGGGGGGGGGGGGGGGGGGGGGGGGGGGGGGGGGGGGGGGGGGGGGGGGGGGGGGGGGGGGGGDGGGGGGFGGGGGGGGFFGGGGGGGGGGGGGGGGGFGCFCFFGGGGGGGEDGFFGFF?:4?BFFFFGFFGFFFFF>>FFFFFBFAF((,7<ADFF08??FF)
@M01607:188:000000000-KTTC9:1:1101:22857:4377 1:N:0:GAAGTGCT+TAAGCGCA
CATCGCTGACGAGTAACCGGATCCCCGATCCGTGGACTTGTCAGCGACTGAGGAAACAGACAGGATTACTGCTGAGGCTCGACTCACCGCAAACCTCAGCTATTATGGATGCAGGAAATGCTCACCGTTAAGTCTGATGACGTGAACGGTCGTACCAAGATGTATAAAAACATCGTGGACGGCAACCATCAGATGGAGCCGGGCATGCCAGAATCCTTCAACGTATTGTTGAAAGAGATTCGTTCGCTGGGTATCAACATCGAACTGGAAGACGAGTAATTCTCGCTCAAACAGGTCACTT
+
CCCCCGGGGGGGGGGGGFGGGGGGGGGGGGGGGGGGGGGGGGGGGGGGGG<FGGGGGGGGGGGGGGG,:CFGGGGGGGGGGGGGGGGGGGGGGGGGGGGGGGGGGGGGGGGGGGGGGGGGGGGGGGGGGGGGGGGGGGGGGGGGGGGGGGGGGGGGGGGGGGGGGGGGGGGGGGGGFGGGGGGGGGGGGGGGGGGGGGGGGGGGGGGGGGFDGGGGFGFGGGGGGGGGGGGGGGFGGACGFGGGGGGGFFGFFFFFF:?FFFFFFGFFGFFFFBB9?FFF2<A>FFFFFFFF:2:B?F7>)
@M01607:188:000000000-KTTC9:1:1101:13263:4390 1:N:0:GAAGTGCT+TAAGCGCA
CATCGCTGACGAGTAACCGGATCCCCGATCCGTGGACTTGTCAGCGACTGAGGAAACAGACCCAGTCCGTGCTGAGGCGTCTAATCCTGTGTTCCTCAGCATACAACGTTGCAGGAAATGCTCACCGTTAAGTCTGATGACGTGAACGGTCGTACCAAGATGTATAAAAACATCGTGGACGGCAACCATCAGATGGAGCCGGGCATGCCAGAATCCTTCAACGTATTGTTGAAAGAGATTCGTTCGCTGGGTATCAACATCGAACTGGAAGACGAGTAATTCTCGCTCAAACAGGTCACTG
+
CCCCCGGGGGGGGGGGGGGGGGGGGGGGGGGGGGGGGGGGGGGGGGGGGGGGGGGGGGGGGGGGGGGGGGGGGGGGGGGGGGGGGGGGGGGGGGGGGGGGGGGGGGGGGGGGGGGGGGGGGGGGGGGGGGGGGGGGGGGGGGGGGGGGGGGGGGGGGGGGGGGGGGGGGGGGGGGGGGGGGGGGGGGGGGGGGGGGGGGGGGGGGGGGGGGGGGGGFGGGGGGGGGGGGGGGGGFGFFGGCGGGGGGGFFGFFFFFFFFFFFFFFGFFGFFFFFFFFFFFFFAA?FFBBFDBBBFFBF74)
@M01607:188:000000000-KTTC9:1:1101:7590:4395 1:N:0:GAAGTGCT+TAAGCGCA
CATCGCTGACGAGTAACCGGATCCCCGATCCGTGGACTTGTCAGCGACTGAGGAAACAGACTGCACACCGGCTGAGGACTACTCACAAATGGACCTCAGCTGGTTCCCCTGCAGGAAATGCTCACCGTTAAGTCTGATGACGTGAACGGTCGTACCAAGATGTATAAAAACATCGTGGACGGCAACCATCAGATGGAGCCGGGCATGCCAGAATCCTTCAACGTATTGTTGAAAGAGATTCGTTCGCTGGGTATCAACATCGAACTGGAAGACGAGTAATTCTCGCCCAAACAGGTCACTG
+
CCCCCGGGGFGGGGGGGGGGGGGGGGGGGGGGGGGGGGGGGGGGGGGGGGEGGGGGGGGGGGGGGGG<@FGGGGGGGGGGGGGGGGGGGGGGGGGGGGGGGGGGGGGGGGGGGGGGGGGFGGGGGGGGGGGGGGGGGGGGGGGGGGGGGGGGGGGGGGGGGGGGGGGGGGGGGGGGGGGGGGGGGGGGGGGGGGGGGGGGDGGGGGCFGGGGGGGGFGGGGGGFGGGGFGGGGGFGGFGGFGFGGGGGEFGFFG?FFF@F??@FFGFFGFFF48>>?FFFAAA>?(((-36((8?B22)))
@M01607:188:000000000-KTTC9:1:1101:23242:4397 1:N:0:GAAGTGCT+TAAGCGCA
CATCGCTGACGAGTAACCGGATCCCCGATCCGTGGACTTGTCAGCGACTGCGGAAACAGACATTGGATCGGCTGAGGTACTATTAAGGAAGTGCCTCAGCAACGACAACTGCAGGAAATGCTCACCGTTAAGTCTGATGACGTGAACGGTCGTACCAAGATGTATAAAAACATCGTGGACGGCAACCATCAGATGGAGCCGGGCATGCCAGAATCCTTCAACGTATTGTTGAAAGAGATTCGTTCGCTGGGTATCAACATCGAACTGGAAGACGAGTAATTCTCGCTCAAACAGGTCACTT
+
CCCCCGGGGGGGGGGGGGGGGGGGGGGGGGGGGGGGGGGGGGGGGGGGGG8FGGGGGGGGGGGGGGGDFGGGGGGGGGGGGGGGGGGGGGGGGGGFGGGGGGGGGGGGGGGGGGGGGGGGGGGGGGGGGGGGGGGGGGGGGGGGGGGGGGGGGGGGGGGGGGGGGGGGGGGGGGGGGGGGGGGGGGGGGGFGGGGGGGGGGGGGGGGGGGGGGGGGFGGFGGGGGGGGGGCCGFFGGFFGFGGGGGGGFFGFFCFF?F@FFFFF>GFFCF?FFF9(3<FFFA>>FF??;FAF11?A?F?A)
@M01607:188:000000000-KTTC9:1:1101:22190:4398 1:N:0:GAAGTGCT+TAAGCGCA
CATCGCTGACGAGTAACCGGATCCCCGATCCGTGGACTTGTCAGCGACTGAGGAAACAGACCTCTAGAATGCTGAGGAGTTATATTCGATTGCCCTCAGCCTTGTTAACTGCAGGAAATGCTCACCGTTAAGTCTGATGACGTGAACGGTCGTACCAAGATGTATAAAAACATCGTGGACGGCAACCATCAGATGGAGCCGGGCATGCCAGAATCCTTCAACGTATTGTTGAAAGAGATTCGTTCGCTGGGTATCAACATCGAACTGGAAGACGAGTAATTCTCGCTCAAACAGGTCACTG
+
CCCCCGGGGGGGGGGGGGGGGGGGGGGGGGGGGGGGGGGGGGGGGGGGGG,EGGGGGGGGGGGGGGG,:EFGGGGGGGGGGGGGGGGGGGGGGGGGGGGGGGGGGGGGGGGGGGGGGGGGGGGGGGGGGGGGGGGGGGGGGGGGGGGGGGGGGGGGGGGGGGGGGGGGGGEGGGGGFGEGGGGGGGGGFGFFFGGGGGGGGGGGGGGGGGGDFGGGFGGGGGE5CGGGGGGFG<6<<AGGFGGGGGGDEFGFFGFFFFFFFF@FFD4?7F::??>62:FFF<<<?F?<FFFBB?BFBF:A)
@M01607:188:000000000-KTTC9:1:1101:16809:4404 1:N:0:GAAGTGCT+TAAGCGCA
CATCGCTGACGAGTAACCGGATCCCCGATCCGTGGACTTGTCAGCGACTGAGGAAACAGACAACTTGGCTGCTGAGGCGTTGAAAATAGATGCCCTCAGCTGTTGGAAGTGCAGGAAATGCTCACCGTTAAGTCTGATGACGTGAACGGTCGTACCAAGATGTATAAAAACATCGTGGACGGCAACCATCAGATGGAGCCGGGCATGCCAGAATCCTTCAACGTATTGTTGAAAGAGATTCGTTCGCTGGGTATCAACATCGAACTGGAAGACGAGTAATTCTCGCTCAAACAGGTCACTG
+
CCCCCGGGGGGGFGGGGGGGGGGGGGGGGGGGGGGGGGGGGGGGGGGGGGGGGGGGGGGGGGGGGGG8FGGGGGGGGGGGGGGGGGGGGGGGGGGGGGGGGGGGGGGGGGGGGGGGGGGGGGGGGGGGGGGGGGGGGGGGGGGGGGGGGGGGGGGGGGGGGGGGGGGGGGGGGGGGGGGGGGGGGGFGGGGGGGGGGGGGGGGGGGGGGGGGGGGGFGGGGGGFGGGGGGGGGGFGGFGGFGGGGGGGFFGFFFFFFFFFF?FFFGFFGFFFFBBFFFFFFAAFFFF?B<A?F?0<2:>4)
@M01607:188:000000000-KTTC9:1:1101:11804:4417 1:N:0:GAAGTGCT+TAAGCGCA
CATCGCTGACGAGTAACCGGATCCCCGATCCGTGGACTTGTCAGCGACTGAGGAAACAGACATGGGCAAAGCTGAGGAAATGTATAGTAGGAGCCTCAGCAACAACTCATGCAGGAAATGCTCACCGTTAAGTCTGATGACGTGAACGGTCGTACCAAGATGTATAAAAACATCGTGGACGGCAACCATCAGATGGAGCCGGGCATGCCAGAATCCTTCAACGTATTGTTGAAAGAGATTCGTTCGCTGGGTATCAACATCGAACTGGAAGACGAGTAATTCTCGCTCAAACAGGTCACTG
+
CCCCCGGGGGGGGGGGGGGGGGGGGGGGGGGGGGGGGGGGGGGGGGGGGGGGGGGGGGGGGGGGGGG,::CFGGGGGGGGGGGGGGGGGGGGGGGGGGGGGGGGGGGGGGGGGGGGGGGGGGGGGGGGGGGGGGGGGGGGGGGGGGGGGGGGGGGGGGGGGGGGGGGGGGGGGGGGGGGGGGGGGGGGGGGGGGGGGGGGGGGGGGGGGGGGGGGGFGGGGGGGGGGGGGGGGGFGGFGGFGGFGGGGEFGFFGFFFFFFDFFFFGF?GF?FFF>6<<FFFA><??FFB>2??<<>:?><)
@M01607:188:000000000-KTTC9:1:1101:16563:4417 1:N:0:GAAGTGCT+TAAGCGCA
CATCGCTGACGAGTAACCGGATCCCCGATCCGTGGACTTGTCAGCGACTGAGGAAACAGACAATACACACGCTGAGGTGCGTCTCATTGACTGCCTCAGCTGCTCGCACTGCAGGAAATGCTCACCGTTAAGTCTGATGACGTGAACGGTCGTACCAAGATGTATAAAAACATCGTGGACGGCAACCATCAGATGGAGCCGGGCATGCCAGAATCCTTCAACGTATTGTTGAAAGAGATTCGTTCGCTGGGTATCAACATCGAACTGGAAGACGAGTAATTCTCGCTCAAACAGGTCACTG
+
CCCCCGGGGGGGGGGGGGGGGDGGGGGGGGGGGGGGGGGGGGGGGGDEGGGGGGGGGGGGDGGGGGGDGGFGGGGGGGGGGGGGGGGGFGGGGFGGGGCGFGGGGGGGGGGGGGGGGFGGGGGGGFFFGGGFGGDFFGGGGGGGGGFGGGGGGGGGGGGGCGFGFFGGGGGGGFGGGCGGGGGGGGGGGG?F9?FFFFFGCGGGGCCDGGGGGGGCAGGGGCA8EFCFGG<GGF=FCAGGFGCGGGGG:BGFFFFFFFFF7?FF:FFFGFF>F<392??=26<4?:(37>>FFFFD??BA)
@M01607:188:000000000-KTTC9:1:1101:19703:4427 1:N:0:GAAGTGCT+TAAGCGCA
CATCGCTGACGAGTAACCGGATCCCCGATCCGTGGACTTGTCAGCGACTGAGGAAACAGACTTCAGATCAGCTGAGGAGAGCACTATTAATTGCCTCAGCGTTCCCAAGTGCAGGAAATGCTCACCGTTAAGTCTGATGACGTGAACGGTCGTACCAAGATGTATAAAAACATCGTGGACGGCAACCATCAGATGGAGCCGGGCATGCCAGAATCCTTCAACGTATTGTTGAAAGAGATTCGTTCGCTGGGTATCAACATCGAACTGGAAGACGAGTAATTCTCGCTCAAACAGGTCACTG
+
CCCCCGGGGGGGGGGGGGGGGGGGGGGGGGGGGGGGGGGGGGGGGGGGGGGGGGGGGGGGGGGGGGG,:CFFGGGGGGGGGGGGGGGGGGGGGGGGGGEGGGGGGGGGGGGGGGGGGGGGGGGGGGGGGGGGGGGGGGGGGGGGGGGGGGGGGGGGGGGGGGGGAFGGGGGGGGGGGGGGGGGGGGGGGGGGFGGGGGGGDGGGGGGGGGGG=CGFFGGGGGGGGGGGGGGGGGFGGFGGFGGGGDDGFFGFFD?FFF@FFFFF@GFFGF:FF?39?BFFD2:>:?BFFFF?FBFA?7:A)
@M01607:188:000000000-KTTC9:1:1101:14331:4430 1:N:0:GAAGTGCT+TAAGCGCA
CATCGCTGACGAGTAACCGGATCCCCGATCCGTGGACTTGTCAGCGACTGAGGAAACAGACTGATAGGACGCTGAGGCATTACGGCCTTGAGGCCTCAGCCAGATAAATTGCAGGAAATGCTCACCGTTAAGTCTGATGACGTGAACGGTCGTACCAAGATGTATAAAAACATCGTGGACGGCAACCATCAGATGGAGCCGGGCATGCCAGAATCCTTCAACGTATTGTTGAAAGAGATTCGTTCGCTGGGTATCAACATCGAACTGGAAGACGAGTAATTCTCGCTCAAACAGGTCACTG
+
CCCCCGGGGGGGGGGGGGGGGGGGGGGGGGGGGGGGGGGGGGGGGGGGGGGGGGGGGGGGGGGGGGGCFGGGGGGGGGGGGGGGGGGGGFFGGGGGGGGGGGGGGGGGGGGGGGGGGGGGGGGGGGGGGGGGGGGGGGGGGGGGGGGGGGGGGGGEGGGFGGGGGGGGGGGGGGGGGGEGGGGGGGGGGGGGGGGGGGGGGGGGGFGGGGGGGGFFFGGGGGGCECGFFGFGGGFGGFGGFGGGGGGGFFGFFGFFFFFFFFFFFGFFGF?FFFBBFFFFFABD?(-4>DFFB?BF:??A)
@M01607:188:000000000-KTTC9:1:1101:23852:4431 1:N:0:GAAGTGCT+TAAGCGCA
CATCGCTGACGAGTAACCGGATCCCCGATCCGTGGACTTGTCAGGACTGAGGAAACAGACATAAAAGTCGCTGAGGGGGCCATAGAGATTGACCTCAGCTACAAGAATGTGCAGGAAATGCTCACCGTTAAGTCTGATGACGTGAACGGTCGTACCAAGATGTATAAAAACATCGTGGACGGCAACCATCAGATGGAGCCGGGCATGCCAGAATCCTTCAACGTATTGTTGAAAGAGATTCGTTCGCTGGGTATCAACATCGAACTGGAAGACGAGTAATTCTCGCTCAAACAGGTCACTG
+
CCC9CGF;@FEGCFFGGFGCEEGA@D@@CEGGGDFCF9CFFFGGGD<CFGFG@FFGGFFGGCFFGF@ECFGCEFFGEDC=FGDGCGFGGGGEGFBFDEGGGGGGFGGGGGAFEEE?EFFGGGGGGCG=B?FFFGGGGC?F94C=<FDECBFCFGGE<ECFCEGCFCFGGBFGCGGGCE>,5@E8EGGGGCEFG?9?FFGG88:CEB6CGGGFECFE=D?FFGD>CFF9CG4CCFFDGACCFGCFFCDGF@DFFCFFF@FFF?@:>D@?<)0)719>?BBBA<>A?:(8>?<?F:?BF?:))
@M01607:188:000000000-KTTC9:1:1101:21563:4434 1:N:0:GAAGTGCT+TAAGCGCA
CATCGCTGACGAGTAACCGGATCCCCGATCCGTGGACTTGTCAGCGACTGAGGAAACAGACAATTTTCGCGCTGAGGCTACAGTAATGTCCTGCCTCAGCGGTTAGACGTGCAGGAAATGCTCACCGTTAAGTCTGATGACGTGAACGGTCGTACCAAGATGTATAAAAACATCGTGGACGGCAACCATCAGATGGAGCCGGGCATGCCAGAATCCTTCAACGTATTGTTGAAAGAGATTCGTTCGCTGGGTATCAACATCGAACTGGAAGACGAGTAATTCTCGCTCAAACAGGTCACTG
+
CCCCCGGGGGGGGGGGGGGGGGGGGGGGGGGGGGGGGGGGGGGGGGGGDG,EFGGGGGGGGGGGGGG<@FEGGGGGGGGGGGGGGGGGGGGGGGGGGGEFGGGGGGGGGGGGGGGGGGFGGGGGGGGGGGGGGGGGGGGGGGGGGGGGEGGGFGGGGGGGGGGGGGGGGFGGGGGGFGGGGGGGGGGGGGGGGGGGGGDEEEGEGGGGGGGGGGGFA7CGGGGF6CGGGGGGGGF44??FFGFDFDGC5<D:BGFF*<FF?:?FFGFFGFFFFFFF6<F@>DAA?FFB68BB??BA0::>2
@M01607:188:000000000-KTTC9:1:1101:9348:4439 1:N:0:GAAGTGCT+TAAGCGCA
CATCGCTGACGAGTAACCGGATCCCCGATCCGTGGACTTGTCAGCGACTGAGGAAACAGACAGATACGAAGCTGAGGTTAATGCCTTCATTTGCCTCAGCGAATGGTGATGCAGGAAATGCTCACCGTTAAGTCTGATGACGTGAACGGTCGTACCAAGATGTATAAAAACATCGTGGACGGCAACCATCAGATGGAGCCGGGCATGCCAGAATCCTTCAACGTATTGTTGAAAGAGATTCGTTCGCTGGGTATCAACATCGAACTGGAAGACGAGTAATTCTCGCTCAAACAGGTCACTG
+
CCCCCGGGGGGGGGGGGGGGGGGGGGGGGGGGGGGGGGGGGGGGGGGGGGGGGGGGGGGGGGGGGGGGGGGGGGGGGGGGGGGGGGGGGGGGGGGGGGGGGGGGGGGGGGGGGGGGGGGGGGGGGGGGGGGGGGGGGGGGGGGGGGGGGGGGGGGGGGGGFGGGFGGGGGGGFGEGGEGGGGGGGGGGGGGDGGGGGGGGGEGGGGGGGGGGGGGGFGGGGGGGGGGGGGGGGGFGGFGGFGGGGGGGFFGFFGFFFFFFFFFFFGFFGF18F?1;2:FFBFAFFF::B74,3:?AD>7<)
@M01607:188:000000000-KTTC9:1:1101:4834:4449 1:N:0:GAAGTGCT+TAAGCGCA
CATCGCTGACGAGTAACCGGATCCCCGATCCGTGGACTTGTCAGCGACTGAGGAAACAGACAGTAACTACGCTGAGGTTCATTTATTAGAACACCTCAGCCACCGACATTGCAGGAAATGCTCACCGTTAAGTCTGATGACGTGAACGGTCGTACCAAGATGTATAAAAACATCGTGGACGGCAACCATCAGATGGAGCCGGGCATGCCAGAATCCTTCAACGTATTGTTGAAAGAGATTCGTTCGCTGGGTATCAACATCGAACTGGAAGACGAGTAATTCTCGCTCAAACTGGTCACTT
+
<CCCCGGG7FGGGGGGGGGG7@C,EGGGGGGGGGEGGGGFGFGCFECEEG8FFAFDGDGEFGGGGGGDDEFFFEGGGFFGFGFFGGEGGDGFEEGGDFADGGFFGGEGGGGGGGFGF,EFGFAAE8FEC@7EAAGGGGFCFECFGFGFEEGGEGGEGGEFFGGFFFFG,E<DFGEGGC>:EED>CFGG,,,<?;CFGCF8*8:CCFEFGFFCGGG+@FGGGFEFGGGFCFGGFGF4<5+:ADDFCCDDEBC:47?*9FFFB??4>GFFF44).4>>BFFFBA<A(((,42))).36<A:B)
@M01607:188:000000000-KTTC9:1:1101:20909:4453 1:N:0:GAAGTGCT+TAAGCGCA
CATCGCTGACGAGTAACCGGATCCCCGATCCGTGGACTTGTCAGCGACTGAGGAAACAGACGAAGGGGTAGCTGAGGTGGTTTTAGAGTATAACCTCAGCCTCTAAAAATGCAGGAAATGCTCACCGTTAAGTCTGATGACGTGAACGGTCGTACCAAGATGTATAAAAACATCGTGGACGGCAACCATCAGATGGAGCCGGGCATGCCAGAATCCTTCAACGTATTGTTGAAAGAGATTCGTTCGCTGGGTATCAACATCGAACTGGAAGACGAGTAATTCTCGCTCAAACAGGTCACTG
+
CCCCCGGGGGGGGGGGGGGGGGGGGGGGGGGGGGGGGGGGGGGGGGGGGGGGGGGGGGGGGGGGGGG7FEGGGGGGGGGGGGGGGGGGGGGGGGGDGGGGGGGGGGGGGGGGGGGGGGGGGGGGGGGGGGGGGGGGGGGGGGGGGGGGGGGGGGGGGGGGGGGGGGGGGGGGGGGGGGGGGGGGGGGGGGGGGGGGGGGGGGGGGGGGGGGGG7FGFGGGGGGGGGGGGGGGGGFFGFGGFGFGGGGGFFGFF4FFFFFFF<FFFGFFGFBFFFF>FBFFBAAAB01:B<<?6<FBFFFF2
@M01607:188:000000000-KTTC9:1:1101:25262:4455 1:N:0:GAAGTGCT+TAAGCGCA
CATCGCTGACGAGTAACCGGATCCCCGATCCGTGGACTTGTCAGCGACTGAGGAAACAGACGTTTGGTTTGCTGAGGGATGCTTGAGATTGTACCTCAGCTTTCACGTGTGCAGGAAATGCTCACCGTTAAGTCTGATGACGTGAACGGTCGTACCAAGATGTATAAAAACATCGTGGACGGCAACCATCAGATGGAGCCGGGCATGCCAGAATCCTTCAACGTATTGTTGAAAGAGATTCGTTCGCTGGGTATCAACATCGAACTGGAAGACGAGTAATTCTCGCTCAAACAGGTCACTT
+
CCCCCGGGGGGGGGGGGGGGGGGGGGGGGGGGGGGGGGGGGGGGGG@@CFGGGGGGGGGGGGGGGGGFGGGGGGGGGGGGGGGGGGGGGGGGGGGGGGGGGGGGGGGGGGGGGGGGGGGGGGGGGGGGGGGGGGGGGGGGGGGGGGGGGGGGGGGGGGGGGGGGGGGGGGGGGGGGGEGGGGGGGGGGGGGGGGGGGGGGGGGGGGGGGGGGGGGGFGGGGGGGGGGGGGGGGFFGGFGGFGGGGGGDFFGFFGFFFFFFFFFFFGFFGFFFFFFFFFFFFFFFF:?BFF>BFFFFFFFF)
@M01607:188:000000000-KTTC9:1:1101:26232:4456 1:N:0:GAAGTGCT+TAAGCGCA
CATCGCTGACGAGTAACCGGATCCCCGATCCGTGGACTTGTCAGCGACTGAGGAAACAGACGAAATTCAGGCTGAGGCAGAATGTGAAGGCAGCCTCAGCAATACAAGCTGCAGGAAATGCTCACCGTTAAGTCTGATGACGTGAACGGTCGTACCAAGATGTATAAAAACATCGTGGACGGCAACCATCAGATGGAGCCGGGCATGCCAGAATCCTTCAACGTATTGTTGAAAGAGATTCGTTCGCTGGGTATCAACATCGAACTGGAAGACGAGTAATTCTCGCTCAAACAGGTCACTG
+
CCCCCGGGGGGGGGGGGGGGGGGGGFEGGGGGGGDGGFGGGFGGGG@8@@FEGGGGGGGGGGGDGGG<FEFGGGFGGFGGGGGGGGGGGGGGGGGGGGGGGGGGGGGGGGGGFFGGGGGGGGFFGGGGGGGGGFGGGGCG<FGGGGGGGGGGGGGGGGGGGGGGGGGFGGGGGGGGGFGGGDEEGGGGGGGGGGGGGFGGGGGGGGGGGGGEEF7EFGGFFGGGFGGGGGCCD?FFFFGGFDGGGCDGFFGFFGFFFFFFFFFFFGFFD?BF?:9>?BBF<AB>?BBFF?A<BFFA7>?F)
@M01607:188:000000000-KTTC9:1:1101:16881:4464 1:N:0:GAAGTGCT+TAAGCGCA
CATCGCTGACGAGTAACCGGATCCCCGATCCGTGGACTTGTCAGCGACTGAGGAAACAGACCAACATATTGCTGAGGTTAGGTCGCGGCCTATCCTCAGCAGTAACTCCTGCAGGAAATGCTCACCGTTAAGTCTGATGACGTGAACGGTCGTACCAAGATGTATAAAAACATCGTGGACGGCAACCATCAGATGGAGCCGGGCATGCCAGAATCCTTCAACGTATTGTTGAAAGAGATTCGTTCGCTGGGTATCAACATCGAACTGGAAGACGAGTAATTCTCGCTCAAACAGGTCACTG
+
CCCCCGGGGGGGEGGGGGGGGGGGGGGGGGGGGGGGGGGGGGGGGGGGGGGGGGGGGGGGGGGGGGG,<EEGGGGGGGGGGGGGGGGGGGCGGGGGGGGGGGGGGGGGGGGGGGGGGGGGGGGGGGGGGGGGGGGGGGGGGGGGGGGGGGGGGGGGGGGGGGGFFGGGGGGGGGGGGGGGGGGGGGGGGGGGGGGGGGGGGEGGGGGGGGGGGGGGFGGGGGGGGGGGGGGGGGFGGFGGFDGGGGGGFFGFFGFFFFFFB:F@FGFFGFFFFBFBFFFFFFFFFFFFF7<>B?:A:BFB)
@M01607:188:000000000-KTTC9:1:1101:16989:4486 1:N:0:GAAGTGCT+TAAGCGCA
CATCGCTGACGAGTAACCGGATCCCCGATCCGTGGACTTGTCAGCGACTGAGGAAACAGACACCCAGGCTGCTGAGGTGAGCAACCGTCAGAACCTCAGCAACCCAAACTGCAGGAAATGCTCACCGTTAAGTCTGATGACGTGAACGGTCGTACCAAGATGTATAAAAACATCGTGGACGGCAACCATCAGATGGAGCCGGGCCTGCCAGAATCCTTCAACGTATTGTTGAAAGAGATTCGTTCGCTGGGTATCAACATCGAACTGGAAGACGAGTAATTCTCGCTCAAACAGGTCACTG
+
CCCCCFGG76FFCFFGGEGGGDGGGGGC@@@CFGEGGG?FGEF@FC@@FGGGGGGGFCFDFCGGGCFEGGFGGFGGGGGGGGGGGGGFE:CFGGEFFGGGGGC=CF<FFDFEGGDFFGFEGFGGGGGFGGEFGGGGG<FFGGC7DFGF@F7=@FG+F>ABFFGGGFGEGGGGF8C@CGGCEGGGGFGDFGGGGGGGGGGG>>EG*;*:=?CF*<C8@FGFGFCDFGGF<:FFGGFGGA<:=DGFGDG<>>DFFF?6FFF:?BFFFGFF46:FF(9>:BF?<26<:B?:12<???:B22:A4
@M01607:188:000000000-KTTC9:1:1101:16739:4496 1:N:0:GAAGTGCT+TAAGCGCA
CATCGCTGACGAGTAACCGGATCCCCGATCCGTGGACTTGTCAGCGACTGAGGAAACAGACGTTGTTGTAGCTGAGGTGTAAAATTGCTTTATCCTCAGCCTGGTTGTTTGCAGGAAATGCTCACCGTTAAGTCTGATGACGTGAACGGTCGTACCAAGATGTATAAAAACATCGTGGACGGCAACCATCAGATGGAGCCGGGCATGCCAGAATCCTTCAACGTATTGTTGAAAGAGATTCGTTCGCTGGGTATCAACATCGAACTGGAAGACGAGTAATTCTCGCTCAAACAGGTCACTG
+
CCCCCGGGGGGGGGGGGGGGGGGGGGGGGGGGGGGGGGGGGGGGGGGGGGGGGGGGGGGGGGGGGGG,EFGGGGGGGFGGGGGGGGGGGGGGGGGGGGGGGGGGGGGGGGGGGGGGGGGGGGGGGGGGGGGGGGGGGGGGGGGGGGGGGGGGGGGGGGGGGGGGGGGGGGGGGGGGGGDGGGGGGGGGGGGGGGGGGGGGEGEGGGGGGGGGGGGGFGGGGGGGGGGGGGGGGFFFGFGGFGGGGGGGFFGFFGFFFFFFFFFFFGFFGFF@:?FBFFF?<DFFF::BFFABFF?>BDBF2
@M01607:188:000000000-KTTC9:1:1101:8622:4504 1:N:0:GAAGTGCT+TAAGCGCA
CATCGCTGACGAGTAACCGGATCCCCGATCCGTGGACTTGTCAGCGACTGCGGAAACAGACTATATTCGGGCTGAGGGGCCTACGTGTGCCACCCTCAGCTACGACAAATGCAGGAAATGCTCACCGTTAAGTCTGATGACGTGAACGGTCGTACCAAGATGTATAAAAACATCGTGGACGGCAACCATCAGATGGAGCCGGGCATGCCAGAATCCTTCAACGTATTGTTGAAAGAGATTCGTTCGCTGGGTATCAACATCGAACTGGAAGACGAGTAATTCTCGCTCAAACAGGTCACTG
+
CCCCCGGGGGGGGGGGGGGGGGGGG@FGGGGGGGGGGGGGGGGGGGGGGG8CEGGGGGGGGGGGGGG,:EFGGGGGGGGGGGGGGGGGGGGGGGGGGGGGGGGGGGGGGGGGGGGGGGGGGGGGGGGGGGGGGGGGGGGGGGGGGGGGGGGGGGGGGGGGGGGGGGGGGGGGGGGGGGGGGGGGGGGGGGGGGGGGGGGGGGGGGGGGGGGGGGGGFGGGGGGFGGGGGGGGGGFGGFCFFGGGGGGGFFGFFGFFFFFF??FFFGFFGF<5:?FB:BFFAFDFFFB?F7<<?71A0879)
@M01607:188:000000000-KTTC9:1:1101:26511:4506 1:N:0:GAAGTGCT+TAAGCGCA
CATCGCTGACGAGTAACCGGATCCCCGATCCGTGGACTTGTCAGCGACTGAGGAAACAGACTGTTGGGACGCTGAGGTTTAGTTCAGAACAATCCTCAGCAGAATAGCTTGCAGGAAATGCTCACCGTTAAGTCTGATGACGTGAACGGTCGTACCAAGATGTATAAAAACATCGTGGACGGCAACCATCAGATGGAGCCGGGCATGCCAGAATCCTTCAACGTATTGTTGAAAGAGATTCGTTCGCTGGGTATCAACATCGAACTGGAAGACGAGTAATTCTCGCTCAAACAGGTCACTG
+
CCCCCGGGGGGGGGGGGGGGGGGGGGGGGGGGGGGGGGGGGGGGGG@8@@FFGGGGGGGGGGGFEGG:CEFFGGGGGGGEGGGGGGGGGFGGGGGGGGGGGGGGGGGGGGGGGGGGGGGGGGFFGGGGGGGGGGGGGGGGGGGGGGGGGGGCGGGGGGGGGGGGGGGGGGGGGGGGGGGGGGGGGGGGGGGGG?FFGGGGGGGGGGGGGGGGGGGGFGGGGFGCGGGGGGGGGGFGGFCFFGGGGGGGFEGFF4FFFFFFBFFFFGFFGF?FFF>>BFFFAFFFFF<?>727<?BF0:?<)
@M01607:188:000000000-KTTC9:1:1101:23754:4513 1:N:0:GAAGTGCT+TAAGCGCA
CATCGCTGACGAGTAACCGGATCCCCGATCCGTGGACTTGTCAGCGACTGCGGAAACAGACGTATACTAGGCTGAGGCAAGGGGTACTTGTGGCCTCAGCGATTTTGGGTGCAGGAAATGCTCACCGTTAAGTCTGATGACGTGAACGGTCGTACCAAGATGTATAAAAACATCGTGGACGGCAACCATCAGATGGAGCCGGGCATGCCAGAATCCTTCAACGTATTGTTGAAAGAGATTCGTTCGCTGGGTATCAACATCGAACTGGAAGACGAGTAATTCTCGCTCAAACAGGTCACTT
+
CCCCCGGGGGGGGGGGGGGGGGGGGGGGGGGGGGGGGGGGG9FGGGEGGG8FGGGGGGGGGGD,:,6?9?EFGGGGGFCC=,4+,859CE?E@GGGGGGG@+,44,,+4CFGGGGGGGGGGGGGGGGFGGGGGGGGGGGGGGGGGGGGGGGGGGGGGGCGGGGGGGGGGGGGGGGGFGGGGGGGGGGGGGGGGGFGGGGGGGGGGGGGGGGGGGGGFGGGGGGGFGGFFFFGGGFGGFGGFGGGGGGGFEGFFFFFFFFFFF:FFGFFGFFFFBBBFFFFAFFFFF?FBFDFF<BA?B?A.
@M01607:188:000000000-KTTC9:1:1101:16576:4517 1:N:0:GAAGTGCT+TAAGCGCA
CATCGCTGACGAGTAACCGGATCCCCGATCCGTGGACTTGTCAGCGACTGAGGAAACAGACGAACGGGGGGCTGAGGTTCCCCAACGTTATCCCCTCAGCACCTTCCAATGCAGGAAATGCTCACCGTTAAGTCTGATGACGTGAACGGTCGTACCAAGATGTATAAAAACATCGTGGACGGCAACCATCAGATGGAGCCGGGCATGCCAGAATCCTTCAACGTATTGTTGAAAGAGATTCGTTCGCTGGGTATCAACATCGAACTGGAAGACGAGTAATTCTCGCTCAAACAGGTCACTT
+
CCCCCGGGGGGGGGGGGGGGGGGGGGGGGGGGGGGGGGGGGGGGGGGGGGGGGGGGGGGGGGGGGGGCCGEGGGGGGGGGGGGGGGGGGGGGGGGGGGGGGGGGGGGGGGGGGGGGGGGGGGGGGGGGGGGGGGGGGGGGGGGGGGGGGGGGGGGGGGGGGGGGGGGGGGGGGGGGGE5FGGGGGGCEFGGGGGGGGGGGGGGGGGGGGGGGGGGGFGGGGGGGGGGGGGGGGGFGGFGGFGGGGDGGFFGFFGFFFFFFDFFFFGFFFFFF4?F>BFFFFFF9?F<?>?FFB??D:?DF)
@M01607:188:000000000-KTTC9:1:1101:20847:4525 1:N:0:GAAGTGCT+TAAGCGCA
CATCGCTGACGAGTAACCGGATCCCCGATCCGTGGACTTGTCAGCGACTGAGGAAACAGACGTTTTGGGTGCTGAGGTATGCTATCCATTCCGCCTCAGCATAAGTACTTGCAGGAAATGCTCACCGTTAAGTCTGATGACGTGAACGGTCGTACCAAGATGTATAAAAACATCGTGGACGGCAACCATCAGATGGAGCCGGGCATGCCAGAATCCTTCAACGTATTGTTGAAAGAGATTCGTTCGCTGGGTATCAACATCGAACTGGAAGACGAGTAATTCTCGCTCAAACAGGTCACTG
+
CCCCCGGGEFGGGGGGGFGGGGGGGGGGGGGGGGGGGGGGGGGGGGGGGGGGGFGGGGGG@FDGGGG:FGGGGGGGGGGGGFGGGGGGGGGGFEGGGGEGGGGGGGGGGGGGGGGGGFFGGGFFGGGGGGFDGGGGGGGFGGGGGGGGGGGGEGGGGGGGGGGGGGGGGGGGGGGGGDDGGGDGGGGGGGGFGGGFFGGECGEGGGGGGGGFFEGGFGGGGGGGGGGFGGGGGGFGGFGFFDGGGDG<DBG?FFFFFFFFF:FFFDFFG@05??;>BFFFB9ADF<?:>?<<6::>?:DF2
@M01607:188:000000000-KTTC9:1:1101:12218:4529 1:N:0:GAAGTGCT+TAAGCGCA
CTCGCTGACGAGTAACCGGATCCCCGATCCGTGGACTTGTCAGCGACTGAGGAAACAGACGAACCAGATGCTGAGGAAAAGCCCATCAGGGTCCTCAGCGTATTCCGCTGCAGGAAATGCTCACCGTTAAGTCTGATGACGTGAACGGTCGTACCAAGATGTATAAAAACATCGTGGACGGCAACCATCAGATGGAGCCGGGCATGCCAGAATCCTTCAACGTATTGTTGAAAGAGATTCGTTCGCTGGGTATCAACATCGAACTGGAAGACGAGTAATTCTCGCTCAAACAGGTCACTGC
+
CCCCCGGGGGGGGGGGGGGGGGGGGGGGGGGGGGGGGGGGGGGGGGGGGGGGGGGGGGGGGGGGGGG,:EFFGGGGGGGGGGGGGGGGGGGGGGFGGGGGGGGGGGGGGGGFGGGGGGGGGGGGGGGGGGGGGGGGGGGGGGGGGGGGGGGGGGGGGGGGGGGGGGGGGGGGGGGGDGFEGGGGGGGEGGGGGGCFCGG8:EGGGGGGG6CGGGGGFGFGGGF<?CEGGGGGGGFGGFGGFGGGDC9DFEGFFDFBFFFFBBFFFFFFGFBFD9>FFDFFF4>???F>?FFFFBD>F?AA2
@M01607:188:000000000-KTTC9:1:1101:16719:4531 1:N:0:GAAGTGCT+TAAGCGCA
CATCGCTGACGAGTAACCGGATCCCCAATCCGTGGACTTGTCAGCGACTGAGGAAACAGACCACCAGACAGCTGAGGGTGACAGACAGGGGAGCCTCAGCGCTGGATGATGCAGGAAATGCTCACCGTTAAGTCTGATGACGTGAACGGTCGTACCAAGATGTATAAAAACATCGTGGACGGCAACCATCAGATGGAGCCGGGCATGCCAGAATCCTTCAACGTATTGTTGAAAGAGATTCGTTCGCTGGGTATCAACATCGAACTGGAAGACGAGTAATTCTCGCTCAAACAGGTCACTG
+
CCCCCGGGGGGGFGGGGGGGGGGGGGGGGGGGGGGGGGGGGGGGGGGGGGGGGGGGGGGGGGGGGGG,:CFGGGGGGGGGGGGGGGGGGGGGGGGGGGGGGGGGGGGGGGGGGGGGGGGGGGGGGGGGGGGGGGGGGGGGGGGGGGGGGGGGGGGGGGGGGGGGGGGGGGGGGGGGGGGGGGGGGGGGGGGGGGGGGGGGGGGGGGGGGGGGGGGGFGGGGGGGGGGGGGGGGGFGGFGGFGGGGGGGBFGFFGFFFFFFFFFFFGFFGFFFFFFFFFFFFAFFFFFF>?AB?F?A))4:)
@M01607:188:000000000-KTTC9:1:1101:16082:4532 1:N:0:GAAGTGCT+TAAGCGCA
CATCGCTGACGAGTAACCGGATCCCCGATCCGTGGACTTGACAGCGACTGAGGAAACAGACATTACTCGTGCTGAGGGTTATACCTTTGTCTGCCTCAGCTAGCTACGATGCAGGAAATGCTCACCGTTAAGTCTGATGACGTGAACGGTCGTACCAAGATGTATAAAAACATCGTGGACGGCAACCATCAGATGGAGCCGGGCATGCCAGAATCCTTCAACGTATTGTTGAAAGAGATTCGTTCGCTGGGTATCAACATCGAACTGGAAGACGAGTAATTCTCGCTCAAACAGGTCACTG
+
CCCCCGGGGGGGGGGGGGGGGGGGGGGGGGGGGGGGGGGG9FGGGGGGGGFGGGGGGGGGGGGGGGGAFGGGGGGGGGGGGGGGGGGGGGGGGGGGGGGGGGGGGGGGGGGGGGGGGGGGGGGGGGGGGGGGGGGGGGGGGGGGGGGGGGGGGGGGGGGGGGGGGGGGGGGGGGGGGGGGGGGGGGGGGGGGGGGGGGGGEGGGGGGGGC?FG7FFFGGGGGGFFGGGGGGGFFFGGFEFFGGGGGGGDEGFFGFFFFFFFFFFFGFFGFFFFFFFFFFFFFFABFFF>?AFBF?A??BF:
@M01607:188:000000000-KTTC9:1:1101:10743:4551 1:N:0:GAAGTGCT+TAAGCGCA
CATCGCTGACGAGTAACCGGATCCCCGATCCGTGGACTTGTCAGCGACTGAGGAAACAGACGTGCGTTAAGCTGAGGCAATGTGAATCCGCGACCTCAGCCACCGTCAATGCAGGAAATGCTCACCGTTAAGTCTGATGACGTGAACGGTCGTACCAAGATGTATAAAAACATCGTGGACGGCAACCATCAGATGGAGCCGGGCATGCCAGAATCCTTCAACGTATTGTTGAAAGAGATTCGTTCGCTGGGTATCAACATCGAACTGGAAGACGAGTAATTCTCGCTCAAACAGGTCACTG
+
CCCCCGGGGGGGGGGGGGGGGGGGGGGGGGGGGGGGGGGGGGFGGGGGGGGGGGGGGGGGGGGGGGG,8CEAGGGGGGGGGGGGGGGGGGGGGGEGGGFGGGGGGGGGGGGGGGGGGGGGGGGGGGGFGGGGGGGGGGGGGGGGGGGGGGGGGGGGGGGGGGGGGGGGGGCFGGCGGGDGGGGGGGGGGFGFGGGC:8EEGGCGEEFGFC6EFCC@FGGGGGGGGFGGGGGGGGFGGFGGFGGGFDD3@D3)/7BFF:FFFFFFFGFFGF?FFFBFFBFFFFBF?04:B<A<<BFD7?05)
@M01607:188:000000000-KTTC9:1:1101:14188:4554 1:N:0:GAAGAGCT+TAAGCGCA
CATCGCTGACGAGTAACCGGATCCCCGATCCGTGGACTTGTCAGCGACTGAGGAAACAGACTATAATACAGCTGAGGTTCTTGGTGACGTCATCCTCAGCGTATATGAGTGCAGGAAATGCTCACCGTTAAGTCTGATGACGTGAACGGTCGTACCAAGATGTATAAAAACATCGTGGACGGCAACCATCAGATGGAGCCGGGCATGCCAGAATCCTTCAACGTATTGTTGAAAGAGATTCGTTCGCTGGGTATCAACATCGAACTGGAAGACGAGTAATTCTCGCTCAAACAGGTCACTG
+
CCCCCGGGGGGGGGGGGGGGGGGGGGGGGGGGGGGGGGGGGGGGGGGGGGGGGGGGGGGGGGGGGGG,CFGGGGGGGGGGGGGFGGGGGGGGGGGGGGGGGGGEGGGGGGGGGGGGGGGGGGGGGGGGGGGGGGGGGGGGGGGGGGGGGGGGGGGGGGGGGGGGGGGGGGGGGGGGGGGGGGGGGGGGGGGGGGGGGGGGGGGGGGGGGGGGGFGGFGGGFFGFGFGGGGGGGGFGGFGGFGGGGGGGFFGFFGFFFFFFFFFFFFFFC??FF?BBBBFFFFFFFF?:6B<?::?A:?FF4
@M01607:188:000000000-KTTC9:1:1101:21359:4558 1:N:0:GAAGTGCT+TAAGCGCA
CATCGCTGACGAGTAACCGGATCCCCGATCCGTGGACTTGTCAGCGACTGAGGAAACAGACTTCTCTAGCGCTGAGGGCGTGGAAACGGTTAACCTCAGCGTAAAGAATTGCAGGAAATGCTCACCGTTAAGTCTGATGACGTGAACGGTCGTACCAAGATGTATAAAAACATCGTGGACGGCAACCATCAGATGGAGCCGGGCATGCCAGAATCCTTCAACGTATTGTTGAAAGAGATTCGTTCGCTGGGTATCAACATCGAACTGGAAGACGAGTAATTCTCGCTCAAACAGGTCACTG
+
CCCCCGGGGGGGGGGGGGGGGGGGGGGGGGGGGGGGGGGGGGGGGGGGGGGGGGGGGGGGGGGGGGG,:EFGGGGGGGGGGGGGGGGGGGGGGGGGGGGGGGGGGGGGGGGGGGGGGGGGGGGGGGGGGGGGGGGGGGGGGGGGGGGGGGGGGGGGGGGGGGGGGGGGGGGGGFGGGGGGGGGGGGGGGGGGGGGGGGGGGGGGGGGGGGGGGGGGFGGGGGGGGGGGGGGGGGFFGFGGFGGGGGGGFFGFFGFFFFFFFFFFFGFFGFFFFFFFFFFFFFFFFFFFFFFFBFFD?::B2
@M01607:188:000000000-KTTC9:1:1101:19538:4558 1:N:0:GAAGTGCT+TAAGCGCA
CATCGCTGACGAGTAACCGGATCCCCGATCCGTGGACTTGTCAGCGACTGAGGAAACAGACTGGATAGGGGCTGAGGGTAATAGACCCGTCGCCCTCAGCTACATAGCTTGCAGGAAATGCTCACCGTTAAGTCTGATGACGTGAACGGTCGTACCAAGATGTATAAAAACATCGTGGACGGCAACCATCAGATGGAGCCGGGCATGCCAGAATCCTTCAACGTATTGTTGAAAGAGATTCGTTCGCTGGGTATCAACATCGAACTGGAAGACGAGTAATTCTCGTTCAAACAGGTCACTT
+
CCCCCGGGGGGGGGGGGGGGGGGGGGGGGGGGGGGGGGGEGGGGGGGGGGGGGGGGGGGFGGGGGGGDFGGGGGGGGGCECFFFGGGGGGGGGGGGGGGGGGGGGGGGGGGGGGGGGGGFGGGGGGGGGGGGGGGGGGGGGGEGGGGGGEFGEGGGGGGGGGGGGGGGGGDFGGGGGGCGGGGGGGGGFGGGGGGGGGGGCGGGGGGGGGGGGGGGFGGGGGGGGGGGGGGGGGFGFFGGFGGGGGGGB>77?CFBFF?FDFFFFDFF<?BFF<>9?FFFAAFAB((4?F>BBBBB??4<)
@M01607:188:000000000-KTTC9:1:1101:7429:4560 1:N:0:GAAGTGCT+TAAGCGCA
CATCGCTGACGAGTAACCGGATCCCCGATCCGTGGACTTGTCAGCGACTGAGGAAACAGACAGTGTCGTCGCTGAGGATCTATGTCTTTATGTCCTCAGCGTAAAGGCGTGCAGGAAATGCTCACCGTTAAGTCTGATGACGTGAACGGTCGTACCAAGATGTATAAAAACATCGTGGACGGCAACCATCAGATGGAGCCGGGCATGCCAGAATCCTTCAACGTATTGTTGAAAGAGATTCGTTCGCTGGGTATCAACATCGAACTGGAAGACGAGTAATTCTCGCTCAAACAGGTCACTG
+
CCCCCGGGGGGGGEGGGFGGG7CFGGCFEGGGGGGGGFFGFGFD<@CFFC@FFGGGFGGFGFGE<CF:C@FFGGGGFEA=<CFECFGCFFG9CCAFFGEFGEDGGGGGGGGCGGGGFF<EEFFGFFFF@F?DACFFGGFFGGEEGGGGGEGC@FGGGGGFGGGGGGGGGGGGCECF?<ECEEGGGGFG9EEDFGGGGDFGGGGGGCCCFGGGG9<8@>GGGGECF<CFGG5@DCFFFFEGF:FFGGGGDDGF?6F@77=F>?FFFGFFGF1)0,4(4<?FFB<-3<?F>FB?FFBF?:)).
@M01607:188:000000000-KTTC9:1:1101:22337:4560 1:N:0:GAAGTGCT+TAAGCGCA
CATCGCTGACGAGTAACCGGATCCCCGATCCGTGGACTTGTCAGCGACTGCGGAAACGACACTGGAAATGCTGAGGGGCATGCTAAGCTGTCCTCAGCGCGGGGACATGCAGGAAATGCTCACCGTTAAGTCTGATGACGTGAACGGTCGTACCAAGATGTATAAAAACATCGTGGACGGCAACCATCAGATGGAGCCGGGCATGCCAGAATCCTTCAACGTATTGTTGAAAGAGATTCGTTCGCTGGGTATCAACATCGAACTGGAAGACGAGTAATTCTCGCTCAAACAGGTCACTGCT
+
CCCCCGGGGGGGDGGGGFGGGGGGGGGGGGGGGGGGGGGFFDEGGGDFGG,CFCGGGGGGGEGGGGG,:CFFFFGG@FGGGGGGGGGGGGGGGGGFGGEGGCCEEGFGGGGFFGGGGGGGGGGGGGGGGGGGGGGGGGGGGGGGGGGGGCFGGGGGGGGFFGGGGGGGGGGGGGFECGGGGGEGFGGGGGGGGGGGGGE8>EEFGGGGGGGGGGGFFFGGDGGGGGGFGF>FGGFGGFFGFGGGGGGD>FF?FGFFFF:5?F5;FCFFGF?FFBB:<AF*6)444:>><B?76A:?0>274
@M01607:188:000000000-KTTC9:1:1101:19142:4580 1:N:0:GAAGTGCT+TAAGCGCA
CATCGCTGACGAGTAACCGGATCCCCGATCCGTGGACTTGTCAGCGACTGAGGAAACAGACTATACATTCGCTGAGGTAAATCCATGTAGGTGCCTCAGCCTGCAAGGGTGCAGGAAATGCTCACCGTTAAGTCTGATGACGTGAACGGTCGTACCAAGATGTATAAAAACATCGTGGACGGCAACCATCAGATGGAGCCGGGCATGCCAGAATCCTTCAACGTATTGTTGAAAGAGATTCGTTCGCTGGGTATCAACATCGAACTGGAAGACGAGTAATTCTCGCTCAAACAGGTCACTG
+
CCCCCGGGGGGGGGGGGGGGGGGGGGGGGGGGGGGGGGGGGGGGGGGGGGGGGGGGGGGGGGGGGGGDCFGGGGGGGGGGGGGGGGGGGGGGGGGGGGGGGGGGGGGGGGGGGGGGGGGGGGGGGGGGGGGGGGGGGGGGGGGGGGGGGGGGGGGGGGGGGGGGGGGGGGGGGGGGGGGGGGGGGGGGGGGGGGGGGGGGGGGGGGGGGGGGGGGGFGGGGGGFFGGGGFGFGGAGFFGGFGGGGGGGFFGFFGFFFFFFFFFFFGFFGFFFFFFFFFFFFFFFFF?6>BFFFF?A>>BA)
@M01607:188:000000000-KTTC9:1:1101:24935:4581 1:N:0:GAAGTGCT+TAAGCGCA
CATCGCTGACGAGTAACCGGATCCCCGATCCGTGGACTTGTCAGCGACTGGGAAACAGACTATAATATTGCTGAGGGGAAAGCGTTAAAACACCTCAGCAGAAGGTAGTGCAGGAAATGCTCACCGTTAAGTCTGATGACGTGAACGGTCGTACCAAGATGTATAAAAACATCGTGGACGGCAACCATCAGATGGAGCCGGGCATGCCAGAATCCTTCAACGTATTGTTGAAAGAGATTCGATCGCTGGGTATCAACATCGAACTGGAAGACGAGTAATTCTCGCTCAAACAGGTCACTGC
+
CCCCCGGGGGGGGGGGGGGGGGGEGGGGGGGGGGGGGGGGGGGGGG788FFGFGGGGGGGGGGGGGGFGGGGGFGGGGGGGGGGGGG@FFGFGGGGFGGAEFGEEGGGGGGGGGGGGGGGGGGGGGGGGGGFFGFGGGGGGGGGGGGGGGGGGGGGGGGFGFFGGFGGGGGGGGGFCFEGDEGGGGFGGGGGGFCGGGGECCGGGGGGGGGGGGGGFGFGGGGGGGGGGGGGGDFGGFGGFG7<DGGGBEGF@DFFFFFF??FFFGFFGFFFF>F?FFFF<4ABFF:>F231?:A773<D2
@M01607:188:000000000-KTTC9:1:1101:22265:4582 1:N:0:GAAGTGCT+TAAGCGCA
CATCGCTGACGAGTAACCGGATCCCCGATCCGTGGACTTGTCAGCGACTGAGGAAACAGACATCCTACAGGCTGAGGTTGAACTCTGGCTTTCCCTCAGCTCTGGAATTTGCAGGAAATGCTCACCGTTAAGTCTGATGACGTGAACGGTCGTACCAAGATGTATAAAAACATCGTGGACGGCAACCATCAGATGGAGCCGGGCATGCCAGAATCCTTCAACGTATTGTTGAAAGAGATTCGTTCGCTGGGTATCAACATCGAACTGGAAGACGAGTAATTCTCGCTCAAACAGGTCACTG
+
CCCCCGGECFGG:CFFGFGGE@E8FGGGGGGGGGGGGGG<F9EFGC7CF@,CFEGGGGGGGGGFGGGGGD<FGFGGGGDFGGGGGFFFGGGGGFCFGGDGGGGCFGGGGGGGGGGCFGFGGGGCAFGFEEDCEFGBFGGAAFCCFFGGG=FBFFGGGGGGGFGGGGGGGGDFGGGG8>E:CCGGGGGGCGGCFFGFGGGGE5BED:CFGGGFF?FGFGGGGCEFFFGGGGGGFGFGCAFG6<6DFGG<:@CFFGFFF:4<?BFFFFFFFF?4??90:?FFFF<A??02><>?<?FF??7<)
@M01607:188:000000000-KTTC9:1:1101:7563:4582 1:N:0:GAAGTGCT+TAAGCGCA
CATCGCTGACGAGTAACCGGATCCCCGATCCGTGGACTTGTCAGCGACTGAGGAAACAGACGGCGATGAGGCTGAGGATTTTTAATGCCGAGTCCTCAGCGATGGTTGTTGCAGGAAATGCTCACCGTTAAGTCTGATGACGTGAACGGTCGTACCAAGATGTATAAAAACATCGTGGACGGCAACCATCAGATGGAGCCGGGCATGCCAGAATCCTTCAACGTATTGTTGAAAGAGATTCGTTCGCTGGGTATCAACATCGAACTGGAAGACGAGTAATTCTCGCTCAAACAGGTCACTG
+
CCCCCGGGGFGCFGGGGDGGC@FEFCGG>FEDGGGEEGGFFEFGGGGGGGEECFFFGGGGGGGG@EGCDFFG8EGGGGGGGGGGFFFFEFFEFGGGGGFGGCFGGGGEGGFD=AECFGGGGGGFG@@DFCGA@FG9BFGGGCG:FFGGEGGGGFG@CB<FFFGFGGGGGGCGGGGDFGGEE51CGGG<FCCEGGDGGGBEEEGCEF668>7E8CFFFGC6CFCCCGDFE7>FC?FDGFGF=7F*95DDB7<FFGFBB)??B6@FF4@?FF?5<60;?FFF<4><6:?19<-),44>):44)
@M01607:188:000000000-KTTC9:1:1101:25971:4584 1:N:0:GAAGTGCT+TAAGCGCA
CATCGCTGACGAGTAACCGGATCCCCGATCCGTGGACTTGTCAGCGACTGAGGAAACAGACGCATCGAATGCTGAGGGTCTCTATGTGGGAGACCTCAGCTTCAGCCGCTGCAGGAAATGCTCACCGTTAAGTCTGATGACGTGAACGGTCGTACCAAGATGTATAAAAACATCGTGGACGGCAACCATCAGATGGAGCCGGGCATGCCAGAATCCTTCAACGTATTGTTGAAAGAGATTCGTTCGCTGGGTATCAACATCGAACTGGAAGACGAGTAATTCTCGCTCAAACAGGTCACTG
+
CCCCCGGGGGGGGGGGGGGGGGGGGGGGGGGGGGGGGGGGGGGGGG@@8@FEGGGGGGGGGGGGGGG,:EFGGGGGGGGGGGGGGGGGGGGGGGG@FGGGGGGGGGGGGGGGGGGGGGGGGGGGGGGGGGGGGGGGGGGGGGGGGGGGGGGGGGGGGGGGGGGGGGGGGGGGGGGGGFGGGGGGGGGGFGGGGGGGGGFEEGGGGGGGGGGGGGGGFGGGGGGGG7EGGGGGGGFGGFGGFDDGDGGGFFGFF4@FBFFFF:?FFGFFGFFFFB>BFBFFFBAFBFBBFFAFFFFFBFBD)
@M01607:188:000000000-KTTC9:1:1101:19179:4584 1:N:0:GAAGTGCT+TAAGCGCA
CATCGCTGACGAGTAACCGGATCCCCGATCCGTGGACTTGTCAGCGACTGAGGAAACAGACTTATGGAGAGCTGAGGCAGTATAGTGCATCTTCCTCAGCGCTGCATTATGCAGGAAATGCTCACCGTTAAGTCTGATGACGTGAACGGTCGTACCAAGATGTATAAAAACATCGTGGACGGCAACCATCAGATGGAGCCGGGCATGCCAGAATCCTTCAACGTATTGTTGAAAGAGATTCGTTCGCTGGGTATCAACATCGAACTGGAAGACGAGTAATTCTCGCTCAAACAGGTCACTG
+
@CCCCGGGGGGGGGGGGGGGGGGGGGGGGCCGGGGDGGGGGFGGGGGEFGGGGGGGGGGGGGGGGGG,:CFFCEFGGGGGGGGGGGGGGGGGGGGGGGGGGGGGGGGGGGGGGGFGGGGGGGGGDFGGGGFGGGGGFGGGGGGGGGGGGGGGGGGGGGGGGGGGGGGGGGGGCGGCF:CGGGGGGGGGEGGGGGGGGFFGGGGDEFFGGGFCF9?CCGFGGGGGGGGGGFFGGGFGGFFCFDGGGGCDEFG@F4@@BFFFFFFFFGFFGFFFF6;9BFF=AA9A?0:?FFFFFFFF?B?D)
@M01607:188:000000000-KTTC9:1:1101:8888:4605 1:N:0:GAAGTGCT+TAAGCGCA
CATCGCTGACGAGTAACCGGATCCCCGATCCGTGGACTTGTCAGCGACTGAGGAAACAGACTATATATCGGCTGAGGGGACCATTTTTAAAATCCTCAGCGCGACGTTTTGCAGGAAATGCTCACCGTTAAGTCTGATGACGTGAACGGTCGTACCAAGATGTATAAAAACATCGTGGACGGCAACCATCAGATGGAGCCGGGCATGCCAGAATCCTTCAACGTATTGTTGAAAGAGATTCGTTCGCTGGGTATCAACATCGAACTGGAAGACGAGTAATTCTCGCTCAAACAGGTCACTT
+
CCCCCGGGGGGGGGGGGGGGGEEEGGGGGGEGGGGEGGGGGGGGGGGGGGGGGGGGGGGGGGGGGGG,<8@FGGGGGGGGGGGGGGGGGGGGGGGGCGFGGGGGGGGGGGGGGGGGGGGGGGGGGGGGGGGGGGGGGGGGGGGGGGGGGGGGGGGEGFGCFGGFGGGGGGGF:FFCFGGGGGGGGFGGFGGFFGGGGGGGCGGGGGGFGFEGGGGGFGGFGGGGGGGGGGGGGGFGGF7CFDGGGGD5DBGFFGFFFFFFFFFFFGFFGF7<:?F9?F?F24))8:?(4?A)(81<4),:)
@M01607:188:000000000-KTTC9:1:1101:16587:4613 1:N:0:GAAGTGCT+TAAGCGCA
CATCGCTGACGAGTAACCGGATCCCCGATCCGTGGACTTGTCAGCGACTGAGGAAACAGACAAGGCTTCCGCTGAGGCAGGAATTTCAATCGCCTAGCTGCGTGTTCTGCAGGAAATGCTCACCGTTAAGTCTGATGACGTGAACGGTCGTACCAAGATGTATAAAAACATCGTGGACGGCAACCATCAGATGGAGCCGGGCATGCCAGAATCCTTCAACGTATTGTTGAAAGAGATTCGTTCGCTGGGTATCAACATCGAACTGGAAGACGAGTAATTCTCGCTCAAACAGGTCACTGCT
+
CCCCCGGG:CFGGFFGGAFGDFGEFGG:FGGGGGGGGGGGGGGCGFCFEGFGGCFFFGGFFGGGCGGCEFGGGEFFDFCFFGGGGFGFGGFFFCG@DDGACGGGGGGGGGGGGEFEFDGFFFGGGGGEGGF9?GFGGDFDFFFGGGGFGGCGGCFGCGGGGGGGGGGGGGGGCFFE>,@EGGEGFGCFGGGGGGGGGGGG8CBCFGGGGGFFFCFCFGCFGCC7A@C9EGGGGGFGF6<C655DGGDGFF>?FFFFFFFFBFFFFGFFGF?FFFBFFFF?AA?1,(7?8>B<?A3?F<)56
@M01607:188:000000000-KTTC9:1:1101:7761:4619 1:N:0:GAAGTGCT+TAAGCGCA
CATCGCTGACGAGTAACCGGATCCCCGATCCGTGGACTTGTCAGCGACTGAGGAAACAGACTCATGAATCGCTGAGGGTAATTTTCCTATGGACCTCAGCCAGTTTCATGCAGGAAATGCTCACCGTTAAGTCTGATGACGTGAACGGTCGTACCAAGATGTATAAAAACATCGTGGACGGCAACCATCAGATGGAGCCGGGCATGCCAGAATCCTTCAACGTATTGTTGAAAGAGATTCGTTCGCTGGGTATCAACATCGAACTGGAAGACGAGTAATTCTCGCTCAAACAGGTCACTGC
+
CCCCCGGGGGGGGGGGGGGGGGGGGGGGGGGGGGGGGGGGGGGGGGGGDGFGGGGGGGGGGGGGGGG,<CFGGGGGGGGGGGGGGGGGGGGGGGGGGGGGGGGGGFGGGGGGGGGGGGGGGGGGGGGGGGGGGGGGGGGGGGGGGGGGGGGGGGGFGGGGFGGGGGGGGGGFGGGGGGGGGGGGGGGGGGGGGGGGGGGGGGGGGGGGGGGGGGGGFFGGGGFGGGGGGGGGGGFGGFGGFGGGGGGGEFGF?FFFFFFFFFFFFGFFGFFFEFFFFFFFFFBBF147?3<??FA8??<A2
@M01607:188:000000000-KTTC9:1:1101:10594:4624 1:N:0:GAAGTGCT+TAAGCGCA
CATCGCTGACGAGTAACCGGATCCCCGATCCGTGGACTTGTCAGCGACTGAGGAAACAGACCAGATGCGAGCTGAGGCTGGACTCGATTACGGCCTCAGCTGTGTACGTTGCAGGAAATGCTCACCGTTAAGTCTGATGACGTGAACGGTCGTACCAAGATGTATAAAAACATCGTGGACGGCAACCATCAGATGGAGCCGGGCATGCCAGAATCCTTCAACGTATTGTTGAAAGAGATCCGTTCGCTGGGTATCAACATCGAACTGGAAGACGAGTAATTCTCGCTCAAACAGGTCACTG
+
CCCCCGGGGGGGGGGGGGGGGGGGGGGGGGGGGGGGGGGGGGGGGGGGGGGGGGGGGGGGGGGGGGGC@EGGGGGGGGGGGGGGGGGGGGGGGGGGGGGGGGGGGGGGGGGGGGGGGGGGGGFGGGGGGGGGGGGGGGGGGGGGGGGGGGGGGGGGGGGGGGGGGGGGGGFG9FGGGGGGGGGGGFGGAFGGGGGGGGGGGGGGGGGGGGGGGGGGFGGGGGGFGGGGGGGGGGFGGFEFFGDFGDGGFFGFFFFFFFFF??FFFGFFGF18@:>BFFFFF<2<BF:<>?B2,3:AF?7A)
@M01607:188:000000000-KTTC9:1:1101:21636:4626 1:N:0:GAAGTGCT+TAAGCGCA
CATCGCTGACGAGTAACCGGATCCCCGATCCGTGGACTTGTCAGCGACTGAGGAAACAGACAGCAGGATCGCTGAGGCCGTACTGTAGTCGGCCCTCAGCGCAGCTAGGTGCAGGAAATGCTCACCGTTAAGTCTGATGACGTGAACGGTCGTACCAAGATGTATAAAAACATCGTGGACGGCAACCATCAGATGGAGCCGGGCATGCCAGAATCCTTCAACGTATTGTTGAAAGAGATTCGTTCGCTGGGTATCAACATCGAACTGGAAGACGAGTAATTCTCGCTCAAACAGGTCACTG
+
CCCCCGGGGGGGGGGGGFGGGGGGGGGGGGGGGGGGGGGGGGGGGGGGGGCCFGGGGGGGGGGGGGG,:CCFGGGGGGGGGGGGGGGGGGGGGGGGGGGGGGGGGGGGGGGGGGGGGGGGGGGGGGGFGGGGGGGGGGGGGGGGGGGGGGGGGGGGGGGGGGGGGGGGGGGGGGGGFGGGGGGGGGGGGGGGGGGGGGGGGDGGGGGGGGGGGGGGFGGGGGGGGGGGGGGGGGFGGFGGFGGGGGGDFFGFFGFFFFFFFFFFFGFFGFFFFFF>FFFFDFDFF:?FBFBFFFBFBBBB2
@M01607:188:000000000-KTTC9:1:1101:26630:4634 1:N:0:GAAGTGCT+TAAGCGCA
CCTCTCTTCCTCTTCCCCTTCTCCCCTCTCCTTTTCCTTTTCCTCTCCTTCTTCCCCCTCCCTCCTTCTCTCTTCTTTCCCTTTCCTTCTTTTCCTCCTCCCCCTGTCCTTCCTTCCCTTCTCCCCGCTCCGCCCCCCTCCGCGCACGCTCGTACCAACCCGTATAAACCAATCGTGGCAGGCAACCATCAGATGGAGCCGGGCATGCCAGAATCCTTCAACGTATTGTTGAAAGAGATTCGTTCGCTGGGTATCAACATCGAACTGGAAGACGAGTAATTCTCGCTCAAACAGGTCACTG
+
CCCCAFFCFFFGFCEFGGFCFEGGGGFFFGGFFFFGGEFCEFFFGFGGGFFGGGGGGGGGGGFGGFFCFGGFFFFGGEFGGGGGFFFEFECEEFGGGFFFGG,8@,:CEECFFFFGGGB:FEFFGG8++8@8+8+48+8BF+++8+883+8+88:8:,8@3+8838@,8@,886666*5,655666>FCGGGGGGGGGGGGGGGGGGGGGGGGGGGFGGGGGGGGGGGGGGGGGACCF?FFGGGGGGDFFGFFFFFFFFFFBFFFGFFGFBFF?BF?FFFB2<A?FFFFBFFFB<AFBFF2
@M01607:188:000000000-KTTC9:1:1101:17687:4639 1:N:0:GAAGTGCT+TAAGCGCA
CATCGCTGACGAGTAACCGGATCCCCGATCCGTGGACTTGTCAGCGACTGAGGAAACAGACAGCAACTTCGCTGAGGTTGCAGGTCGACAAACCCTCAGCCTTAAATTTTGCAGGAAATGCTCACCGTTAAGCCTGATGACGTGAACGGTCGTACCAAGATGTATAAAAACATCGTGGACGGCAACCATCAGATGGAGCCGGGCATGCCAGAATCCTTCAACGTATTGTTGAAAGAGATTCGTTCGCTGGGTATCAACATCGAACTGGAAGACGAGTAATTCTCGCTCAAACAGGTCACTG
+
CCCCCGGGGGGGEGGGGGGGGGGGGGGGGGGGGGGGGGGGGGGGGGGGGGGGGGGGGGGGGGGGGGGDFGGGGGGGGGGGGGGGGGGGGGGGGGGGGGGGGGGGGGGGGGGGGGGGGGGGGGGGGGGGGGGGGGGGGGGGGGGGGGEGGGGGGGGGGGGFGGGGGGGGGGGGGGGGGGGGGGGGGGGGGGGGGGGGGGGGGGGGGGGGGGGGGGGGFGGGGGGGGGGGGGFGGFFGGFGGFGFGGGGGFFGFFGFFFFFFFFFFFGFFGFFFFFBB:BFFFFFDBFFFFFF?B02<2>?F)
@M01607:188:000000000-KTTC9:1:1101:15733:4639 1:N:0:GAAGTGCT+TAAGCGCA
CATCGCTGACGAGTAACCGGATCCCCGATCCGTGGACTTGTCAGCGACTGAGGAAACAGACTAGAGTCGGGCTGAGGGACGTGTTTACACGATCCTCAGCATCGCGCATTGCAGGAAATGCTCACCGTTAAGTCTGATGACGTGAACGGTCGTACCAAGATGTATAAAAACATCGTGGACGGCAACCATCAGATGGAGCCGGGCATGCCAGAATCCTTCAACGTATTGTTGAAAGAGATTCGTTCGCTGGGTATCAACATCGAACTGGAAGACGAGTAATTCTCGCTCAAACAGGTCACTT
+
CCCCCGGGGGGGGGGGGGGGGGGGGGGGGGGGGGGGGGGGGGGGGGGGGGGGGGGGGGGGGGGGGGGA+FFGGGGGGGGGGGGGGGGGGGGGGGGGGGGGGGGGGGGGGGGGGGGGGGGGGGGGGGGGGGGGGGGGGGGGGGGGGGGGGGGGGGGGGGGGGGGGGGGGGGGGGGGGGGGGGGGGGGGGGGGGGGGGGGGGGGGGGGGGGGGGGGGGFGGGGGGGGGGGGGGGGGFGGFGGFGGGGGGG>@GFFF?FFFFFFFFFFGFFGFFFFFFFFFFFFFFBFFF?;BAFFFFA>03>)
@M01607:188:000000000-KTTC9:1:1101:20237:4648 1:N:0:GAAGTGCT+TAAGCGCA
CATCGCTGACGAGTAACCGGATCCCCGATCCGTGGACTTGTCAGCGACTGAGGAAACAGACAAGATCCAAGCTGAGGTGACCGCAGTCATTGTCCTCAGCGCCTCGAGCTGCAGGAAATGCTCACCGTTAAGTCTGATGACGTGAACGGTCGTACCAAGATGTATAAAAACATCGTGGACGGCAACCATCAGATGGAGCCGGGCATGCCAGAATCCTTCAACGTATTGTTGAAAGAGATTCGTTCGCTGGGTATCAACATCGAACTGGAAGACGAGTAATTCTCGCTCAAACAGGTCACTG
+
CCCCCGGGGGGGGGGGGGGGGGGGGGGGGGGGGGGGGGGGGGGGGGGGGGGGGGGGGGGGGGGGGGGFGGGGGGGGGGGGGGGGGGGGGGGGGGGGGGGGGGGGGGGGGGGGGGGGGGGGGGGGGGGGGGGGGGGGGGGGGGGGGGGGGGGGGGGFGGGGGGGGGGGGGGGGGGGGGGGGGGGGGGGGGGGGGGGGGGGGGGGGGGGGGGGGGGGGFGGGGGGGGGGGGGGGGGFGGFGGFGGGGGGGFFGFFCFFFFFF?0?FFGFFGFFFFFFFFFFFFBFFF:?FFFFF??<A777<-
@M01607:188:000000000-KTTC9:1:1101:21423:4654 1:N:0:GAAGTGCT+TAAGCGCA
CATCGCTGACGAGTAACCGGATCCCCGATCCGTGGACTTGTCAGCGACTGAGGAAACAGACGACATAATTGCTGAGGATAACACACCAACATGCCTCAGCTGTCACTGATGCAGGAAATGCTCACCGTTAAGTCTGATGACGTGAACGGTCGTACCAAGATGTATAAAAACATCGTGGACGGCAACCATCAGATGGAGCCGGGCATGCCAGAATCCTTCAACGTATTGTTGAAAGAGATTCGTTCGCTGGGTATCAACATCGAACTGGAAGACGAGTAATTCTCGCTCAAACAGGTCACTT
+
CCCCCGGGGGGGGGGGGGGGGGGGGGGGGGGGGGGGGGGGGGFGGGGGGGGGGGGGGGGGGGGGGGG,<CFGGGGGGGGGGGGGGGGFGGGGGGGGGGGGGGGFGGGGGGGGFGGGGGGGFEGGGGGGDGGGGGGGGGGGGGGGGGGGGGGGGFGGGGGGGGGGGGGGGGGGGGGGGGGGGGGGGGGGFGGGGGGGGGGGGDGGGFGGGFGGGGGGFGDCFGGFGGGGGGGGGGFGGF@DFGGGGDGGFFGFFG?FFFFFFFFFFGFFGFF@?BF>BFFFAF2AF?FBFD5>B?6<??7:)
@M01607:188:000000000-KTTC9:1:1101:21930:4660 1:N:0:GAAGTGCT+TAAGCGCA
CATCGCTGACGAGTAACCGGATCCCCGATCCGTGGACTTGTCAGCGACTGAGGAAACAGACCCAGTTAGAGCTGAGGCCTCTGTATCGTCATACCTCAGCGTTGCTACCTGCAGGAAATGCTCACCGTTAAGTCTGATGACGTGAACGGTCGTACCAAGGTGTATAAAAACATCGTGGACGGCAACCATCAGATGGAGCCGGGCATGCCAGAATCCTTCAACGTATTGTTGAAAGAGATTCGTTCGCTGGGTATCAACATCGAACTGGAAGACGAGTAATTCTCGCTCAAACAGGTCACTT
+
CCCCCGGGGGGGGGGFGFGGGGGGGGGGGGGGGGGEGFGFGGGFGGGGGGCFGGGGGGGGGGGGGGG,<<CFGGGGCGGGGGGGGFGGFGGGGFDFFGF8FGGEGGGGGGGGGGGGGGGGGGGGGGGGGGGGGGGGGGGGGGGEGGGGGFGDEGGGGGGGFGGFGGFFGGGGGGEDFEGG6*BGGGCFBFGCGFGGGGGG>B>EGGGGGG6AFC+>FGGGGGGCFFFGGFGGGGFFF;FFADFGGDDGFF<F69=F?FFFFFFFFGF?CF0:FBFFF???<A45??<?F5<D:::AFF24)
@M01607:188:000000000-KTTC9:1:1101:7820:4670 1:N:0:GAAGTGCT+TAAGCGCA
CATCGCTGACGAGTAACCGGATCCCCGATCCGTGGACTTGTCAGCGACTGAGGAAACAGACGCCGTCTGCGCTGAGGAAGGCCCCACGCGGGCCCTCAGCTATGTTTTATGCAGGAAATGCTCACCGTTAAGTCTGATGACGTGAACGGTCGTACCAAGATGTATAAAAACATCGTGGACGGCAACCATCAGATGGAGCCGGGCATGCCAGAATCCTTCAACGTATTGTTGAAAGAGATTCGTTCGCTGGGTATCAACATCGAACTGGAAGACGAGTAATTCTCGCTCAAACAGGTCACTG
+
CCCCCGGGGGGGGGGGGGGGGGGGGGGGDGGGGGFGGGGGGGGGGGGGGGGGGGGGGGGGGGGGGGGEGGGGGGGGGFGGGGAFGGGGGGGGGGGGGGGGGGGGGGFGGGGGGGGGGGGGGGGGGFGGGGGGGGGGGGGGGGGGGGGGGGGEEFGGFGGGGGGGGGGGGEFFGGFGGGEGGEGGGGGGGGGGGGFFGGGGGGDGGEFGGGGGGGGGFGGGGGGGGGGGFGGGGC?GGFGFFGGGGGD<DFGFF4=FFF@554?FFCFFCFBF44>>B?*=94444:((7BF?:?BF))4<)
@M01607:188:000000000-KTTC9:1:1101:21638:4681 1:N:0:GAAGTGCT+TAAGCGCA
CATCGCTGACGAGTAACCGGATCCCCGATCCGTGGACTTGTCAGCGACTGAGGAAACAGACTGTAATGAGGCTGAGGAATGGTAATCACCTTCCCTCAGCTGTCGAGCGTGCAGGAAATGCTCACCGTTAAGTCTGATGACGTGAACGGTCGTACCAAGATGTATAAAAACATCGTGGACGGCAACCATCAGATGGAGCCGGGCATGCCAGAATCCTTCAACGTATTGTTGAAAGAGATTCGTTCGCTGGGTATCAACATCGAACTGGAAGACGAGTAATTCTCGCTCAAACAGGTCACTG
+
CCCCCGGGGGGGDGGGGGGGGGGGGGGGGGGGGGGGGGGGGGGGGGGGGG8FGGGGGGGGGGGGGGG9FGGGGGGGGGGGGGGGGGGGGGGGGGGGGGGGGGGGGGGGGGGGGGGGGGGGGGGGGGGGGGGGGGGGGGGGGGGGGGGGGGGGGGGGGGGGGGGGGGGGGGGGGGGGFGGGGGGGGGGGGGGGGGGGGGGGGGGGEGGGGGGGGGGGFFGGGGGGGGFGGGGGGGFGGFGGFGGGGGDCEFGFFGFFFFFFFFFFFGFFGFFFFFF>FFFFAFB2::??FFFFF<BB?>)<)
@M01607:188:000000000-KTTC9:1:1101:10478:4681 1:N:0:GAAGTGCT+TAAGCGCA
CATCGCTGACGAGTAACCGGATCCCCGATCCGTGGACTTGTCAGCGACTGAGGAAACAGACTTTATATGTGCTGAGGGATACGAGTTTTGCAGCCTCAGCGGCTTTTTGTGAAGGAAATGCTCACCGTTAAGTCTGATGACGTGAACGGTCGTACCAAGATGTATAAAAACATCGTGGACGGCAACCATCAGATGGAGCCGGGCATGCCAGAATCCTTCAACGTATTGTTGAAAGAGATTCGTTCGCTGGGTATCAACATCGAACTGGAAGACGAGTAATTCTCGCTCAAACAGGTCACTT
+
CCCCCGGGGGGGGGGGGGGGGGGGGGGGGGGGGGGGGGGGGGGGGGGGGGGGGGGGGGGFGGGGGGG,<CFFGGGGGGGGGGGGGGGGGGGGGFGGGGGGGGGGGGGGGGGGGGGGGGGGGGGGGGGGGGGGGGGGGGGGGGGGGGGGGGGGGGGGGGGGGGGGGGGGGGGGFGGGGCGGGGGGGGGGGFGGGGGGGGGGEGGGGGGGGGGGGGGGFGGGGGGGFGFGGFGGGGFDFFGG6CFGGGGGFFGFFFFFFFFFFFFFFGFFG??FFBFFFFFFB2)4<BF?>FFFF70>428>)
@M01607:188:000000000-KTTC9:1:1101:25181:4684 1:N:0:GAAGTGCT+TAAGCGCA
CATCGCTGACGAGTAACCGGATCCCCGATCCGTGGACTTGTCAGCGACTGAGGAAACAGACCCCGCTCTAGCTGAGGGAACCCGAGTAGTCCTCCTCAGCGTTGACTCCTGCAGGAAATGCTCACCGTTAAGTCTGATGACGTGAACGGTCGTACCAAGATGTATAAAAACATCGTGGACGGCAACCATCAGATGGAGCCGGGCATGCCAGAATCCTTCAACGTATTGTTGAAAGAGATTCGTTCGCTGGGTATCAACATCGAACTGGAAGACGAGTAATTCTCGCTCAAACAGGTCACTG
+
CCCCCGGGGGGGGGGGGGGGGGGGGGGGGGGGGGGGGGGGGGGGGG78@@FFGGGGGGGGGGGGGGG6CFFGGGGGGGGGGGGGGGGGGGGGGGGGGGGGGGGGGGGGGGGGGGGGGGGGGGGGGGGGGGGGGGGGGGGGGGGGGGGGGGGGGGGGGGGGGGGGGGGGGGGGGGGGGEGGGGGGGGGGGGGGGGGGGGGGGGGGGGGGGGGGGGGGFGGGGGGGGGGGGGGGGGFGGFGGFGFGGGGGFFGFFGFFFFFFFFFFFGFFGFF@??FFFFFFFFFA:BFFFFAFFF?DFBFF)
@M01607:188:000000000-KTTC9:1:1101:25135:4686 1:N:0:GAAGTGCT+TAAGCGCA
CATCGCTGACGAGTAACCGGATCCCCGATCCGTGGACTTGTCAGCGACTGAGGAAACAGACATAATAGGAGCTGAGGATGACTTCTACGAAACCCTCAGCCACGAATTATGCAGGAAATGCTCACCGTTAAGTCTGATGACGTGAACGGTCGTACCAAGATGTATAAAAACATCGTGGACGGCAACCATCAGATGGAGCCGGGCATGCCAGAATCCTTCAACGTATTGTTGAAAGAGATTCGTTCGCTGGGTATCAACATCGAACTGGAAGACGAGTAATTCTCGCTCAAACAGGTCAATT
+
CCCCCGGGGGGGGGGGGGGGGGGFEGGGGGGGGGGEGGGGGDEFGG@@@CFCFGGGGGGGGGGGGGGEFFFGGGGGGFFGGGGFGGGGGGGGGCEGCFGFGGGGGGGGGFGFEFFEGGGGGGGGGGGGGEGGGGGGGGGGGGGGGGGGGEGEGGGGGGGGFDFGFDGGGFGGGFGGFFDGDGGGGGGGGGGGGFGGGGGEGC:EGG8FGGGGD<CFFGGGGCGGGGGGGGGGGGFGGFGGFG4DFGDG5>DFF<FF=@FF?FFFFFFFGF?@5861??F?4><<6:B<9)4??:?A>0)6)
@M01607:188:000000000-KTTC9:1:1101:11019:4688 1:N:0:GAAGTGCT+TAAGCGCA
CATCGCTGACGAGTAACCGGATCCCCGATCCGTGGACTTGTCAGCGACTGAGGAAACAGACACGAGTTACGCTGAGGGTATCCAGCAAGAATCCTCAGCATGCTAATATGCAGGAAATGCTCACCGTTAAGTCTGATGACGTGAACGGTCGTACCAAGATGTATAAAAACATCGTGGACGGCAACCATCAGATGGAGCCGGGCATGCCAGAATCCTTCAACGTATTGTTGAAAGAGATTCGTTCGCTGGGTATCAACATCGAACTGGAAGACGAGTAATTCTCGCTCAAACAGGTCACTGC
+
CCCCCGGGGGGGGGGGGGGGGGGGGGGGGGGGGGGGGGGGGGGGGGGGGGGGGGGGGGGGGGGGGGGDGGGGGGGGGGGGGGGGGGGGGGGGGGGGGGGGGGGGGGGGGGGGGGGGGGGGGGGGGGGGGGGGGGGGGGGGGGGGGGGGGGGGGGGGGGGGGGGGGGGGGGGGGGGGGGGGGGGGGGGGGGGGGGGGGGGGGGGGGGGGGGGGGGGGFGGGGGGGGGGGGFGGGGFGGFGGFGGGGGGGFFGF@GFFFFFFFFFF:DFFFF?FEBFFFFFF9>>:6??>DFFFBBFFFF>2)
@M01607:188:000000000-KTTC9:1:1101:24896:4691 1:N:0:GAAGTGCT+TAAGCGCA
CATCGCTGACGAGTAACCGGATCCCCGATCCGTGGACTTGTCAGCGACTGAGGAAACAGACGGTAATTCAGCTGAGGGTACAAATCATTTTGACCTCAGCCATCGAGGGTGCAGGAAATGCTCACCGTTAAGTCTGATGACGTGAACGGTCGTACCAAGATGTATAAAAACATCGTGGACGGCAACCATCAGATGGAGCCGGGCATGCCAGAATCCTTCAACGTATTGTTGAAAGAGATTCGTTCGCTGGGTATCAACATCGAACTGGAAGACGAGTAATTCTCGCTCAAACAGGTCACTG
+
CCCCCGGGGGGGGGGGGGGGGGGGGGGGGGGGGGGGGGGGGGGGGG78@@FGGGGGGGGGGGGGGGGGGGGGGGGGGGGGGGGGGGGGGGGGGGGGGGGGGGGGGGGGGGGGGGGGGGGGGGGGGGGGGGGGGGGGGGGGGGGGGGGGGGGGGGGGGGGGGGGGGGGGGGGGGGGGGGGGGGGGGGGGGGGGGGGGGGGGGGGGGGGGGGGGGGGGFGGGGGGGGGGGGGGGGFFGGFGGFGFGGGGGFFGFFGFFFFFFFBFFFCFFGFFFFFFFFFFFFFFFFF:?FFFFFFFF:2?D2
@M01607:188:000000000-KTTC9:1:1101:8784:4705 1:N:0:GAAGTGCT+TAAGCGCA
CATCGCTGACGAGTAACCGGATCCCCGATCCGTGGACTTGTCAGCGACTGAGGAAACAGACTAGCAGACGGCTGAGGCCCTTGCAAGCACCGACCTCAGCCACTCGGTTTGCAGGAAATGCTCACCGTTAAGTCTGATGACGTGAACGGTCGTACCAAGATGTATAAAAACATCGTGGACGGCAACCATCAGATGGAGCCGGGCATGCCAGAATCCTTCAACGTATTGTTGAAAGAGATTCGTTCGCTGGGTATCAACATCGAACTGGAAGACGAGTAATTCTCGCTCAAACAGGTCACTT
+
CCCCCGGGGGGGGGGGGGGGGGGGGGGGGGGGGGGGGGGGGGGGGGGGGGGGGGGGGGGGGGGGGGG,:@FFGGGGGGGGGGGGGGGGGGGGGGGGGGGGGGGGGGGGGGGGGGGGGGGGGGGGGGGGGGGFGGGGGGGGGGGGGGGGGGGGGGGGGGGG9CFGGGGGGGDGDGGGGGGGGGGGGFGGGGGGGGGGFFGGGGGDGGGGGGGGGFGGFGGFFGGDGEGGFFFCDGFGC?CFFDDGGGGGEDGF?>?FF4??3:FFFGFFG@(008;6?BFFFBD>??B?;2<<?BFF?:)6)
@M01607:188:000000000-KTTC9:1:1101:19474:4711 1:N:0:GAAGTGCT+TAAGCGCA
CATCGCTGACGAGTAACCGGATCCCCGATCCGTGGACTTGTCAGCGACTGAGGAAACAGACTCTTACTAGGCTGAGGCTGTCCAAGCTCAAGTCCTCAGCCCGCAGTGATGCAGGAAATGCTCACCGTTAAGTCTGATGACGTGAACGGTCGTACCAAGATGTATAAAAACATCGTGGACGGCAACCATCAGATGGAGCCGGGCATGCCAGAATCCTTCAACGTATTGTTGAAAGAGATTCGTTCGCTGGGTATCAACATCGAACTGGAAGACGAGTAATTCTCGCTCAAACAGGTCACTT
+
CCCCCGGGGGGGGGGGGFGGGGGGGGGGGGGGGGGCGFGGGFGGGGGGGGGGGGGGGGGGGGGGGGGDFFFGGGGGGGFGGGGGGGGEGGGGGGDGGGGGGGGGGGGGGGGGGGGGGGGGGG9FFGGGDGGGGGGGGGGGGGGGGGGGGGGGGGGGGGGGFGGGGDGGGGGGGCCFGCEFEGGDGGGGGFGGGFGGGGGGGG8BEFFGGFGGC9:9AGFGGGEF=FGGFGGGFFFGGFGGFC8DDD:CDDGFF<7=?F@F?1@FFGFFCFBFFFFB:?FF9<A>:02:>B5724:<2,566
@M01607:188:000000000-KTTC9:1:1101:23454:4732 1:N:0:GAAGTGCT+TAAGCGCA
CATCGCTGACGAGTAACCGGATCCCCGATCCGTGGACTTGTCAGCGACTGCGGAAACAGACATCTCGATTGCTGAGGAAGGATTGGTTCGAAGCCTCAACTAGGCGTCCTGCAGGAAATGCTCACCGTTAAGTCTGATGACGTGAACGGTCGTACCAAGATGTATAAAAACATCGTGGACGGCAACCATCAGATGGAGCCGGGCATGCCAGAATCCTTCAACGTATTGTTGAAAGAGATTCGTTCGCTGGGTATCAACATCGAACTGGAAGACGAGTAATTCTCGCTCAAACAGGTCACTG
+
CCCCCGGGEGGGGGGGGGGGGGGGGGGGGGGGGGGGGGGGGGGGGGGGGG?FEGGGGGGGGGGGGGG,:CFGGGGGGGGGGGGGGGGGGGGGGGGGGG,AFGGGFGGGGGGGGGGGGGGGGGGGGGGFFGFGGGGGGGGGGGGGGGGGGGGGGGGGGGGGGGGGGGGGFGGGGGGGFEEGGGGGGGGGGGGGGGGGGGGG=8CGGGFFFGGGGGGGFGGGGGGGGGGFGGGGGGFGGFGGBD6DDGGGF@GFFGFF??F?)4)77FFFF@:F?:91?FFFFFF<?6,8BFFF?B6<??FF2
@M01607:188:000000000-KTTC9:1:1101:17843:4736 1:N:0:GAAGTGCT+TAAGCGCA
CATCGCTGACGAGTAACCGGATCCCCGATCCGTGGACTTGTCAGCGACTGAGGAAACAGACGTAATCTTAGCTGAGGTGGGACCGGATATAACCCTCAGCCAATGGGCCTGCAGGAAATGCTCACCGTTAAGTCTGATGACGTGAACGGTCGTACCAAGATGTATAAAAACATCGTGGACGGCAACCATCAGATGGAGCCGGGCATGCCAGAATCCTTCAACGTATTGTTGAAAGAGATTCGTTCGCTGGGTATCAACATCGAACTGGAAGACGAGTAATTCTCGCTCAAACAGGTCACTG
+
CCCCCGGGGGGGFFGGGGGGGGGGGGGGGGGGGGGGGGGGGGGGGGGGGGGGGGGGGGGGGGGGGGG,<CFFFGGGGGGGGGGGGGGGGGGGGGGGGGGGGGGGGGGGGGGGGGGGGGGGGGGGGGEEGGGGGGGGGGGGGGFGGGGGGGGGGGGGGGGGGGGGGGGGGGGGGGGGGGGFEGGGGGGGGGGGGGGGGGGGGGGGGGGGGGGGGGGGFGGGGGGDGGGGGGGGGGFGGFGGFGGGGDGDBBGFFFFFFFFFF:FF756?FFFFF:>9:<FFFFD210,.(4A?(13<8:BA)
@M01607:188:000000000-KTTC9:1:1101:10380:4749 1:N:0:GAAGTGCT+TAAGCGCA
CATCGCTGACGAGTAACCGGATCCCCGATCCGTGGACTTGTCAGCGACTGAGGAAACAGACGCGGTTCTTGCTGAGGGTAGTGTTGTCGCAATCCTCAGCGGTTAACCATGCAGGAAATGCTCACCGTTAAGTCTGATGACGTGAACGGTCGTACCAAGATGTATAAAAACATCGTGGACGGCAACCATCAGATGGAGCCGGGCATGCCAGAATCCTTCAACGTATTGTTGAAAGAGATTCGTTCGCTGGGTATCAACATCGAACTGGAAGACGAGTAATTCTCGCTCAAACAGGTCACTG
+
CCCCCGGGGGGGGGGGGGGGGGGGGGGGGGGGGGGGGGGGGGGGGGGGGGGFGGGGGGGGGGGGGGG:FGGGGGGGGGCGGGGGGGGGGGGGGGFGGGGGGGGGGGGGGGGGGGGGGGGGGGGGGGGGGGGGGGGGGGGGGGGGGGGGGGGGGGGGGGGGGGGGFGGGGGGGGGGFEEGGGGGGGGGEGGGGGGGGGGGGGGGGGGGGGGGGGGGGFGGGGGGGGGGGGGGGGGFGGFGGFGGGGGGGFEGFFFFF@FFFF:FFFGFFFFBFF?BBFFFFAFFFB:BBB7AFFFBABFFF)
@M01607:188:000000000-KTTC9:1:1101:25561:4754 1:N:0:GAAGTGCT+TAAGCGCA
CATCGCTGACGAGTAACCGGATCCCCGATCCGTGGACTTGTCAGCGACTGAGGAAACAGACGCATATCAAGCTGAGGCACATCATACAGGGTCCCTCAGCTCCCATTAATGCAGGAAATGCTCACCGTTAAGTCTGATGACGTGAACGGTCGTACCAAGATGTATAAAAACATCGTGGACGGCAACCATCAGATGGAGCCGGGCATGCCAGAATCCTTCAACGTATTGTTGAAAGAGATTCGTTCGCTGGGTATCAACATCGAACTGGAAGACGAGTAATTCTCGCTCAAACAGGTCACTT
+
CCCCCGGGGGGGEGGFFFGDGGGFFGGGGECFGGGFFGGGGGGGGG@@@@FECGCFGGGGGGGGGGG9FGFFGGGGGGGGGGGGGGGGFGDGGEGGFGGGGGGGGGGGGAFFGGGGGGGGGGGGEGGGCFGFGGGGGGGGGGEEGGGGGFFGGGGGGGGGFEFG9DFGGGGGGGGGFCCFEGGEGGFECEGGGEGGGGEGC>CEEC:FGEFGGEFGFGGGG7EFFGGGG>FGFCFGGFEGFGGGFGDDEFGFFC89=:FF:??F>FFFFFBFFF;9BFFFFF<<F?BBF?><:8<B??>D2
@M01607:188:000000000-KTTC9:1:1101:15404:4755 1:N:0:GAAGTGCT+TAAGCGCA
CATCGCTGACGAGTAACCGGATCCCCGATCCGTGGACTTGTCAGCGACTGAGGAAACAGACGATAACTATGCTGAGGTTCCGAAGAGATCGTACCTCAGCAGAGAAGTATGCAGGAAATGCTCACCGTTAAGTCTGATGACGTGAACGGTCGTACCAAGATGTATAAAAACATCGTGGACGGCAACCATCAGATGGAGCCGGGCATGCCAGAATCCTTCAACGTATTGTTGAAAGAGATTCGTTCGCTGGGTATCAACATCGAACTGGAAGACGAGTAATTCTCGCTCAAACAGGTCACTG
+
CCCCCGGGDGGGGGGGGGGGGGGGGGGGGGGGGGGGGGGGGEGGGGGGGGGFGGGGGGGGGGGGGGG,<CEFGGGGGGGGGGGGGGGGGGGGGGGFGGGGGGGGGGGGGGGGGGGGGGGGGGGGGGGGGGGGGGGGGGGGGGGGGGGGGGGGGGGFGGGGGGGGGGGGGGEGGGGGGECGGGGGGGGGGGGGGGGFGGGGGGGGGGGGGGGGGGGGFGGGGGGGGGGGGGGGGGFGGFGGFGFFGDDGFFGFFCFFFFFFFFFFFDFFGFFFFFB>FFFFFFFFB1?BF>A<?::A>?FF4
@M01607:188:000000000-KTTC9:1:1101:25900:4755 1:N:0:GAAGTGCT+TAAGCGCA
CATCGCTGACGAGTAACCGGATCCCCGATCCGTGGACTTGTCAGCGACTGAGGAAACAGACCAGCATTGGCTGAGGCGATGTCTACTAAGCACCTCAGCGAAATCAGGTGCAGGAAATGCTCACCGTTAAGTCTGATGACGTGAACGGTCGTACCAAGATGTATAAAAACATCGTGGACGGCAACCATCAGATGGAGCCGGGCATGCCAGAATCCTTCAACGTATTGTTGAAAGAGATTCGTTCGCTGGGTATCAACATCGAACTGGAAGACGAGTAATTCTCGCTCAAACAGGTCACTGC
+
CCCCCGGGEGGG:FCFGFGGEGG<FGGGGGGGGGGEGGGGGGGGGE:@@FFGGFFGF@EGGFGGGGGGEGGGGGFFGGGGGGGGEFEGGGGFCFDGGGGCFGGEFGGGGGGGGGGFGGGGGGGGGGGGGGGGGGGGGFGGGGGGGGGGGGGGGGGGGEGGGGGFGGFEGGGGGGGGGCFEGCEGGGGGGGGGGGGGGGGD8B5CEEGGGGGFGCFFFGGGGD@FGGGGGGCFGGFGGFFDEDFGGGGG>DGFFF=B:FF@?:@>@=FFC@??BB>BFFFFFFFB<:?B<>B<:BA?>>FF2
@M01607:188:000000000-KTTC9:1:1101:26886:4757 1:N:0:GAAGTGCT+TAAGCGCA
CATCGCTGACGAGTAACCGGATCCCCGATCCGTGGACTTGTCAGCGACTGAGGAAACAGACATGTCCTTAGCTGAGGAAAACCTGTCATGGGTCCTCAGCGCGGTTTCGTGCAGGAAATGCTCACCGTTAAGTCTGATGACGTGAACGGTCGTACCAAGATGTATAAAAACATCGTGGACGGCAACCATCAGATGGAGCCGGGCATGCCAGAATCCTTCAACGTATTGTTGAAAGAGATTCGTTCGCTGGGTATCAACATCGAACTGGAAGACGAGTAATTCTCGCTCAAACAGGTCACTG
+
CCCCCGGGGGGGGGGGGGGGGGGGGGGGGGGGGGGGGGGGGGGGGGGGGG8EFGGGGGGGGGGGGGFAFGGGGGGGGGGGGGGGGGGGGGGGGGGGGGGGGGGGGGGGGGGGGGGEGGGGGGGGGGEFGEFGGGGGGGGGGGGGGGGGGGGGGGGGGFGGGGGGGGGGGGDGGFGGGGD6CEGGGGGGGGGGGGFGGGGDGGEEGCFFGFGFGGGGFGGGGGGFGGGGGGGGF7B<FFGGFGGGGGGGFDGFFG6FFFFF?<FF>CFFGFFFFFFFFFFFBFFFFFFFBF>3<B?A:83<2
@M01607:188:000000000-KTTC9:1:1101:26406:4764 1:N:0:GAAGTGCT+TAAGCGCA
CATCGCTGACGAGTAACCGGATCCCCGATCCGTGGACTTGTCAGCGACTGAGGAAACAGACCGCTCTTCAGCTGAGGTTGGGAAACATTTGCCCCTCAGCAAGTTAAGTTGCAGGAAATGCTCACCGTTAAGTCTGATGACGTGAACGGTCGTACCAAGATGTATAAAAACATCGTGGACGGCAACCATCAGATGGAGCCGGGCATGCCAGAATCCTTCAACGTATTGTTGAAAGAGATTCGTTCGCTGGGTATCAACATCGAACTGGAAGACGAGTAATTCTCGCTCAAACAGGTCACTG
+
CCCCCGGGGGGGGGGGGGGGGGGGGGGGGGGGGGGGGGGGGGGGGG788@FEGGGGGGGGGGGGGGG,<CFGGGGGGGGGGGGGGGGGGGGGGGGGGGGGGGGGGGGGGGGGGGGGGGGGGGGGGGGGGGGGGGGGGGGGGGGGGGGGGGGGGGGGGGGGGGGGGFGGGGGGGGGGGGGGGGGDGGDGDGGGGFCFGGGGEGGGGGGGGGGGGGGGFGGGGGGGGGFFGGGGGGFFGFGGFGGGGGGGFFGFFGFFFFFFBFFFFGFFFFB4@?BBFBFFFFFFF??:B7<?FF?B>7:A2
@M01607:188:000000000-KTTC9:1:1101:22525:4777 1:N:0:GAAGTGCT+TAAGCGCA
CATCGCTGACGAGTAACCGGATCCCCGATCCGTGGACTTGTCAGCGACTGAGGAAACAGACTAGGCAAACGCTGAGGGACAGTGTTCGTCGGGCCTCAGCTACAGTTATTGCAGGAAATGCTCACCGTTAAGTCTGATGACGTGAACGGTCGTACCAAGATGTATAAAAACATCGTGGACGGCAACCATCAGATGGAGCCGGGCATGCCAGAATCCTTCAACGTATTGTTGAAAGAGATTCGTTCGCTGGGTATCAACATCGAACTGGATGACGCGTAATTCTCGCTCAAACAGGTCACTT
+
CCCCCGGGGGGGGGGGGFGGGGGGGGGGGGGGGGGGGGGGGGGGGGGGGG,CFGGGGGGGGGGGGGG,:CFFGGGGGGGGGGGGGGGGGGGGGGGGGGFGGGGGGGGGGGGGGGGGGGGGGGGGGGGFEGGGGGGGGGGGGEFGGGGGGGGGGGGGGGGGGGGGGGGGGGGGGFGGGEEFEGGGGGGGGGGGGGGGGGGGGGGGGGGGGGFGGGGGFGGGGFGFCFGGGGFFGGF<5FFFFGDFGGGGFFGFFGFFFFFFFFFFFCFFGFBFFB(,79E@<FFAFFBFFFA??B<A:B0A)
@M01607:188:000000000-KTTC9:1:1101:6416:4780 1:N:0:GAAGTGCT+TAAGCGCA
CATCGCTGACGAGTAACCGGATCCCCGATCCGTGGACTTGTCAGCGACTGAGGAAACAGACCAAGATTCTGCTGAGGGAATCCATTTGGTAATCCTCAGCGGGACTATGTGCAGGAAATGCTCACCGTTAAGTCTGATGACGTGAACGGTCGTACCAAGATGTATAAAAACATCGTGGACGGCAACCATCAGATGGAGCCGGGCATGCCAGAATCCTTCAACGTATTGTTGAAAGAGATTCGTTCGCTGGGTATCAACATCGAACTGGAAGACGAGTAATTCTCGCTCAAACAGGTCACTG
+
CCCCCGGGGGGGGGGGGGGGGGGGGGGGGGGGGGGGGGGGGGGGGGGGGGGGGGGGGGGGGGGGGGGFGGGGGGGGGGGGGGGGGGGGGGGGGGGGGGGGGGGGGGGGGGGGGGGGGGGGGGGGGGGFGGGGGGGGGGGGGGGGGGGGGGGGGGGGGGGGGGGGGGGGGGGGGGGGGGGGGGGGGGGGGGGGGGGGGGGGGDGGGGFFGGGFGGGFFGGGGGGGGFCFGFGGGGFGFFGGFGFGGGGDFFGFFC=B6FFFFFF@FFF?FF?54:BFFFFFFFFFFFFFFBFFFF<A???F5
@M01607:188:000000000-KTTC9:1:1101:18324:4799 1:N:0:GAAGTGCT+TAAGCGCA
CATCGCTGACGAGTAACCGGATCCCCGATCCGTGGACTTGTCAGCGACTGAGGAAACAGACTACGGCCTCGCTGAGGTATTATGGTGGGCATGCCTCAGCTATGCAAATTGCAGGAAATGCTCACCGTTAAGTCTGATGACGTGAACGGTCGTACCAAGATGTATAAAAACATCGTGGACGGCAACCATCAGATGGAGCCGGGCATGCCAGAATCCTTCAACGTATTGTTGAAAGAGATTCGTTCGCTGGGTATCAACATCGAACTGGAAGACGAGTAATTCTCGCTCAAACAGGTCACTT
+
CCCCCGGGGGGGFFGGGGGGGGGGGGGDEGGGGGGGGGGGGGGGGGGGGGGGGGGGGGGGGGGGGGGDGGGGGGFFGFGGGGGGGGGEGGGGGGGGGGGGGGGGGGGGGGGGGGGGGGGGGGGGGGGFGGFGGGGGGGGGGGGGGGGGGGGGGGGGGFFGGGGGGGGGGGFGGGGGGGGGGGGGGGGGGGGGGGGGGGGGGGGGGGGGGGGGGGGFFGGGGGGGGCFGGGGGFFAFGFGGFGGGGGGC>BDFFFFFFFFFF:FFFFFFGFFFFFFF?FFFA9>A6?BFFFFF???>5:?F)
@M01607:188:000000000-KTTC9:1:1101:21782:4819 1:N:0:GAAGTGCT+TAAGCGCA
CATCGCTGACGAGTAACCGGATCCCCGATCCGTGGACTTGTCAGCGACTGAGGAAACAGACATAGACGTTGCTGAGGCTTACCGGATCGATGACCTCAGCTATAGTGGTTGCAGGAAATGCTCACCGTTAAGTCTGATGACGTGAACGGTCGTACCAAGATGTATAAAAACATCGTGGACGGCAACCATCAGATGGAGCCGGGCATGCCAGAATCCTTCAACGTATTGTTGAAAGAGATTCGTTCGCTGGGTATCAACATCGAACTGGAAGACGAGTAATTCTCGCTCAAACAGGTCACTG
+
CCCCCGGGGGGGEGGGGFGGGEGFGGGGGGGGGGGGGFGFGFGGGGGGGG,EFFGGGGGFGGGGFGGDGGGGGGGGGGGGGGGGGGGGGGGGGGGGGGDECFFGGGGGGGGGGGGGGGGGGGGGGGGGGEFGGGGGGGGGGGGGGGGGGGGGGGGGGGGGGGGGGGFGGGGGGCFGDEEFEGGGGGGGFGCGGGGGGGGG5ECGGGGGGG68ECFGFGGGGGG<FGGGGG*;DGBFGFGFFGFGGGGGFFGFFFFFFFFFFFFF><@FGFFFFF;(47FFFF))-1<?BFA??::<7?:<)
@M01607:188:000000000-KTTC9:1:1101:10114:4823 1:N:0:GAAGTGCT+TAAGCGCA
CATCGCTGACGAGTAACCGGATCCCCGATCCGTGGACTTGTCAGCGACTGAGGAAACAGACACCCATAACGCTGAGGTTTGGTACTCAATGGTCCTCAGCAGAGGCCTATGCAGGAAATGCTCACCGTTAAGTCTGATGACGTGAACGGTCGTACCAAGATGTATAAAAACATCGTGGACGGCAACCATCAGATGGAGCCGGGCATGCCAGAATCCTTCAACGTATTGTTGAAAGAGATTCGTTCGCTGGGTATCAACATCGAACTGGAAGACGAGTAATTCTCGCTCAAACAGGTCACTG
+
CCCCCGGGGGGGGGGGGGGGGGGGGGGGGGGGGGGGGGGGGGGGGGGGGGGGGGGGGGGGGGGGGGG,:CFFGGGGGGGGGGGGGGGGGGGGGGGGGGGGGGGGGGGGGGGGGGGGGGGGGGGGGGGGGGGGGGGGGGGGGGGGGGGGGGGGGGGGGGGGGGGGGGGGGGGGGGGGGGGGGGGGGGGGGGGGGGGGGGGGGGGGGGGGGGGGGGGGFGGGGFGGGGGGGGGGGGFGGFGGFGGGGGGGFFGFFGFFFFFFFFFFFGFFGFFFFFFFFFFFFFFFFFFFFFFFFFF<?FFF4
@M01607:188:000000000-KTTC9:1:1101:14460:4823 1:N:0:GAAGTGCT+TAAGCGCA
CATCGCTGACGAGTAACCGGATCCCCGATCCGTGGACTTGTCAGCGACTGAGGAAACAGACGGAATTTGGGCTGAGGTGGACGCAATATTGCTCCTCAGCTAAATCATGTGCAGGAAATGCTCACCGTTAAGTCTGATGACGTGAACGGTCGTACCAAGATGTATAAAAACATCGTGGACGGCAACCATCAGATGGAGCCGGGCATGCCAGAATCCTTCAACGTATTGTTGAAAGAGATTCGTTCGCTGGGTATCAACATCGAACTGGAAGACGAGTAATTCTCGCTCAAACAGGTCACTG
+
CCCCCGGGGGGGGGGGGGGGGGGGGGGGGGGGGGGGGGGGGGGGGGGGGGGGGGGGGGGGGGGGGGGEFGGGGGGGGGGGGGGGGGGGGGGGGGGFGGGGGGGGGGGGGGGGGGGGGGGGGGGGGGGGGGGGGGGGGGGGGGGCGGGGGGGGGGGEGGGGGGGGGGGGGGGGGGGGGGGGGGGGGGGGGGGGGGGGGGGGCGGGGGGGGGGGGGGCFGGGGGEGGGGGGGGGGGFGGFGGFDGGGGGGFFGFFGFFFFFFFFFFFGFFFFFFFFF>FFFFFFF<??6?>F>>F??BF>D<)
@M01607:188:000000000-KTTC9:1:1101:14643:4856 1:N:0:GAAGTGCT+TAAGCGCA
CATCGCTGACGAGTAACCGGATCCCCGATCCGTGGACTTGTCAGCGACTGAGGAAACAGACGATACCCGCGCTGAGGCCGCAATAAAAGATATCCTCAGCGAGTGTTGATGCAGGAAATGCTCACCGTTAAGTCTGATGACGTGAACGGTCGTACCAAGATGTATAAAAACATCGTGGACGGCAACCATCAGATGGAGCCGGGCATGCCAGAATCCTTCAACGTATTGTTGAAAGAGATTCGTTCGCTGGGTATCAACATCGAACTGGAAGACGAGTAATACTCGCTCAAACAGGTCACTG
+
CCCCCGGGGGGGGGGGGGGGGGGGGGGGGGGGGGGGGGGGGGGGGGGGGGGGGGGGGGGGGGGGGGGFGGGGGGGGGGGGGGGGGGGGGGGGGGGGGGGGGGGGGGGGGGGGGGGGGGGGGGGGGGGGGGGGGGGGGGGGGGGGGGGGGGGGGGGGGGGGGGGGGGGGGGGGGGGGGGGGGGGGGGGGFGGGGGGGGGGGGGGGGFGGGGGGGGGGFGGGGGG<GGGGGGGGGGFGGFGGFGGGGGGGFFGFFGFFFFFFFFFFFGFFGF?FFFFFFFFFFFFFFFFBFFFFFFFFFBFF4
@M01607:188:000000000-KTTC9:1:1101:10166:4856 1:N:0:GAAGTGCT+TAAGCGCA
CATCGCTGACGAGTAACCGGATCCCCGATCCGTGGACTTGTCAGCGACTGAGGAAACAGACCAACATAGAGCTGAGGCGCACATCTCATCTTTCCTCAGCGGTCGTATATGCAGGAAATGCTCACCGTTAAGTCTGATGACGTGAACGGTCGTACCAAGATGTATAAAAACATCGTGGACGGCAACCATCAGATGGAGCCGGGCATGCCAGAATCCTTCAACGTATTGTTGAAAGAGATTCGTTCGCTGGGTATCAACATCGAACTGGAAGACGAGTAATTCTCGCTCAAACAGGTCACTG
+
CCCCCGGGGGGGGGGGGGGGGGGGGGGGGGGGGGGGGGGGGGGGGGGGEGGGGGGGGGGGGGGGGGG,6CCFGGGGGGGGGGGGGGGGGGGGGGGGCFGGGGFGGGGGFFGGGGGGFFGEGCFFGGGGGGGF<FGGGGGDFGEFGGGGGGGGGGGGGGGGFGGGGFGGGGEFFGGGGGGGCGGGGGGGEGGGGGGGGFGGEGGEGGGGCFCFFFGGFGGEGGGGGGGGGGGGGGFFGFFGBD4CDD55BFGFFGFFF5772:FFFGFFG@()78>0::F=AA9>66129?F>34?>::):)
@M01607:188:000000000-KTTC9:1:1101:26717:4857 1:N:0:GAAGTGCT+TAAGCGCA
CATCGCTGACGAGTAACCGGATCCCCGATCCGTGGACTTGTCAGCGACTGAGGAAACAGACGCGGTACTTGCTGAGGATGTGATTATGTGAATGCCTCAGCAACACAACATGCAGGAAATGCTCACCGTTAAGTCTGATGACGTGAACGGTCGTACCAAGATGTATAAAAACATCGTGGACGGCAACCATCAGATGGAGCCGGGCATGCCAGAATCCTTCAACGTATTGTTGAAAGAGATTCGTTCGCTGGGTATCAACATCGAACTGGAAGACGAGTAATTCTCGCTCAAACAGGTCACT
+
CCCCCGGGGGGGGCGEFFGGGEGGGGEGEGGGGGGGGGGGGGFFGGGGGGDFGGGFGGGGFGGGGGD7ECFFGGGGGGFFFGGFGEEFGGGGGGFGFGGGGGFFGFGGEGFGEGGGDGGAFGGGFFGG,CFGGDFEFGGGGGGCGGFEFGBEE@FCGEGGGGGAFAFGGGGGGGGGFFEDGGGGGGGFGFGFFGDGFGGCGEDB8EFGGGCFGGG9ACCFFFFD:C97ECFGGG=FGFGCCCD9CFDDEDGFFG:FF??FB)7?FD:?GFFF511498>F<654980:?9?F?FFBF?DF)
@M01607:188:000000000-KTTC9:1:1101:8080:4865 1:N:0:GAAGTGCT+TAAGCGCA
CATCGCTGACGAGTAACCGGATCCCCGATCCGTGGACTTGTCAGCGACTGAGGAAACAGACTAACTTGTTGCTGAGGCTTCCGGAGTGACGGTCCTCATCGATGGTACTTGCAGGAAATGCTCACCGTTAAGTCTGATGACGTGAACGGTCGTACCAAGATGTATAAAAACATCGTGGACGGCAACCATCAGATGGAGCCGGGCATGCCAGTATCCTTCAACGTATTGTTGAAAGAGATTCGTTCGCTGGGTATCAACATCGAACTGGAAGACGAGTAATTCTCGCTCAAACAGGTCACTG
+
CCCCCGGGGGGGDGGGGGGGGGGFGGGGGGGGGGGGGGGGGGGGGGDGGGAGFFGGGGGGGGGGGGG9ECFFGGGGGGGGGGGGGGGCFFGGGGGGGGGGGGGGGGGGGGGGGGFGGGGGGGGGGGGGGGGGGGGGGGFGGGGGGGGGGEGGGGGGGGGGGGGGDFGGGGGGGF+FFG6EGGGGGGGG@FGGGFGGGGGCGEEGEGFGFGGGGCGFFGGGGGEGC?EGGGGGGGFGGFCCACDGGGGDFFGFFGFFBFFFB?FFFFFFG@(7??>FBFFFAAAA3?B?FFAFFFFA>>0<)
@M01607:188:000000000-KTTC9:1:1101:13982:4885 1:N:0:GAAGTGCT+TAAGCGCA
CATCGCTGACGAGTAACCGGATCCCCGATCCGTGGACTTGTCAGCGACTGAGGAAACAGACATTAGGTGTGCTGAGGCTCGGTACCGTAAGGGCCTCAGCGACTTTTGATGCAGGAAATGCTCACCGTTAAGTCTGATGACGTGAACGGTCGTACCAAGATGTATAAAAACATCGTGGACGGCAACCATCAGATGGAGCCGGGCATGCCAGAATCCTTCAACGTATTGTTGAAAGAGATTCGTTCGCTGGGTATCAACATCGAACTGGAAGACGAGTAATTCTCGCTCAAACAGGTCACTG
+
CCCCCGGGGGGGGGGGGGGGGGGGGGGGGGGGGGGGGGGGGGGGGGGGGGGGGGGGGGGGGGGGGGGFFGGGGGGGGGGGGGGGGGGGGGGGGGGGGGGGGGGGGGGGGGGGGGGGGGGGGGGGGGGGGGGGGGFGGGGGGGGGGGGGGGGGGGGGGGGGGGFGGGGGGGGGEGGGGGGGGGGGGGGGGGGGGGGGGGGGGGGGGGGGGGGGGFGGFGGGGGGGGGGGGGGFGGFGGFGGFGGGGGGGFFGFFFFFFFFFFFFFFGFFGFFFFF>FBFFFFFAABFFFFFBFFFFF03>2)
@M01607:188:000000000-KTTC9:1:1101:7164:4898 1:N:0:GAAGTGCT+TAAGCGCA
CATCGCTGACGAGTAACCGGATCCCCGATCCGTGGACTTGTCAGCGACTGAGGAAACAGACGTTCAAATGGCTGAGGGAATTCAGCACAATCCCCTCAGCCTGTCTACGTGCAGGAAATGCTCACCGTTAAGTCTGATGACGTGAACGGTCGTACCAAGATGTATAAAAACATCGTGGACGGCAACCATCAGATGGAGCCGGGCATGCCAGAATCCTTCAACGTATTGTTGAAAGAGATTCGTTCGCTGGGTATCAACATCGAACTGGAAGACGAGTAATTCTCGCTCAAACAGGTCACTG
+
CCCCCGGGGGGGGGGGGGGGGGGGGGGGGGGGGGGGGGG<FFGGGG>FDE8FFGGGGGGGGGGGGGG,<9<FGGGGGGGGGGFGGGGGGGGGGGGFEG8FGGGFGGGGGGFGGGGGGGGGGGGGEFGGGCFGGCGGGGGGGGGGGGGGGEGGGGGGGGG@FGGGGGGGGGGGGGGGCFEGGEEGGGGGGFFDFGGFFGGGEGGGGGGGGGGGFCFGFGGGGGGDFGGGGG<GDEADFFGFF3CFGGDD3>DFFGFF4FFFFBF?@CFF4@::@BFFFF*969A<B?::>).328:>0))6)
@M01607:188:000000000-KTTC9:1:1101:10032:4901 1:N:0:GAAGTGCT+TAAGCGCA
CATCGCTGACGAGTAACCGGATCCCCGATCCGTGGACTTGTCAGCGACTGAGGAAACAGACCTTCAGACAGCTGAGGACCGTGTTCTGCTCTACCTCAGCCACCTAAGTTGCAGGAAATGCTCACCGTTAAGTCTGATGACGTGAACGGTCGTACCAAGATGTATAAAAACATCGTGGACGGCAACCATCAGATGGAGCCGGGCATGCCAGAATCCTTCAACGTATTGTTGAAAGAGATTCGTTCGCTGGGTATCAACATCGAACTGGAAGACGAGTAATTCTCGCTCAAACAGGTCACTG
+
CCCCCGGGGGGGGGGGGGGGGGGGGGGGGGGGGGGGGGGGGGGGGGGGGGGGGGGGGGGGGGGGGGG,:CFFGGGGGGGGGGGGGGGGGGGGGGGGGGGGGGGGGGGGGGGGGGGGGGGGGGGGGGGGGGGGGGGGGGGGGGGGGGGGGGGGGGGGGGGGGGGGGGGGGGGGGGGGGGGGGGGGGGGGGGGGGGGGGGGGGGGGGGGGGGGGGGGGFGGGGGGGGFGGGDFGGGFFGAGGFGFGGGGGFFGFFGFFFFFFFFFFFGFFGF?FFBFFBFB=AFFFF<6?FFFFFF:A:7):)
@M01607:188:000000000-KTTC9:1:1101:19424:4901 1:N:0:GAAGTGCT+TAAGCGCA
CATCGCTGACGAGTAACCGGATCCCCGATCCGTGGACTTGTCAGCGACTGAGGAAACAGACATCTCACGCGCTGAGGGTCGTGCAGCGAATATCCTCAGCCCGCGACCTTGCAGGAAATGCTCACCGTTAAGTCTGATGACGTGAACGGTCGTACCAAGATGTATAAAAACATCGTGGACGGCAACCATCAGATGGAGCCGGGCATGCCAGAATCCTTCAACGTATTGTTGAAAGAGATTCGTTCGCTGGGTATCAACATCGAACTGGAAGACGAGTAATTCTCGCTCAAACAGGTCACTT
+
9BCCCGGGGGG@EGGGFEFEGGGGFGGGGGGGGGGGGFFGFFGGGGDGEFGEDFGGGGGGGGGGGGGDDFEGGGGGFGGGGGC=FFFGEEFGGFGFFFGGEGGGGGEEGEFDFG>BFGFFFFGGGFFFFGGGGGGGGGFGGGG7>CFFGGGGGGFEFCGGGGBCGFGCF@FGGGGGG@BFEGGGEGGFGGGGFG98BEEECEGDEGCF6@CF8<EFFDCFCCCGF?EGGFF7CC@FFFGGFDCFDDDGF3<FFF?89FFFF<?FF4FFGFFFFF>9FFFFF24)(4:?6,8<:?:A224<)
@M01607:188:000000000-KTTC9:1:1101:12744:4903 1:N:0:GAAGTGCT+TAAGCGCA
CATCGCTGACGAGTAACCGGATCCCCGATCCGTGGACTTGTCAGCGACTGAGGAAACAGACTCCCCCGATGCTGAGGGGTTATCAGGACGTGGCCTCAGCTAGATCCTCTGCAGGAAATGCTCACCGTTAAGTCTGATGACGTGAACGGTCGTACCAAGATGTATAAAAACATCGTGGACGGCAACCATCAGATGGAGCCGGGCATGCCAGAATCCTTCAACGTATTGTTGAAAGAGATTCGTTCGCTGGGTATCAACATCGAACTGGAAGACGAGTAATTCTCGCTCAAACAGGTCACTG
+
CCCCCGGGGGGGGGGGGGGGGGGGGGGGGGGGGGGGGGGGGGGGGGGGGGGGGGGGGGGGGGGGGGGDGGGGGGGGGGGGGGGGGGGGGGGGGGGGGGGGGGGGGGGGGGGGGGGGGGGGGGGGGGGGGGGGGGGGGGGGGGGGGGGGGGGGGGGGGGGGGGGFGGGGGGGGGGGGGGGGGGGGGGGGGGGGGGGGGGGGGGGGGGGGGGGGGGGGFGGGGGGGGGGGGGGGFGFGGFGGFGGGGGGGFFGFFGFFFFFFFFFFFGFFGFF>?:>>??FFFFFFFFFFFFFFFFFD>B>B2
@M01607:188:000000000-KTTC9:1:1101:26156:4906 1:N:0:GAAGTGCT+TAAGCGCA
CATCGCTGACGAGTAACCGGATCCCCGATCCGTGGACTTGTCAGCGACTGAGGAAACAGACAGCCTTTGTGCTGAGGTTTTAACAATGTAGAGCCTCAGCATACTCACTTGCAGGAAATGCTCACCGTTAAGTCTGATGACGTGAACGGTCGTACCAAGATGTATAAAAACATCGTGGACGGCAACCATCAGATGGAGCCGGGCATGCCAGAATCCTTCAACGTATTGTTGAAAGAGATTCGTTCGCTGGGTATCAACATCGAACTGGAAGACGAGTAATTCTCGCTCAAACAGGTCACTG
+
CCCCCGGGGGGGGGGGGGGGGGGGGGGGGGGGGGGGGGGGGGGGGG@88@FGGFGGGGGGGGGGGGGGGGGGGGGGGGGGGGGGGGGGGGGGGGGGGGGGGGGGFGGGGGGGGGGGGGGGGGGGGGGGGGGGGGGGGGGGGGGGGGGGGGGGGGGGGGGGGGGGGGGGGGGFGGGGGGEGGGGGGGGGGGFGGGGGGGGGCGDGGGGGGGFGGGGGFGGGGGGGGGGGGCGGGGFFFFFFFDGGGGGGBADFFGFFFFFFFFFFFG@F:FB:F<9B?FFFFAAA?B??;2<?B<?A)32<)
@M01607:188:000000000-KTTC9:1:1101:19083:4910 1:N:0:GAAGTGCT+TAAGCGCA
CATCGCTGACGAGTAACCGGATCCCCGATCCGTGGACTTGTCAGCGACTGAGGAAACAGACCGTCCGCACGCTGAGGGAAAAAGACAGAGTTACCTCAGATCTCAAGTTGCAGGAAATGCTCACCGTTAAGTCTGATGACGTGAACGGTCGTACCAAGATGTATAAAAACATCGTGGACGGCAACCATCAGATGGAGCCGGGCATGCCAGAATCCTTCAACGTATTGTTGAAAGAGATTCGTTCGCTGGGTATCAACATCGAACTGGAAGACGAGTAATTCTCGCTCAAACAGGTCACTGC
+
CCCCCGGGGGGGGGGGGGGGGGGGGGGGGGGGGGGGGGGGGGGGGGGGGGGGGGGGGGGGGGGGGGGEEGGGGGGGGGGGGGGGGGGGGGGGGGGGGGGGGGGGGGGGGGGGGGGGGGGGGGGGGGGGGGGGGGGGGGGGGGGGGGGGGGGGGGGGGGGGGGGGGGFGGGGGGGGGGGGGGGGGGGGGGGGGGGGGGGGGGGGGGGGGGGGGGGGGFGGGGGGGGGGGGGGGGGFGGFGGFGGGGGGGFFGFFGFFFFFFFFFFFGFFGFBFFFFFFFFFFBAB?FFBDFFFF:<:?FFF2
@M01607:188:000000000-KTTC9:1:1101:22533:4911 1:N:0:GAAGTGCT+TAAGCGCA
CATCGCTGACGAGTAACCGGATCCCCGATCCGTGGACTTGTCAGCGACTGAGGAAACAGACTTTTGCATTGCTGAGGATCGCAATGTTTCTTGCCTCAGCTTGGATCAATGCAGGAAATGCTCACCGTTAAGTCTGATGACGTGAACGGTCGTACCGAGATGTATAAAAACATCGTGGACGGCAACCATCAGATGGAGCCGGGCATGCCAGAATCCTTCAACGTATTGTTGAAAGAGATTCGTTCGCTGGGGATCAACATCGAACTGGAAGACGAGTAATTCTCGCTCAAACAGGTCACTG
+
CCCCCGGGGGGGEFFGGAFGDFGAFGGGGGGGGGGGGGGGGGGGGFEGGG8EFGFGGGGGGGGGGGG,CCEFFGGGGGFGEGGGGGFGFGFGGGGGGGC@<EEEGGGGGGGGGGGGGGGGGGGGGGGFC@FFGGGGGGFGGGGGGGGGGGGF@FFGGGGGGGGGGGGGGGGGGFGG6FGFGGGGEGGG<:4>F;EFGFGGE1=CEFGGGGGGGFGFCGGGF7C:=FGGGF5DCFFGCF@C7CGGDDDG:>*).1;5FFFFFFFFFFFFGF?FFB>62?FFAAA2:2:?>?ADBB:A):7))
@M01607:188:000000000-KTTC9:1:1101:21683:4911 1:N:0:GAAGTGCT+TAAGCGCA
CATCGCTGACGAGTAACCGGATCCCCGATCCGTGGACTTGTCAGCGACTGAGGAAACAGACCCTAAATGTGCTGAGGGGGACGGAGGTAGCTACCTCAGCTAGTTTCTATGCAGGAAATGCTCACCGTTAAGTCTGATGACGTGAACGGTCGTACCAAGATGTATAAAAACATCGTGGACGGCAACCATCAGATGGAGCCGGGCATGCCAGAATCCTTCAACGTATTGTTGAAAGAGATTCGTTCGCTGGGTATCAACATCGAACTGGAAGACGAGTAATTCTCGCTCAAACAGGTCACTG
+
CCCCCFGGGFGED@FEEEFGGGGF,FFGGGCGFGGGFFEGFGGGGGDGCF,9<FGGGGGGGFGFGFG@CFFGFGCFEEEGFCDCECDGGGGGG=EFFFD,EEFGFGGGGGGGGFFGGGGGFGGGGGGEED=<C?FFFGGFFGGGGBCDC>FCCFFGAFFGBFGGFGGGGGGGGF7DEFDCCCGGGCG::>B<,?CGFFFG55EEGFGCEFGGCECG@F?FC9EGDFFG:@CD:CFDFFGGFGCFDCCG>5*)/96F67FFBFFFFFFFD4:>@BB>BBFFFFFBF0(30<AD68?BFF0-)
@M01607:188:000000000-KTTC9:1:1101:8902:4919 1:N:0:GAAGTGCT+TAAGCGCA
CATCGCTGACGAGTAACCGGATCCCCGATCCGTAGACTTGTCAGCGACTGAGGAAACAGACAACCAGCGAGCTGAGGAGAGACAGACACACGACCTCAGCAGATCCGCATGCAGGAAATGCTCACCGTTAAGTCTGATGACGTGAACGGTCGTACCAAGATGTATAAAAACATCGTGGACGGCAACCATCAGATGGAGCCGGGCATGCCAGAATCCTTCAACGTATTGTTGAAAGAGATTCGTTCGCTGGGTATCAACATCGAACTGGAAGACGAGTAATTCTCGCTCAAACAGGTCACTT
+
CCCCCGGGGGGGGGGGGGGGGGGGGGGGGGGGGGGGGGGGGGGGGGGGGGGGGGGGGGGGGGGGGGG@EGGGGGGGGGGGGGGGGGGGGGGGGGGGGGGGGGGGGGGGGGGGGGGGGGGGGGGGGGGGGGGGGGGGGGGGGGGGGGGGGGGGGGGGGGGGGGGGGGGGGGGGGGGGGDGGGGGGGGGGGGGGGGGGGGGGGGGGGGGGGGFGGGGGFGGGGGGGGGGGGGGGGGFGGFGGFGGGGGGGFFGFFGFFFFFFFFFFFGFFGFFFFFFFFFFFFFBFFFFFFFFFFFBBB:04)
@M01607:188:000000000-KTTC9:1:1101:25300:4926 1:N:0:GAAGTGCT+TAAGCGCA
CATCGCTGACGAGTAACCGGATCCCCGATCCGTGGACTTGTCAGCGACTGAGGAAACAGACAGACGGGGTGCTGAGGTTCGTCGTTTAAAAGTCCTCAGCAACGGTCGATGCAGGAAATGCTCACCGTTAAGTCTGATGACGTGAACGGTCGTACCAAGATGTATAAAAACATCGTGGACGGCAACCATCAGATGGAGCCGGGCATGCCAGAATCCTTCAACGTATTGTTGAAAGAGATTCGTTCGCTGGGTATCAACATCGAACTGGAAGACGAGTAATTCTCGCTCAAACAGGTCACTG
+
CCCCCGGGGGGGGGGGGGGGGGGGGGGGGGGGGGGGGGGGGGGGGG@8@CFGGGGGGGGGGGGGGGG7@@FFGGGGGGGGGGGGFGGGGGGGGGGGGGGGGGGGGGGGGGGGGGGGGGGGGGGGGGGGGGGGGGGGGGGGGGGGGGGGGGGGGGGGGGGGGGGGGGGGGGGGGGGGGGGGGGGGGGGGGGGGGGGGGGGGGGGGGGGGGGGGGGGGFGGGGGGGGGGGGGGGGGFGGFGGFGGGGGD<DFDFFGFFFFFFFFFFFGFFGFFFFF>>FFFFFFFFFFFFF<<BF??B>?BF4
@M01607:188:000000000-KTTC9:1:1101:20194:4931 1:N:0:GAAGTGCT+TAAGCGCA
CATCGCTGACGAGTAACCGGATCCCCGATCCGTGGACTTGTCAGCGACTGAGGAAACAGACTTGAGAGTAGCTGAGGGATTATCCTGCTATAGCCTCAGCAACTTCAGTTGCAGGAAATGCTCACCGTTAAGTCTGATGACGTGAACGGTCGTACCAAGATGTATAAAAACATCGTGGACGGCAACCATCAGATGGAGCCGGGCATGCCAGAATCCTTCAACGTATTGTTGAAAGAGATTCGTTCGCTGGGTATCAACATCGAACTGGAAGACGAGTAATTCTCGCTCAAACAGGTCACTG
+
CCCCCGGGGGGGGGGGGGGGGGGGGGGGGGGGGGGGGGGGGGGGGGGGGGGGGGGGGGGGGGGGGGG<FGGGGGGGGGGGGGGGGGGGGGGGGGGGGGGGGGGGGGGGGGGGGGGGGGGGGGGGGGGGGGGGGGGGGGGGGGGGGGGGGGGGGGGGGGGGGGGGGGGGGGGGGGGGGEEGGGGGGGGGGGGGGGGGGFGGGGEGGGGGGGGGGGGGFGGGFGGGGGGGGGGGGGFGGFGGFGGGGGGGFFGFFFFFFFFFF:@FFGFFGFFFFFF><?FFFFFDB??FBFFFFBBADD?B)
@M01607:188:000000000-KTTC9:1:1101:8854:4938 1:N:0:GAAGTGCT+TAAGCGCA
CATCGCTGACGAGTAACCGGATCCCCGATCCGTGGACTTGTCAGCGACTGAGGAAACAGACATCGTATGTGCTGAGGATCTATGTACGTGGTCCCTCAGCTGGTCATACTGCAGGAAATGCTCACCGTTAAGTCTGATGACGTGAACGGTCGTACCAAGATGTATAAAAACATCGTGGACGGCAACCATCAGATGGAGCCGGGCATGCCAGAATCCTTCAACGTATTGTTGAAAGAGATTCGTTCGCTGGGTATCAACATCGAACTGGAAGACGAGTAATTCTCGCTCAAACAGGTCACTG
+
CCCCCGGGGGGGGGGGGGGGGGGGGGGGGGGGGGGGGGGGGGGGGGGGGGGGGGGGGGGGGGGGGGGFFGGGGGGGGGGGGGGGGGGGGGGGGGGGGGGGGGGGGGGGGGGGGGGGGGGGGGGGGGGGGGGGGGGGGGGGGGGGGGGGGGGGGGGGGGGGGGGGGGGGGGGGGGGGGGEGGGGGGGGGGGGGGGGGGGGGGGGGGGGGGGGGGGGGFGGGGGGGGGGGGGGGGFFGGFGGFGGGGGGGFFGFFGFFFFFFFFFFFGFFGFFFFB>BFFFFFBFFFFFFF7>DFFFB?>:A)
@M01607:188:000000000-KTTC9:1:1101:10757:4939 1:N:0:GAAGTGCT+TAAGCGCA
CATCGCTGACGAGTAACCGGATCCCCGATCCGTGGACTTGTCAGCGACTGAGGAAACAGACAGGTAGCTCGCTGAGGGGCTTCTTTGACCGATCCTCAGCATTGTAAAGTGCAGGAAATGCTCACCGTTAAGTCTGATGACGTGAACGGTCGTACCAAGATGTATAAAAACATCGTGGACGGCAACCATCAGATGGAGCCGGGCATGCCAGAATCCTTCAACGTATTGTTGAAAGAGATTCGTTCGCTGGGTATCAACATCGAACTGGAAGACGAGTAATTCTCGCTCAAACAGGTCACTG
+
CCCCCGGGGGGGGGGGGGGGGGGGGGGGGGGGGGGGGGGGGGGGGGGGGGGGGGGGGGGGGGGGGGGDFGGGGGGGGGGGGGGGGGGGGGGGGGGGGGGGGGGGGGGGGGGGGGGGGGGGGGGGGGGGGGGGGGGGGGGGGGGGGGGGGGGGGGGGGGGGGGGGGGGGGGGGGGGGGGGGGGGGGGGGGGGGGGGGGGGGGGGGGGGGGGFGGGGGFGGGGGGGGGGGGGGGGGFGGFGG?CCGGGGGBDGFFGFFFFFFFFFFFGFFGF:FFBF(47BFBA24?:?B>8A)2:08,4)<)
@M01607:188:000000000-KTTC9:1:1101:11639:4941 1:N:0:GAAGTGCT+TAAGCGCA
CATCGCTGACGAGTAACCGGATCCCCGATCCGTGGACTTGTCAGCGACTGAGGAAACAGACATCCATAAGGCTGAGGATGGTTTGGATTGCTCCCTCAGCAATCGAGAATGCAGGAAATGCTCACCGTTAAGTCTGATGACGTGAACGGTCGTACCAAGATGTATAAAAACATCGTGGACGGCAACCATCAGATGGAGCCGGGCATGCCAGAATCCTTCAACGTATTGTTGAAAGAGATTCGTTCGCTGGGTATCAACATCGAACTGGAAGACGAGTAATTCTCGCTCAAACAGGTCACTG
+
CCCCCGGGGGGGGGGGGGGGGGGGGGGGGGGGGGGGGGGGGGGGGGGGGGGGGGGGGGGGGGGGGGG,:EFFGGGGGGGGGGGGGGGGGGGGGGGGGGGGGGGGGGGGGGGGGGGGGGGGGGGGGGGGGGGGGGGGGGGGGGGGGGGGGGGGGGGGGGGGGGGGGGGGGGGGGGGGFGGGGGGGGGGGGGGGGGGGGGGGGGGGGFGGGGGGGGGGFGGGGGGGGGGGGGGGGGFGDAFGFGGGGGGGFFGFFFFFFFFFB?FFFGFFDFFFF?3;BFFFFFFFFFFFFBFF?F?B)4><)
@M01607:188:000000000-KTTC9:1:1101:23822:4966 1:N:0:GAAGTGCT+TAAGCGCA
CATCGCTGACGAGTAACCGGATCCCCGATCCGTGGACTTGTCAGCGACTGCGGAAACAGACACGGGGGTGGCTGAGGAACCTGGCCCGTATATCCTCAGCTATCTGAATTGCAGGAAATGCTCACCGTTAAGTCTGATGACGTGAACGGTCGTACCAAGATGTATAAAAACATCGTGGACGGCAACCATCAGATGGAGCCGGGCATGCCAGAATCCTTCAACATATTGTTGAAAGAGATTCGTTCGCTGGGTATCAACATCGAACTGGAAGACGAGTAATTCTCGCTCAAACAGGTCACTG
+
CCCCCGGGGGGGGGGGGFGGGGGGGGGGGGGGGGGGGGGGGAFGGGGGGGCFGGGGGGGGGGGGGGG7FGGGGGGGFGGGFGFGGGGEEEGGGGGGGGDFGGGGGGFGFGGGGGGGGGGGGFCFGGGDEFGFEGGGGGGGGGGGGGGGGGGGGGGGGGGGGGGGGGGGGGDC>CGGGGEFGGGGGGGGFGGGGGGGGGGGGGGDDCGFGGGGGGGGFGGFFGGGGGGGGGFGGGFFGFGGFGGGGGDC>:DFFCFF=?FFFFFFFGFFFFFFFFFB:?FFABAABF?B>?>>?F8<?BB94
@M01607:188:000000000-KTTC9:1:1101:14710:4970 1:N:0:GAAGTGCT+TAAGCGCA
CATCGCTGACGAGTAACCGGATCCCCGATCCGTGGACTTGTCAGCGACTGAGGAAACAGACATATAAGCAGCTGAGGTGGCGATAAAGCTTATCCTCAGCAAGTTCTCCTGCAGGAAATGCTCACCGTTAAGTCTGATGACGTGAACGGTCGTACCAAGATGTATAAAAACATCGTGGACGGCAACCATCAGATGGAGCCGGGCATGCCAGAATCCTTCAACGTATTGTTGAAAGAGATTCGTTCGCTGGGTATCAACATCGAACTGGAAGACGAGTAATTCTCGCTCAAACAGGTCACTG
+
CCCCCGGGGGGGGGGGGGGGGGGGGGGGGGGGGGGGGGGGGGGGGGGGGGGGGGGGGGGGGGGGGGGFGGGGGGGGGGGGGGGGGGGGGGGGGGGGGGGGGGGGGGGGGGGGGGGGGGGGGGGGGGGGGGGGGGGGGGGGGGGGGGGGGGGGGGGGGGGGGGGGGGGGGGGGGGGGGGGGGGGGGGGGGGGGGGGGGGGGGGGGGGGGGGGGGGGGFGGGGGGGGGGGGGGGGFFGGFGGFGGGGGGGFFGFFGFF=FFFFFFFFGFFGFFFFFFFB?FFFFFFFFFFFFFFFFFFFBBF2
@M01607:188:000000000-KTTC9:1:1101:15209:4979 1:N:0:GAAGTGCT+TAAGCGCA
CATCGCTGACGAGTAACCGGATCCCCGATCCGTGGACTTGTCAGCGACTGAGGAAACAGACTAAGTGGTTGCTGAGGATGTGACTCCGGAAGCCCTCAGCCTTTTCTTGTGCAGGAAATGCTCACCGTTAAGTCTGATGACGTGAACGGTCGTACCAAGATGTATAAAAACAACGTGGACGGCAACCATCAGATGGAGCCGGGCATGCCAGAATCCTTCAACGTATTGTTGAAAGAGATTCGTTCGCTGGGTATCAACATCGAACTGGAAGACGAGTAATTCTCGCTCAAACAGGTCACTG
+
CCCCCGGGGGGGGGGGGGGGGGGGGGGGGGGGGGGGGGGGGGGGGGGGGGGGGGGGGGGGGGGGGGG9FGGGGGGGGGGGGGGGGGGGGGGDFGGGGGGGGGGGGGGGGGGGGGGGGGGGGFGGGGGGDGDGGGGGGGGGGGGGGGGGGGGGGGGGGGGGGGGGCGGGGGGGGGGGGGGGGGGGGGGGGGGGGGGGGGGGECEGGGGGGGGGGGGGFGGGGGGGGGGGCFGGGGFDGFGGFGGGGGGGFFGFFGFFFFFFFFFFFGFFFFBFF6>B?FFFFFFFFFFFBFFFFFB>8:?<)
@M01607:188:000000000-KTTC9:1:1101:10626:4980 1:N:0:GAAGTGCT+TAAGCGCA
CATCGCTGACGAGTAACCGGATCCCCGATCCGTGGACTTGTCAGCGACTGAGGAAACAGACACATTACCAGCTGAGGATGACCGTATCGGTGACCTCAGCATTTGAACATGCAGGAAATGCTCACCGTTAAGTCTGATGACGTGAACGGTCGTACCAAGATGTATAAAAACATCGTGGACGGCAACCATCAGATGGAGCCGGGCATGCCAGAATCCTTCAACGTATTGTTGAAAGAGATTCGTTCGCTGGGTATCAACATCGAACTGGAAGACGAGTAATTCTCGCTCAACCAGGTCACTT
+
CCCCCGGGGGGGGGGGGGGGGGGGGGGGGGGGGGGGGGGGGGGGGGGGGGGGGGGGGGGGGGGGGGGFGGGGGGGGGGGGGGGGGGGGGGGGGGGGGGGGGGGGFGGGGGGGGGGGGGGGGGGGGGGGGGGGGGGGGGGGGGGGGGGGGGGCFFGGGGGFGGGGGGGGGGEC9FGGG:CGGGEGGFGGGGGGGGGGGGFGCECEGGGGGGGGGGGGFGGG77=8CFGGGGFFFGFGGFGGFG<GFGGDF>DFFGFFFFFFFF@@FC?FF?<F:691<F?F<>44:<232<(.8:B>?DFB)
@M01607:188:000000000-KTTC9:1:1101:15160:4988 1:N:0:GAAGTGCT+TAAGCGCA
CATCGCTGACGAGTAACCGGATCCCCGATCCGTGGACTTGTCAGCGACTGAGGAAACAGACAATTTTCGAGCTGAGGGGAACCACTCTTCTCGCCTCAGCTAACCGGGATGCAGGAAATGCTCACCGTTAAGTCTGATGACGTGAACGGTCGTACCAAGATGTATAAAAACATCGTGGACGGCAACCATCAGATGGAGCCGGGCATGCCAGAATCCTTCAACGTATTGTTGAAAGAGATTCGTTCGCTGGGTATCAACATCGAACTGGAAGACGAGTAATTCTCGCTCAAACAGGTCACTT
+
CCCCCGGGGGGGGGGGGGGGGGGGGGGGGGGGGGGGGGGGGGGGGGGGGGGGGGGGGGGGGGGGFGGC:FGEGGGGGGGGGGGGGGGGGGGGGGGGGGFGGGGGGGGGGGGGGGGGGGGGGGGGGGGGGGGGGGGGGGGGGGGGGGGGGGGGEGGGGGGGGGGGGGGGGGGGGGGGGGGGGGGGGGGGGGGGGGGGGGGGG>GGGGGGGGGGGGGGFGGGGGGGGFGGGGDGGGFGGFFGFDGGGGDGD:D@FFBFFFFFFFFFFGFFGFFFFFF>?FFFFFFFF0,3>FFFF?FAD74>)
@M01607:188:000000000-KTTC9:1:1101:22330:4989 1:N:0:GAAGTGCT+TAAGCGCA
CATCGCTGACGAGTAACCGGATCCCCGATCCGTGGACTTGTCAGCGACTGAGGAAACAGACCGGCTTCGTGCTGAGGGCGAAAGTAGAGTTTCCCTCAGCCTATTGAGCTGCAGGAAATGCTCACCGTTAAGTCTGATGACGTGAACGGTCGTACCAAGATGTATAAAAACATCGTGGACGGCAACCATCAGATGGAGCCGGGCATGCCAGAATCCTTCAACGTATTGTTGAAAGAGATTCGTTCGCTGGGTATCAACATCGAACTGGAAGACGAGTAATTCTCGCTCAAACAGGTCACTT
+
CCCCCGGGGGGGGGGGGGGGGGGGGGGGGGGGGGGGGGGGGGGGGGGGGG@FGGGGGGGGGGGGGGG<@FGGGGGGGGGGGGGGGGGGGGGGGGGGGGGGGGGGGGGGGGGGGGGGGGGGGGGGGGGGGGGGGGGGGGGGGGGGGGGGGGGGGGGGGGGGGGGGGGGGGGGGGGGGGGGGGGGGGGGGGGGGGGGGGGGGGGGGGGGGGGGGGGCGFGGGGGGGGGGGGFGGGGFFGFGGFGGGGGGGDEDFFC6FFFFFF?FFFGFFGFBFF?F>:BFFDFFA?F??BFAFF?:B7:2))
@M01607:188:000000000-KTTC9:1:1101:18398:4989 1:N:0:GAAGTGCT+TAAGCGCA
CATCGCTGACGAGTAACCGGATCCCCGATCCGTGGACTTGTCAGCGACTGAGGAAACAGACTCGTCGAAAGCTGAGGATGACAGAAGATCCTCCTCAGCGTTACCCCTTGCAGGAAATGCTCACCGTTAAGTCTGATGACGTGAACGGTCGTACCAAGATGTATAAAAACATCGTGGACGGCAACCATCAGATGGAGCCGGGCATGCCAGAATCCTTCAACGTATTGTTGAAAGAGATTCGTTCGCTGGGTATCAACATCGAACTGGAAGACGAGTAATTCTCGCTCAAACAGGTCACTGC
+
CCCCCGGGGGGGGGGGGGGGGGGGGGGGGGGGGGGGGGGGGGGGGGGGGGGGGGGGGGGGGGGGGGG+:BFGGGGGGGGGGGGGGGGGGGGGGGGGGGGGGGGGGGGGGGGGGGGGGGGGGGGGGGGGGFGGGGGGGGGGGGGGGGGGGGGGGGGGGGFGGGGGGGGGGGGGF6FG+CDEEGE*DFDCGGGGDFGGGGGGGEGDGFGFGGGGFGEG=CCFGGFGGGGGGGGGGGFGGFGGFFFC<D:<)>D?):@=?@4<1:FFFGFFF515>>01:BFF246:B169?))388<8>:><2
@M01607:188:000000000-KTTC9:1:1101:20168:4989 1:N:0:GAAGTGCT+TAAGCGCA
CATCGCTGACGAGTAACCGGATCCCCGATCCGTGGACTTGTCAGCGACTGAGGAAACAGACAAAGGGGTAGCTGAGGGTTCCCCTTGAGCAGACCTCAGCAGGAATGAGTGCAGGAAATGCTCACCGTTAAGTCTGATGACGTGAACGGTCGTACCAAGATGTATAAAAACATCGTGGACGGCAACCATCAGATGGAGCCGGGCATGCCAGAATCCTTCAACGTATTGTTGAAAGAGATTCGTTCGCTGGGTATCAACATCGAACTGGAAGACGAGTAATTCTCGCTCAAACAGGTCACTG
+
CCCCCGGGGGGGGGGGGGGGGGGFGGGGGGGGGGGEGGGGGGGGGGGGGGGFFGGGGGGFGGGGGGG+8BFGGGGGGGGGGGGGGGGGGGGGGGGGGGGGGGGGGGGGGGGGGGGGGGGGGGGGGGGGGGGGGGGGGGGGFGGGGGGGGGGGGGGGGGGGGGGGGGFGGFEGFGGGGGGGGGGGGGGEGGGGGGGGGGGGGGGGDGDGGFCCEFGGFGGGFFEFFGFGGFGGGGFDFFFGFDGGGGGDEFGFFGFFFFFFFFFFFGFFF@B>FFBFFFFFFFADF?147B<?FF0>)47>)
@M01607:188:000000000-KTTC9:1:1101:6042:4989 1:N:0:GAAGTGCT+TAAGCGCA
CATCGCTGACGAGTAACCGGATCCCCGATCCGTGGACTTGTCAGCGACTGAGGAAACAGACATGGTCTAGGCTGAGGCCGGAAATTAGTTATCCCTCAGCAATTAAGTCTGCAGGAAATGCTCACCGTTAAGTCTGATGACGTGAACGGTCGTACCAAGATGTATAAAAACATCGTGGACGGCAACCATCAGATGGAGCCGGGCATGCCAGAATCCTTCAACGTATTGTTGAAAGAGATTCGTTCGCTGGGTATCAACATCGAACTGGAAGACGAGTAATTCTCGCTCAAACAGGTCACTG
+
CCCCCGGGGGGGGGGFGGGGGGGGGGGGEGGGGGGGGGGGGGGGAFEFFGEGGFFGGGGGGFGGGGF,:CCFGGGGGGGEECGGFGGGGGFGGGGGGGGGGGDBFGGGFGGGGEGGFGGGGGFFGGGBFFGGGGGGGGGG9FGGGGFGGGGGCGGGGGGG?FFGGGGEFGC:FGGGGGGGGGGGGGGGC@FGGGGFCEGGEEGGG>FGFEFFGGGCFGGGFFEGGGGGGGCGGGFF5AEFCDGGGGGGE:CFFCFFFFFF:05?>C@FDFB>FBF>??4@AAFDFF03;BBF?00<).:A)
@M01607:188:000000000-KTTC9:1:1101:6077:4993 1:N:0:GAAGTGCT+TAAGCGCA
CACCGCTGACGAGTAACCGGATCCCCGATCCGTGGACTTGTCAGCGACTGAGGAAACAGACTCTATTTTAGCTGAGGAGTGCGTGTAGAATTACCTCAGCTCTAAGTCTTGCAGGAAATGCTCACCGTTAAGTCTGATGACGTGAACGGTCGTACCAAGATGTATAAAAACATCGTGGACGGCAACCATCAGATGGAGCCGGGCATGCCAGAATCCTTCAACGTATTGTTGAAAGAGATTCGTTCGCTGGGTATCAACATCGAACTGGAAGACGAGTAATTCTCGCCCAACCAGGTCACTT
+
CCCCCGFG:FGGGCDFGAFGEBF<FGGGGGGGGGGGGGG9FCEACB@:@F8C7@EFGFGF<F<FFGG,<CACCFCGGGGGGGGGGGGGGGGGGGFGFFGG<FGFFGEFGGGFGEFEDFGGGC?CFFF?:FGFFGFFGGFG9FGEGCAFBCFCFFFEGFD=EFFD9CFGEGGGGEGGGGEFGGCGGCGG:EGGDFG8?DFG*B8*:,<8FFCF:FD@AFFGG788;ECF9>DFGD+2>577AD<*CDDD:5*7@CFF67?@??FF@FFFD??)73(7:40@ADFA?:(,--(,-.8:778)-
@M01607:188:000000000-KTTC9:1:1101:23323:4994 1:N:0:GAAGTGCT+TAAGCGCA
CATCGCTGACGAGTAACCGGATCCCCGATCCGTGGACTTGTCAGCGACTGCGGAAACAGACGTAATTCCAGCTGAGGCTCTCTTTCCAACGTACCTCAGCACCTGGACTTGCAGGAAATGCTCACCGTTAAGTCTGATGACGTGAACGGTCGTACCAAGATGTATAAAAACATCGTGGACGGCAACCATCAGATGGAGCCGGGCATGCCAGAATCCTTCAACGTATTGTTGAAAGAGATTCGTTCGCTGGGTATCAACATCGAACTGGAAGACGAGTAATTCTCGCTCAAACAGGTCACTG
+
CCCCCGGGGGGGGGGGGGGGGGGGGGGGGGGGGGGGGGGGGGGGGGGGGGCGGGGGGGGGGGGGGGGGGGGGGGGGGGGGGGGGGGGGGGGGGGGGGGGFGGGGGGGGGGGGGGGGGGGGGGGGGGGGGGGGGGGGGGGGGGGGGGGGDFGGGGGGGGGGGGGGFGGGGGGGGGGGGGGGGGGGGGGGGGGGGGGGGGGGGGGGGGGGGGGGGGGFFFFGGGGGGGGDGGGGGGFGGFGGFGFGGGGGFFGFFFFFFF*.::5?@GFFG@B@@BF>F:FFFF::<6?FFBA??F:A??DF2
@M01607:188:000000000-KTTC9:1:1101:17786:5010 1:N:0:GAAGTGCT+TAAGCGCA
CATCGCTGACGAGTAACCGGATCCCCGATCCGTGGACTTGTCAGCGACTGAGGAAACAGACGGCCCATAGGCTGAGGGGTAAGGCAAACGTAGCCTCAGCACTAGGAACTGCAGGAAATGCTCACCGTTAAGTCTGATGACGTGAACGGTCGTACCAAGATGTATAAAAACATCGTGGACGGCAACCATCAGATGGAGCCGGGCATGCCAGAATCCTTCAACGTATTGTTGAAAGAGATTCGTTCGCTGGGTATCAACATCGAACTGGAAGACGAGTAATTCTCGCTCAAACCGGTCACTG
+
CCCCCGGGGGGGGGGFGGGGGGGGGGGGGGGGGGGGGGGGGGGGGGGGGGGGGGGGGGGGGGGGGGGCFFFGGGFGGGGGGGGGGGGGGGGGGGGGGGGGGGGGGGGGGGGGGGGGGGGGGGGGGGGFEGGGGGGGGGGGCFFGGGGGGGGGGGGGGGGFGGGGGGGGGGFGFGGGFGGGGGGGGGGGGGGGGGGGGGGGEGGGDGGGGGGGGCGGFGGGFGE<FGGGGGGGGFFGG@FFFGGGGGGGD@DFFGFFFFFF2<.<FGFFGFFFFFF;BB?FF<<9:(3?BFA?(,7>,32<)
@M01607:188:000000000-KTTC9:1:1101:13900:5017 1:N:0:GAAGTGCT+TAAGCGCA
CATCGCTGACGAGTAACCGGATCCCCGATCCGTGGACTTGTCAGCGACTGAGGAAACAGACTAAGATTTCGCTGAGGAAACTATGACTCATCACCTCAGCAATCGGCCCTGCAGGAAATGCTCACCGTTAAGTCTGATGACGTGAACGGTCGTACCAAGATGTATAAAAACATCGTGGACGGCAACCATCAGATGGAGCCGGGCATGCCAGAATCCTTCAACGTATTGTTGAAAGAGATTCGTTCGCTGGGTATCAACATCGAACTGGAAGACGAGTAATTCTCGCTCAAACAGGTCACTG
+
CCCCCGGGGGGGGGGGGGGGGGGGGGGGGGGGGGGGGGGGGGGGGGGGGGGGGGGGGGGGGGGGGGGFGGGGGGGGGGGFGGGGGGGGGGGGGGGDGGGGFGGGGGGGGGGGGGGGGGGGGGGGGGGGGGGGGGGGGGGGGGGGGGGGGGGGGGGGGGGGGGFGDGGGGGGGGGGGGGGGGGGGGGGGGGGGGGGGGGGGGGGGGGGGGGGGGGGGFGGGFGGGGGFGGGGGGGFGGFGGFGGFGGGGFFGFBDFFFFFFFBFFFGFFGFFFFFFFFFFFA>FFBF<?FFFFF??D?2>2)
@M01607:188:000000000-KTTC9:1:1101:17710:5019 1:N:0:GAAGTGCT+TAAGCGCA
CATCGCTGACGAGTAACCGGATCCCCGATCCGTGGACTTGTCAGCGCTGAGGAAACAGACGCAACAGATGCTGAGGCTAGGGCATTGTTACCCCTCAGCGTAGGTATTTGCAGGAAATGCTCACCGTTAAGTCTGATGACGTGAACGGTCGTACCAAGATGTATAAAAACATCGTGGACGGCAACCATCAGATGGAGCCGGGCATGCCAGAATCCTTCAACGTATTGTTGAAAGAGATTCGTTCGCTGGGTATCAACATCGAACTGGAAGACGAGTAATTCTCGCTCAAACAGGTCACTGC
+
CCCCCGGGGGGGCFGGGGGGGGGGGGGGGGGGGGGGGGGGGGGGGGGGGGGGGGGGGGGGGGGGGGG,:CFGGGGGGGGGGGGGGGGGGGGGGGGGGGGGGGGGGGGGGGGGGGGGGGGGGGGGGGGGGGGGGGGGGGGGGGGGGGGGGGEGGGGGGGGGGGGGGGGGGGGGGGGGGGGGGGGGGGGGGGGGGFGGGGGGGGGGGGGGGGGGGGGGFGGGGGGGGGGGGGGGGGFGGFGGFGGGGGGDBEGFFGFFF??F<<?FFGFFFFFFFBFFBFFFA924<?<9>22:?:ABFFFA2
@M01607:188:000000000-KTTC9:1:1101:15489:5023 1:N:0:GAAGTGCT+TAAGCGCA
CATCGCTGACGAGTAACCGGATCCCCGATCCGTGGACTTGTCAGCGACTGAGGAAACAGACGTTGTAATTGCTGAGGGGAGGTTATTTGTTAACCTCAGCATGTCTTCCTGCAGGAAATGCTCACCGTTAAGTCTGATGACGTGAACGGTCGTACCAAGATGTATAAAAACATCGTGGACGGCAACCATCAGATGGAGCCGGGCATGCCAGAATCCTTCAACGTATTGTTGAAAGAGATTCGTTCGCTGGGTATCAACATCGAACTGGAAGACGAGTAATTCTCGCTCAAACAGGTCACTG
+
CCCCCGGGGGGGGGGGGGGGGGGGGGGGGGGGGGGGGGGGGGGGGGGGGGGGGGGGGGGGGGGGGGG,<CFFGGGGGGGGGGGGGGGGGGGGGGGGGGGGGGGGGGGGGGGGGGGGGGGGGGGGGGGGGGGGGGGGGGGGGGGGGGGGGGGGGGGGGGGGGGGGGGGGGGGGGGGGGGGGGGGGGGGGGGGGGGGGGGGGGGGGGGGGGGGGGGGGFGGGGGGFGGGGGGDGGGFGGFGGFGGGGGGGFFGFBFFFFFFFFFFFFGFFGFFFF?FFFFFFFFFFF643>?AFF?BA>),6)
@M01607:188:000000000-KTTC9:1:1101:7752:5024 1:N:0:GAAGTGCT+TAAGCGCA
CATCGCTGACGAGTAACCGGATCCCCGATCCGTGGACTTGTCAGCGACTGAGGAAACAGACTTTAAGTTAGCTGAGGGGGGGGGTTTCCTATACCTCAGCTAAGCGCGTTGCAGGAAATGCTCACCGTTAAGTCTGATGACGTGAACGGTCGTACCAAGATGTATAAAAACATCGTGGACGGCAACCATCAGATGGAGCCGGGCATGCCAGAATCCTTCAACGTATTGTTGAAAGAGATTCGTTCGCTGGGTATCAACATCGAACTGGAAGACGAGTAATTCTCGCTCAAACAGGTCACTG
+
CCCCCGGGGGGGGGGGGGGGGGGGGGGGGGGGGGGGGGGGGGGGGGGGGGGGGGGGGGGGGGGGGGGEGGGGGGGGGGGGGGGGGGGGGGGGGGGGGGGGGGGGGGGGGGGGGGGGGGGGGGGGGGGGGGGGGGGGGGGGGGGGGGGGGGGGGGGGGGGGGGGGFGGGGGGGGGGG>CGGGGGGGGGGGGGGGGGGFGGGGGGGGGGFFGGGGGGGFGFGGGGDGFGGGFCFGGFGGFFGFGGGGGGGFFGFFGFFFFFFFFFFFGFFG47>FFB>FFFFFBFA?B<FFFDFFFFB?BDF9
@M01607:188:000000000-KTTC9:1:1101:9410:5028 1:N:0:GAAGTGCT+TAAGCGCA
CATCGCTGACGAGTAACCGGATCCCCGATCCGTGGACTTGTCAGCGACTGAGGAAACAGACACGGTTTTAGCTGAGGAGACTCCATAAGTGACCCTCAGCCGTGTGTTGTGCAGGAAATGCTCACCGTTAAGTCTGATGACGTGAACGGTCGTACCAAGATGTATAAAAACATCGTGGACGGCAACCATCAGATGGAGCCGGGCATGCCAGAATCCTTCAACGTATTGTTGAAAGAGATTCGTTCGCTGGGTATCAACATCGAACTGGAAGACGAGTAATTCTCGCTCAAACAGGTCACTG
+
CCCCCGGGGGGGGGGGGGGGGGGGGGGGGGGGGGGGGGGGGGGGGGGGGGGGGGGGGGGGGGGGGGGGGGGGGGGGGGGGGGGGGGGGGGGGGGGGGGGGGGGGGGGGGGGGGGGGGGGGGGGGGGGGGGGGGGGGGGGGGGGGGGGGGGGGGGGGGGGGGGGGGGGGGGGGFGGGGGGGGGGGGGGGGGGGGGGGGGGGGGGGGGGGFGCFGGGGFGGGGGCCFGGGGFFGGGFGGFGGFGGGGGGGFFGFFGFFFF?FD?FFFGFFG?7FFF>BFFFFFABFFF::>FDFF?6AF0)4)
@M01607:188:000000000-KTTC9:1:1101:17822:5031 1:N:0:GAAGTGCT+TAAGCGCA
CATCGCTGACGAGTAACCGGATCCCCGATCCGTGGACTTGTCAGCGACTGAGGAAACAGACAACCGGGGTGCTGAGGAAAGTTTTCAAGCACTCCTCAGCAGTCGCCATTGCAGGAAATGCTCACCGTTAAGTCTGATGACGTGAACGGTCGTACCAAGATGTATAAAAACATCGTGGACGGCAACCATCAGATGGAGCCGGGCATGCCAGAATCCTTCAACGTATTGTTGAAAGAGATTCGTTCGCTGGGTATCAACATCGAACTGGAAGACGAGTAATTCTCGCTCAAACAGGTCACTG
+
CCCCCGGGGGGGGGGGGGGGGGGGGGGGGGGGGGGGGGGGGGGGGGGGGGGGGGGGGGGGGGGGGGG7>FGGGGGGGGGGGGGGGGGGGGGGGGGGGGGGGGGGGGGGGGGGGGGGGGGGGGGGGGGGGGGGGGGGGGGGGGEGGGGGGGGGGGGGGGGGGGGGGGGGGGGGGGGGGGGGGGGGGGGGGGGGGGGGGGGGGECGGGGGGGGGGFFGFGGGGGGFFFGGGGGGGGFFGFGGFGGGGGGDBFGFFGFFFFFFF?FFFGFFGFFFFBFFFFFFBA>B<F?FBFFBF:?D:??F)
@M01607:188:000000000-KTTC9:1:1101:6797:5034 1:N:0:GAAGTGCT+TAAGCGCA
CATCGCTGACGAGTAACCGGATCCCCGATCCGTGGACTTGTCAGCGACTGAGGAAACAGACTTTCGACAGGCTGAGGGCTGTAGCTTGGCGTCCCTCAGCTAATATTTATGCAGGAAATGCTCACCGTTAAGTCTGATGACGTGAACGGTCGTACCAAGATGTATAAAAACATCGTGGACGGCAACCATCAGATGGAGCCGGGCATGCCAGAATCCTTCAACGTATTGTTGAAAGAGATTCGTTCGCTGGGTATCAACATCGAACTGGAAGACGAGTAATCCTCGCTAAAACAGGTCACTT
+
CCCCCGGGGGGGGGGGGGGGGGGGGGGGGGGGGGGGGGGGGGGGGGGGGGGGGGGGGGGGGGGGGGGCGGGGGGGGGGGGGGGGGGGGGGGGGGGGGGGGGGGGGGGGGGGGGGGGGGGGGGFGGGGGGGGGGGGGGGGGGGGDGGGGGFGGGGGGGGGGGGGGGGGGGGGGGGGGGGDGGGGGGGGGGGGGGGG?FGGGGGDGGGGGGGGGFGGGFGGGGGGGGGGGGGGGFFFFGFGGFGGGGGGGFFGFFGFFFFFF::?FFGF)9?0.)2((-49?)6))-(-((6)4(4(.42:4)
@M01607:188:000000000-KTTC9:1:1101:21767:5037 1:N:0:GAAGTGCT+TAAGCGCA
CATCGCTGACGAGTAACCGGATCCCCGATCCGTGGACTTGTCAGCGACTGAGGAAACAGACACTGACGTGGCTGAGGTGCACGCAGCAGTAATCCTCAGCTCATACTAATGCAGGAAATGCTCACCGTTAAGTCTGATGACGTGAACGGTCGTACCAAGATGTATAAAAACATCGTGGACGGCAACCATCAGATGGAGCCGGGCATGCCAGAATCCTTCAACGTATTGTTGAAAGAGATTCGTTCGCTGGGTATCAACATCGAACTGGAAGACGAGTAATTCTCGCTCAAACAGGTCACTG
+
CCCCCGGGGGGGGGGGGGGGGGGGGGGGGGGGGGGGGGGGGGGGGGGGGG8FGGGGGGGGGGGGGGG@CFGGGGGGGGGGGGGGGGGGGGGGGGGGGGGGGGGGGGGGGGGGGGGGGGGGGGGGGGGGGGGGGGGGGGGGGGGGGGGGGGGGGGGGGGGGGGGGGGGGGGGGGGGGGGGGGGGGGGGGGGGGGGGGGGGGGGGGGGGGGGGGGGGGFGGGGGGGGGGGGGGGGGFFFFGGFGGGGGGGFFGFFGFFFFFFFFFFFF@?CFBFFFFBFFB?DFFAFFFFFFFFF??A:??F5
@M01607:188:000000000-KTTC9:1:1101:21705:5038 1:N:0:GAAGTGCT+TAAGCGCA
CATCGCTGACGAGTAACCGGATCCCCGATCCGTGGACTTGTCAGCGACTGAGGAAACAGACATCGGACATGCTGAGGATGTGAATTGGACGGTCCTCAGCGACGCGCAATGCAGGAAATGCTCACCGTTAAGTCTGATGACGTGAACGGTCGTACCAAGATGTATAAAAACATCGTGGACGGCAACCATCAGATGGAGCCGGGCATGCCAGAATCCTTCAACGTATTGTTGAAAGAGATTCGTTCGCTGGGTATCAACATCGAACTGGAAGACGAGTAATTCTCGCTCAAACAGGTCACTT
+
CCCCCGGGGGGGGGGGGGGGGGGGGGGGGGGGGGGGGGGGGGGGGGGGGG<FGGGGGGGGGGGGGGGDGGGGGGGGGGGGGGGGGGGGGGGGGGGGGGGGGGGGGGGGGGGGGGGGGGGGGGGGGGGGGGGGGGGGGGGGGGGGGGGGGGGGGGGGGGGGGGGGGGGGGGGGGFEGFDEGEGGGGGGGGGGGGFFGGGGGGGGGGGGFGGFCFGGGFGGGGGGFGFFGGGGGGGFCCFGGFGGGGGGGFFGFFFFFFFFFBFFFFGFFGFFFFFFFBFFFFFFFFFF?>7>???FFBFFF)
@M01607:188:000000000-KTTC9:1:1101:23174:5042 1:N:0:GAAGTGCT+TAAGCGCA
CATCGCTGACGAGTAACCGGATCCCCGATCCGTGGACTTGTCAGCGACTGCGGAAACAGACGATAGGTTAGCTGAGGAACTGTAGCTGGAGCTCCTCAGCCATCTTGTTTGCAGGAAATGCTCACCGTTAAGTCTGATGACGTGAACGGTCGTACCAAGATGTATAAAAACATCGTGGACGGCAACCATCAGATGGAGCCGGGCATGCCAGAATCCTTCAACGTATTGTTGAAAGAGATTCGTTCGCTGGGTATCAACATCGAACTGGAAGACGAGTAATTCTCGCTTAAACAGGTCACTG
+
CCCCCGGGGGGGEGFFGCGGGEGFGGGGGGGGGGGGGGGFGGGGGGGGGG,BBFGGGGGFGGGGGGFFGGGGGFGFGEGFEGGGGGGAFFGGGFGGFFDGGGGGFGGGGGGGGGGGGGGGGGGGGGGFGGGEGGGGGGGGGGGGG@FGGGGEGGGGGDGGGFGGGGGGGGDGGGGG?FCFGEEEGGGGGGGDFCGGGGGG:EEEGGFFGGGGGGG68:7CFGGFGGGG97CG7CFGGF9C8CDGGGGG>DCFFFFFFFFFF0FFFFFFG?:FF:19B?FFFFFFFFFB:<>D<??<)406)
@M01607:188:000000000-KTTC9:1:1101:26116:5053 1:N:0:GAAGTGCT+TAAGCGCA
CATCGCTGACGAGTAACCGGATCCCCGATCCGTGGACTTGTCAGCGACTGAGGAAACAGACACAATTAAAGCTGAGGACCGGTTGGAATATAACCTCAGCCTCTTGTTCTGCAGGAAATGCTCACCGTTAAGTCTGATGACGTGAACGGTCGTACCAAGATGTATAAAAACATCGTGGACGGCAACCATCAGATGGAGCCGGGCATGCCAGAATCCTTCAACGTATTGTTGAAAGAGATTCGTTCGCTGGGTATCAACATCGAACTGGAAGACGAGTAATTCTCGCTCAAACAGGTCCCTG
+
CCCCCGGGGGGGGGGGFGGGGGGGGGGGGGGGGGGGGGGGGGGGGG@@@@FFGGGGGGGGGGFGGGG,<CCFFFFAFGGGGGFFGGGCFEFGGGFFFGFGGGGGFFGGGGFGGGGGGFGCGFEGGGGG7FGFGGGGGGFGGEGGGGGGGGGGGGGEGGGGGCFGGFGFFGGGFGCBFDEGDCDGGGGGC7DDE?>8C:FEEGGGGGGGGGGGGFFGFGGE7+=/A@7A@CFCFG+5DFCFFC6;FDDD:@DFFDB??@FFB?FFFC?F<<25??>0:7*9<BD2601222<>BB?A?)(-.
@M01607:188:000000000-KTTC9:1:1101:7685:5054 1:N:0:GAAGTGCT+TAAGCGCA
CATCGCTGACGAGTAACCGGATCCCCGATCCGTGGACTTGTCAGCGACTGAGGAAACAGACAAACTGGAGGCTGAGGTGCGACTTGCGAGAATCCTCAGCTCATTCCTATGCAGGAAATGCTCACCGTTAAGTCTGATGACGTGAACGGTCGTACCAAGATGTATAAAAACATCGTGGACGGCAACCATCAGATGGAGCCGGGCATGCCAGAATCCTTCAACGTATTGTTGAAAGAGATTCGTTCGCTGGGTATCAACATCGAACTGGAAGACGAGTAATTCTCGCTCAAACAGGTCACTG
+
CCCCCGG;6FGGEFFGGGG7F7@FGDCFEGEGFGGGGGFFGGGEF@FEC:,9,@@FGGFF8FFFGGDFGFC@FF@FFCFF>?CEGGGD:@FGGD<CEFEFBFFGFEEGEFECFFCGFGGCA,9@BFGFEFGGFGGGGGGAEGGEFFDGB=@B=FFGGGFDEACCGGCG;CCB=@BFFF*>BEGGGGGGCFGGGGGGGGG8CECEE8EGFEE6:<C9FFFG7@C>7@FCFGDDGFAFGF=C6CGFGCCDD@DFFGF4/09F>:FFFF@FGFFFF:>BFF**655:1(3:0<<>F:<B770>)
@M01607:188:000000000-KTTC9:1:1101:23639:5070 1:N:0:GAAGTGCT+TAAGCGCA
CATCGCTGACGAGTAACCGGATCCCCGATCCGTGGACTTGTCAGCGACTGCGGAAACAGACTTGATCGCAGCTGAGGTTGACTCAACGAAAAGCCTCAGCTAGGCGGACTGCAGGAAATGCTCACCGTTAAGTCTGATGACGTGAACGGTCGTACCAAGATGTATAAAAACATCGTGGACGGCAACCATCAGATGGAGCCGGGCATGCCAGAATCCTTCAACGTATTGTTGAAAGAGATTCGTTCGCTGGGTATCAACATCGAACTGGAAGACGAGTAATTCTCGCTCAAACAGGTCACTG
+
CCCCCGGGGGGGGGGFGGGGGGGGGGGGGGGGGGGGGGGGGGGGGGGGGG8BFGGGGGGGGGGGGGGCGGGGGGGGGGGGGGGGGGGGGGGGGGGGGGGGGGGGGGGGGGGGGGGGGGGGGGGGGGGGGGGGGGGGGGGGGGGGGGGGGGGGGGGGGGGGGGGGGGGGEGGGGGGGFGGGGGGGGGGGGGGGGGGGGGGGGGGGGGGGGGGGGGGGFGGGGGGGGGGGGGGGGGFGGFGGFGGGGGGGFFGFFGFFFFFFF?FFFG?FFFFFFFFFFFFFFFFFFF?:BFAFFFFA7?FF4
@M01607:188:000000000-KTTC9:1:1101:22010:5071 1:N:0:GAAGTGCT+TAAGCGCA
CATCGCTGACGAGTAACCGGATCCCCGATCCGTGGACTTGTCAGCGACTGAGGAAACAGACAGGGTTCGTGCTGAGGTTCTTTACCACCTTTACCTCAGCACTCGCTGCTGCAGGAAATGCTCACCGTTAAGTCTGATGACGTGAACGGTCGTACCAAGATGTATAAAAACATCGTGGACGGCAACCATCAGATGGAGCCGGGCATGCCAGAATCCTTCAACGTATTGTTGAAAGAGATTCGTTCGCTGGGTATCAACATCGAACTGGAAGACGAGTAATTCTCGCTCAAACAGGTCACTT
+
CCCCCGGGGGGGGGGGGGGGGGGGGGGGGGGGGGGGGGGGGGGGGGGGGGCFGGGGGGGGGGGGGGGC@FGGGGGGGGGGGGGGGGGGGGGGGGGGGGGFGGGGGGGGGGGGGGGGGGGGGGGGGGGGGGGGGGGGGGGGGGGGGGGGGGGGGGGGGGGGGGGGGGGGGGGGGGGG8FGGGGGGGGGGGGGGGGGGGGGGGGGGGG:EGG+=CCFFFGGGGGGGGGGGGG<CDGFF;FGGCDGGGGGGBDCFFFFFFF@F>FFFFG@FGFF4:?6>BBFFFBFF?F?FFFFF?:<D?FFF)
@M01607:188:000000000-KTTC9:1:1101:4657:5103 1:N:0:GAAGTGCT+TAAGCGCA
CATCGCTGACGAGTAACCGGATCCCCGATCCGTGGACTTGTCAGCGACTGAGGAAACAGACGTGCGTTGTGCTGAGGTTAACCGACAAATAATCCTCAGCATTTAAGTATGCAGGAAATGCTCACCGTTAAGTCTGATGACGTGAACGGTCGTACCAAGATGTATAAAAACATCGTGGACGGCAACCATCAGATGGAGCCGGGCATGCCAGAATCCTTCAACGTATTGTTGAAAGAGATTCGTTCGCTGGGTATCAACATCGAACTGGAAGACGAGTAATTCTCGCTCAAACAGGTCACTG
+
CCCCCGGGGGGGGGGGGGGGGGGGGGGGGGGGGGGGGGGGGGGGGGGGGGCFGGGGGGGGGGGGGGGEGGGGGGGGGGGGGGGGGGGGGGGGGGGGGGGGGGFFGGGGGGGGGGGGGGGGGGGGFGGGGGGGGGGGGGGGGGGGGGGGGGGGGGGGGGGGGGGGGGGGGGGGGGGGGGGGGGGGGGGGFGGGGGGGGGGGGGGGGGGCFFGGGGGGFGGGGGGGGGGG7FGFFGFFGFFFFGGGGGGGFFDFFFFF@FFFBFFFFFFFGF?5FF01?<BFFF<A?:669?FF?FFF:>?94
@M01607:188:000000000-KTTC9:1:1101:17741:5103 1:N:0:GAAGTGCT+TAAGCGCA
CATCGCTGACGAGTAACCGGATCCCCGATCCGTGGACTTGTCAGCGACTGAGGAAACAGACTGCCCCGCTGCTGAGGGGGTTCAATTACGATGCCTCAGCCTAGGAAACTGCAGGAAATGCTCACCGTTAAGTCTGATGACGTGAACGGTCGTACCAAGATGTATAAAAACATCGTGGACGGCAACCATCAGATGGAGCCGGGCATGCCAGAATCCTTCAACGTATTGTTGAAAGAGATTCGTTCGCTGGGTATCAACATCGAACTGGAAGACGAGTAATTCTCGCTCAAACAGGTCACTG
+
CCCCCGGGGGGGGGGGGGGGGGGGGGGDGGGGGGGGGGGGGGGGGGGGGGGGGGGGGGGGGGGGGGGGGGGGGGGGGGGGFGGGGGGGGGGGGGGGGGGGGGGGGGGGGGGGGGGGGGGGGGGGGGGGGGGGGGGGGGGGGGGGGGGGGGGGGGGGGGGGGGGGGGGGGGGGGGGGGGGGGGGGGGGGGGGGGGGGGGGGEGGGGGGGGGGGGGGGFFGGGGGGGGGGGFGFGGFGGFGGFDGGGGGDFFGFFFFFFFFFFFFFFGFFFFFFFBFFFFFFFFFF?BBF;72>BF?825?A)
@M01607:188:000000000-KTTC9:1:1101:19009:5106 1:N:0:GAAGTGCT+TAAGCGCA
CATCGCTGACGAGTAACCGGATCCCCGATCCGTGGACTTGTCAGCGACTGAGGAAACAGACGTGGTCGTTGCTGAGGAAGTCGCTTGTAAAAACCTCAGCGTCTTTCACTGCAGGAAATGCTCACCGTTAAGTCTGATGACGTGAACGGTCGTACCAAGATGTATAAAAACATCGTGGACGGCAACCATCAGATGGAGCCGGGCATGCCAGAATCCTTCAACGTATTGTTGAAAGAGATTCGTTCGCTGGGTATCAACATCGAACTGGAAGACGAGTAATTCTCGCTCAAACAGGTCACTG
+
CCCCCGGGGGGGGGGGGGGGGGGGGGGGGGGGGGGGGGGGGGGGGGGGGGGGGGGGGGGGGGGGGGG:FGGGGGGGGGGGGGGGGGGGGGGGGGGGGGGGGGGGGGGGGGGGGGGGGGGGGGGGGGGGGGGGGGGGGGGGGGGGGGGGGGGGGGGGGGGGGGGGGGGGGGGGGGGGGDGGGGGDGGGGGGGGGGGGGGGGGGGGGGGGGGGGGGGGFGGGGGGGGGGGGGGGGGFGGFGGFGGGGGGGFFGFFGFFFFFFFFFFFGFFGFFFFBFBBFFFDBFFFBBFFFFFFFFF::BB)
@M01607:188:000000000-KTTC9:1:1101:13801:5108 1:N:0:GAAGTGCT+TAAGCGCA
CATCGCTGACGAGTAACCGGATCCCCGATCCGTGGACTTGTCAGCGACTGAGGAAACAGACATTTGATGCGCTGAGGTTACCACAGTATACTACCTCAGCGCTGCGTATTGCAGGAAATGCTCACCGTTAAGTCTGATGACGTGAACGGTCGTACCAAGATGTATAAAAACATCGTGGACGGCAACCATCAGATGGAGCCGGGCATGCCAGAATCCTTCAACGTATTGTTGAAAGAGATTCGTTCGCTGGGTGTCAACATCGAACTGGAAGACGAGTAATTCTCGCTCAAACAGGTCACTG
+
CCCCCGGGGGGGGGGGGGGGGGGGGGGGGGGGGGGGGGGGGGGGGGGGGGGGGGGGGGGGGGGGGGGDCFGGGGGGGGGGGGGGGGGGGGGGGGG<FGGGGGGGGGGGGGGGGGGGGGGGGGGGGGGGGGGGGGGGGGGGGGGGGGGGGEGGGGGGFGGGGGGGGGGGGGGGGGGGGGGGGGGGGGGEFGFGGGGFGGGGEEEGGGGGGGGGGGGGFGGFGGGGGGGFGGGGGGFGGFEFFDGGGGGDB>GFFGFFFFFFD?FFFG?FC@?FFBF>FBFFD<AB118<;<DBF?FD))4<)
@M01607:188:000000000-KTTC9:1:1101:22305:5112 1:N:0:GAAGTGCT+TAAGCGCA
CATCGCTGACGAGTAACCGGATCCCCGATCCGTGGACTTGTCAGCGACTGAGGAAACAGACGCACAAAAAGCTGAGGTGACTAGTGAACTCATCCTCAGCGACGGCATTTGCAGGAAATGCTCACCGTTAAGTCTGATGACGTGAACGGTCGTACCAAGATGTATAAAAACATCGTGGACGGCAACCATCAGATGGAGCCGGGCATGCCAGAATCCTTCAACGTATTGTTGAAAGAGATTCGTTCGCTGGGTATCAACATCGAACTGGAAGACGAGTAATTCTCGCTCAAACAGGTCACTT
+
CCCCCGGGGGGGGGGGGGGGGGGGGGGGGGGGGGGGGGGGGGGGGGGGGG<FGGGGGGGGGGGGGGG,::8FFFGGGGGGGGGGGFGGGGGGGGGFGGGGGGGGGGGGGGGGGGGGGGGGGGGGGGGGGGGGGGGGGGGGGGGEGGGGGEGGGGGGGGGGGGGGGGGGGGGGGGEG5FCFGGGGGGGGGGGGGGGGGGGGGGGGEGGGGGFGFFGGFGGGGGGFGGGGGGGDFGFFC5CFFGC<DDCDDEGFFGFFFFFF26:FFGFFF?:FFFFBFFFFFFAD0(-3;7<?BF?B0>29)
@M01607:188:000000000-KTTC9:1:1101:20131:5117 1:N:0:GAAGTGCT+TAAGCGCA
CATCGCTGACGAGTAACCGGATCCCCGATCCGTGGACTTGTCAGCGACTGAGGAAACAGACGTGAAAATGGCTGAGGCTATTTCTGCATCTTTCCTCAGCATTGAATACTGCAGGAAATGCTCACCGTTAAGTCTGATGACGTGAACGGTCGTACCAAGATGTATAAAAACATCGTGGACGGCAACCATCAGATGGAGCCGGGCGTGCCAGAATCCTTCAACGTATTGTTGAAAGAGATTCGTTCGCTGGGTATCAACATCGAACTGGAAGACGAGTAATTCTCGCTCAACCAGGTCACTG
+
CCCCCGEFEGGGEFFEFDEEGGGGGGEGG@FFGGDFEFGEGEEFFGDFGGGGFDGGGGFGGGGGGGG,<9:E@CCEFGCGDFFGG?FGGGGGGGGGGEFGGAECFGGGGGGGGFGGGCFGGGEGFGGGGGG9FAFGGFEEFEG7BFFGCCGCFD=FGGGGGGGDFEFFCFBFFGGGDFC?:ECGEGCECFDGFFFGGGGGEC>EGGGGGGDFCFFGFGGG7@CF6<7:A;CCF797>FCGA<FFGD3C>@DFFGFFFFFF??FFFGF:DF:5FB>(4:=8<<9A1(4<>B0,286:),5:.
@M01607:188:000000000-KTTC9:1:1101:23718:5123 1:N:0:GAAGTGCT+TAAGCGCA
CATCGCTGACGAGTAACCGGATCCCCGATCCGTGGACTTGTCAGCGACTGCGGAAACAGACTCTAATGTTGCTGAGGGCTTCATGCATTGGAACCTCAGCGTGTCGAGATGCAGGAAATGCTCACCGTTAAGTCTGATGACGTGAACGGTCGTACCAAGATGTATAAAAACATCGTGGACGGCAACCATCAGATGGAGCCGGGCATGCCAGAATCCTTCAACGTATTGTTGAAAGAGATTCGTTCGCTGGGTATCAACATCGAACTGGAAGACGAGTAATTCTCGCTCAAACAGGTCACTG
+
CCCCCGGGGGGGGGGGGGGGGGGGGGGGGGGGGGGGGGGGGGGGGGGGGG,CFGGGGGGGGGGGGGG9FGFGGGGGGGGGGGGGGGGGGGGGGGGGGGGGGGGGGGGGGGGGGGGGGGGGGGGGGGGGGGGGGGGGGGGGGGGGGGGGGGGGGGGGGGGGGGGGGGGGGGGGGGGGFGEGGGGGGGGGFGGGGGGGGGGGGGGGGFGGGGGGGGGGFGGGGGGFGGGGGGGGGGFGGF?FFGFFFGGGFFGFFC=FFFFFFFFFFGFFGF7F?BB9:?F@>9<<B??FFFFFFF?F7??A)
@M01607:188:000000000-KTTC9:1:1101:23822:5130 1:N:0:GAAGTGCC+TAAGCGCA
CATCGCTGACGAGTAACCGGATCCCCGATCCGTGGACTTGTCAGCGACTGCGGAAACAGACTCTCCAACGGCTGAGGCAGATATCGACCAGTACCTCAGCACCGGGGATTGCAGGAAATGCTCACCGTTAAGTCTGATGACGTGAACGGTCGTACCAAGATGTATAAAAACATCGTGGACGGCAACCATCAGATGGAGCCGGGCATGCCAGAATCCTTCAACGTATTGTTGAAAGAGATTCGTTCGCTGGGTATCAACATCGAACTGGAAGACGAGTAATTCTCGCTCAAACAGGTCACTG
+
CCCCCGGGGGGGGGGGGDGGGGGGGGGGGGGGGGGEGGGGGDGGGGGGGG,BFCGGGGGGGGGGGGG,:8>FGGGGGGEGGGFGGEFGGEGGGGGGGGGGGGGGGGGEGGGGGGGGGGGGGGGGGFGGGGGGGGGGGGGGGGGGGGGGGGFFEFGGGGGGGGGFGGGFGGGGGGCG5CEGGGGGDGFGGGFGGGGGDFGGGGGGGGGGGGGGGGGFFGGGGGGFGGGGGGGGGGFFGFGGFGGGGGGGFFGFFCFF?FFFB??5><F@DFBFFF998?FFF2541?F?B7AB1::A:>>A)
@M01607:188:000000000-KTTC9:1:1101:12699:5136 1:N:0:GAAGTGCT+TAAGCGCA
CATCGCTGACGAGTAACCGGATCCCCGATCCGTGGACTTGTCAGCGACTGAGGAAACAGACGTAATGCCCGCTGAGGTCAGCCACAATTTTTACCTCAGCCTTTACTAATGCAGGAAATGCTCACCGTTAAGTCTGATGACGTGAACGGTCGTACCAAGATGTATAAAAACATCGTGGACGGCAACCATCAGATGGAGCCGGGCATGCCAGAATCCTTCAACGTATTGTTGAAAGAGATTCGTTCGCTGGGTATCAACATCGAACTGGAAGACGAGTAATTCTCGCTCAAACAGGTCACTG
+
CCCCCGGGEGGGGGGGGGGGGGGGGGGGGGGGGGGGGGGGFFGGGGGGGGGGCCFGGGGGGGGGGGGFDFGGGGGGGGGGGGGGGGFFGGGGGFGGGGFGGGGGGGGGGGGGGGGGGGGGGGGGGGGGGGGFGGGGGGGGGGGGGGGGGGGGGGGFGGGGGGGGGGGGGGGGGGGGGFGGGGGGGGGGEGGGGGFGGCGG8CCGGGDGGGGGGGGGFGGGGGGGGGGGGFGGGGFGGFGGFGGGGGGCDFD?4CFFFFFFB?FFFDFFGFFF?069?BFFFFFF?FBFFFFF<:?<BFFF)
@M01607:188:000000000-KTTC9:1:1101:14827:5160 1:N:0:GAAGTGCT+TAAGCGCA
CATCGCTGACGAGTAACCGGATCCCCGATCCGTGGACTTGTCAGCGACTGAGGAAACAGACATATCTGACGCTGAGGGTCTACCTGGTAGAGCCCTCAGCATAGGTTGATGCAGGAAATGCTCACCGTTAAGTCTGATGACGTGAACGGTCGTACCAAGATGTATAAAAACATCGTGGACGGCAACCATCAGATGGAGCCGGGCATGCCAGAATCCTTCAACGTATTGTTGAAAGAGATTCGTTCGCTGGGTATCAACATCGAACTGGAAGACGAGTAATTCTCGCTCAAACAGGTCACTT
+
CCCCCGGGGGGGGGGGGGGGGGGGGGGGGGGGGGGGGGGGGGGGGGGGGGGGGGGGGGGGGGGGGGG9FFGGGGGGGGGGGGGGGGGGGGGGGGGGGGFGGGGGGGGGGGGGGGGGGGGGGGGGGGGGGGGFGGGGGGGGGGGGGGGGGGGGGGGGGGGGGGGGGGGGGGGGGGGGCGGGGGGGGGGGGGGGGGGGGCFGCGGGGGGGGGGGGGGGFGGGGGGGGGGFGGFGGGFGGFGGFDGGGGGGFFGFFGFFFFFFFFFFFGFFGFFFF:BBFFFFFFA>?FB?BBA??0:A83:4)
@M01607:188:000000000-KTTC9:1:1101:22351:5160 1:N:0:GAAGTGCT+TAAGCGCA
CATCGCTGACGAGTAACCGGATCCCCGATCCGTGGACTTGTCAGCGACTGAGGAAACAGACCTCGTCAAAGCTGAGGAGTATGAACGAGTTTGCCTCAGCATCCGATCATGCAGGAAATGCTCACCGTTAAGTCTGATGACGTGAACGGTCGTACCAAGATGTATAAAAACATCGTGGACGGCAACCATCAGATGGAGCCGGGCATGCCAGAATCCTTCAACGTATTGTTGAAAGAGATTCGTTCGCTGGGTATCAACATCGAACTGGAAGACGAGTAATTCTCGCTCAAACAGGTCACTG
+
CCCCCGGGGGGGGGGGGGGGGGGGGGGGGGGGGGGGGGGGGGGGGGGGGG8FGGGGGGGGGGGGGGG,8CCFGGGGGGGGGGGGGGGGGGGGGGGGGGGGGGGGGGGGGGGGGGGGGGGGGGGGGGGGGGGGGGGGGGGGGGGGGGGGGGGGGGGGGGGGGGGGGGGGGGDGGGGGFGGGGGGGGGGGGGGGGGGGGGGGGDGGGGGGGGFGGGGGFGGGGGGFGGGGGGFFGGFGDFGGFDGFGGGGFFGFF:FF?@FFDFFF:FFFGFFF::6>BFFFFFFFB:,29<44:??A7??A)
@M01607:188:000000000-KTTC9:1:1101:13193:5165 1:N:0:GAAGTGCT+TAAGCGCA
CATCGCTGACGAGTAACCGGATCCCCGATCCGTGGACTTGTCAGCGACTGAGGAAACAGACATGTTGCAAGCTGAGGTAGATTAACACGGTGTCCTCAGCGTCTATCGTTGCAGGAAATGCTCACCGTTAAGTCTGATGACGTGAACGGTCGTACCAAGATGTATAAAAACATCGTGGACGGCAACCATCAGATGGAGCCGGGCATGCCAGAATCCTTCAACGTATTGTTGAAAGAGATTCGTTCGCTGGGTATCAACATCGAACTGGAAGACGAGTAATTCTCGCTCAAACAGGTCACTG
+
CCCCCGGGGGGGGGGGGGGGGGGGGGGGGGGGGGGGGGGGGGGGGGGGGGGGGGGGGGGGGGGGGGGDGGGGGGGGGGGGGGGGGGGGGGGGGGGGGGGGGGGGGGGGGGGGGGGGGGGGGGGGGGGGGGGFGGGGGGGGGGGGGGGGGGGGGGGGGFGGGGGGGGGGGGGGGFFGGGGGGGGGGGGGGGGGGGGGGGGGGGGGGGFGGGGGGGGGFGGGGGGGGGGCGGFGGG4CFFGGFDGGGGGGFFGFFGFFFFFFFF@FFGFFGFB>F?FFBFFF>AAD:<:0924?FB68),5A)
@M01607:188:000000000-KTTC9:1:1101:16241:5171 1:N:0:GAAGTGCT+TAAGCGCA
CATCGCTGACGAGTAACCGGATCCCCGATCCGTGGACTTGTCAGCGACTGAGGAAACAGACAATCTTGGGGCTGAGGAAACCCAGAGCGTCGACCTCAGCAAGCATTGATGCAGGAAATGCTCACCGTTAAGTCTGATGACGTGAACGGTCGTACCAAGATGTATAAAAACATCGTGGACGGCAACCATCAGATGGAGCCGGGCATGCCAGAATCCTTCAACGTATTGTTGAAAGAGATTCGTTCGCTGGGTATCAACATCGAACTGGAAGACGAGTAATTCTCGCTCAAACAGGTCACTT
+
CCCCCGGGGGGGGGGGGGGGGGGGGGGGGGGGGGGGGGGGGGGGGGGGGGEGGGGGGGGGGGGGGGG9CEFEGGGGGGGGGGGGGGGGGGGGGGGGGGGGGGGGGGGGGGGGGGGGGGGGGGGGGGGGGGGGGGGGGGGGGGGGGGGGGGGGGGGGFGGGGGGGGGGGGGGGGGGGGGGGGGGGGGGGGFGGGGGGGGGGGGGGGG*CEGGGGGGFFFGGGGGGCFG?CDDGGGFGGFGGFGGGGDGG:BGFFF?BFFFF?<F?FFFFGF:FF?>>BFFFF2).31((4<44:2484324)
@M01607:188:000000000-KTTC9:1:1101:26470:5172 1:N:0:GAAGTGCT+TAAGCGCA
CATCGCTGACGAGTAACCGGATCCCCGATCCGTGGACTTGTCAGCGACTGAGGAAACAGACCGGCCCCTAGCTGAGGCAGTCATTGCAAGGTTCCTCAGCCAGAATGACTGCAGGAAATGCTCACCGTTAAGTCTGATGACGTGAACGGTCGTACCAAGATGTATAAAAACATCGTGGACGGCAACCATCAGATGGAGCCGGGCATGCCAGAATCCTTCAACGTATTGTTGAAAGAGATTCGTTCGCTGGGTATCAACATCGAACTGGAAGACGAGTAATTCTCGCTCAAACAGGTCACTT
+
CCCCCGGGGGGGGGGGGGGGGGGGGGGGGGGGGGGGGGGGGGGGGG@@@FGGGGGGGGGGGGGGGGG7FGGGGGGGGGGGGGGGGGGGFGGGGGGGGGGGGFFFGGGGGGGGGGGGGGGGGGGGGGGGGGGGGGGGGGGGGGGGGGGGGGGGGGGGGGGGGGGGGGGGGGGGGGGGGGGGGGGGGGGGGGGGGGGGGGGGGGGGGFFGFFGGGGGGFGGGGGGGGGGGGGGGGFFGGFGGFGGGGGGGDEGFFGFFFFFFFBFFFG@FFFFFFFFFFFFF<BADFFFFBFF?BBFF?B?F)
@M01607:188:000000000-KTTC9:1:1101:13838:5188 1:N:0:GAAGTGCT+TAAGCGCA
CATCGCTGACGAGTAACCGGATCCCCGATCCGTGGACTTGTCAGCGACTGAGGAAACAGACGGCGTGGCAGCTGAGGATGGTGAGATGTTTTTCCTCAGCACAATCTATTGCAGGAAATGCTCACCGTTAAGTCTGATGACGTGAACGGTCGTACCAAGATGTATAAAAACATCGTGGACGGCAACCATCAGATGGAGCCGGGCATGCCAGAATCCTTCAACGTATTGTTGAAAGAGATTCGTTCGCTGGGTATCAACATCGAACTGGAAGACGAGTAATTCTCGCTCAAACAGGTCACTG
+
CCCCCGGGGGGGGGGGGGGGGGGGGGGGGGGGGGGGGGGGGGGGGGGGGGGGGGGGGGGGGGGGGGG7FGGGGGGGGGGGGGGGGGGGGGGGGGGGGGFGGGGGGGGGGGGGGGGGGGGGGGGGGGGGGGGGGGGGGGGGGGGGGGGGGGGGGGGGGGGGGGGGGGGGGGGGGGGGGGGGGEGGGGGGGGGGGGGGGGGGGGGGGGGGGGGGGGGGFGGGGGGGGGGGGGGGGGFGGFGGFGGGGGGGFFGFFGFFFFFFFFFFFGFFGFFFFBFBFFFFFFFFFFBFFFABFBFA?>4>)
@M01607:188:000000000-KTTC9:1:1101:23938:5191 1:N:0:GAAGTGCT+TAAGCGCA
CATCGCTGACGAGTAACCGGATCCCCGATCCGTGGACTTGTCAGCGACTGCGGAAACAGACCTGAGCCACGCTGAGGATCAGTTTCATTGGAACCTCAGCTTCTCCGGATGCAGGAAATGCTCACCGTTAAGTCTGATGACGTGAACGGTCGTACCAAGATGTATAAAAACATCGTGGACGGCAACCATCAGATGGAGCCGGGCATGCCAGAATCCTTCAACGTATTGTTGAAAGAGATTCGTTCGCTGGGTATCAACATCGAACTGGAAGACGAGTAATTCTCGCTCAAACAGGTCACTT
+
CCCCCGGGGGGGEGGGGDGGGGGGGGGGGGGGGGGGGDFAFGGFGEGGGG8FGGGGGGGGGGGGFEFECFGGGGGGGGGGC<EAEFFGG,CFGGGGEFFGGGFGGGGGGGGGGGCGGEEGGGE<FGGEBCEFGGGGGGEFGGGGGGGGGGGGGGGGGGGGFCGFGGGGCFEGGDEGDF5DEGGGGGGGCF,<>CCEGGGE:E>EGGCGGFFFGGGGFGGCGGGGDGGGGGGGGFFGGFFGFGFGGDDDDDGFFCFF=?F@D65?:5F?GFFFF?9>?FFFFFFFFB?<;?<B1:?>28:A)
@M01607:188:000000000-KTTC9:1:1101:4964:5197 1:N:0:GAAGTGCT+TAAGCGCA
CATCGCTGACGAGTAACCGGATCCCCGATCCGTGGACTTGTCAGCGACTGAGGAAACAGACACAGTATTTGCTGAGGTTTTTTGAGTGAGAAGCCTCAGCGTCCTTACATGCAGGAAATGCTCACCGTTAAGTCTGATGACGTGAACGGTCGTACCAAGATGTATAAAAACATCGTGGACGGCAACCATCAGATGGAGCCGGGCATGCCAGAATCCTTCAACGTATTGTTGAAAGAGATTCGTTCGCTGGGTATCAACATCGAACTGGAAGACGAGTAATTCTCGCTCAAACAGGTCACTG
+
CCCCCGGGGGGGGGGGGGGGGGGGGGGGGGGGGGGGGGGGGGGGGGGGGG<FGGFGGGGGGGGGGGGEDGGGGGGGGGGGGGGGGGGGGGGGGGGGGGGGGGGGGGGGGGGGGGGGGGGGGGGGGGGGGGGGGGGGGGGGFGGGGGGGFFGGGGGGGGGGGGEAFGGGGFGGGGGGGGGGGGGGGGGGFGGGGGGGGGGGGEEGGGGGGGGGGDGGFGGGGGGCCGGGGGCCFGFFFFCFFGGGGGGDF@DFFGFFFFFFFFFFFFFFGFFFFBFFBB@F>AAA?06?>?<????A>?BF2
@M01607:188:000000000-KTTC9:1:1101:19416:5204 1:N:0:GAAGTGCT+TAAGCGCA
CATCGCTGACGAGTAACCGGATCCCCGATCCGTGGACTTGTCAGCGACTGAGGAAACAGACGTTGATTAAGCTGAGGAATAGGTTGTAACATACCTCAGCGTACAGTACTGCAGGAAATGCTCACCGTTAAGTCTGATGACGTGAACGGTCGTACCAAGATGTATAAAAACATCGTGGACGGCAACCATCAGATGGAGCCGGGCATGCCAGAATCCTTCAACGTATTGTTGAAAGAGATTCGTTCGCTGGGTATCAACATCGAACTGGAAGACGAGTAATTCTCGCTCAAACAGGTCACTG
+
CCCCCGGGGGGGGGGGGGGGGGGGGGGGGGGGGGGGGGGGGGGGGGGGGGGGGGGGGGGGGGGGGGGDGGGGGGGGGCCCFGGGGGGGGGGGGGGGGGGGGGGGGGGGGGGGGGGGGGGGGGGGGGGGGGGGGGGGGGGGGGGEGGGGGGGGGGGGGGGGGGGGGGGGGGGGGGGGGDGGGGGGGGGGGGGGGGGGGGGGGGGGGGGGGGGGGGFGFGGGGGGGGGGGGGGGGGFGGFGGFGGGGGGGEFGFFGFFFFFFFFFFFGFF<F?FFFFF??FFFF>>?BFFFBAF8:B>:0>A)
@M01607:188:000000000-KTTC9:1:1101:16458:5205 1:N:0:GAAGTGCT+TAAGCGCA
CATCGCTGACGAGTAACCGGATCCCCGATCCGTGGACTTGTCAGCGACTGAGGAAACAGACAATAAGTGTGCTGAGGAACGACGCGGAAAAAACCTCAGCACGTGACCATGCAGGAAATGCTCACCGTTAAGTCTGATGACGTGAACGGTCGTACCAAGATGTATAAAAACATCGTGGACGGCAACCATCAGATGGAGCCGGGCATGCCAGAATCCTTCAACGTATTGTTGAAAGAGATTCGTTCGCTGGGTATCAACATCGAACTGGAAGACGAGTAATTCTCGCTCAAACAGGTCACTT
+
CCCCCGGGGGGGFGGGGGGGGGGGGGGGGGGGGGGGGGGGGGGGGGGGGGGGGGGGGGGGGGGGGGGFFGGGGGGGGGGGGGGGGGGGGGGGGGGGGGGGGGGGGGGGGGGGGGGGGGGGGGGGGGGGGGGGGGGGGGGGGGGGGGGGGGGGGGGGGGGGGGGGGGGGGGGGGGGGGGGGGGGGGGGGGGGGGGGGGGFGGGGGGGGGGGGGGGGGFGGGGGGGGGGGGGGGGGFGGFGGFGGGGGGGFFGFFFFFFFFFFF@FFGFFGF74??FBFFFFFFFFFFBFF?<?BFFF>?FF)
@M01607:188:000000000-KTTC9:1:1101:10175:5211 1:N:0:GAAGTGCT+TAAGCGCA
CATCGCTGACGAGTAACCGGATCCCCGATCCGTGGACTTGTCAGCGACTGAGGAAACAGACACGAACTCTGCTGAGGTCAGCCCGGGATTACACCTCAGCCTGGAACCATGCAGGAAATGCTCACCGTTAAGTCTGATGACGTGAACGGTCGTACCAAGATGTATAAAAACATCGTGGACGGCAACCATCAGATGGAGCCGGGCATGCCAGAATCCTTCAACGTATTGTTGAAAGAGATTCGTTCGCTGGGTATCAACATCGAACTGGAAGACGAGTAATTCTCGCTCAAACAGGTCACTG
+
CCCCCGGGGGGGGGGGGGGGGGGGGGGGGGGGGGGGGGGGGGGGGGGGGGGGGGGGGGGGGGGGGGGEFGGGGGGGGGGGGGGGGGGGGGGGGGGGGGGGGGGGGGGGGGGGGGGGGGGGGGGGGGGGGGGGGGGGGGGGGGGGGGGGGGGGGGGGGGGGGGGGGGGGGGGGGGGGGGGGGGGGEGGGGGGGGGGGGGGGEGGGGGGGGGGGGGGGFGGGGGGGGGGGGGFGGGFGGFGGFGGGGGGGFFGFFGFFFFFFF?FF><F4DF:FFFF>FFFFF>>2,2:?BBFFBB:<?BFF)
@M01607:188:000000000-KTTC9:1:1101:9279:5239 1:N:0:GAAGTGCT+TAAGCGCA
CATCGCTGACGAGTAACCGGATCCCCGATCCGTGGACTTGTCAGCGACTGAGGAAACAGACACAACGGGTGCTGAGGAGCTGGCTCCTAGTGTCCTCAGCTGCCAGCGCTGCAGGAAATGCTCACCGTTAAGTCTGATGACGTGAACGGTCGTACCAAGATGTATAAAAACATCGTGGACGGCAACCATCAGATGGAGCCGGGCATGCCAGAATCCTTCAACGTATTGTTGAAAGAGATTCGTTCGCTGGGTATCAACATCGAACTGGAAGACGAGTAATTCTCGCTCAAACAGGTCACTT
+
CCCCCGGGEGGGGGFGGGGGGDEGGGGGGGGGFCECGGGGG9FEGEGECCFGFEFGGGGGFFFGDFC+@FGGGGGEGGGGDEFGEFGGGDFEFGGGC<4?DEFGGGGGGGGGGGFFGFFFGGGGGGGGGGGGGGGGGGG9FGGGGGGGEGGGGGGFGGGGGFGGGGFGGGEFFGGGFC8CEGGEGFAGCG9CEEGGGDGEDGCEGGGGGFGFG7??AGG?FGGGFCGGGGFGGGFGDFFFFDGGF<DD5:CFFCFF=F47?:FFFG??C@FFFFFFFB=B>AFFB?3:>FF?B??<>?4<2
@M01607:188:000000000-KTTC9:1:1101:13226:5240 1:N:0:GAAGTGCT+TAAGCGCA
CATCGCTGACGAGTAACCGGATCCCCGATCCGTGGACTTGTCAGCGACTGAGGAAACAGACCTCCCATGCGCTGAGGTCTCAGCCAGTTTCTACCTCAGCCTTACACCATGCAGGAAATGCTCACCGTTAAGTCTGATGACGTGAACGGTCGTACCAAGATGTATAAAAACATCGTGGACGGCAACCATCAGATGGAGCCGGGCATGCCAGAATCCTTCAACGTATTGTTGAAAGAGATTCGTTCGCTGGGTATCAACATCGAACTGGAAGACGAGTAATTCTCGCTCAAACAGGTCACTT
+
CCCCCGGGGGGGGGGGGGGGGGGGGGGGGGGGGGGGGGGGGGGGGGGGGGGGGGGGGGGGGGGGGGGECFFGGGGGGGGGGGGGGGGGGGGGGGGGGGGGGGGGGGGGGGGGGGGGGGGGGGGGGGGGGGGGGGGGGGGGGGGGGGGGGGGGGGGGGGGGGGGGGGGGGGGGGGFGGGGGGGGGGGGGGGGGGGGGGGGGGGGGGGGGGGGGGGGGFGGGGGGGGGGCGGGGGGBGGFGGFGGGGGGGFFGFFGFFFFFFFFFFFGFFGFFFFFFFFFFFAFFF?F?BF?BB?:B<???A)
@M01607:188:000000000-KTTC9:1:1101:20732:5241 1:N:0:GAAGTGCT+TAAGCGCA
CATCGCTGACGAGTAACCGGATCCCCGATCCGTGGACTTGTCAGCGACTGAGGAAACAGACAATCACCCCGCTGAGGGGTCAACCAGGTATGTCCTCAGCAATTTGTAATGCAGGAAATGCTCACCGTTAAGTCTGATGACGTGAACGGTCGTACCAAGATGTATAAAAACATCGTGGACGGCAACCATCAGATGGAGCCGGGCATGCCAGAATCCTTCAACGTATTGTTGAAAGAGATTCGTTCGCTGGGTATCAACATCGAACTGGAAGACGAGTAATTCTCGCTCAAACAGGTCACTG
+
CCCCCGGGGGGGGGGGGGGGGGGGGGGGGGGGGGGGGGGGGGGGGGGGGGGGGGGGGGGGGGGGGGGFGGGGGGGGGGGGGGGGGGGGGGGGGGGGGGGGGGGGGGGGGGGGGGGGGGGGGGGGGGGGGGGGGGGGGGGGGGGGGGGGGGGGGGGGGGGGGGGGGGGGGGGGGGDGGGGGGGGGGGGGGGGGFGGGGGGGGGGGGGGGGGGGGGGGFGGGGGGGGGGGGGFFGGFGGFGGFGGGGGGD>EGFFGFFFFFFFFFFFGFFGFFFFFFF??FFFFFFBFFFFF<???F>::BF)
@M01607:188:000000000-KTTC9:1:1101:11651:5251 1:N:0:GAAGTGCT+TAAGCGCA
CATCGCTGACGAGTAACCGGATCCCCGATCCGTGGACTTGTCAGCGACTGAGGAAACAGACTGCGGAGGAGCTGAGGGGGGATTCGTCTACGCCCTCAGCTGTAATCAATGCAGGAAATGCTCACCGTTAAGTCTGATGACGTGAACGGTCGTACCAAGATGTATAAAAACATCGTGGACGGCAACCATCAGATGGAGCCGGGCATGCCAGAATCCTTCAACGTATTGTTGAAAGAGATTCGTTCGCTGGGTATCAACATCGAACTGGAAGACGAGTAATTCTCGCTCAAACAGGTCACTT
+
CCCCCGGGGGGGGGGGGGGGGGGGGGGGGGGGGGGGGGGFGGGGGGGGGGGGFCGFGGGGGGGGGGG7@C@@DFGGFGEGGGGGGGGGGGGGEGGGGGFGCCFGGFGGGGFFGGGGGFFCGGGGFFGGGGGDFGGGGGGGGGGGFFGGGEGEGGGGGGGCEGGGGGGGGGGGGGGGGGGGEEGGGGGGFFGFEFFGGFGGCDCEGGGGGGGGGFF?FGGGGGGGGGGGGFGFGGFGG@7CFGGGGGG<EF<?FF==FFFFB??FFCF?<F?FFFF>?FF?BFBA6?BFFFFF:?B<7?BF)
@M01607:188:000000000-KTTC9:1:1101:18952:5252 1:N:0:GAAGTGCT+TAAGCGCA
CATCGCTGACGAGTAACCGGATCCCCGATCCGTGGACTTGTCAGCGACTGAGGAAACAGACAATTGATTCGCTGAGGAATTTTAGAACTGGTACCTCAGCAGACAGTGATGCAGGAAATGCTCACCGTTAAGTCTGATGACGTGAACGGTCGTACCAAGATGTATAAAAACATCGTGGACGGCAACCATCAGATGGAGCCGGGCATGCCAGAATCCTTCAACGTATTGTTGAAAGAGATTCGTTCGCTGGGTATCAACATCGAACTGGAAGACGAGTAATTCTCGCTCAAACAGGTCACTG
+
CCCCCGGGGGGGGGGGGGGGGGGGGGGGGGGGGGGGGGGGGGGGGGGGGGGGGGGGGGGGGGGGGGGDFFGGGGGGGGGGGGGGGGGGGGGGGGGGGGGGGGGGGGGGGGGGGGGGGGGGGGGGGGGGGGGGGGGGGGGGGGGGGGGGGGGGGGGGGGGGGGGGGGGGFGEFGGGGGGGGGGGGGGGGGGGGGGGGGGGGEGGGGGGGGGGGGFGGFGGGGGGGGFGFFFGFGGFGGF@FFCDGGGDCDEGFF<@FBFFFB<FFFGFFGFBFFFF>?:B?A<AFFF:?FFFB<?BB0),4)
@M01607:188:000000000-KTTC9:1:1101:15494:5258 1:N:0:GAAGTGCT+TAAGCGCA
CATCGCTGACGAGTAACCGGATCCCCGATCCGTGGACTTGTCAGCGACTGAGGAAACAGACGGCTGGCATGCTGAGGGAAAGTCTATCTACTACCTCAGCGTTGGCTCGTGCAGGAAATGCTCACCGTTAAGTCTGATGACGTGAACGGTCGTACCAAGATGTATAAAAACATCGTGGACGGCAACCATCAGATGGAGCCGGGCATGCCAGAATCCTTCAACGTATTGTTGAAAGAGATTCGTTCGCTGGGTATCAACATCGAACTGGAAGACGAGTAATTCTCGCTCAAACAGGTCACTG
+
CCCCCGGGGGGGGGGGGGGGGGGGGGGGGGGGGGGGGGGGGGGGGGGGGGGGGGGGGGGGGGGGGGG:FGFGGGGGGGGGGGGGGGGGGGGGGGGGGGGGGGGEGGGGGGGGGGGGGGGGGGGGGGGGGGGGGGGGGGGGGGGGGGGGGGGGGGGGGGGGGGGGDGGGGGGGGGGGEGGGGGGGGGGGGGGGGGGGGGGGEEGGGGGGGGGGGGGGFGGGGGGGGGGEFGFGGGFGDFGGFGGGGGGGDFGFFFFF?FFFFFFFFGFFGF?FF:>;FFFFAFDF:B?<>DA?:<68:):A)
@M01607:188:000000000-KTTC9:1:1101:20452:5260 1:N:0:GAAGTGCT+TAAGCGCA
CATCGCTGACGAGTAACCGGATCCCCGATCCGTGGACTTGTCAGCGACTGAGGAAACAGACAATTACGCAGCTGAGGCGTTCAAGGAAATCATCCTCAGCTTCAGTTTTTGCAGGAAATGCTCACCGTTAAGTCTGATGACGTGAACGGTCGTACCAAGATGTATAAAAACATCGTGGACGGCAACCATCAGATGGAGCCGGGCATGCCAGAATCCTTCAACGTATTGTTGAAAGAGATTCGTTCGCTGGGTATCAACATCGAACTGGAAGACGAGTAATTCTCGCTCAAACAGGTCACTT
+
CCCCCGGGGGGGGGGGGGGGGGGGGGGGGGGGGGGGGGGGGGGGGGGGGGGGGGGGGGGGGGGGGGGCGGGGGGGGGGGGGGGGGGGGGGGGGGGGGGGGGGGGGGGGGGGGGGGGGGGGGGGGGGGGGGGGGGGGGGGGGGGGGGGGGGGGGGGGGGGGGGGGGGGGGGGGGGGGGGGGGGGGGGGGGGGGGGGGGGGGGGGGGGGGGGGGGGGGFGGGGGGGGGGGGGFCFGFGGFGGFGGGGGGGFFGFFGFFFFFFF?FFFG@FGF?FF?9>??BBBDFFFFFFFFFFFBBA?2:A)
@M01607:188:000000000-KTTC9:1:1101:19297:5266 1:N:0:GAAGTGCT+TAAGCGCA
CATCGCTGACGAGTAACCGGATCCCCGATCCGTGGACTTGTCAGCGACTGAGGAAACAGACAGCGTGGTGGCTGAGGGTGCCTGCACTATGACCCTCAGCTACTTAGAGTGCAGGAAATGCTCACCGTTAAGTCTGATGACGTGAACGGTCGTACCAAGATGTATAAAAACATCGTGGACGGCAACCATCAGATGGAGCCGGGCATGCCAGAATCCTTCAACGTATTGTTGAAAGAGATTCGTTCGCTGGGTATCAACATCGAACTGGAAGACGAGTAATTCTCGCTCAAACAGGTCACTT
+
CCCCCGGGGGGGGGGGGGGGGGGGGGGGGGGGGGGFGGGGGGGGGGGGGGGGGGGGGGGGGGGGGGG7FFFGGGGGGGGGGGGGGGGGGGGGGGGGGGGGGGGGGGGGGGGGGGGGGGGGGGGGGGGGGGGGGGGGGGGGGGGGGGGGGGGGGGGGGGGGGGGGGGGGGGGGGGGGGEGGGGGGGGGGGGGGGGGGGGGGCGGGGGGGGGGGGGGGFGGEGGGGGFGFGGGGGGFGGFGGFGGGGGDGEFGFFFFFFFFFFF@FFF@FG@:@FF>9BBFFA<9>BF?:2><?678A:429)
@M01607:188:000000000-KTTC9:1:1101:25843:5270 1:N:0:GAAGTGCT+TAAGCGCA
CATCGCTGACGAGTAACCGGATCCCCGATCCGTGGACTTGTCAGCGACTGAGGAAACAGACCTTAAACCTGCTGAGGACTAGTGCTAATATTACCTCAGCGATCGAAGATGCAGGAAATGCTCACCGTTAAGTCTGATGACGTGAACGGTCGTACCAAGATGTATAAAAACATCGTGGACGGCAACCATCAGATGGAGCCGGGCATGCCAGAATCCTTCAACGTATTGTTGAAAGAGATTTGTTCGCTGGGTATCAACATCGAACTGGAAGACGAGTAATTCTCGCTCAAACAGGTCACTG
+
CCCCCGGGGGGGGGGGGGGGGGGGGGGGGGGGGGGGGGGGGGGGGG@@@FFGGGGGGGGGGGGGGGGCGGGGGGGGGGGGGGGGGGGGGGGGGGGGGGGGGGGGGGGGGGGGGGGGGGGGGGGGGGGGGGGGGGGGGGGGGGGGGGGGGGGGGGGGGGGFGGGGGGGGGGGGGGGGGGGGGGGGGGGGFGGGGGGGGGGGGGGGGGGGGGGGGGGGFGGGGGGGGGGGGGGGGGFGGFGGFCFGGDGGFFGFBGFFFFFF?FFFFGFFFFF4?<>BFFFFFFFF?BFFF7AF?F?B07?<)
@M01607:188:000000000-KTTC9:1:1101:18307:5271 1:N:0:GAAGTGCT+TAAGCGCA
CATCGCTGACGAGTAACCGGATCCCCGATCCGTGGACTTGTCAGCGACTGAGGAAACAGAAACTGATCGGCTGAGGCTGCCCTTCTTCTTTGCCTCAGCACTCGACTTTGCAGGAAATGCTCACCGTTAAGTCTGATGACGTGAACGGTCGTACCAAGATGTATAAAAACATCGTGGACGGCAACCATCAGATGGAGCCGGGCATGCCAGAATCCTTCAACGTATTGTTGAAAGAGATTCGTTCGCTGGGTATCAACATCGAACTGGAAGACGAGTAATTCTCGCTCAAACAGGTCACTGC
+
CCCCCGGGGGGGGGGGGGGGGGGGGGGGGGGGGGGGGGGGGGGGGGGGGGGGGGGGGGGGGGGGGGGA,FFGGGGGGGGGGGGGGGGGGGGGGGGGGGGGGGGGGGGGGGGGGGGGGGGGGGGGGGGGGGGGGGGGGGGGGGGGGGGGGGGGGGGGGGGGGGGGGGGGGGGGGGGGEGGGGGGGGGGGGGGGGGGGGGGGGGGGGGGGGGFGGGGGFGCGGGGGGGGGGGGGGGFGGFGGFGGGGGGGBDGFFGFFFFFFFFFFFGFFG:?FE>>F?FFFFFFFFFB>F<??B?BFFFF2)
@M01607:188:000000000-KTTC9:1:1101:24277:5272 1:N:0:GAAGTGCT+TAAGCGCA
CATCGCTGACGAGTAACCGGATCCCCGATCCGTGGACTTGTCAGCGACTGAGGAAACAGACAGGGCATATGCTGAGGAGCAGCTCTCGTTTCCCTCAGCACATATAGTTGCAGGAAATGCTCACCGTTAAGTCTGATGACGTGAACGGTCGTACCAAGATGTATAAAAACATCGTGGACGGCAACCATCAGATGGAGCCGGGCATGCCAGAATCCTTCAACGTATTGTTGAAAGAGATTCGTTCGCTGGGTATCAACATCGAACTGGAAGACGAGTAATTCTCGCTCAAACAGGTCACTGC
+
CCCCCGGGGGGGGGGGGGGGGGGGGGGGGGGGGGGGGGGGGGGGGG787@FGGGGGGGGGGGGGGGGFFGEGGGGGGGGGGGGGGGGGGGGGGGGGGGG,CFGGGGGGGGGGGGGGGGGGFFGGFGGGGFGGGGGGGGGGGGGGFGGGGGGGGGGGGGGGGGGFGGGGGGGGGGG:EGGGDGGGGGG9FCFCFGGGFFGCDGGGGGGGGFGGFGGGFG?FCCAFCFCGGFCGFFFGFA<CEGGGGGGG>@GFFGFFFF@@8?FFFFFFGFFFFFF?:>FF><>?1:FFFAFB:BADB24))
@M01607:188:000000000-KTTC9:1:1101:24104:5272 1:N:0:GAAGTGCT+TAAGCGCA
CATCGCTGACGAGTAACCGGATCCCCGATCCGTGGACTTGTCAGCGACTGAGGAAACAGACGTGCAGGATGCTGAGGGGGTTTATATTGTTGGCCTCAGCTAAACTTATTGCAGGAAATGCTCACCGTTAAGTCTGATGACGTGAACGGTCGTACCAAGATGTATAAAAACATCGTGGACGGCAACCATCAGATGGAGCCGGGCATGCCAGAATCCTTCAACGTATTGTTGAAAGAGATTCGTTCGCTGGGTATCAACATCGAACTGGAAGACGAGTAATTCTCGCTCAAACAGGTCACTG
+
CCCCCGGGGGGGGGGGGGGGGGGGGGGGGGGGGGGGGGGGGGGGGG@@@FFGGGGGGGGGGGGGGGG,BFFGGGGGGGGGGGGGGGGGFGGFGGGGGGGGGGGGGGGGGGGGGGGGGGGGGGGGGGGGGGGGGGGGGGGGGGGGGGGGGGGGGGGGGGGGGGGGGGGGGGGGGGGGGCEGGGGGGGGGGGGGGGGGGGGGGGGGGGFGGGGGGGGGFGGGGGGGGGGGGGGGGGFGGFGGFGGGGGGGFF3FFGFFFFFFF:F@FGFFGFFFFFFBBFFFFFFFFBF:9?>?FB?A?BDF)
@M01607:188:000000000-KTTC9:1:1101:5414:5277 1:N:0:GAAGTGCT+TAAGCGCA
CATCGCTGACGAGTAACCGGATCCCCGATCCGTGGACTTGTCAGCGACTGAGAAACAGACCTATCGGACGCTGAGGCAGAGAAAAACAGCTACCTCAGCTTTCAGTTGTGCAGGAAATGCTCACCGTTAAGTCTGATGACGTGAACGGTCGTACCAAGATGTATAAAAACATCGTGGACGGCAACCATCAGATGGAGCCGGGCATGCCAGAATCCTTCAACGTATTGTTGAAAGAGATTCGTTCGCTGGGTATCAACATCGAACTGGAAGACGAGTAATTCTCGCTCAAACAGGTCACTGC
+
CCCCCGGGGGGGGGGGGGGGGGGGGGGGGGGGGGGGGGGGGGFGGGGGGGCFGGGGGGGGGGGGGGG,8@FFFGGGGGGGGGGGGGGGGGGGGCFFGGGGGGGGGGGGGGGGGGGGGGGGGGGGGFFFGGGGGGGGGGGGGGGGGGGGGGGGGGGGGGGGGGGGGFGGGGGGGEGGGGGGGGG@FFGGFGGGGGGGGGDGGDGGGCFGGFGGGGGGFGGGGGCFGGGGGGGGGGFGGFGFFGGGGGGDEFGFF>B95?:@<?@5@=6?C?<5;69B<FFFF>D?:6?>3<B?B:>0824:2
@M01607:188:000000000-KTTC9:1:1101:17308:5285 1:N:0:GAAGTGCT+TAAGCGCA
CATCGCTGACGAGTAACCGGATCCCCGATCCGTGGACTTGTCAGCGACTGAGGAAACAGACAAGGACTTCGCTGAGGGGCCAAGCTGTCTCATCCTCAGCCTTATGGATTGCAGGAAATGCTCACCGTTAAGTCTGATGACGTGAACGGTCGTACCAAGATGTATAAAAACATCGTAGACGGCAACCATCAGATGGAGCCGGGCATGCCAGAATCCTTCAACGTATTGTTGAAAGAGATTCGTTCGCTGGGTATCAACATCGAACTGGAAGACGAGTAATTCTCGCTCAAACAGGTCACTT
+
CCCCCGGGGGGGFGGGGGGGGGGGGGGGGGGGGGGGGGGGGGGGGGGGGGGGGGGGGGGGGGGGGGGCFGGGGGGGGGGGGGGGGGGGGGGGGGGGGGGGGGGGGGGGGGGGGGGGGGGGGGGGGGGGGGGGGGGGGGGGGGGGGGGGGGGGGGGGGGGGGGGGGGGGFGGGGGGGGGGGGGGGGGGGGGGGGGGGGGGGEGGGGGGGGGGGGGGGFGGGGGGGGGGGGGGGGGFGGFGGFGGGGGGGFFGFFGFFFFFFFBFFFGFFGFFFF?91:?FFFFFAFFFF>?FFFFFA>?FB)
@M01607:188:000000000-KTTC9:1:1101:12742:5285 1:N:0:GAAGTGCT+TAAGCGCA
CATCGCTGACGAGTAACCGGATCCCCGATCCGTGGACTTGTCAGCGACTGAGGAAACAGACTGCTACTTGGCTGAGGATCCGATTTCTGATAGCCTCAGCAGTTTAAACTGCAGGAAATGCTCACCGTTAAGTCTGATGACGTGAACGGTCGTACCAAGATGTATAAAAACATCGTGGACGGCAACCATCAGATGGAGCCGGGCATGCCAGAATCCTTCAACGTATTGTTGAAAGAGATTCGTTCGCTGGGTATCAACATCGAACTGGAAGACGAGTAATTCTCGCTCAAACAGGTCACTC
+
CCCCCGGGGGGGGGGGGGGGGGGGGGGGGGGGGGGGGGGGGGGGGGGGGGGGGGGGGGGGGGGGGGG,<CCFGGGGGGGGGGGGGGGGGGGGGGGFGGGGFGGGGGGGGGGGGGGGGGGGGFGFGGGGGGGFGGGGGGGGGGGGFFFGG?F:CGGGGFFGFFGCGGGGGGGGFGFFF7EGEGG8EGGEDGCFFGGDFGGG58CE=FFGGGFD:>FGFGGEGGGC6C?EGGFG=?FFFFFCFD6858DD53DFFFFF6?FFFF:?FF?7C:?4FB>660@F4BFF:?0:13AB<:6<2)8<)
@M01607:188:000000000-KTTC9:1:1101:9599:5287 1:N:0:GAAGTGCT+TAAGCGCA
CATCGCTGACGAGTAACCGGATCCCCGATCCGTGGACTTGTCAGCGACTGAGGAAACAGACAGACATGGCGCTGAGGCGTAGTCTTGTTAACACCTCAGCTCGGACTCTTGCAGGAAATGCTCACCGTTAAGTCTGATGACGTGAACGGTCGTACCAAGATGTATAAAAACATCGTGGACGGCAACCATCAGATGGAGCCGGGCATGCCAGAATCCTTCAACGTATTGTTGAAAGAGATTCGTTCGCTGGGTATCAACATCGAACTGGAAGACGAGTAATTCTCGCTCAAACAGGTCACTG
+
CCCCCGGGGGGGGGGGGGGGGGGGGGGGGGGGGGGGGGGGGGGGGGGGGGGGGGGGGGGGGGGGGGG9CFGGGGGGGGGGGGGGGGGGGGGGGGGFGGGGGGGGGGGGGGGGGGGGGGGGGGGGGGGGGGGGGGGGGGGGGGGGGGFGGGGGGGGGGGGFGGGGGGGGGGGGGGGGGGGGGGGGGFGGGGGGGGGGGGGGD>EGGGGFGGGGGFGGFGGGGEC/:FGGGGGGGGF<5)0:FGFGGGGGFFGFFDFFF?FFF?FFFGFFGFFFFFFFFFFFF2<-8:??FFF2:7?A?F?B)
@M01607:188:000000000-KTTC9:1:1101:4738:5311 1:N:0:GAAGTGCT+TAAGCGCA
CATCGCTGACGAGTAACCGGATCCCCGATCCGTGGACTTGTCAGCGACTGAGGAAACAGACGGACACAGTGCTGAGGAGTATTTTGATACTACCCTCAGCTAACTCAGCTGCAGGAAATGCTCACCGTTAAGTCTGATGACGTGAACGGTCGTACCAAGATGTATAAAAACATCGTGGACGGCAACCATCAGATGGAGCCGGGCATGCCAGAATCCTTCAACGTATTGTTGAAAGTGATTCGTTCGCTGGGTATCAACCTCGAACTGGTAGACGAGTAATTCTCGCTCAAACAGGTCACTT
+
-ACCCGGGGGEFEFGGGGGGGGGGGGGGGGGGGGGGGGG<FFGFDGGGGG<EFFGEG8FEFFGCEGF,:CFCGGCFGFGGGGGGGGEGGDGGGFGGGFCFFFFGGGGGGGGGGFDGCEFGGGCEGGGGGG7FFGGGGGG<EDGGG75<FFC=C8EFADCDGGGEG@9EF9:C=D@FFCCF>EGGCGGGG@9DFGGFGCCCBBEGGGEGGGGGFFGGFGGFCGEDGGG7CF<7+26+;+:DFDFGDDD35BDFFFF**))93:3?5DFF*1)/4-74:?FF<6)-4((40822(8(525:44
@M01607:188:000000000-KTTC9:1:1101:8714:5326 1:N:0:GAAGTGCT+TAAGCGCA
CATCGCTGACGAGTAACCGGATCCCCGATCCGTGGACTTGTCAGCGACTGAGGAAACAGACTTTTATGCAGCTGAGGATCATCTCGGGATATCCCTCAGCGTCCTGATTTGCAGGAAATGCTCACCGTTAAGTCTGATGACGTGAACGGTCGTACCAAGATGTATAAAAACATCGTGGACGGCAACCATCAGATGGAGCCGGGCATGCCAGAATCCTTCAACGTATTGTTGAAAGAGATTCGTTCGCTGGGTATCAACATCGAACTGGAAGACGAGTAATTCTCGCTCAAACAGGTCACTT
+
CCCCCGGGGGGGGGGGGGGGGGGGGGGGGGGGGGGGGGGGGGGGGGGGGGGGGGGGGGGGGGGGGGG9FGFGGGGGGGGGGGGGGGGGGGGGGGGGGGGGGGGGGFGGGGGGGGGGGGGGGGGGGGGGGGGGGGGDGGGGGGGGGGGGGGGGGGGGGGGGGGGGGGGGGGGGGGGGGGGGDGGGGGGGGGGGGGGGGGGGGGGGGGGGGGFGGGGGFGGGGGGGGGGGGGGGGGF<CAGGFGGGGGGGFFGFFGFFFFFFF:FFFGFFGFFFFFFFFFFFBFFA?FFFFFFFFFFDFFFF)
@M01607:188:000000000-KTTC9:1:1101:8478:5354 1:N:0:GAAGTGCT+TAAGCGCA
CATCGCTGACGAGTAACCGGATCCCCGATCCGTGGACTTGTCAGCGACTGCGGAAACAGACTAGACATAAGCTGAGGCAAATTGGGTTGACGACCTCAGCGTCATTCCATGCAGGAAATGCTCACCGTTAAGTCTGATGACGTGAACGGTCGTACCAAGATGTATAAAAACATCGTGGACTGCAACCATCAGATGGAGCCGGGCATGCCAGAATCCTTCAACGTATTGTTGAAAGAGATTCGTTCGCTGGGTATCAACATCGAACTGGAAGACGAGTAATTCTCGCTCAAACAGGTCACTG
+
CCCCCGGE@FGG@FFGGEGECCFFGGGGGGGCGGGGGGGAGFGFGE:FGE,B7FGGGFFFFGGFFGG,:CCFGGGGGGGGGGFGFGFGDGGGEEGGGGGGGEGGGGGGGGAFGG?FGGGGGGGGGGGGCC@FFGGGGGACFGGEGGGGGGGGEGGGGGFGGGFGFGGFFGGGGGGGFDECEGGFGG@GAFCGGGGGGCG8B>8C:<BCECCGGGG?@FFGFGDF=EGGGGFDG9=5CFGGFGGFD*>>>>DFFDBFFFFFF?F55*9FG@?)):>>FFFFFFF<6((((.3<2.(5,44>)
@M01607:188:000000000-KTTC9:1:1101:5563:5363 1:N:0:GAAGTGCT+TAAGCGCA
CATCGCTGACGAGTAACCGGATCCCCGATCCGTGGACTTGTCAGCGACTGAGGAAACAGACCAGTCGCACGCTGAGGTTGCTTAAATTTGAACCCTCAGCTTTCGTAAATGCAGGAAATGCTCACCGTTAAGTCTGATGACGTGAACGGTCGTACCAAGATGTATAAAAACATCGTGGACGGCAACCATCAGATGGAGCCGGGCATGCCAGAATCCTTCAACGTATTGTTGAAAGAGATTCGTTCGCTGGGTATCAACATCGAACTGGAAGACGAGTAATTCTCGCTCAAACAGGTCACTG
+
CCCCCGGGGGGGGGGGGGGGGGGGGGGGGGGGGGGGGGGGGGGGGGGGGG<FGGGGGGGGGGGGGGG@FGGGGGGGGGGGGGGGGGGGGGGGGGGGGGGGGGGGGGGGGGGGGGGGGGGGGGFGGFGGGGGGGGGGGGGGGGGGGFGGCFF@GGGGGGGGGGGGGGGGGGGGGGGGGGGGGGGGGGGGFGGGGGGGGGGGGGGGGGGGGGGGGGGGFGGFGGGGGGGGFGGG@GFGDFGGFGGGGGGC@FGFFGFF=F?FD:FFFGFFFF:5FFFFFFFFFFFFF?FF>?ABFBF<27?F)
@M01607:188:000000000-KTTC9:1:1101:18132:5365 1:N:0:GAAGTGCT+TAAGCGCA
CATCGCTGACGAGTAACCGGATCCCCGATCCGTGGACTTGTCAGCGACTGAGGAAACAGACTCTTGACCGGCTGAGGCTTGCATCAGACTCGACCTCAGCCTAGCAGAATGCAGGAAATGCTCACCGTTAAGTCTGATGACGTGAACGGTCGTACCAAGATGTATAAAAACATCGTGGACGGCAACCATCAGATGGAGCCGGGCATGCCAGAATCCTTCAACGTATTGTTGAAAGAGATTCGTTCGCTGGGTATCAACATCGAACTGGAAGACGAGTAATTCTCGCTCAAACAGGTCACTG
+
CCCCCGGGGGGGGGGGGGGGGGGGGGGGGGGGGGGGGGGGGGGGGGGGGGGGGGGGGGGGGGGGGGG<FFGGGGGGGGGGGGGGGGGGGGGGGGGGGGGGGGGGGGGGGGGGGGGGGGGGGGGGGGGGGGGGGGGGGGGGGGGGGGGGGGGGGGGGGGGGGGGGGGGGGGGGGGEGGEGGGGGGGGGGGGGGGGGGGGGGGGGGGGGGGGGGGGGGFFGGGGGGGGGGGGFGFGFGGFGGFGGGGGGGFFGFFGFFFFFFFFFFFGFFGFFFFFF9BFFFFFFFFF??>>BFFFFB?BFF2
@M01607:188:000000000-KTTC9:1:1101:25683:5365 1:N:0:GAAGTGCT+TAAGCGCA
CATCGCTGACGAGTAACCGGATCCCCGATCCGTGGACTTGTCAGCGACTGAGGAAACAGACGAGTCGATAGCTGAGGTAGGGTGTGGGGCGTACCTCAGCAAGAATAATTGCAGGAAATGCTCACCGTTAAGTCTGATGACGTGAACGGTCGTACCAAGATGTATAAAAACATCGTGGACGGCAACCATCAGATGGAGCCGGGCATGCCAGAATCCTTCAACGTATTGTTGAAAGAGATTCGTTCGCTGGGTATCAACATCGAACTGGAAGACGAGTAATTCTCGCTCAAACAGGTCACTG
+
CCCCCGGGGGGGGGGGGGGGGGGGGGGGGGGGGGGGGGGGGGGGGG@@@FGGGGGGGGGGGGGGGGG,8CFGGGGGGGGGGGGGGGGGGGGGGGGGGGGGGGGGGGGGGGGGGGGGGGGGGGGGGGGGGGGGGGGGGGGGGGGGGGGGGGGGGGGGGGGGGGGGGGGGGGGGGGGGGGGGGCEGGFGGFGGGGDCGGGGGGGGGGGGGGGGGGGGGFGGGGGGGGCGGGGGGGGFGGFFFFGGGGGGGBEGFFGFFFFFFFFFFFC?FFFFFFFF>?FFF9AFFFFFFFFFF?BFD?F>A)
@M01607:188:000000000-KTTC9:1:1101:18427:5374 1:N:0:GAAGTGCT+TAAGCGCA
CATCGCTGACGAGTAACCGGATCCCCGATCCGTGGACTTGTCAGCGACTGAGGAAACAGACATCTCTCGGGCTGAGGGTAACTGGTTGACGATCCTCAGCCTTACGGAGTGCAGGAAATGCTCACCGTTAAGTCTGATGACGTGAACGGTCGTACCAAGATGTATAAAAACATCGTGGACGGCAACCATCAGATGGAGCCGGGCATGCCAGAATCCTTCAACGTATTGTTGAAAGAGATTCGTTCGCTGGGTATCAACATCGAACTGGAAGACGAGTAATTCTCGCTCAAACAGGTCACTG
+
CCCCCGGGGGGGFGGGGGGGGGGGGGGGGGGGGGGGGGGGGGGGGGGGGGGGGGGGGGGGGGGGGGGECGGGGGGGGGGGGGGGGGGGGGGGGGGGGGGGGGGGGGGGGGGGGGGGGGGGGGGGGGGGGGGGGGGGGGGGGGGGGGGGGGGGGGGGGGGGGGGGGGGGGGGGGGGGGGGGGGGGGGGGGGGGGGGGGGGGGEGGGGGGGGGFGFGGFGGGGGGFGGGGGGGGGGFGGFDFFGGGGGGGBEGFFDB?FFFFFFFFFGFF<??<@?F0:?4FADBFFBFB>>BF:BFABF?B)
@M01607:188:000000000-KTTC9:1:1101:21718:5377 1:N:0:GAAGTGCT+TAAGCGCA
CATCGCTGACGAGTAACCGGATCCCCGATCCGTGGACTTGTCAGCGACTGAGGAAACAGACCACGGACCCGCTGAGGAGTATTTGACTCCGCTCCTCAGCTCCGAATATTGCAGGAAATGCTCACCGTTAAGTCTGATGACGTGAACGGTCGTACCAAGATGTATAAAAACATCGTGGACGGCAACCATCAGATGGAGCCGGGCATGCCAGAATCCTTCAACGTATTGTTGAAAGAGATTCGTTCGCTGGGTATCAACATCGAACTGGAAGACGAGTAATTCTCGCTCAAACAGGTCACTG
+
CCCCCGGGGGGGGGGGGGGGGGGGGGGGGGGGGGGGGGGGGGGGGGGGGG<FGGGGGGGGGGGGGGGGGGGGGGGGGGGGGGGGGGGGGGGGGGGGGGGGGGGGGGGGGGGGGGGGGGGGGGGGGGGGGGGGGGGGGGGGGGGGGGGGGGGGGGGGGGGGGGGGGGGGGGGGGGGGCGGGGGGGGGGGGGGGGGGGGGGGEGGGGGGGGGGGGGGGFGGGGGGGGGGGGGGGGGFGGFGGFGGGGGGGFFGFFGFFFFFFF:FFFGFFGFFFFFFBFFFFFFFF<FFFFFFFFFFB??7A)
@M01607:188:000000000-KTTC9:1:1101:18212:5378 1:N:0:GAAGTGCT+TAAGCGCA
CATCGCTGACGAGTAACCGGATCCCCGATCCGTGGACTTGTCAGCGACTGAGGAAACAGACAGTGTAGGCGCTGAGGTTAGGGGAAGGGTGAACCTCAGCCACGCTCTGTGCAGGAAATGCTCACCGTTAAGTCTGATGACGTGAACGGTCGTACCAAGATGTATAAAAACATCGTGGACGGCAACCATCAGATGGAGCCGGGCATGCCAGAATCCTTCAACGTATTGTTGAAAGAGATTCGTTCGCTGGGTATCAACATCGAACTGGAAGACGAGTAATTCTCGCTCAAACAGGTCACTT
+
CCCCCGGGGGGGGGGGGGGGGGGGGGGGGGGGGGGGGGGGGGGGGGGGGGGGGGGGGGGGGGGGGGGA9FGGGGGGGGGGGGGGGGGGGGGGGGGGGGGGGGGGGGGGGGGGGGGGGGGGGGGGGGGGGGGGGGGGGGGGGGGGGGGGGGGGGGGGGGGGGGGGGGGGGGGGGGGGGGGGGGGGGGGGGGGGGGGGGGGGGGGGGGGGGGGG?CFFFGGGGGGGGGGGGGFFGGFFGFGGFGGGGGGD@@DFFGFFFFFFBFFFFFFFGF:@F699?BFF>ABF<?FF>?FFF<<A00:4)
@M01607:188:000000000-KTTC9:1:1101:14025:5394 1:N:0:GAAGTGCT+TAAGCGCA
CATCGCTGACGAGTAACCGGATCCCCGATCCGTGGACTTGTCAGCGACTGAGGAAACAGACCCGCCATACGCTGAGGAATTTCAACTCATAGCCCTCAGCCTAAATTGATGCAGGAAATGCTCACCGTTAAGTCTGATGACGTGAACGGTCGTACCAAGATGTATAAAAACATCGTGGACGGCAACCATCAGATGGAGCCGGGCATGCCAGAATCCTTCAACGTATTGTTGAAAGAGATTCGTTCGCTGGGTATCAACATCGAACTGGAAGACGAGTAATTCTCGCTCAAACAGGTCACTG
+
CCCCCGGGGGGGGGGGGGGGGGGGGGGGGGGGGGGGGGGGGGGGGGGGGGGGGGGGGGGGGGGGGGGBFFEGGGGGGGGGGGGGGGFGGGGCGGGGGGGGGGGFGGGGGGGGGGGGGGGGGGGGGGGGGGGGGGGGGGGGGGGGGGGGEGGCGGGGGGGGFGGGGGGGGGGGGGGGGGGGGGEGGGGGGGGGGGGGGGGGEGGG=FFGGGGGGGGGFGGGGGGGGGGGGGFGGGFFGFGGFGGGGGGGEFGFFGFFFFFFF?FFFCFFFFFFFF6>FFFFFFFBB?FFFF<>8<F>>87A)
@M01607:188:000000000-KTTC9:1:1101:10673:5395 1:N:0:GAAGTGCT+TAAGCGCA
CATCGCTGACGAGTAACCGGATCCCCGATCCGTGGACTTGTCAGCGACTGAGGAAACAGACTTGTCTCCGGCTGAGGGGAATTCCGCAAGCGCCCTCAGCTTGCTTTCCTGCAGGAAATGCTCACCGTTAAGTCTGATGACGTGAACGGTCGTACCAAGATGTATAAAAACATCGTGGACGGCAACCATCAGATGGAGCCGGGCATGCCAGAATCCTTCAACGTATTGTTGAAAGAGATTCGTTCGCTGGGTATCAACATCGAACTGGAAGACGAGTAATTCTCGCTCAAACAGGTCACTT
+
CCCCCGGGGGGGGGGGGGGGGGGGGGGGGGGGGGGGGGGGGGGGGGGGGGGGGGGGGGGGGGGGGGGGGGGGGGGGGGGGGGGGGGGGGGGGGGGGGGGGGGGGGGGGGGGGGGGGGGGGGGGGGGGGGGGGGGGGGGGGGGGGGGGGGGGGGGGGGGGGGGGGGGGGGGGGGGGGGGGGGGGGGGGGFGGGFFCGGGGGCEGGGGGGGGFGGGGGFGGFGGC3CFGGGG4FGGFCDFGGFDFGGCCCDDGF?CFFFFFFFFFFFG?FG:2)7<((4<FFA).6:?1:9DFBF??A7>7-)
@M01607:188:000000000-KTTC9:1:1101:11814:5397 1:N:0:GAAGTGCT+TAAGCGCA
CATCGCTGACGAGTAACCGGATCCCCGATCCGTGGACTTGTCAGCGACTGAGGAAACAGACATCTTGGTCGCTGAGGTCGCTAAAACGGTTGGCCTCAGCACGAAATGATGCAGGAAATGCTCACCGTTAAGTCTGATGACGTGAACGGTCGTACCAAGATGTATAAAAACATCGTGGACGGCAACCATCAGATGGAGCCGGGCATGCCAGAATCCTTCAACGTATTGTTGAAAGAGATTCGTTCGCTGGGTATCAACATCGAACTGGAAGACGAGTAATTCTCGCTCAAACAGGTCACTG
+
CCCCCGGGGGGGGGGGGGGGGGGGGGGGGGGGGGGGGGGGGGGGGGGGGGFGGGGGGGGGGGGGGGG9FFGGGGGGGGGGGGGGGGGGGGGGGGGGGGGGGGGGGGGGGGGGGGGGGGGGGGGGGGGGGGGGGGGGGGGGGGGGGGGGGGGGGGGGGGGGGGGGGGGGCFGGGGGGGGGGGGGGGGGGGGGGGGGGGGGGGGGGGGGGGGGGGGGGFGGGGGGGGGGGGGCCFFFGGFGGFGGGGGGGFFGFFGFFFFFFBFFFFGFFG?<FFB>FFFF@ADFFFFF?FFFF<?6A:7?B2
@M01607:188:000000000-KTTC9:1:1101:7922:5402 1:N:0:GAAGTGCT+TAAGCGCA
CATCGCTGACGAGTAACCGGATCCCCGATCCGTGGACTTGTCAGCGACTGAGGAAACAGACCGAACCTCCGCTGAGGATTTATTCACGGATCACCTCAGCCTGAGCATGTGCAGGAAATGCTCACCGTTAAGTCTGATGACGTGAACGGTCGTACCAAGATGTATAAAAACATCGTGGACGGCAACCATCAGATGGAGCCGGGCATGCCAGAATCCTTCAACGTATTGTTGAAAGAGATTCGTTCGCTGGGTATCAACATCGAACTGGAAGACGAGTAATTCTCGCTCAAACAGGTCACTG
+
CCCCCGGGGGGGGGGGGGGGGGGGGGGGGGGGGGGGGGGGGGGGGGGGGGGGGGGGGGGGGGGGGGG,::@FGGGGGGGGGGGGGGGGGGGGGGGGGGGGGGGGGGGGGGGGGGGGGGGGGGGGGGGGGGGFGGGGGGGGGGGGGGGGGGGGGGGGGGGGGGGGGGGGGGGGGGGGGGGGGGGEEFGGGFGGGGGGGGGGGGGGGGGGGGGGGGGGFGGGGGGGGFGGGGCFGGFFGFDFFGGGGGGGFFGFFGFFFFFFBFFFFGFFGFB>FFFFF7FF9AA23061173<BBFDB::B5
@M01607:188:000000000-KTTC9:1:1101:25238:5403 1:N:0:GAAGTGCT+TAAGCGCA
CATCGCTGACGAGTAACCGGATCCCCGATCCGTGGACTTGTCAGCGACTGAGGAAACAGACCAGGCTAATGCTGAGGAGCAGCACCCAATAAGCCTCAGCTTACGTGTCTGCAGGAAATGCTCACCGTTAAGTCTGATGACGTGAACGGTCGTACCAAGATGTATAAAAACATCGTGGACGGCAACCATCAGATGGAGCCGGGCATGCCAGAATCCTTCAACGTATTGTTGAAAGAGATTCGTTCGCTGGGTATCAACATCGAACTGGAAGACGAGTAATTCTCGCTCAAACAGGTCACTG
+
CCCCCGGGGGGGGGGGGGGGGGGGGGGGGGGGGGGGGGGGGGGGGG@@@@FGGGGGGGGGGGGGGGG,CFGGGGGGGGGGGGGGGGGGGGGGGGGGGGGGGGGGGGGGGGGGGGGGGGGDGGGGGFGFGGGGGGGGGGGGGGGGGGGGGGGGGGGGGGGGGGGGGGGGGGGGGGGGGGGGDEEGGGGGGGGGGFGGGGGGGGGGGFCGGGGGGGGGFGGGGGGGGGGGGGGGGGFFDFFFFGGGGGGGFFGFFCBFFFFFFBFFFGFFGFF>@<>>??FFFFF<?FF:93A?B??B:?FF2
@M01607:188:000000000-KTTC9:1:1101:15309:5405 1:N:0:GAAGTGCT+TAAGCGCA
CATCGCTGACGAGTAACCGGATCCCCGATCCGTGGACTTGTCAGCGACTGAGGAAACAGACCTTAGGCCTGCTGAGGCGTTCCGGACGCCGAACCTCAGCGAATTGAATTGCAGGAAATGCTCACCATTAAGTCTGATGACGTGAACGGTCGTACCAAGATGTATAAAAACATCGTGGACGGCAACCATCAGATGGAGCCGGGCATGCCAGAATCCTTCAACGTATTGTTGAAAGAGATTCGTTCGCTGGGTATCAACATCGAACTGGAAGACGAGTAATTCTCGCTCAAACAGGTCACTG
+
CCCCCGGGGGGGGGGGGGGGGGGGGGGGGGGGGGGGGGGGGGGGGGGGGGGGGGGGGGGGGGGGGGGEGGGGGGGGGGGGGGGGGGGGGGGGGGGGGGGGGGGGGFGGGGGGGGGGGGGGGGGGGGGGGGGGGGGGGGGGGGGGGGGGGGGGGGGGGGGGGGGGGGGGGGGGGGGGGGGGGGGGGGGGGGGGGGGGGGGGEEGGGGGGGGGGGGGC?DGFFGEDFGGGGGGGGGFGGFGGFGGGGGGGFFGFFFFFBFFFF:FFFGFFFFFFFFFFFFFBADFFF??F><AFFFFFFFFF)
@M01607:188:000000000-KTTC9:1:1101:19764:5415 1:N:0:GAAGTGCT+TAAGCGCA
CATCGCTGACGAGTAACCGGATCCCCGATCCGTGGACTTGTCAGCGACTGAGGAAACAGACCCAGGCCTCGCTGAGGAAGATTTATGTAATAACCTCAGCAAACATGACTGCAGGAAATGCTCACCGTTAAGTCTGATGACGTGAACGGTCGTACCAAGATGTATAAAAACATCGTGGACGGCAACCATCAGATGGAGCCGGGCATGCCAGAATCCTTCAACGTATTGTTGAAAGAGATTCGTTCGCTGGGTATCAACATCGAACTGGAAGACGAGTAATTCTCGCTCAAACAGGTCACTT
+
CCCCCGGGGGGGGGGGGGGGGCGGGGGGGGGGGGGGGGGEGGGGGGGGGGGGGGGGGGGGGGGGDFF7FGGGGGDGGCEFGFGGGGGGGGGFGFG<FG8FGGGGGFGGGGGGGGGGFDFCFGGGFFGGGGFFEFFFGGGGGEGFFGGGGGGCFGGGCFFGFGGGGGGGGGGGGGGGCCECBCEEGFG*7>9<DGGGGGGG8C>>CFFFGGGGGFGGFGGGFGGGGGF+@CGCDGFGFFCFC8DFGGDC5:GFFFFF6?FF7?FFF<?FF4:45:9(4<FFFFFB?:1:>FDF:025>259-
@M01607:188:000000000-KTTC9:1:1101:6449:5438 1:N:0:GAAGTGCT+TAAGCGCA
CATCGCTGACGAGTAACCGGATCCCCGATCCGTGGACTTGTCAGCGACTGAGGAAACAGACTGGGCCTAAGCTGAGGATACCCGTAAACTTGGCCTCAGCCAGAGTTACTGCAGGAAATGCTCACCGTTAAGTCTGATGACGTGAACGGTCGTACCAAGATGTATAAAAACATCGTGGACGGCAACCATCAGATGGAGCCGGGCATGCCAGAATCCTTCAACGTATTGTTGAAAGAGATTCGTTCGCTGGGTATCAACATCGAACTGGAAGACGAGTAATTCTCGCTCAAACAGGTCACTG
+
CCCCCGGGGGGGGGGGGGGGGGGAFGGGGGGGGGGGGGGGGGGGGGGGGGGGGGGGGGGGGGGGGGG@FGGGGGGGGGGGGGGGGGGGGGGGGGGGGGGGGGGGGGGGGGGGGGGGGGGGGGGGGGGFGGGGGGGGGGGGGGGGGGGGGGGGGGGGGGGGGGDGAFGGGGGGFFEGCGGGGGGGGGGGGGGGGGGGGGGGGGGGGGGGGGGGGFGGFGGGGEECFCFGGGGGGGFFDFGGFGGGGGGGFFGFFGFFFFFFB8@FFFFFGFFF)4;BFF??A49<??6<>?BF?FFF)87A2
@M01607:188:000000000-KTTC9:1:1101:22211:5445 1:N:0:GAAGTGCT+TAAGCGCA
CATCGCTGACGAGTAACCGGATCCCCGATCCGTGGACTTGTCAGCGACTGAGGAAACAGACAGACAAGCGGCTGAGGATTTGGCCAATCTACCCCTCAGCTCCAAGATGTGCAGGAAATGCTCACCGTTAAGTCTGATGACGTGAACGGTCGTACCAAGATGTATAGAAACATCGTGGACGGCAACCATCAGATGGAGCCGGGCATGCCAGAATCCTTCAACGTATTGTTGAAAGAGATTCGTTCGCTGGGTATCAACATCGAACTGGAAGACGAGTAATTCTCGCTCAAACAGGTCACTG
+
CCCCCGGGGGGGGGGGGGGGGGGGGGGGGGGGGGGGGGGGGGGGGGGGGG8FGGGGGGGGGGGGGGGGGGGGGGGGFGGGGGGGGGGGGGGGGGGGGGDGFGGGGGGGGGGGGGGGGGFFGGGGGGGGGGGGGGGGGGGGGGGGGGGGGGGGGGGGGGGGGGGGGGGGGGGGGGGGGGGGGGGCGGGGGGGGGGGGGGGGGDGGGGGGGGFGGGGGFFGGGGGGGFGFFFGGDGFGG;CGFGGGGGGGEFGFFGFFFFFFF?FFFGFFFF<@F?901(9?>DFFF?<BBFAF?7?A:::4)
@M01607:188:000000000-KTTC9:1:1101:13838:5463 1:N:0:GAAGTGCT+TAAGCGCA
CATCGCTGACGAGTAACCGGATCCCCGATCCGTGGACTTGTCAGCGACTGAGGAAACAGACACGAGAATAGCTGAGGAGTGGGTGGCAATAGTCCTCAGCGTTGTCCGATGCAGGAAATGCTCACCGTTAAGTCTGATGACGTGAACGGTCGTACCAAGATGTATAAAAACATCGTGGACGGCAACCATCAGATGGAGCCGGGCATGCCAGAATCCTTCAACGTATTGTTGAAAGAGATTCGTTCGCTGGGTATCAACATCGAACTGGAAGACGAGTAATTCTCGCTCAAACAGGTCACTG
+
CCCCCGGGGGGGGGGGGGGGGGGGGGGGGGGGGGGGGGGGGGGGGGGGGGGGGGGGGGGGGGGGGGG,:CEGGGGGGGGGGGGGGGGGGGGGGGGGGGGGGGGGGGGGGGGGGGGGGGGGGGGGGGGGGGGGGGGGGGGGGGGGGGGGGGGGGGGGGGGGGGGGGGGGGGGGGGGGDGGGGGGGGGGGGGGGGGGGGGGGGGGGGGGGGGGGGGGGCGGGGGGGGGGFGGGGGGFGGFGGFGGGGGGGFFG:=C@FBFFFF<<FFFFFGFFFFFFFFFFFFDAAB:??>3<???BA02?A4
@M01607:188:000000000-KTTC9:1:1101:4998:5465 1:N:0:GAAGTGCT+TAAGCGCA
CATCGCTGACGAGTAACCGGATCCCCGATCCGTGGACTTGTCAGCGACTGAGGAAACAGACCATGGGTAGGCTGAGGCTCCTCTGTAGTTGATCCTTAGCTTGAATGTCTGCAGGAAATGCTCACCGTTAAGTCTGATGACGTGAACGGTCGTACCAAGATGTATAAAAACATCGTGGACGGCAACCATCAGATGGAGCCGGGCATGCCAGAATCCTTCAACGTATTGTTGAAAGAGATTCGTTCGCTGGGTATCAACATCGAACTGGAAGACGAGTAATTCTCGCTCAAACAGGTCACTT
+
CCCCCGGGGFGGGGCEFFGEGGGFFCFG++@;FFGDEFEGFGDFFGGDEG8FFGGDGGGGGGFFG8DCFGGGGGF@FFCFCEGGGGG9F9E,CCEF,CC,CFG8FFFFF<EFGGGECDFGFGFFFGGGGEFEGGGGDGGGGGGGGGFABFFFFFG>ABFG9>C<;DDDEAFGGFC+@CCGCEGGEGG@FGGGGAGFGFCE>CE5CFGGGCF=FACGFFF?C9=10<EGEFDF7EF<FFFGA<<CFDDCBB*<FFFF409?)47779@65)17)-318?FFAAA<<(,46).8(8<<7?FB2
@M01607:188:000000000-KTTC9:1:1101:14416:5466 1:N:0:GAAGTGCT+TAAGCGCA
CATCGCTGACGAGTAACCGGATCCCCGATCCGTGGACTTGTCAGCGACTGAGGAAACAGACTACGATGGTGCTGAGGGTCTTATAATTCGTACCCTCAGCGGCATTGTGTGCAGGAAATGCTCACCGTTAAGCCTGATGACGTGAACGGTCGTACCAAGATGTATAAAAACATCGTGGACGGCAACCATCAGATGGAGCCGGGCATGCCAGAATCCTTCAACGTATTGTTGAAAGAGATTCGTTCGCTGGGTATCAACATCGAACTGGAAGACGAGTAATTCTCGCTCAAACAGGTCACTG
+
CCCCCGGGGGGGGGGGGGGGGGGGGGGGGGGGGGGGGGGGGGGGGGGGGGGGGGGGGGGGGGGGGGG7BFFGGGGGGGGGGGGGGGGGGGGGGGGGGGGGGGGGGGGGGGGGGGGGGGGGGGGGGGGGGCGGGFGGGGGGGGGGGGGGFGGGGGGGGGGGGGGGGGGGGGGGGGGGGGGGEGGGDGGGGGGGGGGGGGGGGGGGGGGGGGGGEGGGFGGGGGGGGGGCFFGCFGFGGFGGFGGGFDGGFFGFFFBFFFFFF6F?@5F6CF?FFB9182=FBFFBFFFBB28?F<6<?DFA)
@M01607:188:000000000-KTTC9:1:1101:15630:5478 1:N:0:GAAGTGCT+TAAGCGCA
CATCGCTGACGAGTAACCGGATCCCCGATCCGTGGACTTGTCAGCGACTGAGGAAACAGACCGCAGGATTGCTGAGGCATAGTCACAATTTTTCCTCAGCATCGGACGATGCAGGAAATGCTCACCGTTAAGTCTGATGACGTGAACGGTCGTACCAAGATGTATAAAAACATCGTGGACGGCAACCATCAGATGGAGCCGGGCATGCCAGAATCCTTCAACGTATTGTTGAAAGAGATTCGTTCGCTGGGTATCAACATCGAACTGGAAGACGAGTAATTCTCGCTCAAACAGGTCACTT
+
CCCCCGGGGGGGGGGGGGGGGGGGGGGGGGGGGGGGGGGGGGGGGGGGGGGGGGGGGGGGGGGGGGG,:CFGGGGGGGGGGGGGGGGGGGGGGGGGGGGGGGGGGGGGGGGGGGGGGGGGGGGGGGGGGGGGGGGGGGGGGGGGGGGGGGGGGGGGGGGGGGGGGGGGGGGGGGGGGGGGGGGGGGGGGGGGGGGGGGGGGGGGGGFGGGGGGGGGFGGGGGGGGGGGGGGGGGFGGFGGFGGGGGGGFFGF?FFFFFFFF?F?FGFFGFFFFFFBBFFFFFAFB?1:>?DFFB:A777:)
@M01607:188:000000000-KTTC9:1:1101:12005:5478 1:N:0:GAAGTGCT+TAAGCGCA
CATCGCTGACGAGTAACCGGATCCCCGATCCGTGGACTTGTCAGCGACTGAGGAAACAGACTTCAAATGCGCTGAGGTAAATGTTAATTCTGTCCTCAGCGCACATAGTTGCAGGAAATGCTCACCGTTAAGTCTGATGACGTGAACGGTCGTACCAAGATGTATAAAAACATCGTGGACGGCAACCATCAGATGGAGCCGGGCATGCCAGAATCCTTCAACGTATTGTTGAAAGAGATTCGTTCGCTGGGTATCAACATCGAACTGGAAGACGAGTAATTCTCGCTCAAACAGGTCACTG
+
CCCCCGGGGGGGGGGGGGGGGGGGGGGGGGGGGGGGGGGGGGGGGGGGGGGGGGGGGGGGGGGGGGG,<CCFGGGGGGGGGGGGGGGGGGGGGGGGGGGGGGGGGGGGGGGGGGGGGGGGGGGGGGGGGGGGGGGGGGGGGGGGGGGGGGGGGGGGGGGGGGGGGGGGGGGGGGGGGGGGGGGGGGGGGGGGGGGGGGGGGGGGGGGGGGGGGGGGFGGGGGGGGGGGGGGGGGFGGFGGFGGGGGGGFFGFFGFFFFFFFFFFFGFFGFFFF?>FFFFFFFF<:?BFFFFF<BFABBFF)
@M01607:188:000000000-KTTC9:1:1101:14645:5483 1:N:0:GAAGTGCT+TAAGCGCA
CATCGCTGACGAGTAACCGGATCCCCGATCCGTGGACTTGTCAGCGACTGAGGAAACAGACAACGCTCTGGCTGAGGGTTGTGATACTTTATCCCTCAGCGGGCAACCGTGCAGGAAATGCTCACCGTTAAGTCTGATGACGTGAACGGTCGTACCAAGATGTATAAAAACATCGTGGACGGCAACCATCAGATGGAGCCGGGCATGCCAGAATCCTTCAACGTATTGTTGAAAGAGATTCGTTCGCTGGGTATCAACATCGAACTGGAAGACGAGTAATTCTCGCTCAAACAGGTCACTC
+
CCCCCGGGGGGGGGGGGGGGGGGGGGGGGGGGGGGGGGGGGGGGGGGGGGGGGGGGGGGGGGGGGGGCFEFGGGGGGGGGGGGGGGGGGGGGGGGGGGGGGGGGGGGGGGGGGGGGGGGGGGGGGGGGGGGGGGGGGGGGGGGGGGGGGGGGGGGGGGGGFGGGGGGGGGGGGGGGGGGGGGGGGGGGGGGGGGGGGGGGGGGGGGGGGGGGGGGGFGGGGGGGFFGGGGGGGGFGGFGGFGGGGGGGDFGFFGFFFFFFFFFFFGFFGFFFFFFFFFFFFFAF?:<?B)<<B7<>:224)
@M01607:188:000000000-KTTC9:1:1101:17529:5491 1:N:0:GAAGTGCT+TAAGCGCA
CATCGCTGACGAGTAACCGGATCCCCGATCCGTGGACTTGTCAGCGACTGAGGAAACAGACCGGTAATGGGCTGAGGCCGATCACTGGGGTGGCCTCAGCCACCGTGAGTGCAGGAAATGCTCACCGTTAAGTCTGATGACGTGAACGGTCGTACCAAGATGTATAAAAACATCGTGGACGGCAACCATCAGATGGAGCCGGGCATGCCAGAATCCTTCAACGTATTGTTGAAAGAGATTCGTTCGCTGGGTATCAACATCGAACTGGAAGACGAGTAATTCTCGCTCAAACAGGTCACTG
+
CCCCCGGGGGGGFGGGGGGGGGGGGGGGGGGGGGGGGGGGGGGGGGGGGGGGGGGGGGGGGGGGGGGDFFGGGGGGGGGGGGGGGGGGGGGGGGGGGGGGGGGGGGGGGGGGGGGGGGGGGGGGGGGGGGGGGGGGGGGGGGGGGGGGGGGGGGGGGGGGGGGGGGGGGGGGGGGGGGGGGGGGGGGGGGGGGGGGGGGGGGGGGGGGGGGGGGGGFGGGGGGGGGGGGGGGGGFGGFFGFGGGGGGGFFGFFGFFFFFFFFFFFGFFGFFFFFFFFFFFFAFBFFFFFFFFFFFD??:B4
@M01607:188:000000000-KTTC9:1:1101:19949:5495 1:N:0:GAAGTGCT+TAAGCGCA
CATCGCTGACGAGTAACCGGATCCCCGATCCGTGGACTTGTCAGCGACTGAGGAAAAGACTTTGAGGTAGCTGAGGATTATAATAGGTCATCCTCAGCTTATTAGATTGCAGGAAATGCTCACCGTTAAGTCTGATGACGTGAACGGTCGTACCAAGATGTATAAAAACATCGTGGACGGCAACCATCAGATGGAGCCGGGCATGCCAGAATCCTTCAACGTATTGTTGAAAGAGATTCGTTCGCTGGGTATCAACATCGAACTGGAAGACGAGTAATTCTCGCTCAAACAGGTCACTGCT
+
CCCCCGGGGGGGGGGGGGGGGGGGGGGGGGGGGGGGGGGGGGGGGGGGGGGGGGGGGGGGGGGGGGGFGGGGGGGGGGGGGGGGGGGGGGGGGGGGGGGGGGGGGGGGGGGGGGGGGGGGGGGGGFGGGGGGGGGGGGGGGGGGGGGGGGGEGGGGGGGGGGGGGFFGGGGGGGGGGGGGGGGGGGGGGGGGGFGGGGGGDGGGGGGGGGGGGGGGFGGGGGGGGGGGGGGGGGFGGFGGFGFGGGGGFFGFFGFFFFFFFFFFFCFFFFFFFBBFFFFFDFF:?FFFFFF?<B:BFDFF4
@M01607:188:000000000-KTTC9:1:1101:21900:5497 1:N:0:GAAGTGCT+TAAGCGCA
CATCGCTGACGAGTAACCGGATCCCCGATCCGTGGACTTGTCAGCGACTGAGGAAACAGACTTGACGCTGGCTGAGGTACCGAAGGTATACGACCTCAGCAACTTATCTGCAGGAAATGCTCACCGTTAAGTCTGATGACGTGAACGGTCGTACCAAGATGTATAAAAACATCGTGGACGGCAACCATCAGATGGAGCCGGGCATGCCAGAATCCTTCAACGTATTGTTGAAAGAGATTCGTTCGCTGGGTATCAACATCGAACTGGAAGACGAGTAATTCTCGCTCAAACAGGTCACTGC
+
CCCCCGGGGGGGGGGGGGGGGGGGGGGGGGGGGGGGGGGGGGGGGGGGGG,EFGGGGGGGGGGGGGGCGGGGGGGGGGGGGGGGGGGGGGGGGGGGGGGGGGGGGGGGGGGGGGGGGGGGGGGGGGGGGGGGGGGGGGGGGGGGGGGGGGGGGGGGGGGGGGGGGGGGGGGGFCFG5FFGGGGGGGGGGGGGGGGGGGGEDGGGGGGGGGG@FGGGFGGGGGGGGGGGGGGGGGFFGFGG:FGGGGCDFFGBFGFFFFFFFFFFFG:4CF7FBFFFFFFFF<AF?F:;?A?<BF<8??B<2
@M01607:188:000000000-KTTC9:1:1101:9515:5504 1:N:0:GAAGTGCT+TAAGCGCA
CATCGCTGACGAGTAACCGGATCCCCGATCCGTGGACTTGTCAGCGACTGAGGAAACAGACAGATTTAGTGCTGAGGTATCGCCTGAAGTGTGCCTCAGCGTTACGACATGCAGGAAATGCTCACCGTTAAGTCTGATGACGTGAACGGTCGTACCAAGATGTATAAAAACATCGTGGACGGCAACCATCAGATGGAGCCGGGCATGCCAGAATCCTTCAACGTATTGTTGAAAGAGATTCGTTCGCTGGGTATCAACATCGAACTGGAAGACGAGTAATTCTCGCTCAAACAGGTCACTT
+
CCCCCGGGGGGGGGGGGGGGGGGGGGGGGGGGGGGGGGGGGGGGGGGGGGGGGGGGGGGGGGGGCGG,<CCFGGGGGGGGGGGGGGGGGGGGGGGGGGGGGGGGGGGGGGGGGGGGGGGGGGGGGGGGGGGGGGGGGGGGGGGGGGGGGGGGGGGGGGGGGGGGGGGGGGEGFGEGGDEGEEGGGGGGGGGGGGGGGGGGGGGGGGGGGGCFFGGGFGGGGGGFGE6CFG<FGFFGGFGGFGFGGGGDFFGFFG?FFFFFFBFF>FF?C9,8F?0(4478<>DFFB::9)423?F>2:BF)
@M01607:188:000000000-KTTC9:1:1101:16513:5507 1:N:0:GAAGTGCT+TAAGCGCT
CATCGCTGACGAGTAACCGGATCCCCGATCCGTGGACTTGTCAGCGACTGAGGAAACAGACCGCTTCTGGGCTGAGGTATGATCAACTGCAAACCTCAGCAATAGTCTATGCAGGAAATGCTCACCGTTAAGTCTGATGACGTGAACGGTCGTACCAAGATGTATAAAAACATCGTGGACGGCAACCATCAGATGGAGCCGGGCATGCCAGAATCCTTCAACGTATTGTTGAAAGAGATTCGTTCGCTGGGTATCAACATCGAACTGGAAGACGAGTAATTCTCGCTCAAACAGGTCACTG
+
CCCCCGGGGGGGFGGGGGGGGGGGGGGGGGGGGGGGGGGGGGGGGGGGGGGGGGGGGGGGGGGGGGG,<:CFGGGGGGGGGGGGGGGGGGGGGGGGGGGGGGGGGGGGGGGGGGGGGGGGGGGGGGGGGGGGGGGGGGGGGGGGGGGGGGGGGGGGGGGGGGGGGGGGGGGGGGGGGGGGGGGGGGGGGGGGGGGGGGGGGGGGGGGGGGGGGGGGFGGGGGGGGGGGGGGGGGFFGFGGFGGGGGGD@FGFFGFFFFFFFFFFFGFFGFFFFFF>?FFFFFFFFFFFBFFFFBFF73:B)
@M01607:188:000000000-KTTC9:1:1101:5412:5510 1:N:0:GAAGTGCT+TAAGCGCA
CATCGCTGACGAGTAACCGGATCCCCGATCCGTGGACTTGTCAGCGACTGAGGAAACAGACCAGGACGACGCTGAGGTGCCGATAGTGGGGGACCTCAGCTCTCGAGGATGCAGGAAATGCTCACCGTTAAGTCTGATGACGTGAAAGGTCGTACAAAGATGTATAAAAACATCGTGGACGGCAACCATCAGATGGAGCCGGGCATGCCAGAATCCTTCAACGTATTGTTGAAAGTGATTCGTTCGCTGGGTATCAACATCGAACTGGAAGACGAGTAATTCTCGCTCAAACAGGTCACTT
+
CCCCCGGGE@FGGFFEGGGGGEGGFGGGGGGGGGGGGGGFGGGG@:FCFG,CDGCGGGGGGCFFGFGGGEGG>FGGGG7EFGGF7FFFCFCCCFFGF8FG,BFFFFEGGFC8FFCF8FDEFGCFGGDDF+DADFGFGGGFDFGGGC,>@>CFG7F*,7>8FGGGGEGECFGGG?FFCCCEE88=BFFG?CFGF<CFFCEE5E*BE98EECFGGEECFGGFFE5CF<?FEFGGGGF*?6CGFGGGGDGCB:*0@F?FFF4?:2)8FFFF*97)7:>>:BBF92468(((42)..8(.35:4-
@M01607:188:000000000-KTTC9:1:1101:12404:5516 1:N:0:GAAGTGCT+TAAGCGCA
CATCGCTGACGAGTAACCGGATCCCCGATCCGTGGACTTGTCAGCGACTGAGGAAACAGACTTATGGAATGCTGAGGTATCTTATCTCAACCGCCTCAGCTCGCTTTCATGCAGGAAATGCTCACCGTTAAGTCTGATGACGTGAACGGTCGTACCAAGATGTATAAAAACATCGTGGACGGCAACCATCAGATGGAGCCGGGCATGCCAGAATCCTTCAACGTATTGTTGAAAGAGATTCGTTCGCTGGGTGTCAACATCGAACTGGAAGACGAGTAATTCTCGCTCAAACAGGTCACTG
+
CCCCCGGGGGGGGGGGGGGGGGGGGGGGGGGGGGGGGGGGGGGGGGGGGGGGGGGGGGGGGGGGGGG,:FFGGGGGGGGGGGGGGGGGGGGGGGGGGGGGGGGGGGGGGGGGGGGGGGGGGGGGGGGGGGGGGGGGGGGGGGGGGGGGGGGGGGGGGGGGGGGGGGGGGGGGGGGGGGGGGGGGGGGGGGGGGGGGGGGGGGGGGGGGGGGGGGGGFGGGGGGGGGGGGGGGGGFGGFGGFGGGGGGGFFGFFGFFFFFFFFFFFGFFGFFFFFFFB?FFFFFFFF?BFDFFF76A::BF)
@M01607:188:000000000-KTTC9:1:1101:12000:5516 1:N:0:GAAGTGCT+TAAGCGCA
CATCGCTGACGAGTAACCGGATCCCCGATCCGTGGACCTGTCAGCGACTGAGGAAACAGACAATGGGTGCGCTGAGGCCGCAAGCGTCGATCACCTCAGCCGATTTTTCTGCAGGAAATGCTCACCGTTAAGTCTGATGACGTGAACGGTCGTACCAAGATGTATAAAAACATCGTGGACGGCAACCATCAGATGGAGCCGGGCATGCCAGAATCCTTCACCGTATTGTTGAAAGAGATTCGTTCGCTTGGTATCAACATCGAACTGGAAGACGAATAATTCTCGCTCAAACAGTTTACTT
+
CCCCCFGEGGGGGGGGGGGGGGGGGGGDGGGGGFDCEFFGFGGGGGGGGF,CCFGGGGGFGCFFGFGC8CCFEEFGFFFGGGGCFGGGGECGGGFDGGGGGGGGEFFGGGFGGDFBEFFFGGGGGGGGGGGGGGFAFGFGGGGCGCFF@GEEEFGECFG@F;FFFGGGGGGFGC>C>*BC8:CEEGGGG79ACFGCFECE8*CGEGGGG6+8?CFFA79E*A89:>FFFDCCFC6FF4CC6CFGGGDC5@GF4:BF4FF?:?)55D4459:F?1((.4FFAA42(21(()483:).).54)
@M01607:188:000000000-KTTC9:1:1101:11103:5529 1:N:0:GAAGTGCT+TAAGCGCA
CATCGCTGACGAGTAACCGGATCCCCGATCCGTGGACTTGTCAGCGACTGAGGAAACAGACCAATGGAGGGCTGAGGTTCATTTATGTCAGTGCCTCAGCTACCTTAGTTGCAGGAAATGCTCACCGTTAAGTCTGATGACGTAAACGGTCGTACCAAGATGTATAAAAACATCGTGGACGGCAACCATCAGATGGAGCCGGGCATGCCAGAATCCTTCAACGTATTGTTGAAAGAGATTCGTTCGCTGGGTATCAACATCGAACTGGAAGACGAGTAATTCTCGCTCAAACAGGTCACTT
+
CCCCCGGGGGGGGGGGGFGGGDGGGGGGGGGGGGGGGGGGGFGGGGGGGEGGGGGGGGGGGGGGGGG,:CFGGGGGGGGGGFGGGGGGGGGGGGGGGGGGGGGGGGGGGGGGGGGFGGGGFGGGGGGGGGGGFGGFGGGGGGFGGGGGGFGGGGGGGGGDFGGGGGGGGGGGGGDGGEEG68EGGGGGFFGGGGGGGGGGEGGGGGFCCCCGFFEGFGGGGGGGGGGGGGGGFGFGGFFG6DGGFDGCDDGFFFFFFFFFF6?FFFFFFF:5?B>08?FF><9<BFBFB323<BB<4>>A)
@M01607:188:000000000-KTTC9:1:1101:16433:5530 1:N:0:GAAGTGCT+TAAGCGCA
CATCGCTGACGAGTAACCGGATCCCCGATCCGTGGACTTGTCAGCGACTGAGGAAACAGACAAAGATTTAGCTGAGGAACTCAGTCACTAGAGCCTCAGCGCGTCCCGGTGCAGGAAATGCTCACCGTTAAGTCTGATGACGTGAACGGTCGTACCAAGATGTATAAAAACATCGTGGACGGCAACCATCAGATGGAGCCGGGCATGCCAGAATCCTTCAACGTATTGTTGAAAGAGATTCGTTCGCTGGGTATCAACATCGAACTGGAAGACGAGTAATTCTCGCTCAAACATGTCACTT
+
CCCCCGGGGGGGEGGGGGGGGGGGGGGGGGGGGGGGGGGGGGGGGGGGGGGGGGGGGGGGGGGGGGGCGGGGGGGGGGGGGGGGGGGGGGGGGGGGGGGGGGGGGGGGGGGGGGGGGGGGGGGGGGGGGGGGGGGGGGGGGGGGGGGFGGGGGGGGGFGFGGGGGGGGGGGGGGGGGDGGGGGGGGGGGGGGGGGGGGGGDGGGGGGGGGGGGGGGFGGGGGGGGGGGGGGGFEBGGFFGFGGGGGDGFFGFFFFFFFFFFF@?FFFFGFFFFFFF?FFFB<AFFFFFFFFF?).:)5A2)
@M01607:188:000000000-KTTC9:1:1101:14840:5550 1:N:0:GAAGTGCT+TAAGCGCA
CATCGCTGACGAGTAACCGGATCCCCGATCCGTGGACTTGTCAGCGACTGAGGAAACAGACGAGCATACTGCTGAGGTAGTATAACTACTTAGCCTCAGCGACAACAAATGCAGGAAATGCTCACCGTTAAGTCTGATGACGTGAACGGTCGTACCAAGATGTATAAAAACATCGTGGACGGCAACCATCAGATGGAGCCGGGCATGCCAGAATCCTTCAACGTATTGTTGAAAGAGATTCGTTCGCTGGGTATCAACATCGAACTGGAAGACGAGTAATTCTCGCTCAAACAGGTCACTG
+
CCCCCGGGGGGGGGGGGGGGGGGGGGGGGGGGGGGGGGGGGGGGGGGGGGGGGGGGGGGGGGGGGGG,:CFFGGGGGGGGGGGGGGGGGGGGGGGGGGGGGGGGGGGGGGGGGGGGGGGGGGGGGGGGGGGGGGGGGGGGGGGGGGGGGGGGGGGGGGGGGGGGGGGGGGGGGGGGGGGGGGGGGGGGGGGGGGGGGGGGGGGGGGGGGGGGGGGGFGGGGGGGGGGGGGGGGFFGGFGGFGGGGGGGFDGFFGFFFFFFF?FFFGFFGFFFFFFFFFFFFFFFF?3:>FFFBFFB??>D)
@M01607:188:000000000-KTTC9:1:1101:24830:5554 1:N:0:GAAGTGCT+TAAGCGCA
CATCGCTGACGAGTAACCGGATCCCCGATCCGTGGACTTGTCAGGACTGAGGAAACAGACCAAAAAATAGCTGAGGTTCGCTTAAAGTTGCCCCTCAGCTGCCCGCACTGCAGGAAATGCTCACCGTTAAGTCTGATGACGTGAACGGTCGTACCAAGATGTATAAAAACATCGTGGACGGCAACCATCAGATGGAGCCGGGCATGCCAGAATCCTTCAACGTATTGTTGAAAGAGATTCGTTCGCTGGGTATCAACATCGAACTGGAAGACGAGTAATTCTCGCTCAAACAGGTCACTGC
+
CCCCCGGGGGGGGGGGGGGGGGGGGGGGGGGGGGGGGGGGGGGGGGGGGGGGGGGGGGGGGGGGGGG,::EFGGGGGGGGGGGGGGGGGGGGGGGGGGGGGGGGGGGGGGGGGGGGGGGGGGGGGGGGGGGGGGGGGGGGGGGGGGGGGGGGGGGGGGGGGGGGGGGGGGGGGGGCEGGGGGGGGGGGGCFGGGGGGGGGGGGGGGGGGGGGGGGGFGGGGGGGGGGGGGFGGGFGGFGGFGGGGGGGFFGFFFFFFFFFFFFFFGFFGFFFFFF<:AFF><>?B::>FFF?<B>BFFA>2
@M01607:188:000000000-KTTC9:1:1101:13713:5570 1:N:0:GAAGTGCT+TAAGCGCA
CATCGCTGACGAGTAACCGGATCCCCGATCCGTGGACTTGTCAGCGACTGAGGAAACAGACGGGTCCGGGGCTGAGGCGGTTCCCAGAAACTTCCTCAGCTCAGATCAATGCAGGAAATGCTCACCGTTAAGTCTGATGACGTGAACGGTCGTACCAAGATGTATAAAAACATCGTGGACGGCAACCATCAGATGGAGCCGGGCATGCCAGAATCCTTCAACGTATTGTTGAAAGAGGTTCGTTCGCTGGGTATCAACATCGAACTGGAAGACGAGTAATTCTCGCTCAAACAGGTCACTG
+
CCCCCGGGGGGGGGGGGGGGGGGGGGGGGGGGGGGGGGGGGGGGGGGGGGGGGGGGGGGGGGGGGGGCGGGGGGGGGGGGGGGGGGGGGGGGGGGGGGGGGGGGGGGGGGGGGGGGGGGGGGGGGGGGGGGGGGGGGGGGGGGGGGGGGGGGGGGGGGGGGGGGGGGGGGGGGGGGGGGGGGGGGGGGGGGGGFGGGGGGGGGGGGGGGGGGGGGGFGGGGCEGGGGGGGGGCGFGGFGFFDGGGGGD:DGFFGFFFFFF:6F4FF=?FF0)7:F(3<FF<:)--43<0?<2<4?A:::<)
@M01607:188:000000000-KTTC9:1:1101:8312:5571 1:N:0:GAAGTGCT+TAAGCGCA
CATCGCTGACGAGTAACCGGATCCCCGATCCGTGGACTTGTCAGCGACTGAGGAAACAGACAATGACTTTGCTGAGGCGACGAGTTCGCCCATCCTCAGCTGGCATAGATGCAGGAAATGCTCACCGTTAAGTCTGATGACGTGAACGGTCGTACCAAGATGTATAAAAACATCGTGGACGGCAACCATCAGATGGAGCCGGGCATGCCAGAATCCTTCAACGTATTGTTGAAAGAGATTCGTTCGCTGGGTATCAACATCGAACTGGAAGACGAGTAATTCTCGCTCAAACAGTTCCCTT
+
CCCCCGGGGGGFGGGGGFGGGGGGGGGGGGGGGGGGGGGGGGFGGGGGGG?DFGGFGGGGGGGGGGG,<C6EFGGGFFGEEEEGGGGGGGGGFGGGGGG8FGGGGGGGGGGGFGGGGGGGGGGGGGGGGGGGGGGGGGGGGEGGGFGFCGGDFGGGGGGFGFGGF,E,>FGGGCEGCEEEEGGDECCEGFGFFGF?FGFGGCGGGFFFCFFG8FFEACFFGGEFGFGGGGGFGGFFGFGGF3DGGDDGFFGFFGFFFF??015F5CFFGF?>??BBBF6?<B>A???:9?2<F1-6)),6-
@M01607:188:000000000-KTTC9:1:1101:6061:5584 1:N:0:GAAGTGCT+TAAGCGCA
CATCGCTGACGAGTAACCGGATCCCCGATCCGTGGACCTGTCAGCGACTGAGGAAACAGACCTTCATATTGCTGAGGACGCGAACAGATTAGGCCTCAGCTTAATCTATTGCAGGAAATGCTCACCGTTAAGTCTGATGACGTGAACGGTCGTACCAAGATGTATAAAAACATCGTGGACGGCAACCATCAGATGGAGCCGGGCATGCCAGAATCCTTCAACGTATTGTTGAAAGAGATTCGTTCGCTGGGTATCAACATCGAACTGGAAGACGAGTAATTCTCGCTCAAACAGGTCACTG
+
CCCCCGGGGGGGGGGGGGGGGGGGGGGGGGGGGGGGGGGGGGFGGGGGGGFGGGGGGGGGGGGGGGG,CFFGGGGGGGGGGGGGGGGGGGGGGGGGGGGGGGGGGGGGGGGGGGGGGGGGGGGGGGGGGGGGGGGGGGGGGGGGGGGGGGGGGGGEGGGGGGGGGGGGGGGGGGGFGGGGGGGGGGGGGGGGGGGGGGGGGGGGGGGGGGGGGGGGFGGGGGGFGGGGFFGF7CFFGFCFFGGGGGGDFFGFFGFFFFFFDFFFFFF@5F0>FBFB?BFFF>AF?68?><AFFFFF07?D6
@M01607:188:000000000-KTTC9:1:1101:12361:5594 1:N:0:GAAGTGCT+TAAGCGCA
CATCGCTGACGAGTAACCGGATCCCCGATCCGTGGACTTGTCAGCGACTGAGGAAACAGACGAATAATCTGCTGAGGTTTTCAGATTTCATGCCCTCAGCCAGTTTGGTTGCAGGAAATGCTCACCGTTAAGTCTGATGACGTGAACGGTCGTACCAAGATGTATAAAAACATCGTGGACGGCAACCATCAGATGGAGCCGGGCATGCCAGAATCCTTCAACGTATTGTTGAAAGAGATTCGTTCGCTGGGTATCAACATCGAACTGGAAGACGAGTAATTCTCGCTCAAACAGGTCACTT
+
CCCCCGGGGGGGGGGGGGGGGGGGGGGGGGGGGGGGGGGGGGGGGGGGGGGGGGGGGGGGGGGGGGGFFGGGGGGGGGGGGGGGGGGGGGGGGGGGGGGGGGGGGGGGGGGGGGGGGGGGGGGGGGGGGGGGGGGGGGGGGGGGGGGGGGGGGGGGGGGGGGGGGGGGGGGGGGGGGGGGGGGGGGGGGGFGGGGGGGGGGGGGGGGGGGGGGGGGFGGGGGGGGGGGGGGGGGFGGFFGFGGGGGGGFFGFFGFFFFFFF6FFFGFFGFFFFBFF?FFFFBFFBF??BDFFF?FA:??F.
@M01607:188:000000000-KTTC9:1:1101:11408:5610 1:N:0:GAAGTGCT+TAAGCGCA
CATCGCTGACGAGTAACCGGATCCCCGATCCGTGGACTTGTCAGCGACTGAGGAAACAGACATGAGACTTGCTGAGGAGTCTTTCGAGCGCCGCCTCAGCACAATACCGTGCAGGAAATGCTCACCGTTAAGTCTGATGACGTGAACGGTCGTACCAAGATGTATAAAAACATCGTGGACGGCAACCATCAGATGGAGCCGGGCATGCCAGAATCCTTCAACGTATTGTTGAAAGAGATTCGTTCGCTGGGTATCAACATCGAACTGGAAGACGAGTAATTCTCGCTCAAACAGGTCACTG
+
CCCCCGGGEGGGGGGGGGGGGGGGGGGGGGGGGGGGGGGGGGGGGGGGGGGGGGFGGGGGGGGGGGFCFGGGGGFFGGGGGGGGGGGGGGCGGGGGGGEGGGGGGGGGGGEFGGGGGGGGGGGGGGGFGGGDFGGCFGGGFGGGGGGGGGGGEGGGGGGGFGGGGGGGGGGGGGGGGGGEGDGGGGGGGGGGGFFGGGGGDD>EGGGGGGGGGFGGFGGGGGGFDGG9EGGGGGFGGF?>?DGGGGGD5BDFFGFFFFFFF?FFFFFFF@::FBF;:?FFFF>A?B??B3A?03:A024<)
@M01607:188:000000000-KTTC9:1:1101:8439:5618 1:N:0:GAAGTGCC+TAAGCGCA
CATCGCTGACGAGTAACCGGATCCCCGATCCGTGGACTTGTCAGCGACTGCGGAAACAGACGTGCCGGTAGCTGAGGTGCATGACGAGACAACCCTCAGCATAGAAACCTGCAGGAAATGCTCACCGTTAGGTCTGATGACGTGAACGGTCGTACCAAGATGTATAAAAACATCGTGGACGGCAACCATCAGATGGAGCCGGGCATGCCAGAATCCTTCAACGTATTGTTGAAAGAGATTCGTTCGCTGGGTATCAACATCGAACTGGAAGACGAGTAATTCTCGCTCAAACAGGTCACTG
+
CCCCCGGGG<FGGGGGGGGGDGGFGGGGGGGGGGGGGGGGGGFFFGGGGG,BFGGGGGGGGGGGGGE7FFEGGGGFGGGGGGGGGGGEDEGGGEGCDF=8EFGEGGG?FFCFGGGGGG9AEGFGCDCFC=F8BFGGGCFGFEGGGGFGGGGGGFGDGGGF,E,DCEEFFGC8CFGE5@EGEGDGGGGG@FGGFDGGGFGDDGGGD6*?FE?FFC7FFGFGGFE*=CFGGGFFGC79CFEG?DGG*/1<35C7@4=B=FFF:1?F49=62?7))-46,3B79)..2(((,8ADBF?F)).:)
@M01607:188:000000000-KTTC9:1:1101:22462:5626 1:N:0:GAAGTGCT+TAAGCGCA
CATCACTGACGAGTAACCGGATCCCCGATCCGTGGACTTGTCAGCGACTGAGGAAACAGACATGGTGGCTGCTGAGGCAGTCTGTAACAATTGCCTCAGCAATCGGCGCTGCAGGAAATGCTCACCGTTAAGTCTGATGACGTGAACGGTCGTACCAAGATGTATAAAAACATCGTGGACGGCAACCATCAGATGGAGCCGGGCATGCCAGAATCCTTCAACGTATTGTTGAAAGAGATTCGTTCGCTGGGTATCAACATCGAACTGGAAGACGAGTAATTCTCGCTCAAACAGGTCACTG
+
CCCCCGGGGGGGGGGGGFGGGGGGGGGGGGGGGGGGGGGGGGGGGGGGGG8FGGGGGGGGGGGGGGG7FGGGGGGGGGGGGGGGGGGGGGGGGGGGGGGDGGGGGGGGGGGGGGGGGGGGGGGGGGGGGGGGGGGDGGGGGGGGGFGGGGGGGGGGGGGGGGGGGGGGGGGGGGGGDGGGGGGGGGGGGGGGGGGGGGGGEGGGGFGGGGGGGGGGFGGGGGGGGGGGFG<CCFFGFFGGFGGGGGGGDEGF?FFFFFFFFFFFFGF?FFBFFFBF?FFFFFA9<<686?<?:::A?F:A)
@M01607:188:000000000-KTTC9:1:1101:20596:5634 1:N:0:GAAGAGCT+TAAGCGCA
CATCGCTGACGAGTAACCGGATCCCCGATCCGTGGACTTGTCAGCGACTGAGGAAACAGACTATTCCTATGCTGAGGGTCTGGCGTTATTACCCCTCAGCACCACCGGCTGCAGGATATGCTCACCGTTAAGTCTGATGACGTGAACGGTCGTACCAAGATGTATAAAAACATCGTGGACGGCAACCATCAGATGGAGCCGGGCATGCCAGAATCCTTCAACGTATTGTTGAAAGAGATTCGTTCGCTGGGTATCAACATCGAACTGGAAGACGAGTAATTCTCGCTCAAACAGGTCACTT
+
CCCCCGGGGGGGGGGGGGGGGGGGGGGGGGGGGGGGGGGGGGGGGGGGGGGGGGGGGGGGGGGGGGGEFGGGGGGGGGGGGGGGGGGGGGGGGGGGGGGGGGGGGGGGGGGGGGGGGGGGGGGGGGGGGGFGGGGGGGGGGGGGGGGGGGGGGGGGGGGGGGGGGGGGGGGGGGGGGGGGGGGGGGGGGGGGGGGGGGFGGGGGGGGGGGGGGGGGFGGCFGGFGGFFGGGGGGFGGFGF?GFCGDGGFEGFFGFFFFFFFFFFFGFFGFBFFF>9?FFFFA>ABFB6>FFB01(<B:79)
@M01607:188:000000000-KTTC9:1:1101:10685:5634 1:N:0:GAAGTGGT+TAAGCGCA
CATCGCTGACGAGTAACCGGATCCCCGATCCGTGGACTTGTCAGCGACTGAGGAAACAGACTCGCCTTTTGCTGAGGAAATCAAGACCACGATCCTCAGCGTCCCAATCTGCAGGAAATGCTCACCGTTAAGTCTGATGACGTGAACGGTCGTACCAAGATGTATAAAAACATCGTGGACGGCAACCATCAGATGGAGCCGGGCATGCCAGAATCCTTCAACGTATTGTTGAAAGAGATTCGTTCGCTGGGTATCAACATCGAACTGGAAGACGAGTAATTCTCGCTCAAACAGGTCACTG
+
CCCCCGGGGGGGGGGGGGGGGGGGGGGGGGGGGGGGGGGFGGGGGGGGGGGGGGGGGGGGGGGGGGGDGGGGGGGGGGGGGGGGGGGGGGGGGGGGGGGGGGGGGGGGGGGGGGGDGGGGGGGGGGGGGGGGGGGGGGGGGGGGGGGGGGGGGGGGGGGGGGGGGGGGGGGGFGGGGGGGGGGGGGGGGGGGGGGGGGGGGGGDEGFGGGGGGGGGFGGGGGGGGGGGGGGGGE=5DFGGADFGGGGGFFDFFGFFFFFFFFFFFGFFGF:FFFFFFFFFFFFFFF?FFBF??0882:)4)
@M01607:188:000000000-KTTC9:1:1101:6363:5640 1:N:0:GAAGTGCT+TAAGCGCA
CATCGCTGACGAGTAACCGGATCCCCGATCCGTGGACTTGTCAGCGACTGAGGAAACAGACGCAACGGAGGCTGAGGACCGCAAGGAATTTCCCCTCAGCGGCTTTTTTTGCAGGAAATGCTCACCGTTAAGTCTGATGACGTGAACGGTCGTACCAAGATGTATAAAAACATCGCGGACGGCAACCATCAGATGGAGCCGGGCATGCCAGAATCCTTCAACGTATTGTTGAAAGAGATTAGTTCGCTGGGTATCAACATCGAACTGGAAGCAGAGTAATCTTCGCTCAAACAGGTTACTT
+
<CCBCEGEG?B;CFGGDCFGGGGAAFGGGGGG<DGCDCEGE@CEGGDC@@,CCCFG@FGGGGGGGGEECCCFGGD@@ED@FECCFGDGDGGGGGG<FGGGFECGGGFGGG@FGGFCDFD9=EF<DDEBCFGFGCFFGG=FFG><B@FFGGGG@7>>B>FGFDEF;;CCGFGFFC:*:F8*=EEGEGCGFGGFFC9?9F7>EGEED**2AFC6*3+AFC+AFE:CF+<FF797D?@FGFGG*>2*:C)*7@DF?666@:FF2(8))*17<6:))4(3.<=?))))(-((-))<B705)6)6)
@M01607:188:000000000-KTTC9:1:1101:9520:5640 1:N:0:GAAGTGCT+TAAGCGCA
CATCGCTGACGAGTAACCGGATCCCCGATCCGTGGACTTGTCAGCGACTGAGGAAACAGACATTGCACTTGCTGAGGGCTAGCGTACACACTACCTCAGCGAAGCTTGGTGCAGGAAATGCTCACCGTTAAGTCTGATGACGTGAACGGTCGTACCAAGATGTATAAAAACATCGTGGACGGCAACCATCAGATGGAGCCGGGCATGCCAGAATCCTTCAACGTATTGTTGAAAGAGATTCGTTCGCTGGGTATCAACATCGAACTGGAAGACGAGTAATTCTCGCTCAAACAGGTCACTG
+
CCCCCGGGGGGGGGGGGGGGGGGGGGGGGGGGGGGGGGGGGGGGGGGGGGGGGGGGGGGGGGGGGGGEGGGGGGGGGGGGGGGGGGGGGGGGGGGGGGGGGGGGGGGGGGGGGGGGGGGGGGGGGGGGGGGGGGGGGGGGGGGGGGGGGGGGGGGGGGGGGGGGGGGGGGGGGGGGGGGGGGGGGGGGGGGGGGGGGGGGGGDGGGGGGGDEFGGGFGGGGGGGGGGGGGGGGGFGG4:FFGGGGGGGFE<FFGFFFFFFFBFFFGFFGF?FFFFFFFFFFFFFFFFFFFFFFFFB7?BF)
@M01607:188:000000000-KTTC9:1:1101:16420:5641 1:N:0:GAAGTGCT+TAAGCGCA
CATCGCTGACGAGTAACCGGATCCCCGATCCGTGGACTTGTCAGCGACTGAGGAAACAGACTGACGGGTAGCTGAGGTCACCCTTGGATCATACCTCAGCGCATGGACATGCAGGAAATGCTCACCGTTAAGTCTGATGACGTGAACGGTCGTACCAAGATGTATAAAAACATCGTGGACGGCAACCATCAGATGGAGCCGGGCATGCCAGAATCCTTCAACGTATTGTTGAAAGAGATTCGTTCGCTGGGTATCAACATCGAACTGGAAGACGAGTAATTCTCGCTCAAACAGGTCACCG
+
CCCCCGGGGGGGGGGGGGGGGGGGGGGGGGGGGGGGGGGGGGGGGGGGGGGGGGGGGGGGGGGGGGG7FEGGGGGGGGGGGGGGGGGGGGGGGGGGGGGGGGGGGGGGGGGGGGGGGGGGGGGGGGGGGGGGGGGGGGGGGGGGGGGGGGGGGGGGGGGGGGGGGGGGGGGGGGGGGGGGGGGGGGGGGGGGGGGGGGGGGGGGGGGGGGGGGGGGFGGGGGGGGGGGGGGDFFFGGFGGFGFGGGGGFFGFFGFFFFFFFFFF>GFFGFFFFFFFFFFFBBBD?86?;?BFBFFFFFF?0
@M01607:188:000000000-KTTC9:1:1101:23772:5648 1:N:0:GAAGTGCT+TAAGCGCA
CATCGCTGACGAGTAACCGGATCCCCGATCCGTGGACTTGTCAGCGACTGCGGAAACAGACAAAAATTCAGCTGAGGGTTTAGGGTTAACGTACCTCAGCCTAAACAAATGCAGGAAATGCTCACCGTTAAGTCTGATGACGTGAACGGTCGTACCAAGATGTATAAAAACATCGTGGACGGCAACCATCAGATGGAGCCGGGCATGCCAGAATCCTTCAACGTATTGTTGAAAGAGATTCGTTCGCTGGGTATCAACATCGAACTGGAAGACGAGTAATTCTCGCTCAAACAGGTCACTG
+
CCCCCGGGGGGGGGGGGGGGGGGGGGGGGGGGGGGGGGGGGGGGGGGGGG8FGGGGGGGGGGGGGGGGGGGGGGGGGGGGGGGGGGGGGGGGGGGGGGGGGGGGGGGGGGGGGGGGGGGGGGGGGGGGGGGGGGGGGGGGGGGGGGGGGGGGGGGGGGGGGGGGGGGGGGGGGGGGDGGGGGGGGGGGGGGGGGGGGGGGGGGGGGGGGGGGGGGGFGGGGGGGGGGGGGGGGGFGGFGD=D<FGGGG>DGF?FFFFFFFFFFF:FFFD??FFFFFFBFFFBFF?BFFFFFFF?B>:?7<)
@M01607:188:000000000-KTTC9:1:1101:19150:5649 1:N:0:GAAGTGCT+TAAGCGCA
CATCGCTGACGAGTAACCGGATCCCCGATCCGTGGACTTGTCAGCGACTGAGGAAACTGACTACAATCGCGCTGAGGCTTCATTCAGTGCTATCCTCAGCTTTATCTAATGCAGGAAATGCTCACCGTTAAGTCTGATGACGAGAACGGTCGTACCAAGATGTATAAAAACATCGTGGACGGCAACCATCAGATGGAGCCGGGCATGCCAGAATCCTTCAACGTATTGTTGAAAGAGATTCGTTCGCTGGGTATCAACATCGAACTGGAAGACGAGTAATTCTCGCTCAAACAGGTCACTG
+
CCCCCGGGGGGGGGGGGGGGGGG@FGGGGGGGGGGGGGGGGGGGGECFGGGGGGGGGGGCFGGGGGGEFGGGGGGGFFFFGFGFGGGGGGGGGFGGGGGGGGGGGGGGGGGGGGGGGGGGGGGGGGGGGDDEFGGGAFGGFG+@FEGGD:FBEGGGGGGGFGGGGGG;DFGGGFEGGGGGGGGGGGGGCFECGGGGGGGGGGCGGFBFGCEGGFGGFGGGGGE*=<EFGGGFGGFGGFAF6D6CFGDCDBGFFGFFB)6@??FFFGFFG??FFFFF::=FA<AFFFFFFBFFFFFF)))4)
@M01607:188:000000000-KTTC9:1:1101:8968:5652 1:N:0:GAAGTGCT+TAAGCGCA
CATCGCTGACGAGTAACCGGATCCCCGATCCGTGGACTTGTCAGCGACTGAGGAAACAGACCTGCAATATGCTGAGGCTTCGGGAATCCGTATCCTCAGCCAGAGTACATGCAGGAAATGCTCACCGTTAAGTCTGATGACGTGAACGGTCGTACCAAGATGTATAAAAACATCGTGGACGGCAACCATCAGATGGAGCCGGGCATGCCAGAATCCTTCAACGTATTGTTGAAAGAGATTCGTTCGCTGGGTATCAACATCGAACTGGAAGACGAGTAATTCTCGCTCAACCAGGTCACTG
+
CCCCCGGGGGGGGGGGGGGGGGGGGGGGGGGGGGGGGGGGGGGGGGGGGGGGGGGGGGGGGGGGGGG,:CEFFGGGGGGGGGGGGGGGGGGGGGGGGGGGGGGGGGGGGGGGGGGGGGGGGGGGGGGGGGGGGGGGGGGGGGGGGGGGGGGGGGGGGGGGGGGFGGGGGGGGGGGGGGDGDEDGGGGGGGGF>FGGGGGGGGGGGFGGGGGGGGGGFGGGFGGGGGGGGGGGGGFGGFGGFGGGGGGGFFDFFFFFFFFF::FFFGF@GFBFF?B>??FFFFFFFF?BBD0.1:(5>??D)
@M01607:188:000000000-KTTC9:1:1101:18988:5662 1:N:0:GAAGTGCT+TAAGCGCA
CATCGCTGACGAGTAACCGGATCCCCGATCCGTGGACTTGTCAGCGACTGAGGAAACAGACAGTCGCCCAGCTGAGGCCTTGATCTGCTGGATCCTCAGCTTGAAAAACTGCAGGAAATGCTCACCGTTAAGTCTGATGACGTGAACGGTCGTACCAAGATGTATAAAAACATCGTGGACGGCAACCATCAGATGGAGCCGGGCATGCCAGGATCCTTCAACGTATTGTTGAAAGAGATTCGTTCGCTGGGTATCAACATCGAACTGGAAGACGAGTAATTCTCGCTCAAACAGGTCACTG
+
CCCCCGGGGGGGGGGGGGGGGGGGGGGGGGGGGGGGGGGGGGGGGGGGGGGGGGGGGGGGGGGGGGG>FGGGGGGGGGGGGGGGGGGGGGGGGGGGGGGGGGGGGGGGGGGGGGGGGGGGGGGGGGGGGGGGGGGGG<FGGGGGGGGGGGGGGGGGGGGGGGGGGGGGGGGGGGGGGGGGGGGGGGGGGGGGGGGGGGGGGGGGGGGGGGGGFCFGFGGFGDGGGF?FGGGGGGFGGFGGFGGGGGGGFFGFFCFFFFFFFFFFFGFFGFFFFFB>6??FFFFFFF:<B?8?FFFFF0)4)
@M01607:188:000000000-KTTC9:1:1101:14958:5664 1:N:0:GAAGTGCT+TAAGCGCA
CATCGCTGACGAGTAACCGGATCCCCGATCCGTGGACTTGTCAGCGACTGAGGAAACAGACAATGCAGGTGCTGAGGTCATCCATAAGCCTTCCCTCAGCTTCTAGTAATGCAGGAAATGCTCACCGTTAAGTCTGATGACGTGAACGGTCGTACCAAGATGTATAAAAACATCGTGGACGGCAACCATCAGATGGAGCCGGGCATGCCAGAATCCTTCAACGTATTGTTGAAAGAGATTCGTTCGCTGGGTATCAACATCGAACTGGAAGACGAGTAATTCTCGCTCAAACAGGTCACTG
+
CCCCCGGGGGGGGGGGGGGGGGGGGGGGGGGGGGGGGGGGGGGGGGGGGGGGGGGGGGGGGGGGGGGCEGGGGGGGGGGGGGGGGGGGGGGGGGGGGGGGGGGGGGGGGGGGGGGGGGGGGGGGGGGGGGGGGGGGGGGGGGGGGGGGGGGGGGGGGGGGGGGGGGGGGGGGDGGGGGGGGGGGGGGGGGGFGGGGGGGGEGGGGGFGGGGGGGGGFGGGGGCCEGGGGGGFG?FGGFGGFGGGGGGDEEGFFGFFFFFFFFFFFGF?<@?FF?FBFFF=><>AF:2?FFFF6B<A?70<)
@M01607:188:000000000-KTTC9:1:1101:15438:5681 1:N:0:GAAGTGCT+TAAGCGCA
CATCGCTGACGAGTAACCGGATCCCCGATCCGTGGACTTGTCAGCGACTGAGGAAACAGACAAGGCACAAGCTGAGGCCTAGATGATACTCCCCCTCAGCGTAAGCATCTGCAGGAAATGCTCACCGTTAAGTCTGATGACGTGAACGGTCGTACCAAGATGTATAGAAACATCGTGGACGGCAACCATCAGATGGAGCCGGGCATGCCAGAATCCTTCAACGTATTGTTGAAAGAGATTCGTTCGCTGGGTATCAACATCGAACTGGAAGACGAGTAATTCTCGCTCAAACAGGTCACTG
+
CCCCCGGGGGGGGGGGGGGGGGGGGGGGGGGGGGGGGGGGGGGGGGGGGGGGGGGGGGGGGGGGGGGEGGGGGGGGGGGGGGGGGGGGGGGGGGGGGGGGGGGGGGGGGGGGGGGGGGGGGGGGGGGGGGGGGGGGGGGGGGGGGGGGGGGGGGGGGGGGGGGGFGGGGGGGGGGGGGGGGGGGGGGGGGGGGGGGGGGGEGGGGGGGGGGGGGGGFGGGGGGGGGGGGGGGGGFGGFGGFGGGGGGGFFGFFGFFFFFFF?FFFGFFGFFFF?>6??FFAF<ABFFFFFFFFBFA:::A)
@M01607:188:000000000-KTTC9:1:1101:14617:5686 1:N:0:GAAGTGCT+TAAGCGCA
CATCGCTGACGAGTAACCGGATCCCCGATCCGTGGACTTGTCAGCGACTGAGGAAACAGACGGTATGACTGCTGAGGGCCGGCTCGTTAAAATCCTCAGCGAAGTTAACTGCAGGAAATGCTCACCGTTAAGTCTGATGACGTGAACGGTCGTACCAAGATGTATAAAAACATCGTGGACGGCAACCATCAGATGGAGCCGGGCATGCCAGAATCCTTCAACGTATTGTTGAAAGAGATTCGTTCGCTGGGTATCAACATCGAACTGGAAGACGAGTAATTCTCGCTCAAACAGGTCACTG
+
[truncated: 100,189,974 more chars]
