# Supplementary material for: Assembling a True “Olympic Gel” From over 16 000 Combinatorial DNA Rings
Source: Adv Mater. 2026 Mar 6;38(34):e20549. doi: 10.1002/adma.202520549 (PMC13274696; doi:10.1002/adma.202520549)
Supplement: Supplementary file 4 — Supporting File 4: adma72688‐sup‐0004_Data_S5_NGS_analysis.zip. [file ADMA-38-e20549-s001.zip › Data_S2_NGS_analysis/20_transformations/FASTQ_files/Gibson_merged.fastq]

@M03461:520:000000000-LPCRK:1:1101:14794:1646 1:N:0:TTGCAACG+CAGAACTG
CGGATCCCCGATCCGTGGACTTGTCAGCGACTGAGGAAACAGACCGTGTCTAAGCTGAGGGGATTTGAATCATTCTCCTCAGCTGTAACAGATGCAGGAAATGCTCACCGTTAAGTCTGATGACGTGAACGGTCGTACCAAGATGTATAAAAACATCGTGGACGGCAACCATCAGATGGAGCCGGGCATGCCAGAATCCTTCAACGTATTGTTGAAAGAGATTCGTTCGCTGGGTATCAACATCGAACTGGAAGACGAGTAATTCTCGCTCAAACAGGTCACTGCTGTCGGGTTAAAACCCGGCAGCGGATTGTGCTAACTCCGACGGGAGCAAATCCGTGAAAGATTTATTAAAGTTT
+
GCCCGGFAFFCFGGGGGGDGGG9FFGGFEGGG>FFCCCFFGGGGGGGFGGFGGDGGGCFFEGDGGGFFGGGGGGFGGG6GFG>GGGG<FFEGFEEFFGC8DFGGG?G@GGGEEFGGGFEEFCGGGGGGGG?FGCFFAFBEEF;FGGEGFFFGGGGG7CF@?@FAEDCFGGEGGFFFBD4D8??<@E-EG6CEDFF@FGGGGGCFCDFECFGGGCGGF;GGFFFCDGGGFCGECFFGFFGFGE?GGGFFGGGGGFFBCFAGGFFFBFGFBAFCGGGFEFA8FGG>:7FF+AFEFFECDFC7FDDGFDGFGDFEEFACGGGECFEEF@@8AF9GGGF@@GGGGGGGGGFGFF9GGGGE@CG
@M03461:520:000000000-LPCRK:1:1101:14923:1661 1:N:0:TTGCAACG+CAGAACTG
CGGATCCCCGATCCGTGGACTTGTCAGCGACTGAGGAAACAGACAATGAACCTGCTGAGGTCCTATTGCTATTTCTCCTCAGCAACATACTGTGCAGGAAATGCTCACCGTTAAGTCTGATGACGTGAACGGTCGTACCAAGATGTATAAAAACATCGTGGACGGCAACCATCAGATGGAGCCGGGCATGCCAGAATCCTTCAACGTATTGTTGAAAGAGATTCGTTCGCTGGGTATCAACATCGAACTGGAAGACGAGTAATTCTCGCTCAAACAGGTCACTGCTGTCGGGTTAAAACCCGGCAGCGGATTGTGCTAACTCCGACGGGAGCAAATCCGTGAAAGATTTATTAAAGTTT
+
GGGGGGGGGGGGGGGGGGCFGGCGGGGFGGGG@<FF8@FGGGFGGGGGGGGGGGGGGGGGGGGGGGGFGGFGGGGGGGGGGGGGGGGGDGGG@FGGGG>FDGGGGGGGGGGGGGGGGGFFGGCGAFFGGGFFFGFFGGGGGGGGGGEGFGGGGGFGGGGFEDFFGGGGGFGGGGGGGGGFFFGEGGEGGGGGGGFCGGFGGGGGGGGDGGGGGGGGGGGGGGGGGGGGGFGGDGGFDGGGGFFGGGGGGFFGGGGGGGGGGGGDGGGGGGGGGGGGGFE8FGECCEF@DGGGGGGGGCF7GGGFGDGGGGGGGGGGGGGGGGGGGGFGFGGGGGF@CGGGGGGGGGFGGGGGGGGGGGG
@M03461:520:000000000-LPCRK:1:1101:16949:1662 1:N:0:TTGCAACG+CAGAACTG
CGGATCCCCGATCCGTGGACTTGTCAGCGACTGAGGAAACAGACGTGGTTTCCGCTGAGGGGAGAATGCATGAGTGCCTCAGCGACAGTCAATGCAGGAAATGCTCACCGTTAAGTCTGATGACGTGAACGGTCGTACCAAGATGTATAAAAACATCGTGGACGGCAACCATCAGATGGAGCCGGGCATGCCAGAATCCTTCAACGTATTGTTGAAAGAGATTCGTTCGCTGGGTATCAACATCGAACTGGAAGACGAGTAATTCTCGCTCAAACAGGTCACTGCTGTCGGGTTAAAACCCGGCAGCGGATTGTGCTAACTCCGACGGGAGCAAATCCGTGAAAGATTTATTAAAGTTT
+
GGGEGGGGGGGGGGGGGGCFGGCGGGGFGGGGGGGGGGGGGGGGGGGGGGGGGGGGGGGGGGGGDGGGGGGGFGGGGGGGGGGGG?GGGGGGGG?GGGD8F?GGGGGGGGGGGGGGGGGGGGGGGGFGGGGGGGGGFGGGGGCGGGCGFFGGFFFGGGGFFDFFGGFGFGGGGFGGGGGGGGGGGGGGGCGGGGGGGGGGGGGFGGGFGGGGGGGGGGGGGGGGGGGGGGGGGGGGGGGGGGFGGGGGGGGGGGGGGGGGGGGGGCEGGFFGGGGGGGFCGGG?DGGGGGGGGGGGGGGGGFGGGGGFGGGCFGGGGGGEGGGGGCFFGGGGGGF7GGGGGGGGGGGGGGFGGGGGGGG
@M03461:520:000000000-LPCRK:1:1101:16988:1671 1:N:0:TTGCAACG+CAGAACTG
CGGATCCCCGATCCGTGGACTTGTCAGCGACTGAGGAAACAGACTGGTCAGGAGTGAGGGACGCAGCGTCCTTTTCCTCAGCTGGAAGTTTTGCAGGAAATGCTCACCGTTAAGTCTGATGACGTGAACAGTCGTACCAAGATGTATAAAAACATCGTGGACGGCAACCATCAGATGGAGCCGGGCATGCCAGAATCCTTCAACGTATTGTTGAAAGAGATTCGTTCGCTGGGTATCAACATCGAACTGGAAGACGAGTAATTCTCGCTCAAACAGGTCACTGCTGTCGGGTTAAAACCCGGCAGCGGATTGTGCTAACTCCGACGGGAGCAAATCCGTGAAAGATTTATTAAAGTTT
+
GEGGGGDFGGEEGGGGGGECFGGGGFEF@7FGE<EFGGGGGGDGGGGGGGGFCFGGGGGGGGGGDEGGGEGGGGGGGGFFC;FGFEE<?FFGGFFEAFG@GGGA2B;CGGGG?FGGG<3EAAF:F>FGGCDG?@FGG?DD=D>FGFGFAA>DGFEFGGFG@@?FGECCDCFGFGGGGDGGGFGGC6CECFGFCEE@CFFGEDEFGGGGGGFGGGGGGGGGECGGGGECDCCEGFE9GGGFFGGFDFFF?FDFGGGGFEFFFF<>5@?79@GGGGFFFF?GFAA4+>77FDGGFGF@@F:@,ECFCEFGFCE<EEEDGGCEDGGFCFC,ECFFFB+CDGFGGGGGGFGGGGGGFGEFAF
@M03461:520:000000000-LPCRK:1:1101:11886:1687 1:N:0:TTGCAACG+CAGAACTG
CGGATCCCCGATCCGTGGACTTGTCAGCGACTGAGGAAACAGACACAGCCTCCGCTGAGGCGAGTAAATCGGATCTCCTCAGCTCATGAAATTGCAGGAAATGCTCACCGTTAAGTCTGATGACGTGAACGGTCGTACCAAGATGTATAAAAACATCGTGGACGGCAACCATCAGATGGAGCCGGGCATGCCAGAATCCTTCAACGTATTGTTGAAAGAGATTCGTTCGCTGGGTATCAACATCGAACTGGAAGACGAGTAATTCTCGCTCAAACAGGTCACTGCTGTCGGGTTAAAACCCGGCAGCGGATTGTGCTAACTCCGACGGGAGCAAATCCGTGAAAGATTTATTAAAGTTT
+
GGGGGGGGGGGGGGGGGGGGGGGGGGGGEGGGGGGGFGGGGGGGGGGGGGGGGGGGGGGDGCGGGGGGGGGGGGG@GGGGFGGGGGGGGGGGGGGGGGGGGGGGGGGGGGGGGGGGGGGGGGGGGGEGGGGGGGGGGGGGGGFGGGFFFGGGGGFGGGGGGCFFDGGGGGGGGGGGGGGFGGGEGFEGGGGGGGGGGFGGGGGGFGGGGGGGGGGGGGGGGGGGGGGGGGGGGGGGGGGGGGFGGFFFGGGGGGF:GGGGGGGGGFGGGGFGGGGGGGGGGGGGF>GGEGGGGGGGGGGGGGDGGGGGGGGGGGGGGGGGGGGGGGFCGGGGGGGEGGGGGGGGGGGGGGGGGGGGGGG
@M03461:520:000000000-LPCRK:1:1101:18662:1725 1:N:0:TTGCAACG+CAGAACTG
CGGATCCCCGATCCGTGGACTTGTCAGCGACTGAGGAAACAGACTCGCCGTCAGCTGAGGTTCTAGCAGAGTAATACCTCAGCTCGGGTTAGTGCAGGAAATGCTCACCGTTAAGTCTGATGACGTGAACGGTCGTACCAAGATGTATAAAAACATCGTGGACGGCAACCATCAGATGGAGCCGGGCATGCCAGAATCCTTCAACGTATTGTTGAAAGAGATTCGTTCGCTGGGTATCAACATCGAACTGGAAGACGAGTAATTCTCGCTCAAACAGGTCACTGCTGTCGGGTTAAAACCCGGCAGCGGATTGTGCTAACTCCGACGGGAGCAAATCCGTGAAAGATTTATTAAAGTTT
+
GGGGGGGGGGGGGGGGGGGGGGGGGGGGGGGGGGGGGGGGGGGGGGGGGGGGGGGGGGGGGGGGGGGGGGGGGGGGGGGGGGGGGGGGGGGGGGGGGGGGGGGGGGGGGGGGGGGGGGGGGGGGGGGGGGGGGGGGGGGGGGGGGGGGGGGGGGGGGGGGGFGGGGGGGGGGGGGGGGGGGGGGGGGGGGGGGGGGGGGGGGGGGGGGGGGGGGGGGGGGGGGGGGGGGGGGGGGGGGGGGGGGGGGGGGGGGGGGGGGGGGGGGGGGGGGGGGGGGGFGGGGGGEGGGGGGGGGGGGGGGGGGGGGGGGGGGGGGGGGGGGGGGGGGGGFGGGGGGGGGGGGGGGGGGGGGGGGGGGG
@M03461:520:000000000-LPCRK:1:1101:9554:1725 1:N:0:TTGCAACG+CAGAACTG
CGGATCCCCGATCCGTGGACTTGTCAGCGACTGAGGAAACAGACACTGCATAGGCTGAGGTGATGGGGTGTGTTCACCTCAGCGTATTTCTATGCAGGAAATGCTCACCGTTAAGTCTGATGACGTGAACGGTCGTACCAAGATGTATAAAAACATCGTGGACGGCAACCATCAGATGGAGCCGGGCATGCCAGAATCCTTCAACGTATTGTTGAAAGAGATTCGTTCGCTGGGTATCAACATCGAACTGGAAGACGAGTAATTCTCGCTCAAACAGGTCACTGCTGTCGGGTTAAAACCCGGCAGCGGATTGTGCTAACTCCGACGGGAGCAAATCCGTGAAAGATTTATTAAAGTTT
+
GGGGGGGGGGGGGGGGGGGGGGGGGGGGGGGGGFGGGGGGGGGGGGGGGGGGGGGGGGGGGGGGGGGGGGGGGGG@GGGGGGGGGGGGGGGGGGGGGGGGGGGGGGGGGGGGGGGGGGGGGGGGGGGGGGGGGGGGGGGGGGGGGGGGGGGGGGGGGGGGGGGGGGGGGFFFGGGGGGGGGGFGGGGGGGGGGGGGGGGGGGGGGGGGGGGGGGGGGGGGGGGGGGGGGGGGFGGGGGGGGGFGGGGGGGGGGGGGGGGGGGGGGGGGGGGGGGGGGGGGGGGGGGGGGGGGGGGGGGGGGGGGGGGGGGGGGGGGGGGGGGGGGGGGGGGGGGGGGGGGGGGGGGGGGGGGGGGFAGG
@M03461:520:000000000-LPCRK:1:1101:21316:1729 1:N:0:TTGCAACG+CAGAACTG
CGGATCCCCGATCCGTGGACTTGTCAGCGACTGAGGAAACAGACGGCTAGGTCGCTGAGGGGCGATATAGATCCATCCTCAGCTGTTATATGTGCAGGAAATGCTCACCGTTAAGTCTGATGACGTGAACGGTCGTACCAAGATGTATAAAAACATCGTGGACGGCAACCATCAGATGAGCCGGGCATGCCAGAATCCTTCAACGTATTGTTGAAAGAGATTCGTTCGCTGGTATCAACATCGAACTGGAAGACGAGTAATTCTCGCTCAAACAGGTCACTGCTGTCGGGTTAAAACCCGGCAGCGGATTGTGCTAACTCCGACGGGAGCAAATCCGTGAAAGATTTATTAAAG
+
GGGGGGGFGGGGGGGGGGCGGGGGGGGGGGGGGCFGGGGGGGGGGGGGGGGGGGDGGGGGGGGG7FEGGGGGGGGGGGGGGGGGGGGGGGGGGGGGGGGGGGGGGGGGGGGGGGGGGGGGGGGGDEFGGGGGGGGGGGGGGGGGGFFFGGFGGGGGGGGGFGGGGGGGGGGGGGGGGGGGGGACGGGGGGGFEFEFGGGGGGFGGGGGGGGGGGGFGFFGGGGGGGGGGGGGFFBGGGGGGGGGFEGGF7CGGGFFGGGGGGGFGGGGGGCGGGGGGFGGGGGGF7GFGGGGGGGGGGEDGEGGGGGGGGGGGGFGGGGGGGGGGDGGGGGGG@GGGGGGGGFAGGGGGGGFGF
@M03461:520:000000000-LPCRK:1:1101:20100:1730 1:N:0:TTGCAACG+CAGAACTG
CATCACTGACGAGTAACCGGATCCCCGATCCGTGGACTTGTCAGCGACTGAGGAAACAGACTAGCCCCTAGCTGAGGAAATACATCAATCAGCCCTCAGCAACAAATCGTGCAGGAAATGCTCACCGTTAAGTCTGATGACGTGAACGGTCGTACCAAGATGTATAAAAACATCGTGGACGGCAACCATCAGATGGAGCCGGGCATGCCAGAATCCTTCAACGTATTGTTGAAAGAGATTCGTTCGCTGGGTATCAACATCGAACTGGAAGACGAGTAATTCTCGCTCAAACAGGTCACTGCTGTCGGGTTAAAACCCGGCAGCGGATTGTGCTAACTCCGACGGGAGCAAATCCGTGAAAGATTTATTAAAG
+
@ACCCGGGGGGEFFGGGGGGGGGGGGGGGGGGGGGGGGGGGGGGGGGGGGGGGGGGGGGGGGGGGGGGGGGGGGGGGGCCFFGGGGGGGGGGGFGGGGGGGGGGGGGGGGGGGGGGGGGGGGGGGGGGGGDFGGGGGGGGGDGGGGGGGGGGGGGGGGGFGGGGGGGGGGGGGGGGGECGGGGGGGGGGGGGGGGGGGGGGGGGGGGGGGGGGGGGGGGFGGGGGGGGGGGGGGFGEGGGGGGGGGGGGGGGGGGGGGGGGGGGGGGGGGGGGGGGGGGGGGGGGGGGGGGGGGGGGGGFGGDGGGGGFGGGGGGGGGGGGGGGGGGGGGGGGGGGGGGGGGGGFGGGGGGGFGGGGGGGGGGGGGGGGGGGG
@M03461:520:000000000-LPCRK:1:1101:22047:1738 1:N:0:TTGCAACG+CAGAACTG
CGGATCCCCGATCCGTGGACTTGTCAGCGACTGAGGAAACAGACGAAATTTAAGCTGAGGCATTTGATTTCTACAGCCTCAGCGAACGATAGTGCAGGAAATGCTCACCGTTAAGTCTGATGACGTGAACGGTCGTACCAAGATGTATAAAAACATCGTGGACGGCAACCATCAGATGGAGCCGGGCATGCCAGAATCCTTCAACGTATTGTTGGAAGAGATTCGTTCGCTGGGTATCAACATCGAACTGGAAGACGAGTAATTCTCGCTCAAACAGGTCACTGCTGTCGGGTTAAAACCCGGCAGCGGATTGTGCTAACTCCGACGGGAGCAAATCCGTGAAAGATTTATTAAAGTTT
+
GGGGGGGGGGGGGGGGGGGGGGGGGGGGGGGGGGGGGGGGGGGGGGGGGGGGGGGGGGGGGGGGGGGGGGGGGGGGGGGGGGGGGGGGGGGGGGGGGGGGGGGGGGGGGGGGGGGGGGGGGGGGGGGGGGGGGGGGGGGGGGGGGGGGGGGFGGGFGGGGGGGGGGGGGGGGGGGGGGGGGGGGGGGGGGGGGGGGGFGGGGGGGGGGGGGGGGGGGFGGGGGGGGGGGGGGGGGGGGGGGGGGGGGGGGGGGFFGGGGGGGGGGGGGGGGGGGGGGGGEGGGGGGGGGGGGGGGGGGGGGGGGGGGGGGGGGGGGGGGGGGGGGGGGFGGGGGGGGGGGGGGGGGGGGGGGGGGGFGG
@M03461:520:000000000-LPCRK:1:1101:15101:1758 1:N:0:TTGCAACG+CAGAACTG
CGGATCCCCGATCCGTGGACTTGTCAGCGACTGAGGAAACAGACTAGTCCTAGGCTGAGGCTATTTAGATATCATCCCTCAGCTCTTCCCACTGCAGGAAATGCTCACCGTTAAGTCTGATGACGTGAACGGTCGTACCAAGATGTATAAAAACATCGTGGACGGCAACCATCAGATGGAGCCGGGCATGCCAGAATCCTTCAACGTATTGTTGAAAGAGATTCGTTCGCTGGGTATCAACATCGAACTGGAAGACGAGTAATTCTCGCTCAAACAGGTCACTGCTGTCGGGTTAAAACCCGGCAGCGGATTGTGCTAACTCCGACGGGAGCAAATCCGTGAAAGATTTATTAAAGTTT
+
GGGGGGGGGGGGGGGGGGGGGGGGGGGGGGGGGGGGGGGGGGGGGGGGGGGGGGGGGGGGGGGGGGGGGGGGGGGGGGGGGGGGGGGGGGGGGGGGGGGGGGGGGGGGGGGGGGGGGGGGGGGGGGGGGGGGGGGGGGGGGGGGGGGGGGGGGGGGGGGGGGGGGGGGGGGGGGGGGGGGGGGGGGGGGGGGGGGGGGGGGGGGGGGGGGGGGGGGGGGGGGGGGGGGGGGGGGGGGGGGGGGGGGGGGGGGGGGGGGGGGGGGGGGGGGGGGGGGGGGGGGGGGGGGGGGGGGGEGGGGGGGGGGGGGGGGGGGGGGGGGGGGGGGGGGGGGGGGGGGGGGGGGGGGGGGGGGGGGGG
@M03461:520:000000000-LPCRK:1:1101:14889:1774 1:N:0:TTGCAACG+CAGAACTG
CGGATCCCCGATCCGTGGACTTGTCAGCGACTGAGGAAACAGACTGGCTAGCCGCTAGGTTATTGATCGTTTTAGCCTCAGCATGTCGAGCTGCAGGAAATGCTCACCGTTAAGTCTGATGACGTGAACGGTCGTACCAAGATGTATAAAAACATCGTGGACGGCAACCATCAGATGGAGCCGGGCATGCCAGAATCCTTCAACGTATTGTTGAAAGAGATTCGTTCGCTGGGTATCAACATCGAACTGGAAGACGAGTAATTCTCGCTCAAACAGGTCACTGCTGTCGGGTTAAAACCCGGCAGCGGATTGTGCTAACTCCGACGGGAGCAAATCCGTGAAAGATTTATTAAAGTTT
+
GGGGGGGGGGGGGGGGGGGGGGGGGGGGGGGGGGGGGGGGGGGGGGGGGGGGGGGGGGGGGGGGGGGGGGGGGGGGGGGGGGGGGGGGGGGGGGGGGGGGGGGGGGGGGGGGGGGGGGGGGGGGGGGGGGGGGGGGGGGGGGGGGGGGGGGGGGFGGGGGGGGGGGGGGGGGGGGGGGGGGGGGGGGGGGGGGGGGGGGGGGGGGGGGGGGGGGGGGGGGGGGGGGGGGGGGGGGGGGGGGGGGGGGGGGGGGGGGGGGGGGGGGGGGGGGGGGGGGGGGGGGGGGGGGGGGGGCGGGGGGGGGGGGGGGGGGGGGGGGGGGGGGGGGGGGGGGGGGGGGGGGGGGGGGGGGGGGGGG
@M03461:520:000000000-LPCRK:1:1101:13975:1775 1:N:0:TTGCAACG+CAGAACTG
CGGATCCCCGATCCGTGGACTTGTCAGCGACGAGGAAACAGACGCGTATTTTGCTGAGGAGGTTCTATCACATGGCCTCAGCGATTTAAATTGCAGGAAATGCTCACCGTTAAGTCTGATGACGTGAACGGTCGTACCAAGATGTATAAAAACATCGTGGACGGCAACCATCAGATGGAGCCGGGCATGCCAGAATCCTTCAACGTATTGTTGAAAGAGATTCGTTCGCTGGGTATCAACATCGAACTGGAAGACGAGTAATTCTCGCTCAAACAGGTCACTGCTGTCGGGTTAAAACCCGGCAGCGGATTGTGCTAACTCCGACGGGAGCAAATCCGTGAAAGATTTATTAAAGTTT
+
GGGGGGGGGGGGGGGGGGGGGGGGGGGGGGGGGGFGGGGGGGGGGGGGGGGGGGGGGGGGGGGGGGGGGGGGGGGGGGGGGGGGGGGGGGGGGGGGGGGGGGGGGGGGGGGGGGGGGGGGGGGGGGGGGGGGGGGGGGGGGGGGGGGGGGGGGGGGGGGGGGGGGGGGGGGGGGGGGGGFFGGGGGGGGGGGGGGGGGGGGGGGGGGGFEGGGGGGGGGGGGGGGGGGGGGGGGGGGGGGGGGGGGGGGGGGGGGGGGGGGGGGGGGGGGGGGGGGGGGGGGGGGGGGGGGGGGEGGGGGGGGGGGGGGGGGGGGGGGGGGGGGGGGGGGGGGGGGGGGGGGGGGGGGGGGGGGGGGG
@M03461:520:000000000-LPCRK:1:1101:7940:1782 1:N:0:TTGCAACG+CAGAACTG
CGGATCCCCGATCCGTGGACTTGTCAGCGACTGAGGAAACAGACCATCCCGTCGCTGAGGGGTGAAATACACCGTACCTCAGCTTAATCCCTTGCAGGAAATGCTCACCGTTAAGTCTGATGACGTGAACGGTCGTACCAAGATGTATAAAAACATCGTGGACGGCAACCATCAGATGGAGCCGGGCATGCCAGAATCCTTCAACGTATTGTTGAAAGAGATTCGTTCGCTGGGTATCAACATCGAACTGGAAGACGAGTAATTCTCGCTCAAACAGGTCACTGCTGTCGGGTTAAAACCCGGCAGCGGATTGTGCTAACTCCGACGGGAGCAAATCCGTGAAAGATTTATTAAAGTTT
+
GGGGGGGGGGGGGGGGGGGGGGGGGGGGGGGGGGGGGGGGGGGGGGGGGGGGGGGGGGGGGGGGGGGGGGGGGGGGGGGGGGGGGGGGGGGGGGGGGGGGGGGGGGGGGGGGGGGGGGGGGGGGGGGGGGGGGGGGGGGGGGGGGGGGGGGGGGGGGGGGGGGGGGGGGGGGGGGGGGGGGGGGGGGGGGGGGGGGGGGGGGGGGGGGGGGGGGGGGGGGGGGGGGGGGGGGGGGGGGGGGGGGGGGGFFFGGGGGGGGGGGGGGGGGGGGGGGGGGGGGGGGGEDGGGGGGGGGGEGGGGGGGGGGGGGGGGGGGCGEGGGGGGGGGGGGGGGGGGGGGGGGGGGGGGGGGGGGGGGG
@M03461:520:000000000-LPCRK:1:1101:16830:1803 1:N:0:TTGCAACG+CAGAACTG
CGGATCCCCGATCCGTGGACTTGTCAGCGACTGAGGAAACAGACCGGGACCACGCTGGGTTAACCATACGTTATACCTCAGCTAGCGCTGTTGCAGGAAATGCCCACCGTTAAGTCTGATGACGTGAACGGTCGTACCAAGATGTATAAAAACATCGTGGACGGCAACCATCAGATGGAGCCGGGCATGCCAGAATCCTTCAACGTATTGTTGAAAGAGATTCGTTCGCTGGGTATCAACATCGAACTGGAAGACGAGTAATTCTCGCTCAAACAGGTCACTGCTGTCGGGTTAAAACCCGGCAGCGGATTGTGCTAACTCCGACGGGAGCAAATCCGTGAAAGATTTATTAAAGTTT
+
GGGGGGGGGGGGGGGGGGGGGGGGGGGGGGGGGGGGGGGGGGGGGGGGGGGGGGGGGGGGGGGGGGGGGGGGGG@GGGGGGGGGGGGG@GGGGGGGGGGGGGGGGGGGGGGGGGGGGGGGGGGGGGGGGGGGGGGGGGGGGGGGGGGGGGGGGGGGGGGGGGGGGGGGGGGGGGGGGGGGGGGGGGGGGGGGGGGGGGGGGGGGGGGGGGGGGGGGGGGGGGGGGGGGGGGGGGGGGGGGGGGGGGGGGGGGGGGGGGGGGGGGGGGGGGGGGGGGGGGGGGGGDGGGGGGGGGGGFGGGGGGDGGGGGGGGGGGGGGGGGGGGGGGGGGGGGGFGGGGGGGGGGGGGGGGGGGGGGG
@M03461:520:000000000-LPCRK:1:1101:13940:1812 1:N:0:TTGCAACG+CAGAACTG
CGGATCCCCGATCCGTGGACTTGTCAGCGACTGAGGAAACAGACTTCCGGAGTGCTGAGGAAACTTCATGCTTTCGCCTCAGCTGTCTTCGATGCAGGAAATGCTCACCGTTAAGTCTGATGACGTGAACGGTCGTACCAAGATGTATAAAAACATCGTGGACGGCAACCATCAGATGGAGCCGGGCATGCCAGAATCCTTCAACGTATTGTTGAAAGAGATTCGTTCGCTGGGTATCAACATCGAACTGGAAGACGAGTAATTCTCGCTCAAACAGGTCACTGCTGTCGGGTTAAAACCCGGCAGCGGATTGTGCTAACTCCGACGGGAGCAAATCCGTGAAAGATTTATTAAAGTTT
+
GGGGGGGGGGGGGGGGGGGGGGGGGGGGGGGGGGGGGGGGGGGGGGGGGGGGGGGGGGGFG=CFGGGGGGGGGGGGGGGGGGGGGGGGG@G@GGGGGGGGGGGGGGGGGGGGGGGGGGGGFGGGGGGGGGGGGGGGGGGGGGGGGFGGGGGGGGGGGGGGGGGGGGGGGGGGGGGGGGGGDGGGGGGGGGGGGGGGGGGGGGGGGGGGGGGGGGGGGGGGGGGGGGGGGGGGGGGGGGGGGGFGGGFGGGGFGGGFGGGGFFGGGGGGGGGGGGGGGGGGGGGGGGGGGGGGGGGDGGGGGGGGGGGGGGGGGGGGGGGGGGGGGGGGGGGGGGGGGGGGGGGGGGGGGGGGGGGGGGG
@M03461:520:000000000-LPCRK:1:1101:9167:1817 1:N:0:TTGCAACG+CAGAACTG
CGGATCCCCGATCCGTGGACTTGTCAGCGACTGAGGAAACAGACAGTAAGCGGGCTGAGGCATACTGCCCAATTATCCTCAGCGCTATATCCTGCAGGAAATGCTCACCGTTAAGTCTGATGACGTGAACGGTCGTACCAAGATGTATAAAAACATCGTGGACGGCAACCATCAGATGGAGCCGGGCATGCCAGAATCCTTCAACGTATTGTTGAAAGAGATTCGTTCGCTGGGTATCAACATCGAACTAGAAGACGAGTAATTCTCGCTCAAACAGGTCACTGCTGTCGGGTTAAAACCCGGCAGCGGATTGTGCTAACTCCGACGGGAGCAAATCCGTGAAAGATTTATTAAAGTTT
+
GGGGGGGGGGGGGGGGGGGGGGGGGGGGGGGGGGGGGGGGGGGGGGGGGGGGGGGGGGGGGGGGGGGGGGGGGGG@GGGGGGGGGGGGGGGGGGGGGGGGGGGGGGGGGGGGGGGGGGGGGGGGGGGGGGGGGGGGGGGGGGGGGGGFGGGGGGGGGGGGGGGGGGGGGGGGGGGGGGGGGGGGGGGGGGGGGGGGGGGGGGGGGGGGGGGGGGGGGGGGGGGGGGGGGGGGGGGGGGGGGGGGGGGGFAFGGGGGGGGGGGGGGGGGGGGGGGGGGGGGGGG?GGGGGGGGGGGGGGGGGGGGGGGGGGGGGGGGGGGGGGGGGGGGGGGGGGGGGGGGGGGGGGGGGGGGGGGGDGG
@M03461:520:000000000-LPCRK:1:1101:15243:1823 1:N:0:TTGCAACG+CAGAACTG
CGGATCCCCGATCCGTGGACTTGTCAGCGACTGAGGAAACAGACTCGTCAGCAGCTGAGGGTATAGGTGACTCTCTCTCAGCCACTACACCTGCAGGAAATGCTCACCGTTAAGTCTGATGACGTGAACGGTCGTACCAAGATGTATAAAAACATCGTGGACGGCAACCATCAGATGGAGCCGGGCATGCCAGAATCCTTCAACGTATTGTTGAAAGAGATTCGTTCGCTGGGTATCAACATCGAACTGGAAGACGAGTAATTCTCGCTCAAACAGGTCACTGCTGTCGGGTTAAAACCCGGCAGCGGATTGTGCTAACTCCGACGGGAGCAAATCCGTGAAAGATTTATTAAAGTTT
+
GGGGGGGGGGGGGGGGGGGGGGGGGGGGGGGGEGGGGGGGGGGGGGGGGGGGGGGGGGGGGGGGGGGGGGGGGGGGGCGGGGGGGGGGGGGGGGGGGGGGGGGGGGGGGGGGGGGGGGGGGGGGGGGGGGGGGGGGGGGGGGGGGGGGGGGGGGGGGGGGGGGGGGGGGGGGGGGGGGGGGGGGGGGGGGGGGGGGGGGGGGGGGGGGGGGGGGGGGGGGGGGGGGGGGGGGGGGGGGGGGGGGGGGGGGGGGGGGGGGGGGGGGGGGGGGGGGGGGGGGGGGGGGGGGGGGGGGGGGGGGGGGGGGGGGGGGGGGGGGGGGGGGGGGGGGGGGGGGGGGGGGGGGGGGGGGGGGGGG
@M03461:520:000000000-LPCRK:1:1101:20921:1850 1:N:0:TTGCAACG+CAGAACTG
CGGATCCCCGATCCGTGGACTTGTCAGCGACTGAGGAAACAGACGTATCTATAGCTGAGGTTGATGTGGAATCTAACCTCAGCATCATGATCTGCAGGAAATGCTCACCGTTAAGTCTGATGACGTGAACGGTCGTACCAAGATGTATAAAAACATCGTGGACGGCAACCATCAGATGGAGCCGGGCATGCCAGAATCCTTCAACGTATTGTTGAAAGAGATTCGTTCGCTGGGTATCAACATCGAACTGGAAGACGAGTAATTCTCGCTCAAACAGGTCACTGCTGTCGGGTTAAAACCCGGCAGCGGATTGTGCTAACTCCGACGGGAGCAAATCCGTGAAAGATTTATTAAAG
+
GGGGGGGGGGGGGGGGGGGGGGGGGGGGGGGGGGGGGGGGGGGGGGGGGFGGGGGGGGGGGGGFGGGGGGGGGGG@GGGGGGGGGGGGGGGGGGGGGGGGGGGGGGGGGGGGGGGGGGGGGGGGGGGGGGGGGGGGGGGGGGGGGGGGGGGGGGGGGGGGGGGGGGGGGGGGGGGGGGGGGGGGGGGGGGGGGGGGGGGGGGGGGGGGGGGGGGGGGGGGGGGGGGGGGGGGGGGGGGGGGGFGGFFGGGGFGGGGGGGGGFGGGGGGGGGGGGGGGGGGGFGGGGGGGGGGFFFCGGGGGGGGGGGGGGGGGGGGEGEGGGGGGGGGGGGGGGF@GGGGGGGGGGGGGGGGGGGF
@M03461:520:000000000-LPCRK:1:1101:11633:1858 1:N:0:TTGCAACG+CAGAACTG
CGGATCCCCGATCCGTGGACTTGTCAGCGACTGAGGAAACAGACCACTTAATAGCTGAGGCTTAGTGATGCAATAACCTCAGCTTTTTTTAATGCAGGAAATGCTCACCGTTAAGTCTGATGACGTGAACGGTCGTACCAAGATGTATAAAAACATCGTGGACGGCAACCATCAGATGGAGCCGGGCATGCCAGAATCCTTCAACGTATTGTTGAAAGAGATTCGTTCGCTGGGTATCAACATCGAACTGGAAGACGAGTAATTCTCGCTCAAACAGGTCACTGCTGTCGGGTTAAAACCCGGCAGCGGATTGTGCTAACTCCGACGGGAGCAAATCCGTGAAAGATTTATTAAAGTTT
+
GGGGGGGGGGGGGGGGGGGGGGGGGGGGGGGGGGGGGGGGGGGGGGGGGGGGGGGGGGGGGGGGGGGFGGGGGGGGGGGGGGGGGGGGGGGGGGGGGGGGGGGGGGGGGGGGGGGGGGGGGGGGGGGGGGGGGGGGGGGGGGGGGGGGGGGGGGGGGGGGGDGGGGGGGGGGGGGGGGGGGGGGGGGGGGGGGGGGGGGGGGGGGGGGGGGGGGGGGGFGGGGGGGGGGGGGGGGGGGGGGGGGGGGGGGGGGGGGGGGGGGGGGGGGGGGGGGGGGGGGGGGGGGGGGGGGGGGGGGGGGGGGGGGGGGGGGGGGGGGGGGGGGGGGGGGGGGGGGGGGGGGGGGGGGGGGGGGGGGG
@M03461:520:000000000-LPCRK:1:1101:10948:1889 1:N:0:TTGCAACG+CAGAACTG
CGGATCCCCGATCCGTGGACTTGTCAGCGACTGAGGAAACAGACTTATGGAAGGCTGAGGTATACGGTAACCTAGGCCTCAGCATCGTGGACTGCAGGAAATGCTCACCGTTAAGTCTGATGACGTGAACGGTCGTACCAAGATGTATAAAAACATCGTGGACGGCAACCATCAGATGGAGCCGGGCATGCCAGAATCCTTCAACGTATTGTTGAAAGAGATTCGTTCGCTGGGTATCAACATCGAACTGGAAGACGAGTAATTCTCGCTCAAACAGGTCACTGCTGTCGGGTTAAAACCCAGCAGCGGATTGTGCTAACTCCGACGGGAGCAAATCCGTGAAAGATTTATTAAAG
+
FFE:FGC,,8@+@F@FCGEG9F@F<@CFF7F+C,@@<F8666,6,66C,,,6,,,C9@6=F9FFEFB,9C,C<F9<FFCFCE<<EE.BACF$CFFDCF9:4C51@FAEFBA>A:-C.8CF=94<+@;@?F268+<8>>BFF8>,=53C;FFGGC@>BE>95FEFFEC@@E896FFF;D@,74<2-:CGFGFDE<.=F?AD<FFEGGGGGGCC;DEFDED53;>8EB;E>D7=;BFFDDGBFC5<597@9GFB9DGGGFE-,F@+6+:F?6<EDFGA?5:AE:,F8+>+FEF66C,,FC,,6,@7F@@FC,8F<,FF<,8+FF6EGF9,,AGFF:F@,,<CFFFC,<<E,<,@<,CF
@M03461:520:000000000-LPCRK:1:1101:20956:1900 1:N:0:TTGCAACG+CAGAACTG
CGGATCCCCGATCCGTGGACTTGTCAGCGACTGAGGAAACAGACGTAGGCGGAGCTGAGGGTGGAATCCCTCCTGTCCTCAGCTTTGAACTTTGCAGGAAATGCTCACCGTTAAGTCTGATGACGTGAACGGTCGTACCAAGATGTATAAAAACATCGTGGACGGCAACCATCAGATGGAGCCGGGCATGCCAGAATCCTTCAACGTATTGTTGAAAGAGATTCGTTCGCTGGGTATCAACATCGAACTGGAAGACGAGTAATTCTCGCTCAAACAGGTCACTGCTGTCGGGTTAAAACCCGGCAGCGGATTGTGCTAACTCCGACGGGAGCAAATCCGTGAAAGATTTATTAAAG
+
GGGGGGGGGGGGGGGGGGGGGGGGGGGGGGGGGFGGGGGGGGGGGGGGGGGGGGGGGGGGGGGGGGGGGGGGGGG@GGGGGGGGGGGGGG?GGGGGGGGGGGGGGGGGGGGGGGGGGGGGGGGGGGGGGGGGGGGGGGGGGGGGGGGGGGGGGGGGGGGGGGGGGGGGGGGGGGGGGGGGGGGGGGGGGGGGGGGGGGGGGGGGGGGGGGGGGGGGGGGGGGGGGGGGGGGGGGFGGGGGGGFGGGGGGGGGGGGGGGGGGGGFGGGGGGGGGGGGGGGGGGGGGGGGGGGGGGFCGGGGGGGGGGGGGGGGGGGGGGGGGDGGGGGGGFGGGGF@GGGGGGGGGGGGGGGGGGGF
@M03461:520:000000000-LPCRK:1:1101:13919:1904 1:N:0:TTGCAACG+CAGAACTG
CGGATCCCCGATCCGTGGACTTGTCAGCGACTGAGGAAACAGACCATCTTCGTGCTGAGGTCCAACACGGGGATCTCCTCAGCTCAAATCTATGCAGGAAATGCTCACCGTTAAGTCTGATGACGTGAACGGTCGTACCAAGATGTATAAAAACATCGTGGACGGCAACCATCAGATGGAGCCGGGCATGCCAGAATCCTTCAACGTATTGTTGAAAGAGATTCGTTCGCTGGGTATCAACATCGAACTGGAAGACGAGTAATTCTCGCTCAAACAGGTCACTGCTGTCGGGTTAAAACCCGGCAGCGGATTGTGCTAACTCCGACGGGAGCAAATCCGTGAAAGATTTATTAAAGTTT
+
GGGGGGGGGGGGGGGGGGGGGGGGGGGGGGGGGGGGGGGGGGGGGGGGGGGGGGGGGGGGGGGGGGGGGGGGGGG<GGGGGGGGGGGGGGGGGGGGGGGGGGGGGGGGGGGGGGGGGGGGGGGGGGGGGGGGGGGGGGGGGGGGGGGGGGGGGGGGGGGGGGGAFGGGGGGGGGGGGGGGGGGGGGGGGGGGGGGGGGGGGGGGGGGGGGGGGGGGGGGGGGGGGGGGGGGGGGGGGGGGGGGGGGGGGGGGGGGGGGGGGGGGGGGGGGGGGGGGGGFGGGGGGGGGGGGGGGGGGGGGGGGGGGGGGGGGGGGGGGGGGGGGGGGGGGGGGGGGGGGGGGGGGGGGGGGGGGGGGGG
@M03461:520:000000000-LPCRK:1:1101:7569:1936 1:N:0:TTGCAACG+CAGAACTT
CGGATCCCCGATCCGTGGACTTGTCAGCGACTGAGGAAACAGACTAAACGCTTGCTGAGGAATCTCGATTAATTAGCCTCAGCTAGGGGCCGTGCAGGAAATGCTCACCGTTAAGTCTGATGACGTGAACGGTCGTACCAAGATGTATAAAAACATCGTGGACGGCAACCATCAGATGGAGCCGGGCATGCCAGAATCCTTCAACGTATTGTTGAAAGAGATTCGTTCGCTGGGTATCAACATCGAACTGGAAGACGAGTAATTCTCGCTCAAACAGGTCACTGCTGTCGGGTTAAAACCCGGCAGCGGATTGTGCTAACTCCGACGGGAGCAAATCCGTGAAAGATTTATTAAAGTTT
+
GGD@FGFAFE:@BF<,CFFE<<FAFGGG:7:@B<CFCEFDDF8F,96FGGD7BF,?AFFFE,CCE6CE,F?AFGG@FF<FFFG9F9FCE@DFCCEGGGGG@FFFCGFFGE,@+B,F><<<<?C<FGCFGG9CFFGGGFEGC:F<GDF1F:E<>GG9B>DEE:<F8BFFG:24D=D:3?,)29>@:C:CFD7ECCB9C8<7@8@3@=DF?GFE>9FFFE,GFFE=B6/EC?FCEECGGGGFCGGGGGGFEEEFFBA<?AFAEFAAAFECD58FFE=CFEA?FFG>CF@DGGFGGF@@B6FEFEGGEGGGFGGGGEFCC8@DGCGFE@,FCGGGGFC@EECDFAGEEEC9EE@9C,,FEE,
@M03461:520:000000000-LPCRK:1:1101:13122:1956 1:N:0:TTGCAACG+CAGAACTG
CGGATCCCCGATCCGTGGACTTGTCGGCGACTGAGGAAACAGACGCATGCATGGCTGAGGCGTAATATATAATTAACCTCAGCTGGTGGTTTTGCAGGAAATGCTCACCGTTAAGTCTGATGACGTGAACGGTCGTACCAAGATGTATAAAAACATCGTGGACGGCAACCATCAGATGGAGCCGGGCATGCCAGAATCCTTCAACGTATTGTTGAAAGAGATTCGTTCGCTGGGTATCAACATCGAACTGGAAGACGAGTAATTCTCGCTCAAACAGGTCACTGCTGTCGGGTTAAAACCCGGCAGCGGATTGTGCTAACTCCGACGGGAGCAAATCCGTGAAAGATTTATTAAAGTTT
+
GGGGGGGGGGGGGGGGGGGGGGGGGGGGGGGGGGGGGGGGGGGGGGGGGGGGGGGGGGGGGGGGGGGGGGGGGGG@GGGGGGGGGGGGG@GGGGGGGGGGGGGGGGGGGGGGGGGGGGGGGGGGGGGGGGGGGGGGGGGGGGGGGGGGGGGGGGGGGGGGGGGGGGGGGGGGGGGGGGGGGGGGGGGGGGGGGGGGGGGGGGGGGGGGGGGGGGGGGGGGGGGGGGGGGGGGGGGGGGGGGGGGGGGGGGGGGGGGGGGGGGGGGGGGGGGGGGGGGGGGGGGGGGGGGGGGGGGGGGGGGGGGGGGGGGGGGGGGGGGGGGGGGGGGGGGGGGGGGGGGGGGGGGGGGGGGGGGGGGG
@M03461:520:000000000-LPCRK:1:1101:14657:1965 1:N:0:TTGCAACG+CAGAACTG
CGGATCCCCGATCCGTGGACTTGTCAGCGACTGAGGAAACAGACCTGGACTCTGCTGAGGCGGCCTTGTCTCACGGCCTCAGCGTATTCCCCTGCAGGAAATGCTCACCGTTAAGTCTGATGACGTGAACGGTCGTACCAAGATGTATAAAAACATCGTGGACGGCAACCATCAGATGGAGCCGGGCATGCCAGAATCCTTCAACGTATTGTTGAAAGAGATTCGTTCGCTGGGTATCAACATCGAACTGGAAGACGAGTAATTCTCGCTCAAACAGGTCACTGCTGTCGGGTTAAAACCCGGCAGCGGATTGTGCTAACTCCGACGGGAGCAAATCCGTGAAAGATTTATTAAAGTTT
+
GGGGGGGGGGGGGGGGGGGGGGGGGGGGGGGGGGGGGGGGGGGGGGGFGGGGGGGGGGGGGGGGGGGGGGGGGGGGGGGGGGGGGGGGGGGGGFGGGGGGGGGGGGGGGGGGGGGGGGGGGGGGGGGGGGGGGGGGGGGGGGGGGGGGGGGGGGGGGGGGGGGGGGGGGGGGGGGGGGGGGGGGGGGGGGGGGGGGGGFGGGGGGGGGFGGGGGGGGGGGGGGGGGGGGGGGGGGGGGGGGGGGGGGGGGGGGGGGGGGGGGGGGGGGGGGGGGGGGGGGGGG?GGGGGGGGGGGGGGGGGFDGGGGGGGGGGGGGGGGGGGGGGGGGGGGGGGGGGGGGGGGGGGGGGGGGGGGGGGG
@M03461:520:000000000-LPCRK:1:1101:22741:1989 1:N:0:TTGCAACG+CAGAACTG
CGGATCCCCGATCCGTGGACTTGTCAGCGACTGAGGAAACAGACTGTAAGCGTGCTGAGGCTAGTGTTAGGTCGTACCTCAGCTGGTAAAGATGCAGGAAATGCTCACCGTTAAGTCTGATGACGTGAACGGTCGTACCGAGATGTATAAAAACATCGTGGACGGCAACCATCAGATGGAGCCGGGCATGCCAGAATCCTTCAACGTATTGTTGAAAGAGATTCGTTCGCTGGGTATCAACATCGAACTGGAAGACGAGTAATTCTCGCTCAAACAGGTCACTGCTGTCGGGTTAAAACCCGGCAGCGGATTGTGCTAACTCCGACGGGAGCAAATCCGTGAAAGATTTATTAAAGTTT
+
GGGGGGGGGGGGGGGGGGGGGGGGGGGGGGGGGFGGGGGGGGGGGFGGGGGGGGGGGGGGGGGGGGGGGGGGGGGGGGGGFFGGGGGGGGGGGGGGGGGGGGGGGGGGGGGGGGGGGGGGGGGGGGGGGGGGGGGGGGGGGGGGGGGGGGGGGGGGGGGGGGGGGGGGGFGGGGGGGGGGGGGGGGGGGGGGGGGGGGGGGGGGGGGGGGGGGGGGGGGGGGGGGGGGGGGGGGGGGGGGGGGGGGGGGGGGGGGGGGGGGGGGGGGGGGGGGGGGGGGGGGGGGGGGGGGGGGGGGGGGGGGGGGGGGGGGGGGGGGGGGGGGGGGGGGGGFF@EGGGGGGGGGGGGGGGGGGGFEGG
@M03461:520:000000000-LPCRK:1:1101:19804:2018 1:N:0:TTGCAACG+CAGAACTG
CGGATCCCCGATCCGTGGACTTGTCAGCGACTGAGGAAACAGACGCTAAGTGCGCTGAGGATTGGTCTCGCGTTTTCCTCAGCCAAACGTGGTGCAGGAAATGCTCACCGTTAAGTCTGATGACGTGAACGGTCGTACCAAGATGTATAAAAACATCGTGGACGGCAACCATCAGATGGAGCCGGGCATGCCAGAATCCTTCAACGTATTGTTGAAAGAGATTCGTTCGCTGGGTATCAACATCGAACTGGAAGACGAGTAATTCTCGCTCAAACAGGTCACTGCTGTCGGGTTAAAACCCGGCAGCGGATTGTGCTAACTCCGACGGGAGCAAATCCGTGAAAGATTTATTAAAG
+
GGGGGGGGGGGGGGGGGGGGGGGGGGGGGGGGGFGGGGGGGGGGGGGGGGGGGGGGGGGGGGGGGGGGGGGGGGGGGGGGGGGGGGGGGGGGGGGGGGGGG8GGGGGGGGGGGGGGGGGGGGGGGGGGGGGGGGGGGGGGGGGGGGGGGGGGGGGGGGGGGGGGGGGGGGGGGGGGGGGGGGGGGGGGGGGGGGGGGGGGGGGGGGGGGGGGGGGGGGGGGGGGGGGGGGGGGGGGGGGGGGGGGGGGGGGGGGGGGGGGGGGGGGGGGGGGGGGGGGGGGGG?GGGGGGGGGGGDGGGGGGGGGGGGGGGGGGGGGGGGGGGGGGGGGGGGGGGGGGGGGGGGGGGGGGGGGGGF
@M03461:520:000000000-LPCRK:1:1101:11136:2020 1:N:0:TTGCAACG+CAGAACTG
CGGATCCCCGATCCGTGGACTTGTCAGCGACTGAGGAAACAGACTATGAGAACGCTGAGGGAATGTATAGCTCCTACCTCAGCGAAGAGTGGTGCAGGAAATGCTCACCGTTAAGTCTGATGACGTGAACGGTCGTACCAAGATGTATAAAAACATCGTGGACGGCAACCATCAGATGGAGCCGGGCATGCCAGAATCCTTCAACGTATTGTTGAAAGAGATTCGTTCGCTGGGTATCAACATCGAACTGGAAGACGAGTAATCCTCGCTCAAACAGGTCACTGCTGTCGGGTTAAAACCCGGCAGCGGATTGTGCTAACTCCGACGGGAGCAAATCCGTGAAAGATTTATTAAAGTTT
+
GGGGGGGGGGGGGGGGGGGGGGGGGGGGGGGGGGGGGGGGGGGGGGGGGGGGGGGGGGGGGGGGGFGGGGGGGGG@GG@GGGGGGGGGGGGGGGGGGGGGGGGGGGGGG?4GGGGGGGGGGGGGGGGGGGGGGGGGGGGGGGGGGGGGFGGGGGGGGGGGGGGGGGGGGGGGGGGGGGGGGGGGGGGGGGGGGGGGGGGGGGGGGGGGGGGGGGGGGGGGGGGGGGGGGGGGGFGGGGGGGGFGGGGGGGGGGGGGGGGGGGGGGGGGGGGGGGGGGGGGGGGGGGGGGGGGGGGGGGGGGGGGGGGGGGGGGGGGGGGGGGGGGGGGGGGGGGGGGGGGGGGGGGGGGGGGGGGF@GG
@M03461:520:000000000-LPCRK:1:1101:9625:2040 1:N:0:TTGCAACG+CAGAACTG
CGGATCCCCGATCCGTGGACTTGTCAGCGACTGAGGAAACAGACAAAGCTCCCGCTGAGGCCCCGCGGTTAATAAACCTCAGCGCGATATGCTGCAGGAAATGCTCACCGTTAAGTCTGATGACGTGAACGGTCGTACCAAGATGTATAAAAACATCGTGGACGGCAACCATCAGATGGAGCCGGGCATGCCAGAATCCTTCAACGTATTGTTGAAAGAGATTCGTTCGCTGGGTATCAACATCGAACTGGAAGACGAGTAATTCTCGCTCAAACAGGTCACTGCTGTCGGGTTAAAACCCGGCAGCGGATTGTGCTAACTCCGACGGGAGCAAATCCGTGAAAGATTTATTAAAGTTT
+
GGGGGGGGGGGGGGGGGGGGGGGGGGGGGGGGGGGGGGGGGGGGGGGGGGGGGGGGGGGGGGGGGGGGGGGGGGG@GGGGGGGGGGGGGGGGGGGGGGGGGGGGGGGGGGGGGGGGGGGGGGGGGGGGGGGGGGGGGGGGGGGGGGGGGGGGGGGGGGGGGGGGGGGGGGGGGGGGGGGGGGGGGGGGGGGGGGGGGGGGGGGGGGGGGGGGGGGGGGGGGGGGGGGGGGGGGGGGGGGGGGGGGGGGGGGGGGGGGGGGGGGGGGGGGGGGGGGGGGGGGGGGGGGGGGGGGGGGGGGGGGGGGGGGGGGGGGGGGGGGGGGGGGGGGGGGGGGGGGGGGGGGGGGGGGGGGGGGCGG
@M03461:520:000000000-LPCRK:1:1101:13208:2045 1:N:0:TTGCAACG+CAGAACTG
CGGATCCCCGATCCGTGGACTTGTCAGCGACTGAGGAAACAGACGAGCATCTCGCTGAGGCTATTTAGGCGGGATCCCTCAGCTATTGATACTGCAGGAAATGCTCACCGTTAAGTCTGATGACGTGAACGGTCGTACCAAGATGTATAAAAACATCGTGGACGGCAACCATCAGATGGAGCCGGGCATGCCAGAATCCTTCAACGTATTGTTGAAAGAGATTCGTTCGCTGGGTATCAACATCGAACTGGAAGACGAGTAATTCTCGCTCAAACAGGTCACTGCTGTCGGGTTAAAACCCGGCAGCGGATTGTGCTAACTCCGACGGGAGCAAATCCGTGAAAGATTTATTAAAGTTT
+
GGGGGGGGGGGGGGGGGGGGGGGGGGGGGGGGGGGGGGGGGGGGGGGGGGGGGGGGGGGGGGGGGGGGGGGGGGGGGGGGGGGGGGGGGGGGGGGGGGGGGGGGGGGGGGFGGGGGGGGGGGGGGGGGGGGGGGGGGGGGGGGGGGGGGGGGGGGGGGGGGGGGGGGGGGGGGGGGGGGGGGGGGGGGGGGGGGGGGGGGGGGGGGGGGGGGGGGGGGGGGGGGGGGGGGGGGGGGGGGGGGGGGGFGGGGGGGGGGGGGGGGGGGGGGGGGGGGGGGGGGGGGGGGGGGGGGGGGGGGGGGGGGGGGGGGGGGGGGGGGGGGGGGGGGGGGGGGGGGGGGGGGGGGGGGGGGGGGGGG
@M03461:520:000000000-LPCRK:1:1101:21787:2064 1:N:0:TTGCAACG+CAGAACTG
CGGATCCCCGATCCGTGGACTTGTCAGCGACTGAGGAAACAGACGCTCCAGATGCTGAGGAAGTCCCATGGGCGCTCCTCAGCGTCAGGATATGCAGGAAATGCTCACCGTTAAGTCTGATGACGTGAACGGTCGTACCAAGATGTATAAAAACATCGTGGACGGCAACCATCAGATGGAGCCGGGCATGCCAGAATCCTTCAACGTATTGTTGAAAGAGATTCGTTCGCTGGGTATCAACATCGAACTGGAAGACGAGTAATTCTCGCTCAAACAGGTCACTGCTGTCGGGTTAAAACCCGGCAGCGGATTGTGCTAACTCCGACGGGAGCAAATCCGTGAAAGATTTATTAAAGTTT
+
GGGGGGGGGGGGGGGGGGGGGGGGGGGGGGGGGGGGGGGGGGGGGGGGGGGGGGGGGGGGGGFGGGGGGGGGGGG@GGGGGGGGGGGGGGGGGGGGGGGGGGGGGGGGGGGGGGGGGFGGGGGGGGGGGGGGGGGGGGGGGGGGGGGGGGGGGGGGFGGGGGGGGGGGGGGGGGGGGGFDGFFGGGGGGGGGGGGGGGGGGGGGGGGGGGGGGGGGGGGGGGGGGGGGGGGGGGGGGGGGGGGGFGGGGGGGGGGGGGGGGGGGGGGGGGGGGGGGGGGGGFGGGGGGGGGGGGGGGF>FGFGGGGGGGGGGGGGGGGGGGGGGGGGGGGGGGGEGGGGGGGGGGGGGGGGGGGGF@GG
@M03461:520:000000000-LPCRK:1:1101:8701:2068 1:N:0:TTGCAACG+CAGAACTG
ATCCCCGATCCGTGGACTTGTCAGCGACTGAGGAAACAGACCGCTAGAGGGCTGAGGAGGCTTGATGAGATTACCTCAGCGTGTCGGCGTGCAGGAAATGCTCACCGTTAAGTCTGATGACGTGAACGGTCGTACCAAGATGTATAAAAACATCGTGGACGGCAACCATCAGATGGAGCCGGGCATGCCAGAATCCTTCAACGTATTGTTGAAAGAGATTCGTTCGCTGGGTATCAACATCGAACTGGAAGACGAGTAATTCTCGCTCAAACAGGTCACTGCTGTCGGGTTAAAACCCGGCAGCGGATTGTGCTAACTCCGACGGGAGCAAATCCGTGAAAGATTTATTAAAGTTT
+
GGGGGGGGGGGGGGGGGGGGGGGGGGGGGGGGGGGGGGGGGGGGGGGGGGGGGGGGGGGGGGGGGGGGGGGG@GGGGGGGGGGGGGGGGGGGGGGGGGGGGGGGGGGGGGGGGGGGGGGGGGGGGGGGGGGGGGGGGGGGGGGGGGGGGGGGGGGGGGGGGDGGGGGGGGGGGGGGGGGGGGGGGGGGGGGGGGGGGGGGGGGGGGGGGGGGGGGGGGGGGGGGGGGGGGGGGGGGGGGFGGGGGGGGGGGGGGGGGGGGGGGGGGGGGGGGGGGGGGFGGGGGGGGGGGGGGGGGGGGGGGGGGGGGGGGGGGGGGGGGGGGGGGGGGGGGGGGGGGGGGGGGGGGGGGGGGGGG
@M03461:520:000000000-LPCRK:1:1101:11355:2072 1:N:0:TTGCAACG+CAGAACTG
CGGATCCCCGATCCGTGGACTTGTCAGCGACTGAGGAAACAGACCCAGAATTTGCTGAGGAATAATGCTGCTCGCACCTCAGCAGAATATAATGCAGGAAATGCTCACCGTTAAGTCTGATGACGTGAACGGTCGTACCAAGATGTATAAAAACATCGTGGACGGCAACCATCAGATGGAGCCGGGCATGCCAGAATCCTTCAACGTATTGTTGAAAGAGATTCGTTCGCTGGGTATCAACATCGAACTGGAAGACGAGTAATTCTCGCTCAAACAGGTCACTGCTGTCGGGTTAAAACCCGGCAGCGGATTGTGCTAACTCCGACGGGAGCAAATCCGTGAAAGATTTATAAAAGTTT
+
GGGGGGGGGGGGGGGGGGGGGGGGGGGGGGGGGGGGGGGGGGGGGGGGGGGGGGGGGGGGGGGGGGGGGGGGGGG@GGGGGGGGGGGGGGGGGGGGGGGGGGGGGGGGGGGGGGGGGGGGGGGGGGGGGGGGGGGGGGGGGGGGGGGGGGGGGGGGGGGGGGGGGGGGGGGGGGGGGGGGGGGGGGGGGGGGGGGGGGGGGGGGGGGGGGGGGGGGGGGGGGGGGGGGGGGGGGGGGGGGGGGGGGGGGGGGGGGGGGGGGGGGGGGGGGGGGGGGGGGGGGGGGGGGGGGGGGGGGGGGGGGGGGGGGGGGGGGGGGGGGGGGGGGGGGGGGGGGGGGGGGGGGGGGGGGGGGGF<GG
@M03461:520:000000000-LPCRK:1:1101:15867:2096 1:N:0:TTGCAACG+CAGAACTG
CGGATCCCCGATCCGTGGACTTGTCAGCGACTGAGGAAACAGACAATGATGATGCTGAGGATACGCGGGTTTTAGCCCTCAGCATGCGGAAATGCAGGAAATGCTCACCGTTAAGTCTGATGACGTGAACGGTCGTACCAAGATGTATAAAAACATCGTGGACGGCAACCATCAGATGGAGCCGGGCATGCCAGAATCCTTCAACGTATTGTTGAAAGAGATTCGTTCGCTGGGTATCAACATCGAACTGGAAGACGAGTAATTCTCGCTCAAACAGGTCACTGCTGTCGGGTTAAAACCCGGCAGCGGATTGTGCTAACTCCGACGGGAGCAAATCCGTGAAAGATTTATTAAAGTTT
+
GGGGGGGGGGGGGGGGGGDGGGGGGGGGGGGGGGGGGGGGGGGGGGGGGGGGGGGGGGGGGGGGGGGGGGGGGGGGGGGGGGGGGGGFGGGGGGGGGGGGGGGGGGGGGGGGGGGGGGGGGGGGGGGGGGGGGGGGGGGGGGGGGGGGGGGGFGGGGGGGGGGGGGGGGGDGGGGGGGGGGGGGGGGGGGGGGGGGGGGGGGGGGGGGGGGGGGGGGGGGGGGGGGGFGGGGGGGGGGGGGGFGGFFFGGGFGGGGGGGGGGGGFGGGGGGGFGGGGGGGGGG?GGGGGGGGGDFCDGGDGGDGGGGGGGGGGGGGGGGGGGGGGGGGAFGGGGGGGGGGGGGGGGGGGGGGGGGGGGG
@M03461:520:000000000-LPCRK:1:1101:12464:2103 1:N:0:TTGCAACG+CAGAACTG
CGGATCCCCGATCCGTGGACTTGTCAGCGACTGAGGAAACAGACCAATAGAAAGCTGAGGCTGCGTTTGGTACAAGCCTCAGCTTGATCACATGCAGGAAATGCTCACCGTTAAGTCTGATGACGTGAACGGTCGTACCAAGATGTATAAAAACATCGTGGACGGCAACCATCAGATGGAGCCGGGCATGCCAGAATCCTTCAACGTATTGTTGAAAGAGATTCGTTCGCTGGGTATCAACATCGAACTGGAAGACGAGTAATTCTCGCTCAAACAGGTCACTGCTGTCGGGTTAAAACCCGGCAGCGGATTGTGCTAACTCCGACGGGAGCAAATCCGTGAAAGATTTATTAAAGTTT
+
GGGGGGGGGGGGGGGGGGGGGGGGGGGGGGGGGGGGGGGGGGGGGGGGGGGGGGGGGGGGGGGGGGGGGGGGGGGGGGGGGGGGGGGGGGGGGGGGGGGGGGGGGGGGGGGGGGGGGGGGGGGGGGGGGGGGGGGGGGGGGGGGGGGGGGGGGGGGGGGGGGGGGGGGGGGGGGGGGGGGGGGGGGGGGGGGGGGGGGGGGGGGGGGGGGGGGGGGGGGGGGGGGGGGGGGGGGGGGGGGGGGGGGGGGGGGGGGGGGGGGGGGGGGGGGGGGGGGGGGGGGGGGGGGGGGGGGGGGGGGGGGGGGGGGGGGGGGGGGGGGGGGGGGGGGGGGGGGGGGGGGGGGGGGGGGGGGGGGGG
@M03461:520:000000000-LPCRK:1:1101:10587:2156 1:N:0:TTGCAACG+CAGAACTG
CGGATCCCCGATCCGTGGACTTGTCAGCGACTGAGGAAACAGACTTGATAGGAGCTGAGGATGGACATCACCTGCTCCTCAGCTTAACGATATGCAGGAAATGCTCACCGTTAAGTCTGATGACGTGAACGGTCGTACCAAGATGTATAAAAACATCGTGGACGGCAACCATCAGATGGAGCCGGGCATGCCAGAATCCTTCAACGTATTGTTGAAAGAGATTCGTTCGCTGGGTATCAACATCGAACTGGAAGACGAGTAATTCTCGCTCAAACAGGTCACTGCTGTCGGGTTAAAACCCGGCAGCGGATTGTGCTAACTCCGACGGGAGCAAATCCGTGAAAGATTTATTAAAGTTT
+
@@@@6@FGGGGGEGDC@FGEEGCEEFGGG7BFFGD<FFC,ECCC<CFFGDGF,CC,CC@6,C6DF<CF=C=6,C=-E,CCEF<<CFGFFGA:+5EF>FCDFE<E@?<FEC:?FDD,9C=FEFCEBF7:6?===::FDFBFGC=>E<CFGGCBF>=F/C>%@EGB898CB8:FGGG@9D>GD7B@4@:CCF6FFFEEGC<@3<<F9:<=@9GACGEGGEDF@8>C3=<CC94C:GF>E:DGF85>C94972?F<FA@%F<<F9+:G@EGF<5?F:>?<F84?FA@EF7+>A,F<,77F@GFBAGC@CGGE@C@F@E<GCBB@+@@CF<<<F<CGCF@7GGGCGFGGGF<F<@FGFCC8EF
@M03461:520:000000000-LPCRK:1:1101:18111:2176 1:N:0:TTGCAACG+CAGAACTG
CGGATCCCCGATCCGTGGACTTGTCAGCGACTGAGGAAACAGACCACTTTTGTGCTGAGGTTTGGATCAAGTACGCCTCAGCTATCTCCCTTGCAGGAAATGCTCACCGTTAAGTCTGATGACGTGAACGGTCGTACCAAGATGTATAAAAACATCGTGGACGGCAACCATCAGATGGAGCCGGGCATGCCAGAATCCTTCAACGTATTGTTGAAAGAGATTCGTTCGCTGGGTATCAACATCGAACTGGAAGACGAGTAGTTCTCGCTCAAACAGGTCACTGCTGTCGGGTTAAAACCCGGCAGCGGATTGTGCTAACTCCGACGGGAGCAAATCCGTGAAAGATTTATTAAAGTTT
+
GGGGGGGGGGGGGGGGGGGGGGGGGGGGGGGGGGGGGGGGGGGGGGGGGGGGGGGGGGGGGGGGGGGGGGGGGGGGGGGGGGGGGGGGGGGGGGGGGGGGGGGGGGGGGGGGGGGGGGGGGGGGGGGGGGGGGGGGGGGGGGGGGGGGGGGGGGGGGGGGGGGGGGGGGGGGGGGGGGGGGGGGGGGGGGGGGGGGGGGGGGGGGGGGGGGGGGGGGGGGGGGGGGGGGGGGGGGGGGGGGGGGGGGGGGGGGGGGGGGGGGGGGGGGGGGGGGGGGGGGGGGGGGGGGGGGGGGGGGGGGGGGGGGGGGGGGFGGGGGGGGGGGGGGGGGGGGGGGGGGGGGGGGGGGGGGGGGGGG
@M03461:520:000000000-LPCRK:1:1101:16467:2181 1:N:0:TTGCAACG+CAGAACTG
CGGATCCCCGATCCGTGGACTTGTCAGCGACTGAGGAAACAGACACTACGTTGCTGAGGCTCGGTACAATATTACCCTCAGCTTGAGGCAATGCAGGAAATGCTCACCGTTAAGTCTGATGACGTGAACGGTCGTACCAAGATGTATAAAAACATCGTGGACGGCAACCATCAGATGGAGCCGGGCATGCCAGAATCCTTCAACGTATTGTTGAAAGAGATTCGTTCGCTGGGTATCAACATCGAACTGGAAGACGAGTAATTCTCGCTCAAACAGGTCACTGCTGTCGGGTTAAAACCCGGCAGCGGATTGTGCTAACTCCGACGGGAGCAAATCCGTGAAAGATTTATTAAAGTTT
+
FGGGCFCEDGGFGCGCFF@EEGEEGGDFBCCBCCFFGGGFF@EEGFFFDFGGGGEGGADF<CC==FGGGGGFGFFFGF<CCFFGGFFCDBEEGGGGFCEFGGGGGGGF7ECFFBEFGG<FBFGGCBFFGGEGGFGGGDFFFGGFDEFGGFGFGGGGEGFC7FCCEFFCFFCFGGGGGGGGGGFDDDFGGGGGFGFEGE;FGGGFCFGGFFCGGGFGGGGGGGGGGGEF=C<GGGFGFGGGGGGGGFGGGDGGGFGGGGEAFGGGGGGFGFGGGFBGFGGFGFDEGDCFFFGGFF@:@ECGFCGEGGGGFGFFFFGFFGGEEEDGFCCACFGGGEGGGGGF<GGGFGGCGGEC9FFDFE
@M03461:520:000000000-LPCRK:1:1101:8006:2183 1:N:0:TTGCAACG+CAGAACTG
CGGATCCCCGATCCGTGGACTTGTCAGCGACTGAGGAAACAGACTTCGTATCCGCTGAGGAAGGGGTCTAAATAAACCTCAGCGTTCAACCCTGCAGGAAATGCTCACCGTTAAGTCTGATGACGTGAACGGTCGTACCAAGATGTATAAAAACATCGTGGACGGCAACCATCAGATGGAGCCGGGCATGCCAGAATCCTTCAACGTATTGTTGAAAGAGATTCGTTCGCTGGGTATCAACATCGAACTGGAAGACGAGTAATTCTCGCTCAAACAGGTCACTGCTGTCGGGTTAAAACCCGGCAGCGGATTGTGCTAACTCCGACGGGAGCAAATCCGTGAAAGATTTATTAAAGTTT
+
GGGGGGGGGGGGGGGGGGGGGGGGGGGGGGGGGGGGGGGGGGGGGGGGGGGGGGGGGGGGGGGGGGGGGFGGGGG@GGGGGGGGGGGGGGGGGGGGGGGGGGGGGGGGGGGGGGGGGGGGGGGGGGGGGGGGGGGGGGGGGGGGGGGGGGGGGGGGGGGGGGGGGGGGGGGGGGGGFGFGGGGGGGGGGGGGGGGGGGGGGGGGGGGGGGGGGGGGGGGGGGGGGGGGGGGGGGGGGGGGGGGGGGGGGGGGGGGGGGGGGGGGGGGGGGGGGGGGGGGGGGGGGGGGGGGGGGGGGGGGGGGGGGGGGGGGGGGGGGGGGGGGGGGGGGGGGGGGGGGGGGGGGGGGGGGGGGGGGGG
@M03461:520:000000000-LPCRK:1:1101:18164:2240 1:N:0:TTGCAACG+CAGAACTG
CGGATCCCCGATCCGTGGACTTGTCAGCGACTGAGGAAACAGACTTGCATTAGGCTGAGGAAAGATTCTTAGGAGCCCTCAGCTTGTACTGCTGCAGGAAATGCTCACCGTTAAGTCTGATGACGTGAACGGTCGTACCAAGATGTATAAAAACATCGTGGACGGCAACCATCAGATGGAGCCGGGCATGCCAGAATCCTTCAACGTATTGTTGAAAGAGATTCGTTCGCTGGGTATCGACATCGAACTGGAAGACGAGTAATTCTCGCTCAAACAGGTCACTGCTGTCGGGTTAAAACCCGGCAGCGGATTGTGCTAACTCCGACGGGAGCAAATCCGTGAAAGATTTATTAAAGTTT
+
GFGGGGGGGGEFGGGGGGGGGGFGGGGGGGGGGFGGGGGGGGGGFGGGGGGGGGGGGGGGFGGGGGGGGGGGEGGFEGGFGFGGFFEDEFEGGGGGGGGFFGGGCFGFGGGGGGGGGGGGGGGGGGGGGGGGGGGFFFGGGGGGGGGGGGGFFEGGGEGGGGFFGGFFGFGGFGGFGGDFFFGGGGGFGGGGGGGGGGGGGGCGGFGFGFGGGGGGGGGGGGGGGGGGGGGGGEFGGGGGGGGGGGGGGGGGGFFGGGGGGGGGGGFCFFGGGGGGGGGGGGGGGGGGGGGGGGGFF@GGGFGGGGGGGGGGGGGGGGGGGGGGGGEFGGGGGGE@GGGFGGGFGGGGGGGGGFGGGGG
@M03461:520:000000000-LPCRK:1:1101:19854:2243 1:N:0:TTGCAACG+CAGAACTG
CGGATCCCCGATCCGTGGACTTGTCAGCGACTGAGGAAACAGACGCCAGTCTTGCTGAGGTCCCAAAGGTAGGCCACCTCAGCACTCCCTTCTGCAGGAAATGCTCACCGTTAAGTCTGATGACGTGAACGGTCGTACCAAGATGTATAAAAACATCGTGGACGGCAACCATCAGATGGAGCCGGGCATGCCAGAATCCTTCAACGTATTGTTGAAAGAGATTCGTTCGCTGGGTATCAACATCGAACTGGAAGACGAGTAATTCTCGCTCAAACAGGTCACTGCTGTCGGGTTAAAACCCGGCAGCGGATTGTGCTAACTCCGACGGGAGCAAATCCGTGAAAGATTTATTAAAG
+
GGGGGGGGGGGGGGGGGGGGGGGGGGGGGGGGGGGGGGGGGGGGGGGGGGGGGGGGGGGGGGGGGGGGGGGGGGG<GGGGGGGGGGGGGGGGGGGGGGGGGGGGGGGGGGGGGGGGGGGGGGGGGGGGGGGGGGGGGGGGGGGGGGGGGGGGGGGGGGGGGGGGGGGGGGGGGGGGGGGGGGGGGGGGGGGGGGGGGGGGGGGGGGGGGGGGGGGGGGGGGGGGGGGGGGGGGFFGGGGGGGGGGGGGGGGGGGGGGGGGGGGGGGGGGGGGGGGGGGGGGGGGGGGGGGGGGGGEGGGGGGGEGGGGGGGGGGGGGGGGGGGGGGGGGGGFGGGGGGGGGGGGGGGGGGGGGGGF
@M03461:520:000000000-LPCRK:1:1101:11120:2245 1:N:0:TTGCAACG+CAGAACTG
CGGATCCCCGATCCGTGGACTTGTCAGCGACTGAGGAAACAGACTTCGTCGGGGCTGAGGGCGGATCGGGCCACAACCTCAGCGTTAGCATGTGCAGGAAATGCTCACCGTTAAGTCTGATGACGTGAACGGTCGTACCAAGATGTATAAAAACATCGTGGACGGCAACCATCAGATGGAGCCGGGCATGCCAGAATCCTTCAACGTATTGTTGAAAGAGATTCGTTCGCTGGGTATCAACATCGAACTGGAAGACGAGTAATTCTCGCTCAAACAGGTCACTGCTGTCGGGTTAAAACCCGGCAGCGGATTGTGCTAACTCCGACGGGAGCAAATCCGTGAAAGATTTATTAAAGTTT
+
GGGGGGGGGGGGGGGGGGGGGGGGGGGGGGGGGGGGGGGGGGGGGGGGGGGGGGGGGGGGGGGGGGGGGGGGGGGGGGGGGGGGGGGGGGGGGGGGGGGGGGGGGGGGGGGGGGGGGGGGGGGGGGGGGGGGGGGGGGGGGGGGGGGGGGGGGGGGGGGGGGGGGGGGGGGGGGGGGGGGGGGGGGGGGGGGGGGGGGGGGGGGGGGGGGGGGGGGGGGGGGGGGGGGGGGGGGGGGGGGGGGGGGGGGGGGGGGGGGGGGGGGGGGGGGGGGGGGGGGGGGGGGGGGGGGGGGGCGGGGGGGGGGGGGGGGGGGGGGGGGGGGGGGGGGGGGGGGGGGGGGGGGGGGGGGGGGGFAGG
@M03461:520:000000000-LPCRK:1:1101:23390:2248 1:N:0:TTGCAACG+CAGAACTG
CGGATCCCCGATCCGTGGACTTGTCAGCGACTGAGGAAACAGACTTTACTTATGCTGAGGATAATATGTCCCTAAGCCTCAGCAGAGACAACTGCAGGAAATGCTCACCGTTAAGTCTGATGACGTGAACGGTCGTACCAAGATGTATAAAAACATCGTGGACGGCAACCATCAGATGGAGCCGGGCATGCCAGAATCCTTCAACGTATTGTTGAAAGAGATTCGTTCGCTGGGTATCAACATCGAACTGGAAGACGAGTAATTCTCGCTCAAACAGGTCACTGCTGTCGGGTTAAAACCCGGCAGCGGATTGTGCTAACTCCGACGGGAGCAAATCCGTGAAAGATTTATTAAAGTTT
+
GGGGGGGGGGGGGGGGGGGGGGGGGGGGGGGGGGGFGGGGGGGGGGGGGGGGGGGGGGGGGGFGGGGGGGGGGGGGGGGGFGGGGGGGGGGGGGGGGGGGGGGGGGGGGGGGGGGGGGGGGGGGGGGGGGGGGGGGGGGGGGGGGGGGGGFGGGGGGGGGGGGGGGGGGGGGGGGGGGGGGGGGGGGGGGGGGGFFGGGGGGGGGGGGFGGGGGGGGGGGGGGFGGGGGGGGGGGGGGGGGGGGGGFGGGGGGGGGGGGGGGGGGGGGGGGGGGGGGGFAFGGGGGGGGGGGGGGDGGGGGGGGGGGGGGGGGGGGGGGGGGGGGGGGGGGGGGGGGGGGGGGGGGGGGGGGGGGGGGG
@M03461:520:000000000-LPCRK:1:1101:8892:2249 1:N:0:TTGCAACG+CAGAACTG
CGGATCCCCGATCCGTGGACTTGTCAGCGACTGAGGAAACAGACTTCGAAGGGCTGAGGGTTGTTACGACCGCTCCCTCAGCGTTTTTAGATGCAGGAAATGCTCACCGTTAAGTCTGATGACGTGAACGGTCGTACCAAGATGTATAAAAACATCGTGGACGGCAACCATCAGATGGAGCCGGGCATGCCAGAATCCTTCAACGTATTGTTGAAAGAGATTCGTTCGCTGGGTATCAACATCGAACTGGAAGACGAGTAATTCTCGCTCAAACAGGTCACTGCTGTCGGGTTAAAACCCGGCAGCGGATTGTGCTAACTCCGACGGGAGCAAATCCGTGAAAGATTTATTAAAGTTT
+
GGGGGGGGGGGGGGGGGGGGGGGGGGGGGGGGGGGGGGGGGGGGGGGGGGGGGGGGGGGGGGGGGGGGGGGGGGGGGGGGGGGFFFGGGGGGGGGGGGGGGGGGGGGGGGGGGGGGGGGGGGGGGGGGGGGGGGGGGGGGGGGGGGGGGGGGGGFFGGGGGGGGGGGGGGGGGGGGGGGGGGGGGGGGGGGGGGGGGGGGGGGGGGGGGGGGGGGGGGGGGGGGGGGGGGGGGGGGGGGGGGGGGGGGGGGGGGGGGGGGGGGGGGGGGGGGGGGGGGGGGGGGGGGGGGGGGGEGGGGGGGGGGGGGGGGGGGGGGGGGGGGGGGGGGGGGGGGGGGGGGGGGGGGGGGGGGGGGGG
@M03461:520:000000000-LPCRK:1:1101:11164:2263 1:N:0:TTGCAACG+CAGAACTG
CGGATCCCCGATCCGTGGACTTGTCAGCGACTGAGGAAACAGACGGAAAACTAGCTGAGGTAGGGGTTCTTTTACTCCTCAGCGATTAAAGCTGCAGGAAATGCTCACCGTTAAGTCTGATGACGTGAACGGTCGTACCAAGATGTATAAAAACATCGTGGACGGCAACCATCAGATGGAGCCGGGCATGCCAGAATCCTTCAACGTATTGTTGAAAGAGATTCGTTCGCTGGGTATCAACATCGAACTGGAAGACGAGTAATTCTCGCTCAAACAGGTCACTGCTGTCGGGTTAGAACCCGGCAGCGGATTGTGCTAACTCCGACGGGAGCAAATCCGTGAAAGATTTATTAAAGTTT
+
GGGGGGGGGGGGGGGGGGGGGGGGGGGGGGGGGGGGGGGGGGGGGGGGGGGGGGGGGGGGGGGGGGGGGGGGGGG@GGGGGGGGGGGGGGGGGGGGGGGGGGGGGGGGGGGGGGGGGGGGGGGGGGGGGGGGGGGGGGGGGGGGGGGGGGGGGGGGGGGGGGGGGGGGGGGGGGGGGGGGGGGGGGGGGGGGGGGGGGGGGGGGGGGGGGGGGGGGGGGGGGGGGGGGGGGGGGGGGGGGGGGGGGGGGGGGGGGGGGGGGGGGGGGGGGGGGGGGGGGGGGGGGGGGGGGGGGGGGGGGGGGGGGGGGGGGGGGGGGGGGGGGGGGGGGGGGGGGGGGGGGGGGGGGGGGGGGGF@GG
@M03461:520:000000000-LPCRK:1:1101:22850:2270 1:N:0:TTGCAACG+CAGAACTG
CGGATCCCCGATCCGTGGACTTGTCAGCGACTGAGGAAACAGACAGTATGCTTGCTGAGGGTCGCCTAGATGGAGTCCTCAGCACTTCAACCTGCAGGAAATGCTCACCGTTAAGTCTGATGACGTGAACGGTCGTACCAAGATGTATAAAAACATCGTGGACGGCAACCATCAGATGGAGCCGGGCATGCCAGAATCCTTCAACGTATTGTTGAAAGAGATTCGTTCGCTGGGTATCAACATCGAACTGGAAGACGAGTAATTCTCGCTCAAACAGGTCACTGCTGTCGGGTTAAAACCCGGCAGCGGATTGTGCTAACTCCGACGGGAGCAAATCCGTGAAAGATTTATTAAAGTTT
+
GGGGGGGGGGGGGGGGGGGGGGGGGGGGGGGGGGGGGGGGGGGGGFFGGGGGGGFGGGGGGGGGGGGGGFGGGGG@GGGGGGGGGGGGGGGGGGGGGGGGGGGGGGGGGGGGGGGGGGGGGGGGGGGGGGGGGGGGGGGGGGGGGGGGGGGGGGGGGGGGGFFFCGGGGGGGGGGGGGGGGGGGGGFGGGGGFGGGGGGGGGGGGGGGGGFGGGGGGGGGGGGGGGGGGGGGGGGGGGFFGGGGFFGGGGGGGGGGGGGGGFGGGGFFGGGGGFGGGGGGGGGGGGGGEGGGGGE>GFCGGGGGGGGGGGGGGGFDGGGGGGGGGGGEEGGGEF:@GGGGGGGGGGGGGGGGGGGF<EG
@M03461:520:000000000-LPCRK:1:1101:22278:2283 1:N:0:TTGCAACG+CAGAACTG
CGGATCCCCGATCCGTGGACTTGTCAGCGACTGAGGAAACAGACAGGGTGGCAGCTGAGGACCTACATTTGGTAGTCCTCAGCCCATTCGATTGCAGGAAATGCTCACCGTTAAGTCTGATGACGTGAACGGCCGTACCAAGATGTATAAAAACATCGTGGACGGCAACCATCAGATGGAGCCGGGCATGCCAGAATCCTTCAACGTATTGTTGAAAGAGATTCGTTCGCTGGGTATCAACATCGAACTGGAAGACGAGTAATTCTCGCTCAAACAGGTCACTGCTGTCGGGTTAAAACCCGGCAGCGGATTGTGCTAACTCCGACGGGAGCAAATCCGTGAAAGATTTATTAAAGTTT
+
GGGGGGGGGGGGGGGGGGGGGGGGGGGGGGGGGGGGGGGGGGGGGCFGGGGGGGGGGGGGGGGGGGGGGGGGGGG@GGGGGGGGGGGGGGGGGGGGGGGGGGGGGGGGGGFGGGGGGGGGGGGGGGGGGGGGGGGGGGGGGGGGGGGGGGGGGGGGGGGGGGGGGGGGGGGGGGGGGGGGGGGGGGGGGGGGGGGGGGGGGGGGGGGGGGGGGGGGGGGGGGGGGGGGGGGGGGFGGGGGGGGGGGGGGGGGGGGGGGGGGGGGGGGGGGGGGGGGGGGGGGGGGGGGGGGGGGFGGGGGGGGGGFGGGGGGGGGGGGGGGGGGGGGGGFGGFB:CGGGGGGGGGGGGGGGGGGGGFGG
@M03461:520:000000000-LPCRK:1:1101:21541:2287 1:N:0:TTGCAACG+CAGAACTG
CGGATCCCCGATCCGTGGACTTGTCAGCGACTGAGGAAACAGACAGCCCATGAGCTGAGGGGATATTATCCGATGACCTCAGCAGTGTCCCATGCAGGAAATGCTCACCGTTAAGTCTGATGACGTGAACGGTCGTACCAAGATGTATAAAAACATCGTGGACGGCAACCATCAGATGGAGCCGGGCATGCCAGAATCCTTCAACGTATTGTTGAAAGAGATTCGTTCGCTGGGTATCAACATCGAACTGGAAGACGAGTAATTCTCGCTCAAACAGGTCACTGCTGTCGGGTTAAAACCCGGCAGCGGATTGTGCTAACTCCGACGGGAGCAAATCCGTGAAAGATTTATTAAAG
+
GGGGGGGFGGEGEEEFFECGGGGGGGGGGEGGGCFFDA6CFG@FGFGGGGGFFFGGGGGGGDFEFGGGGGGFGEF@GG?>CFGGGFGGGFFFFGGGGGGGFGGGGGGGGGFGCEGGGGEGFGGGEFGGGGGCFGEEGFGGGGFGFGGGGGFGGGGFGGGGG:>FGEGGGGDGGGFGGGGEFFGGGGGGFGGGGGFFGGGGGCFCFFGGFCFFFGGGGGGGGGGGGEGDGGGGGFFGGGGGFDFGGFGFFCGGGFGFFGGGGGGGGGGGGFGGGGGGGGGFDGG>7GGGGGGFGFF7GGGGGFGGGGGGGGFFGGGGCGGGGGGGFGGGGGGFFCC@GGGGGGGGGFFFFGGGFDGF
@M03461:520:000000000-LPCRK:1:1101:18878:2289 1:N:0:TTGCAACG+CAGAACTG
CGGATCCCCGATCCGTGGACTTGTCAGCGACTGAGGAAACAGACTCCACTTCTGCTGAGGCGCAATTGAATATTTTCCTCAGCGCTACGCAGTGCAGGAAATGCTCACCGTTAAGTCTGATGACGTGAACGGTCGTACCAAGATGTATAAAAACATCGTGGACGGCAACCATCAGATGGAGCCGGGCATGCCAGAATCCTTCAACGTATTGTTGAAAGAGATTCGTTCGCTGGGTATCAACATCGAACTGGAAGACGAGTAATTCTCGCTCAAACAGGTCACTGCTGTCGGGTTAAAACCCGGCAGCGGATTGTGCTAACTCCGACGGGAGCAAATCCGTGAAAGATTTATTAAAGTTT
+
GGGGGGGGGGGGGGGGGGEGGGGGDFGGGDGGGGGGGGGGGGGGGGFGGGGGGGGGGGGGGGGGDGGGGGGGGGG@GGGG@GGGGGGGGGGGGGGGGGGGGGGGGGGGGGGGGGGGGGGGGGGGGGGGGGGGGGGGGGGGFGFFC@FCFFFFFGGFGGGGGGGGGEGGGGGGGGGFGGGGGGGGGGFGGGGGGGGGFGFFGGGGGGGGGGGGGGGGGGGGGGGGGGGGGGGGGGFGGGGGGGGGGGGGGGGGGGGGGGGGGGGGGGGGGGFEGGGGGGGGGGGGCCGGGGGGGGGGGFGGGGGGGGGGGGGGGGGGGGGGGGGGGGFGGGGGGGGGEGGGGGGGGGGGGGGGGGGGGGG
@M03461:520:000000000-LPCRK:1:1101:9351:2293 1:N:0:TTGCAACG+CAGAACTG
CGGATCCCCGATCCGTGGACTTGTCAGCGACTGAGGAAACAGACTTATGCCTAGCTGAGGAGGTATCGGTACTTCCCCTCAGCCCTGACCATTGCAGGAAATGCTCACCGTTAAGTCTGATGACGTGAACGGTCGTACCAAGATGTATAAAAACATCGTGGACGGCAACCATCAGATGGAGCCGGGCATGCCAGAATCCTTCAACGTATTGTTGAAAGAGATTCGTTCGCTGGGTATCAACATCGAACTGGAAGACGAGTAATTCTCGCTCAAACAGGTCACTGCTGTCGGGTTAAAACCCGGCAGCGGATTGTGCTAACTCCGACGGGAGCAAATCCGTGAAAGATTTATTAAAGTTT
+
GGGGGGGGGGGGGGGGGGGGGGGGGGGGGGGGGGGGGGGGGGGGGGGGGGGGGGGGGGGGGGGGGGGGGGGGGGGGGGGGGGGGGGGGGGGGGGGGGGGGGGGGGGGGGGGGGGGGGGGGGGGGGGGGGGGGGGGGGGGGGGGGGGGGGGGGGGGGGGGGGGGGGGGGGGGGGGGGGGGGGGGGGGGGGGGGGGGGGGGGGGGGGGGGGGGGGGGGGGGGGGGGGGGGGGGGGGGGGGGGGGFGGGGGGGGGGGGGGGGGGGGGGGGGGGGGGGGGGGGGGGGGGGGGGGGGGGGGGGGGGGGGGGGGGGGGGGGGGGGGGGGGGGGGGGGGGGGGGGGGGGGGGGGGGGGGGGGF8GG
@M03461:520:000000000-LPCRK:1:1101:9826:2295 1:N:0:TTGCAACG+CAGAACTG
CGGATCCCCGATCCGTGGACTTGTCAGCGACTGAGGAAACAGACGGTTTCTCAGCTGAGGAAAATACAGGCAATACCCTCAGCTGCGAAGGTTGCAGGAAATGCTCACCGTTAAGTCTGATGACGTGAACGGTCGTACCAAGATGTATAAAAACATCGTGGACGGCAACCATCAGATGGAGCCGGGCATGCCAGAATCCTTCAACGTATTGTTGAAAGAGATTCGTTCGCTGGGTATCAACATCGAACTGGAAGACGAGTAATTCTCGCTCAAACAGGTCACTGCTGTCGGGTTAAAACCCGGCAGCGGATTGTGCTAACTCCGACGGGAGCAAATCCGTGAAAGATTTATTAAAGTTT
+
GGGGGGGGGGGGGGGGGGGGGGGGGGGGGGGGGGGGGGGGGGGGGGGGGGGGGGGGGGGGGGGGGGGGGGGGGGGGGGGGGGGGGGGGGGGGGGGGGGGGGGGGGGGGGGGGGGGGGGGGGGGGGGGGGGGGGGGGGGGGGGGGGGGGGGGGGGGGGGGGGGGGGGGGGGGGGGGGGGGGGGGGGGGGGGGGGGGGGGGGGGGGGGGGGGGGGGGGGGGGGGGGGGGGGGGGGGGGGGGGGGGGGGGGGGGGGGGGGGGGGGGGGGGGGGGGGGGGGGGGGGGGGGGGGGGGGGGEGGGGGGGGGGGGGGGGGGGGGGGGGGGGGGGGGGGGGGGGGGGGGGGGGGGGGGGGGGGF8GG
@M03461:520:000000000-LPCRK:1:1101:16720:2313 1:N:0:TTGCAACG+CAGAACTG
CGGATCCCCGATCCGTGGACTTGTCAGCGACTGAGGAAACAGACTAACCGCTCGCTGAGGATACTGATACGCGGGACCTCAGCGCATTTTTGTGCAGGAAATGCTCACCGTTAAGTCTGATGACGTGAACGGTCGTACCAAGATGTATAAAAACATCGTGGACGGCAACCATCAGATGGAGCCGGGCATGCCAGAATCCTTCAACGTATTGTTGAAAGAGATTCGTTCGCTGGGTATCAACATCGAACTGGAAGACGAGTAATTCTCGCTCAAACAGGTCACTGCTGTCGGGTTAAAACCCGGCAGCGGATTGTGCTAACTCCGACGGGAGCAAATCCGTGAAAGATTTATTAAAGTTT
+
GGGGGGGGGGGGGGGGGGGGGGGGGGGGGGGGGGGGGGGGGGGGGGGGGGGGGGGGGGGGGGGGGGGGGGGGGGGGGGGGGGGGGGGGGGGGGGGGGGGGGGGGGGGGGGGGGGGGGGGGGGGGGGGGGGGGGGGGGGGGGGGGGGGGGGGGGGGGGGGGGGGGGGGGGGGGGGGGGGGGGGGGGGGGGGGGGGGGGGGGGGGGGGGGGGGGGGGGGGGGGGGGGGGGGGGGGGGGGGGGGGGGGGGGGGGGGGGGGGGGGGGGGGGGGGGGGGGGGGGGGGGGGGGGGGGGGGGGGGGGGGGGGGGGGGGGGGGGGGGGGGGGGGGGGGGGGGGEGGGGGGGGGGGGGGGGGGGGGGG
@M03461:520:000000000-LPCRK:1:1101:16661:2320 1:N:0:TTGCAACG+CAGAACTG
CGGATCCCCGATCCGTGGACTTGTCAGCGACTGAGGAAACAGACGGCTGACTGGCTGAGGCATAAGTTTTCTAACGCCTCAGCACTCTTAGATGCAGGAAATGCTCACCGTTAAGTCTGATGACGTGAACGGTCGTACCAAGATGTATAAAAACATCGTGGACGGCAACCATCAGATGGAGCCGGGCATGCCAGAATCCTTCAACGTATTGTTGAAAGAGATTCGTTCGCTGGGTATCAACATCGAACTGGAAGACGAGTAATTCTCGCTCAAACAGGTCACTGCTGTCGGGTTAAAACCCGGCAGCGGATTGTGCTAACTCCGACGGGAGCAAATCCGTGAAAGATTTATTAAAGTTT
+
GGGGGGGGGGGGGGGGGGGGGGGGGGGGGGGGGGGGGGGGGGGGGGGGGGGGGGGGGGGGGGGGGGFGGGGGGGG@GGGGGGGGGGGGGGGGGGGGGGGGGGGGGGGGGGGGGGGGGGGGGGGGGGGGGGGGGGGGGGGGGGGGGGGGGGGGGGGGGGGGGGGGGGGGGGGGGGGGGFGGGGGGGGGGGGGGGGGGGGGGGGGGGGGGGGGGGGGGGGGGGGGGGGGGGGGGGGGGGGGGGGGGGGGGGGGGGGGGGGGGGGGGGGGGGGGGGGGGGGGGGGGGGGGGGGGGGGGGGFGGGGGGGGGGGGGGF9GGGGGGGGGGGGGFGGGGGGGFGGGGGGGGGGGGGGGGGGGGGGG
@M03461:520:000000000-LPCRK:1:1101:8298:2326 1:N:0:TTGCAACG+CAGAACTG
CGGATCCCCGATCCGTGGACTTGTCAGCGACTGAGGAAACAGACCGCTGTGCTGCTGAGGACGCACCCCATGATAACCTCAGCGCCGAACAGTGCAGGAAATGCTCACCGTTAAGTCTGATGACGTGAACGGTCGTACCAAGATGTATAAAAACATCGTGGACGGCAACCATCAGATGGAGCCGGGCATGCCAGAATCCTTCAACGTATTGTTGAAAGAGATTCGTTCGCTGGGTATCAACATCGAACTGGAAGACGAGTAATTCTCGCTCAAACAGGTCACTGCTGTCGGGTTAAAACCCGGCAGCGGATTGTGCTAACTCCGACGGGAGCAAATCCGTGAAAGATTTATTAAAGTTT
+
GGGGGGGGGGGGGGGGGGGGGGGGGGGGGGGGGGGGGGGGGGGGGGGGGGGGGGGGGGGGGGGGGGGGGGGGGGG@GGGGGGGGGGGGGGGGGGGGGGGGGGGGGGGGGGGGGGGGGGGGGGGGGGGGGGGGGGGGGGGGGGGGGGGGGGGGGGGGGGGGGGGGGGGGGGGGGGGGGGGGGGGGGGGGGGGGGGGGGGGGGGGGGGGGGGGGGGGGGGGGGGGGGGGGGGGGGGGGGGGGGGGGGGGGGGGGGGGGGGGGGGGGGGGGGGGGGGGGGGGGGGGGGGGGGGGGGGGEGFGGGGGGGGGGGGGGGGGGGGGGGGGGGGGGFGGGGGGGGGGGGGGGGGGGGGGGGGGGGGG
@M03461:520:000000000-LPCRK:1:1101:17004:2346 1:N:0:TTGCAACG+CAGAACTG
CGGATCCCCGATCCGTGGACTTGTCAGCGACTGAGGAAACAGACTCGGCTTGGGCTGAGGCAAACATAGTAGCGAACCTCAGCTAGCCGCCTTGCAGGAAATGCTCACCGTTAAGTCTGATGACGTGAACGGTCGTACCAAGATGTATAAAAACATCGTGGACGGCAACCATCAGATGGAGCCGGGCATGCCAGAATCCTTCAACGTATTGTTGAAAGAGATTCGTTCGCTGGGTATCAACATCGAACTGGAAGACGAGTAATTCTCGCTCAAACAGGTCACTGCTGTCGGGTTAAAACCCGGCAGCGGATTGTGCTAACTCCGACGGGAGCAAATCCGTGAAAGATTTATTAAAGTTT
+
GGGGGGGGGGGGGGGGGGGGGGGGGGGGGGGGGGGGGGGGGGGGGGGGGGGGGGGGGGGGGGGGGGGGGGGGGGGGGGGGGGGGGGGGGGGGGGGGGGGGGGGGGGGGGGGGGFFFGGGGGGGGGGGGGGGGGGGGFGGGGGGFGGGGGGGGGGGGGGGGGGGGGGGGGGGGFGGGGGGGGGGGGGGGGGGGGGGGGGGGGGGGGGGGGGGGGGGGGGGGGGGGGGGGGGGGGGGGGGGGGGFGGGGGGGGGGGGGGGGGGGGGGGGGGGGGGGGGGGGGGGG?GGGGGGGGGGGFEFGGGGGGGGGGGGGGGGGGGGGGGGGGGGGFGGGGGGGEGGGGGGGGGGGGGGGGGGGGGGG
@M03461:520:000000000-LPCRK:1:1101:18967:2377 1:N:0:TTGCAACG+CAGAACTG
CGGATCCCCGATCCGTGGACTTGTCAGCGACTGAGGAAACAGACCCACATAATGCTGAGGTCTAGCTCAAGCCATTCCTCAGCTTTATCTGATGCAGGAAATGCTCACCGTTAAGTCTGATGACGTGAACGGTCGTACCAAGATGTATAAAAACATCGTGGACGGCAACCATCAGATGGAGCCGGGCATGCCAGAATCCTTCAACGTATTGTTGAAAGAGATTCGTTCGCTGGGTATCAACATCGAACTGGAAGACGAGTAATTCTCGCTCAAACAGGTCACTGCTGTCGGGTTAAAACCCGGCAGCGGATTGTGCTAACTCCGACGGGAGCAAATCCGTGAAAGATTTATTAAAGTTT
+
GGGGGGGGGGGGGGGGGGGGGGGGGGGGGGGGGGGGGGGGGGGGGGGGGGGGGGGGGGGGGGGGGGDGGGFGGGGGGG@GGGGGGG?3GGGGGGGGGGGGGGGGGGGGGGFGGGGGGGGGGGGGGGGGGGGGGGGGGGGGGGCFGFGFGFGGGGGGGFGGGGGGGGGGGGGGGGGGGGGGGGGGGGGGGGGGGGGGGGGGGGGGGGGGGGGGGGGGGGGGGGGGGGGGGGGGGGGGGGGGGGGGGGGGGGFGGFGGGGGGGGGGGGGGGGGGEDGGGGGGGGGGGGGGGGGGGFGGGGGGGGGGGGGGGGGGGGGGFCGGGGGGGGGFGGGGGFF:GGGGGGGGGGGGGGGGGGGGGGG
@M03461:520:000000000-LPCRK:1:1101:6878:2378 1:N:0:TTGCAACG+CAGAACTG
CGGATCCCCGATCCGTGGACTTGTCAGCGACTGAGGAAACAGACTCTTCTCGCGCTGAGGAATAAGTGGGGGAGGACCTAGCGGCACTCAATGCAGGAAATGCTCACCGTTAAGTCTGATGACGTGAACGGTCGTACCAAGATGTATAAAAACATCGTGGACGGCAACCATCAGATGGAGCCGGGCATGCCAGAATCCTTCAACGTATTGTTGAAAGAGATTCGTTCGCTGGGTATCAACATCGAACTGGAAGACGAGTAATTCTCGCTCAAACAGGTCACTGCTGTCGGGTTAAAACCCGGCAGCGGATTGTGCTAACTCCGACGGGAGCAAATCCGTGAAAGATTTATTAAAGTTT
+
GGGGGGGGGGGGGGGGGGGGGGGGGGGGGGGGGGGGGGGGGGGGGGGGGGGGGGGGGGGGGGGGGGGGGGGGGGGGGGGGGGGGGGGGGGGGGGGGGGGGGGGGGGGGGGGGGGGGGGGGGGGGGGGGGGGGGGGGGGGGGGGGGGGGGGGGGGGGGGGGGGGGGGGGGGGGGGGGGGGGGGGGGGGGGGGGGGGGGGGGGGGGGGGGGGGGGGGGGGGGGGGGGGGGGGGGGGGGGGGGGGGGGGGGGGGGGGGGGGGGGGGGGGGGGGGGGGGGGGGGGGGGGGGGGGGGGGDGGGGGGGGGGGGGGGGGGGGGGGGGGGGGGGGGGGGGGGGGGGGGGGGGGGGGGGGGGGGGGG
@M03461:520:000000000-LPCRK:1:1101:16460:2390 1:N:0:TTGCAACG+CAGAACTG
CGGATCCCCGATCCGTGGACTTGTCAGCGACTGAGGAAACAGACTATAACGTGGCTGAGGAAGGAGAGAGTATTGTCCTCAGCCTCACAAATTGCAGGAAATGCTCACCGTTAAGTCTGATGACGTGAACGGTCGTACCAAGATGTATAAAAACATCGTGGACGGCAACCATCAGATGGAGCCGGGCATGCCAGAATCCTTCAACGTATTGTTGAAAGAGATTCGTTCGCTGGGTATCAACATCGAACTGGAAGACGAGTAATTCTCGCTCAAACAGGTCACTGCTGTCGGGTTAAAACCCGGCAGCGGATTGTGCTAACTCCGACGGGAGCAAATCCGTGAAAGATTTATTAAAGTTT
+
GGGGGGGGGGGGGGGGGGGGGGGGGGGGGGGGGGGGGGGGGGGGGGGGGGGGGGGGGGGGFFGGGGGGGGGGGGG@GGGGGGGGGGGGGGGGGGGGGGGGGGGGGGGGGGGGGGGGGGGGGGGGGGGGGGGGGGGGGGGGGGGGGGGGGGGGGGGGGGGGGGGGGGGGGGGGGGGGGGGGGGGGGGGGGGGGGGGGGGGGGGGGGGGGGGGGGGGGGGGGGGGGGGGGGGGGGGGGGGGGGGGGGGGGGGGGGGGGGGGGGGGGGGGGGGGGGGGGGGGGGGGGGGGGGGGGGGGCGFGGGGGGGGGGGGGGGGGGGGGGGGGGGGGGGGGGGGGGGGGGGGGGGGGGGGGGGGGGGGG
@M03461:520:000000000-LPCRK:1:1101:12462:2395 1:N:0:TTGCAACG+CAGAACTG
CATCGCTGTCGAGTAACCGGATCCCCGATCCGTGGACTTGTCAGCGACTGAGGAAACAGACTAAGTGCCAGCTGAGGACTCTTGGATTGTTACCCTCAGCCAATTCACTTGCAGGAAATGCTCACCGTTAAGTCTGATGACGTGAACGGTCGTACCAAGATGTATAAAAACATCGTGGACGGCAACCATCAGATGGAGCCGGGCATGCCAGAATCCTTCAACGTATTGTTGAAAGAGATTCGTTCGCTGGGTATCAACATCGAACTGGAAGACGAGTAATTCTCGCTCAAACAGGTCACTGCTGTCGGGTTAAAACCCGGCAGCGGATTGTGCTAACTCCGACGGGAGCAAATCCGTGAAAGATTTATTAAAGTTT
+
CCCCCGGGGGGGGGGGGGGGGGGGGGGGGGGGGGGGGGGGGGGGGGGGGGGGGGGGGGGGGGGGGGGGGGGGGGGGGGFGGGGGGGGGGGGGGGGGGGGG?GGGGGGGGGGGGGGGGGGGGGGGGGGGGGGGGGGGGGGGGGGGGGGGGGGGGGGGGGGGGGGGGGGGGGGGGGGGGGGGGGGGGGGGGGGGGGGGGGGGGGGGGGGGGGGGGGGGGGGGGGGGGGGGGGGGGGGGGGGGGGGGGGGGGGGGGGGGGGGGGGGGGGGGGGGGGGGGGGGGGGGGGGGGGGGGGGGGGGGGGGGGGGGGGGGGDGGGGGGGGGGGGGGGGGGGGGGGGGGGGGGGGGGGGGGGGGGGGGGGGGGGGGGGGGGGGGGG
@M03461:520:000000000-LPCRK:1:1101:24283:2400 1:N:0:TTGCAACG+CAGAACTG
CGGATCCCCGATCCGTGGACTTGTCAGCGACTGAGGAAACAGACTCCTTCACAGCTGAGGACTGAGGTAGGAACGCCCTCAGCCTGGTGGATTGCAGGAAATGCTCACCGTTAAGTCTGATGACGTGAACGGTCGTACCAAGATGTATAAAAACATCGTGGACGGCAACCATCAGATGGAGCCGGGCATGCCAGAATCCTTCAACGTATTGTTGAAAGAGATTCGTTCGCTGGGTATCAACATCGAACTGGAAGACGAGTAATTCTCGCTCAAACAGGTCACTGCTGTCGGGTTAAAACCCGGCAGCGGATTGTGCTAACTCCGACGGGAGCAAATCCGTGAAAGATTTATTAAAGTTT
+
GGGGGGGGGGGGGGGGGGGGGGGGGGGGGGGGGGGGFGGGGGEGFGGGGGGGGGGGGFGFGGGGGGGGGGGGGGGGGG@GGGGG4@GGGGGGGGGGGGGGGGGGGGGGGGGGGGGGGGGGGGGGGEGDGGGGCFGGGGGGGGGGGFDFGGGGGGGGGGGGFGGGGGGGGGGGGGGGGGGGGGGGGGGGGGGGGGGGGGGGGGGGGGGGGGGGGGGGGGGGGGGGGGGGGGGGEGGGGGGGGGGGGGGGGFGGGGGGGGFGGFGGGFGFGGGGGGGGGGGGGGG?FGGGGGGGGGGFGGGGF8GEGFEFGGFGGGGFGGGGGGGGGGGEGGGGGGGGGGGGGGGGGGGGGGGGGGGFCGG
@M03461:520:000000000-LPCRK:1:1101:18312:2422 1:N:0:TTGCAACG+CAGAACTG
CGGATCCCCGATCCGTGGACTTGTCAGCGACTGAGGAAACAGACGGAGGGTTTGCTGAGGTAGCAAGACTCGTCTACCTCAGCTGGTGTAGGTGCAGGAAATGCTCACCGTTAAGTCTGATGACGTGAACGGTCGTACCAAGATGTATAAAAACATCGTGGACGGCAACCATCAGATGGAGCCGGGCATGCCAGAATCCTTCAACGTATTGTTGAAAGAGATTCGTTCGCTGGGTATCAACATCGAACTGGAAGACGAGTAATTCTCGCTCAAACAGGTCACTGCTGTCGGGTTAAAACCCGGCAGCGGATTGTGCTAACTCCGACGGGAGCAAATCCGTGAAAGATTTATTAAAGTTT
+
GGDGFGGGGGGEGGGGGGGGGGGGGGGGGGGGGGGGGGGGGGGGGGBFGGGGGGGGGGGGGGGGGGGGGGGGGGGGGGGGGGGGGGGGGGGGGGGGGGGGGGGGGGGGGGGGGGGGGGGGGGGGGGGGGGGGGGGGGGGGFGGGGGGFGGFGGFGGGGGGGGGGGGGGGGGGGGGGGGGEGGGGGGGGGFGGGGGGGGGGGGGGGGGGFGGFFGGGGGGGGGGGGGGGGGGGGGGGFGGGGGFGGGGGGGGGGGGGGGGGGGGGGGGGGGGGGGGGGGGGGFGGGGGGGGGGGGGGGFGGGGGGGGGGGGGGGGGGGGGGGGGGGGGGFFGGGGGEGGGGGGGGGGGGGGGGGGGGGGG
@M03461:520:000000000-LPCRK:1:1101:16826:2428 1:N:0:TTGCAACG+CAGAACTG
CGGATCCCCGATCCGTGGACTTGTCAGCGACTGAGGAAACAGACACAACGCAGGCTGAGGCACTCAGACGCTAGGTCCTCAGCTGCGAGACGTGCAGGAAATGCTCACCGTTAAGTCTGATGACGTGAACGGTCGTACCAAGATGTATAAAAACATCGTGGACGGCAACCATCAGATGGAGCCGGGCATGCCAGAATCCTTCAACGTATTGTTGAAAGAGATTCGTTCGCTGGGTATCAACATCGAACTGGAAGACGAGTAATTCTCGCTCAAACAGGTCACTGCTGTCGGGTTAAAACCCGGCAGCGGATTGTGCTAACTCCGACGGGAGCAAATCCGTGAAAGATTTATTAAAGTTT
+
GGGGGGGGGGGGGGGGGGGGGGGGGGGGGGGGGGGGGGGGGGGGGGGGGGGGGGGGGGGGGGGGGGGGGGGGGGG@GGGGGGGGGGGGGGGGGGGGGGGGGGGGGGGGGGGGGGGGGGGGGGGGGGGGGGGGGGGGGGGGGGGGGGGGGGGGGGGGGGGGGGGGGGGGGGGGGGGGGGGGGGGGGGGGGGGGGGGGGGGGGGGGGGGGGGGGGGGGGGGGGGGGGGGGGGGGGGGGGGGGGGGGGGGGGGGGGGGGGGGGFGGGGGGGGGGGGGGGGGGGGGGGGGGGGGGGGGGGGGGGGGGGGGGGGGGGGGGGGGGGGGGGGGGGGGGGGGGGGGGGGGGGGGGGGGGGGGGGGGG
@M03461:520:000000000-LPCRK:1:1101:17748:2437 1:N:0:TTGCAACG+CAGAACTG
CGGATCCCCGATCCGTGGACTTGTCAGCGACTGAGGAAACAGACGCTACCTATGCTGAGGATTTGGAACAACTGGTCCTCAGCAGAGCCATATGCAGGAAATGCTCACCGTTAAGTCTGATGACGTGAACGGTCGTACCAAGATGTATAAAAACATCGTGGACGGCAACCATCAGATGGAGCCGGGCATGCCAGAATCCTTCAACGTATTGTTGAAAGAGATTCGTTCGCTGGGTATCAACATCGAACTGGAAGACGAGTAATTCTCGCTCAAACAGGTCACTGCTGTCGGGTTAAAACCCGGCAGCGGATTGTGCTAACTCCGACGGGAGCAAATCCGTGAAAGATTTATTAAAGTTT
+
GGGGGGGGGGGCGGGGGGGGGGGGGGGGGGGGG@FGGGGGGGGGGGGGGGGGGGGGGGGGGGGGGGGGGGGGGGG@GGGGGGGGGFGGGGGGGGGGGGGGGGGGGGGGGGGGGGGGGGGGGGGGGGGGFGGGGGGGGGGGGGGGGGFFFGGGGGGAFGGGGGGGGGGGGGGGGGGGGGGGGGGGGGGGGGGGGGGGGGGGGGGGGGFGGGGGGGGGGGGGGGGGGGGGGGGGGGFGGGGGGGFGGGFGGGGGFGFGGGGGGGGGGGGGGGGGGGGGGGGGGGGGGGGGGGGGGGGFGGGGGGGGGGGGGGGGGGGGGGGGGGGGGGGGGGGGGGF+GGGGGGGGGGGFGGGGGGGGGGG
@M03461:520:000000000-LPCRK:1:1101:21270:2440 1:N:0:TTGCAACG+CAGAACTG
CGGATCCCCGATCCGTGGACTTGTCAGCGACTGAGGAAACAGACTGCTTATTGGCTGAGGTGTGCACAGTTTCAGACCTCAGCATGTACTGATGAGGAAATGCTCACCGTTAAGTCTGATGACGTGAACGGTCGTACCAAGATGTATAAAAACATCGTGGACGGCAACCATCAGATGGAGCCGGGCATGCCAGAATCCTTCAACGTATTGTTGAAAGAGATTCGTTCGCTGGGTATCAACATCGAACTGGAAGACGAGTAATTCTCGCTCAAACAGGTCACTGCTGTCGGGTTAAAACCCGGCAGCGGATTGTGCTAACTCCGACGGGAGCAAATCCGTGAAAGATTTATTAAAG
+
GGGGGGGGGGGGGGGGGGGGGGGGGGGGGGGGGGGGGGGGGGGGGGGGGGGGGGGGGGGGGGGGGGGGGGGGGGGGGGGGGGGGGGGGGGGGGGGGGGGGGGGGGGGGGGGGGGGGGGGGGGGGGGGGGGGGGGGGGGGGGGGGGGGGGGGGGGGGGGGGGGGGGGGGGGGGGGGGGGGGGGGGGGGGGGGGGGGGGGGGGGGGGGGGGGGGGGGGGGGGGGGGGGGGGGGGGGGGGGGGGGGGGGGGGGGGGGGGGGGGGFGGGGGGGGGGGGGGGGGGGGGGGGGGGGGGGGGGGGGGGGGGGGGGGGGGGGGGGGGGGGGGGGGGGGGGGGFGGGGGGGGGGGGGGGGGGGF
@M03461:520:000000000-LPCRK:1:1101:11298:2454 1:N:0:TTGCAACG+CAGAACTG
CGGATCCCCGATCCGTGGACTTGTCAGCGACTGAGGAAACAGACCATCAAGAAGCTGAGGGGCAGGAGACGACAGACCTCAGCAGATCTTGTTGCAGGAAATGCTCACCGTTAAGTCTGATGACGTGAACGGTCGTACCAAGATGTATAAAAACATCGTGGACGGCAACCATCAGATGGAGCCGGGCATGCCAGAATCCTTCAACGTATTGTTGAAAGAGATTCGTTCGCTGGGTATCAACATCGAACTGGAAGACGAGTAATTCTCGCTCAAACAGGTCACTGCTGTCGGGTTAAAACCCGGCAGCGGATTGTGCTAACTCCGACGGGAGCAAATCCGTGAAAGATTTATTAAAGTTT
+
GGGGGGGGGGGGGGGGGGGGGGGGGGGGGGGGGFGGGGGGGGGGGGGGGGGGGGGGGGGGGGGGGGGGGGGGGGGGGGGGGGGGGGGGGGGGGGGGGGGGGGGGGGGGGGGGGGGGGGGGGGGGGFGGGGGGGGGGGGGGGGGGGGFFFGGGGGGGGGGGGGFGGGGGGGGGGGGGGGGGGGGGGGGGGGGGGGGGGGGGGGGGGGGGGGGGGGGGGGGGGGGGGGGGGGGGGGGGGGGGGGGGGGGGGGGGFGGGGGGGGGGGGGGGGGGGGGGGGGGGGGGGGGGGGGGGGGFCCGGGGGGGGGGGGGGGGGGGGGGGGGGGGGFCDGGGGGGGGGGGGGGGGGGGGGGGGGGFCGG
@M03461:520:000000000-LPCRK:1:1101:24019:2460 1:N:0:TTGCAACG+CAGAACTG
CGGATCCCCGATCCGTGGACTTGTCAGCGACTGAGGAAACAGACACAATAGTTGCTGAGGGGTGGGGCGGTCAGCTCCTCAGCTATTGGAAATGCAGGAAATGCTCACCGTTAAGTCTGATGACGTGAACGGTCGTACCAAGATGTATAAAAACATCGTGGACGGCAACCATCAGATGGAGCCGGGCATGCCAGAATCCTTCAACGTATTGTTGAAAGAGATTCGTTCGCTGGGTATCAACATCGAACTGGAAGACGAGTAATCCTCGCTCAAACAGGTCACTGCTGTCGGGTTAAAACCCGGCAGCGGATTGTGCTAACTCCGACGGGAGCAAATCCGTGAAAGATTTATTAAAGTTT
+
GGGGFGGGGGGDGGGGGGGGFGGGGGGGGGGGGGGFGGGGGGGGGGGGFGGGGGG9FEGGGGGGGGGGGGGGGGG@GGCFGGGGGGEFGGGGGGGGGGGGGGGDFGFGGG=FEGGFGFCFGFGFGBFGGFGGGGGGGGFGGGGGGCFFGGFFFGGGGGDGGGGGGGGGGGGDFFGGFCGGGGGGEGGGGGGGGGGGGGGGGGGFGGECGGGGGGFFGGGGGGGGEGGGGGFGGGFFGFDFFFFCFFGGFGFGFFFGGGGGF?@FGGGGGGGGFGGGGGGGGGGGGEEEGGFGGGD@GGGGFDGGGGEGGGGGGGGGGGGGGGGGGGGGGGGGFFCGGGFGGFGGE9GGGGGFF9GGGGG
@M03461:520:000000000-LPCRK:1:1101:14191:2468 1:N:0:TTGCAACG+CAGAACTG
CGGATCCCCGATCCGTGGACTTGTCAGCGACTGAGGAAACAGACAATAATGGTGCTGAGGCATATTCAGCAACTCACCTCAGCTAGGGAGCTTGCAGGAAATGCTCACCGTTAAGTCTGATGACGTGAACGGTCGTACCAAGATGTATAAAAACATCGTGGACGGCAACCATCAGATGGAGCCGGGCATGCCAGAATCCTTCGACGTATTGTTGAAAGAGATTCGTTCGCTGGGTATCAACATCGAACTGGAAGACGAGTAATTCTCGCTCAAACAGGTCACTGCTGTCGGGTTAAAACCCGGCAGCGGATTGTGCTAACTCCGACGGGAGCAAATCCGTGAAAGATTTATTAAAGTTT
+
GGGGGGGGGGGGGGGGGGGGGGGGGGGGGGGGGGGGGGGGGGGGGGGGGGGGGGGGGGGGGGGGGGGGGGGGGGGGGGGGGGGGGGGGGGGGGGGGGGGGGGGGGGGGGGGGGGGGGGGGGGGGGGGGGGGGGGGGGGGGGGGGGGGGGGGGGGGGGGGGGGGGGGGGGGGGGGGGGGGGGGGGGGGGGGGGGGGGGGGGGGGGGGGGGGGGGGGGGGGGGGGGGGGGGGGGGGGGGGGGGGGGGGGGGGGGGGGGGGGGGGGGGGGGGGGGGGGGGGGGGGGGGGGGGGGGGGGGGGGGGGGGGGGGGGGGGGGGGGGGGGGGGGGGGGGGGGGGGGGGGGGGGGGGGGGGGGGGGGG
@M03461:520:000000000-LPCRK:1:1101:24572:2486 1:N:0:TTGCAACG+CAGAACTG
CGGATCCCCGATCCGTGGACTTGTCAGCGACTGAGGAAACAGACAGATCTTACGCTGAGGGTATATAGTTAGCCTACCTCAGCCTTATTTTATGCAGGAAATGCTCACCGTTAAGTCTGATGACGTGAACGGTCGTACCAAGATGTATAAAAACATCGTGGACGGCAACCATCAGATGGAGCCGGGCATGCCAGAATCCTTCAACGTATTGTTGAAAGAGATTCGTTCGCTGGGTATCAACATCGAACTGGAAGACGAGTAATTCTCGCTCAAACAGGTCACTGCTGTCGGGTTAAAACCCGGCAGCGGATTGTGCTAACTCCGACGGGAGCAAATCCGTGAAAGATTTATTAAAGTTT
+
GGGGGGCFFGC@FDGGGGGGGFFGGGGGGGGGGGGGFGGGEFCFGGGGGGGGFGGGEFFFGCF?EFFGGGF<EFE@GGCFFGGGGGGGGGGGGGFGFGGFGGFGEGGGGGCFGGGGGGGGGGGGGGGGGGGGGGGGGGGGGGGGGGFGGGFFGFGGFEFGGGGGGGGGGGGGGGGFGGGGGGGGGGEGGFGGGGGFGFGGFFFGGGFFGGGGGGGGGGGGGGGGGGGECGGGDDGGGGGFGGFGGFGGGFGFFF=GGGFGGGGFFFGFGFCGEFFCFGGGGFGGEGGGGFAFGFGFEFGGGEFF7FGGGGGGGFFGGGGGGGGGGGF@<GFGGGGGEGGFGGGGGGGFFGGGFGGF?GG
@M03461:520:000000000-LPCRK:1:1101:19594:2506 1:N:0:TTGCAACG+CAGAACTG
CGGATCCCCGATCCGTGGACTTGTCAGCGACTGAGGAAACAGACGGACAAGGAGCTGAGGAACAATGGAAGTGATACCTCAGCGTTCTTTCGTGCAGGAAATGCTCACCGTTAAGCCTGATGACGTGAACGGTCGTACCAAGATGTATAAAAACATCGTGGACGGCAACCATCAGATGGAGCCGGGCATGCCAGAATCCTTCAACGTATTGTTGAAAGAGATTCGTTCGCTGGGTATCAACATCGAACTGGAAGACGAGTAATTCTCGCTCAAACAGGTCACTGCTGTCGGGTTAAAACCCGGCAGCGGATTGTGCTAACTCCGACGGGAGCAAATCCGTGAAAGATTTATTAAAG
+
GGGGGGGGGGGGGGGFGGGGGGGGGGGGGGGGGGGGGGGGGGGGGGGGGGGGGGGGGGGGG=EFFGGGGGGGGGGGGGGGGGGGGGGGGGGGGGGGGGGGGGGGGGGGGGGGGGGGGGGGGGGGGGGGGGGGGGGGGGGGGGGGGGGGGGGGGGGGGGGGGGGGGGGGGGGGGGGGGGGGGGGGGGGGGGGGGGGGGGGGGGGGGGGGGGGGGGGGGGGGGGGGGGGGGGGGGGGGGGGGGGGGGGGGGGGGGGGGGGGGGGGGGGGGGGGGGGGGGGGGGGGGGGGGGGGGGGGGGGGGGGGGGGGGGGGGGGGGGGGGGGGGGGGGGGGGGGGGGGGGGGGGGGGGGGGGGGGF
@M03461:520:000000000-LPCRK:1:1101:18884:2516 1:N:0:TTGCAACG+CAGAACTG
CGGATCCCCGATCCGTGGACTTGTCAGCGACTGAGGAAACAGACTTGTGTCCAGCTGAGGGTAGAGTAACGGCCGACCTCAGCTTATACACGTGCAGGAAATGCTCACCGTTAAGTCTGATGACGTGAACGGTCGTACCAAGATGTATAAAAACATCGTGGACGGCAACCATCAGATGGAGCCGGGCATGCCAGAATCCTTCAACGTATTGTTGAAAGAGATTCGTTCGCTGGGTATCAACATCGAACTGGAAGACGAGTAATTCTCGCTCAAACAGGTCACTGCTGTCGGGTTAAAACCCGGCAGCGGATTGTGCTAACTCCGACGGGAGCAAATCCGTGAAAGATTTATTAAAGTTT
+
GGGGGGGGGGGGGGGGGGGGGGGGGGGGGGGGGGGGGGGGGGGGGGGGGGGGGGGGGGGGGGGGGGGGGGGGGGG@GGGGGGGFGGGFGGGGGGGGGGGGGGGGGGGGGGGGGGGGGGGGGGGGGGGGGGGGGGGGGGGGGGGGFGGGGGGGGGGGGGGGGGGGGGGGGGGGGGGGGGGGGGGGGGGGGGGGGGGGGGGGGGGGGGGGGGGGGGGGGGGGGGGGGGGGGGGGGGGGGGGGGGFGGGGGGGGGGGGGGGGGGGGGGGGGGGGGGGGGGGGGGGGGGFGGGGGGGGGGFFGGGGGGDGGGGGGGGGGGGGGGGGGGGGGGGGGGGGGEGGGGGGGGGGGGGGGGGGGGGGG
@M03461:520:000000000-LPCRK:1:1101:13246:2526 1:N:0:TTGCAACG+CAGAACTG
CGGATCCCCGATCCGTGGACTTGTCAGCGACTGAGGAAACAGACAAGAACTATGCTGAGGGCTGTATAAATAAATGCCTCAGCATTATACAGTGCAGGAAATGCTCACCGTTAAGTCTGATGACGTGAACGGTCGTACCAAGATGTATAAAAACATCGTGGACGGCAACCATCAGATGGAGCCGGGCATGCCAGAATCCTTCAACGTATTGTTGAAAGAGATTCGTTCGCTGGGTATCAACATCGAACTGGAAGACGAGTAATTCTCGCTCAAACAGGTCACTGCTGTCGGGTTAAAACCCGGCAGCGGATTGTGCTAACTCCGACGGGAGCAAATCCGTGAAAGATTTATTAAAGTTT
+
GGGGGGGGGGGGGGGGGGGGGGGGGGGGGGGGGGGGGGGGGGGGGGGGGGGGGGGGGGGGGGGGGGGGGGGGGGGGGGGGGGGGGGGGGGGGGGGGGGGGGGGGGGGGGGGGGGGGGGGGGGGGGGGGGGGGGGGGGGGGGGGGGGGGGGGGGGGGGGGGGGGGGGGGGGGGGGGGGGGGGGGGGGGGGGGGGGGGGGGGGGGGGGGGGGGGGGGGGGGGGGGGGGGGGGGGGGGGGGGGGGFGGFGGGGGGGGGGGGGGGGGGGGGGGGGGGGGGGGGGGGGGGGGGGGGGGGGCGFGGGGGGGGGGGGGGGGGGGGGGGGGGGGGGGGGGDGGGGGGGGGGGGGGGGGGGGGGGGGG
@M03461:520:000000000-LPCRK:1:1101:11356:2535 1:N:0:TTGCAACG+CAGAACTG
CGGATCCCCGATCCGTGGACTTGTCAGCGACTGAGGAAACAGACCCGTCGGAAGCTGAGGAGGAGAAATTCCGGGACCTCAGCACGGCTGGATGCAGGAAATGCTCACCGTTAAGTCTGATGACGTGAACGGTCGTACCAAGATGTATAAAAACATCGTGGACGGCAACCATCAGATGGAGCCGGGCATGCCAGAATCCTTCAACGTATTGTTGAAAGAGATTCGTTCGCTGGGTATCAACATCGAACTGGAAGACGAGTAATTCTCGCTCAAACAGGTCACTGCTGTCGGGTTAAAACCCGGCAGCGGATTGTGCTAACTCCGACGGGAGCAAATCCGTGAAAGATTTATTAAAGTTT
+
GGGGGGGGGGGGGGGGGGGGGGGGGGGGGGGGGGGGGGGGGGGGGGGGGGGGGGGGGGGGGGGGGGGGGGGGGGG@GGGGGGGGGGGGGGGGGGGGGGGGGGGGGGGGGGGGGGGGGGGGGGGGGGGGGGGGGGGGGGGGGGGGGGGGGGGGGGGGGGGGGGGGGGGGGGGGGGGGGGGGGGGGGGGGGGGGGGGGGGGGGGGGGGGGGGGGGGGGGGGGGGGGGGGGGGGGGGGGGGGGGGFGGGGGGGGGGGGGGGGGGGGGGGGGGGGGGGGGGGGGGGGGGGGGGGGGGGGEGGGGGGGGGGGGGGGGGGGGGGGGGGGGGGGGGGGGGGGGGGGGGGGGGGGGGGGGGGGFCGG
@M03461:520:000000000-LPCRK:1:1101:22834:2539 1:N:0:TTGCAACG+CAGAACTG
CGGATCCCCGATCCGTGGACTTGTCAGCGACTGAGGAAACAGACTAGGGCTATGCTGAGGACTGGTCACGGGCTGTCCTCAGCGTGGAGTCTTGCAGGAAATGCTCACCGTTAAGTCTGATGACGTGAACGGTCGTACCAAGATGTATAAAAACATCGTGGACGGCAACCATCAGATGGAGCCGGGCATGCCAGAATCCTTCAACGTATTGTTGAAAGAGATTCGTTCGCTGGGTATCAACATCGAACTGGAAGACGAGTAATTCTCGCTCAAACAGGTCACTGCTGTCGGGTTAAAACCCGGCAGCGGATTGTGCTAACTCCGACGGGAGCAAATCCGTGAAAGATTTATTAAAGTTT
+
GGGGGGGGGGGGGGGGGGGGGGGGGGGGGGGGGGGGGGGGGGGGGGGGGGGGGGGGGGGGGGGGGGGGGGGGGGG@GGGGGGGGGGGGGGGGGGGGGGGGGGGGGGGGGGGGGGGGGGGGGGGGGGGGGGGGGGGGGGGGGGGGGGGGGGGGGGGGGGGGGGGGGGGGGGGGGGGGGGGGGGGGGGGGGGGGGGGGGGGGGGGGGGGGGGGGGGGGGGGGGGGGGGGGGGGGGGGGGGGGGGGGGGGGGGGGGGGGGGGGGGGGGGGGGGGGGGGGGGGGGGGGGGGGGGGGGGGEGGGGGGGGGGGGGGGGGGGGGGGGGGGGGGGGGGGGGGGGGGGGGGGGGGGGGGGGGGGGEGG
@M03461:520:000000000-LPCRK:1:1101:13202:2564 1:N:0:TTGCAACG+CAGAACTG
CGGATCCCCGATCCGTGGACTTGTCAGCGACTGAGGAAACAGACACAGCTGAAGCTGAGGACTCTAAAATGAACTCCCTCAGCATTTGACGGTGCAGGAAATGCTCACCGTTAAGTCTGATGACGTGAACGGTCGTACCAAGATGTATAAAAACATCGTGGACGGCAACCATCAGATGGAGCCGGGCATGCCAGAATCCTTCAACGTATTGTTGAAAGAGATTCGTTCGCTGGGTATCAACATCGAACTGGAAGACGAGTAATTCTCGCTCAAACAGGTCACTGCTGTCGGGTTAAAACCCGGCAGCGGATTGTGCTAACTCCGACGGGAGCAAATCCGTGAAAGATTTATTAAAGTTT
+
GGGGGGGGGGGGGGGGGGGGGGGGGGGGGGGGGGGGGGGGGGGGGGGGGGGGGGGGGGGGGGGGGGGGGGGGGGGGGGGGGGGGGGGGGGGGGGGGGGGGGGGGGGGGGGGGGGGGGGGGGGGGGGGGGGGGGGGGGGGGGGGGGGGGGGGGGGGGGGGGGGGGGGGGGGGGGGGGGGGGGGGGGGGGGGGGGGGGGGGGGGGGGGGGGGGGGGGGGGGGGGGGGGGGGGGGGGGGGGGGGGGGGGGGGGGGGGGGGGGGGGGGGGGGGGGGGGGGGGGGGGGGGGGGGGGGGGGGGGGGGGGGGGGGGGGGGGGGGGGGGGGGGGGGGGGGGGGGGGGGGGGGGGGGGGGGGGGGGGG
@M03461:520:000000000-LPCRK:1:1101:8621:2603 1:N:0:TTGCAACG+CAGAACTG
CGGATCCCCGATCCGTGGACTTGTCAGCGACTGAGGAAACAGACAATGCTTTAGCTGAGGATCGTCATCTCTATCACCTCAGCTTTAGCTATTGCAGGAAATGCTCACCGTTAAGTCTGATGACGTGAACGGTCGTACCAAGATGTATAAAAACATCGTGGACGGCAACCATCAGATGGAGCCGGGCATGCCAGAATCCTTCAACGTATTGTTGAAAGAGATTCGTTCGCTGGGTATCAACATCGAACTGGAAGACGAGTAATTCTCGCTCAAACAGGTCACTGCTGTCGGGTTAAAACCCGGCAGCGGATTGTGCTAACTCCGACGGGAGCAAATCCGTGAAAGATTTATTAAAGTTT
+
GGGGGGGGGGGGGGGGGGGGGGGGGGGGGGGGGGGGGGGGGGGGGGGGGGGGGGGGGGGGGGGGGGGGGGGGGGG@GGGGGGGGGGGGGGGGGGGGGGGGGGGGGGGGGGGGGGAFGGGGGGGGGGGGGGGGGGGGGGGGGGGGGGGGGGGGGGGGGGGGGGGGGGGGGGGGGGGGGGGGGGGGGGGGGGGGGGGGGGGGGGGGGGGGGGGGGGGGGGGGGGGGGGGGGGGGGGGGGGGGGGGGGGGGGGGGGGGGGGGGGGGGGGGGGGGGGGGGGGFFGGGGGGGGGGGGGGGGGGGGGGGGGGGGGGGGGGGGGGGGGGGGGGGGGGGGGGGGGGGGGGGGGGGGGGGGGGGGGGG
@M03461:520:000000000-LPCRK:1:1101:13921:2605 1:N:0:TTGCAACG+CAGAACTG
CGGATCCCCGATCCGTGGACTTGTCAGCGACTGAGGAAACAGACTGGTCGTGAGCTGAGGGTGAAGCCAATATGGCCCTCAGCATAAGTCAGTGCAGGAAATGCTCACCGTTAAGTCTGATGACGTGAACGGTCGTACCAAGATGTATAAAAACATCGTGGACGGCAACCATCAGATGGAGCCGGGCATGCCAGAATCCTTCAACGTATTGTTGAAAGAGATTCGTTCGCTGGGTATCAACATCGAACTGGAAGACGAGTAATTCTCGCTCAAACAGGTCACTGCTGTCGGGTTAAAACCCGGCAGCGGATTGTGCTAACTCCGACGGGAGCAAATCCGTGAAAGATTTATTAAAGTTT
+
GGGGGGGGGGGGGGGGGGGGGGGGGGGGGGGGGGGGGGGGGGGGGGGGGGGGGGGGGGGGGGGGGGGGGGGGGGGGGGGGGGGGGGGGGGGGGGGGGGGGGGGGGGGGGGGGGGGGGGGGGGGGGGGGGGGGGGGGGGGGGGGGGFGGGGGGGGGGGGGGGGGGGGGGGGGGGGGGGGGGGGGGGGGGGGGGGGGGGGGGGGGGGGGGGGGGGGGGGGGGGGGGGGGGGGGGGGGGGGGGGGGGGGGGGFGGGGGGGGGGGGGGGGDGGGGGGGGGGGGGGGGGGGGGGGGGGGGGGGGGGGGGGGGGGGGGGGGGGGGGGGGGGGGGGGGGGGGGGGGGGGGGGGGGGGGGGGGGGGG
@M03461:520:000000000-LPCRK:1:1101:22547:2610 1:N:0:TTGCAACG+CAGAACTG
CGGATCCCCGATCCGTGGACTTGTCAGCGACTGAGGAAACAGACGAAATCATTGCTGAGGTAGACGTCTTTTATAACCTCAGCATGCCTCTCTGCAGGAAATGCTCACCGTTAAGTCTGATGACGTGAACGGTCGTACCAAGATGTATAAAAACATCGTGGACGGCAACCATCAGATGGAGCCGGGCATGCCAGAATCCTTCAACGTATTGTTGAAAGAGATTCGTTCGCTGGGTATCAACATCGAACTGGAAGACGAGTAATTCTCGCTCAAACAGGTCACTGCTGTCGGGTTAAAACCCGGCAGCGGATTGTGCTAACTCCGACGGGAGCAAATCCGTGAAAGATTTATTAAAGTTT
+
GGGGGGGGGGGGGGGGGGGGGGGGGGGGEGGGGFFGGGFGGGGGGCFGFGGGGGDFGDGGGGGGGGFGGGGGGGG@GGGGGGGGGGGGGGAFGGGFGGDGGGGGGGGGGGFGGGGGGGGGGGGGGGGFGGGGGGFGGGGFGGGGGGGFFGGGGGGFFEFFBCFEEEEGEGEFGGGGGGGGGGGEGGGGFGGGGGGGGGGGGGGGGGCFGGGAFFGFGGEGGGGGGGGGGGFGGCGGGGGGGGGGFFFFGGGGFEFGGFCGGGGGGFFFFCGGGGGFCGGGGGG>GGGGGGGGGGF@CGGGGGGGGGGGDGGGGGGGGGFGGGGGGGFGFEDGDEEEGFGGGFDGGGGGGGGFCEGGGGF
@M03461:520:000000000-LPCRK:1:1101:17517:2649 1:N:0:TTGCAACG+CAGAACTG
CGGATCCCCGATCCGTGGACTTGTCAGCGACTGAGGAAACAGACGCAGATGATGCTGAGGGTCCGGCGTGGTTCCGCCTCAGCTGTCAGGCTTGCAGGAAATGCTCACCGTTAAGTCTGATGACGTGAACGGTCGTACCAAGATGTATAAAAACATCGTGGACGGCAACCATCAGATGGAGCCGGGCATGCCAGAATCCTTCAACGTATTGTTGAAAGAGATTCGTTCGCTGGGTATCAACATCGAACTGGAAGACGAGTAATTCTCGCTCAAACAGGTCACTGCTGTCGGGTTAAAACCCGGCAGCGGATTGTGCTAACTCCGACGGGAGCAAATCCGTGAAAGATTTATTAAAGTTT
+
GGGGGGGGGGGGGGGGGGGGGGGGGGGGGGGGGGGGGGGGGGGGGGGGGGGGGGGGGGGGGGGGGGGGGGGGGGGGGGGGGGGGGGGGGGGGGGGGGGGGGGGGGGGGGGGGGGGGGGGGGGGGGGGGGGGGGGGGGGGGGGGGGFGGGGGGGGGGGGGGGGGGGGGGGGGGGGGGGGGGGGGGGGGGGGGGGGGGGGGGGGGGGGGGGGGGGGGGGGGGGGGGGGGGGGGGGGGGGGGGGGGGGGGGGGGGGGGGGGGGGGGGGGGGGGGGGGGGGGGGGGG?GGGGGGGGGGGGGFGGGGGGGGGGGGGGGGGGGGGGGGGGGGGGGGGGGGGEGGGGGGGGGGGGGGGGGGGGGGG
@M03461:520:000000000-LPCRK:1:1101:20325:2659 1:N:0:TTGCAACG+CAGAACTG
CGGATCCCCGATCCGTGGACTTGTCAGCGACTGAGGAAACAGACGCACAAATGGCTGAGGTCTAAATCCCCTTTTACCTCAGCCTCGTGGAATGCAGGAAATGCTCACCGTTAAGTCTGATGACGTGAACGGTCGTACCAAGATGTATAAAAACATCGTGGACGGCAACCATCAGATGGAGCCGGGCATGCCAGAATCCTTCAACGTATTGTTGAAAGAGATTCGTTCGCTGGGTATCAACATCGAACTGGAAGACGAGTAATTCTCGCTCAAACAGGTCACTGCTGTCGGGTTAAAACCCGGCAGCGGATTGTGCTAACTCCGACGGGAGCAAATCCGTGAAAGATTTATTAAAG
+
GGGGGGGGGGGGGGGGGGGGGGGGGGGGGGGGG@FGGGGGGGGGGGGGGGGGGGGGGGGGGGGGGGGGGGGGGGG@GGGGGGGGGGGGGGGGGGGGGGGGGGGGGGGGGGGGGGGGGGGGGGGGGGGGGGGGGGGGGGGGGGGGGGGGGGGGGGGGGGGGGGGGGGGGGGGGGGGGGGGGGGGGGGGGGGGGGGGGGGGGGGGGGGGGGGGGGGGGGGGGGGGGGGGGGGGGGGGGGGGGGGGGGGGGGGGGGGGGGGGGGGGGGGGGGGGGGGGGGGGGGGGGGGGGGGGGGGGDGGGGGGGGGGGGGGGGGGGGGGGGGGGGGGGGGGGGGGGGGGGGGGGGGGGGGGGGGGGF
@M03461:520:000000000-LPCRK:1:1101:22711:2673 1:N:0:TTGCAACG+CAGAACTG
CGGATCCCCGATCCGTGGACTTGGCAGCGACTGAGGAAACAGACACTATAAGTGCTGAGGAATCTATTATAACTTGCCTCAGCGAACTCGACTGCAGGAAATGCTCACCGTTAAGTCTGATGACGTGAACGGTCGTACCAAGATGTATAAAAACATCGTGGACGGCAACCATCAGATGGAGCCGGGCATGCCAGAATCCTTCAACGTATTGTTGAAAGAGATTCGTTCGCTGGGTATCAACATCGAACTGGAAGACGAGTAATTCTCGCTCAAACAGGTCACTGCTGTCGGGTTAAAACCCGGCAGCGGATTGTGCTAACTCCGACGGGAGCAAATCCGTGAAAGATTTATTAAAGTTT
+
GGGGGGGGGGGGGGGGGGGGGGGGGGGGGGGGGGGGGGGGGGGGGGGGGGGGGGGGGGGGGGGGGGGGGGGGGGG@GGGGGGGGGGGGGGGGGGGGGGGGGGGGGGGGGGGGGGGGGGGGGGGGGGGGGGGGGGGGGGGGGGGGGGGGGGGGGGGGGGGGGGGGGGGGGGGGGGGGGGGGGGGGGGGGGGGGGGGGGGGGGGGGGGGGGGGGGGGGGGGGGGGGGGGGGGGGGGGGGGGGGGFGGFFGGGGGGGFGGGGGGGGGGGGGGGGGGGGGGGGGGGGGEGGGGGGGGGGGGGGGGGGGGGGGGGGGGGGGGGGGGGGGGGGGGGGGFGEGGGGGGGGGGGGGGGGGGGGGGGG
@M03461:520:000000000-LPCRK:1:1101:9652:2693 1:N:0:TTGCAACG+CAGAACTG
CGGATCCCCGATCCGTGGACTTGTCAGCGACTGAGGAAACAGACATAGGTCTGGCTGAGGGAAGCAATCATATGCGCCTCAGCGCAAACGATTGCAGGAAATGCTCACCGTTAAGTCTGATGACGTGAACGGTCGTACCAAGATGTATAAAAACATCGTGGACGGCAACCATCAGATGGAGCCGGGCATGCCAGAATCCTTCAACGTATTGTTGAAAGAGATTCGTTCGCTGGGTATCAACATCGAACTGGAAGACGAGTAATTCTCGCTCAAACAGGTCACTGCTGTCGGGTTAAAACCCGGCAGCGGATTGTGCTAACTCCGACGGGAGCAAATCCGTGAAAGATTTATTAAAGTTT
+
GGGGGGGGGGGGGGGGGGGGGGGGGGGGGGGGGFGGGGGGGGGGGGGGGGGGGGGGGGGGGGGGGGGGGGGGGGGGGGGGGGGGGGGGGGGGGGGGGGGGGGGGGGGGGGGGGGGGGGGGGGGGGGGGGGGGGGGGGGGGGGGGGGGGGGGGGGGGGGGGGGGGGGGGGGGGGGGGGGGGGGGGGGGGGGGGGGGGGGGGGGGGGGGGGGGGGGGGGGGGGGGGGGGGGGGGGGGGGGGGGGFGGFFGGGGGGGGGGGGGGGGGGGGGGGGGGGGGGGGGGGGGGGGGGFGGGGFBGGGGGGGGGGGGGGGGGGGGGGGGGGGGGGGGGGGGGGGGGGGGGGGGGGGGGGGGGGGF@GG
@M03461:520:000000000-LPCRK:1:1101:11075:2703 1:N:0:TTGCAACG+CAGAACTG
CGGATCCCCGATCCGTGGACTTGTCAGCGACTGAGGAAACAGACCTTTGGTGCGCTGAGGATAGATTGCAGAAGTACCTCAGCGCGTTCAGATGCAGGAAATGCTCACCGTTAAGTCTGATGACGTGAACGGTCGTACCAAGATGTATAAAAACATCGTGGACGGCAACCATCAGATGGAGCCGGGCATGCCAGAATCCTTCAACGTATTGTTGAAAGAGATTCGTTCGCTGGGTATCAACATCGAACTGGAAGACGAGTAATTCTCGCTCAAACAGGTCACTGCTGTCGGGTTAAAACCCGGCAGCGGATTGTGCTAACTCCGACGGGAGCAAATCCGTGAAAGATTTATTAAAGTTT
+
GGGGGGGGGGGGGGGGGGGGGGGGGGGGGGGGGGGGGGGGGGGGGGGGGGGDFGGEFFGGGGGGGGGGGGGGGGG@GGGGGGGGGGGGGGGGGGGGGGGGGGGGGGGGGGGGGGGGGGGGGGGGGGGGGGGGGGGGGGGGGGGGGGGGGGGGGGGGGGGGGGGGGGGGGGGGGGGGGGGGGGGGGGGGGGGGGGGGGGGGGGGGGGGGGGGGGGGGGGGGGGGGGGGGGGGGGGGGGGGGGGGGGGGGGGGGGGGGGGGGGGGGGGGGGGGGGGGGGGGGGGGGGGGGGGGGGGGDGGGGGGGGGGGGGGGGGGGGGGGGGGGGGGGGGGGGGGGGGGGGGGGGGGGGGGGGGGGGEGG
@M03461:520:000000000-LPCRK:1:1101:7656:2707 1:N:0:TTGCAACG+CAGAACTG
CGGATCCCCGATCCGTGGACTTGTCAGCGACTGAGGAAACAGACACGCCTGGCGCTGAGGACTTAACTTTCCGACGCCTCAGCTGTAGTCCATGCAGGAAATGCTCACCGTTAAGTCTGATGACGTGAACGGTCGTACCAAGATGTATAAAAACATCGTGGACGGCAACCATCAGATGGAGCCGGGCATGCCAGAATCCTTCAACGTATTGTTGAAAGAGATTCGTTCGCTGGGTATCAACATCGAACTGGAAAACGAGTAATTCTCGCTCAAACAGGTCACTGCTGTCGGGTTAAAACCCGGCAGCGGATTGTGCTAACTCCGACGGGAGCGAATCCGTGAAAGATTTATTAAAGTTT
+
GGGGGGGGGGGGGGGGGGGGGGGGGGGGGGGGGGGGGGGGGGGGGGGGGGGGGGGGGGGGGGGGGGGGGGGGGGG@GGGGGGGGGGGGGGGGGGGGGGGGGGGGGGGGGGGGGGGGGGGGGGGGGGGGGGGGGGGGGGGGGGGGGGGGGGGGGGGGGGGGGGGGGGGGGGGGGGGGGGGGGGGGGGGGGGGGGGGGGGGGGGGGGGGGGGGGGGGGGGGGGGGGGGGGGGGGGGGGGGGGGGGGGGFGGGGGGGGGGGGGGGGGGGGGGGGGGGGGGFGGGGGGGGGGGGGGGGGGGGGGGGGGGGGGGGGGGGGGGGGGGGGGGGGGGGFF,GGGGGGGGGGGGGGGGGGGGGGGGGG
@M03461:520:000000000-LPCRK:1:1101:13582:2724 1:N:0:TTGCAACG+CAGAACTG
CGGATCCCCGATCCGTGGACTTGTCAGCGACTGAGGAAACGGACGAGGCTACAGCTGAGGGATATTCATCGCGAATCCTCAGCTTATTAATATGCAGGAAATGCTCACCGTTAAGTCTGATGACGTGAACGGTCGTACCAAGATGTATAAAAACATCGTGGACGGCAACCATCAGATGGAGCCGGGCATGCCAGAATCCTTCAACGTATTGTTGAAAGAGATTCGTTCGCTGGGTATCAACATCGAACTGGAAGACGAGTAATTCTCGCTCAAACAGGTCACTGCTGTCGGGTTAAAACCCGGCAGCGGATTGTGCTAACTCCGACGGGAGCAAATCCGTGAAAGATTTATTAAAGTTT
+
GGGGGGGGGGGGGGGGGGGGGGGGGGGGGGGGGGGGGGGGGGGGGGGGGGGGGGGGGGGGGEGFGGGGGGGGGGGGGGGGGGGGGGGGGGGGGGGGGGGGGGGGGGGGGGGGGGGGGGGGGGGGGGGGGGGGGGGGGGGGGGGGGGGGGGGGGGGGGGGGGGGGGGGGGGGGGGGGGGGGGGGGGGGGGGGGGGGGGGGGGGGGGGGGGGGGGGGGGGGGGGGGGGGGGGGGGGGGGGGGGGGGGGGGGGGGGGGGGGGGGGGGGGGGGGGGGGGGGGGGGGGGGEGGGGGGGGGEGGGGGGGGGGGGGGGGGGGGGGGGGGGGGGGGGGGF@GGGGGGGGGGGGGGGGGGGGGGGGGG
@M03461:520:000000000-LPCRK:1:1101:24382:2732 1:N:0:TTGCAACG+CAGAACTG
CGGATCCCCGATCCGTGGACTTGTCAGCGACTGAGGAAACAGACGTAAACATAGCTGAGGCGTCTTATCTAAAAGACCTCAGCACTTAAAAATGCAGGAAATGCTCACCGTTAAGTCTGATGACGTGAACGGTCGTACCAAGATGTATAAAAACATCGTGGACGGCAACCATCAGATGGAGCCGGGCATGCCAGAATCCTTCAACGTATTGTTGAAAGAGATTCGTTCGCTGGGTATCAACATCGAACTGGAAGACGAGTAATTCTCGCTCAAACAGGTCACTGCTGTCGGGTTAAAACCCGGCAGCGGATTGTGCTAACTCCGACGGGAGCAAATCCGTGAAAGATTTATTAAAGTTT
+
GGGGGGGGGGGGGGGGGG7FGGGGGGGGGGGGEGGGGGGAFGFGGFGGGGGGGGFFGGGGGDEGGGFGGGGGGGGFGGGFGGGGGGGGGGGGGGGGGGGGGGGGGGGGGGGGGGGGGGGGGGGGGGGGGGGEEGGGGGGGGGGGGGFFGFCFGGGGGGGGGGGGGGFGFGGGFGGGGGGGGGGGGGGGGFFFFGGGGGGGGGDGGGFGGGFGDFGGGGGGGFFGGGGGGGGGFGGGGGFGGGFGFFGFFGGGGGGEFCGGGCCFGGGGGGFFFGGGFGFFGGGFEGEGGGGGGGGGGGGGGFGGGGGGGGGGGGGGGGGGDGGGGE@EFAGGGFCGDGFGGGGGGGFDGGGGFGGGFGG
@M03461:520:000000000-LPCRK:1:1101:24490:2738 1:N:0:TTGCAACG+CAGAACTG
CGGATCCCCGATCCGTGGACTTGTCAGCGACTGAGGAAACAGACTTTTCATGTGCTGAGGTTAAACGGCCTTTTTCCCTCAGCCTAGAACTTTGCAGGAAATGCTCACCGTTAAGTCTGATGACGTGAACGGTCGTACCAAGATGTATAAAAACATCGTGGACGGCAACCATCAGATGGAGCCGGGCATGCCAGAATCCTTCAACGTATTGTTGAAAGAGATTCGTTCGCTGGGTATCAACATCGAACTGGAAGACGAGTAATTCTCGCTCAAACAGGTCACTGCTGTCGGGTTAAAACCCGGCAGCGGATTGTGCTAACTCCGACGGGAGCAAATCCGTGAAAGATTTATTAAAGTTT
+
GGGGGGGGGGGGGGGGGGGGGGGGGGGGGGGGGGGGGGGGGGGGGGGGGGGGGGGGGGGGGGGGGGGGGGGGGGGGGGGGGGGGGGGGGGGGGGGGGGGGGGGGGGGGGGGGGGGGGGGGGGGGGGGGGGGGGGGGGGGGGGGGGGGFGGGGGGGGGGGGGGGGGGGGGGGGGGGGGGGGGGGGGGGGGGGGGGGGGGGGGGGGGGGGGGGGGGGGGGGGGGGGGGGGGGGGGGGGGGGGGGGGGGGGGGGGGGGGGGGGGGGGGGGGGGGGGGGGGGGGGGGGGGGGGGGGGGGGGGGGGGGGGGGGGGGGGGGGGGGGGGGGGGGGGGGGGGGGGGGGGGGGGGGGGGGGGGGGGGG
@M03461:520:000000000-LPCRK:1:1101:9740:2753 1:N:0:TTGCAACG+CAGAACTG
CGGATCCCCGATCCGTGGACTTGTCAGCGACTGAGGAAACAGACAGCTTCAAAGCTGAGGCAAATGGGTACATCTACCTCAGCCTAATTTCTTGCAGGAAATGCTCACCGTTAAGTCTGATGACGTGAACGGTCGTACCAAGATGTATAAAAACATCGTGGACGGCAACCATCAGATGGAGCCGGGCATGCCAGAATCCTTCAACGTATTGTTGAAAGAGATTCGTTCGCTGGGTATCAACATCGAACTGGAAGACGAGTAATTCTCGCTCAAACAGGTCACTGCTGTCGGGTTAAAACCCGGCAGCGGATTGTGCTAACTCCGACGGGAGCAAATCCGTGAAAGATTTATTAAAGTTT
+
GGGGGGGGGGGGGGGGGGGGGGGGGGGGGGGGGGGGGGGGGGGGGGGGGGGGGGGGGGGGGGGGGGGGGGGGGGG@GGGGGGGGGGGGGGGGGGGGGGGGGGGGGGGGGGGGGGGGGGGGGGGGGGGGGGGGGGGGGGGGGGGGGGGGGGGGGGGGGGGGGGGGGGGGGGGGGGGGGGGGGGGGGGGGGGGGGGGGGGGGGGGGGGGGGGGGGGGGGGGGGGGGGGGGGGGGGGGGGGGGGGGGGGGGGGGGGGGGGGGGGGGGGGGGGGGGGGGGGGGGGGGGGGGGGGGGGGGGGGGGGGGGGGGGGGGGGGGGGGGGGGGGGGGGGGGGGGGGGGGGGGGGGGGGGGGGGGGF@GG
@M03461:520:000000000-LPCRK:1:1101:17508:2755 1:N:0:TTGCAACG+CAGAACTG
CGGATCCCCGATCCGTGGACTTGTCAGCGACTGAGGAAACAGACGGAGGAGTAGCTGAGGCGCCTAGACTGTCAGGCCTCAGCTTGGGTCATTGCAGGAAATGCTCACCGTTAAGTCTGATGACGTGAACGGTCGTACCAAGATGTATAAAAACATCGTGGACGGCAACCATCAGATGGAGCCGGGCATGCCAGAATCCTTCAACGTATTGTTGAAAGAGATTCGTTCGCTGGGTATCAACATCGAACTGGAAGACGAGTAATTCTCGCTCAAACAGGTCACTGCTGTCGGGTTAAAACCCGGCAGCGGATTGTGCTAACTCCGACGGGAGCAAATCCGTGAAAGATTTATTAAAGTTT
+
GGGGGGGGGGGGGGGGGGGGGGGGGGGGGGGGGGGGGGGGGGGGGGGGGGGGGGGGGGGGGGGGGGGGGGGGGGGGGGGGGGGGGGGGGGGGGGGGGGGGGGGGGGGGGGGGGGGGGGGGGGGGGGGGGGGGGGGGGGGGGGGGGGGGGGGGGGGGGGGGGGGGGGGGGGGGGGGGGGGGGGGGGGGGGGGGGGGGGGGGGGGGGGGGGGGGGGGGGGGGGGGGGGGGGGGGGGGGGGGGGGGGGGGGGGGGGGGGGGGGGGGGGGGGGGGGGGGGGGGGGGGGGGGGGGGGGGGFGGGGGGGGGGGGGGGGGGGGGGGGGGGGGGGGGGGGGGGGGGGGGGGGGGGGGGGGGGGGGGG
@M03461:520:000000000-LPCRK:1:1101:24456:2756 1:N:0:TTGCAACG+CAGAACTG
CGGATCCCCGATCCGTGGACTTGTCAGCGACTGAGGAAACAGACCAGAATTATGCTGAGGTTATGCTCTACTATTCCCTCAGCAAGGGGTTTTGCAGGAAATGCTCACCGTTAAGTCTGATGACGTGAACGGTCGTACCAAGATGTATAAAAACATCGTGGACGGCAACCATCAGATGGAGCCGGGCATGCCAGAATCCTTCAACGTATTGTTGAAAGAGATTCGTTCGCTGGGTATCAACATCGAACTGGAAGACGAGTAATTCTCGCTCAAACAGGTCACTGCTGTCGGGTTAAAACCCGGCAGCGGATTGTGCTAACTCCGACGGGAGCAAATCCGTGAAAGATTTATTAAAGTTT
+
GGGGGGGGGGGGGGGGGGGGGGGGGGGGGGGGGGGGGGGGGGGGGGGGGGGGGGGGGGGGGGGGGGGGGGGGGGGGGGGGGGGGGGGGGFGGGGGGGGGGGGGGGGGGGGGGGGGGGGGGGGGGGGGGGGGGGGGGGGGGGGGGGGGGGGGGGGGFGGGGGGGGGGGGGGGGGGGGGGGGGGGGGGGGGGGGGGGGGGGGGGGGGGGGGGGGGGGGGGGGGGGGGGGGGGGGGGGGGGGGGGGGGGGGGGGGGGGGGGGGGGGGGGGGGGGGGGGGGGGGGGGGGGGGGGGGGGGGGGGGGGGGGGGGGGGGGGGGGGGGGGGGGGGGGGGGGGGGGGGGGGGGGGGGGGGGGGGGGGG
@M03461:520:000000000-LPCRK:1:1101:19571:2776 1:N:0:TTGCAACG+CAGAACTG
CGGATCCCCGATCCGTGGACTTGTCAGCGACTGAGGAAACAGACTGAAGGCTAGCTGAGGACTTATTGGTGATATCCCTCAGCACTTTAGTTTGCAGGAAATGCTCACCGTTAAGTCTGATGACGTGAACGGTCGTACCAAGATGTATAAAAACATCGTGGACGGCAACCATCAGATGGAGCCGGGCATGCCAGAATCCTTCAACGTATTGTTGAAAGAGATTCGTTCGCTGGGTATCAACATCGAACTGGAAGACGAGTAATTCTCGCTCAAACAGGTCACTGCTGTCGGGTTAAAACCCGGCAGCGGATTGTGCTAACTCCGACGGGAGCAAATCCGTGAAAGATTTATTAAAG
+
GGGGGGGGGGGGGGGGGGGGGGGGGGGGGGGGGGGGGGGGGGGGGGGGGGGGGGGGGGGGGGGGGGGGGGGGGGGGGGGGGGGGGGGGGGGGGGGGGGGGGGGGGGGGGGGGGGGGGGGGGGGGGGGGGGGGGGGGGGGGGGGGGGGGGGGGGGGGGGGGGGGGGGGGGGGGGGGGGGGGGGGGGGGGGGGGGGGGGGGGGGGGGGGGGGGGGGGGGGGGGGGGGGGGGGGGGGGGGGGGGGGGGGGGGGGGGGGGGGGGGGGGGFGGGGGGGGGGGGGGGGG?GGGGGGGGGGGEGGGGGGGGGGGGGGGGGGGGGGGGGGGGGGGGGGGGGGGGGGGGGGGGGGGGGGGGGGGF
@M03461:520:000000000-LPCRK:1:1101:16280:2847 1:N:0:TTGCAACG+CAGAACTG
CGGATCCCCGATCCGTGGACTTGTCAGCGACTGAGGAAACAGACCGCAACACCGCTGAGGACTGATTGCGGTTGAACCTCAGCACTTTACACTGCAGGAAATGCTCACCGTTAAGTCTGATGACGTGAACGGTCGTACCAAGATGTATAAAAACATCGTGGACGGCAACCATCAGATGGAGCCGGGCATGCCAGAATCCTTCAACGTATTGTTGAAAGAGATTCGTTCGCTGGGTATCAACATCGAACTGGAAGACGAGTAATTCTCGCTCAAACAGGTCACTGCTGTCGGGTTAAAACCCGGCAGCGGATTGTGCTAACTCCGACGGGAGCAAATCCGTGAAAGATTTATTAAAGTTT
+
GGGGGGGGGGGGGGGGGGGGGGGGGGGGGGGGGGGFFFGGGGGGGGGGGGGGGGGGGGGGGGGGGGGGGGGEGGG@GGGGGGGGGGGGGGGGGGGGGGGGGGGGGGGGGGGGGGGGGGGGGGGGGGGGGGGGGGGGGGGGGGGGGGGGGGGGGGGGGGGGGGGGFGGGGFGGGGGGGGGGGGDGGGGGGGGGGGGGGGGGGGGGGGGGGGGGGGGGGGGGGGGGGGGGGGGGGGGGGGGGGGFGGFFGGGGGGGGGGGGGFFGGGGGGGFGGGGGGGGGGGGG?GGGEGGEFGGGEGGGGGGGGGGGGGGGGGGGGGGCGGGGGGGCGCGGGGGGGGGGGGGGGGGGGGGGGGGGGGGG
@M03461:520:000000000-LPCRK:1:1101:12104:2847 1:N:0:TTGCAACG+CAGAACTG
CGGATCCCCGATCCGTGGACTTGTCAGCGACTGAGGAAACAGACAATTTTGCAGCTGAGGCAACGTCCTTTTTTCACCTCAGCGTGTCCCAGTGCAGGAAATGCTCACCGTTAAGTCTGATGACGTGAACGGTCGTACCAAGATGTATAAAAACATCGTGGACGGCAACCATCAGATGGAGCCGGGCATGCCAGAATCCTTCAACGTATTGTTGAAAGAGATTCGTTCGCTGGGTATCAACATCGAACTGGAAGACGAGTAATTCTCGCTCAAACAGGTCACTGCTGTCGGGTTAAAACCCGGCAGCGGATTGTGCTAACTCCGACGGGAGCAAATCCGTGAAAGATTTATTAAAGTTT
+
GGGGGGGGGGGGGGGGGGGGGGGGGGGGGGGGGGGGGGGGGGGGGGGGGGGGGGGGGGGGG=CFFGGGGGGGGGG@GG@G7GGGGGGGGGGGGFGGGGGGGGGGGGGGGGGGGGGGGGGGGGGGGGGGGGGGGGGGGGGGFGFFGGGGGGGGGGGGGGGGFEGFGGGGGFGGGGGGGGGGGGGGGGGGGGFGGGGFGGGGGGGGGGGGGGGGGGGGGGGGGGGGGGGGGGGFGGGGGGGGGGGGGGGGGGGGGFFGGGGGGGGGGGGGGGGGGGGGGGGFGGGGGGGGGGGGGGGGGFGGGGGGGGGGGGGGGGGGGGGGGGGGGGGGGGGGGGGGGGGGGGGGGGGGGGGGGGGGGGG
@M03461:520:000000000-LPCRK:1:1101:13350:2855 1:N:0:TTGCAACG+CAGAACTG
CGGATCCCCGATCCGTGGACTTGTCAGCGACTGAGGAAACAGACCCTAAAGCGGCTGAGGGTCTGATACTGTAGCTCCTCAGCTCTGGTTTTTGCAGGAAATGCTCACCGTTAAGTCTGATGACGTGAACGGTCGTACCAAGATGTATAAAAACATCGTGGACGGCAACCATCAGATGGAGCCGGGCATGCCAGAATCCTTCAACGTATTGTTGAAAGAGATTCGTTCGCTGGGTATCAACATCGAACTGGAAGACGAGTAATTCTCGCTCAAACAGGTCACTGCTGTCGGGTTAAAACCCGGCAGCGGATTGTGCTAACTCCGACGGGAGCAAATCCGTGAAAGATTTATTAAAGTTT
+
GGGGGGGGGGGGGGGGGGGGGGGGGGGGGGGGGGGGGGGGGGGGGGGGGGGGGGGGGGGGGGGGGGGGGGGGGGG@GGGGGGGGGGGGGGGGGGGGGGGGGGGGGGGGGGGGGGGGGGGGGGGGGGGGGGGGGGGGGGGGGGGGGGGGGGGGGGGGGGGGGGGGGGGGGGGGGGGGGGGGGGGGGGGGGGGGGGGGGGGGGGGGGGGGGGGGGGGGGGGGGGGGGGGGGGGGGGGGGGGGGGGGGGGGGGGGGGGGGGGGGGGGGGGGGGGGGGGGGGGGGGGGGGGGGGGGGGGGGGGGGGGGGGGGGGGGGGGGGGGGGGGGGGGGGGGGGGGGGGGGGGGGGGGGGGGGGGGGGGG
@M03461:520:000000000-LPCRK:1:1101:7908:2867 1:N:0:TTGCAACG+CAGAACTT
CGGATCCCCGATCCGTGGACTTGTCAGCGACTGAGGAAACAGACCCCATTCAGGCTGAGGATACCAGATATCAGTGCCTCAGCCCCGCCCGATGCAGGAAATGCTCACCGTTAAGTCTGATGACGTGAACGGTCGTACCAAGATGTATAAAAACATCGTGGACGGCAACCATCAGATGGAGCCGGGCATGCCAGAATCCTTCAACGTATTGTTGAAAGAGATTCGTTCGCTGGGTATCAACATCGAACTGGAAGACGAGTAATTCTCGCTCAAACAGGTCACTGCTGTCGGGTTAAAACCCGGCAGCGGATTGTGCTAACTCCGACGGGAGCAAATCCGTGAAAGATTTATTAAAGTTT
+
GGGGGGG8FCFFGGGGGGDGGGGGGGGGC@FGGGGGGGGGGGGGCGCGGGGGGGAEGGCDFCF<FGGFGFCGFGEAFGDEFFCFGGCF@FGGGGGCBABFFGFGGGGG?EFCFGFGFFDFEGGGGGGGGGF>FFGGGGGGCFGGGFFFCFCFFGGGGGGGGGGGEEEGFFEGGFG@FDC,>CEFGGGGGGGGGGFGDFGFGGCFGFGC7?GFGGGGGFGGGGGDGGGGGFGGGGGGFGGGGGFGFFGGCGDGGGGFACGGFF@ECDEF:EE<?AGGGGF8FEGDFCGDGGGGFGGEECEEGFGGGGGGGGGGGGGEGFGGGGGGFCFGFFGGGEF7CGGGGGGGGGD<DFCGGFEEEFF
@M03461:520:000000000-LPCRK:1:1101:23049:2869 1:N:0:TTGCAACG+CAGAACTG
CGGATCCCCGATCCGTGGACTTGTCAGCGACTGAGGAAACAGACAGCCGACTTGCTGAGGGGCGTTAATTGATAAACCTCAGCACAACCCAATGCAGGAAATGCTCACCGTTAAGTCTGATGACGTGAACGGTCGTACCAAGATGTATAAAAACATCGTGGACGGCAACCATCAGATGGAGCCGGGCATGCCAGAATCCTTCAACGTATTGTTGAAAGAGATTCGTTCGCTGGGTATCAACATCGAACTGGAAGACGAGTAATTCTCGCTCAAACAGGTCACTGCTGTCGGGTTAAAACCCGGCAGCGGATTGTGCTAACTCCGACGGGAGCAAATCCGTGAAAGATTTATTAAAGTTT
+
GGGGGGGGGGGGGGGGGGGGGGGGGGGGGGGGGGGGGGGGGGGGGFGGGGGGGGGGGGGGGGGGGGGGGGGGGGG@GGGGGGGGGGFGGGGGGGGGGGGGGGGGGGGGGGGGGGGGGGGGGGGGGGGGGGGGGGGGGGGGGGGGGGGGGGGGGGGGGGGFGGGGGGGGGGGGGGGGGGGGGGGGGGGGGGGGGGGGGGGGGGGGGGGGGGGGGGGGGGGGGGGGGGGGGGGGGFFGGGGGGGGGGGFGGGGGGGFGGGGGGGFFFFGGGGGGGGGGGGGGGGGGGGGGGGGGGGGEGGGGGGGGGGGGGGGGGGGGGGGGGGGGGGGGFFGGGGDGGGGGGGGGGGGGFGGGGGGFEGF
@M03461:520:000000000-LPCRK:1:1101:17149:2873 1:N:0:TTGCAACG+CAGAACTG
CGGATCCCCGATCCGTGGACTTGTCAGCGACTGAGGAAACAGACTAAAAAATAGCTGAGGCCGTGTGTAGTTCACGCCTCAGCGAGAGAAGGTGCAGGAAATGCTCACCGTTAAGTCAGATGACGTGAACGGTCGTACCAAGATGTATAAAAACATCGTGGACGGCAACCATCAGATGGAGCCGGGCATGCCAGAATCCTTCAACGTATTGTTGAAAGAGATTCGTTCGCTGGGTATCAACATCGAACTGGAAGACGAGTAATTCTCGCTCAAACAGGTCACTGCTGTCGGGTTAAAACCCGGCAGCGGATTGTGCTAACTCCGACGGGAGCAAATCCGTGAAAGATTTATTAAAGTTT
+
GGGGGGGGGGGGGGGGGGGGGGGGGGGGGGGGGGGGGGGGGGGGGGGGGGGGGGGGGGGGGGGGGGGGGGGGGGGGGGGGGGGGGGGGGGGGGGGGGGGGGGGGGGGGGGGGGGGGGGGGGGGGGGGGGGGGGGGGGGGGGGGGGGGGGGGGGGGGGGGGGGGGGGGGGGGGGGGGGGGGGGGGGGGGGGGGGGGGGGGGGGGGGGGGGGGGGGGGGGGGGGGGGGGGGGGGGGGGGGGGGGGGGGGGGGGGGGGGGGGGGGGGGGGGGGGGGGGGGGGGGGGGGGGGGGGGGGGFGGGGGGGGGGGGGGGGGGGGGGGGGGGGGGGGGGGGGGGGGGGGGGGGGGGGGGGGGGGGGGG
@M03461:520:000000000-LPCRK:1:1101:20125:2890 1:N:0:TTGCAACG+CAGAACTG
CGGATCCCCGATCCGTGGACTTGTCAGCGACTGAGGAAACAGACGACACGTATGCTGAGGTCGTAATTTCATAATTCCTCAGCAGCCGACGGTGCAGGAAATGCTCACCGTTAAGTCTGATGACGTGAACGGTCGTACCAAGATGTATAAAAACATCGTGGACGGCAACCATCAGATGGAGCCGGGCATGCCAGAATCCTTCAACGTATTGTTGAAAGAGATTCGTTCGCTGGGTATCAACATCGAACTGGAAGACGAGTAATTCTCGCTCAAACAGGTCACTGCTGTCGGGTTAAAACCCGGCAGCGGATTGTGCTAACTCCGACGGGAGCAAATCCGTGAAAGATTTATTAAAG
+
GGGGGGGGFGGGGGGGGGGGGGGGGGGGGGGGGGGGGGGGGGGGGGGGGGGGGGGGGGGGGFFFFGGGGGGGGGG@GFGGGGGGGGGGGGGGGGGGGGGGGGGGGGGGGGGGGGGGGGGGGGGGGGGGGGGGGGGGGGGGGGGGGGGGGGGGGGGGGGGGGGGGGGGGGGGGGGGGGGGGGGGGGGGGGGGGGGGGGGGGGGGGGGGGGGGGGGGGGGGGGGGGEGGGGGGGGGGGGGGGGGFGGGGGGGFGGGGGGGGGGGGGGGGGGGGGGGGGGGGGGGGGGGGGGGGGGGGCGGGGGGGGGGGGGGGGGGGGGGGGGGGGGGGGGGGGGGGDGGGGGGGGGGGGGGGGGFDF
@M03461:520:000000000-LPCRK:1:1101:10699:2911 1:N:0:TTGCAACG+CAGAACTG
CGGATCCCCGATCCGTGGACTTGTCAGCGACTGAGGAAACAGACACGGGTATGGCTGAGGGCACTCCTGAGTGTCCCCTCAGCATTGTTACGTGCAGGAAATGCTCACCGTTAAGTCTGATGACGTGAACGGTCGTACCAAGATGTATAAAAACATCGTGGACGGCAACCATCAGATGGAGCCGGGCATGCCAGAATCCTTCAACGTATTGTTGAAAGAGATTCGTTCGCTGGGTATCAACATCGAACTGGAAGACGAGTAATTCTCGCTCAAACAGGTCACTGCTGTCGGGTTAAAACCCGGCAGCGGATTGTGCTAACTCCGACGGGAGCAAATCCGTGAAAGATTTATTAAAGTTT
+
GGGGGGGGGGGGGGGGGGGGGGGGGGGGGGGGGFGGGGGGGGGGGGGGGGGGGGGGGGGGGGGGGGGGGGGGGGGGGGGGGGGGGGGGGGGGGGGGGGGGGGGGGGGGGGGGGGGGGGGGGGGGGGGGGGGGGGGGGGGGGGGGGGGGGGGGGGGGGGGGGGGGGGGGGGGGGGGGGGGGGGGGGGGGGGGGGGGGGGGGGGGGGGGGGGGGGGGGGGGGGGGGGGGGGGGGGGGGGGGGGGGGGGGGGGGGGGGGGGGGGGGGGGGGGGGGGGGGGGGGGGG?GGGGDGGGGGGGGGGGGGGGGGGGGGGGGGGGGGGGGGGGGGGGGGGGGGGGGGGGGGGGGGGGGGGGGGGF8GG
@M03461:520:000000000-LPCRK:1:1101:6855:2930 1:N:0:TTGCAACG+CAGAACTG
CGGATCCCCGATCCGTGGACTTGTCAGCGACTGAGGAAACAGACTGATAGGAGGCTGAGGTCGCGATGATACCTAACCTCAGCTAAACATGATGCAGGAAATGCTCACCGTTAAGTCTGATGACGTGAACGGTCGTACCAAGATGTATAAAAACATCGTGGACGGCAACCATCAGATGGAGCCGGGCATGCCAGAATCCTTCAACGTATTGTTGAAAGAGATTCGTTCGCTGGGTATCAACATCGAACTGGAAGACGAGTAATTCTCGCTCAAACAGGTCACTGCTGTCGGGTTAAAACCCGGCAGCGGATTGTGCTAACTCCGACGGGAGCAAATCCGTGAAAGATTTATTAAAGTTT
+
GGGGGGGGGGGGGGGGGGGGGGGGGGGGGGGGGGGGGGGGGGGGGGGGGGGGGGGGGGGGGGGGGGGGGGGGGGG@GGGFFGGGGGGGGGGGGGGGGGGGGGGGGFGGGGGGGGGGGGGFFFGGGGEGGGGGGGGGGGGGGGGGGFGGGGGGGGGGGGGGGGGGGGGGGGGGGGGGGGGGGGGGGGGGGGGGGGGGGGGGGGGGGGGGGGGGGGGGGGGGGGGGGGGGGGGGGGGGGGFGGGGGGGGGGGGGGGGGGGGGGGGGGGGGGFGGGGGGFGGGGGGGGGGGGGGGGGGGGGGGGGGGGGGGGGGGGGGGGGGGGGGGGGGGGGGGGGGGGGGGGGGGGGGGGGGGGGGGGGG
@M03461:520:000000000-LPCRK:1:1101:13493:2932 1:N:0:TTGCAACG+CAGAACTG
CGGATCCCCGATCCGTGGACTTGTCAGCGACTGAGGAAACAGACTCCTGTACTGCTGAGGATTGTAGAGATGGTGGCCTCAGCACTAAGGTTTGCAGGAAATGCTCACCGTTAAGTCTGATGACGTGAACGGTCGTACCAAGATGTATAAAAACATCGTGGACGGCAACCATCAGATGGAGCCGGGCATGCCAGAATCCTTCAACGTATTGTTGAAAGAGATTCGTTCGCTGGGTATCAACATCGAACTGGAAGACGAGTAATTCTCGCTCAAACAGGTCACTGCTGTCGGGTTAAAACCCGGCAGCGGATTGTGCTAACTCCGACGGGAGCAAATCCGTGAAAGATTTATTAAAGTTT
+
GGGGGGGGGGGGGGGGGGGGGGGGGGGGGGGGGGGGGGGGGGGGGGGGGGGGGGGGGGGGGEGGGGGGGGGGGGGGGGGGGGGGGGGGGGGGGGGGGGGGGGGGGGGGGGGGGGGGGGGGGGGGGGGGGGGGGGGGGGGGGGGGGGGGGGGGGGGGGGGGGGGGGGGGGGGGGGGGGGGGGGGGGGGGGGGGGGGGGGGGGGGGGGGGGGGGGGGGGGGGGGGGGGGGGGGGGGGGGGGGGGGGGGGGGGGGGGGGGGGGGGGGGGGGGGGGGGGGGGGGGGGGGGGGGGGGGGGGGGGGGGGGGGGGGGGGGGGGGGGGGGGGGGGGGGGGFGGGGGGGGGGGGGGGGGGGGGGGGGG
@M03461:520:000000000-LPCRK:1:1101:14131:2934 1:N:0:TTGCAACG+CAGAACTG
CGGATCCCCGATCCGTGGACTTGTCAGCGACTGAGGAAACAGACATACTCTTAGCTGAGGAAGATAGTCGGAGTAGCCTCAGCGTTGGGTTCTGCAGGAAATGCTCACCGTTAAGTCTGATGACGTGAACGGTCGTACCAAGATGTATAAAAACATCGTGGACGGCAACCATCAGATGGAGCCGGGCATGCCAGAATCCTTCAACGTATTGTTGAAAGAGATTCGTTCGCTGGGTATCAACATCGAACTGGAAGACGAGTAATTCTCGCTCAAACAGGTCACTGCTGTCGGGTTAAAACCCGGCAGCGGATTGTGCTAACTCCGACGGGAGCAAATCCGTGAAAGATTTATTAAAGTTT
+
GGGGGGGGGGGGGGGGGGGGGGGGGGGGGGGGGGGGGGGGGGGGGGGGGGGGGGGGGGGGFGGGGGGGGGGGGGGGGGGGGGGGGGGGGGGGGGGGGGGGGGGGGGGGGGGGGGGGGGGDGGGGGGGGGGGGGGGGGGGGGGGGGGGGGGGGGGGGGGGGGGGGGGGGGGGGGGGGGGGGGGGGGGGGGGGGGGGGGGGGGGGGGGGGGGGGGGGGGGGGGGGGGGGGGGGGGGGGGGGGGGGGGGFGGGFFGGGGGGGGGGGGGGGGGGGGGGGFGGGGGGGGGGGGGGGGGGGGGGGGGGGGGGGGGGGGGGGGGGGGGGGGGGGGGGGGGGGGGGGGGGGGGGGGGGGGGGGGGGG
@M03461:520:000000000-LPCRK:1:1101:17985:2937 1:N:0:TTGCAACG+CAGAACTG
CGGATCCCCGATCCGTGGACTTGTCAGCGACTGAGGAAACAGACTATATCTTAGCTGAGGGAAAATATTCTCAGGGCCTCAGCCAAGAGTAATGCAGGAAATGCTCACCGTTAAGTCTGATGACGTGAACGGTCGTACCAAGATGTATAAAAACATCGTGGACGGCAACCATCAGATGGAGCCGGGCATGCCAGAATCCTTCAACGTATTGTTGAAAGAGATTCGTTCGCTGGGTATCAACATCGAACTGGAAGACGAGTAATTCTCGCTCAAACAGGTCACTGCTGTCGGGTTAAAACCCGGCAGCGGATTGTGCTAACTCCGACGGGAGCAAATCCGTGAAAGATTTATTAAAGTTT
+
GGGGGGGFFGGFGGGGGGGGGEGFGGFGGGGGEGGGGGGGGFFGGFGGGGGGGGGGGGGGGEFGGGGGGGGGGGFGGGGGGGGGGGGGGGGGGFFEGGGGGGGGGGGGGGGGGGGGGGGBFGFGFF?BFGGGGGGGGGGGFGGFGGGGGFGCFEGGGGGGFFGGGGGGGGGGGGGGGGGGGGGGGGGGGGGGGGGGGGFFGGGGGEFGGGGFGGGGGGGGGGGGGGGGGGGGGGGGGGGGGGFGGGFGGGGGGGGGFGGGGGGGGGGGGFGGGFGFBGGFGGGGG@ECGGGGGGGGGFGGGGGDGGGGGGGGGGGGGGGGGGGGGGGGGGGGGGGEGGGGGGGGGFFGGGGGGGFGGGG
@M03461:520:000000000-LPCRK:1:1101:8082:2952 1:N:0:TTGCAACG+CAGAACTG
CGGATCCCCGATCCGTGGACTTGTCAGCGACTGAGGAAACAGACGATAGCTACGCTGAGGGCCTGACATCACTTAACCTCAGCGGTTATACGTGCAGGAAATGCTCACCGTTAAGTCTGATGACGTGAACGGTCGTACCAAGATGTATAAAAACATCGTGGACGGCAACCATCAGATGGAGCCGGGCATGCCAGAATCCTTCAACGTATTGTTGAAAGAGATTCGTTCGCTGGGTATCAACATCGAACTGGAAGACGAGTAATTCTCGCTCAAACAGGTCACTGCTGTCGGGTTAAAACCCGGCAGCGGATTGTGCTAACTCCGACGGGAGCAAATCCGTGAAAGATTTATTAAAGTTT
+
GGGGGGGGGGGGGGGGGGGGGGGGGGGGGGGGGGGGGGGGGGGGGGGGGGGGGGGGGGGGGGGGGGGGGGGGGGGGGGGGGGGGGGGGGGGGGGGGGGGGGGGGGGGGGGGGGGGGGGGGGGGGGGGGGGGGGGGGGGGGGGGGGGGGGGGGGGGGGGGGGGGGGGGGGGGGGGGGGGGGGGGGGGGGGGGGGGGGGGGGGGGGGGGGGGGGGGGGGGGGGGGGGGGGGGGGGGGGGGGGGGGGGGGGGGGGGGGGGGGGGGGGGGGGGGGGGGGGGGGGGGGGGGGGGGGGGGGGGGGGGGGGGGGGGGGGGGGGGGGGGGGGGGGGGGGGGGGGGGGGGGGGGGGGGGGGGGGGGGG
@M03461:520:000000000-LPCRK:1:1101:13721:2984 1:N:0:TTGCAACG+CAGAACTG
CGGATCCCCGATCCGTGGACTTGTCAGCGACTGAGGAAACAGACACCAGTCGGGCTGAGGACTGGACAAAAACGTGCCTCAGCAAGAATTTTTGCAGGAAATGCTCACCGTTAAGTCTGATGACGTGAACGGTCGTACCAAGATGTATAAAAACATCGTGGACGGCAACCATCAGATGGAGCCGGGCATGCCAGAATCCTTCAACGTATTGTTGAAAGAGATTCGTTCGCTGGGTATCAACATCGAACTGGAAGACGAGTAATTCTCGCTCAAACAGGTCACTGCTGTCGGGTTAAAACCCGGCAGCGGATTGTGCTAACTCCGACGGGAGCAAATCCGTGAAAGATTTATTAAAGTTT
+
GGGGGGGGGGGGGGGGGGGGGGGGGGGGGGGGGGGGGGGGGGGGGGGGGGGGGGGGGGGGGCFGGGGGGGGGGGGGGGGGGGGGGGGGGGGGGGGGGGGGGGGGGGGGGGGGGGGGGGGGGGGGGGGGGGGGGGGGGGGGGGGGGGGGGGGGGGGGGGGGGGGFFGGGGGGGGGGGGGFGGGGGGGGGGGGGGGGGGGGGGGGGGGGGGGGGGGGGGGGGGGGGGGGGGGGGGGGGGGGGGGGGGGGGGGGGGGGGGGGGGGGGGGGGGFFGGGGGGGGGGGGGGGGGGGGGGGGGGGGDGGGGGGGGGGGGGGGGGGGGGGGGGGGGGGGGGGGGGGGGGGGGGGGGGGGGGGGGGGG
@M03461:520:000000000-LPCRK:1:1101:10156:3032 1:N:0:TTGCAACG+CAGAACTG
CGGATCCCCGATCCGTGGACTTGTCAGCGACTGAGGAAACAGACCAGGTATATGCTGAGGGACAGATAGAAGCGTTCCTCAGCATTTGGATTTGCAGGAAATGCTCACCGTTAAGTCTGATGACGTGAACGGTCGTACCAAGATGTATAAAAACATCGTGGACGGCAACCATCAGATGGAGCCGGGCATGCCAGAATCCTTCAACGTATTGTTGAAAGAGATTCGTTCGCTGGGTATCAACATCGAACTGGAAGACGAGTAATTCTCGCTCAAACAGGTCACTGCTGTCGGGTTAAAACCCGGCAGCGGATTGTGCTAACTCCGACGGGAGCAAATCCGTGAAAGATTTATTAAAGTTT
+
GGGGGGGGGGGGGGGGGGGGGGGGGGGGGGGGGGGGGGGGGGGGGGGGGGGGGGGGGGGGGGGGGGGGGGGGGGGGGGGGGGGGGGGGGGGGGGGGGGGGGGGGGGGGGGGGGGGGGGGGGGGGGGGGGGGGGGGGGGGGGGGGGGGGGGGGGGGGGGGGGGGGGGGGGGGGGGGGGGGGGGGGGGGGGGGGGGGGGGGGGGGGGGGGGGGGGGGGGGGGGGGGGGGGGGGGGGGGGGGGGGGGGGFGGGGGGGGGGGGGGGGGGGGGGGGGGGGGGGGGGGGGDGGGGGGGGGGGGGGGGGGGGGGGGGGGGGGGGGGGGGGGGGGGGGGGGGGGGGGGGGGGGGGGGGGGGGGGGGG
@M03461:520:000000000-LPCRK:1:1101:9735:3032 1:N:0:TTGCAACG+CAGAACTA
CGGATCCCCGATCCGTGGACTTGTCAGCGACTGAGGAAACAGACTTTTATTTTGCTGAGGAAGTGATTATCCCTGTCCTCAGCATCTTTTGTTGCAGGAAATGCTCACCGTTAAGTCTGATGACGTGAACGGTCGTACCAAGATGTATAAAAACATCGTGGACGGCAACCATCAGATGGAGCCGGGCATGCCAGAATCCTTCAACGTATTGTTGAAAGAGATTCGTTCGCTGGGTATCAACATCGAACTGGAAGACGAGTAATTCTCGCTCAAACAGGTCACTGCTGTCGGGTTAAAACCCGGCAGCGGATTGTGCTAACTCCGACGGGAGCAAATCCGTGAAAGATTTATTAAAGTTT
+
GGGGGGGGGGGGGGGGGGGGGGGGGGGGGGGGGGGGGGGGGGGGGGGGGGGGGGGGGGGGGGGGGGGGGGGGGGGGGGGGGGGGGGGGGGGGGGGGGGGGGGGGGGGGGGGGGGGGGGGGGGGGGGGGGGGGGGGGGGGGGGGGGGGGGGGGGGGGGGGGGGGGGGGGGGGGGGGGGGGGGGGGGGGGGGGGGGGGGGGGGGGGGGGGGGGGGGGGGGGGGGGGGGGGGGGGGGGGGGGGGGGGGGGGGGGGGGGGGGGGGGGGGGGGGGGGGGGGGGGGGGG?GGGGGGGGGGGGGGGGGGGGGGGGGGGGGGGGGGGGGGGGGGGGGGGGGGGGGGGGGGGGGGGGGGGGGGGFCGG
@M03461:520:000000000-LPCRK:1:1101:23663:3073 1:N:0:TTGCAACG+CAGAACTG
CGGATCCCCGATCCGTGGACTTGTCAGCGACTGAGGAAACAGACTGTTCTCATGCTGAGGATCGTTATGCGTCATTCCTCAGCAAGATACAATGCAGGAAATGCTCACCGTTAAGTCTGATGACGTGAACGGTCGTACCAAGATGTATAAAAACATCGTGGACGGCAACCATCAGATGGAGCCGGGCATGCCAGAATCCTTCAACGTATTGTTGAAAGAGATTCGTTCGCTGGGTATCAACATCGAACTGGAAGACGAGTAATTCTCGCTCAAACAGGTCACTGCTGTCGGGTTAAAACCCGGCAGCGGATTGTGCTAACTCCGACGGGAGCAAATCCGTGAAAGATTTATTAAAGTTT
+
GGGGGGGGGGGGGGGGGGGGGGGGGGGGGGGGGGGGGGGGGGGGGFFGGGGGGGGGGGGGGGGGGGGGGGGGGGGGGG?GGGGGGGDFGGGG@GGCGFGGFFFGDGCGB?EEGGGGGGGGCGGEFGCGGEGFGECE>FGGC:FFFFFGGGGGFFGGGFFBFCEFEGGFFGGGGGGGFGDDGFEFGGGGGFFFGGGFFFFFGGGGGGGGGFGGGFGGGGGGGGGGGGGGGGGGEGGGGGGGEFGGGGGGGGGGGGGDGGGGGGGGGGGGGGGGGGGGGGGGGGGGGGGGGGGGGGGEGGGGGGGGGGGGGGGGGGGGGGGGGGGGGGGGGGGGGGGGGGGGGGGGGGGGGGGGGGGGGGG
@M03461:520:000000000-LPCRK:1:1101:11000:3077 1:N:0:TTGCAACG+CAGAACTG
CGGATCCCCGATCCGTGGACTTGTCAGCGACTGAGGAAACAGACACGATCTGTGCTGAGGTAGCGATGATAGCATCCCTCAGCTATCCCGGATGCAGGAAATGCTCACCGTTAAGTCTGATGACGTGAACGGTCGTACCAAGATGTATAAAAACATCGTGGACGGCAACCATCAGATGGAGCCGGGCATGCCAGAATCCTTCAACGTATTGTTGAAAGAGATTCGTTCGCTGGGTATCAACATCGAACTGGAAGACGAGTAATTCTCGCTCAAACAGGTCACTGCTGTCGGGTTAAAACCCGGCAGCGGATTGTGCTAACTCCGACGGGAGCAAATCCGTGAAAGATTTATTAAAGTTT
+
GGGGGGGGGGGGGGGGGGGGGGGGGGGGGGGGGGGGGGGGGGGGGGGGGGGGGGGGGGGGGGGGGGGGGGGGGGGGGGGGGGGGGGGGGGGGGGGGGGGGGGGGGGGGGGGGGGGGGGGGGGGGGGGGGGGGGGGGGGGGGGGGGGGGGGGGGGGGGGGFGGGGGGGGGGGGGGGGGGGGGGGGGGGGGGGGGGGGGGGGGGGGGGGGGGGGGGGGGGGGGGGGGGGGGGGGGGGGGGGGGGGGGGGGFFGGGGGGGGGGGGGGGGGGGGGGGGGGGGGGGGGGGGGGGGGGGGGGGGGGGDGGGGGGGGGGGGGGFGGGGGGGGGGGGGGGGGGGFGGGGGGGGGGGGGGGGGFE8GG
@M03461:520:000000000-LPCRK:1:1101:19916:3080 1:N:0:TTGCAACG+CAGAACTG
CGGATCCCCGATCCGTGGACTTGTCAGCGACTGAGGAAACAGACTAATAAAGAGCTGAGGTGAAATCCGAGAAGAACCTCAGCCTGTGTTCGTGCAGGAAATGCTCACCGTTAAGTCTGATGACGTGAACGGTCGTACCAAGATGTATAAAAACATCGTGGACGGCAACCATCAGATGGAGCCGGGCATGCCAGAATCCTTCAACGTATTGTTGAAAGAGATTCGTTCGCTGGGTATCAACATCGAACTGGAAGACGAGTAATTCTCGCTCAAACAGGTCACTGCTGTCGGGTTAAAACCCGGCAGCGGATTGTGCTAACTCCGACGGGAGCAAATCCGTGAAAGATTTATTAAAG
+
GGGGGGGGGGGGGGGGGGGGGGGGGGGGGGGGGGGGGGGGGGGGGGGGGGGGGGGGGGGGGGGGGGGGGGGGGGGGGGGGGGG?GGGGGGGGGGGGGGGGGGGGGGGGGGGGGGGGGGGGGGGGGGGGGGFGGGGGGGGGGGGGGGGGGGGGGGGGGGGGGGGGGGGGGGGGGGGGGGGGGGGGGGGGGGGGGGGGGGGGGGGGGGGGGGGGGGGGGGGGGGGGGGGGGGGGGGGGGGGGGGGGGGGGGGGGGGGGGGGGGGGGGGGGGGGGGGGGGGGGGGGGGGGGGGGGGGGEGGGGGGGGGGGGGGGGGGGGGGGGGDGGGGGGGGGGGGGGGGGGGGGGGGGGFGGGGGFF
@M03461:520:000000000-LPCRK:1:1101:21586:3080 1:N:0:TTGCAACG+CAGAACTG
CGGATCCCCGATCCGTGGACTTGTCAGCGACTGAGGAAACAGACCTACATTTAGCTGAGGTAAGCACAATAGGAACCCTCAGCCTCACGAACTGCAGGAAATGCTCACCGTTAAGTCTGATGACGTGAACGGTCGTACCAAGATGTATAAAAACATCGTGGACGGCAACCATCAGATGGAGCCGGGCATGCCAGAATCCTTCAACGTATTGTTGAAAGAGATTCGTTCGCTGGGTATCAACATCGAACTGGAAGACGAGTAATTCTCGCTCAAACAGGTCACTGCTGTCGGGTTAAAACCCGGCAGCGGATTGTGCTAACTCCGACGGGAGCAAATCCGTGAAAGATTTATTAAAG
+
GGGGGGGGGGGGGGGGGGGGGGFGGGGGGGGGGFGGEGGGGGGGGGGGGGGGGGGGGGGGGFAFGGGGGGGGCFGGGGGFCFGG?GAFG=GGGGGFGGGGGGFGGGGGGGGGDFGGGGGGGFGGGGGGGGGGGGCGE<FGGGGGGGGGGGGGGGGGGGGGGGGGFGFGGGGGGGGGGGDFGFGGGCFGGGGGFFGEFFGGGGGGGGGGGGGGGGGFGEFGGGGGGGGGGGGGGGGGGGFGGGFGFFFGGGGFGGFGGFGGFGGEEFEGFAFFFGGGGFFFF=CGEGGGGGGGFAC7@GGGGGGGGGGGGGGGGGGGDFEGGDGGGGGGGGGGFCG@GGGGGFGDGGGGGGGGDFGF
@M03461:520:000000000-LPCRK:1:1101:19627:3086 1:N:0:TTGCAACG+CAGAACTG
CGGATCCCCGATCCGTGGACTTGTCAGCGACTGAGGAAACAGACTAAATGGACGCTGAGGTGTACTCTGGAAAGTGCCTCAGCGCTTCCACTTGCAGGAAATGCTCACCGTTAAGTCTGATGACGTGAACGGTCGTACCAAGATGTATAAAAACATCGTGGACGGCAACCATCAGATGGAGCCGGGCATGCCAGAATCCTTCAACGTATTGTTGAAAGAGATTCGTTCGCTGGGTATCAACATCGAACTGGAAGACGAGTAATTCTCGCTCAAACAGGTCACTGCTGTCGGGTTAAAACCCGGCAGCGGATTGTGCTAACTCCGACGGGAGCAAATCCGTGAAAGATTTATTAAAG
+
GGGGGEEFGGGGGGGGGGGGGGGGGGGGGGGGGGGGGGGGGGGGGGFGGGGGGEEEGGGDFGGGGGGGGFFGFGC?FFCFF9FDGGGGFFGGGFFEFGE:<EFGEEFG?GFEFFG?GEGCGB?FEGCFGGG>FGDGGGGGGGADD>GGGFGFGGFDGGGCEECGCFFEGCG?FGGGG?>8>EEGGCEGGCFEGGGGFFGGGFFGGGF=CGEGFECGFGGGC:7FGFFGGGGGGGGGGGGEG=EFGGGGGGFFGEFEEFGGGGFEGGF<E?/F?F=9GGGGFFEGGGGGCFFEGGGCGGGEGGGGGGGGGFFAFAFF9FGGF7B@F@,,DFAC?GGEGFAGGGGGFFEFGE9GFAGG
@M03461:520:000000000-LPCRK:1:1101:12048:3101 1:N:0:TTGCAACG+CAGAACTG
CGGATCCCCGATCCGTGGACTTGTCAGCGACTGAGGAAACAGACTGTTCATCGGCTGAGGTTGCTGTTTATCTTATCCTCAGCTTACCTGCCTGCAGGAAATGCTCACCGTTAAGTCTGATGACGTGAACGGTCGTACCAAGATGTATAAAAACATCGTGGACGGCAACCATCAGATGGAGCCGGGCATGCCAGAATCCTTCAACGTATTGTTGAAAGAGATTCGTTCGCTGGGTATCAACATCGAACTGGAAGACGAGTAATTCTCGCTCAAACAGGTCACTGCTGTCGGGTTAAAACCCGGCAGCGGATTGTGCTAACTCCGACGGGAGCAAATCCGTGAAAGATTTATTAAAGTTT
+
GGGGGGGGGGGGGGGGGGGGGGGGGGGGGGGGGGGGGGGGGGGGGGGGGGGGGGGGGGGGGGGGGGGGGGGGGGG@GGGGGGGGGGGGGGGGGGGGGGGGGGGGGGGGGGGGGGGGGGGGGGGGGGGGGGGGGGGGGGGGGGGGGGGGGGGGGGGGGGGGGGGGGGGGGGGGGGGGGGGGGGGGGGGGGGGGGGGGGGGGGGGGGGGGGGGGGGGGGGGGGGGGGGGGGGGGGGGGGGGGGGGGGGGGGGGGGGGGGGGGGGGGGFGGGGGGGGGGGGGGGGGGGGGGGGGGGGGGGGGGGGGGGGGGGGGGGGGGGGGGGGGGGGGGGGGGGGGGGGGGGGGGGGGGGGGGGGGGGGG
@M03461:520:000000000-LPCRK:1:1101:22009:3109 1:N:0:TTGCAACG+CAGAACTG
CGGATCCCCGATCCGTGGACTTGTCAGCGACTGAGGAAACAGACCAATATCACGCTGAGGAACAATAGAGACTTCCCCTCAGCTCATTTTCTTGCAGGAAATGCTCACTGTTAAGTCTGATGACGTGAACGGTCGTACCAAGATGTATAAAAACATCGTGGACGGCAACCATCAGATGGAGCCGGGCATGCCAGAATCCTTCAACGTATTGTTGAAAGAGATTCGTTCGCTGGGTATCAACATCGAACTGGAAGACGAGTAATTCTCGCTCAAACAGGTCACTGCTGTCGGGTTAAAACCCGGCAGCGGATTGTGCTAACTCCGACGGGAGCAAATCCGTGAAAGATTTATTAAAGTTT
+
GGGGGGGGGGGGGGGGGGGGGGGGGGGGGGGGGGGGGGGGGGGGGGGGGGGGGGGGGGGGFGGGGGGGGGGGGGGGGGGGGGGGGGGGGGGGGGGGGGGGGGGGGGGGGGGGGGGGGGGGGGGGGGGGGGGGGGGGGGGGGGGGGGGGGGGGGGGGGGGGGGGGGGGGGGGGGGGGGGGGGGGGGGGGGGGGGGGGGGGGGGGGGGGGGGGGGGGGGGGGGGGGGGGGGGGGGGFGGGGGGGGGGGGGGGGGGGGGGGGGGGGGGGGGGGFGGGGGGGGGGGGGGGGGGGGGGGGGGGGGGGGGGGGGGGGGGGGGGGGGGGGGGGGGGGGGFGEGGGGGGGGGGGGGGGGGGGGGEGG
@M03461:520:000000000-LPCRK:1:1101:20269:3113 1:N:0:TTGCAACG+CAGAACTG
CGGATCCCCGATCCGTGGACTTGTCAGCGACTGAGGAAACAGACTACCCGCGTGCTGAGGTGCGTCAAACATTGATCCTCAGCACGTCACAGTGCAGGAAATGCTCACCGTTAAGTCTGATGACGTGAACGGTCGTACCAAGATGTATAAAAACATCGTGGACGGCAACCATCAGATGGAGCCGGGCATGCCAGAATCCTTCAACGTATTGTTGAAAGAGATTCGTTCGCTGGGTATCAACATCGAACTGGAAGACGAGTAATTCTCGCTCAAACAGGTCACTGCTGTCGGGTTAAAACCCGGCAGCGGATTGTGCTAACTCCGACGGGAGCAAATCCGTGAAAGATTTATTAAAG
+
GGGGGGGGGGGGGGGGGGGGGGGGGGGGGGGGGGGGGGGGGGGGGGGGGGGGGGGGGGGGGGGGGGGGGGGGGGG@GGGGGGGGGGGGGGGGGGGGGGGGGGGGGGGGGGFGGGGGGGGGGGGGGGGGGGGGGGGGGGGGGGGGGGGGGGGGGGGGGGGGGGGGGGGGGGGGGGGGGGGGGGGGGGGGGGGGGGGGGGGGGGGGGGGGGGGGGGGGGGGGGGGGGGGGGGGFEGGGGGGGGGGGGGGGGGGGGGGGGGGGGGGGGGGGGGGGGGGGGGGGGGGGGGGGGGGGGGGCGGGGGGGGGGGGGGGGGGGGGGGGGGGGGGGGGGGGGGGGGGGGGGGGGGGGGGGGGGGF
@M03461:520:000000000-LPCRK:1:1101:20228:3117 1:N:0:TTGCAACG+CAGAACTG
CGGATCCCCGATCCGTGGACTTGTCAGCGACTGAGGAAACAGACTAGTGCAGAGCTGAGGTGAGTCATGGGTGCAGCCTCAGCGGTACTACGTGCAGGAAATGCTCACCGTTAAGTCTGATGACGTGAACGGTCGTACCAAGATGTATAAAAACATCGTGGACGGCAACCATCAGATGGAGCCGGGCATGCCAGAATCCTTCAACGTATTGTTGAAAGAGATTCGTTCGCTGGGTATCAACATCGAACTGGAAGACGAGTAATTCTCGCTCAAACAGGTCACTGCTGCCGGGTTAAAACCCGGCAGCGGATTGTGCTAACTCCGACGGGAGCAAATCCGTGAAAGATTTATTAAAG
+
FGDC@FGGGGGDGEGGGGEFFGGGFFGGE7CFEFFFGGFGFGDFGGGGGGEGGGGEGGFFGGGFEFEDGC@F:FGDGFDE@GFGGG@FGGGGGGGGGFDEF?GFFCFFFEA?FFFFE<GGGGGGGGGGGGFEGGG@FFEGFDGGGA75@=F@>FECEEGGGFGFGGGFFFFFGGFEGG?CC>ECGGGFG6EGFGGFFFFFFCGFGGGGEGDCGFGGGFAGGGGGGCDGGGGFEBDGFGGGGGFGEFFEEGFGGEF?<EEFE?D@CGFAFFFEFDGFF<EFGFG6GCEEFFCGFCD,CBB@@<GGGEBFGCGGGEFCFEBGDGGGGGDFC<GFFCFEEGGGFGGGGGGDFFCFFGFC
@M03461:520:000000000-LPCRK:1:1101:10275:3123 1:N:0:TTGCAACG+CAGAACTG
CGGATCCCCGATCCGTGGACTTGTCAGCGACTGAGGAAACAGACCGCCTCCACGCTGAGGGTTGCATCTTACGAGACCTCAGCAGATTGGTCTGCAGGAAATGCTCACCGTTAAGTCTGATGACGTGAACGGTCGTACCAAGATGTATAAAAACATCGTGGACGGCAACCATCAGATGGAGCCGGGCATGCCAGAATCCTTCAACGTATTGTTGAAAGAGATTCGTTCGCTGGGTATCAACATCGAACTGGAAGACGAGTAATTCTCGCTCAAACAGGTCACTGCTGTCGGGTTAAAACCCGGCAGCGGATTGTACTAACTCCGACGGGAGCAAATCCGTGAAAGATTTATTAAAGTTT
+
GGGGGGGGGGGGGGGGGGGGGGGGGGGGGGGGGGGGGGGGGGGGGGGGGGGGGGGGGGGGGGGGGGGGGGGGGGG@GGGGGGGGGGGGGGGGGGGGGGGGGGGGGGGGGGGGGGGGGGGGGGGGGGGGGGGGGGGGGGGGGGGGGGGGGGGGGGGGGGGGGGGGGGGGGGGGGGGGGGGGGGGGGGGGGGGGGGGGGGGGGGGGGGGGGGGGGGGGGGGGGGGGGGGGGGGGGGGGGGGGGGGGGGGGGGGGGGGGGGGGGGGGGGGGGGGGGGGGGGGGGGG?GGGGGGGGGGGGGGGGGGGGGGGGGGGGGGGGGGGGDGGGGGGGGGGGGGGGGGGGGGGGGGGGGGGGGGGF8GG
@M03461:520:000000000-LPCRK:1:1101:19523:3126 1:N:0:TTGCAACG+CAGAACTG
CGGATCCCCGATCCGTGGACTTGTCAGCGACTGAGGAAACAGACTATTCTACAGCTGAGGAATACGAAAGGGATTCCCTCAGCACCATTTGTTGCAGGAAATGCTCACCGTTAAGTCTGATGACGTGAACGGTCGTACCAAGATGTATAAAAACATCGTGGACGGCAACCATCAGATGGAGCCGGGCATGCCAGAATCCTTCAACGTATTGTTGAAAGAGATTCGTTCGCTGGGTATCAACATCGAACTGGAAGACGAGTAATTCTCGCTCAAACAGGTCACTGCTGTCGGGTTAAAACCCGGCAGCGGATTGTGCTAACTCCGACGGGAGCAAATCCGTGAAAGATTTATTAAAG
+
GGGGGGGGGGGGGGGGGGGGGGGGGGGGGGGGGGGGGGGGGGGGGGGGGGGGGGGGGGGGGCCFGGGGGGGGGGGGGGGGGGGGGGFGGGGGGFGGGGGGGGGGGGGGGGGGGGGGGGGGGGGGGGGGGGGGGGGGGGGGGGGGGGGGGGGGGGGGGGGGGGGGGGGGGGGGGGGGGGGGGGGGGGGGGGGGGGGGGGGGGGGGGGGGGGGGGGGGGGGGGGGGGGGGGGGGGGGGGGGGGGGGGGGGGGGGGGGGGGGGGGGGGGGGGGGGGGGGGGGGGGGGGGGGGGGGGGGEGGGGGGGGGGGGGGGGGGGGGGGGGGGGGGGGGGGGGGGGGGGGGGGGGGGGGGGGGGGF
@M03461:520:000000000-LPCRK:1:1101:8249:3135 1:N:0:TTGCAACG+CAGAACTG
CGGATCCCCGATCCGTGGACTTGTCAGCGACTGAGGAAACAGACTGATACTATGCTGAGGGTGACTTTCTACATCACCTCAGCGAAGTGTTATGCAGGAAATGCTCACCGTTAAGTCTGATGACGTGAACGGTCGTACCAAGATGTATAAAAACATCGTGGACGGCAACCATCAGATGGAGCCGGGCATGCCAGAATCCTTCAACGTATTGTTGAAAGAGATTCGTTCGCTGGGTATCAACATCGAACTGGAAGACGAGTAATTCTCGCTCAAACAGGTCACTGCTGTCGGGTTAAAACCCGGCAGCGGATTGTGCTAACTCCGACGGGAGCAAATCCGTGAAAGATTTATTAAAGTTT
+
GGGGGGGGGGGGGGGGGGGGGGGGGGGGGGGGGGGGGGGGGGGGGGGFGGGGGGGGGGGGGGGGGGGGGGGGGGG@GGGGGGGGGGGGGGGGGGGGGGGGGGGGGGGGGGGGGGGGGGGGGGGGGGGGGGGGGGGGGGGGGGGGGGGGGGGGGGGGGGGGGGGGGGGGGGGGGGGGGGGGGGGGGGGGGGGGGGGGGGGGGGGGGGGGGGGGGGGGGGGGGGGGGGGGGGFGGGGGGGGGGGGGGFFFGGGGGGGGGGGGGGGGGGGGGGGGGGGGGGGFGGGGGGGGGGGGGGGGGGGGGGGGGGGGGGGGGGGGGGGGGGGGGGGGGGGGGGGGEGGGGGGGGGGGGGGGGGGGGGG
@M03461:520:000000000-LPCRK:1:1101:10914:3147 1:N:0:TTGCAACG+CAGAACTG
CGGATCCCCGATCCGTGGACTTGTCAGCGACTGAGGAAACAGACCAGGGAACTGCTGAGGAAGAGAGGCAGCACATCCTCAGCTGGGGTCGATGCAGGAAATGCTCACCGTTAAGTCTGATGACGTGAACGGTCGTACCAAGATGTATAAAAACATCGTGGACGGCAACCATCAGATGGAGCCGGGCATGCCAGAATCCTTCAACGTATTGTTGAAAGAGATTCGTTCGCTGGGTATCAACATCGAACTGGAAGACGAGTAATTCTCGCTCAAACAGGTCACTGCTGTCGGGTTAAAACCCGGCAGCGGATTGTGCTAACTCCGACGGGAGCAAATCCGTGAAAGATTTATTAAAGTTT
+
GGGGGGGGGGGGGGGGGGGGGGGGGGGGGGGGGGGGGGGGGGGGGGGGGGGGGGGGGGGGGGGGGGGGGGGGGGG@GGGGGGGGGGGGGGGGGGGGGGGGGGGGGGGGGGGGGGGGGGGGGGGGGGGGGGGGGGGGGGGGGGGGGGGFGGGGGGGGGGGGGGGGGGGGGGGGGGGGGGGGGGGGGGGGGGGGGGGGGGGGGGGGGGGGGGGGGGGGGGGGGGGGGGGGGGGGGGGGGGGGGGFGGGGGGGGGGGGGGGGGGGGGGGGGGGGGGGGGGGGGGGGGGGGGGGGGGGGGGGGGGGGGGGGGGGGGGGGGGGGGGGGGGGGGGGGGGGGGGGGGGGGGGGGGGGGGGGGF@GG
@M03461:520:000000000-LPCRK:1:1101:24513:3148 1:N:0:TTGCAACG+CAGAACTG
CGGATCCCCGATCCGTGGACTTGTCAGCGACTGAGGAAACAGACGAATAGAACGCTGAGGTCAGAAAGGGTCAACGCCTCAGCCCCTCAAGATGCAGGAAATGCTCACCGTTAAGTCTGATGACGTGAACGGTCGTACCAAGATGTATAAAAACATCGTGGACGGCAACCATCAGATGGAGCCGGGCATGCCAGAATCCTTCAACGTATTGTTGAAAGAGATTCGTTCGCTGGGTATCAACATCGAACTGGAAGACGAGTAATTCTCGCTCAAACAGGTCACTGCTGTCGGGTTAAAACCCGGCAGCGGATTGTGCTAACTCCGACGGGAGCAAATCCGTGAAAGATTTATTAAAGTTT
+
GGGGGGGGGGGGGGGGGGGGGGGGGGGGGGGGGGGGGGGGGGGGGGGGGGGGGGGGGGGGFGGGGGGGGGGGGGGGGG@GGGGGGGGGGGGGGGGGGGGGGGGGGGGGGGGGG@G6GGGGGGGGGGGGGGGGGGGGGGGGGGGGGGGGGGGGGGGGGGGGGGGGGGGGGGGGGGGGGGGGGGGGGGGGGGGGGGGGGGGGGGGGGGGGGGGGGGGGGGGGGGGGGGGGGGGGGFFGGGGGGGGGGGGGGGGGGGGGGGGGGGGGGGGGGGGGGGGGGGGGGGG?GGGGGGGGGGGGGFGGGGGGGGGFGGGGGGGGGGGGGGGGGGGFGGGGGGGGGGGGGGGGGGGGGGGGGGGGGGG
@M03461:520:000000000-LPCRK:1:1101:11972:3154 1:N:0:TTGCAACG+CAGAACTG
CGGATCCCCGATCCGTGGACTTGTCAGCGACTGAGGAAACAGACGTCTTAAGTGCTGAGGTTCCTAATCCAAACACCCTCAGCGTGAGCAGATGCAGGAAATGCTCACCGTTAAGTCTGATGACGTGAACGGTCGTACCAAGATGTATAAAAACATCGTGGACGGCAACCATCAGATGGAGCCGGGCATGCCAGAATCCTTCAACGTATTGTTGAAAGAGATTCGTTCGCTGGGTATCAACATCGAACTGGAAGACGAGTAATTCTCGCTCAAACAGGTCACTGCTGTCGGGTTAAAACCCGGCAGCGGATTGTGCTAACTCCGACGGGAGCAAATCCGTGAAAGATTTATTAAAGTTT
+
GGGGGGGGGGGGGGGGGGGGGGGGGGGGGGGGGGGGGGGGGGGGGGGGGGGGGGGGGGGGGGGGGGGGGGGGGGGGGGGGGGGG?GGGGG?GGGGGGGGGGGGGGGGGGGGGGGGGGGGGGGGGGGGGGGGGGGGGGGGGGGGGGGGGGGGGGGGGGGGGGGGGGGGGGGGGGGGGGGGGGGGGGGGGGGGGGGGGGGGGGGGGGGGGGGGGGGGGGGGGGGGGGGGGGGGGGGGGGGGGGGFGGGGGGGGGGGGGGGGGGGGGGGGGGGGGGGGGGGGGGGGGGGGGGGGGGGGGGGGGGGDGGGGGGGGGGGGGGGGGGGGGGGGGGGGGGGGGGGGGGGGGGGGGGGGGGGGGGGG
@M03461:520:000000000-LPCRK:1:1101:14037:3180 1:N:0:TTGCAACG+CAGCACTG
CGGATCCCCGATCCGTGGACTTGTCAGCGACTGAGGAAACAGACAATGAGAAGGCTGAGGTGGTTTTTTCTATGCCCCTCAGCTGGAGGGGCTGCAGGAAATGCTCACCGTTAAGTCGGATGACGTGAACGGTCGTACCAAGATGTATAAAAACATCGTGGACGGCAACCATCAGATGGAGCCGGGCATGCCAGAATCCTTCAACGTATTGTTGAAAGAGATTCGTTCGCTGGGTATCAACATCGAACTGGAAGACGAGTAATTCTCGCTCAAACAGGTCACTGCTGTCGGGTTAAAACCCGGCAGCGGATTGTGCTAACTCCGACGGGAGCAAATCCGTGAAAGATTTATTAAAGCTT
+
@@FECFFCFF:@F@<CC+6CC@FF@FGDGEBC7CEFACFGA@EFGG<,6C,CCEFGCGE@9FG?FE6CFCGCEECFC=?=><59=46:63@B>FBF9AF=AEAE9B<FEB48C7?9?3>84C2FGB:6=>F98>C?7FCFEFFF?<FC;AD=A?8>FG:FB?FFBA>B:BCFFGGD9CGGGDEGFCEEE?C<E8D:CGFFFFCEFFCFDEFEDEGGGGFEDCGGECD=CGFG67GFF;GGDGFEFE<>E9=GGGFFF?GFG=7=GGFFEF?EC?AFFGFFE>E?C@FCGGFFC,CF@CGFGEGDGGGGGGGGGEECGGGEECCFFGFECGGGFC:F@FGGGGGGFECC9C<EDEFGDGF
@M03461:520:000000000-LPCRK:1:1101:25067:3183 1:N:0:TTGCAACG+CAGAACTG
CGGATCCCCGATCCGTGGACTTGTCAGCGACTGAGGAAACAGACGTGGTTTCCGCTGAGGGCCTTTGGATAGATTGCCTCAGCTGCTTCGCTTGCAGGAAATGCTCACCGTTAAGTCTGATGACGTGAACGGTCGTACCAAGATGTATAAAAACATCGTGGACGGCAACCATCAGATGGAGCCGGGCATGCCAGAATCCTTCAACGTATTGTTGAAAGAGATTCGTTCGCTGGGTATCAACATCGAACTGGAAGACGAGTAATTCTCGCTCAAACAGGTCACTGCTGTCGGGTTAAAACCCGGCAGCGGATTGTGCTAACTCCGACGGGAGCAAATCCGTGAAAGATTTATTAAAGTTT
+
GGGGGGGGGGGGGGGGGGGGGGGGGGGGGGGGGGGGGGGGGGGGGGGGGGGGGGGGGGGGGGGGGGGGGGGGGGGGGGGGGGGGGGGGGGGGGGGGGGGGGGGGGGGGGGGGGGGGGGGGGGGGGGGGGGGGGGGGGGGGGGGGGGGGGGGGGGGGGGGGGGGGGGGGGGGGGGGGGGGGGGGGGGGGGGGGGGGGGGGGGGGGGGGGGGGGGGGGGGGGGGGGGGGGGGGGGGGGGGGGGGGGGGGGGGGGGGGGGGGGGGGGGGGGGGGGGGGGGGGGGGGGGGGGGGGGGGGGGGGGGGGGGGGGGGGGGGGGGGGGGGGGGGGGGGGGGGGGGGGGGGGGGGGGGGGGGGGGGGG
@M03461:520:000000000-LPCRK:1:1101:18167:3184 1:N:0:TTGCAACG+CAGAACTG
CGGATCCCCGATCCGTGGACTTGTCAGCGACTGAGGAAACAGACCAGCCGTTGGCTGAGGATAAGTCGTCTGGTCCCCTCAGCGTGGACCAAGTGCAGGAAATGCTCACCGTTAAGTCTGATGACGTGAACGGTCGTACCAAGATGTATAAAAACATCGTGGACGGCAACCATCAGATGGAGCCGGGCATGCCAGAATCCTTCAACGTATTGTTGAAAGAGATTCGTTCGCTGGGTATCAACATCGAACTGGAAGACGAGTAATTCTCGCTCAAACAGGTCACTGCTGTCGGGTTAAAACCCGGCAGCGGATTGTGCTAACTCCGACGGGAGCAAATCCGTGAAAGATTTATTAAAGTTT
+
GGGGGGGGGGGGGGGGGGGGGGGGGGGGGGGGGGGGGGGGGGGGGGGGGGGGGGGGGGGGGGGGGGGGGGGGGGGGGGGGGGGGGGGGGGGGG@GGGGGGGGGGGGGGGGGGGGGGGGGGGGGGGGGGGGGGGGGGGGGGGGGGGGGGGGGGGGGGGGFGGFGGGGGGGGGGGGGGGGGGGGGGGGGGGGGGGGGGGGGGGGGGGGGGGFGGGGGGGGGGGGGGGGGGGGGGGFGGGGGGGGFGGGGGGGGGGGGGGGGGGGGGGGGGGGGGGGGGGGGGGGGGGGGGGGGGGGGFFGFGGGGGGDGGGGGGGGGGGGGGGGGGGGGGGGGGGGGGEGGGGGGGGGGGGGGGGGGGGGGG
@M03461:520:000000000-LPCRK:1:1101:22899:3197 1:N:0:TTGCAACG+CAGAACTG
CGGATCCCCGATCCGTGGACTTGTCAGCGACTGAGGAAACAGACTGGCTCAGGGCTGAGGTACCTATCGAATTGTACCTCAGCTTGATCATGTGCAGGAAATGCTCACCGTTAAGTCTGATGACGTGAACGGTCGTACCAAGATGTATAAAAACATCGTGGACGGCAACCATCAGATGGAGCCGGGCATGCCAGAATCCTTCAACGTATTGTTGAAAGAGATTCGTTCGCTGGGTATCAACATCGAACTGGAAGACGAGTAATTCTCGCTCAAACAGGTCACTGCTGTCGGGTTAAAACCCGGCAGCGGATTGTGCTAACTCCGACGGGAGCAAATCCGTGAAAGATTTATTAAAGTTT
+
GGGGGGGGGGGGGGGGGGGGGGGGGGGGGGGGGGGGGGGGGGGGGEFGFGGGGGGGGGGGGGGGGGGGGGGGGGGGGGGGGGGGGGGGGGGGGGGGGGGGGGGGG0GGGGGGGGGGGGGGGGGGGGGGGGGGGGGGGGGGGGGGGGGGGGGGGGGGGGGGGGGGGGGGGGGGGGGGGGGGGGGGGGGGGGGGGFGGGGGGGGGGGGGGGGGGGGGGGGGGGGGGGGGGGGGGGGGGGGGGGGFGGGGGGGGGGGGGGGGGGGGCGGEGGGGGGGGGGGGGGGFGGGGGGGGGGGGGGGGGGGGGGGGGGGGGGGGGGGGGGGGGGGGGGGGGGFCGGGGGGGGGGGGGGGGGGGGGFGG
@M03461:520:000000000-LPCRK:1:1101:7665:3198 1:N:0:TTGCAACG+CAGAACTG
CGGATCCCCGATCCGTGGACTTGTCAGCGACTGAGGAAACAGACGACTTAGAAGCTAGGTGTTTACAAAATCTTACCTCAGCGGGATTACATGCAGGAAATGCTCACCGTTAAGTCTGATGACGTGAACGGTCGTACCAAGATGTATAAAAACATCGTGGACGGCAACCATCAGATGGAGCCGGGCATGCCAGAATCCTTCAACGTATTGTTGAAAGAGATTCGTTCGCTGGGTATCAACATCGAACTGGAAGACGAGTAATTCTCGCTCAAACAGGTCACTGCTGTCGGGTTAAAACCCGGCAGCGGATTGTGCTAACTCCGACGGGAGCAAATCCGTGAAAGATTTATTAAAGTTT
+
GGGGGGGGGGGGGGGGGGGGGGGGGFGGGGGGGGGGDGGGGGGGGGGGGGGGGGGGGGGGGGGGGGGFGGFGGGGGGG@@G@GGGGGGG?GGGGGGGGGGGFGDFFFDFGGGGGGFGFFGFFGGF?FFGGDFEFFGGGGGGG<<=FFGGGGGGF@DFGGCBFFGFFGGGGGGGGGGGGFGGFGGGGCEFGFFGGGFGGGGGGGGGFGGGGGGGGGGGGGGGGGGGGGGGGGGGFGGGGGGFGGGGGGGGGGGGGGDGGGGGGGGGGGGGGGGGGDGGGDGGGGGGGEGGGGGGGGGGGGGGGGGGGGGGGGGGGFEGEGGGGGGGFFCGGGGGGGGGGGGGGGGGGGGGGGGGGGGGG
@M03461:520:000000000-LPCRK:1:1101:11591:3214 1:N:0:TTGCAACG+CAGAACTG
CGGATCCCCGATCCGTGGACTTGTCAGCGACTGAGGAAACAGACAGATATCGCGCTGAGGACCTCCCTCGACCCACCCTCAGCGTCATGACGTGCAGGAAATGCTCACCGTTAAGTCTGATGACGTGAACGGTCGTACCAAGATGTATAAAAACATCGTGGACGGCAACCATCAGATGGAGCCGGGCATGCCAGAATCCTTCAACGTATTGTTGAAAGAGATTCGTTCGCTGGGTATCAACATCGAACTGGAAGACGAGTAATTCTCGCTCAAACAGGTCACTGCTGTCGGGTTAAAACCCGGCAGCGGATTGTGCTAACTCCGACGGGAGCAAATCCGTGAAAGATTTATTAAAGTTT
+
GGGGGGGGGGGGGGGGGGGGGGGGGGGGGGGGGGGGGGGGGGGGGGGGGGGGGGGGGGGGGDFGGGGGGGGGGGGGGGGGGGGGGGGGGGGGGGGGGGGGGGGGGGGGGGGGDGGGGGGGGGGGGGGGGGGGGGGGGGGGGGGGGGGGGGGGGGGFFGGGGGGGFGGGGGGGGFGGGGGDGFEGGGGGGGGGFGGGGGGGGGGFGGGGGGGGGGGGGGGGGGGGGGGGGGGGGGGGGGGFFCFGGFGFGGGGGGGGGGGGGGGGGGGGGGGGGGGGGGGGGGGGGGGGGGGGGGGGGGGCGGGGGGGGGGGGGGGGFFGGGGGGGGGGGGFGGGGGGGGGGGGGGGGGGGGGGFGGGGG
@M03461:520:000000000-LPCRK:1:1101:6451:3226 1:N:0:TTGCAACG+CAGAACTG
CGGATCCCCGATCCGTGGACTTGTCAGCGACTGAGGAAACAGACGCCATTCTAGCTGAGGTTGAATTACAACTTAGCCTCAGCGATTAGACATGCAGGAAATGCTCACCGTTAAGTCTGATGACGTGAACGGTCGTACCAAGATGTATAAAAACATCGTGGACGGCAACCATCAGATGGAGCCGGGCATGCCAGAATCCTTCAACGTATTGTTGAAAGAGATTCGTTCGCTGGGTATCAACATCGAACTGGAAGACGAGTAATTCTCGCTCAAACAGGTCACTGCTGTCGGGTTAAAACCCGGCAGCGGATTGTGCTAACTCCGACGGGAGCAAATCCGTGAAAGATTTATTAAAGTTT
+
GGGGGGGGGGGGGGGGGGGGGGGGGGGGGGGGGGGGGGGGGGGGGGGGGGGGGGGGGGGGGGGGGGGGGGFGGGGGGGGGGGGGGGGGGGGGGGGGGGGGGGGGGGGGGGGGGGGGGGGGGGGGGGGGGGGGGGGGGGGGGGGGGGGGGGGGGGGGGGGGGGGGGGGGGGGGGGGGGGGGGGGGGGGGGGGGGGGGGGGGGGGGGGGGGGGGGGGGGGGGGGGGGGGGGGGGGGGGGGGGGGFGGGGGGGGGGGGGGGGGGGGGGGGGGGGGGGGGGGGGGGG?GGGGGGGGGGGGGGGGGGGGGGGGGGGGGGGGGGGGGGGGGGGGGGGGGGGGFGGGGGGGGGGGGGGGGGGGGGG
@M03461:520:000000000-LPCRK:1:1101:12171:3240 1:N:0:TTGCAACG+CAGAACTG
CGGATCCCCGATCCGTGGACTTGTCAGCGACTGAGGAAACAGACATGCCTGAGGCTGAGGTCTTATGTATGACGCACCTCAGCCTTTCTTTTTGCAGGAAATGCTCACCGTTAAGTCTGATGACGTGAACGGTCGTACCAAGATGTATAAAAACATCGTGGACGGCAACCATCAGATGGAGCCGGGCATGCCAGAATCCTTCAACGTATTGTTGAAAGAGATTCGTTCGCTGGGTATCAACATCGAACTGGAAGACGAGTAATTCTCGCTCAAACAGGTCACTGCTGTCGGGTTAAAACCCGGCAGCGGATTGTGCTAACTCCGACGGGAGCAAATCCGTGAAAGATTTATTAAAGTTT
+
GGGGGGGGGGGGGGGGGGGGGGGGGGGGGGGGGGGGGGGGGGGGGGGGGGGGGGGGGGGGGGGGGGGGGGGGGGGGGGGGGGGGGGGGGGGGGGGGGGGGGGGGGGGGGGGGGGGGGGGGGGGGGGGGGGGGGGGGGGGGGGGGGGGGGGGGGGGGGGGGGGGGGGGGGGGGGGGGGGGGGGGGGGGGGGGGGGGGGGGGGGGGGGGGGGGGGGGGGGGGGGGGGGGGGGGGGGGGGGGGGGGGGFFGGGGGGGFGGGGGGGGGGGGGGGGGGGGGGGGGGGGGGGGGGGGGGGGDGGGGGGGGGGGGGGGGGGGGGGGGGGGGGGGGGGGGFGGGGGGGGGGGGGGGGGGGGGGGGGG
@M03461:520:000000000-LPCRK:1:1101:23236:3241 1:N:0:TTGCAACG+CAGAACTG
CGGATCCCCGATCCGTGGACTTGTCAGCGACTGAGGAAACAGACCCATTTTGCGCTGAGGGAGCTATCCAATCATACCTCAGCTATCAGAGTTGCAGGAAATGCTCACCGTTAAGTCTGATGACGTGAACGGTCGTACCAAGATGTATAAAAACATCGTGGACGGCAACCATCAGATGGAGCCGGGCATGCCAGAATCCTCCAACGTATTGTTGAAAGAGATTCGTTCGCTGGGTATCAACATCGAACTGGAAGACGAGTAATTCTCGCTCAAACAGGTCACTGCTGTCGGGTTAAAACCCGGCAGCGGATTGTGCTAACTCCGACGGGAGCAAATCCGTGAAAGATTTATTAAAGTTT
+
GGGGGGGGGGGGGGGGGGGGGGGGGGGGGGGGGGGGGGGGGGGGGGGGGGGGGGGGGGGGGGGGGGGGGGGGGGGGGGGGGGGGG?GGGGGGGGGGGGGGGGGGG@GGGGGGGGGGGGGGGGGGGGGGGGGGGGGGGGGGGGGGGFFGGGGGGGGGGGGGGGGGGGGGGGGGGGGGGGGGGGGGGGGGGGGGGGFGGGGGGGGGGGGGGGGGGGGGGGGGGGGGGGGGGGGGGGGGGGGGGGGGGGGGGGGGGGGGGGGGGGGGGGGFGGGGGGGGGGGGGGGGGGGGGGGGGFGCGGGGGGGGGGGGGGGGGGGGGGGGGGGGGGGGFGGGGGEEGGGGGGGGGGGGGGGGGGGGCGG
@M03461:520:000000000-LPCRK:1:1101:10729:3247 1:N:0:TTGCAACG+CAGAACTG
CGGATCCCCGATCCGTGGACTTGTCAGCGACTGAGGAAACAGACGTCGCGAGGGCTGAGGGTTCAATCCCTAATCTCCTCAGCTTAATGGATTGCAGGAAATGCTCACCGTTAAGTCTGATGACGTGAACGGTCGTACCAAGATGTATAAAAACATCGTGGACGGCAACCATCAGATGGAGCCGGGCATGCCAGAATCCTTCAACGTATTGTTGAAAGAGATTCGTTCGCTGGGTATCAACATCGAACTGGAAGACGAGTAATTCTCGCTCAAACAGGTCACTGCTGTCGGGTTAAAACCCGGCAGCGGATTGTGCTAACTCCGACGGGAGCAAATCCGTGAAAGATTTATTAAAGTTT
+
GGGGGGGGGGGGGGGGGGGGGGGGGGGGGGGGGFGGGGGGGGGGGGGGGGFGGGGGGGGGGGGGGGGGGGGGGGG@GGGGGGGGGGGGGGGGGGGGGGGGGGGGG@GGGGGGGGGGGGGGGGGGGGGGGGGGGGGGGGGGGGGGGGGGGGGGGGGGGGGGGGGGGGGGGGGGGGGGFGGGGGGGGGGGGGGGGGGGGGGGGGGGGGGGGGGGGGGGGGGGGGGGGGGGGGGGGGGGGGGGGGGGGGGGGGGGGGGGGGGGGGGGGGGGGGGGGGGGGGGGGGGGGGGGGGGGGGGDGGGGGGGGGGGGGGGGGGGGGGGGGGGGGGGGGGGGGGGGFGGGGGGGGGGGGGGGGGGFAGG
@M03461:520:000000000-LPCRK:1:1101:23512:3254 1:N:0:TTGCAACG+CAGAACTG
CGGATCCCCGATCCGTGGACTTGTCAGCGACTGAGGAAACAGACTATAGATAAGCTGAGGGTTGTTTTCTACTCTACCTCAGCCCGTGGTTCTGCAGGAAATGCTCACCGTTAAGTCTGATGACGTGAACGGTCGTACCAAGATGTATAAAAACATCGTGGACGGCAACCATCAGATGGAGCCGGGCATGCCAGAATCCTTCAACGTATTGTTGAAAGAGATTCGTTCGCTGGGTATCAACATCGAACTGGAAGACGAGTAATTCTCGCTCAAACAGGTCACTGCTGTCGGGTTAAAACCCGGCAGCGGATTGTGCTAACTCCGACGGGAGCAAATCCGTGAAAGATTTACTAAAGTTT
+
GGGGDGFDGGCGGGGGGDGGGGGFGGGGGDGGEFGEGGGGGGGGEFFEGGGGFFFGFFGGECFEFCF=AFCFGGG@GGGFCFFGGGGGGGGGGFFGGGFFGGGGGGG@GD=C:FEGGGGFFFF9<CE<FGABFGGGGGGGGGGGCGFFGFG=FGF@;BF9D=DF7FF?AD=FC@CFFC8CCDFGEDEGGFAGGGAFFFF?FCEA@?A==FDCEGD=AG<EDFCGECC@,/>CEC@FFDGGGFA4GGGFFAFCGFBCFF9>FF7=<ECFDBBEFGGGCFC3FGFFGFBBFFBAGGCGFCCEF8GGGFCEDGGGFGGGGCGF@F@CGF@@GFGGGGGGEGGGGGGGFFGDGGGGGFCC,EF
@M03461:520:000000000-LPCRK:1:1101:16939:3267 1:N:0:TTGCAACG+CAGAACTG
CGGATCCCCGATCCGTGGACTTGTCAGCGACTGAGGAAACAGACGCTAGGGATGCTGAGGAGTAACATGGATGCTCCCTCAGCATTTCCTTGTGCAGGAAATGCTCACCGTTAAGTCTGATGACGTGAACGGTCGTACCAAGATGTATAAAAACATCGTGGACGGCAACCATCAGATGGAGCCGGGCATGCCAGAATCCTTCAACGTATTGTTGAAAGAGATTCGTTCGCTGGGTATCAACATCGAACTGGAAGACGAGTAATTCTCGCTCAAACAGGTCACTGCTGTCGGGTTAAAACCCGGCAGCGGATTGTGCTAACTCCGACGGGAGCAAATCCGTGAAAGATTTATTAAAGTTT
+
GGGGGGGGGGGGGGGGGGFGGGGGGGGGGGGGGFGGGGGGGGGGGGGGGGGGGGGGGGGGGGGGGGGGGGGGGGGGGGGGGGGGGGGGGGGGGGGGGGGGGGGGGGGGGGGGGGGGGGGGGGGGG>GGGGGGGGGGGGGGGGFFGGGGGGGGGGGGGGGGGGGGGGGGGGGGGGGFGGGGGGGGGGGGGGGGGGGGGGGGGGGGGGGGGFGGGGGGGGGGGGEFGGFGGGGGGGGGGGGGGGFGGGEGGGGGGGGGGFGGGGGGFGEGGGGGGGGFGGFGGFF?FDGGGGGGGCFGFBFFFDGGGGGGGGGGGGGFEGEGGGGGGGGGGGGGFF@@GGGGGGGGGFAGGGGGGGGGGGG
@M03461:520:000000000-LPCRK:1:1101:21133:3302 1:N:0:TTGCAACG+CAGAACTG
CGGATCCCCGATCCGTGGACTTGTCAGCGACTGAGGAAACAGACCCGTGTTCAGCTGAGGCATGCGTAGATCTGGACCTCAGCAAAACTAGATGCAGGAAATGCTCACCGTTAAGTCTGATGACGTGAACGGTCGTACCAAGATGTATAAAAACATCGTGGACGGCAACCATCAGATGGAGCCGGGCATGCCAGAATCCTTCAACGTATTGTTGAAAGAGATTCGTTCGCTGGGTATCAACATCGAACTGGAAGACGAGTAATTCTCGCTCAAACAGGTCACTGCTGTCGGGTTAAAACCCGGCAGCGGATTGTGCTAACTCCGACGGGAGCAAATCCGTGAAAGATTTATTAAAG
+
GGGGGGGGGGGGGGGGGGGGGGGGGGGGGGGGGGGGGGGGGGGGGGGGGGGGGGGGGGGGGEFGGGGGGGGGGGGGGGGGGGGGGGGGGGGGGGGGGGGGGGGGGGGGGGGGGGGGGGGGGGGGGGGGGGGGGGGGGGGGGGGGGGGGGGGGGGGGGGGGGGGGGGGGGGGGGGGGGGGGGGGGGGGGGGGGGGGGGGGGGGFGGGGGGGGGGGGGGGGGGGGGGGGGGGGFGGGGGGGGGGFGGGGGGGGGGGGGGGGGGGGGGGGGGGGGGGGGGGGGGGGGGGGGGGGGGGGGGGGGGGGGGGGGGGGGGGGGGGGGGGGGGGGGGGGGGGGGGGGGGGGGGGGGGGGGGGGF
@M03461:520:000000000-LPCRK:1:1101:16026:3330 1:N:0:TTGCAACG+CAGAACTG
CGGATCCCCGATCCGTGGACTTGTCAGCGACTGAGGAAACAGACTTTTTCGGAGCTGAGGAACGGAACTTCGTCAACCTCAGCGCAGACCAGTGCAGGAAATGCTCACCGTTAAGTCTGATGACGTGAACGGTCGTACCAAGATGTATAAAAACATCGTGGACGGCAACCATCAGATGGAGCCGGGCATGCCAGAATCCTTCAACGTATTGTTGAAAGAGATTCGTTCGCTGGGTATCAACATCGAACTGGAAGACGAGTAATTCTCGCTCAAACAGGTCACTGCTGTCGGGTTAAAACCCGGCAGCGGATTGTGCTAACTCCGACGGGAGCAAATCCGTGAAAGATTTATTAAAGTTT
+
GGGGGGGGGGGGGGGGGGGGGGGGGGGGGGGGGGGGGGGGGGGGGGGGGGGGGGGGGGGGCFGGGGGGGGGEGGGGGGGGGGGGGGGGGGGGGGGGGGGGGGGGGGGGGGGGGGGGGGGGGGGGGGGGGGGGGGGGGGGGGGGGGGGGGGGGGGGGGGGGGGGFGGGGGGGGGGGGGGGGGGGGGGGGGFGGGGGGGGGGGGGGGGGGGGGGGGGGGGGGGGGGGGGGGGGGGGGGGGGGGGGGGGGGGGGGGGGGGGGGGGGGGGGGGGGGGGGGGGGGGGGGGGGGGGGGGGF:GGGGGGGGGGGGGGGGGGGGGGGGGGGGGGGGGGGGGGGGGGGGGGGGGGGGFGGGGGGGGGG
@M03461:520:000000000-LPCRK:1:1101:24478:3332 1:N:0:TTGCAACG+CAGAACTG
CGGATCCCCGATCCGTGGACTTGTCAGCGACTGAGGAAACAGACTTAGTCCGGGCTGAGGATAGAATATGAGGGTACCTCAGCGGTCTGTTTTGCAGGAAATGCTCACCGTTAAGTCTGATGACGTGAACGGTCGTACCAAGATGTATAAAAACATCGTGGACGGCAACCATCAGATGGAGCCGGGCATGCCAGAATCCTTCAACGTATTGTTGAAAGAGATTCGTTCGCTGGGTATCAACATCGAACTGGAAGACGAGTAATTCTCGCTCAAACAGGTCACTGCTGTCGGGTTAAAACCCGGCAGCGGATTGTGCTAACTCCGACGGGAGCAAATCCGTGAAAGATTTATTAAAGTTT
+
GGGGGGGGGGGGGGGGGGGGGGGGGGGGGGGGGGGGGGGGGGGGGGGGGGGGGGGGGGGGGGGGGGGGGGGGGGGGGGGGGGGGGGGGGGGGGGGGGGGGGGGGGGGGGGGGGGGGGGGGGGGGGGGGGGGGGGGGGGGGGGGGGGGGGGGGGGGGGGGGGGGGGGGGGGGGGGGGGGGGGGGGGGGGGGGGGGGGGGGGGGGGGGFGGGGGGGGGGGGGGGGGGGGGGGGGGGGGGGGGGGGGGGGGGGGGGGGGGGGGGGGGGGGGGGGGGGGGGGGGGGGGGGGGGGGGGGGGGGGGGGGGGGGGGGGGGGGGGGEGGGGGGGGGGGGGGGGGGGGGGGGGGGGGGGGGGGGGFGG
@M03461:520:000000000-LPCRK:1:1101:25386:3346 1:N:0:TTGCAACG+CAGAACTG
CGGATCCCCGATCCGTGGACTTGTCAGCGACTGAGGAAACAGACGCCCACGGGGCTGAGGCAAATGACTTAGCATCCCTCAGCCTCATGCCCTGCAGGAAATGCTCACCGTTAAGTCTGATGACGTGAACGGTCGTACCAAGATGTATAAAAACATCGTGGACGGCAACCATCAGATGGAGCCGGGCATGCCAGAATCCTTCAACGTATTGTTGAAAGAGATTCGTTCGCTGGGTATCAACATCGAACTGGAAGACGAGTAATTCTCGCTCAAACAGGTCACTGCTGTCGGGTTAAAACCCGGCAGCGGATTGTGCTAACTCCGACGGGAGCAAATCCGTGAAAGATTTATTAAAGTTT
+
GGGGGGGGGGGGGGGGGGGGGGGGGGGGGGGGGGGGGGGGGGGGGGGGGGGEGGEGGGGGGGGGGGGGGGGCGGGGGGGGGFGGGGGGGGGGGGGGGGGGGGGGGGGGGGGGGGGGGGGGGGGGGGGGGGGGGGGGGGGGGGGGGGGGGGGGGGGGGEGGFGGGGGGGGGGFGGGGGDGGGGGGGGGGGGGGGGGGGGGGGGGGGGGGGGGGGFGGGGGGGGGGGGGGGGGGGGFGFGGGGGGGFGGGGFEFGGGGGGGCF@GGGGGGGGGGGGGGGGGGF?GGGEGGGGGGGFGGGFGGCFGGGFCGGGGGGGGGGGGGGGGGGGGGGFGGGGGGGGGGGGGGGGGGGGGGGGGGGGG
@M03461:520:000000000-LPCRK:1:1101:20603:3361 1:N:0:TTGCAACG+CAGAACTG
CGGATCCCCGATCCGTGGACTTGTCAGCGACTGAGGAAACAGACGGGACTGGTGCTGAGGACGTCTTGGGTAGACACCTCAGCTGCTTCATATGCAGGAAATGCTCACCGTTAAGTCTGATGACGTGAACGGTCGTACCAAGATGTATAAAAACATCGTGGACGGCAACCATCAGATGGAGCCGGGCATGCCAGAATCCTTCAACGTATTGTTGAAAGAGATTCGTTCGCTGGTATCAACATCGAACTGGAAGACGAGTAATTCTCGCTCAAACAGGTCACTGCTGTCGGGTTAAAACCCGGCAGCGGATTGTGCTAACTCCGACGGGAGCAAATCCGTGAAAGATTTATTAAAG
+
GGGGGGGGGGGGGGGGGGGGGGGGGGGGGGGGGGGGGGGGGGGGGGGGGGGGGGGGGGGGGGGFGGGGGGGGGGGGGGGGGGGGGGGGGGGGGGGGGGGGGGGGGGGGGGGGGGGGGGGGGGGGGGGGGGGGGGGGGGGGGGGGGGGGGGGGGGGGGGGGGGGGGGGGGGGGGGGGGGGGGGGGGGGGGGGGGGGGGGGGGGGGGGGGGGGGGGGGGGGGGGGGGGGGGGGGGGGGGGGGGGGGGFGGGGGGGGGGGGGGGGGGGGGGGFGGGGGGGGGGGGGGGGGGGGGGGF7GGGGGGGGGGGGGGGGGGGGGGGGGGGGGGGGGGGGGGGGGGGGGGGGGGGGGGGGGGGG
@M03461:520:000000000-LPCRK:1:1101:15339:3373 1:N:0:TTGCAACG+CAGAACTG
CGGATCCCCGATCCGTGGACTTGTCAGCGACTGAGGAAACAGACCAAATGTAGGCTGAGGTCTGAGTAAGGCATGGCCTCAGCTCATCGATTTGCAGGAAATGCTCACCGTTAAGTCTGATGACGTGAACGGTCGTACCAAGATGTATAAAAACATCGTGGACGGCAACCATCAGATGGAGCCGGGCATGCCAGAATCCTTCAACGTATTGTTGAAAGAGATTCGTTCGCTGGGTATCAACATCGAACTGGAAGACGAGTAATTCTCGCTCAAACAGGTCACTGCTGTCGGGTTAAAACCCGGCAGCGGATTGTGCTAACTCCGACGGGAGCAAATCCGTGAAAGATTTATTAAAGTTT
+
GGGGGGGGGGGGGGGGGGGGGGGGGGGGGGGGGGGGGGGGGGGGGGGGGGGGGGGGGGGGGGGGGGGGGGGGGGGGGGGGGGGGGGGGGGGGGGGGGGGGGGGGGGGGGGGGGGGGGGGGGGGGGGGGGGGGGGGGGGGGGGGGGGGGGGGGGGGGGGGGGGGGGGGGGGGGGGGGGGGGGGGGGGGGGGGGGGGGGGGGGGGGGGGGGGGGGGGGGGGGGGGGGGGGGGGGGGGGGGGGGGFGGGFFGGGGGGGGGGGGGGGGGGGGGGGGGGGGGGFGGGGGGGGGGGGGGGGGGGGGGGGGGGGGGGGGGGGGGGGGGGGGGGGGGGGGGGGGGGGGGGGGGGGGGGGGGGGGGGG
@M03461:520:000000000-LPCRK:1:1101:14144:3375 1:N:0:TTGCAACG+CAGAACTG
CGGATCCCCGATCCGTGGACTTGTCAGCGACTGAGGAAACAGACGACGACTTCGCTGAGGAACTCTTGACCTACTACCTCAGCAAACTAGTTTGCAGGAAATGCTCACCGTTAAGTCTGATGACGTGAACGGTCGTACCAAGATGTATAAAAACATCGTGGACGGCAACCATCAGATGGAGCCGGGCATGCCAGAATCCTTCAACGTATTGTTGAAAGAGATTCGTTCGCTGGGTATCAACATCGAACTGGAAGACGAGTAATTCTCGCTCAAACAGGTCACTGCTGTCGGGTTAAAACCCGGCAGCGGATTGTGCTAACTCCGACGGGAGCAAATCCGTGAAAGATTTATTAAAGTTT
+
GGGGGGGGGGGGGGGGGGGGGGGGGGGGGGGGGGGGGGGGGGGGGGGGGGGGGGGGGGGGGGGGGGGGGGGGGGGGGGGGGGGGGGGGGGGGGGGGGGGGGGGGGGGGGGGGGGGGGGGGGGGGGGGGGGFGGGGGGGGGGGFGGGGGGGGGGGGGGGGGGGGFFGGGGGGGGGGGGGGGGGGGGGGGGGGGGGGGFGGGGGGGGGGGGGGGGGGGGGGGGGGGGGGGGGGGGGGGGGGGGGFGGGGGGGGGGGGGGGGGGGGGGGGGGGGGGGGFGGGFGGF?GGGGGGGGGGGGGGGGGGGGGGGGGGGGGGGGGGGGGGGGGGGGGGGGGGGGGGGGGGGGGGGGGGGGGGGGGGG
@M03461:520:000000000-LPCRK:1:1101:8208:3375 1:N:0:TTGCAACG+CAGAACTG
CGGATCCCCGATCCGTGGACTTGTCAGCGACTGAGGAAACAGACTGTCCTTGAGCTGAGGTTCCGTAGGTAGTATCCCTCAGCAAATTATCCTGCAGGAAATGCTCACCGTTAAGTCTGATGACGTGAACGGTCGTACCAAGATGTATAAAAACATCGTGGACGGCAACCATCAGATGGAGCCGGGCATGCCAGAATCCTTCAACGTATTGTTGAAAGAGATTCGTTCGCTGGGTATCAACATCGAACTGGAAGACGAGTAATTCTCGCTCAAACAGGTCACTGCTGTCGGGTTAAAACCCGGCAGCGGATTGTGCTAACTCCGACGGGAGCAAATCCGTGAAAGATTTATTAAAGTTT
+
GGGGGGGGGGGGGGGGGGGGGGGGGGGGGGGGGGGGGGGGGGGGGGGGGGGGGGGGGGGGGGGGGGGGGGGGGGGGGGGGGGGGGGGGGGGGGGGGGGGGGGGGG@GGGGGGGGGGGGGGGGGGGGGGGGGGGGGGGGGGGGGGGGGGGGGGGGGGGGGGGGGFGGGGGGGGGGGGGGGGGGGGGGGGGGGGGGGGGGGGGGGGGGGGGGGGGGGGGGGGGGGGGGGGGGGGGGGGGGGGGGFGGGGGGGGGGGGGGGGGGGGGGGGGGGGFGGGGGGGGGGG?GGGGGGGGGGGGGGGGGGGGGGGGGGGGGGGGGGGGGGGGGGGGGGGGGGGGGGGGGGGGGGGGGGGGGGGGGGG
@M03461:520:000000000-LPCRK:1:1101:6171:3378 1:N:0:TTGCAACG+CAGAACTG
CGGATCCCCGATCCGTGGACTTGTCAGCGACTGAGGAAACAGACGGCCAATGGGCTGAGGGTCGGCGTAAAGCCCACCTCAGCCGCCGCGGATGCAGGAAATGCTCACCGTTAAGTCTGATGACGTGAACGGTCGTACCAAGATGTATAAAAACATCGTGGACGGCAACCATCAGATGGAGCCGGGCATGCCAGAATCCTTCAACGTATTGTTGAAAGAGATTCGTTCGCTGGGTATCAACATCGAACTGGAAGACGAGTAATTCTCGCTCAAACAGGTCACTGCTGTCGGGTTAAAACCCGGCAGCGGATTGTGCTAACTCCGACGGGAGCAAATCCGTGAAAGATTTATTAAAG
+
GGGGGGGGGGGGGGGGGGGGGGGGGFGGGGGGGGGGGGGGGGFGGGGGGGGEGGGGGGGGGGGGGGGGGGGGGGG?GGGGGGGGGGGGGGGGGGGGGGGGGGGGGGGGGGGGFGGGGGGGGGGGGGGGGGGGGGGGGGGGGGGGGGGGGGGGGGGGGGGGGGGGGGGGGGFGGGGGGGGGGGGGGGGGGGGGGGGGGGGGGGGGGGGGGGGGGGGGGFGGGGGGGGGGGGGGDGGGGGGGGGGGGGGGGGGGGGGGGGGFGGGGGGGGGGGGGGGGGGGGGGG?GGGGGGGGGGGEGCFCGGGGGGGGGGGGGGGFGGGGGGGGGGGGGGGGGGFCGGGGGGGGGGGGGGGGGGGF
@M03461:520:000000000-LPCRK:1:1101:11410:3386 1:N:0:TTGCAACG+CAGAACTG
CGGATCCCCGATCCGTGGACTTGTCAGCGACTGAGGAAACAGACGCGAGACAGGCTGAGGTCAGAACACCTATCCACCTCAGCCACTAATCGTGCAGGAAATGCTCACCGTTAAGTCTGATGACGTGAACGGTCGTACCAAGATGTATAAAAACATCGTGGACGGCAACCATCAGATGGAGCCGGGCATGCCAGAATCCTTCAACGTATTGTTGAAAGAGATTCGTCCGCTGGGTATCAACATCGAACTGGAAGACGAGTAATTCTCGCTCAAACAGGTCACTGCTGTCGGGTTAAAACCCGGCAGCGGATTGTGCTAACTCTGACGGGAGCAAATCCGTGAAAGATTTATTAAAGTTT
+
GGGGGGGGGGGGGGGGGGGGGGGGGGGGGGGGGGGGGGGGGGGGGGGGGGGGGGGGGGGGGGGGGGGGGGGGGGG@GGGGGGGGGGGGGGGGGGGGGGGGGGGGGGGGGGGGGGGGGGGGGGGGGGGGGGGGGGGGGGGGGGGGGGGGGGGGGGGGGGGGGGGGGGGGGGGGGGGGGGGGGGGGGGGGGGGGGGGGGGGGGGGGGGGGGGGGGGGGGGGGGGGGGGGGGGGGGGGGGGGGGGGGGGGGGGGGGGGGGGGGGGGGGGGGGGGGGGGGGGGGGGGGGGGGGGGGGGGGGGGGGGGGGGGGGGGGGGGGGGGGGF,GGGGGGGGGGGGGGGGGGGGGGGGGGGGGGGGGFGG
@M03461:520:000000000-LPCRK:1:1101:16261:3402 1:N:0:TTGCAACG+CAGAACTG
CGGATCCCCGATCCGTGGACTTGTCAGCGACTGAGGAAACAGACTAGAGGCTCGCTGAGGAGTTACAGGTGTAAGTCCTCAGCACTGTCTTTTGCAGGAAATGCTCACCGTTAAGTCTGATGACGTGAACGGTCGTACCAAGATGTATAAAAACATCGTGGACGGCAACCATCAGATGGAGCCGGGCATGCCAGAATCCTTCAACGTATTGTTGAAAGAGATTCGTTCGCTGGGTATCAACATCGAACTGGAAGACGAGTAATTCTCGCTCAAACAGGTCTCTGCTGTCGGGTTAAAACCCGGCAGCGGATTGTGCTAACTCCGACGGGAGCAAATCCGTGAAAGATTTATTAAAGTTT
+
GGGGGGGGGGGGGGGGGGGGGGGGGGGGGGGGGGGGGGGGGGGGGGGGGGGGGGGGGGGGFGGGGGGGGGGGGGGGGGGGGGGGGGGGGGGG2FGGGGGGGGGGGGGGGGGGGGGGGGGGGGGGGGGGGGGGGGFGGGGGGGGGGGGFGGGGGGGGGGGFGGGGGGGGGGGGGGGGGGGGGGGGGGGGGGGGGGGGGGGGGGGGGGGGGGGGGGGGGGGGGGGGGGGGGGGGGGGGGGGGGGGGGGGGGGGFGGGGGFGGGGGGGGGGGGGGGGGGGGGGGGG?GGGGGGGGGGGGGGGGGGGGGGGGGGGGGGGGGGGGGGGGGGGGGGGGGGGGGGGGGGGGGGGGGGGGGGGGGGG
@M03461:520:000000000-LPCRK:1:1101:22405:3411 1:N:0:TTGCAACG+CAGAACTG
CGGATCCCCGATCCGTGGACTTGTCAGCGACTGAGGAAACAGACAACTGGTAGGCTGAGGGAAGGTGGAAGAATCACCTCAGCACTGAAACTTGCAGGAAATGCTCACCGTTAAGTCTGATGACGTGAACGGTCGTACCAAGATGTATAAAAACATCGTGGACGGCAACCATCAGATGGAGCCGGGCATGCCAGAATCCTTCAACGTATTGTTGAAAGAGATTCGTTCGCTGGGTATCAACATCGAACTGGAAGACGAGTAATTCTCGCTCAAACAGGTCACTGCTGTCGGGTTAAAACCCGGCAGCGGATTGTGCTAACTCCGACGGGAGCAAATCCGTGAAAGATTTATTAAAGTTT
+
GGGGGGGGGGGGGGGGGGGGGGGGGGGGGGGGGGGGGGGGGGGGGGGGGGGGGGGFGGGGGGGGGGGGGGGGGGG@GGFGGGGGGGGGGGGGGGGGGGGGGGGG@GGGGGGGGGGGGDGGGGGGGGGGGGGGGGGGGGGGGGGGGGGGGGGGGGGGGGGGGGGGGGGGGGGGGGGGGGGGGGGGGGGGGGGGGGGGGGGGGGGGGFFFGGGGGGGGGGFGGGGGGGGGGGGGGGGGGGGGGGFGGGGGGGGGGGGGGGGGGGGGGGGGGGGFFFGGGGGFFCDGEGGGGGGGGGGGGFDGGGGGGGGGGGGGGGGGGGGGGGGGGGGGGEGGDF>GGGGGGGGGGGGGGGGGGGGF<GG
@M03461:520:000000000-LPCRK:1:1101:9819:3432 1:N:0:TTGCAACG+CAGAACTG
CGGATCCCCGATCCGTGGACTTGTCAGCGACTGAGGAAACAGACCATTAGGATGCTGAGGACGCTGATCAGAGGGTCCTCAGCTTCTCTAGATGCAGGAAATGCTCACCGTTAAGTCTGATGACGTGAACGGTCGTACCAAGATGTATAAAAACATCGTGGACGGCAACCATCAGATGGAGCCGGGCATGCCAGAATCCTTCAACGTATTGTTGAAAGAGATTCGTTCGCTGGGTATCAACATCGAACTGGAAGACGAGTAATTCTCGCTCAAACAGGTCACTGCTGTCGGGTTAAAACCCGGCAGCGGATTGTGCTAACTCCGACGGGAGCAAATCCGTGAAAGATTTATTAAAGTTT
+
GGGGGGGGGGGGGGGGGGDGGGGGGGGGGGGGGGGGGGGGGGGGGGGGGGGGGGGGGGGFGGGGGGGGGGGGGGG@GGGGGGGGGGGGGGGGGGGGGGGGGGFGGGGGGGGGGGGGGGGGGGGGGGGGGGGGGGGGGGGGGGGGGGGGGGGGGGGGGGGGFFGGGGGGGGGGGGGGFGGGGGFGGGGGGGGGGGGGGGGGGGGGGGFGGGGGGGGGGGGGGGGGGGGGGGGGGGGGGGGGGGGGGGFGGGGGGGGGGGGGGGGGGGGFDGGGGGGGGGGGGGGGGGGGGGGGGGGGFCGGGGGEGGGFGFGGGGGGGGGGGGGGGGGGGGGGGGGGGGGGGGGGGGGGGGGGGGFF8GG
@M03461:520:000000000-LPCRK:1:1101:9537:3439 1:N:0:TTGCAACG+CAGAACTG
CGGATCCCCGATCCGTGGACTTGTCAGCGACTGAGGAAACAGACAGGAAGACAGCTGAGGTACGCTAGTAAGTGTTCCTCAGCCCAATTGAGTGCAGGAAATGCTCACCGTTAAGTCTGATGACGTGAACGGTCGTACCAAGATGTATAAAAACATCGTGGACGGCAACCATCAGATGGAGCCGGGCATGCCAGAATCCTTCAACGTATTGTTGAAAGAGATTCGTTCGCTGGGTATCAACATCGAACTGGAAGACGAGTAATTCTCGCTCAAACAGGTCACTGCTGTCGGGTTAAAACCCGGCAGCGGATTGTGCTAACTCCGACGGGAGCAAATCCGTGAAAGATTTATTAAAGTTT
+
GGGGGGGGGGGGGGGGGGGGGGGGGGGGGGGGGFGGGGGGGGGGGGGGGGGGGGGGGGGGGGGGGGGGGGGGGGG@GGGGGGGGGGGGGGGGGGGGGGGGGGGGGGGGGGGGGGGGGGGGGFGGGGGGGGGGGGGGGGGGGGGGGGGGGGGGGGGGGGGGGGGGGGGGGGGGGGGGGGGGGGGGGGGGGGGGGGGGGGGGGGGGGGGGGGGGGGGGGGGGGGGGGGGGGGGGGGGGGGGGGGGGGGGGGGGGGGGGGGGGGGGGGGGGGGGGGGGGGGGGGGG?GGGGGGGGGGGDGGGGGGGGGGGGGGGGGGGGGGGGGGGGGGGGGGGGGGGGGGGGGGGGGGGGGGGGGGGFCGG
@M03461:520:000000000-LPCRK:1:1101:12666:3459 1:N:0:TTGCAACG+CAGAACTG
CGGATCCCCGATCCGTGGACTTGTCAGCGACTGAGGAAACAGACCGATGTTCAGCTGAGGACATGGGAAAGTGAAACCTCAGCAAGGAGGACTGCAGGAAATGCTCACCGTTAAGTCTGATGACGTGAACGGTCGTACCAAGATGTATAAAAACATCGTGGACGGCAACCATCAGATGGAGCCGGGCATGCCAGAATCCTTCAACGTATTGTTGAAAGAGATTCGTTCGCTGGGTATCAACATCGAACTGGAAGACGAGTAATTCTCGCTCAAACAGGTCACTGCTGTCGGGTTAAAACCCGGCAGCGGATTGTGCTAACTCCGACGGGAGCAAATCCGTGAAAGATTTATTAAAGTTT
+
GGGGGGGGGGGGGGGGGGGGGGGGGGGGGGGGGGGGGGGGGGGGGGGGGGGGGGGGGGGGGGGGGGGGGGGGGGGGGGGGGGGGGGGGGGGGGGGGGGGGGGGGGGGGGGGGGGGGGGGGGGGGGGGGGGGGGGGGGGGGGGGGGGGGGGGGGGGGGGGGFGGGGGGGGGGGGGGGGGGGGGGGGGGGGGGGGGGGGGGGGGGGGGGGGGGGGGGGGGGGGGGGGGGGGGGGGGGGGGGGGGGGGGGGGGGFGGGGGGGGGGGGGGGGGGGGGGGGGGGGGGGGGGGGGGGGGGGGGGGGGGGGGGGGGGGGGGGGGGGGGGGGGGGGGGGGGGGGGGGGGGGGGGGGGGGGGGGGGGG
@M03461:520:000000000-LPCRK:1:1101:21020:3467 1:N:0:TTGCAACG+CAGAACTG
CGGATCCCCGATCCGTGGACTTGTCAGCGACGAGGAAACAGACAAGTATAGTGCTGAGGAGTAAACCGCTTATATCCTCAGCTCGCTAACCTGCAGGAAATGCTCACCGTTAAGTCTGATGACGTGAACGGTCGTACCAAGATGTATAAAAACATCGTGGACGGCAACCATCAGATGGAGCCGGGCATGCCAGAATCCTTCAACGTATTGTTGAAAGAGATTCGTTCGCTGGGTATCAACATCGAACTGGAAGACGAGTAATTCTCGCTCAAACAGGTCACTGCTGTCGGGTTAAAACCCGGCAGCGGATTGTGCTAACTCCGACGGGAGCAAATCCGTGATAGATTTATTAAAG
+
GGGGGGGGGGGGGGGGGGGGGGGGGGGGGGGGGGGGGGGGGGGGGGGGGGGGFGGGGGGGGFGGGGGGGGGGGG@GGGGGGGGGGGGGGGGGGGGGGGGGGGGGGGGGGGGGGGGGGGGGGGGGGGGGGGGGGGGGGGGGGGGGGGGGGGGGGGGGGGGGGGGGGGGGGGGGGGGGGGGGGGGGGGGGGGGGGGGGGGGGGGGGGGGGGGGGGGGGGGGGGGGGGGGGGGGGGFFGGGGGGGGGGGGGGGGGGGGGGGGGGGGGGGGGGGGGGGGGGGGGGGGGGGGGGGGGGF:GGGGGGGGGGGGGGGGGGGGGGGGGGGGGGGGGGGDGGGGGGGGGGGGGGGGGGGGGGGG
@M03461:520:000000000-LPCRK:1:1101:20312:3501 1:N:0:TTGCAACG+CAGAACTG
CGGATCCCCGATCCGTGGACTTGTCAGCGACTGAGGAAACAGACTCCGCCTCAGCTGAGGTGATTCGCCATAACTCCCTCAGCAGAAGATGATGCAGGAAATGCTCACCGTTAAGTCTGATGACGTGAACGGTCGTACCAAGATGTATAAAAACATCGTGGACGGCAACCATCAGATGGAGCCGGGCATGCCAGAATCCTTCAACGTATTGTTGAAAGAGATTCGTTCGCTGGGTATCAACATCGAACTGGAAGACGAGTAATTCTCGCTCAAACAGGTCACTGCTGTCGGGTTAAAACCCGGCAGCGGATTGTGCTAACTCCGACGGGAGCAAATCCGTGAAAGATTTATTAAAG
+
GGGGGGGGGGGGGGGGGGGGGGGGGGGGGGGGGGGGGGGGGGGGGGGGGGGGGGGGGGGGGGGGGGGGGGGGGGGGGGGGGGGGGGGGGGGGGGGGGGGGGGGGGGGGGGGGGGGGGGGGGGGGGGGGGGGGGGGGGGGGGGGGGGGGGGGGGGGGGGGGGGGGGGGGGGGGGGGGGGGGGGGGGGGGGGGGGGGGGGGGGGGGGGGGGGGGGGGGGGGGGGGGGGGGGGGGGGGGGGGGGGGGGGGGGGGGGGGGGGGGGGGGGGGGGGGGGGGGGGGGGGGGGGGGGGGGGGGGGGGGGGGGGGGGGGGGGGGGGGGGGGGGGGGGGGGGGGGGGGGGGGGGGGGGGGGGGGGF
@M03461:520:000000000-LPCRK:1:1101:21219:3516 1:N:0:TTGCAACG+CAGAACTG
CGGATCCCCGATCCGTGGACTTGTCAGCGACTGAGGAAACAGACACTTCCCGAGCTGAGGCTTTTACTCTTACCGCCCTCAGCTCGGAGCCATGCAGGAAATGCTCACCGTTAAGTCTGATGACGTGAACGGTCGTACCAAGATGTATAAAAACATCGTGGACGGCAACCATCAGATGGAGCCGGGCATGCCAGAATCCTTCAACGTATTGTTGAAAGAGATTCGTTCGCTGGGTATCAACATCGAACTGGAAGACGAGTAATTCTCGCTCAAACAGGTCACTGCTGTCGGGTTAAAACCCGGCAGCGGATTGTGCTAACTCCGACGGGAGCAAATCCGTGAAAGATTTATTAAAG
+
GGGGGGGGGGGGGGGGGGGGGGGGGGGGGGGGGGGGGGGGGGGGGGGGGGGGGGGGGGGGGGGGGGGGGGGGGGGGGGGGGGGGGGGGGGGGGGGGGGGGGGGGGGGGGGGGGGGGGGGGGGGGGGGGGGGGGGGGGGGGGGGGGGGGGGGGGGGGGGGGGGGGGGGGGGGGGGGGGGGGGGGGGGGGGGGGGGGGGGGGGGGGGGGGGGGGGGGGGGGGGGGGGGGGGGGGGGGGGGGGGGGGGGGGGGGGGGGGGGGGGGGGGGGGGGGGGGGGGGGGGGG?GGGGGGGGFFGEGGGGGGGGGGGGGGGGGGGGGGGGGGGGGGGGGGGGGGGFGGGGGGGGGGGGGGGGGGGF
@M03461:520:000000000-LPCRK:1:1101:15438:3523 1:N:0:TTGCAACG+CAGAACTG
CGGATCCCCGATCCGTGGACTTGTCAGCGACTGAGGAAACAGACGATGTCCACGCTGAGGGCGCATCTCAATAAACCCTCAGCTGCTTAATTTGCAGGAAATGCTCACCGTTAAGTCTGATGACGTGAACGGTCGTACCAAGATGTATAAAAACATCGTGGACGGCAACCATCAGATGGAGCCGGGCATGCCAGAATCCTTCAACGTATTGTTGAAAGAGATTCGTTCGCTGGGTATCAACATCGAACTGGAAGACGAGTAATTCTCGCTCAAACAGGTCACTGCTGTCGGGTTAAAACCCGGCAGCGGATTGTGCTAACTCCGACGGGAGCAAATCCGTGAAAGATTTATTAAAGTTT
+
GGGGGGGGGGGGGGGGGGGGGGGGGGGGGGGGDGGGGGGGGFGGGGGGGGGGGGGGGGGGGGGGGGGGFGGGGGGGGGGGGGGGGGGGGGGGGGGGGGGGGGGGGGGGGGGGGGGGGGGGGGGGFGGGGGGGGGGGGGGGGGGGGGGGGGGBGGGGGEFGGG@FEGGGGGGGGGGGGGGGGGGGGFGGGGGGGGGGGGGGGGGGGGGGGGGGGGGGGGGGGGGGGEGFFDGGGGGGGGGGGGFGGGFGGGGGGGGGCGGGGFGCGGGFCGGGDFFFFGGGGGG?FGEGGGGGGGGEGGGGGGGGGDGGGGGGGGGGGGGGGGGGGGGGGGGGGGGCGGGGGGGGGGGGGGGGGGGGGGG
@M03461:520:000000000-LPCRK:1:1101:8079:3547 1:N:0:TTGCAACG+CAGAACTG
CGGATCCCCGATCCGTGGACTTGTCAGCGTCTGAGGAAACAGACCAGGTAGTTGCTGAGGAATTGTGTGTTTAGACCCTCAGCAAAGTTATATGCAGGAAATGCTCACCGTTAAGTCTGATGACGTGAACGGTCGTACCAAGATGTATAAAAACATCGTGGACGGCAACCATCAGATGGAGCCGGGCATGCCAGAATCCTTCAACGTATTGTTGAAAGAGATTCGTTCGCTGGGTATCAACATCGAACTGGAAGACGAGTAATTCTCGCTCAAACAGGTCACTGCTGTCGGGTTAAAACCCGGCAGCGGATTGTGCTAACTCCGACGGGAGCAAATCCGTGAAAGATTTATTAAAGTTT
+
GGGGGGGGGGGGGGGGGGGGGGGGGGGGGGGGGGGGGGGGGGGGGGGGGGGGGGGGGGGGGGGGGGGGGGGGGGGGGGGGGGGGGGGGGGGGGGGGGGGGGGGGGGGGGGGGGGGGGGGGGGGGGGGGGGGGGGGGGGGGGGGGGGGGGGGGGGGGGGGGGGGGGGGGGGGGGGGGGGGGGGGGGGGGGGGGGGGGGGGGGGGGGGGGGGGGGGGGGGGGGGGGGGGGGGGGGGGGGGGGGGGGGGGGGGGGGGGGGGGGGGGGGGGGGGGGGGGGGGF?GGGGGGGGGGGGGGGGGGGGGGGGGGGGGGGGGGGGGGGGGGGGGGGGGGGGGGGGGGGGGGGGGGGGGGGGGGGGGGG
@M03461:520:000000000-LPCRK:1:1101:16046:3560 1:N:0:TTGCAACG+CAGAACTG
CGGATCCCCGATCCGTGGACTTGTCAGCGACTGAGGAAACAGACTAACAATTCGCTGAGGAATGTGATCTGAGACCCCTCAGCTTCCTCGGGTGCAGGAAATGCTCACCGTTAAGTCTGATGACGTGAACGGTCGTACCAAGATGTATAAAAACATCGTGGACGGCAACCATCAGATGGAGCCGGGCATGCCAGAATCCTTCAACGTATTGTTGAAAGAGATTCGTTCGCTGGGTATCAACATCGAACTGGAAGACGAGTAATTCTCGCTCAAACAGGTCACTGCTGTCGGGTTAAAACCCGGCAGCGGATTGTGCTAACTCCGACGGGAGCAAATCCGTGAAAGATTTATTAAAGTTT
+
GGGGGGGGGGGGGGGGGGGGGGGGGGGGGGGGGGGGGGGGGGGGGGGGGGGGGGGGGGGGFGGGGGGGGGGGGGGGGGGGGGGGGGGGGGGGGGGGGGGGGGGGGGGGGGGGGGG?GGGGGGGGGGGGFGGGGGGGGGGGGGGGGGGGGGGGGGGGGGGGGGGGGGGGGGGGGGGGGGGGGGGGGGGGGGGGGGGGGGGGGGGGGGGGGGGGGGGGGGGGGGGGGGGGGGGGFGGGGGGGGGFGGGGGGGGGGGGGGGGGGGGGGGGGGGGGGGGGGGGGGGGGGGGGGGGGGGGCDGGGGGGGGGGGGGGGGGGGGGGGGGGGGGGGGGGGGGFGGGGGGGGGGGGGGGGGGGGGGGG
@M03461:520:000000000-LPCRK:1:1101:14875:3567 1:N:0:TTGCAACG+CAGAACTG
CGGATCCCTGATCCGTGGACTTGTCAGCGACTGAGGAAACAGGCGTTAGAACTGCTGAGGCTCCTCATTAATCTTTCCTCAGCTTAGGCAAATGCAGGAAATGCTCACCGTTAAGTCTGATGACGTGAACGGTCGTACCAAGATGTATAAAAACATCGTGGACGGCAACCATCAGATGGAGCCGGGCATGCCAGAATCCTTCAACGTATTGTTGAAAGAGATTCGTTCGCTGGGTATCAACATCGAACTGGAAGACGAGTAATTCTCGCTCAAACAGGTCACTGCTGTCGGGTTAAAACCCGGCAGCGGATTGTGCTAACTCCGACGGGAGCAAATCCGTGAAAGATTTATTAAAGTTT
+
GGGGGGGGGGGGGGGGGGGGGGGGGGGGGGGGGGGGGGGGGFGGGGGGGGGGGGGGGGGGGGGGGGGGGGGGGGGGGGGGGGGGGGGGGGGGGGGGGGGGFGGGGGGGGGGGGGGFGGGGGGGGGGGGGGGGGGFGGGGFGGGFGFFFFFFGGGFGGGGGFGGGGEGGGGGGGGGGFGGGGGFGGGGGGGGGGGGGGGGGGGGGGGGGGGGGGGGGGGGGGGGGGGGGGGGGEGGGGGGGFGGGGGGGGFGGGGGGGGGGGGGGGGGGGGGGGGGGGGGGGGG?GGGGGGGGGGF:GGGGGGGGGGGGGGGGGGGGGGFGGGGGGGGGGGGGGGGGGGGGGGGGGGGGGGGGGGGGGGG
@M03461:520:000000000-LPCRK:1:1101:7054:3570 1:N:0:TTGCAACG+CAGAACTG
CGGATCCCCGATCCGTGGACTTGTCAGCGACTGAGGAAACAGACTTTTTCAATGCTGAGGACTTCACCGGTATAAGCCTCAGCCTGACGTAATGCAGGAAATGCTCACCGTTAAGTCTGATGACGTGAACGGTCGTACCAAGATGTATAAAAACATCGTGGACGGCAACCATCAGATGGAGCCGGGCATGCCAGAATCCTTCAACGTATTGTTGAAAGAGATTCGTTCGCTGGGTATCAACATCGAACTGGAAGACGAGTAATTCTCGCTCAAACAGGTCACTGCTGTCGGGTTAAAACCCGGCAGCGGATTGTGCTAACTCCGACGGGAGCAAATCCGTGAAAGATTTATTAAAGTTT
+
GGGGGGGGGGGGGGGGGGGGGGGGGGGGGGGGGGGGGGGGGGGGGGGGGGGGGGGGGGGGGGGGGGGGGGGGGGGGGGGGGGGGGGGGGGGGGGGGGGGGGGGGGGGGGGGGGGGGGGGGGGGGGGGGGGGGGGGGGGGGGGGGGGGGGGGGGGGGGGGGGGGGGGGGGGGGGGGGGGGGGGGGGGGGGGGGGGGGGGGGGGGGGGGGGGGGGGGGGGGGGGGGGGGGGGGGGGGGGGGGGGGGGGGGGGGGGGGGGGGGGGGGGGGGGGGGGGGGGGGGGGGGGGGGGGGGGGGGGGGGGGGGGGGGGGGGGGGGGGGGGGGGGGGGGGGGGGGGGGGGGGGGGGGGGGGGGGGGGGG
@M03461:520:000000000-LPCRK:1:1101:21017:3572 1:N:0:TTGCAACG+CAGAACTG
CGGATCCCCGATCCGTGGACTTGTCAGCGACTGAGGAAACAGACACGCAGTTAGCTGAGGTTAGCCCGAAACACTGCCTCAGCATGCCTTATTGCAGGAAATGCTCACCGTTAAGTCTGACGACGTGAACGGTCGTACCAAGATGTATAAAAACATCGTGGACGGCAACCATCAGATGGAGCCGGGCATGCCAGAATCCTTCAACGTATTGTTGAAAGAGATTCGTTCGCTGGGTATCAACATCGAACTGGAAGACGAGTAATTCTCGCTCAAACAGGTCACTGCTGTCGGGTTAAAACCCGGCAGCGGATTGTGCTAACTCCGACGGGAGCAAATCCGTGAAAGATTTATTAAAG
+
GGGGGGGGGGGGGGGGGGGGGGGGGGGGGGGGGGGGGGGGGGGGGGGGGGGGGGGGGGGGGGGGGGGGGGGGGGGGGGGGGGGGGGGGGGGGGGGGGGGGGGGGGGGGGGGGGGGGGGGGGGGGGGGGGGGGGGGGGGGGGGGGGGGGGGGGGGGGGGGGFFFGGGGGGGGGGGGGGGGGGGGGGGGGGGGGGGGGGGGGGGGGGGGGGGGGGGGGGGGGFFGGGGGGGGGGGGGGGGGGGGGGGGGGGGGGGGGGGGGGGGGGGGGGGGGGGGGGGGGGGGGGGGGGGGGGGGGEGGGGGGGGGGGGGGGGGGGGGGGGGGGGGGGGGGGGGGGGGGGGGGGGGGGGGGGGGGGF
@M03461:520:000000000-LPCRK:1:1101:17936:3599 1:N:0:TTGCAACG+CAGAACTG
CGGATCCCCGATCCGTGGACTTGTCAGCGACTGAGGAAACAGACAGGGTGCTCGCTGAGGCAGCATTGTTCCATTACCTCAGCCTAGTACATTGCAGGAAATGCTCACCGTTAAGTCTGATGACGTGAACGGTCGTACCAAGATGTATAAAAACATCGTGGACGGCAACCATCAGATGGAGCCGGGCATGCCAGAATCCTTCAACGTATTGTTGAAAGAGATTCGTTCGCTGGGTATCAACATCGAACTGGAAGACGAGTAATTCTCGCTCAAACAGGTCACTGCTGTCGGGTTAAAACCCGGCAGCGGATTGTGCTAACTCCGACGGGAGCAAATCCGTGAAAGATTTATTAAAGTTT
+
GGGGGGGGGGGGGGGGGGGGGGGGGGGGGGGGGGGGGGGGGGGGGGGGGGGGGGGGGGGGGGGGGGGGGGGGGGG@GGGGGGGGGGGGGGGGGGGGGGGGGGGGGGGGGGGGGGGGGGGGGGGGGGGGGGGGGGGGGGGGGGGGGGGGGGGGGGGGGGGGGGGGGGGGGGGGGGGGGGGGGGGGGGGGGGGGGGGGGGGGGGGGGGGGGGGGGGGGGGGGGGGGGGGGGGGGGGGGGGGGGGGGGGGGGGGGGGGGGGGGGGGGGGGGGGGGGGGGGGGGGGGGGGGGGGGGGGGGGFGGGGGGGGGGGGGGGGGGGGGGGGGGGGGGGGGGGGGGGGGGGGGGGGGGGGGGGGGGGGG
@M03461:520:000000000-LPCRK:1:1101:13040:3602 1:N:0:TTGCAACG+CAGAACTG
CGGATCCCCGATCCGTGGACTTGTCAGCGACTGAGGAAACAGACTTCCAAAGTGCTGAGGCGAAATAGTGACTTAACCTCAGCTGGTAACTCTGCAGGAAATGCTCACCGTTAAGTCTGATGACGTTAACGGTCGTACCAAGATGTATAAAAACATCGTGGACGGCAACCATCAGATGGAGCCGGGCATGCCAGAATCCTTCAACGTATTGTTGAAAGAGATTCGTTCGCTGGGTATCAACATCGAACTGGAAGACGAGTAATTCTCGCTCAAACAGGTCACTGCTGTCGGGTTAAAACCCGGCAGCGGATTGTGCTAACTCTGACGGGAGCAAATCCGTGAAAGATTTATTAAAGTTT
+
GGGGGGGGGGGGGGGGGGGGGGGGGGGGGGGGGGGGGGGGGGGGGGGGGGGGGGGGGGGGGGGGGGGGGGGGGGG@GGGGGGGGGGGGGGGGGGGGGGGGGGGGGGGGGGGGGGGGGGGGGGGGGGGGGGGGGGGGGGGGGGFGGGGGGGGGGGGGGGFGGGGGGGGGGGGGGGGGGGGGGGGGEGGGGGGGGGGGGGGGGGGGGGGGGGGGGGGGGGGGGGGGGGGGGGGGGGGGGGGGGGFGGGGGGGGGGGGGFGGGGGGGGGGGGGGGGGGGGGGGGGGGGGGGGGGGGGGGGGGGGGGGGGGGGGGGGGGGGGGGGGGGGGGGGGGGGGGGGGGGGGGGGGGGGGGGGGGGGGG
@M03461:520:000000000-LPCRK:1:1101:22485:3606 1:N:0:TTGCAACG+CAGAACTG
CGGATCCCCGATCCGTGGACTTGTCAGCGACTGAGGAAACAGACTATGTGTGGGCTGAGGGCTTGAGTGTGAAAGCCCTCAGCTGCATCTAATGCAGGAAATGCTCACCGTTAAGTCTGATGACGTGAACGGTCGTACCAAGATGTATAAAAACATCGTGGACGGCAACCATCAGATGGAGCCGGGCATGCCAGAATCCTTCAACGTATTGTTGAAAGAGATTCGTTCGCTGGGTATCAACATCGAACTGGAAGACGAGTAATTCTCGCTCAAACAGGTCACTGCTGTCGGGTTAAAACCCGGCAGCGGATTGTGCTAACTCCGACGGGAGCAAATCCGTGAAAGATTTATTAAAGTTT
+
CFEE;FGCFCGCCBCFE@@FGGGG<@6C@6@FCGGDGFCFA@<@FGGE6CFGCG7CFGGCGG<ECGC6:FEFFA?2F=2:EC<?=4A.,<@FGGFFCF@<FFFAFGGFDGB?CFFFFF?FFGGDGGGFGGB>C@FGGFEGBFGGGFFFBAC>FGGEGGGGGGGBBFGGGFC>FFGCGEFCC8>FFCEGGGGEDE7EB9DEGGFFGGFFBEEGGFGGFFGGFCFFGGEGGFGDGFFGFFGGFEFGEFGDDFFGGGGEFAEF<AFF:GEGGGCFFFEFGEF:F@GEGGFCEECGFFF@B@7:7CGGF<CEADFFGFF9F@@F@7GGF@,EC@FFCB,@7FFAC9FF6,CC<FAEC<ECCEG
@M03461:520:000000000-LPCRK:1:1101:19707:3607 1:N:0:TTGCAACG+CAGAACTG
CGGATCCCCGATCCGTGGACTTGTCAGCGACTGAGGAAACAGACGAAAATTTAGCTGAGGCAGGCAATTCCCTTAGCCTCAGCTTCATTCTTGCAGGAAATGCTCACCGTTAAGTCTGATGACGTGAACGGTCGTACCAAGATGTATAAAAACATCGTGGACGGCAACCATCAGATGGAGCCGGGCATGCCAGAATCCTTCAACGTATTGTTGAAAGAGATTCGTTCGCTGGGTATCAACATCGAACTGGAAGACGAGTAATTCTCGCTCAAACAGGTCACTGCTGTCGGGTTAAAACCCGGCAGCGGATTGTGCTAACTCCGACGGGAGCAAATCCGTGGAAGATTTATTAAAG
+
GGGGGGGGGGGGGGGGGGGGGGGGGGGGGGGGGGGGGGGGGGGGGGGGGGGGGGGGGGGGGCFFGGGGGGGGGG@GGGGGGGGGG;@GGGGGGGGGGGGGGGGGGGGGGGGGGGGGGGGGGGGGGGGGGGGGGGGGGGGGGGGGGFGGGGGGGGGGGGGDGGGGGGGGGGGGGGGGGGGGGGGGGGGGGGGGGGGGGGGGGGGGGGGGGGGGGGGGGGGGGGGGGGGGGGGGGGFGGGGGGGGGGGGGGGGGGFFGGGGGGFGGGGGGGGGGGGGGGGGGGGGGGGGGGGGGGGEGGGGGGGGGGGGGGGGGGGGGGGGGGGGGGGGGGGGGGGEGGGGGGGGGGGGGGGGGGGF
@M03461:520:000000000-LPCRK:1:1101:25457:3633 1:N:0:TTGCAACG+CAGAACTG
CGGATCCCCGATCCGTGGACTTGTCAGCGACTGAGGAAACAGACAGTCCGAGAGCTGAGGACTACAACGTAATCAACCTCAGCCTAAATTGGTGCAGAAATGCTCACCGTTAAGTCTGATGACGTGAACGGTCGTACCAAGATGTATAAAAACATCGTGGACGGCAACCATCAGATGGAGCCGGGCATGCCAGAATCCTTCAACGTATTGTTGAAAGAGATTCGTTCGCTGGGTATCAACATCGAACTGGAAGACGAGTAATTCTCGCTCAAACAGGTCACTGCTGTCGGGTTAAAACCCGGCAGCGGATTGTGCTAACTCCGACGGGAGCAAATCCGTGAAAGATTTATTAAAGTTT
+
GGGGGGGGGGGGGGGGGGGGGGGGGGGGGGGGGGGGFGGGGGGGGFGGGGGGGGGGGGCGGGGGGGGGGGGGGGGGGGGGGGGGGGGGGGGGGGGGGGGGGGGGGGGGGGGGGGGGGGGGGGGGGDGGGGGGGGGGGGGGGGGGGGGGGGGGGGGGGGGECFGGGGGGF:FGGGGGGGGGGGGGGGGGGGGGGGGGGGGGGGGGGGGCGGGGGGGGGGGGGGGGGGGGGGGGGGGGGGGGGGGGGGFGGGGGGGGGGGGGGGGGGGGGGGGGGGGGGGFGFGGGGGGGGGGGGGFGGGGGGGGGGGGGGGGGGGGGGGGGGGGGGGGGGGGGGGGGGGGGGGGGGGGGGGGGGGGGGG
@M03461:520:000000000-LPCRK:1:1101:6114:3634 1:N:0:TTGCAACG+CAGAACTG
CGGATCCCCGATCCGTGGACTTGTCAGCGACTGAGGAAACAGACATTATACATGCTGAGGGATCGGAGGGTATAGTCCTCAGCACTAGTAACTGCAGGAAATGCTCACCGTTAAGTCTGATGACGTGAACGGTCGTACCAAGATGTATAAAAACATCGTGGACGGCAACCATCAGATGGAGCCGGGCATGCCAGAATCCTTCAACGTATTGTTGAAAGAGATTCGTTCGCTGGGTATCAACATCGAACTGGAAGACGAGTAATTCTCGCTCAAACAGGTCACTGCTGTCGGGTTAAAACCCGGCAGCGGATTGTGCTAACTCCGACGGGAGCAAATCCGTGAAAGATTTATTAAAG
+
GGGGGGGGGGGGGGGGGGGGGGGGGGGGGGGGDGGFGGGGGGGGGGGGGGGGGGGGGGGGGGGGGGGGGGGGGGGGGGGGGGGGGGGGGGGGGGGGGGGG@GGGGGGGGGGGGGGGGGGGGGGGFGGGGGGGEGEGGGGGGGGGGGFGGGGGGGGFGGGGEFGEEGGGGGGGGGGGGGGGGGGGGGGGGGGGGGGGGGGGGGGGFGGGGGGGGGGGGGGGGGGGGGGGGGGGGGGGGGGGGGGGGFFFFGGGGGGGGGGGGGGGGGGFDGGGGGGGCGGFGGGGGGGGGGGGGGF:GGGGGGGGGGGGGGGGGGGGGGGGGGGGGGGGGGGGGGFCGFGGGGGGGGGGGGGGGFGF
@M03461:520:000000000-LPCRK:1:1101:8392:3679 1:N:0:TTGCAACG+CAGAACTG
CGGATCCCCGATCCGTGGACTTGTCAGCGACTGAGGAAACAGACAAACTTCGAGCTGAGGGCTAGTGTACTATTATCCTCAGCCCTCTTGAGTGCAGGAAATGCTCACCGTTAAGTCTGATGACGTGAACGGTCGTACCAAGATGTATAAAAACATCGTGGACGGCAACCATCAGATGGAGCCGGGCATGCCAGAATCCTTCAACGTATTGTTGAAAGAGATTCGTTCGCTGGGTATCAACATCGAACTGGAAGACGAGTAATTCTCGCTCAAACAGGTCACTGCTGTCGGGTTAAAACCCGGCAGCGGATTGTGCTAACTCCGACGGGAGCAAATCCGTGAAAGATTTATTAAAGTTT
+
GGGGGGGGGGGGGGGGGGGGGGGGGGGGGGGGGGGGGGGGGGGGGGGGGGGGGGGGGGGGGGGGGGGGGGGGGGG;GGGGGGGGGGGGGGGGGGGGGGGGGGGGGGGGGGGGGGGG6GGGGGGGGGGGGGGGGGGGGGGGGGGGGGGGGGGGGGGGGGGGGFGGEGGGGGGGGGGGGGGGGGGGGGGGGGGGGGGGGGGGGGGGGGGGGGGGGGGGGGGGGGGGGGGGGGGGGGGGGGGGGGGGGGGGGGGGGGGGGGGGGGGGGGGGGGGGGGGGGGGGGGGGGGGGGDGGGGGGGGGCGGGGGGGGGGGGGGGGGGGGGGGGGGGGGGFGGGGGGGGGGGGGGGGGGGGGGGGGGGG
@M03461:520:000000000-LPCRK:1:1101:21462:3694 1:N:0:TTGCAACG+CAGAACTG
CGGATCCCCGATCCGTGGACTTGTCAGCGACTGAGGAAACAGACTATTAAGCCGCTGAGGCATATTGGCTGAATAGCCTCAGCGCCCTATCGTGCAGGAAATGCTCACCGTTAAGTCTGATGACGTGAACGGTCGTACCAAGATGTATAAAAACATCGTGGACGGCAACCATCAGATGGAGCCGGGCATGCCAGAATCCTTCAACGTATTGTTGAAAGAGATTCGTTCGCTGGGTATCAACATCGAACTGGAAGACGAGTAATTCTCGCTCAAACAGGTCACTGCTGTCGGGTTAAAACCCGGCAGCGGATTGTGCTAACTCCGACGGGAGCAAATCCGTGAAAGATTTATTAAAG
+
GGGGGGGGGGGGGGGGGGGGGGGGGGGGGGGGGGGGGGGGGGGGGDGGGGGGGGGGGGGGGCEFGGGGGGGFEFFGGGGGGGGGGGGGGGGGGGGGGGGGGGGGGGGGGGGGGGGGGGGGGGGGGGGGGGGGGGGGGGGGGGGGGGGGGGGGGGGGGGGGGGGGGGGGGGGGGGGGGGGDFGGGGGGGGGGGGGGGGGGGGGGGGGGGGGGGGGGGGGGGGGGGGGGGGGGGGGGGGGGGGGGGGGGGGGGGGGGGGGGGGGGGGGGGGGGGGGGGGGGGGGGGGGGGGGGGGGGEGGGGGGGGGGGGGGGGGGGGGGGGGGGGGGGGGGGGGGGGGGGGGGGGGGGGGGGGGFGF
@M03461:520:000000000-LPCRK:1:1101:9705:3701 1:N:0:TTGCAACG+CAGAACTG
CGGATCCCCGATCCGTGGACTTGTCAGCGACTGAGGAAACAGACACGGCCAACGCTGAGGTACATTTTTATTTGGCCCTCAGCAGCTAACAGTGCAGGAAATGCTCACCGTTAAGTCTGATGACGTGAACGGTCGTACCAAGATGTATAAAAACATCGTGGACGGCAACCATCAGATGGAGCCGGGCATGCCAGAATCCTTCAACGTATTGTTGAAAGAGATTCGTTCGCTGGGTATCAACATCGAACTGGAAGACGAGTAATTCTCGCTCAAACAGGTCACTGCTGCCGGGTTTTAACCCGACAGCGGATTGTGCTAACTCCGACGGGAGCAAATCCGTGAAAGATTTATTAAAGTTT
+
GGGGGGGGGGGGGGGGGGGGGGGGGGGGGGGGGGGGGGGGGGGGGGGGGGGGGGGGGGGGGGGGGGGGGGGGGGGGGGGGGGGGGGGGGGGGGGGGGGGGGGGGG@GGGGGGGGGGGGGGGGGGGGGGGGGGGGGGGGGGGGGGGGGGGGGGGGGGGGGGGGGGGGGGGGGGGGGGGGGGGGGGGGGGGGGGGGGGGGGGGGGGGGGGGGGGGGGGGGGGGGGGGGGGGGGGGGGGGGGGGGGGGGGGGGGGGGGGGGGGGGGGGGGGGGGGGGGGGGGGGGGGGGGGGGGGGGGGGGGGGGGGGGGGGGGGGGGGGGGGGGGGGGGGGGGGGGGGGGGGGGGGGGGGGGGGGGGF8GG
@M03461:520:000000000-LPCRK:1:1101:22513:3705 1:N:0:TTGCAACG+CAGAACTG
CGGATCCCCGATCCGTGGACTTGTCAGCGACTGAGGAAACAGACACGACTCGCGCTGAGGGTATACGATTCCATGCCCTCAGCCTAAGTCGTTGCAGGAAATGCTCACCGTTAAGTCTGATGACGTGAACGGTCGTACCAAGATGTATAAAAACATCGTGGACGGCAACCATCAGATGGAGCCGGGCATGCCAGAATCCTTCAACGTATTGTTGAAAGAGATTCGTTCGCTGGGTATCAACATCGAACTGGAAGACGAGTAATTCTCGCTCAAACAGGTCACTGCTGTCGGGTTAAAACCCGGCAGCGGATTGTGCTAACTCCGACGGGAGCAAATCCGTGAAAGATTTATTAAAGTTT
+
GGGGGGGGGGGGGGGGGGGGGGGGGGGGGGGGGGGGGGGGGGGGGGGGGGGGGGGGGGGGGGGGGGGGGGGGGGGGGGGGGGGGGGGGGGGGGGGGGGGGGGGGGGGGGGGGGGGGGGGGGGGGGGGGGGGGGGGGGGGGGGGGGGGGGGGGGGGGGGGGGGGGGGGGGGGGGGGGGGGGGGGGGGGGGGGGGGGGGGGGGGGGGGGGGGGGGGGGGGGGGGGGGGGGGGGGGGGGGGGGGGGGGGGGGGGGGGGGGGGGGGGGGGGGGGGGGGGGGGGGGGGGGGGGGGGGGGGGGGGGGGGGGGGGGGGGGGGGGGGGGGGGGGGGGGGGGEDGGGGGGGGGGGGGGGGGGGGGDGG
@M03461:520:000000000-LPCRK:1:1101:12345:3708 1:N:0:TTGCAACG+CAGAACTG
CGGATCCCCGATCCGTGGACTTGTCAGCGACTGTGGAAACAGACTTATGTCTGGCTGAGGCTTAAATGTGGCTGCCCCTCAGCGGTTTTGGCTGCAGGAAATGCTCACCGTTAAGTCTGATGACGTGAACGGTCGTACCAAGATGTATAAAAACATCGTGGACGGCAACCATCAGATGGAGCCGGGCATGCCAGAATCCTTCAACGTATTGTTGAAAGAGATTCGTTCGCTGGGTATCAACATCGAACTGGAAGACGAGTAATTCTCGCTCAAACAGGTCACTGCTGTCGGGTTAAAACCCGGCAGCGGATTGTGCTAACTCCGACGGGAGCAAATCCGTGAAAGATTTATTAAAGTTT
+
GGGGGGGGGGGGGGGGGGGGGGGGGGGGGGGGGGGGGGGGGGGGGGGGGGGGGGGGGGGGGGGGGGGGGGGGGGGGGGGG@GGGGGGGGGGGGGGGGGGGGGGGGGGGGGGGGGGGGGGGGGGGGGGGGGGGGGGGGGGGGGGGGGGGGGGGGGGGGGGGGGGGGGGGGGGGGGGGGGGGGGGGGGGGGGGGGGGGGGGGGGGGGGGGGGGGGGGGGGGGGGGGGGGGGGGGGGGGGGGGGGGGGGGGGGGFGGGGGGGGGGGGGGGGGGGGGGGGGGGGGGGGGGGGGGGGGGGGGGGEGGGGGGGGGGGGGGGGGGGGGGGGGGGGGGGGDGGGGGGGGGGGGGGGGGGGGGGGGGG
@M03461:520:000000000-LPCRK:1:1101:10540:3713 1:N:0:TTGCAACG+CAGAACTG
CGGATCCCCGATCCGTGGACTTGTCAGCGACTGAGGAAACAGACATATTTATAGCTGAGGTTGTAAAGCAGAGTGTCCTCAGCTGCCCTTTGTGCAGGAAATGCTCACCGTTAAGTCTGATGACGTGAACGGTCGTACCAAGATGTATAAAAACATCGTGGACGGCAACCATCAGATGGAGCCGGGCATGCCAGAATCCTTCAACGTATTGTTGAAAGAGATTCGTTCGCTGGGTATCAACATCGAACTGGAAGACGAGTAATTCTCGCTCAAACAGGTCACTGCTGTCGGGTTAAAACCCGGCAGCGGATTGTGCTAACTCCGACGGGAGCAAATCCGTGAAAGATTTATTAAAGTTT
+
GGGGGGGGGGGGGGGGGGGGGGGGGGGGGGGGGGGGGGGGGGGGGGGGGGGGGGGGGGGGGGGGGGGGGGGGGGG@GGGGGGGGGGGGGGGGGGGGGGGGGGGGGGGGGGGGGGGGGGGGGGGGGGGGGGGGGGGGGGGGGGGGGGGGGGGGGGGGGGGGGGGGGGGGGGGGGGGGGGGGGGGGGGGGGGGGGGGGGGGGGGGGGGGGGGGGGGGGGGGGGGGGGGGGGGGGGGGGGGGGGGFGGGGGGGGGGGGGGGGGGGGGGGGGGGGGGGGGGGGGGGGGGGGGGGGGGGFEGGGGGGGGGGGGGGGGGGGGGGGGGGGGGGGGGGGGGGFGGGGGGGGGGGGGGGGGGGGGGGG
@M03461:520:000000000-LPCRK:1:1101:24890:3723 1:N:0:TTGCAACG+CAGAACTG
CGGATCCCCGATCCGTGGACTTGTCAGCGACTGAGGAAACAGACAGTCATGGTGCTGAGGTGTTCAATCATCAGTGCCTCAGCGTCTGCCAATGCAGGAGATGCTCACCGTTAAGTATGATGACGTGAACGGTCGTACCAAGATGTATAAAAACATCGTGGACGGCAACCATCAGATGGAGCCGGGCATGCCAGAATCCTTCAACGTATTGTTGAAAGAGATTCGTTCGCTGGGTATCAACATCGAACTGGAAGACGAGTAATTCTCGCTCAAACAGGTCACTGCTGTCGGGTTAAAACCCGGCAGCGGATTGTGCTAACTCCGACGGGAGCAAATCCGTGAAAGATTTATTAAAGTTT
+
FGGGGFEFCFGGGGGGGGGGGGGGGGGGGGGGGGGGGGGGGGGGFFFFGGGGGGGCFFGGGGFGGGGGGGGFGGGFGGGGGFGGGGGGFGGGGGFGGFGGGGGGGGGGGGFFGGGF$CFEGGEGGGEGGGGEGGGGGGGGGGFGGFFGGGGFGGGGGGGGGGGGGGCFEGGGGFGEGGGGGFEGGGGGF6EFFGGGFGGGGGDFGFGFBFGGGFGGGGGGGGGFGGECDEEEGFFGGGGGGGFGFGFGFFFFFGGGGFFF?@@AFB><GFGGGGGEFCF?FGGFC:GGGGCGGGGFF:GFFFGGGFDGGGGGGGGEDCGGEDGGGGGFADGGFFEFCGGGGGGGGGGGGGGEGGGGFFG
@M03461:520:000000000-LPCRK:1:1101:19995:3725 1:N:0:TTGCAACG+CAGAACTG
CGGATCCCCGATCCGTGGACTTGTCAGCGACTGAGGAAACAGACGGTGTGCGGGCTGAGGCAAGGAAAAATGGCTTCCTCAGCCAACTTTACTGCAGGAAATGCTCACCGTTAAGTCTGATGACGTGAACGGTCGTACCAAGATGTATAAAAACATCGTGGACGGCAACCATCAGATGGAGCCGGGCATGCCAGAATCCTTCAACGTATTGTTGAAAGAGATTCGTTCGCTGGGTATCAACATCGAACTGGAAGACGAGTAATTCTCGCTCAAACAGGTCACTGCTGTCGGGTTAAAACCCGGCAGCGGATTGTGCTAACTCCGACGGGAGCAAATCCGTGAAAGATTTATTAAAG
+
GGGGGGGGGGGGGGGGGGGGGGGGGGGGGGGGGGGGGGGGGGGGGGGGGGGGGGGGGGGGGCEFGGGGGGGGGGG@GG@GGGGGGGGGGGGGGGGGGGGGGGGGG@GGGGGGGGGGG:GGGGGGGGGGGGGGGGGGGGGGGGGGGGGGGGGGGGGGGGGGGGGGGGGGGGGGGGGGGGGGGGGGGGGGGGGGGGGGGGGGGGGGGGGGGGGGGGGGGGGGGGGGGGGGGGGGGGGGGGGGGGGGGGFGFGGGGGGGGGGGGGGGGFGGGFFGGGGGGGGGGGGGGGGGGGGGGGGDGGGGGGGGGGGGGGGGGGGGGGGGGGGGGGGGGGGFGGGGGGGGGGGGGGGGGGGGGGGF
@M03461:520:000000000-LPCRK:1:1101:21439:3734 1:N:0:TTGCAACG+CAGAACTG
CGGATCCCCGATCCGTGGACTTGTCAGCGACTGAGGAAACAGACAATCCCATCGCTGAGGGAAATATTAGACAACACCTCAGCATACATAAATGCAGGAAATGCTCACCGTTAAGTCTGATGACGTGAACGGTCGTACCAAGATGTATAAAAACATCGTGGACGGCAACCATCAGATGGAGCCGGGCATGCCAGAATCCTTCAACGTATTGTTGAAAGAGATTCGTTCGCTGGGTATCAACATCGAACTGGAAGACGAGTAATTCTCGCTCAAACAGGTCACTGCTGTCGGGTTAAAACCCGGCAGCGGATTGTGCTAACTCCGACGGGAGCAAATCCGTGAAAGATTTATTAAAG
+
GGGGGGGGGGDGGGGGGGGGGGGGGGGGGGGGGGGGGGGGGGGGGFGGGGGGGGGGGGGGGGFGGGGGGGGGGGG@GGFGGGGGGGGGGGGGGGGGGGGGGGGGGGGGGGGGGGGGGGGGGGGGGGGGGFFGGGGGGGGGGGGGGGGGGGGGGGGGGGGGGGGGGGGGGGGGGGGGGGFGGGDGGGGGGGGGGGGFGGGGGGGGGGGGGGGGGGGGGFFGGGGGGGGGGGGGFGFGGGGGGGGGFGGGGGGGGGGGGGGGGGGGGFGGGGGGGGGGGGGFGGGGGGGGDGGGGGGEGGGGGGGGGGGGGGGGFGFFGGGGGGGGGGGGGGGGGGGEGGGGGGGGGGGGGGGGFGGF
@M03461:520:000000000-LPCRK:1:1101:21744:3750 1:N:0:TTGCAACG+CAGAACTG
CATCGCTGACGAGTAATCGGATCCCCGATCCGTGGACTTGTCAGCGACTGAGGAAACAGACTTATCACTAGCTGAGGTCAACAATAGGCTTCCCCTCAGCTCTTTTGCGTGCAGGAAATGCTCACCGTTAAGTCTGATGACGTGAACGGTCGTACCAAGATGTATAAAAACATCGTGGACGGCAACCATCAGATGGAGCCGGGCATGCCAGAATCCTTCAACGTATTGTTGAAAGAGATTCGTTCGCTGGGTATCAACATCGAACTGGAAGACGAGTAATTCTCGCTCAAACAGGTCACTGCTGTCGGGTTAAAACCCGGCAGCGGATTGTGCTAACTCCGACGGGAGCAAATCCGTGAAAGATTTATTAAAGTTT
+
CCCCCGEGGGGGGGGGGGGGGGGGGGGGGGGGGGGGGGGGGGGGGGGGGGGGGGGGGGGGGGGGGGGGGGGGGGGGGGGGGGGGGGFGGGGGGGGGGGGGGG@GGFGGGGGGGGGGGGGGGGGGGGGGGGGGGGGGGGGGGGGGGGGGGGGGGGGGGGFGGGGGGGGGGGGGGGGGGEGGGGGGGGGGGGGGGGGGGGGGGGGGGGGGGGGGGGGGGGGGGGGGGGGGGGGGGGFGGGGGGGGGGGGGGGGFGGGGGGGGGGGGGGGGGGGGGGGGGGGGGGFGGGGGGGGGGGGGFFFGGGEGGGGGGGGGGGF7GGGGGGGGGGGGGGGGGGGGGGGGGGGGGGFFGGGGGGGGGGGGGGGGGGGGGGGGFCGG
@M03461:520:000000000-LPCRK:1:1101:21914:3783 1:N:0:TTGCAACG+CAGAACTG
CGGATCCCCGATCCGTGACTTGTCAGCGACTGAGGAAACAGACATAAGTTTAGCTGAGGAGAACAGCATTCTAACCCTCAGCCATTCTGATTGCAGGAAATGCTCACCGTTAAGTCTGATGACGTGAACGGTCGTACCAAGATGTATAAAAACATCGTGGACGGCAACCATCAGATGGAGCCGGGCATGCCAGAATCCTTCAACGTATTGTTGAAAGAGATTCGTTCGCTGGGTATCAACATCGAACTGGAAGACGAGTAATTCTCGCTCAAACAGGTCACTGCTGTCGGGTTAAAACCCGGCAGCGGATTGTGCTAACTCCGACGGGAGCAAATCCGTGAAAGATTTATTAAAGTTT
+
AEE@CC<FGGD7BFFGGGFFF9FFGFF+CFGGGGGG8FFG<<F@F,<<CCFGFFGDFGFFGGGGDFGGDGGFDEG?<FF@GGGG9FFFAFGE9<E<EFFGG9<5E<FGGGGGFGDE=C0AE?FCB3FFGFCFBCFFGFGGGGGEFGGGGFGGGFAFF>@AFF@EEFGGGBEGGGGFGDGGGGGGCEGGGGGGE7GGFFGGGGGGGGEF?FFGGFFGDFGGGGGGGFGFDGG@GFCECCFFGFFEFFFBFCGGGGGGGGGGFCCGFFEFGGGGGGGGFGGGGGGGEGGGGGGGF@:EFF@GFGGGGGGGGGGGGGFFFBFFGGGGGCGDGGGGGGGGGGDGGFDFCGFEFFEF@EF@GG
@M03461:520:000000000-LPCRK:1:1101:17195:3797 1:N:0:TTGCAACG+CAGAACTG
CGGATCCCCGATCCGTGGACTTGTCAGCGACTGAGGAAACAGACTCGGACTACGCTGAGGAAGTTCACTGGTCAAGCCTCAGCCAGAGTTACTGCAGGAAATGCTCACCGTTAAGTCTGATGACGTGAACGGTCGTACCAAGATGTATAAAAACATCGTGGACGGCAACCATCAGATGGAGCCGGGCATGCCAGAATCCTTCAACGTATTGTTGAAAGAGATTCGTTCGCTGGGTATCAACATCGAACTGGAAGACGAGTAATTCTCGCTCAAACAGGTCACTGCTGTCGGGTTAAAACCCGGCAGCGGATTGTGCTAACTCCGACGGGAGCAAATCCGTGAAAGATTTATTAAAGTTT
+
GGGGGGGGGGGGGGGGGGGGGGGGGGGGGGGGGGGGGGGGGGGGGGGGGGGGGGGGGGGGGGFGGGGGGGGGGGGGGGGGGGGGGGGGGGGGGGGGGGGGGGGGGGGGGGGGGGGGGGGGGGGGGGGGGGGGGGGGGGGGGGGGGGGGGGGGGGGGGGGGGGGGGGGGGGGGGGGGGGGGGGGGGGGGGGGGGGGGGGGGGGGGGGGGGGGGGGGGGGGGGGGGGGGGGGGGGGGGGGGGGGFGGGGFGGGGGGGGGGGGGGGGGGGGGGGGGGGGGGGGGGGGGGFEGGGGGGGGGGGGGGGGGGGGGGGGGGGGGGGGCGGGGGGGGGGGGGGGGGGGGGGGGGGGGGGGGFFGFGG
@M03461:520:000000000-LPCRK:1:1101:21729:3804 1:N:0:TTGCAACG+CAGAACTG
CGGATCCCCGATCCGTGGACTTGTCAGCGACTGAGGAAACAGACATGTACCTTGCTGAGGATCATATACTGCATTTCCACAGCGCATGGACGTGCAGGAAATGCTCACCGTTAAGTCTGATGACGTGAACGGTCGTACCAAGATGTATAAAAACATCGTGGACGGCAACCATCAGATGGAGCCGGGCATGCCAGAATCCTTCAACGTATTGTTGAAAGAGATTCGTTCGCTGGGTATCAACATCGAACTGGAAGACGAGTAATTCTCGCTCAAACAGGTCACTGCTGTCGGGTTAAAACCCGGCAGCGGATTGTGCTAACTCCGACGGGAGCAAATCCGTGAAAGATTTATTAAAGTTT
+
GGGGGGGGGGGGGGGGGGGGGGGGGGGGGGGGGGGGGGGGGGGGG,F,,,,C,CFGGGGG8FF8,,C,C<,CF,,%CE8FGGGG2F#CC.+#CFGGGGGGGGGGGGGGGGGGFGGGG?GGGGGGGGGGGGGGGGEGGGGGGGGGGGGGGGGGGGGGGGGGGGGGGGGGGGGGGGGGGGGGGGGGGGGGGGGGGGGGGGGGGGGGGGGGGGGGGGGGFGGGGGGGGGGGGGGGGGGGGGGGGGGGGGGGG?GGCGGGGGGGGFGGGGGGGGGGGGGGGGGGGGGGGGGGGGGFFFFCGGGGGGGGGGGGGGGGGGGGGGGGGGGGGGGFGGFGGGGGGGGGGGGGGGGGGGGGGGGGGGG
@M03461:520:000000000-LPCRK:1:1101:16345:3813 1:N:0:TTGCAACG+CAGAACTG
CGGATCCCCGATCCGTGGACTTGTCAGCGACTGAGGAAACAGACGCATAACCCGCTGAGGTCTAAAAAGACGCTCGCCTCAGCCCGTAACTCTGCAGGAAATGCTCACCGTTAAGTCTGATGACGTGAACGGTCGTACCAAGATGTATAAAAACATCGCGGACGGCAACCATCAGATGGAGCCGGGCATGCCAGAATCCTTCAACGTATTGTTGAAAGAGATTCGTTCGCTGGGTATCAACATCGAACTGGAAGACGAGTAATTCTCGCTCAAACAGGTCACTGCTGTCGGGTTAAAACCCGGCAGCGGATTGTGCTAACTCCGACGGGAGCAAATCCGTGAAAGATTTATTAAAGTTT
+
GGGGGGGGGGGGGGGGGGGGGGGGGGGGGGGGGGGGGGGGGGGGGGGGGGGGGGGGGGGGGGGGGGGGGGGGGGG@GGGGGGGGGGGGGGGGGGGGGGGGGGGGGGGGGGGGGGGGGGGGGGGGGGGGGGGGGGGGGGGGGGGGGGGGGGGGFGGGGGGGGGGGGGGGGGGGGGGGGGGGGGGGGGGGGGGGGGGGGGGGGGGGGGGGGGGGGGGGGGGGGGGGGGGGGGGGGGGGGGGGGGGGFFFGGGGGGGGGGGGGGGGGGGGGGGGGGGGGGGGGGGGGGGGGGGGGGGF@GGGGGGGGGGGGGGGGGGGGGGGGGGGGGGGGGGGGGGGGGGGGGGGGGGGGGGGGGGGGGGG
@M03461:520:000000000-LPCRK:1:1101:23368:3815 1:N:0:TTGCAACG+CAGAACTG
CGGATCCCCGATCCGTGGACTTGTCAGCGACTGAGGAAACAGACTTTCTAGTAGCTGAGGGTGTGACAGGTCTGTCCTCAGCCATTGAACATGCAGGAAATGCTCACCGTTAAGTCTGATGACGTGAACGGTCGTACCAAGATGTATAAAAACATCGTGGACGGCAACCATCAGATGGAGCCGGGCATGCCAGAATCCTTCAACGTATTGTTGAAAGAGATTCGTTCGCTGGGTATCAACATCGAACTGGAAGACGAGTAATTCTCGCTCAAACAGGTCACTGCTGTCGGGTTAAAACCCGGCAGCGGATTGTGCTAACTCCGACGGGAGCAAATCCGTGAAAGATTTATTAAAGTTT
+
GGGGGGGGGGGGGGGGGGGGGGGGGGGGGGGGGGGFGGGGGGGGGGGGGGGGGGGGGGGGGGGGGGGGGGGGGG@GGGGGGGGGGGGGGGGGGGGGGGGGGGGGGGGGGGGGGGGGGGGGGGGGGGGFGGEGGGGGGGGGGGGGGGGGGGGGGGGGGGGFFGGGGGGGGGGGGGGGGGGGGGGGGGGGGGGGGGGGGGGGGGGGGGGGGGGGGGGGGGGGGGGGGGGGGGGGGGGGGGGGGGGGGFGGGGGGGGGGGGGGGGGGGGGGGGGGGGGGFGGGGGGGGGGGDGGGGFCGGGGGDGGGGGFGGGGGGGGGGGGGGGGGGGGGGGGGGGGGGGGGGGGGGGGGGGGGGGGGFG
@M03461:520:000000000-LPCRK:1:1101:16976:3823 1:N:0:TTGCAACG+CAGAACTG
CGGATCCCCGATCCGTGGACTTGTCAGCGACTGAGGAAACAGACGCCTTGCTTGCTGAGGGCTCGAGAGCATACAACCTCAGCCTGTTGTCTTGCAGGAAATGCTCACCGTTAAGTCTGATGACGTGAACGGTCGTACCAAGATGTATAAAAACATCGTGGACGGCAACCATCAGATGGAGCCGGGCATGCCAGAATCCTTCAACGTATTGTTGAAAGAGATTCGTTCGCTGGGTATCAACATCGAACTGGAAGACGAGTAATTCTCGCTCAAACAGGTCACTGCTGTCGGGTTAAAACCCGGCAGCGGATTGTGCTAACTCCGACGGGAGCAAATCCGTGAAAGATTTATTAAAGTTT
+
GGGGGGGGGGGGGGGGGGGGGGGGGGGGGGGGGGGGGGGGGGGGGGGGGGGGGGGGGGGGGGGGGGGGGGGGGGG@GGGGGGGGGGGGGGGGGGGGGGGGGGGGGGGGGGGGGGGGGGGGGGGGGGGGGGGGGGGGGGGGGGGGGGGGGGGGGGGGGGGGGGGGGGGGGGGGGGGGGGGGGGGGGGGGGGGGGGGGGGGGGGGGGGGGGGGGGGGGGGGGGGGGGGGGGGGGGGGGGGGGGGGGGGGGGGGGGGGGGGGGGGGGGGGGGGGGGGGGGGGGGGGGGGGGGGGGGGGGGGGGGGGGGGGGGGGGGGGGGGGGGGGGGGGGGGGGGGGFGGGGGGGGGGGGGGGGGGGGGGG
@M03461:520:000000000-LPCRK:1:1101:19081:3844 1:N:0:TTGCAACG+CAGAACTG
CGGATCCCCGATCCGTGGACTTGTCAGCGACTGAGGAAACAGACAATATCCAGGCTGAGGCGAGGGTGGCTCGAGACCTCAGCACTTCAAGCTGCAGGAAATGCTCACCGTTAAGTCTGATGACGTGAACGGTCGTACCAAGATGTATAAAAACATCGTGGACGGCAACCATCAGATGGAGCCGGGCATGCCAGAATCCTTCAACGTATTGTTGAAAGAGATTCGTTCGCTGGGTATCAACATCGAACTGGAAGACGAGTAATTCTCGCTCAAACAGGTCACTGCTGTCGGGTTAAAACCCGGCAGCGGATTGTGCTAACTCCGACGGGAGCAAATCCGTGAAAGATTTATTAAAGTTT
+
GGGGGGGGGGGGGGGGGGGGGGGGGGGGGGGGGGGGGGGGGGGGGGGGGGGGGGGGGGGGGGGGGGGGG?GGGGGGGGGGGGGGGGGGGGGGGGGGGGGGGGGGGGGGGGGGGGGGGGGGGGGGGGGGGGGGGGGGGGGGGGGGGGGGGGGGGGGGGGGGGGGGGGGGGGGGGGGGGGGGGGGGGGGGGGGGGGGGGGGGGGGGGGGGGGGGGGGGGGGGGGGGGGGGGGGGGGGGGGGGGGFGGGGGGGGGGGGGGGGGGGGGGGGGGGGGGGGGGGGGGGGGGGGGGGGGGGGCGGGGGGGGGGGGGGGGGGGGGGGGGGGGGGGGGGGGGGGGGGGGGGGGGGGGGGGGGGGGGGG
@M03461:520:000000000-LPCRK:1:1101:14394:3848 1:N:0:TTGCAACG+CAGAACTG
CGGATCCCCGATCCGTGGACTTGTCAGCGACTGAGGAAACAGACTACATTATAGCTGAGGGTACACCGGTCCTGACCCTCAGCATCGCGTGCTGCAGGAAATGCTCACCGTTAAGTCTGATGACGTGAACGGTCGTACCAAGATGTATAAAAACATCGTGGACGGCAACCATCAGATGGAGCCGGGCATGCCAGAATCCTTCAACGTATTGTTGAAAGAGATTCGTTCGCTGGGTATCAACATCGAACTGGAAGACGAGTAATTCTCGCTCAAACAGGTCACTGCTGTCGGGTTAAAACCCGGCAGCGGATTGTGCTAACTCCGACGGGAGCAAATCCGTGAAAGATTTATTAAAGTTT
+
GGGGGGGGGGGGGGGGGGGGGGGGGGGGGGGGGGGGGGGGGGGGGGGGFEEGGGGGGGGGGGGGGGGGGGGGGGGGGGGGGGGGGGGGGGGGGGGGGGGGGGGGGGGGGGGGGGGGGGGGGGGGGGGGGGGGGGGGGGGGGGGGGGGGGGGGGGGGGGGGGGGGGGGGGGGGGGGGGGGGGGGGGGGGGGGGGGGGGGGGGGGGGGGGGGGGGGGGGGGGGGGGGGGGGGGGGGGGGGGGGGGGGGGGGGGGGGGGGGGGGGGGGGGGGGGGGGGGGGFGGGGGGGGGGGGGGGGEGGGGGGGGGGGGGGGGGGGFGGGGGGGGGGGGGGGGGGGGGGGGGGGGGGGGGGGGGGGGGGG
@M03461:520:000000000-LPCRK:1:1101:8285:3852 1:N:0:TTGCAACG+CAGAACTG
CGGATCCCCGATCCGTGGACTTGTCAGCGACTGAGGAAACAGACTAATGTGGGGCTGAGGCCATATGGTGCTGCGGCCTCAGCGCGTCGGTATGCAGGAAATGCTCACCGTTAAGTCTGATGACGTGAACGGTCGTACCAAGATGTATAAAAACATCGTGGACGGCAACCATCAGATGGAGCCGGGCATGCCAGAATCCTTCAACGTATTGTTGAAAGAGATTCGTTCGCTGGGTATCAACATCGAACTGGAAGACGAGTAATTCTCGCTCAAACAGGTCACTGCTGTCGGGTTAAAACCCGGCAGCGGATTGTGCTAACTCCGACGGGAGCAAATCCGTGAAAGATTTATTAAAGTTT
+
GGGGGGGGGGGGGGGGGGGGGGGGGGGGGGGGGGGGGGGGGGGGGGGGGGGGGGGFGGGGGGGGGGGGGGGGGGGGGGGGGGGGGGGGGGGGGGGGGGGGGGGGGGGGGGGFGGGGGGGGGGGGGGGGGGGGGGGGGGGGGGGFGGGGGGGGGGGGGGGGGGGGGGGGGGGGGGGGGGGGGGGGGGGGGGGGGGGGGGGGGGGGGGGGGGGGGGGGGGGGGGGGGGGGGGGGGGGGGGGGGGGGGGGGGGGGGGGGGGGGGGGGGGGGGGGGGGGGGGGGGGG?GGGGGGGGGGGGGGGGGGGGGGGGGGGGGGGGGGGGGGGGGGGGGGGGGGGGGGGGGGGGGGGGGGGGGGGGGGG
@M03461:520:000000000-LPCRK:1:1101:9784:3868 1:N:0:TTGCAACG+CAGAACTG
CGGATCCCCGATCCGTGGACTTGTCAGCGACTGAGGAAACAGACATATTAGTTGCTGAGGGCGTATGCATTTAAACCCTCAGCATTGCAATGTGCAGGAAATGCTCACCGTTAAGTCTGATGACGTGAACGGTCGTACCAAGATGTATAAAAACATCGTGGACGGCAACCATCAGATGGAGCCGGGCATGCCAGAATCCTTCAACGTATTGTTGAAAGAGATTCGTTCGCTGGGTATCAACATCGAACTGGAAGACGAGTAATTCTCGCTCAAACAGGTCACTGCTGTCGGGTTAAAACCCGGCAGCGGATTGTGCTAACTCCGACGGGAGCAAATCCGTGAAAGATTTATTAAAGTTT
+
GGGGGGGGGGGGGGGGGGEGGGGGGGGGGGGGGGGGGGGGGGGGGGGGGGGGGGGGGGGGGGGGGGGGGGGGGGGGGGGGGGGGGGGGGGGGGGGGGGGGGGGGGGGGGGGGGGGGGGGGGGGGGGGGGGGGGGGGGGGGGGGGGGGGGGGGGGGGGGGGGGGGGGGGGGGGGGGGGGGGGGGGGGGGGGGGGGGGGGGGGGGGGGGGGGGGGGGGGGGGGGGGGGGGGGGGGGGGGGGGGGGGGGFGGGGGGGGGGGGGGGGGGGGGGGGGGGGGGGGGGGGGGGGGGGGGGGFEGGGGGGGGGGGGGGGGGGGGGGGGGGGGGGGGGGGGGGGGGGGGGGGGGGGGGGGGGGGGCGG
@M03461:520:000000000-LPCRK:1:1101:14636:3913 1:N:0:TTGCAACG+CAGAACTG
CGGATCCCCGATCCGTGGACTTGTCAGCGACTGAGGAAACAGACCACTCAAGGGCTGAGGGGAAGTCGTTAACAGACCTCAGCTTTAGGAATTGCAGGAAATGCTCACCGTTAAGTCTGATGACGTGAACGGTCGTACCAAGATGTATAAAAACATCGTGGACGGCAACCATCAGATGGAGCCGGGCATGCCAGAATCCTTCAACGTATTGTTGAAAGAGATTCGTTCGCTGGGTATCAACATCGAACTGGAAGACGAGTAATTCTCGCTCAAACAGGTCACTGCTGTCGGGTTAAAACCCGGCAGCGGATTGTGCTAACTCCGACGGGAGCAAATCCGTGAAAGATTTATTAAAGTTT
+
GGGGGGGGGGGGGGGGGGGGGGGGGGGGGGGGGGGGGGGGGGGGGGGGGGGGGGGGGGGGGGGGGGGGGGGGGGG@GGGGGGGGGGGGGGGGGGGGGGGGGGGGGGGGGGGGGGGGGGGGGGGGGGGGGGGGGGGGGGGGGGGGGGGGGGGGGGGGGGGGFGGGGGGGGGGGGGGGGGGGGGGGGGGGGGGGGGGGGGGGGGGGGGGGGGGGGGGGGGGGGGGGGGGGGGGGGGGGGGGGGGGGGGGGGGGGGGGGGGGGGGGGGGGGGGGGGGGGGGGGGGGGGGGGGGGGGGGCDGGGGGGGGGGGGGGGGGGGGGGGGGGGGGGGGGGGGGGGGGGGGGGGGGGGGGGGGGGGGGG
@M03461:520:000000000-LPCRK:1:1101:23198:3920 1:N:0:TTGCAACG+CAGAACTG
CGGATCCCCGATCCGTGGACTTGTCAGCGACTGAGGAAACAGACGGTAAAATAGCTGAGGCTTTGTCCGAGTCGTCCCTCAGCCCTGCGAGCTGCAGGAAATGCTCACCGTTAAGTCTGATGACGTGAACGGTCGTACCAAGATGTATAAAAACATCGTGGACGGCAACCATCAGATGGAGCCGGGCATGCCAGAATCCTTCAACGTATTGTTGAAAGAGATTCGTTCGCTGGGTATCAACATCGAACTGGAAGACGAGTAATTCTCGCTCAAACAGGTCACTGCTGTCGGGTTAAAACCCGGCAGCGGATTGTGCTAACTCCGACGGGAGCAAATCCGTGAAAGATTTATTAAAGTTT
+
GGGGGGFF@FGGGGGGGGGGGGGGGGGGGGGGGGGCFGGGGGGFGBFGGGGGGECEFGGGGGGGGGCCFEGCGGGFFEAFGGGGGGFGGG@FGGGF==FFCFG?:CEGGGDCE@FGGGGGG@FAF<F?GFGCFGGG8FEGGGGGG=FAE=FGGGCAFFFGAFFGCFCF7DEFGGGCFCFFF:DF7CE,ECACF<GFEGGGFCCAFFGDDCFGGGFEFFF>FCEEDEE7FFFGFCDFC@CF@6DGFEAACFDGGG=CFGFEE@@EGGGFFFFEFFGGGFFGGGGGCF@EGGGFFFF,CFDGGF@7F7GGGFE<<<GGCFBB:GDGGGF<FFEFE:B+@GGGFFFECAEADGGGFFGFCFC
@M03461:520:000000000-LPCRK:1:1101:21990:3933 1:N:0:TTGCAACG+CAGAACTG
CGGATCCCCGATCCGTGGACTTGTCAGCGACTGAGGAAACAGACGTATACGCGGCTGAGGGGGTTATACAGAGTTCCCTCAGCGTGGTCAATTGCAGGAAATGCTCACCGTTAAGTCTGATGACGTGAACGGTCGTACCAAGATGTATAAAAACATCGTGGACGGCAACCATCAGATGGAGCCGGGCATGCCAGAATCCTTCAACGTATTGTTGAAAGAGATTCGTTCGCTGGGTATCAACATCGAACTGGAAGACGAGTAATTCTCGCTCAAACAGGTCACTGCTGTCGGGTTAAAACCCGGCAGCGGATTGTGCTAACTCCGACGGGAGCAAATCCGTGAAAGATTTATTAAAGTTT
+
GGGGGGGGGGGGGGGGGGGGGGGGGGGGGGGGGGGGGGGGGGGGGGGGGGGGGGGGGGGGGGGGGGGGGGGGGGGGGGGGGGGGGGGGGGGGGGGGGGGGGGGGGGGGGGGGGGGGGGGGGGGGGGGGGGGGGGGGGGGGGGGGGGGGGGGGGGGGGGGGGGGGGGGGGGGGGGGGGGGGGGGGGGGGGGGGGGGGGGGGGGGGGGGGGGGGGGGGGGGGGGGGGGGGGGGGGGGGGGGGGGGGGGGGGGGGGGGGGGGGGGGGGGGGGGGGGGGGGGGGGGGGGGGGGGGGGGGGGGGGGGGGGGGGGGGGGGGGGGGGGGGGGGGGGGGGFGCEGGGGGGGGGGGGGGGGGGGFDGG
@M03461:520:000000000-LPCRK:1:1101:24712:3945 1:N:0:TTGCAACG+CAGAACTG
CGGATCCCCGATCCGTGGACTTGTCAGCGACTGAGGAAACAGACCTATCATAGGCTGAGGAATAATGTGCGTTATCCCTCAGCCGAGGATACTGCAGGAAATGCTCACCGTTAAGTCTGATGACGTGAACGGTCGTACCAAGATGTATAAAAACATCGTGGACGGCAACCATCAGATGGAGCCGGGCATGCCAGAATCCTTCAACGTATTGTTGAAAGAGATTCGTTCGCTGGGTATCAACATCGAACTGGAAGACGAGTAATTCTCGCTCAAACAGGTCACTGCTGTCGGGTTAAAACCCGGCAGCGGATTGTGCTAACTCCGACGGGAGCAAATCCGTGAAAGATTTATTAAAGTTT
+
GGGGGGGGGGGGGG<FFEGGGCGGGGGGGGGGGGGFGGGGFFGGGGGGGGGGGGGGGGGGGDFGGGGGGFFGGGGGGG=FFGGGGDGGGGGGGFGGGG?GGGGGCFGGGGFGGGGGGGEEGFGGGGGGGGGGGGGGGGGGGGFGFFGGGGAFGGGGGGGGGGGGGGGGGGGGGGGFGGGDGGGGGGFEGGGGGFFGGGFGGGGGGGGFECEFGGGGGGGGGGGGGFGGDFD:EGGGGGGGGGGGGFFDCGGFGGFGGGGGFFGGGGGGGFGGFFGGGGGF?GGFCGGGGGGGGFFFGFGDGGGGGGGGGGGGGFGGGGCGGGGGGGEGGGFFFCCGFFGGGFFFGGGGGGGGGGGFCGG
@M03461:520:000000000-LPCRK:1:1101:18209:3971 1:N:0:TTGCAACG+CAGAACTG
CGGATCCCCGATCCGTGGACTTGTCAGCGACTGAGGAAACAGACGGTTGTAGAGCTGAGGTGCATCCACTAGACGACCTCAGCAACGCCCTCTGCAGGAAATGCTCACCGTTAAGTCTGATGACGTGAACGGTCGTACCAAGATGTATAAAAACATCGTGGACGGCAACCATCAGATGGAGCCGGGCATGCCAGAATCCTTCAACGTATTGTTGAAAGAGATTCGTTCGCTGGGTATCAACATCGAACTGGAAGACGAGTAATTCTCGCTCAAACAGGTCACTGCTGTCGGGTTAAAACCCGGCAGCGGATTGTGCTAACTCCGACGGGAGCAAATCCGTGAAAGATTTATTAAAGTTT
+
GGGGGGGGGGGGGGGGGGGGGGGGGGGGGGGGGGGGGGGGGGGGGGGGGGGGGGGGGGGGGGGGGGGGGGGGGGG@GGGGGGGGGGGGGGGGGGGGGGGGGGGGGGGGGGGGGGGGGGGGGGGGGGGGGGGGGGGGGGGGGGGGGGGGGGGGGGGGGGGGGGGGGGGGGGGGGGGGGGGGGGGGGGGGGGGGGGGGGGGGGGGGGGGGGGGGGGGGGGGGGGGGGGGGGGGGGGGGGGGGGGGGGGGGGGGGGGGGGGGGGGGGGGGGGGGGGGGGGGGGGGGGGGGGGGGGGGGGGGGGGGGGGGGGGGGGGGGGGGGGGGGGGGGGGGGGGGGEGGGGGGGGGGGGGGGGGGGGGGG
@M03461:520:000000000-LPCRK:1:1101:5188:3983 1:N:0:TTGCAACG+CAGAACTG
CGGATCCCCGATCCGTGGACTTGTCAGCGACTGAGGAAACAGACAATATAGTGGCTGAGGTCGGCTAAACGGTCAACCTCAGCTGAGAGGTATGCAGGAAATGCTCACCGTTAAGTCTGATGACGTGAACGGTCGTACCAAGATGTATAAAAACATCGTGGACGGCAACCATCAGATGGAGCCGGGCATGCCAGAATCCTTCAACGTATTGTTGAAAGAGATTCGTTCGCTGGGTATCAACATCGAACTGGAAGACGAGTAATTCTCGCTCAAACAGGTCACTGCTGTCGGGTTAAAACCCGGCAGCGGATTGTGCTAACTCCGACGGGAGCAAATCCGTGAAAGATTTATTAAAGTTT
+
GGGGGGGGGGGGGGGGGGGGGGGGGGGGGGGGGGGGGGGGGGGGGGGGGGGGGGGGGGGGGGEGGGGGGGGGGGGGGGGGGGGGG8GGGGGGGGGGFGGGGGGGGGGGGGFGEGGGGGGGGGGGGFGGGGGEGGGGGGGGGGGGGGGGGGGGGGGGGGGGGGGGGGGGGGFGGGGGGGGGGFGGGGGGGGGGGGGGGGGGGGGGGGGGGGGGFGGGGGGGGGGGGGGGGGGGGGGGGGGGGGFGFFGGFFGGGGGGGGGGGGGGGGGGGGGGGGGGGGGGGGGGGGGGGGFGGGF7FFGGGGGGGGGGGGGGGGGGGGGGGGGGGGGGGGGGGFCCGGGGGGFGGGGGGGGGGGFE,GG
@M03461:520:000000000-LPCRK:1:1101:25891:3996 1:N:0:TTGCAACG+CAGAACTG
CGGATCCCCGATCCGTGGACTTGTCAGCGACTGAGGAAACAGACGTGATAGTAGCTGAGGAATACTTCCTGCGGTACCTCAGCATTGTGCGCTGCAGGAAATGCTCACCGTTAAGTCTGATGACGTGAACGGTCGTACCAAGATGTATAAAAACATCGTGGACGGCAACCATCAGATGGAGCCGGGCATGCCAGAATCCTTCAACGTATTGTTGAAAGAGATTCGTTCGCTGGGTATCAACATCGAACTGGAAGACGAGTAATTCTCGCTCAAACAGGTCACTGCTGTCGGGTTAAAACCCGGCAGCGGATTGTGCTAACTCCGACGGGAGCAAATCCGTGAAAGATTTATTAAAGTTT
+
GGGGGGGGFGGGGGGGGGGGGGGGGGGGDGGGGGGGGGGGGGGGGGGGGGGGGGGGGGGGGCFGGGGGGGGGGGGGGGGGGGGGGGGGGGGGGGGGGGGGGGGGGGGGGGGGGGGGGGGGGGGGGGGGGGGGGGGGGGGGGGGGGGGGGGGGGGGGGGFGGGGGGEGEFGGGFFGGGGGGGGFGGGGGGFGGGGGGGGGGGGGGGGFGGGGGGGGGGGGGGGGGGGGGGGGGGGGGGGGGGGGGGGGGGGGGGGGGGGGGGGGGGGGGFGGGGGGGGGGGGGG?GGGGGGGGGGGGGGGDGFGDGGGGGGGGGGGGGGFGGGGGGGGDGGFGGGGGGGGGGGGGGGGGGGGGGGGGGGG
@M03461:520:000000000-LPCRK:1:1101:14273:4008 1:N:0:TTGCAACG+CAGAACTG
CGGATCCCCGATCCGTGGACTTGTCAGCGACTGAGGAACAGACAACATAATAGCTGAGGTACAGTGAACGTACATCCTCAGCTGTAATGTTTGCAGGAAATGCTCACCGTTAAGTCTGATGACGTGAACGGTCGTACCAAGATGTATAAAAACATCGTGGACGGCAACCATCAGATGGAGCCGGGCATGCCAGAATCCTTCAACGTATTGTTGAAAGAGATTCGTTCGCTGGGTATCAACATCGAACTGGAAGACGAGTAGTTCTCGCTCAAACAGGTCACTGCTGTCGGGTTAAAACCCGGCAGCGGATTGTGCTAACTCCGACGGGAGCAAATCCGTGAAAGATTTATTAAAGTTT
+
GGGGGGGGGGGGGGGGGGGGGGGGGGGGGGGGGGGGGGGGGGGGGGGGGGGGGGGGGGGGGGGGGGGGGGGGGG@GGGGGGGGGGGGGGGGGGGGGGGGGGGGGGGGGGGGGGGGGGGGGGGGGGGGGGGGGGGGGGGGGGGGGGGGGGGGGGGGGGGGGGGGGGGGGGGGGGGGGGGGGGGGGGGGGGGGGGGGGGGGGGGGGGGGGGGGGGGGGGGGGGGGGGGGGGGGGGGFGGGGGGGGGGGGGGGGGGGGGGGGGGGGGGGGGGGGGFFFGGGGFGGGGGGGGGGGGGGCGGGEGGGGGGGGGGGGGGGGGGGGGGGGGGGGGGGGGGGGGGGGGGGGGGGGGGGGGGGGGGG
@M03461:520:000000000-LPCRK:1:1101:11925:4020 1:N:0:TTGCAACG+CAGAACTG
CGGATCCCCGATCCGTGGACTTGTCAGCGACTGAGGAAACAGACGGAATAGCGGCTGAGGCAGCTTTTGAGACTCACCTCAGCTTGAGTGGATGCAGGAAATGCTCACCGTTAAGTCTGATGACGTGAACGGTCGTACCAAGATGTATAAAAACATCGTGGACGGCAACCATCAGATGGAGCCGGGCATGCCAGAATCCTTCAACGTATTGTTGAAAGAGATTCGTTCGCTGGGTATCAACATCGAACTGGAAGACGAGTAATTCTCGCTCAAACAGGTCACTGCTGTCGGGTTAAAACCCGGCAGCGGATTGTGCTAACTCCGACGGGAGCAAATCCGTGAAAGATTTATTAAAGTTT
+
GGGGGGGGGGGGGGGGGGGGGGGGGGGGGGGGGGGGGGGGGGGGGGGGGGGGGGGGGGGGG=FFGGGGGGGGGGGGGGGGGGGGGGGGGGGGGGGGGGGGGGGGGGGGGGGGGGGGGGGGGGGGGGGGGGGGGGGGGGGGGGGGGGGGGGGGGGGGGGGGGGGGGGGGGGGGGGGGGGGGGGGGGGGGGGGGGGGGGGGGGGGGGGGGGGGGGGGGGGGGGGGGGGGGGGGGFGGGGGGGGGGGGGGGGGGGGGGGGGGGGGGGGGGGGGGGGGGGGGGGGGGGGGGGGGGGGGGGGGGGGGGGGGGGGGGGGGGGGGGGGGGGGGGGGGGGGGGGGGGGGGGGGGGGGGGGGGGGGGG
@M03461:520:000000000-LPCRK:1:1101:15896:4027 1:N:0:TTGCAACG+CAGAACTG
CGGATCCCCGATCCGTGGACTTGTCAGCGACTGAGGAAACAGACGGCAGAATGGCTGAGGCCACGTTCTGGTGTAACCTCAGCTGCATAAAGTGCAGGAAATGCTCACCGTTAAGTCTGATGACGTGAACGGTCGTACCAAGATGTATAAAAACATCGTGGACGGCAACCATCAGATGGAGCCGGGCATGCCAGAATCCTTCAACGTATTGTTGAAAGAGATTCGTTCGCTGGGTATCAACATCGAACTGGAAGACGAGTAATTCTCGCTCAAACAGGTCACTGCTGTCGGGTTAAAACCCGGCAGCGGATTGTGCTAACTCCGACGGGAGCAAATCCGTGAAAGATTTATTAAAGTTT
+
GGGGGGGGGGGGGGGGGGGGGGGGGGGGGGGGGGGGGGGGGGGGGGGGGGGGGGGGGGGGGGGGGGGGGGGGGGGGGGGGGGGGGGGGGGGGGGGGGGGGGGGGGGGGGGGGGGGGGGGGGGGGGGGGGGGGGGGGGGGGGGGGGGGGGGGGGGGGGGGGGGGGGGGGGGGGGGGGGGGGGGGGGGGGGGGGGGGGGGGGGGGGGGGGGGGGGGGGGGGGGGGGGGGGGGGGGGGGGGGGGGGGGGGGGGGGGGGGGGGGGGGGGGGGGGGGGGGGGGGGGGG?GDGGGGGGGGGEGFGDGGGGGGGGGGGGGGGGGGGGGGGGGGGGGGGGGGGGGGGGGGGGGGGGGGGGGGGGGGG
@M03461:520:000000000-LPCRK:1:1101:23453:4030 1:N:0:TTGCAACG+CAGAACTG
CGGATCCCCGATCCGTGGACTTGTCAGCGACTGAGGAAACAGACCGGGTGCTCGCTGAGGATTGATCAGTATTAGGCCTCAGCTTACCGGTTTGCAGGAAATGCTCACCGTTAAGTCTGATGACGTGAACGGTCGTACCAAGATGTATAAAAACATCGTGGACGGCAACCATCAGATGGAGCCGGGCATGCCAGAATCCTTCAACGTATTGTTGAAAGAGATTCGTTCGCTGGGTATCAACATCGAACTGGAAGACGAGTAATTCTCGCTCAAACAGGTCACTGCTGTCGGGTTAAAACCCGGCAGCGGATTGTGCTAACTCCGACGGGAGCAAATCCGTGAAAGATTTATTAAAGTTT
+
GGGGGGGGCGGGGGGGGGGGGGGGGGGGGGGGGGGGGFGGGGGGGFGDGGGCFGGGGGGGEFGGGGDEEGGCGGGGGGGGFGGGGGFGGGGGDGGGGGGFGGGGFEGGGGGGGDGGGGGGGGGGGGGGFFDEGGGGGGGFFFFGGFGGGAFFGGGGGGGGGGGFGGGGGGGGGGGGFGGGGGGGCGGGGGGGGGGGGGGGGGGGGGGFGEFEFGGGGGGGGGGGGGCGGGGGGGGGGGGFFFFGFF@GGGGGGGGGGGGFGGGGGGGGGGGGGGGGGGGGGGGGGGGGGGGFFFF@GGEDGGGGGCGFGGGGGGGGGGGGGGGGGGGGGFAFGGGGFGFGGGGGGFGGGGGGGGGGFGG
@M03461:520:000000000-LPCRK:1:1101:26075:4034 1:N:0:TTGCAACG+CAGAACTG
CGGATCCCCGATCCGTGGACTTGTCAGCGACTGAGGAAACAGACATAGAAGAAGCTGAGGAATGTTAGGGTTAAGGCCTCAGCGATGCAGCTTGCAGGAAATGCTCACCGTTAAGTCTGATGACGTGAACGGTCGTACCAAGATGTATAAAAACATCGTGGACGGCAACCATCAGATGGAGCCGGGCATGCCAGAATCCTTCAACGTATTGTTGAAAGAGATTCGTTCGCTGGGTATCAACATCGAACTGGAAGACGAGTAATTCTCGCTCAAACAGGTCACTGCTGTCGGGTTAAAACCCGGCAGCGGATTGTGCTAACTCCGACGGGAGCAAATCCGTGAAAGATTTATTAAAGTTT
+
GGGGGGGGGFGCGGGGGGGGGGGGEGGGGGGGGFGGGGGGGGEGGGGGGGGGGGGGGGGGGEFGGGFGGGGGGGGGGFGGGGGGGGGGGGGGGGGGGGGGGGGGGGGGGGGGGGGGGGGGGGGGGGGGGGGGGGGGGGGGGGCFGGGGFGGFGGGGGGGGGGGGGGGGGGGGGGGFFGEGGGGGGGGGGGGGGGGGGGGGGGGGGGFFDFG@CFGGDGFGGFGCGGGGGGGGGFFGGGGFEFFCFAEGEFGGFFFGFGFEDE:DGGGGGGGGGGGGFGGFFC@GEF:EEFGGGGGGGFGGGGGGGCF8GFGFFGGGGGGGGGGFGEFCFFCGGGGGEGGGGGGGGGGGFGGGGGF,FGG
@M03461:520:000000000-LPCRK:1:1101:12112:4035 1:N:0:TTGCAACG+CAGAACTG
CGGATCCCCGATCCGTGGACTTGTCAGCGACTGAGGAAACAGACTACATAATAGCTGAGGGTCACATGCTATAACGCCTCAGCCCTCCGGACTGCAGGAAATGCTCACCGTTAAGTCTGATGACGTGAACGGTCGTACCAAGATGTATAAAAACATCGTGGACGGCAACCATCAGATGGAGCCGGGCATGCCAGAATCCTTCAACGTATTGTTGAAAGAGATTCGTTCGCTGGGTATCAACATCGAACTGGAAGACGAGTAATTCTCGCTCAAACAGGTCACTGCTGTCGGGTTAAAACCCGGCAGCGGATTGTGCTAACTCCGACGGGAGCAAATCCGTGAAAGATTTATTAAAGTTT
+
GGGGGGGGGGGGGGGGGGGGGGGGGGGGGGGGGGGGGGGGGGGGGGGGGGGGGGGGGGGGGGGGGGGGGGGGGGG@GGFGGGGGGGGGGGGGGGGGGGGGGGGGGGGGGGGGGGGGGGGGGFGGGGGFGFFGGGGGGGGGGGGGGGGGGGGGGGGGGGGGGGGGGGEGGGGGGGGGGGGGGGGGGGGFGGGGGGGGGGGGGGGGGGGGGGGGGGGGGGGGGGGGGGGGGGGGGGGGGGGGGGGGGGGGGGGGGGGGGGGGGGGGGFGGGGGGGGGGGGGGGGGGGGGGGGGFGGGGGGGGGGGGFDGGGGGGGGGGGGGGGGGGGGF8GFDGGGGGGGGGGGGGGGGGGGGGGGGGGGG
@M03461:520:000000000-LPCRK:1:1101:5651:4042 1:N:0:TTGCAACG+CAGAACTG
CGGATCCCCGATCCGTGGACTTGTCAGCGACTGAGGAAACAGACTCCTTTCAAGCTGAGGGTAGAATCGGCCTTCGCCTCAGCATGCCGACATGCAGGAAATGCTCACCGTTAAGTCTGATGACGTGAACGGTCGTACCAAGATGTATAAAAACATCGTGGACGGCAACCATCAGATGGAGCCGGGCATGCCAGAATCCTTCAACGTATTGTTGAAAGAGATTCGTTCGCTGGGTATCAACATCGAACTGGAAGACGAGTAATTCTCGCTCAAACAGGTCACTGCTGTCGGGTTAAAACCCGGCAGCGGATTGTGCTAACTCCGACGGGAGCAAATCCGTGAAAGATTTATTAAAGTTT
+
GGGGGGGGGGGGGGGGGGGGGGGGGGGGGGGGGGGGGGGGGGGGGGGGGGGGGGGGGGGGGGGGGGGGGGGGGGGGGGGGGGGGGGGGGGGGGGGGGGGGGGGGGGGGGGGGGGGGGGGGGGGGGGGGGGGGGGGGGGGGGGGGGGGGGGGGGGGGGGGGGGGGGGGGGGGGGGGGGGGGGGGGGGGGGGGGGGGGGGGGGGGGGGGGGGGGGGGGGGGGGGGGGGGGGGGGGGGGGGGGGGGGGFFGGGGGGGGGGGGGGGGGGGGGGGGGGGGGGGGGGGGGGGGGGGGGGGGEGGGGGGGGGGGGGGGGGGGGGGGGGGGGGGGGGGGGGGGFGGGGGGGGGGGGGGGGGGGE,GG
@M03461:520:000000000-LPCRK:1:1101:14474:4070 1:N:0:TTGCAACG+CAGAACTG
CGGATCCCCGATCCGTGGACTTGTCAGCGACTGAGGAAACAGACTCTGTTGAAGCTGAGGTGCGAGTACCTTGATCCCTCAGCATAAGCGATTGCAGGAAATGCTCACCGTTAAGTCTGATGACGTGAACGGTCGTACCAAGATGTATAAAAACATCGTGGACGGCAACCATCAGATGGAGCCGGGCATGCCAGAATCCTTCAACGTATTGTTGAAAGAGATTCGTTCGCTGGGTATCAACATCGAACTGGAAGACGAGTAATTCTCGCTCAAACAGGTCACTGCTGTCGGGTTAAAACCCGGCAGCGGATTGTGCTAACTCCGACGGGAGCAAATCCGTGAAAGATTTATTAAAGTTT
+
GGGGGGGGGGGGGGGGGGGGGGGGGGGGGGGGGGGGGGGGGGGG8F<FC<6C@FGGGGGGGDGC,=8E<CFCEEE<FGGGGGGGFGFGA32?FGGGGGGGGGGGGGGGGGGGGGGGGGGGGGGGGGGGFGGGGGGGGGGGGGGGGGGGGGGGGGGGGGGGGGGGGGGGGGGGGGGGGGGGGGGGGGGGGGGGGGGGGGGGGGGGGGGGGGGGGGGGGGGGGGGGGGGGGGGGGGGGGGGGGGGGGGGGGGGGGGGGGGGGGGFFGGGGGGGGGGGGGGGGGGGGGGGGGGGGGGGCGGGGGGGGGGGGGGGGGGGGGGGGGGGGGGGGFGGGGGGGEGGGGGGGGGGGGGGGGGGGGGG
@M03461:520:000000000-LPCRK:1:1101:18354:4084 1:N:0:TTGCAACG+CAGAACTG
CGGATCCCCGATCCGTGGACTTGTCAGCGACTGAGGAAACAGACTTCAAGTAAGCTGAGGTACACAGTTTATCACTCCTCAGCAGTCTACCCTGCAGGAAATGCTCACCGTTAAGTCTGATGACGTGAACGGTCGTACCAAGATGTATAAAAACATCGTGGACGGCAACCATCAGATGGAGCCGGGCATGCCAGAATCCTTCAACGTATTGTTGAAAGAGATTCGTTCGCTGGGTATCAACATCGAACTGGAAGACGAGTAATTCTCGCTCAAACAGGTCACTGCTGTCGGGTTAAAACCCGGCAGCGGATTGTGCTAACTCCGACGGGAGCAAATCCGTGAAAGATTTATTAAAGTTT
+
GGGGGGGGGGGGGGGGGGGGGGGGGGGGGGGGGGGGGGGGGGGGGGGGGGGGGGGGGGGGGGGGGGGGGGGGGGG@GGGGGGGGGGGGGGGGGGGGGGGGGGGGGGGGGGGGGGGGGGGGGGGGGGGGGGGGGGGGGGGGGGGGGGGGGGGGGGGGGGGGGGGGGGGGGGGGGGGGGGGGGGGGGGGGGGGGGGGGGGGGGGGGGGGGGGGGGGGGGGGGGGGGGGGGGGGGGGGGGGGGGGGGGGGGGGGGGGGGGGGGGGGGGGGGGGGGGGGGGGGGGGGGGGGGGGGGGGGGGGGGGGGGGGGGGGGGGGGGGGGGGGGGGGGGGGGGGGGDGGGGGGGGGGGGGGGGGGGGGGG
@M03461:520:000000000-LPCRK:1:1101:5926:4085 1:N:0:TTGCAACG+CAGAACTG
CGGATCCCCGATCCGTGGACTTGTCAGCGACTGAGGAAACAGACTTATCAGAAGCTGAGGAAGGGTACGGGTAACACCTCAGCTCAGTTCGATGCAGGAAATGCTCACCGTTAAGTCTGATGACGTGAACGGTCGTACCAAGATGTATAAAAACATCGTGGACGGCAACCATCAGATGGAGCCGGGCATGCCAGAATCCTTCAACGTATTGTTGAAAGAGATTCGTTCGCTGGGTATCAACATCGAACTGGAAGACGAGTAATTCTCGCTCAAACAGGTCACTGCTGTCGGGTTAAAACCCGGCAGCGGATTGTGCTAACTCCGACGGGAGCAAATCCGTGAAAGATTTATTAAAGTTT
+
GGGGGGGGGGGGGGGGGGGGGGGGGGGGGGGGGGGGGGGGGGGGGGGGGGGGGGGGGGGGGGGGGGGGGGGFGGG@GGGGGGGGGGGGF?GGGGGGGGGGGGGGGGGGGGGGGGGGGGGGGGGGGGGGGGGGGGGGGGGGGGGGGGGFGGGGGGGGGGGGGGGGGGGGGGGGGGGGGGGGGGGFFGGGGGGGGGGGGGGGGGGGGGGGGGGGGGGGGGGGGGGGGGGGGGGGGGFGGGGGGGGGGFFGGGGGFFFGGGFGGGGGGGGGFGGGGFGGGGGGGGGGGGGGGGGGGFD,DFCDGGGGGGGGGGGGGGGGGGGGGGGGGGGGGGGGGGGCGGGGGGGGGGGGGGGGGGFE,FF
@M03461:520:000000000-LPCRK:1:1101:23321:4096 1:N:0:TTGCAACG+CAGAACTG
CGGATCCCCGATCCGTGGACTTGTCAGCGACTGAGGAAACAGACCCAGTCTAGGCTGAGGCCTGATGGTACAAAACCCTCAGCTAACCTAACTGCAGGAAATGCTCACCGTTAAGTCTGATGACGTGAACGGTCGTACCAAGATGTATAAAAACATCGTGGACGGCAACCATCAGATGGAGCCGGGCATGCCAGAATCCTTCAACGTATTGTTGAAAGAGATTCGTTCGCTGGGTATCAACATCGAACTGGAAGACGAGTAATTCTCGCTCAAACAGGTCACTGCTGTCGGGTTAAAACCCGGCAGCGGATTGTGCTAACTCCGACGGGAGCAAATCCGTGAAAGATTTATTAAAGTTT
+
GGGGGGGGGGGGGGGGGGGFGGGGGGGGG7CFGGGFGGGGGGGGGGGGGGGGGGGGGGGGGGGGGGGGGGGGGGGGGDGGGGGGGGGGEFGGGGGGGGDGGGGGGGGGGFGGGGGGGGGGGFFEGGECFGGGGGGGGGGGGGGGGGGGGEGGGGGGGGGGDGGGGGGGGGGGGGGGGGFFGGEEEGGGGGGGFDGGFGEGGGGFGGGGDGGFGGGGGFCGGGGGGGGGGFGGFGGGGGFGGGGGGGGGGFGGGGGGGGGGGGGGGFFCGFFFFGGGGGGGGGGGGGFCCGGEGFF@GG@GGCGGGGF8GGGFGGGGFGGGDGFDGGD@FEGGGGGGGGGGGGGGFFGGGGGGGGGGFGG
@M03461:520:000000000-LPCRK:1:1101:5879:4097 1:N:0:TTGCAACG+CAGAACTG
CGGATCCCCGATCCGTGGACTTGTCAGCGACTGAGGAAACAGACTAGAGTTCCGCTGAGGGGCTGTCTAAAAGGTCCCTCAGCAGTAGTTCATGCAGGAAATGCTCACCGTTAAGTCTGATGACGTGAACGGTCGTACCAAGATGTATAAAAACATCGTGGACGGCAACCATCAGATGGAGCCGGGCATGCCAGAATCCTTCAACGTATTGTTGAAAGAGATTCGTTCGCTGGGTATCAACATCGAACTGGAAGACGAGTAATTCTCGCTCAAACAGGTCACTGCTGTCGGGTTAAAACCCGGCAGCGGATTGTGCTAACTCCGACGGGAGCAAATCCGTGAAAGATTTATTAAAG
+
GGGGGGGGGGGGGGGGGGGGGGGGGGGGGGGGGGGGGGGGGGGGGFGGGGGGGGGGGGGGGGGGGGGGGGGGGGGGGGGGGGGGGGGGGGGGGGGGGGGGGGGGGGGGGGGGGGGGGGGGGGGGGGGGGGGGGGGGGGGGGGGGGGGGGGGGGGGGGGGGGGGGGGGGGGGGGGGGGGGGGGGGGGGGGGGGGGGGGGGGGGGGGGGGGGGGGGGGGGGGGGGGGGGGGGGGGGGGGGGGGGFGFFFGFGGGGGGGGGGGGGGGGGGGGGGGGGGGFGFFGGGGGGGGGGGGGGFCGCGGGGGGGGGGGGGGGGGGGGGGGGGGGGGGGGGGGGDEGGGGGGGGGGGGGGGGGGFC
@M03461:520:000000000-LPCRK:1:1101:7012:4105 1:N:0:TTGCAACG+CAGAACTG
CGGATCCCCGATCCGTGGACTTGTCAGCGACTGAGGAAACAGACATCAACGGTGCTGAGGCTAGCATAACAAGTAGCCTCAGCTATTTTAAATGCAGGAAATGCTCACCGTTAAGTCTGATGACGTGAACGGTCGTACCAAGATGTATAAAAACATCGTGGACGGCAACCATCAGATGGAGCCGGGCATGCCAGAATCCTTCAACGTATTGTTGAAAGAGATTCGTTCGCTGGGTATCAACATCGAACTGGAAGACGAGTAATTCTCGCTCAAACAGGTCACTGCTGTCGGGTTAAAACCCGGCAGCGGATTGTGCTAACTCCGACGGGAGCAAATCCGTGAAAGATTTATTAAAGTTT
+
GGGGGGGGGGGGGGGGGGGGGGGGGGGGGGGGGGGGGGGGGGGGGGFFGGGGGGGGGGGGGGGGGGGFGGGGGGG@GGGGGGGGGGGEFFGGGGGGGGGGGGGGGGGGGGGGGGGGGGGGGGGGGGGGGGGGGGGGGGGGGGGGGGGGGGGGGGGFGGGGGGGGFGGGGGGGGGGGGGGGGGGGGGGGGGGGGGGGGGGGGGGGGGGGGGGGGGGGGGGGGGGGGGGGGGGGGGGGGGGGGGFGGGGGGGGGGGGGGGGGGGGGGGGGGGGGGGGGGGGFGGGGGGGGGGGGGGGGGEGFGGGGGGGGGGGGGGGGGGGGGGGGGGGGGGGGGGGGGGGGGGGGGGGGGGGGGGGGGGG
@M03461:520:000000000-LPCRK:1:1101:10703:4121 1:N:0:TTGCAACG+CAGAACTG
CGGATCCCCGATCCGTGGACTTGTCAGCGACTGAGGAAACAGACTTAGGCGCTGCTGAGGCAGTGTCTTGCTATCCCCTCAGCATATTACATTGCAGGAAATGCTCACCGTTAAGTCTGATGACGTGAACGGTCGTACCAAGATGTATAAAAACATCGTGGACGGCAACCATCAGATGGAGCCGGGCATGCCAGAATCCTTCAACGTATTGTTGAAAGAGATTCGTTCGCTGGGTATCAACATCGAACTGGAAGACGAGTAATTCTCGCTCAAACAGGTCACTGCTGTCGGGTTAAAACCCGGCAGCGGATTGTGCTAACTCCGACGGGAGCAAATCCGTGAAAGATTTATTAAAGTTT
+
GGGGGGGGGGGGGGGGGGGGGGGGGGGGGGGGGGGGGGGGGGGGGGGGGGGGGGGGGGGGGGGGGGGGGGGGGGGGGGGGGGGGGGGGGGGGGGGGGGGGGGGGGGGGGGGGGGGGGGGGGGGGGGGGGGGGGGGGGGGGGGGGGGGGGGGGGGGGGGGGGGGGGGGGGGGGGGGGGGGGGGGGGGGGGGGGGGGGGGGGGGGGGGGGGGGGGGGGGGGGGGGGGGGGGGGGGGGGGGGGGGGGGGGGGGGGGGGGGGGGGGGGGGGGGGGGGGGGGGGGGGGGGGGGGGGGGGGDGGGGGFGGGGGGGGGGGGGGGGGGGGGGGGGGGGGGGGGGGGGGGGGGGGGGGGGGGGGGDGG
@M03461:520:000000000-LPCRK:1:1101:26379:4128 1:N:0:TTGCAACG+CAGAACTG
CGGATCCCCGATCCGTGGACTTGTCAGCGACTGAGGAAACAGACACTCGGTCCGCTGAGGATAGCAGTGTAATAAGCCTCAGCGTGCGGTACTGCAGGAAATGCTCACCGTTAAGTCTGATGACGTGAACGGTCGTACCAAGATGTATAAAAACATCGTGGACGGCAACCATCAGATGGAGCCGGGCATGCCAGAATCCTTCAACGTATTGTTGAAAGAGATTCGTTCGCTGGGTATCAACATCGAACTGGAAGACGAGTAATTCTCGCTCAAACAGGTCACTGCTGTCGGGTTAAAACCCGGCAGCGGATTGTGCTAACTCCGACGGGAGCAAATCCGTGAAAGATTTATTAAAGTTT
+
GGGDGGGGGGGGGGGGGGDGGGGGGGGGEC@CFFGDGGGGGGFFFGFGGDFEDGGGGGDGGGGGGGGCFGGGGGGDFF;GGG8FCFGGGFGGGGGGGFGFGFGGG@GGGGGGGGGGCDGGGGG>G@GGGGGGFGGGGGGGGGGGG<FAGGFGGGCFGGGGGGGGG@BFEFGGFFFFGGG7D<ECGGGGGFGCGGGGFGFGFGGGGGGFFGGGGGGGGGGGGGGGEFGCCCCGEFGGGGGGGGGGGGGGFCFFGGGGEFGGGFGGGGGFGGGGFGFGGGGFFFG?GGDGGGFGFCGEEFDGGGGGGGGFGFEFECGGGGFFCGGGGGEFC<CGGGEGEFDFGGGGGGGGFGGGGCGGF<G
@M03461:520:000000000-LPCRK:1:1101:23276:4138 1:N:0:TTGCTACG+CAGAACTG
CGGATCCCCGATCCGTGGACTTGTCAGCGACTGAGGAAACAGACCATTTCACGGCTGAGGCAATGATAGGATAACGCCTCAGCACGGGCGCGTGCAGGAAATGCTCACCGTTAAGTCTGATGACGTGAACGGTCGTACCAAGATGTATAAAAACATCGTGGACGGCAACCATCAGATGGAGCCGGGCATGCCAGAATCCTTCAACGTATTGTTGAAAGAGATTCGTTCGCTGGGTATCAACATCGAACTGGAAGACGAGTAATTCTCGCTCAAACAGGTCACTGCTGTCGGGTTAAAACCCGGCAGCGGATTGTGCTAACTCCGACGGGAGCAAATCCGTGAAAGATTTATTAAAGTTT
+
GGGGGGGGGGGGGGGGGGGGGGGGGGGGGGGGGGGGGGGGGGGGGGGGGGGGGGGGGGGGGGGGGGGGGGGGGGG@GGGGGGGGGGGGGGGGGGGGGGGGGGGGG@GGGGGGGGGGGGGGGGGGGGGGGGGGGGGGGGGGGGGGGGGGGGGGGGGGGGGGGGGGGGGGGGGGGGGGGGGGGGGGGGGGGGGGGGGGGGGGGGGGGGGGGGGGGGGGGGGGGGGGGGGGGGGGGGGGGGGGGGGGGGGGGGGGGGGGGGGGGGGGGGGGGGGGGGGGGGGGGGGGGGGEGGGGGGGGGGGGGGGGGGGGGGGGGGGGGGGGGGGGGGGGGGGGGGGGGGGGGGGGGGGGGGGGGGGGGGG
@M03461:520:000000000-LPCRK:1:1101:20588:4148 1:N:0:TTGCAACG+CAGAACTG
CGGATCCCCGATCCGTGGACTTGTCAGCGACTGAGGAAACAGACCCCGTATGAGCTGAGGGGATAAGGGGAGAGGCCCTCAGCTGAGCACCATGCAGGAAATGCTCACCGTTAAGTCTGATGACGTGAACGGTCGTACCAAGATGTATAAAAACATCGTGGACGGCAACCATCAGATGGAGCCGGGCATGCCAGAATCCTTCAACGTATTGTTGAAAGAGATTCGTTCGCTGGGTATCAACATCGAACTGGAAGACGAGTAATTCTCGCTCAAACAGGTCACTGCTGTCGGGTTAAAACCCGGCAGCGGATTGTGCTAACTCCGACGGGAGCAAATCCGTGAAAGATTTATTAAAG
+
GGGGGGGGGGGGGGGGGGGGGGGGGGGGGGGGGGGGGGGGGGGGGGGGGGGGGGGGGGGGGGGGGGGGGGGGGGGGGGGGGGGGGGGGGGGGGGGGGGGGGGGGGGGGGGGGGGGGGGGGGGGGGGGGGGGGGGGGGGGGGGGGGGGGGGGGGGGGGGFGGGGGGGGGGGGGGGGGGGGGGGGGGGGGGGGGGGGGGGGGGGGGGGGGGGGGGGGGGGGGGGGGGGGGGGGGGGGGGGGGGGGGGGGGGGGGGGGGGGGGGGGGGGGGGGGGGGGGGGGGGGGGGGGGGGGGGGGEGGGGGGGGGGGGGGGGGGGGGGGGGGGGGGGGGGGGGGGGGGGGGGGGGGGGGGGGGGGF
@M03461:520:000000000-LPCRK:1:1101:20023:4161 1:N:0:TTGCAACG+CAGAACTG
CGGATCCCCGATCCGTGGACTTGTCAGCGACTGAGGAAACAGACCTACTTAGGGCTGAGGATAGAGAGCCGTTGGTCCTCAGCACCGTTCGATGCAGGAAATGCTCACCGTTAAGTCTGATGACGTGAACGGTCGTACCAAGATGTATAAAAACATCGTGGACGGCAACCATCAGATGGAGCCGGGCATGCCAGAATCCTTCAACGTATTGTTGAAAGAGATTCGTTCGCTGGGTATCAACATCGAACTGGAAGACGAGTAATTCTCGCTCAAACAGGTCACTGCTGTCGGGTTAAAACCCGGCAGCGGATTGTGCTAACTCCGACGGGAGCAAATCCGTGAAAGATTTATTAAAG
+
GGGGGGGGGGGGGGGGGGGGGGGGGGGGGGGGGGGGGGGGGGGGGGGGGGGGGGGGGGGGGGGGGGGGGGGGGGG@GGGGGGGGGGGGGGGGGGGGGGGGG@GGGGGGGGGGGGGGGGGGGGGGGGGGGGGGGGGGGGGGGGGGGGGGGGGGGGGGGGGGGGGGGGGGGGGGGGGGGGGGGGGGGGGGGGGGGGGGGGGGGGGGGGGGGGGGGGGGGGGGGGGGGGGGGGGGGGFGGGGGGGGGGGGGGGGGGGGGGFFGGGGGGGGGGGGGGGGGGGGGGGGGGGGGGGGGGGG@GGGGGGGGGGGGGGGGGGGGGGGGGGGGGGFGGGGGGGGGGGGGGGGGGGGGGGGGGGGF
@M03461:520:000000000-LPCRK:1:1101:22715:4169 1:N:0:TTGCAACG+CAGAACTG
CGGATCCCCGATCCGTGGACTTGTCAGCGACTGAGGAAACAGACTGTACAGTCGCTGAGGTCACTTTCCTAGTGCGCCTCAGCTTTATCTGGTGCAGGAAATGCTCACCGTTAAGTCTGATGACGTGAACGGTCGTACCAAGATGTATAAAAACATCGTGGACGGCAACCATCAGATGGAGCCGGGCATGCCAGAATCCTTCAACGTATTGTTGAAAGAGATTCGTTCGCTGGGTATCAACATCGAACTGGAAGACGAGTAATTCTCGCTCAAACAGGTCACTGCTGTCGGGTTAAAACCCGGCAGCGGATTGTGCTAACTCCGACGGGAGCAAATCCGTGAAAGATTTATTAAAGTTT
+
GGGGGGGGGGGGGGGGGGGGGGGGGGGGGGGGGGGFGGGGGGGGGGGGGGGGGGGGGGGGGGGGGGGGGGGGGGGGGGGGGGGGGGGGGGGGGGGGGGGGGGGGGGGGGGGGGGGGGGGGGGGGGGGGGGGGGGGGGGGGGGGGGGGGGGGGGGGGGGGGFFGGGGGGGGGGGGGGGGGGGGGGGGGGGGGGGGGGGGGGGGGGGGGGGGGGGGGGGGGGGGGGGGGGGGGGGGGGGGGGGGGGGGGGGGGGGGGGGGGGGGGGGGGGGGGGGGGGGGGGGGGGGGGGGGGGGGGGGGGGGGGGGGGGGGGGGGGGGGGGGGGGGGGGGGGGGFCEGGGGGGGGGGGGGGGGGGGGGGG
@M03461:520:000000000-LPCRK:1:1101:6351:4172 1:N:0:TTGCAACG+CAGAACTG
CGGATCCCCGATCCGTGGACTTGTCAGCGACTGAGGAAACAGACGGCGAAGTAGCTGAGGAATACATTTTAGACCACCTCAGCTTATGTAATTGCAGGAAATGCTCACCGTTAAGTCTGATGACGTGAACGGTCGTACCAAGATGTATAAAAACATCGTGGACGGCAACCATCAGATGGAGCCGGGCATGCCAGAATCCTTCAACGTATTGTTGAAAGAGATTCGTTCGCTGGGTATCAACATCGAACTGGAAGACGAGTAATTCTCGCTCAAACAGGTCACTGCTGTCGGGTTAAAACCCGGCAGCGGATTGTGCTAACTCCGACGGGAGCAAATCCGTGAAAGATTTATTAAAGTTT
+
GGGGGGGGGGGGGGGGGGGGGGGGGGGGGGGGGGGGGGGGGGGGGGGGGGGGGGGGGGGGGGGGGGGGGGGGGGG@GGG?GGGGGGGGGGGGGGGGGGGGGGGGGGGGGGGGGGGGGGGGGGGGGGGGGGGGGGGGGGGGGGGGGGGGGGGGGGGGGGGGGGGGGGGGGGGGGGGGGGGGGGGGGGGGGGGGGGGGGGGGGGGGGGGGGGGGGGGGGGGGGGGGGGGGGGGGGGGGGGGGGGGGGGGGFGGGGGGGGGGGGGGFGGGGGGGGGGGGGGGGGGGGGGGGGGGGGGGGGGGGGGGGGGGGGGGGGGGGGGGGGGGGGGGGGGGGGGGFEGGGGGGGGGGGGGGGGGGGGGG
@M03461:520:000000000-LPCRK:1:1101:20217:4184 1:N:0:TTGCAACG+CAGAACTG
CGGATCCCCGATCCGTGGACTTGTCAGCGACTGAGGAAACAGACGGAATGATCGCTGAGGCTCTCTTGTGGAGCGTCCTCAGCCGGGTTCAGTGCAGGAAATGCTCACCGTTAAGTCTGATGACGTGAACGGTCGTACCAAGATGTATAAAAACATCGTGGACGGCAACCATCAGATGGAGCCGGGCATGCCAGAATCCTTCAACGTATTGTTGAAAGAGATTCGTTCGCTGGGTATCAACATCGAACTGGAAGACGAGTAATTCTCGCTCAAACAGGTCACTGCTGTCGGGTTAAAACCCGGCAGCGGATTGTGCTAACTCCGACGGGAGCAAATCCGTGAAAGATTTATTAAAG
+
GGGGGGGGGGGGGGGGGGGGGGGGGGGGGGGGGGGGGGGGGGGGGGGGGGGGGGDGGFGGGGGGGGGGGGEFGGGGGGGGGGGGGGGGG?GGGGGGGGGGGGGGGGGGGGGGDGGGGGGGGGGGGGGGGGGGGGGGGGGGGGGGGGGGGGGGGGGGGGGGGGGGGGGGGGGGGGGGGGFGGGGGGGGGGGGGGGGGGGGGGGGGGGGGGGGGGGGGGGGGGGGGGGGGGGGGGGGGGGGGGGGGGGGGGGGGGGGGGGGGGGGGGGGGGGGGGGGGGGGGGGGGGGGGGGGGGGF@GGGGGGGGGGGGGGGGGGGGGGGGGGGGGGGGGGGGGGGGGGGGGGGGGGGGGGGGGGFG
@M03461:520:000000000-LPCRK:1:1101:5401:4193 1:N:0:TTGCAACG+CAAAACTG
CGGATCCCCGATCCGTGGACTTGTCAGCGACTGAGGAAACAGACTTGGTCTGAGCTGAGGAAACACCGCTGGAAGGCCTCAGCCTTCATAACTGCAGGAAATGCTCACCGTTAAGTCTGATGACGTGAACGGTCGTACCAAGATGTATAAAAACATCGTGGACGGCAACCATCAGATGGAGCCGGGCATGCCAGAATCCTTCAACGTATTGTTGAAAGAGATTCGTTCGCTGGGTATCAACATCGAACTGGAAGACGAGTAATTCTCGCTCAAACAGGTCACTGCTGTCGAGTTAAAACCCGGCAGCGGATTGTGCTAACTCCGACGGGAGCAAATCCGTGAAAGATTTATTAAAGTTT
+
GGGGGGGGGGGGGGGGGGGGGGGGGGGGGGGGGGGGGGGGGGFFGGGGGGGGGGGGGGGGGGGFGGGGGGGGGGGGGGFGGGGGGCFGGGGGGGGGGGCGGGGGGGGGGGGGGGGGGGGGGGGGGGGGGGGGGGGGGGGGGGFFGGGFGEGGGGGCFGGGGGGGGGGGGGGGGFGFGGFGGFGGGGGGGFGGGGGGGFFGGGGGGGGGGGGGGGGGGGGGGGGGGGGGGGGGGGGGGGGGGGFFEFFGGGGGGGGGGGGGGGGGGGGGGGGGGFFFFGFFGGGGGGGGGGGGFF<7FFGEGFGGGGGGFGGGGGGFF8EGGGGGGGGGFFGGGFC@@GGFGGGGGGGGGGGGGGFC,GG
@M03461:520:000000000-LPCRK:1:1101:17417:4212 1:N:0:TTGCAACG+CAGAACTG
CGGATCCCCGATCCGTGGACTTGTCAGCGACTGAGGAAACAGACCCGCAGTGTGCTGAGGCATATAGCGCATATACCCTCAGCAAGCAATGTTGCAGGAAATGCTCACCGTTAAGTCTGATGACGTGAACGGTCGTACCAAGATGTATAAAAACATCGTGGACGGCAACCATCAGATGGAGCCGGGCATGCCAGAATCCTTCAACGTATTGTTGAAAGAGATTCGTTCGCTGGGTATCAACATCGAACTGGAAGACGAGTAATTCTCGCTCAAACAGGTCACTGCTGTCGGGTTAAAACCCGGCAGCGGATTGTGCTAACTCCGACGGGAGCAAATCCGTGAAAGATTTATTAAAGTTT
+
GGGGGGGGGGGGGGGGGGGGGGGGGGGGGGGGGGGGGGGGGGGGGGGGGGGGGGGGGGGGGGGGGGGGGGGGGGGGGGGGGGGGGGGGGGGGGGGGGGGGGGGGGGGGGGGGGGGGGGGGGGGGGGGGGGGGGGGGGGGGGGGGGGGGGGGGGGGGGGGGGGGGGGGGGGGGGGGGGGGGGGGGGGGGGGGGGGGGGGGGGGGGGGGGGGGGGGGGGGGGGGGGGGGGGGGGGGGGGGGGGGGGGGGGGGGGGGGGGGGGGGGGGGGGGGGGGGGGGGGGGGGGGGGGGGGGGGGGGGGGGGGGGGGGGGGGGGGGGGGGGGGGGGGGGGGGGGGCGGGGGGGGGGGGGGGGGGGGGGG
@M03461:520:000000000-LPCRK:1:1101:5028:4227 1:N:0:TTGCAACG+CAGAACTG
CGGATCCCCGATCCGTGGACTTGTCAGCGACTGAGGAAACAGACGGAATTCCCGCTGAGGTGTGGGAAAAGGGATTCCTCAGCCGGATGTGATGCAGGAAATGCTCACCGTTAAGTCTGATGACGTGAACGGTCGTACCAAGATGTATAAAAACATCGTGGACGGCAACCATCAGATGGAGCCGGGCATGCCAGAGTCCTTCAACGTATTGTTGAAAGAGATTCGTTCGCTGGGTATCAACATCGAACTGGAAGACGAGTAATTCTCGCTCAAACAGGTCACTGCTGTCGGGTTAAAACCCGGCAGCGGATTGTGCTAACTCCGACGGGAGCAAATCCGTGAAAGATTTATTAAAG
+
GGGGGGGGGGGGGGGGGGGGGGGGGGGGGGGGGGGGGGGGGGGGGGGGGGGGGGGGGGGGGGGGGGGGGGGGGGGGGG@GGGGGGGGGGGGGGGGGGGGGGGGGGGGGGGGGGGGGGGGGGGGGGGGGGGGGGGDGGGGGGGGGGGGGGGGGGGGGGGGFFGGGGGGGGGGGGGGGGGGGGGGGGGGGGGGGGGGGGGGGGGGGGGGGGGGGGGGGGGGGGGGGGGGGGGGGGGFGGGGGGGFGFFFFGGGGGGGGGGGGGGGGGGGGGGGGGGGGGGGGGGGGGFGGGGGGGGGEGGGGGGGGGGGGGGGGGGGGGGGGGGGGGGGGGGGGGGGEGGGGGGGGGGGGGGGGGGGF
@M03461:520:000000000-LPCRK:1:1101:19670:4232 1:N:0:TTGCAACG+CAGTACTG
CGGATCCCCGATCCGTGGACTTGTCAGCGACTGAGGAAACAGACCAGATATACGCTGAGGATTTTTAGGAGGCCATCCTCAGCAGTATCCAATGCAGGAAATGCTCACCGTTAAGTCTGATGACGTGAACGGTCGTACCAAGATGTATAAAAACATCGTGGACGGCAACCATCAGATGGAGCCGGGCATGCCAGAATCCTTCAACGTATTGTTGAAAGAGATTCGTTCGCTGGGTATCAACATCGAACTGGAAGACGAGTAATTCTCGCTCAAACAGGTCACTGCTGTCGGGTTAAAACCCGGCAGCGGATTGTGCTAACTCCGACGGGAGCAAATCCGTGAAAGATTTATTAAAG
+
GGGGGGGGGGGGGGGGGGGGGGGGGGGGGGGGGGGGGGGGGGGGGGGGGGGGGGGGGGGGGFEGGGGGGGGGGGGGGGGGGGGGGGGGGGGGGGGGGGGGGGGGGGGGGGGGGGGGGGGGGGGGGGGGGGGGGGGGGGGGGGGGGGGGGGGGGGGGGGGGGGGGGGGGGGGGGGGGGGGGGGGGGGGGGGGGGGGGGGGGGGGGGGGGGGGGGGGGGGGGGGGGGGGGGGGGGGGGGGGGGGGGGGGGGGGGGGGGGGGGGGGGGGGGGGGGGGGGGGGGGGGGGGGGGGGGGGGDGGGGGGGGGGGGGGGGGGGGGGGGGGGGGGGGGGGGGGGGGGGGGGGGGGGGGGGGGGGF
@M03461:520:000000000-LPCRK:1:1101:13109:4243 1:N:0:TTGCAACA+CAGAACTG
CGGATCCCCGATCCGTGGACTTGTCAGCGACTGAGGAAACAGACATAATTGTGGCTGAGGGTGGGGGTCTAGAGCGCCTCAGCTTGAAGTGATGCAGGAAATGCTCACCGTTAAGTCTGATGACGTGAACGGTCGTACCAAGATGTATAAAAACATCGTGGACGGCAACCATCAGATGGAGCCGGGCATGCCAGAATCCTTCAACGTATTGTTGAAAGAGATTCGTTCGCTGGGTATCAACATCGAACTGGAAGACGAGTAATTCTCGCTCAAACAGGTCACTGCTGTCGGGTTAAAACCCGGCAGCGGATTGTGCTAACTCCGACGGGAGCAAATCCGTGAAAGATTTATTAAAGTTT
+
GGGGGGGGGGGGGGGGGGGGGGGGGGGGGGGGGGGGGGGGGGGGGGGGGGGGGGGGGGGGGFGGGGGGGGGGGGGGGGGGGGGGGGGGGGGGGGGGGGGGGGGGGGGGGGGGGGGGGGGGGGGGGGGGGGGGGGGGGGGGGGGGGGGGGGGGGGGGGGGGGGGGGGGGGGGGGGGGGGGGGGGGGGGGGGGGGGGGGGGGGGGGGGGGGGGGGGGGGGGGGGGGGFGGGGGGGGGGGGGGGGGGGFFFGGGGGGGGGGGGGFGGGGGGGGGGGGGGGGGGGGGFGGGGGGGGGGGCGGGGGGGGGGGGGGGGGGGGGGGGGGGGGGGGGGGGGGGGGGGGGGGGGGGGGGGGGGGGGGG
@M03461:520:000000000-LPCRK:1:1101:9309:4272 1:N:0:TTGCAACG+CAGAACTG
CGGATCCCCGATCCGTGGACTTGTCAGCGACTGAGGAAACAGACCTTGTCGGCGCTGAGGTAGGGGCGTTAGTTTACCTCAGCACTACGAGATGCAGGAAATGCTCACCGTTAAGTCTGATGACGTGAACGGTCGTACCAAGATGTATAAAAACATCGTGGACGGCAACCATCAGATGGAGCCGGGCATGCCAGAATCCTTCAACGTATTGTTGAAAGAGATTCGTTCGCTGGGTATCAACATCGAACTGGAAGACGAGTAATTCTCGCTCAAACAGGTCACTGCTGTCGGGTTAAAACCCGGCAGCGGATTGTGCTAACTCCGACGGGAGCAAATCCGTGAAAGATTTATTAAAGTTT
+
GGGGGGGGGGGGGGGGGGGGGGGGGGGGGGGGGGGGGGGGGGGGGGGGGGGGGGGGGGGGGGGGGGGGGGGGGGGGGGGGGGGGGGGGGGGGGGGGGGGGGGGGGGGGGGGGGGGGGGGGGGGGGGGGGGGGGGGGGGGGGGGGGGGGGGGGGGGGGGGGGGGGGGGGGGGGGGGGGGGGGGGGGGGGGGGGGGGGGGGGGGGGGGGGGGGGGGGGGGGGGGGGGGGGGGGGGGFGGGGGGGGGGGGGGGGGGGGGGGGGGGGGGGGGGGGGGGGGGGGGGGGGGGGGGGGGGGGCGGGGGGGGGGGGGGGGGGGGGGGGGGGGGGGGGGGGGGGGGGGGGGGGGGGGGGGGGGGF@GG
@M03461:520:000000000-LPCRK:1:1101:23860:4274 1:N:0:TTGCAACG+CAGAACTG
CGGATCCCCGATCCGTGGACTTGTCAGCGACTGAGGAAACAGACAAGTTTTGGGCTGAGGTAATGTTAAACAGAGTCCTCAGCACCGAACAATGCAGGAAATGCTCACCGTTAAGTCTGATGACGTGAACGGTCGTACCAAGATGTATAAAAACATCGTGGACGGCAACCATCAGATGGAGCCGGGCATGCCAGAATCCTTCAACGTATTGTTGAAAGAGATTCGTTCGCTGGGTATCAACATCGAACTGGAAGACGAGTAATTCTCGCTCAAACAGGTCACTGCTGTCGGGTTAAAACCCGGCAGCGGATTGTGCTAACTCCGACGGGAGCAAATCCGTGAAAGATTTATTAAAGTTT
+
GGGGGGGGGGGGGGGGGGGGGGGGGGGGGGGGGGGGGGGGGGGGGGGGGGGFGGGGGGGGGGGGGGGGGGGGGGG<GGGGGGGGGGGGGGGGGGGGGGGGGGGGGGGGGGGGGGGCGGGGGGGGGGGGGGGGGGGGGGGGGGGGGGGGGGGGGGGGGGGGGGGGGGGGGGGGGGGGGGGGGGGGGGGGGGGGGGGGGGGGGGGGGGGGGGGGGGGGGGGGGGGGGGGGGGGGGGGGGGGGGGFGGGGGGGGGGGGGGGGGGGGGGGGGGGGGGGGGGGGGGGGGGGGGGGGGGGGEGGGGGGGGGGGGGGGGGGGGGGGGGGGGGGGGGGGGGGGGGGGGGGGGGGGGGGGGGGGGGGG
@M03461:520:000000000-LPCRK:1:1101:11007:4316 1:N:0:TTGCAACG+CAGAACTG
CGGATCCCCGATCCGTGGACTTGTCAGCGACTGAGGAAACAGACCTCTACTGCGCTGAGGCTTTAATATTCAAATGCCTCAGCAAGTTTGTTTGCAGGAAATGCTCACCGTTAAGTCTGATGACGTGAACGGTCGTACCAAGATGTATAAAAACATCGTGGACGGCAACCATCAGATGGAGCCGGGCATGCCAGAATCCTTCAACGTATTGTTGAAAGAGATTCGTTCGCTGGGTATCAACATCGAACTGGAAGACGAGTAATTCTCGCTCAAACAGGTCACTGCTGTCGGGTTAAAACCCGGCAGCGGATTGTGCTAACTCCGACGGGAGCAAATCCGTGAAAGATTTATTAAAGTTT
+
GGGGGGGGGGGGGGGGGGGGGGGGGGGGGGGGGGGGGGGGGGGGGGGGGGGGGGGGGGGGGGGGGGGGGGGGGGG@GGGGGGGGGGGGGGGGGGGGGGGGGGGGGGGGGGGGGGGGGGGGGGGGGGGGGGGGGGGGGGGGGGGGGGGGGGGGGGGGGGGGGGGGGGGGGGGGGGGGGGGGGGGGGGGGGGGGGGGGGGGGGGGGGGGGGGGGGGGGGGGGGGGGGGGGGGGGGGGGGGGGGGGGGGFGGGGGGGGGGGGGGGGGGGGGGGGGGGGGGGGGGGGGGGGGGGGGGGGGGGGGGGGGGGGGGGGGGGGGGGGGGGGGGGGGGGGGGGGGGGGGGGGGGGGGGGGGGGGGFGG
@M03461:520:000000000-LPCRK:1:1101:25988:4324 1:N:0:TTGCAACG+CAGAACTG
CGGATCCCCGATCCGTGGACTTGTCAGCGACTGAGGAAACAGACTAATTATTCGCTGAGGGTATTAGCGGCAGCTGCCTCAGCGGAGCGTTATGCAGGAAATGCTCACCGTTAAGTCTGATGACGTGAACGGTCGTACCAAGATGTATAAAAACATCGTGGACGGCAACCATCAGATGGAGCCGGGCATGCCAGAATCCTTCAACGTATTGTTGAAAGAGATTCGTTCGCTGGGTATCAACATCGAACTGGAAGACGAGTAATTCTCGCTCAAACAGGTCACTGCTGTCGGGTTAAAACCCGGCAGCGGATTGTGCTAACTCCGACGGGAGCAAATCCGTGAAAGATTTATTAAAGTTT
+
GGGGGGGGGGGGGGGGGGGGGGGGGGGGGGGGGFGGGGGGGGGGGGGGGGGGGGGGGGGGGGGGGGGGGGGGGGGGGGGGGGGGGGGGGGGGGGGGGGGGGGGGGGGGGGGGGGG@G?GGGGGGGGGGGGGGGGGGGGGGGGGGGGGGGGGGGGGGGGGGGGGGGGGGGGGGGGGGGGGGGGGGGGGGGGGGGGGGGGGGGGGGGGGGGGGGGGGGGGGGGGGGGGGGGGGGGGGGGGGGGGGGGGGGGGGGGGGGGGGGGGGGGGGGGGGGGGGGGGGGGGGGGGGGGGGGGGGGGGGGGGGGGGGGGGGGGGGGGGGGGGGGGGGGGGGGGGGGGGGGGGGGGGGGGGGGGGGGGGG
@M03461:520:000000000-LPCRK:1:1101:11508:4337 1:N:0:TTGCAACG+CAGAACTG
CGGATCCCCGATCCGTGGACTTGTCAGCGACTGAGGAAACAGACTTGGTAATAGCTGAGGTCATGGTGCAGTTTGTCCTCAGCTTAGTTTCGTGCAGGAAATGCTCACCGTTAAGTCTGATGACGTGAACGGTCGTACCAAGATGTATAAAAACATCGTGGACGGCAACCATCAGATGGAGCCGGGCATGCCAGAATCCTTCAACGTATTGTTGAAAGAGATTCGTTCGCTGGGTATCAACATCGAACTGGAAGACGAGTAATTCTCGCTCAAACAGGTCACTGCTGTCGGGTTAAAACCCGGCAGCGGATTGTGCTAACTCCGACGGGAGCAAATCCGTGAAAGATTTATTAAAGTTT
+
GGGGGGGGGGGGGGGGGGGGGGGGGGGGGGGGGGGGGGGGGGGGGGGGGGGGGGGGGGGGGGGGGGGGGGGGGGG@GGGGGGGGGGGGGGGGGGGGGGGGGGGGGGGGGGGGGGGGGGGGGGGGGGGGGGGGGGGGGGGGGGGGGGGGGGGGGGGGGGGGGGGGGGGGGGGGGGGGGGGGGGGGGGGGGGGGGGGGGGGGGGGGGGGGGGGGGGGGGGGGGGGGGGGGGGGGGGGGGGGGGGGGGGGGGGGGGGGGGGGGGGGGGGGGGGGGGGGGGGGGGGGGGEGGGGGGGGGGGGGGGGGGGF7GGGGGGGGGGGGGGGGGGGGGGGGGFGGGGGGGGGGGGGGGGGGGGGGGGGG
@M03461:520:000000000-LPCRK:1:1101:17422:4367 1:N:0:TTGCAACG+CAGAACTG
CGGATCCCCGATCCGTGGACTTGTCAGCGACTGAGGAAACAGACATGAAGGAAGCTGAGGTCCTGGAAGCGTGCCGCCTCAGCGAAGTAATATGCAGGAAATGCTCACCGTTAAGTCTGATGACGTGAACGGTCGTACCAAGATGTATAAAAACATCGTGGACGGCAACCATCAGATGGAGCCGGGCATGCCAGAATCCTTCAACGTATTGTTGAAAGAGATTCGTTCGCTGGGTATCAACATCGAACTGGAAGACGAGTAATTCTCGCTCAAACAGGTCACTGCTGTCGGGTTAAAACCCGGCAGCGGATTGTGCTAACTCCGACGGGAGCAAATCCGTGAAAGATTTATTAAAGTTT
+
GGGGGGG8FEEEGGGGGGGGGGGGGGFGGGGGGGGGGGGGGGGGGGGGGFGGGGGGGGGGGGGGGGGGGGGGGGGGG?GGGGGGGEGGGGGG@GFGGGGGGGGGGFGGGGGGDGGGGEGGGGGGGCEGGGGGDFGGGGGGGGGGGGG?FGGGFGGGGGGFFGGGGGGGGGGGGGGGCGGGGGGGGGGGGGGFGGGGGGGGGGGGGGFGGGGGGGGGGGGGGGGGGGGGGGGGGGGGGGGGGCFGGFFGFGGGGFFFFGGGGGCGGGFGGGGGGGGFGFGGFFG?GEGGGGGGGFGGGFGEGFGGGGGGGGGGGGGFEGGGG@GGGGGFCGGFFEF@GGDGGGGGGGFGGFCGGGGGGGG
@M03461:520:000000000-LPCRK:1:1101:10784:4369 1:N:0:TTGCAACG+CAGAACTG
CGGATCCCCGATCCGTGGACTTGTCAGCGACTGAGGAAACAGACTTAATTTTCGCTGAGGCCGACAGCCCTGCGAACCTCAGCGGGCTAATGTGCGGGAAATGCTCACCGTTAAGTCTGATGACGTGAACGGTCGTACCAAGATGTATAAAAACATCGTGGACGGCAACCATCAGATGGAGCCGGGCATGCCAGAATCCTTCAACGTATTGTTGAAAGAGATTCGTTCGCTGGGTATCAACATCGAACTGGAAGACGAGTAATTCTCGCTCAAACAGGTCACTGCTGTCGGGTTAAACCCGGCAGCGGATTGTGCTAACTCCGACGGGAGCAAATCCGTGAAAGATTTATTAAAG
+
GGGGGE@EFFGGGGGGGGGGGGGGGGGGGGGGEGGGGGGFGGGGGGGGGGGGGGDGGGGGEGEEGGGGGGGGGGGGGGG@GGGGGGGGGGGGGGGGGGGGGGGGFGGGF>FEEGGGGFGGGGGGG:FGGGFGFGGGGGGGGGGGGGFFGGGGFGGGGGGGGGGGGGGGGGGGGGGGGGGGGG<CGGGGGGGGGGFGGGGGGFFGGGGFEFGFGGFGGGFGGGGGGGGGGGDGGFFGFEFGFFGGFFFFGGGFGGGGGGGGDGGFBFGGGGGGGGGGGGGGGGGGGGGGEFAGGF7GGEFGDGGGGGGGGGEDE9FDGGGGGGGFCD<AGGGGGGDGFFFGCGGGGFGGADGFCFF
@M03461:520:000000000-LPCRK:1:1101:18417:4372 1:N:0:TTGCAACG+CAGAACTG
CGGATCCCCGATCCGTGGACTTGTCAGCGACTGAGGAAACAGACCCCAATTAAGCTGAGGCGTTATCATCGATCCCCCTCAGCCGAATACCATGCAGGAAATGCTCACCGTTAAGTCTGATGACGTGAACGGTCGTACCAAGATGTATAAAAACATCGTGGACGGCAACCATCAGATGGAGCCGGGCATGCCAGAATCCTTCAACGTATTGTTGAAAGAGATTCGTTCGCTGGGTATCAACATCGAACTGGAAGACGAGTAATTCTCGCTCAAACAGGTCACTGCTGTCGGGTTAAAACCCGGCAGCGGATTGTGCTAACTCCGACGGGAGCAAATCCGTGAAAGATTTATTAAAGTTT
+
GGGGGGGGGGGGGGGGGGGGGGGGGGGGGGGGGGGGGGGGGGGGGGGGGGGGGGGGGGGGGGGGGGGGGGGGGGGGGGGGGGGGGGGGGGGGGGGGGGGGGGGGGGGGGGGGGGGGGGGGGGGGGGGGGGGGGGGGGGGGGGGGGGGGGGGGGGGGGGGGGGGGGGGGGGGGGGGGGGGGGGGGGGGGGGGGGGGGGGGGGGGGGGGGGGGGGGGGGGGGGGGGGGGGGGGGGGGGGGGGGGGGGGGGGGGGGGGGGGGGGGGGGGGGGGGGGGGGGGGGGGGGGGGGGGGGGGGGGGGGGGGGGGGGGGGGGGGGGGGGGGGGGGGGGGGGGGGGGGGGGGGGGGGGGGGGGGGGGGG
@M03461:520:000000000-LPCRK:1:1101:15249:4402 1:N:0:TTGCAACG+CAGAACTG
CGGATCCCCGATCCGTGGACTTGTCAGCGACTGAGGAAACAGACGAACACTCTGCTGAGGTAGGCAGGGCCGCCGCCCTCAGCAAGGAATTTTGCAGGAAATGCTCACCGTTAAGTCTGATGACGTGAACGGTCGTACCAAGATGTATAAAAACATCGTGGACGGCAACCATCAGATGGAGCCGGGCATGCCAGAGTCCTTCAACGTATTGTTGAAAGAGATTCGTTCGCTGGGTATCAACATCGAACTGGAAGACGAGTAATTCTCGCTCAAACAGGTCACTGCTGTCGGGTTAAAACCCGGCAGCGGATTGTGCTAACTCCGACGGGAGCAAATCCGTGAAAGATTTATTAAAGTTT
+
GGGGGGGGGGGGGGGGGGGGGGGGGGGGGGGGGGGGGGGGGGGGGGGGGGGGGGGGGGGGGGGGGGGGGGGGGGGGGGGGGGGGGGGGGGGGGGGGGGGGGGGGGGGGGGGGGGGGGGGGGGGGGGGGGGGGGGGGGGGGGGGGGGGGGGGGGGGGGGGGGGGGGGGGGGGGFGGGGGGGGGGGGGGGGGGGGGGGGGGGGGGGGGGGGGGGGGGGGGGGGGGGGGGGGGGGGGGGGGGGGGGGGFGGGGGGGGGGGGGGFFGGGGGGGGGGGGFGGGGGGGGGGGGGGGGGGGGCGGGGGGGGGGGGGGGGGGGGGGGGGGGGGGGGGGGGGGGGGGGGGGGGGGGGGGGGGGGGGGG
@M03461:520:000000000-LPCRK:1:1101:19422:4407 1:N:0:TTGCAACG+CAGAACTG
CGGATCCCCGATCCGTGGACTTGTCAGCGACTGAGGAAACAGACAAATAGGTTGCTAGGGCGTGATTTTGCTGCACCTCAGCCCTCGTTTATGCAGGAAATGCTCACCGTTAAGTCTGATGACGTGAACGGTCGTACCAAGATGTATAAAAACATCGTGGACGGCAACCATCAGATGGAGCCGGGCATGCCAGAATCCTTCAACGTATTGTTGAAAGAGATTCGTTCGCTGGGTATCAACATCGAACTGGAAGACGAGTAATTCTCGCTCAAACAGGTCACTGCTGTCGGGTTAAAACCCGGCAGCGGATTGTGCTAACTCCGACGGGAGCAAATCCGTGAAAGATTTATTAAAG
+
GGGGGGGGGGGGGGGGGGGGGGGGGGGGGGGGGGGGGGGGGGGGGGFGGGGGGGGGGGGGGGGGGGGGGGGGGG5GGGGGGGGGGGGGGGGGGGGGGGGGGGGGGGGGGGGGGGGGGGGGGGGGGGGGGGGGGGGGGGGGGGGGGGGGGGGGGGGGGGGGGGGGGGGGGGGGGGGGGGGGGGGGGGGGGGGGGGGGGGGGGGGGGGGGGGGGGGGGGGGGGGGGGGGGGGGGGGGGGGGGGGGGGGGGGGGGGGGGGGGGGGGGGGGGGGGGGGGGGGGGGGGGGGGGGGGGGGEGGGGGGGGGGGGGGGGGGGGGGGGGGGGGGGGGGGFGGGGGGGGGGGGGGGGGGGGGGGF
@M03461:520:000000000-LPCRK:1:1101:10032:4408 1:N:0:TTGCAACG+CAGAACTG
CGGATCCCCGATCCGTGGACTTGTCAGCGACTGAGGAAACAGACTCTATAATGGCTGAGGCTATCAATATGTGATTCCTCAGCGTCGATCCGTGCAGGAAATGCTCACCGTTAAGTCTGATGACGTGAACGGTCGTACCAAGATGTATAAAAACATCGTGGACGGCAACCATCAGGTGGAGCCGGGCATGCCAGAATCCTTCAACGTATTGTTGAAAGAGATTCGTTCGCTGGGTATCAACATCGAACTGGAAGACGAGTAATTCTCGCTCAAACAGGTCACTGCTGTCGGGTTAAAACCCGGCAGCGGATTGTGCTAACTCCGACGGGAGCAAATCCGTGAAAGATTTATTAAAGTTT
+
GGGGGGGGGGGGGGGGGGGGGGGGGGGGGGGGGGGGGGGGGGGGGGGGGGGGGGGGGGGGGGGGGGGGGGGGGGG@GGGGGGGGGGGGGGGGGGGGGGGGGGGGGGGGGGGGGGGGGGGGGGGGGGGGGGGGGGGGGGGGGGGFGFGGGGGGGGGGGGGGGGGGGGGGGGGGGGGGGGGGGGGGGGGGGGGGGGGGGGGGGGGGGGGGGFGGGGGGGGGGGGGGGGGGGGGGGGGGGGGGGGGGGGGGGGGGGGGGGGGGGGGGGGGGGGGGGGGGGGGGGGG?GGGGGGGGGGFCGGGGGGGGGGGGGGGGGGGGGGGGGGGGGGGGGGGGGGGGGGGGGGGGGGGGGGGGGGGF<GG
@M03461:520:000000000-LPCRK:1:1101:16957:4415 1:N:0:TTGCAACG+CAGAACTG
CGGATCCCCGATCCGTGGACTTGTCAGCGACTGAGGAAACAGACTTGCCGCGGGCTGAGGATCGAATTGATTATACCCTCAGCAGTTGTTTTTGCAGGAAATGCTCACCGTTAAGTCTGATGACGTGAACGGTCGTACCAAGATGTATAAAAACATCGTGGACGGCAACCATCAGATGGAGCCGGGCATGCCAGAATCCTTCAACGTATTGTTGAAAGAGATCCGTTCGCTGGGTATCAACATCGAACTGGAAGACGAGTAATTCTCGCTCAAACAGGTCACTGCTGTCGGGTTAAAACCCGGCAGCGGATTGTGCTAACTCCGACGGGAGCAAATCCGTGAAAGATTTATTAAAGTTT
+
GGGGGGGGGGGGGGGGGGGGGGGGGGGGGGGGGGGGGGGGGGGGGGGGGGGGGGGGGGGGGGGGGGGGGGGGGGGGGGGGGGGGGGGGGGGGGGGGGGGGGGGGGGGGGGGGGGGGGGGGGGGGGGGGGGGGGGGGGGGGGGGGGGGGGGGGGGGGGGGGGGGGGGGGGGGGGGGGGGGGGGGGGGGGGGGGGGGGGGGGGGGGGGGGGGGGGGGGGGGGGGGGGGGGGGGGGGGGGGGGGGGGGGGGGGGGGGGGGGGGGGGGGGGGGGGGGGGGGGGGGGGGGGGGGGGGGGGGGGGGGGGGGGGGGGGGGGGGGGGGGGGGGGGGGGGGGGGGGGGGGGGGGGGGGGGGGGGGGGG
@M03461:520:000000000-LPCRK:1:1101:17232:4430 1:N:0:TTGCAACG+CAGAACTG
CGGATCCCCGATCCGTGGACTTGTCAGCGACTGAGGAAACAGACGGGAGCCATGCTGAGGATTCATAAGACCTCACCCTCAGCTTTCCCAGTTGCAGGAAATGCTCACCGTTAAGTCTGATGACGTGAACGGTCGTACCAAGATGTATAAAAACATCGTGGACGGCAACCATCAGATGGAGCCGGGCATGCCAGAATCCTTCAACGTATTGTTGAAAGAGATTCGTTCGCTGGGTATCAACATCGAACTGGAAGACGAGTAATTCTCGCTCAAACAGGTCACTGCTGTCGGGTTAAAACCCGGCAGCGGATTGTGCTAACTCCGACGGGAGCAAATCCGTGAAAGATTTATTAAAGTTT
+
GGGGGGGGGGGGGGGGGGGGGGGGGGGGGGGGGGGGGGGGGGGGGGGGGGGGGGGGGGGGGGGGGGGGGGGGGGGGGGGGGGGGGGGGGGGGGGGGGGGGGGGGGGGGGGGGGGGGGGGGGGGGGGGGGGGGGGGGGGGGGGGGGGGGGGGGGGGGGGGGGGGGGGGGGGGGGGGGGGGGGGGGGGGGGGGGGGGGGGGGGGGGGGGGGGGGGGGGGGGGGGGGGGGGGGGGGGGGGGGGGGGGGGGGGGGGGGGGGGGGGGGGGGGGGGGGGGGGGGGGGGGGGGGGGGGGGGGGGFGGGGGGGGGGGGGGGGGGGGGGGGGGGGGGGGGGGGGEGGGGGGGGGGGGGGGGGGGGGGG
@M03461:520:000000000-LPCRK:1:1101:11475:4432 1:N:0:TTGCAACG+CAGAACTG
CGGATCCCCGATCCGTGGACTTGTCAGCGACTGAGGAAACAGACCGTGTCACAGCTGAGGTAAAAACATCTAATAGCCTCAGCTCGGAAGTGTGCAGGAAATGCTCACCGTTAAGTCTGATGACGTGAACGGTCGTACCAAGATGTATAAAAACATCGTGGACGGCAACCATCAGATGGAGCCGGGCATGCCAGAATCCTTCAACGTATTGTTGGAAGAGATTCGTTCGCTGGGTATCAACATCGAACTGGAAGACGAGTAATTCTCGCTCAAACAGGTCACTGCTGTCGGGTTAAAACCCGGCAGCGGATTGTGCTAACTCCGACGGGAGCAAATCCGTGAAAGATTTATTAAAGTTT
+
GGGGGGGGGGGGGGGGGGGGGGGGGGGGGGGGGGGGGGGGGGGGGGGGGGGGGGGGGGGGG=CCFGGGGGGFFFGGGGGGGGGGGGGGGGGGGGGGGGGGGGGGGGGGGGGGGGGGGGGGGGGGGGGGGGGGGGGGGGGGGGGGGGGGGGGGGGGGGGGGGGGGGGGGGGGGGGGGGGGGGGGGGGGGGGGGGGGGGGGGGGGGGGGGGGGGGGGGGGGGGGGGGGGGGGGGGGGGGGGGGGGGGGGGGGGGGGGGGGGGGGGGGGGGGGGGGGGGGGGFGGGGGGGGGGGGGGGGGGGGGGGGGGGGGGGGGGGGGGGGGGGGGGGGGGGGGGGGGGGGGGGGGGGGGGGGGGGGGGG
@M03461:520:000000000-LPCRK:1:1101:24218:4436 1:N:0:TTGCAACG+CAGAACTG
CGGATCCCCGATCCGTGGACTTGTCAGCGACTGAGGAAACAGACTTCTGATGCGCTGAGGATCGAATGAGCTTTTGCCTCAGCTACATTGGCTGCAGGAAATGCTCACCGTTAAGTCTGATGACGTGAACGGTCGTACCAAGATGTATAAAAACATCGTGGACGGCAACCATCAGATGGAGCCGGGCATGCCAGAATCCTTCAACGTATTGTTGAAAGAGATTCGTTCGCTGGGTATCAACATCGAACTGGAAGACGAGTAATTCTCGCTCAAACAGGTCACTGCTGTCGGGTTAAAACCCGGCAGCGGATTGTGCTAACTCCGACGGGAGCAAATCCGTGAAAGATTTATTAAAGTTT
+
GGGGGGGGGGGGGGGGGGGGGGGGGGGGGGGGGGGGGGGGGGGGGGGGGGGGGGGGGGGGGGGGGGGGGGGGGGGGGGGGGGGGFFGGGGGGGGGGGGGGGGGGGGGGGGGGGGGGGGGGGGGGGGGGGGGGGGGGGGGGGGGGGGGGGGGGGGGGGGGGGGGGGGGGGGGGGGGGGGGGGGGGGGGGGGGGGGGGGGGGGGGGGGGGGGGGGGGGGGGGGGGGGGGGGGGGGGGGGGGGGGGGGGGGFGGGGGGGGGGGGGGGGGGGGGGGGGGGGGGGGGGGGGGGGGGGGGGGGGGGGGGGGGFGGGGGGGGGGGGGGGGGGGGGGGGGGGGGGGGGGGGGGGGGGGGGGGGGGGG
@M03461:520:000000000-LPCRK:1:1101:12227:4446 1:N:0:TTGCAACG+CAGAACTG
CGGATCCCCGATCCGTGGACTTGTCAGCGACTGAGGAAACAGACTTCGTTTCAGCTGAGGCAAACCGCGCACTAACCCTCAGCGGATAACATTGCAGGAAATGCTCACCGTTAAGTCTGATGACGTGAACGGTCGTACCAAGATGTATAAAAACATCGTGGACGGCAACCATCAGATGGAGCCGGGCATGCCAGAATCCTTCAACGTATTGTTGAAAGAGATTCGTTCGCTGGGTATCAACATCGAACTGGAAGACGAGTAATTCTCGCTCAAACAGGTCACTGCTGTCGGGTTAAAACCCGGCAGCGGATTGTGCTAACTCCGACGGGAGCAAATCCGTGAAAGATTTATTAAAGTTT
+
GGGGGCFGGGDFGGGGGGGGGGGGGGGGGGGGGGGGGGGGGGFEFGFBFEFGGGGGGGDDGC=CFFCCGEGGGGGGGFFGGGGGGGGEGGGGFGCGGFGGFGGGCGFGGGGGGGGGGGFGGGGGFGGGGGGFGFFGGGGGEFEFFFCFFGFFGGGFGGFFGDFGGGGGGGGGGFF@CGGGDCEGFGGGGGGGGGGGGFFGGGGGFCGDGGGGGGGGGGFGGFGGGGGGGGFFGGGGFDEFFGFGFGF?AFFGGDGF?CGFEFFFCFGGEFGGFEFCGGGGGGDGFDGDGGGGFFG@C@GDGFDGFGGEGGGGFFCFGGGGGGGGGGFFGF9FDGGGFFFGGFGGGEGGGGGGGGGGGFG
@M03461:520:000000000-LPCRK:1:1101:5021:4456 1:N:0:TTGCAACG+CAGAACTG
CGGATCCCCGATCCGTGGACTTGTCAGCGACTGAGGAAACAGACGGTATTTATGCTGAGGCTGTTCTTTTACTCTCCCTCAGCTCGACTGTGTGCAGGAAATGCTCACCGTTAAGTCTGATGACGTGAACGGTCGTACCAAGATGTATAAAAACATCGTGGACGGCAACCATCAGATGGAGCCGGGCATGCCAGAATCCTTCAACGTATTGTTGAAAGAGATTCGTTCGCTGGGTATCAACATAGAACTGGAAGACGAGTAATTCTCGCTCAAACAGGTCACTGCTGTCGGGTTAAAACCCGGCAGCGGATTGTGCTAACTCCGACGGGAGCAAATCCGTGAAAGATTTATTAAAG
+
GGGGGGGGGGGGGGGGGGGGGGGGGGGGGGGGGGGGGGGGGGGGGGGGGGGGGGGGGGGGGGGGGGGGGGGGGGGGGG@GGGGGGGGGGGGGGGGGGGGGGGGGGGGGGGGGGGGGGGGGGGGGGGGGGGGGGGGGGGGGGGGGGGGGGGGGGGGGGGGGGGGGGGGGGGGGGGGGGGGGGGGGGGGGGGGGGGGGGGGGGGGGGGGGGGGGGGGGGGGGGGGGGGGGGGGGGGGGGGGGGGGGGFFGGGGGGGGGGGGGGGGGGGGGGGGGGGGGGGGGGGGGGGGGGGGGGGGEGFGGGGDGGGGGGGGGGGGGGGGGGGGGGGGGGGGGGGE@GGGGGGGGGGGGGGGGGGGF
@M03461:520:000000000-LPCRK:1:1101:13270:4458 1:N:0:TTGCAACG+CAGAACTG
CGGATCCCCGATCCGTGGACTTGTCAGCGACTGAGGAAACAGACCCCGAACTCGCTGAGGCTATTAAAGAAAAAAACCTCAGCGTTGTTTCTTGCAGGAAATGCTCACCGTTAAGTCTGATGACGTGAACGGTCGTACCAAGATGTATAAAAACATCGTGGACGGCAACCATCAGATGGAGCCGGGCATGCCAGAATCCTTCAACGTATTGTTGAAAGAGATTCGTTCGCTGGGTATCAACATCGAACTGGAAGACGAGTAATTCTCGCTCAAACAGGTCACTGCTGTCGGGTTAAAACCCGGCAGCGGATTGTGCTAACTCCGACGGGAGCAAATCCGTGAAAGATTTATTAAAGTTT
+
GGGGGGGGGGGGGGGGGGGGGGGGGGGGGGGGGGGGGGGGGGGGGGGGGGGGGGGGGGGGGGGGGGGGGGGGGGGGGGGGGGGGGGGGGGGGGGGGGGGGGGGGGGGGGGGGGGGGGGGGGGGGGGGGGGGGGGGGGGGGGGGGGGGGGGGGGGGGGGGGGGGGGGGGGGGGGGGGGGGGGGGGGGGGGGGGGGGGGGGGGGGGGGGGGGGGGGGGGGGGGGGGGGGGGGGGGGGGGGGGGGGGGGGGGGGFGGGGGGGGGFGGGGGGGGGGGGGGGGGGGGGGGGGGGGGGGGGGGGGGGGGGGGGGGGGGGGGGGGGGGGGGGGGGGGGGGGGGGGGGGGGGGGGGGGGGGGGGGGG
@M03461:520:000000000-LPCRK:1:1101:20921:4468 1:N:0:TTGCAACG+CAGAACTG
CGGATCCCCGATCCGTGGACTTGTCAGCGACTGAGGAAACAGACGGCAGATTTGCTGAGGTACAAGATATGTTAGGCCTCAGCTGGTACGTCTGCAGGAAATGCTCACCGTTAAGTCTGATGACGTGAACGGTCGTACCAAGATGTATAAAAACATCGTGGACGGCAACCATCAGATGGAGCCGGGCATGCCAGAATCCTTCAACGTATTGTTGAAAGAGATTCGTTCGCTGGGTATCAACATCGAACTGGAAGACGAGTAATTCTCGCTCAAACAGGTCACTGCTGTCGGGTTAAAACCCGGCAGCGGATTGTGCTAACTCCGACGGGAGCAAATCCGTGAAAGATTTATTAAAG
+
GGGGGGGGGGGGGGGGGGDGGGGGGGGGGGGGGGGGGGGGGGGGGGDGGGGGGGFGGGGGGDFGFFGGGGGFFGGGGGG;CFG?GGGGGGFGGGGGGGGGGGGGGG@GGGGGGGGGFGGGGGGGGGGGGGGGGGGGGGGGGGGGGFGGFDFGGFGGGGGGGEGGGGGDFGGGGGGGGGGGGGGGGGGGGGGGGGGFFFGGGGGGGGGGGGGGGGGGGGGGGGGGGGGGGGGGGGGGGGGGGGGGFGGGGGGGGGGGGGGFGGGGEGGGGGFGGGGFGGCCGFG?GGGGGGGGGGGEFGEEGFGGGGGGGGGGGGGGDGGGGGGGGGGGGGGGGGGGGGGGGGGGGGGGGGGGGGFC
@M03461:520:000000000-LPCRK:1:1101:24449:4473 1:N:0:TTGCAACG+CAGAACTG
CGGATCCCCGATCCGTGGACTTGTCAGCGACTGAGGAAACAGACCATAGCAAGGCTGAGGTCAGTATGAGATTCTGCCTCAGCCCCTCGGACTGCAGGAAATGCTCACCGTTAAGTCTGATGACGTGAACGGTCGTACCAAGATGTATAAAAACATCGTGGACGGCAACCATCAGATGGAGCCGGGCATGCCAGAATCCTTCAACGTATTGTTGAAAGAGATTCGTTCGCTGGGTATCAACATCGAACTGGAAGACGAGTAATTCTCGCTCAAACAGGTCACTGCTGTCGGGTTAAACCCCGGCAGCGGATTGTGCTAACTCCGACGGGAGCAAATCCGTGAAAGATTTATTAAAGTTT
+
GGGGGGGGGGGGGGGGGGGGGGGGGGGGGGGGGGGGGGGGGGGGGGGGGGGGFFFGGGGGFGGGGGGDFFGGGGGGGGGGGGGGGGGGGGGGGGGGGGGGGGGGGGGGGGGGGGGGG?GGGGGGGGGGGGGGGGGGGGGGGFGFGFGGGGGGGGGGGGGGGGGGGGGGGGGGGGGGGGGGGGGGGGGGGGGGGGGGGGGGGGGGGGGGGGFGGGGGGGGGGGGGGGGGGGGGGGGGGGGGFGGGGFGGGGGGGGGGGGGGFFFGGEGGGGGGGGGGGGGGGGGGGGGFCGGGGGGGGGGGGFGGGGGFGGGGGGGGGGGGGGGGGGGGCGGGGGGGGGGGGGGGGGGGGGGGFF@8GGG
@M03461:520:000000000-LPCRK:1:1101:22040:4475 1:N:0:TTGCAACG+CAGAACTG
CGGATCCCCGATCCGTGGACTTGTCAGCGACGAGGAAACAGACCTTCTAATAGCTGAGGTGAAGCTGCTACACCTCCTCAGCCGCCAAATATGCAGGAAATGCTCACCGTTAAGTCTGATGACGTGAACGGTCGTACCAAGATGTATAAAAACATCGTGGACGGCAACCATCAGATGGAGCCGGGCATGCCAGAATCCTTCAACGTATTGTTGAAAGAGATTCGTTCGCTGGGTATCAACATCGAACTGGAAGACGAGTAATTCTCGCTCAAACAGGTCACTGCTGTCGGGTTAAAACCCGGCAGCGGATTGTGCTAACTCCGACGGGAGCAAATCCGTGAAAGATTTATTAAAGTTT
+
GGGGGGGGGGGGGGGGGGGGGGGGGGGGGGGGGGGGGGGGGGGGGGGGGGGGGGGGGGGGGGGGGGGGGGGGGG<GGGGGGGGGGGGGGGGGGGGGGGGGGGGGGGGGGGGGGGGGGGGGGGGGGGGGGGGGGGGGGGGGGGGGGGGGGGGGGGGGGGGGGGGGGGGGGGGGGGGGGGGGGGGGGGGGGGGGGGGGGGGGGGGGGGGGGGGGGGGGGGGGGGGGGGGGGGGGGGGGGGGGGGGGGGGGGGGGGFFFGGGGGGGGGGGGGGGGGGGGGGGGGGGGGGGGGGGGGGGGGGGGGGGGGGGGGGGGGGGGGGGGGGGGGGGGGGGGGGGGGGGGGGGGGGGGGGGGGGGCGG
@M03461:520:000000000-LPCRK:1:1101:13931:4478 1:N:0:TTGCAACG+CAGAACTG
CGGATCCCCGATCCGTGGACTTGTCAGCGACTGAGGAAACAGACGGCAAAAGAGCTGAGGCCCTTGTAAATCCATACCTCAGCTCCAAACGATGCAGGAAATGCTCACCGTTAAGTCTGATGACGTGAACGGTCGTACCAAGATGTATAAAAACATCGTGGACGGCAACCATCAGATGGAGCCGGGCATGCCAGAATCCTTCAACGTATTGTTGAAAGAGATTCGTTCGCTGGGTATCAACATCGAACTGGAAGACGAGTAATTCTCGCTCAAACAGGTCACTGCTGTCGGGTTAAAACCCGGCAGCGGATTGTGCTAACTCCGACGGGAGCAAATCCGTGAAAGATTTATTAAAGTTT
+
GGGGGGGGGGGGGGGGGGGGGGGGGGGGGGGGGGGGGGGGGGGGGGGGGGGGGGGGGGGGGGGGGGGGGGGGGGG@GGGGGGGGGGGGGGGGGGGGGGGGGGGGGGGGGGGGGGGGGGGGGGGGGGGGGGGGGGGGGGGGGGGGGGGGGGGGGGGGGGGGGGGGGGGGGGGGGGGGGGGGGGGGGGGEGGGGGGGGGGGGGGGGGGGGGGGGGGGGGGFGGGGGGGGGGGGGGGGGGGGGGGGGGGFGGGGGGGFGFGGGGGGGGGGGGGGGGGGGGGGGGGGGGGGGGGGGGGGGGGGGGGGGGGGGGGGGGGGGGGGGGGGGGGGGGGGGGGGGGGGGGGGGGGGGGGGGGGGGGGG
@M03461:520:000000000-LPCRK:1:1101:8987:4478 1:N:0:TTGCAACG+CAGAACTG
CGGATCCCCGATCCGTGGACTTGTCAGCGACTGAGGAAACAGACTCCATTTTTGCTGAGGTTTTTCTATTGCGATTCCTCAGCCTTTGTTTTTGCAGGAAATGCTCACCGTTAAGTCTGATGACGTGAACGGTCGTACCAAGATGTATAAAAACATCGTGGACGGCAACCATCAGATGGAGCCGGGCATGCCAGAATCCTTCAACGTATTGTTGAAAGAGATTCGTTCGCTGGGTATCAACATCGAACTGGAAGACGAGTAATTCTCGCTCAAACAGGTCACTGCTGTCGGGTTAAAACCCGGCAGCGGATTGTGCTAACTCCGACGGGAGCAAATCCGTGAAAGATTTATTAAAGTTT
+
GGGGGGGGGGGGGGGGGGGGGGGGGGGGGGGGGGGGGGGGGGGGGGGGGGGGGGGGGGGGGGGGGGGGGGGGGGGGGGGGGGGGGGGGGGGGGGGGGGGGGGGGGGGGGGGGGGGGGGGGGGGGGGGGGGGGGGGGGGGGGGGGGGGGGGGGGGGGGGGGGGGGGGGGGGGGGGGGGGGGGGGGGGGGGGGGGGGGGGGGGGGGGGGGGGGGGGGGGGGGGGGGGGGGGGGGGGGGGGGGGGGGGGGGGGGGGGGGGGGGGGGGGGGGGGGGGGGGGGGGGGGGGGGGGGGGGGGEGGGGGGGGGGGGGGGGGGGGGGGGGGGGGGGGGGGGGGGGGGGGGGGGGGGGGGGGGGGGFGG
@M03461:520:000000000-LPCRK:1:1101:15350:4484 1:N:0:TTGCAACG+CAGAACTG
CGGATCCCCGATCCGTGGACTTGTCAGCGACTGAGGAAACAGACAATAGGGGGGCTGAGGTATGACTGGAGTTGTACCTCAGCTAGCCGGCATGCAGGAAATGCTCACCGTTAAGTCTGATGACGTGAACGGTCGTACCAAGATGTATAAAAACATCGTGGACGGCAACCATCAGATGGAGCCGGGCATGCCAGAATCCTTCAACGTATTGTTGAAAGAGATTCGTTCGCTGGGTATCAACATCGAACTGGAAGACGAGTAATTCTCGCTCAAACAGGTCACTGCTGTCGGGTTAAAACCCGGCAGCGGATTGTGCTAACTCCGACGGGAGCAAATCCGTGAAAGATTTATTAAAGTTT
+
GGGGGGGGGGGGGGGGGGGGGGGGGGGGGGGGGGGGGGGGGGGGGGGGGGGGGGGGFGGGGGGGGGGGGGGGGGG@GGGGGGGGGGGGGGGGGGGGGGGGGGGGGGGGGGGGGGGGGGGGGGGGGGGGGGGGGGGGGGGGGGGGGGGGGGGGGGGGGGGGGGGGGGGGGGGGGGGGGGGGGGGGGGGGGGGGGGGGGGGGGGGGGGGGGGGGGGGGGGGGGGGGGGGGGGGGGGGGGGGGGGGGGGGGGGGGGGGGGGGGGGGGGGGGGGGGGGGGGGGGGGGGGGGGGGGGGGGGGGGGGGGGGGGGGGGGGGGGGGGGGGGGGGGGGGGGGGGGGGGGGGGGGGGGGGGGGGGGGGG
@M03461:520:000000000-LPCRK:1:1101:19120:4494 1:N:0:TTGCAACG+CAGAACTG
CGGATCCCCAATCCGTGGACTTGTCAGCGACTGAGGAAACAGACCAAAGGTAAGCTGAGGGGCTCATCCAGGAGGGCCTCAGCTCGCCAAGATGCAGGAAATGCTCACCGTTAAGTCTGATGACGTGAACGGTCGTACCAAGATGTATAAAAACATCGTGGACGGCAACCATCAGATGGAGCCGGGCATGCCAGAATCCTTCAACGTATTGTTGAAAGAGATTCGTTCGCTGGGTATCAACATCGAACTGGAAGACGAGTAATTCTCGCTCAAACAGGTCACTGCTGTCGGGTTAAAACCCGGCAGCGGATTGTGCTAACTCCGACGGGAGCAAATCCGTGAAAGATTTATTAAAGTTT
+
GGGGGGGGGGGGGGGGGGGGGGGGGGGGGGGGGFGGGGGGGGGGGGGGGGGGGGGGGGGGGGGGGGGGGGGGGGGGGGGGGGGGGGGGGGFGGGGGGGGGGGGGGGGGGGDFEGGGGGGGGGGGGGGGGGGGGFGGGGGGGGGGGGGGGFGGGGGGGGGGGGFGGGGGGGGGGGGGGGGGFGGGGGGGGGGGGGGGGGGGGGGGGGGGGGGGGGGGGGGGGGGGGGGGGGGGGGGGGGGGGGGGGGGGGGFGGGGGGGGDFGGGGGGGGGFGGGGGGGGGGGGGGGGEGGFGGGGFEFGGGGEEGGGDGGGGGGGGGGGGGGGGGGGFGGGGGGF@GGGGGGGGGGGGGGGGGGGGGGG
@M03461:520:000000000-LPCRK:1:1101:11053:4521 1:N:0:TTGCAACG+CAGAACTG
CGGATCCCCGATCCGTGGACTTGTCAGCGACTGAGGAAACAGACTCGTAAAAGGCTGAGGAAACTTAAAATGGCCTCCTCAGCATGTCATCGTGCAGGAAATGCTCACCGTTAAGTCTGATGACGTGAACGGTCGTACCAAGATGTATAAAAACATCGTGGACGGCAACCATCAGATGGAGCCGGGCATGCCAGAATCCTTCAACGTATTGTTGAAAGAGATTCGTTCGCTGGGTATCAACATCGAACTGGAAGACGAGTAATTCTCGCTCAAACAGGTCACTGCTGTCGGGTTAAAACCCGGCAGCGGATTGTGCTAACTCCGACGGGAGCAAATCCGTGAAAGATTTATTAAAGTTT
+
GGGGGGGGGGGGGGGGGGGGGGGGGGGGGGGGGGGGGGGGGGGGGGGGGGGGGGGGGGGGGGGGGGGGGGGGGGG6GGGGGGGGGGGGGGGGGGGGGGGGGGGGGGGGGGGGGGGGGGGGGGGGGGGGGGGGGGGGGGGGGGGGGGGGGGGGGGGGGGGGGGGGGGGGGGGGGGGGGGGGGGGGGGGGGGGGGGGGGGGGGGGGGGGGGGGGGGGGGGGGGGGGGGGGGGGGGGGGGGGGGGGGGGGGGGGGGGGGGGGGGGGGGGGGGGGGGGGGGGGGGGGGGGGGGGFGGGGEGGGGGGGGGGGGGGGGGGGGGGGGGGGGGGGGGGGGGGGGGGGGGGGGGGGGGGGGGGGGDGG
@M03461:520:000000000-LPCRK:1:1101:23579:4532 1:N:0:TTGCAACG+CAGAACTG
CGGATCCCCGATCCGTGGACTTGTCAGCGACTGAGGAAACAGACCCCGACTAAGCTGAGGAGTCTTGTCTAATTTACCTCAGCTTCAATGGATGCAGGAAATGCTCACCGTTAAGTCTGATGACGTGAACGGTCGTACCAGGATGTATAAAAACATCGTGGACGGCAACCATCAGATGGAGCCGGGCATGCCAGAATCCTTCAACGTATTGTTGAAAGAGATTCGTTCGCTGGGTATCAACATCGAACTGGAAGACGAGTAATTCTCGCTCAAACAGGTCACTGCTGTCGGGTTAAAACCCGGCAGCGGATTGTGCTAACTCCGACGGGAGCAAATCCGTGAAAGATTTATTAAAGTTT
+
GGGGEGDGGGGCGGGGGGGGGGGGGGGGGGGGGGGFFFGGGGGGGGGGGGGGGGGGGGGGGGGGGGFGGGGGGGG@GFEF8GGGGGGGGGGGGGGGGGGEGGGGGGGGGGEEGGGGGGGGGGGGGECGGGGGGGGGGGGGGGFGGFGGGGGGGGGGFGGFFFGGFFGGGGGGGGGGGGFGGGGGGGGGGGGGGGGGGGGGGGGGGGGGGGGGGGGGGGGGGGGGGGGGGGFG<GGGGGGGGGGGGGGGGGGGGGGGGGGGGGGGGGGFFGGGGGGGCFFDFGGGFGGEGGGGFFF@GFGGDGGGGGGGGGGGGGGGGGGGGGGGGGGGGGGGFGGGGGGGGGGGGFGGCGGGGFFGFDG
@M03461:520:000000000-LPCRK:1:1101:6738:4536 1:N:0:TTGCAACG+CAGAACTG
CGGATCCCCGATCCGTGGACTTGTCAGCGACTGAGGAAACAGACGTCTTCATCGCTGAGGCGATCCCAACCCCATACCTCAGCCCTCAGTAGTGCAGGAAATGCTCACCGTTAAGTCTGATGACGTGAACGGTCGTACCAAGATGTATAAAAACATCGTGGACGGCAACCATCAGATGGAGCCGGGCATGCCAGAATCCTTCAACGTATTGTTGAAAGAGATTCGTTCGCTGGGTATCAACATCGAACTGGAAGACGAGTAATTCTCGCTCAAACAGGTCACTGCTGTCGGGTTAAAACCCGGCAGCGGATTGTGCTAACTCCGACGGGAGCAAATCCGTGAAAGATTTATTAAAGTTT
+
GGGGGGGGGGGGGGGGGGGGGGGGGGGGGGGGGGGGGGGGGGGGGGGGGGGGGGGGGGGGGGGGGGGGGGGGGGG@GGGGGGGGGGGGGGGGGGGGGGGGGGGGGGGGGGGGGGGGGGGGGGGGGGGGGGGGGGGGGGGGGGGGGGGGGGGGGGGGGGGGGGGGGGGGGGGGGGGGGGGGGGGGGGGGGGGGGGGGGGGGGGGGGGGGGGGGGGGGGGGGGGGGGGGGGGGGGGGGGGGGGGGGGGGGGGGGGGGGGGGGGGGGGGGGGGGGGGGGGGGGGGGGGGGGGGGGGGGGGGGGGGGGGGGGGGGGGGGGGGGGGGGGGGGGGGGGGGGGGGGGGGGGGGGGGGGGGGGGGGG
@M03461:520:000000000-LPCRK:1:1101:14780:4546 1:N:0:TTGCAACG+CAGAACTG
CGGATCCCCGATCCGTGGACTTGTCAGCGACTGAGGAAACAGACGTAAATTTTGCTGAGGAATGATGTCATGGGTTCCTCAGCCTAACGAAATGCAGGAAATGCTCACCGTTAAGTCTGATGACGTGAACGGTCGTACCAAGATGTATAAAAACATCGTGGACGGCAACCATCAGATGGAGCCGGGCATGCCAGAATCCTTCAACGTATTGTTGAAAGAGATTCGTTCGCTGGGTATCAACATCGAACTGGAAGACGAGTAATTCTCGCTCAAACAGGTCACTGCTGTCGGGTTAAAACCCGGCAGCGGATTGTGCTAACTCCGACGGGAGCAAATCCGTGAAAGATTTATTAAAGTTT
+
GGGGGGGGGGGGGGGGGGGGGGGGGGGGGGGGGGGGGGGGGGGGGGGGGGGGGGGGGGGGFGGGGGGGGGGGGGGGGGGGGGGGGGGGGGGGGGGGGGGGGGGGGGGGGGGGGGGGGGGGGGGGGGGGGGGGGGGGGGGGGGGGGGGGGGGGGGGGGGGGGGGGGGGGGGGGGGGGGGGGGGGGGGGGGGGGGGGGDGGGGGGGGGGGGGGGGGGGGGGGGGGGGGGGGGGGGGGGGGGGGGGGGGGGGGGGGGGGGGGGGGGGGGGGGGGGGGGGGGGGGGG?GGGGGGGGGGGCGGGGGGDGGGGGGGGGGGGGGGGGGGGGGGFGGGGGGGGGGGGGGGGGGGGGGGGGGGGGGGG
@M03461:520:000000000-LPCRK:1:1101:20077:4559 1:N:0:TTGCAACG+CAGAACTG
CGGATCCCCGATCCGTGGACTTGTCAGCGACTGAGGAAACAGACGGGTCCAATGCTGAGGCTCTAGGATTTCTGCTCCTCAGCAATCTGGGTTGCAGGAAATGCTCACCGTTAAGTCTGATGACGTGAACGGTCGTACCAAGATGTATAAAAACATCGTGGACGGCAACCATCAGATGGAGCCGGGCATGCCAGAATCCTTCAACGTATTGTTGAAAGAGATTCGTTCGCTGGGTATCAACATCGAACTGGAAGACGAGTAATTCTCGCTCAAACAGGTCACTGCTGTCGGGTTAAAACCCGGCAGCGGATTGTGCTAACTCCGACGGGAGCAAATCCGTGAAAGATTTATTAAAG
+
GGGGGGGGGGGGGGGGGGGGGGGGGGGGGGGGGGGGGGGGGGGGGGGGGGGGGGGGGGGGGGGGGGGGGGGGGGG@GGGGGGGGGGGGGGGGGGGGGGGGGGGGGGGGGGGGGGGGGGGGGGGGGGGGGGGGGGGGGGGGGGGGGGGGGGGGGGGGGGGGGGGGGGGGGGGGGGGGGGGGGGGGGGGGGGGGGGGGGGGGGGGGGGGGGGGGGGGGGGGGGGGGGGGGGGGGGGGGGGGGGGGGGGGGGGGGGGFGGGGGGGGGGGGGGGGGGGGGGGGGGGGGGGGGGGGGGGGCGGGGGGGGGGGGGGGGGGGGGGGGGGGGGGGGGGGGGGGGGGGGGGGGGGGGGGGGGGFF
@M03461:520:000000000-LPCRK:1:1101:8223:4585 1:N:0:TTGCAACG+CAGAACTG
CGGATCCCCGATCCGTGGACTTGTCAGCGACTGAGGAAACAGACCATCAAGTTGCTGAGGTAAATCTGACCAAGGACCTCAGCCGGAAACTATGCAGGAAATGCTCACCGTTAAGTCTGATGACGTGAACGGTCGTACCAAGATGTATAAAAACATCGTGGACGGCAACCATCAGATGGAGCCGGGCATGCCAGAATCCTTCAACGTATTGTTGAAAGAGATTCGTTCGCTGGGTATCAACATCGAACTGGAAGACGAGTAATTCTCGCTCAAACAGGTCACTGCTGTCGGGTTAAAACCCGGCAGCGGATTGTGCTAACTCCGACGGGAGCAAATCCGTGAAAGATTTATTAAAGTTT
+
GGGGGGGGGGGGGGGGGGGGGGGGGGGGGGGGGGGGGGGGGGGGGGGGGGGGGGGGGGGGGGGGGGGGGGGGGGGGGGGGGG?GGGGGGGGGGGGGGGGGGGGGGGGGGGGGGGGGGGGGGGGGGGGGGGGGGGGGGGGGGGGGGGGGGGGGGGGGGGGGGGGGGGGGGGGGGGGGGGGGGGGGGGGGGGGGGGGGGGGGGGGGGGGGGGGGGGGGGGGGGGGGGGGGGGGGGGGGGGGGGGFGGGGGGGGGGGGGGGGGGGGGGGGGGGGGGGGGGGGGGGGGGGGGGGGGGGGGGGGGGGGGGGGGGGGGGGGGGGGGGGGGGGGGGGGGGGGGGGGGGGGGGGGGGGGGGGGGGGG
@M03461:520:000000000-LPCRK:1:1101:7755:4586 1:N:0:TTGCAACG+CAGAACTG
CGGATCCCCGATCCGTGGACTTGTCAGCGACTGAGGAAAAGACAGGGATAGTGCTGAGGTTCAGACCGCTTTAGCCCTCAGCGAAATCAACTGCGGGAAATGCTCACCGTTAAGTCTGATGACGTGAACGGTCGTACCAAGATGTATAAAAACATCGTGGACGGCAACCATCAGATGGAGCCGGGCATGCCAGAATCCTTCAACGTATTGTTGAAAGAGATTCGTTCGCTGGGTATCAACATCGAACTGGAAGACGAGTAATTCTCGCTCAAACAGGTCACTGCTGTCGGGTTAAAACCCGGCAGCGGATTGTGCTAACTCCGACGGGAGCAAATCCGTGAAAGATTTATTAAAGTTT
+
GGGGGGCGGEGGGGGFFGGGGGGGGGGGGGGGGFGGGGGGGGGGGGGGFGGGGFGGGFGGGGFFGGGGGGGGGGGGF8FEGGGGGGGGGGGCFFGGGGGGGGGFGCFGGGGGGFGGGGGGGGFGFFGGGGGGGGGGGGGGGGCFFFFFAFGGGGGFFFFDFFFGGFFGGGGFFGGGGGGGGGFFGGGGGGGGFGGFGGGGGFGGGGGGGGGGGGGGGGGGGGGGCCEFFGFGGGGGGGGGGCGGGGFGGGGFFFGGGGGGFGEGDGGGFGGGGGGGGGGGGGGGGGGGGGGGGGGGGGGGFGGGGGGGGGGGGGGFF7GGDGGGGGFCFFFGGEGDGGFGGGGGGFGGGGGGGGFDFC
@M03461:520:000000000-LPCRK:1:1101:8423:4595 1:N:0:TTGCAACG+CAGAACTG
CGGATCCCCGATCCGTGGACTTGTCAGCGACTGAGGAAACAGACCGCGAGCAAGCTGAGGTACAGTCTAGGAGGATCCTCAGCGAACCAAATTGCAGGAAATGCTCACCGTTAAGTCTGATGACGTGAACGGTCGTACCAAGATGTATAAAAACATCGTGGACGGCAACCATCAGATGGAGCCGGGCATGCCAGAATCCTTCAACGTATTGTTGAAAGAGATTCGTTCGCTGGGTATCAACATCGAACTGGAAGACGAGTAATTCTCGCTCAAACAGGTCACTGCTGTCGGGTTAAAACCCGGCAGCGGATTGTGCTAACTCCGACGGGAGCAAATCCGTGAAAGATTTATTAAAGTTT
+
GGGGGGGGGGGDGGGGGGGGGGGGGGGGGGGGGGGGGGGGGGGGGGGGGGGGGGGGGGGGGGGGGGGGGGGGGGG@GGGGGGGGGGGGGGGGGGGGGGGGGGGGGGGG?GGGGGGGGGGGGGGGGGGGGGGGGGGGGGGGGGGGGGGGGGGGGGGGGGGGGGGGGGGGGGGGGGGGGGGGGGGGGGGGGGGGGGGGGFGGGGGGGGFGGGGGGGGGGGGGGGGGGGGGGGGGGFFGGGGGGGGGGGGGFFGGGGGGGGGGGGGGGGGGGGGGGFGEGFFFGFGGGGGGGGGGGGGGGGGGGGGGGGGGGGGGGGGGGGGGGGGGGGGGFGGGGGFFCGGGGGGGGGGGGGGGGGGGGGG
@M03461:520:000000000-LPCRK:1:1101:10080:4597 1:N:0:TTGCAACG+CAGAACTG
CATCGCTGACAAGTAACCGGATCCCCGATCCGTGGACTTGTCAGCGACTGAGGAAACAGACGCATAGCCGGCTGAGGCGTCCTCCAGAACCATCCTCAGCGAAACGTAATGCAGGAAATGCTCACCGTTAAGTCTGATGACGTGAACGGTCGTACCAAGATGTATAAAAACATCGTGGACGGCAACCATCAGATGGAGCCGGGCATGCCAGAATCCTTCAACGTATTGTTGAAAGAGATTCGTTCGCTGGGTATCAACATCGAACTGGAAGACGAGTAATTCTCGCTCAAACAGGTCACTGCTGTCGGGTTAAAACCCGGCAGCGGATTGTGCTAACTCCGACGGGAGCAAATCCGTGAAAGATTTATTAAAGTTT
+
CCCCCGGGGGGGGGGGGGGGGGGGGGGGGGGGGGGGGGGGGGGGGGGGGGFGGGGGGGGGGGGGGGGGGGGGGGGGGGGGGGGGGGGGGGGG@GGGGGGGGGGGGGGGGGG?GGGGGGGGGGGGGGGGGGGGGGGGGGGGGGGGGGGGGGGGGGGGGGGGGGGGGGGGGFFFFFGGGFFFFGGGFGFGFGGGGGGGGGGGGGGGGGGGGGGGGGGGGGGGGGGFGGGGGFGGGGGGGGGGGGGGGGGGGGGGGGGGGGFFGGGGGGGGGGGGGGGGGGGGGGGGGGGGGGGGGGGGFGGGGGEGGGGGGGGGGGGGGGGGGGGGGGGGGGGGGGGGGGGGGGGGGGGGGGGGGGGGGGGGGGGGGGGGGGGGGFGG
@M03461:520:000000000-LPCRK:1:1101:4844:4600 1:N:0:TTGCGACG+CAGAACTG
CGGATCCCCGATCCGTGGACTTGTCAGCGACTGAGGAAACAGACATAATCTCAGCTGAGGCACTAGAATATTTAGCCCTCAGCTTTGTCAAATGCAGGAAATGCTCACCGTTAAGTCTGATGACGTGAACGGTCGTACCAAGATGTATAAAAACATCGTGGACGGCAACCATCAGATGGAGCCGGGCATGCCAGAATCCTTCAACGTATTGTTGAAAGAGATTCGTTCGCTGGGTATCAACATCGAACTGGAAGACGAGTAATTCTCGCTCAAACAGGTCACTGCTGTCGGGTTAAAACCCGGCAGCGGATTGTGCTAACTCCGACGGGAGCAAATCCGTGAAAGATTTATTAAAG
+
GGGGGGGGGGGGGGGGGGGGGGGGGGGGGGGGGGGGGGGGGGGGGGGGGGGGGGGGGGGGGGGGGGGGGGGGGGGGGGGGGGGGGGGGGGGGGGGGGGGGGGGGGGGGGGGGCGGGGGGGGGGGGGGGGGGGGGGGGGGGGGGGGGGGGGGGGGGGGGGGGGGGGGGGGGGGGGGGGGGGGGGGEGGGGGGGGGGGGGGGGGGGGGGGGGGGGGGGGGGGGGGGGGGGGGGGGGGGGGGGGGGGGFFFFGGGGGGGGGGGGGGGGGGGGGGGGGGGGGGGGGGGGGGGGGGFGGD7GGGGGFGGGGGGGGGGGGGGFGGGGGGGGGGEGGGGGGECGGGGGGGGGGGGGGGGGGFF
@M03461:520:000000000-LPCRK:1:1101:14387:4602 1:N:0:TTGCAACG+CAGAACTG
CGGATCCCCGATCCGTGGACTTGTCAGCGACTGAGGAAACAGACAACGAGGCTGCTGAGGATTTTGCTAATAAATCCTCAGCACATGTTACTGCAGGAAATGCTCACCGTTAAGTCTGATGACGTGAACGGTCGTACCAAGATGTATAAAAACATCGTGGACGGCAACCATCAGATGGAGCCGGGCATGCCAGAATCCTTCAACGTATTGTTGAAAGAGATTCGTTCGCTGGGTATCAACATCGAACTGGAAGACGAGTAATTCTCGCTCAAACAGGTCACTGCTGTCGGGTTACAACCCGGCAGCGGATTGTGCTAACTCCGACGGGAGCAAATCCGTGAAAGATTTATTAAAGTTT
+
GGGGE@@,DFGGGGGGGGGGGGGGGGFFGGGGEGGGGGGGGGFGFGFDFGGEGGGGFGGGECEGGGGGGGGGGG@GFGG<FEGGGFGGGFFEFFGGGGGGGFC,5@FDFGGGFEGBABFGGGGEGGFDEGEC0=CFGGGGGGGGGGGGGGGFGD8FCDFFDFGGGGGGGFFGFFGGGGGGEEGGCFGGGGGGGFGGDEFFC>EFGFGGFGGGGGGGGGGGGGGGGGGGGGGGGFGGGFDGGGGGGFGGGEGGFGGGFFF?CFFDFF<?FEEFFFFFCFFGEGGGCF7FCCCFGF+GGGGGGGGGGGGGGGGGGGGGGGF@CEDGF,@<GGGGGGGGGGGGGGGGFGGFEAGGGGGGFF
@M03461:520:000000000-LPCRK:1:1101:12085:4607 1:N:0:TTGCAACG+CAGAACTG
CGGATCCCCGATCCGTGGACTTGTCAGCGACTGAGGAAACAGACCCACGTTTTGCTGAGGATCCCATTTCATAGTTCCTCAGCGTTAGCTTCTGCAGGAAATGCTCACCGTTAAGTCTGATGACGTGAACGGTCGTACCAAGATGTATAAAAACATCGTGGACGGCAACCATCAGATGGAGCCGGGCATGCCAGAATCCTTCAACGTATTGTTGAAAGAGATTCGTTCGCTGGGTATCAACATCGAACTGGAAGACGAGTAATTCTCGCTCAAACAGGTCACTGCTGTCGGGTTAAAACCCGGCAGCGGATTGTGCTAACTCCGACGGGAGCAAATCCGTGAAAGATTTATTAAAGTTT
+
ECFGE7CF,FFFGCCGGGGGGFAFGGGCGGGGCGG<CFFFDFFG<<FGGDGGGGCCFG<,:6C=CFGGG?<EFCEFEGG,C;:>BC=CFGDFGGGCG<FCFGFFDEGFG<FF>DFF?A<BFFF?BF+AFC@>FGGGFFFECFDFFFGGGGFGGGGGFFFFEEFFGGGGGGGGFFGGFGD9?DF@*GGGGFBFGGGGFFGFGEFGGGGGGGGGFGGGGGGDGGGGGGGF8DECEGGGCGF>DE@GGGFGGGGGGGFFFDGGGFEGEFGGFCFGGGGGGGGFFGG?GGGGGGGFEAF@DGE@EGGGGGGGGGFFCGGGGGGGGGGGGGGGFGGGGGF7DGFGFDGGFDFGGGGGGGGGFFG
@M03461:520:000000000-LPCRK:1:1101:16362:4609 1:N:0:TTGCAACG+CAGAACTG
CGGATCCCCGATCCGTGGACTTGTCAGCGACTGAGGAAACAGACAAGGCACTTGCTGAGGTGATACAGCATATAACCCTCAGCCAGGGGTAGTGCAGGAAATGCTCACCGTTAAGTCTGATGACGTGAACGGTCGTACCAAGATGTATAAAAACATCGTGGACGGCAACCATCAGATGGAGCCGGGCATGCCAGAATCCTTCAACGTATTGTTGAAAGAGATTCGTTCGCTGGGTATCAACATCGAACTGGAAGACGAGTAATTCTCGCTCAAACAGGTCACTGCTGTCGGGTTAAAACCCGGCAGCGGATTGTGCTAACTCCGACGGGAGCAAATCCGTGAAAGATTCATTAAAGTTT
+
GGGGGGGGGGGGGGGGGGGGGGGGGGGGGGGGGGGGGGGGGGGGGGGGGGGGGGGGGGGGGGGGGGGGGGGGGGGGGGGGGGGGGGGGGGGGGGGGGGGGGGGGGGGGGGGGGGGGGGGGGGGGGGGGGGGGGGGGGGGGGGGGGGGGGGGGGGGGGGGGGGGGGGGGGGGGGGGGGGGGGGGGGGGGGGGGGGGGGGGGGGGGGGGGGGGGGGGGGGGGGGGGGGGGGGGGGGGGGGGGGGGGGGGGGGGGGGGGGGGGGGGGGGGGGGGGGGGGGGGGGGGGGGGGGGGGGGGDGGGGGGGGGGGGGGGGGGGGGGGGGGGGGGGGGGGGGGGGGGGGGGGGGGGGGGGGGGGGGGG
@M03461:520:000000000-LPCRK:1:1101:22032:4610 1:N:0:TTGCAACG+CAGAACTG
CGGATCCCCGATCCGTGGACTTGTCAGCGACTGAGGAAACAGACGAATACCGTGCTGAGGGGAAATCTAATAAAGTCCTCAGCTGTGGCCGCTGCAGGAAATGCTCACCGTTAAGTCTGATGACGTGAACGGTCGTACCAAGATGTATAAAAACATCGTGGACGGCAACCATCAGATGGAGCCGGGCATGCCAGAATCCTTCAACGTATTGTTGAAAGAGATTCGTTCGCTGGGTATCAACATCGAACTGGAAGACGAGTAATTCTCGCTCAAACAGGTCACTGCTGTCGGGTTAAAACCCGGCAGCGGATTGTGCTAACTCCGACGGGAGCAAATCCGTGAAAGATTTATTAAAGTTT
+
GGGGG:FFGGGGGGGGGGGGGGGGGFGGGEEEDGGDGGGGGGAFFEGGG<FGFGGFGGGCECFDGFFFFGGGGGG@GGDFGFGGGGDGGGCFEGGGGGGFGGGGAFGGGGEEGGFFDDGGGFFC@F?BFFFEGCFGGGEFCFCFGCFCFFFGGEGEGDFFGDFFGDBFGFCFGFF9FGGGGGGGGGGGGGGGGFFGGGEFGFE?FEGFF8GGGFFFGGGDGGGGGGGGGGGEGECGGGFEGGFGBFGFFGGFFGGGGDGCGGGGGGFFDA<GFFFGGGFCGGGGGFECGFAFFCGGGFDGGDGGGGGGDEFGGCGFGGFCC@GGGGEFFCDECB@@C@9GGFFDFFFGFFCGF<AC,FF
@M03461:520:000000000-LPCRK:1:1101:17982:4611 1:N:0:TTGCAACG+CAGAACTG
CGGATCCCCGATCCGTGGACTTGTCAGCGACTGAGGAAACAGACCAACCACGCGCTGAGGGTGTAAATCTTTTGAGCCTCAGCCAACCCGTATGCAGGAAATGCTCACCGTTAAGTCTGATGACGTGAACGGTCGTACCAAGATGTATAAAAACATCGTGGACGGCAACCATCAGATGGAGCCGGGCATGCCAGAATCCTTCAACGTATTGTTGAAAGAGATTCGTTCGCTGGGTATCAACATCGAACTGGAAGACGAGTAATTCTCGCTCAAACAGGTCACTGCTGTCGGGTTAAAACCCGGCAGCGGATTGTGCTAACTCCGACGGGAGCAAATCCGTGAAAGATTTATTAAAGTTT
+
GGGGGGGGGGGGGGGGGGGGGGGGGGGGGGGGGGGGGGGGGGGGGGGGGGGGGGGGGGGGGGFGGGGGGGGGGGGGGGGGGGGGGGGGGGGGGGGGGGGGGGGGGGGGGGGGGGGGGGGGGGGGGGGGGGGGGGGGGGGGGGFFGGGGGGGGGGGGGGGGGGGGGGGGGGGGGGGGFGGGGGGGGGGGGGGGGGGGGGGGGGGGGGGGFGGGGGGGGGGGGGGGGGGGGGGGGGGGGGGGGGGGGGFGGGGGGGGGGGGGGFGGGGGGGGGGGGGGGGGGGGGGGGGGGGGGGGGFGGGGGGGGGGGGGGGGGGGGGGGGGGGGGGGGGGGGGGGGGGGGGGGGGGGGGGGGGGGGGGG
@M03461:520:000000000-LPCRK:1:1101:7762:4642 1:N:0:TTGCAACG+CAGAACTG
CGGATTCCCGATCCGTGGACTTGTCAGCGACTGAGGAAACAGACTCCTGTTTAGCTGAGGTATCTGATGGTGGGGGCCTCAGCATGCTGTATTGCAGGAAATGCTCACCGTTAAGTCTGATGACGTGAACGGTCGTACCAAGATGTATAAAAACATCGTGGACGGCAACCATCAGATGGAGCCGGGCATGCCAGAATCCTTCAACGTATTGTTGAAAGAGATTCGTTCGCTGGGTATCAACATCGAACTGGAAGACGAGTAATTCTCGCTCAAACAGGTCACTGCTGTCGGGTTAAAACCCGGCAGCGGATTGTGCTAACTCCGACGGGAGCAAATCCGTGAAAGATTTATTAAAGTTT
+
GGGGGGGGGGGGGGGGGGGGGGGGGGGGGGGGGGGGGGGGGGGGGGGGGGGGGGGGGGGGGGGGGGGGGGGGGGGGGGGGGGGGGGGGGGGGGGGGGGGGGGGGGGGGGGGGGGGGGGGGGGGGGGGGGGGGGGGGGGGGGGGGGGGGGGGGGGGGGGGGGGGGGGGGGGGGGFGGFGGGGGGGGGGGGGGGGGGGGGGGGGGGGGGGGGGGGGGGGGGGGGGGGGGGGGGGGGGGGGGGGGGGGGFGGGGGGGGGGGGGGGGGGGGGGGGGGGGGGGGGGGG?GGGGGGGGGGGGGGGGGGGGGGGGGGGGGGGGGGGGGGGGGGGGGGGGGGGGGGGGGGGGGGGGGGGGGGGGGGG
@M03461:520:000000000-LPCRK:1:1101:26153:4663 1:N:0:TTGCAACG+CAGAACTG
CGGATCCCCGATCCGTGGACTTGTCAGCGACTGAGGAAACAGACATCAGCATGGCTGAGGTGTTTACAATGTTTTGCCTCAGCAAAGATCAATGCAGGAAATGCTCACCGTTAAGTCTGATGACGTGAACGGTCGTACCAAGATGTATAAAAACATCGTGGACGGCAACCATCAGATGGAGCCGGGCATGCCAGAATCCTTCAACGTATTGTTGAAAGAGATTCGTTCGCTGGGTATCAACATCGAACTGGAAGACGAGTAATTCTCGCTCAAACAGGTCGCTGCTGTCGGGTTAAAACCCGGCAGCGGATTGTGCTAACTCCGACGGGAGCAAATCCGTGAAAGATTTATTAAAGTTT
+
GGGGGGGGGGGGGGGGGGGGGGGGGGGGGGGGGGGGGGGGGGGGGGGGGGGGGGGGGGGGGGGGGGGGGGGGGGGGGGGGGGGG,CEGFGGGGGGGGGGGGGGGGGGGGGGGGGGGGGGGFGGGGGEGGGGGGGGGGGGGGGGGGGGGGGGGGGGGGGGGGGGGGGGGGGGGGGGGGGGGGGGGGGGGGGGGGGGGGGGGGGGGGGGGGGGGGGGGGGGGGGGGGGGGGGGGGGGGGGGGGGGGGGGGGGGGGGGGGGGGGGGGGGGGGGGGGGGGGGGGGGGGGGGGGGGGGGGGGGGGGGGGGGGGGGGGGGGGGGGGGGGGGGGGGGGGGGGGGGGGGGGGGGGGGGGGGGGGGGG
@M03461:520:000000000-LPCRK:1:1101:8765:4665 1:N:0:TTGCAACG+CAGAACTG
CGGATCCCCGATCCGTGGACTTGTCAGCGACTGAGGAAACAGACATGTGGGGCGCTGAGGTTTCCCAGGTGGGCGACCTCAGCTCGTAATGGTGCAGGAAATGCTCACCGTTAAGTCTGATGACGTGAACGGTCGTACCAAGATGTATAAAAACATCGTGGACGGCAACCATCAGATGGAGCCGGGCATGCCAGAATCCTTCAACGTATTGTTGAAAGAGATTCGTTCGCTGGGTATCAACATCGAACTGGAAGACGAGTAATTCTCGCTCAAACAGGTCACTGCTGTCGGGTTAAAACCCGGCAGCGGATTGTGCTAACTCCGACGGGAGCAAATCCGTGAAAGATTTATTAAAGTTT
+
GGGGGGGGGGGGGGGGGGGGGGGGGGGGGGGGGGGGGGGGGGGGGGGGGGGGGGGGGGGGGGGGGGGGGGGGGGGGGGGGGGGGGGGGGGGGGGGGGGGGGGGGGGGGGGGGGGGGGGGGGGGGGGGGGGGGGGGGGGGGGGGGGGGGGGGGGGGGGGGGGGGGGGGGGGGGGGGGGGGGGGGGGGGGGGGGGGGGGGGGGGGGGGGFGGGGGGGGGGGGGGGGGGGGGGGGGGGGGGGGGGGGGGGGGGGGGGGGGGGGGGGGGGGGGGGGGGGGGGGGGGGGGGGGGGGGGGGGGGGGGGGGGGGGGGGGGGGGGGGGGGGGGGGGGGGGGGGGGGGGGGGGGGGGGGGGGGGGGGG
@M03461:520:000000000-LPCRK:1:1101:21217:4700 1:N:0:TTGCAACG+CAGAACTG
CGGATCCCCGATCCGTGGACTTGTCAGCGACTGAGGAAACAGACTCTGTAACTGCTGAGGAATACTTCTTCCGGGCCCTCAGCTACGTTTGATGCAGGAAATGCTCACCGTTAAGTCTGATGACGTGAACGGTCGTACCAAGATGTATAAAAACATCGTGGACGGCAACCATCAGATGGAGCCGGGCATGCCAGAATCCTTCAACGTATTGTTGAAAGAGATTCGTTCGCTGGGTATCAACATCGAACTGGAAGACGAGTAATTCTCGCTCAAACAGGTCACTGCTGTCGGGTTAAAACCCGGCAGCGGATTGTGCTAACTCCGACGGGAGCAAATCCGTGAAAGATTTATTAAAG
+
GGGGGGGGGGGGGGGGGGGGGGGGGGGGGGGGGGGGGGGGGGGGGGGGGGGGGGGGGGGGG=EFGGGGGGGGGGGGGGGGGGGGGGGGGGGGGGGGGGGGGGGGGGGGGGGGGGGGGGGGGGGGGGGGGGGGGGGGGGGGGGGGGGGGGGGGGGGGGGGGGGGGGGGGGGGGGGGGGGGGGGGGGGGGGGGGGGGGGGGGGFGGGGGGGGGGGGGGGGGGGGGGGGGGGGGGGGGGGGGGGGGGGGGGGGGGGGGGGGGGGGGGGGGGGGGGGGGGGGGGGGGGGGGGGGGGGGGCGGGGGGGGGGGGGGGGGGGGGGGGGGGGGGGGGGGGGGGGGGGGGGGGGGGGGGGGGGGF
@M03461:520:000000000-LPCRK:1:1101:24693:4708 1:N:0:TTGCAACG+CAGAACTG
CGGATCCCCGATCCGTGGACTTGTCGGCGACTGAGGAAACAGACCCACCTTTGGCTGAGGATCGTGTGAAATATTCCCTCAGCATAGAACTTTGCAGGAAATGCTCACCGTTAAGTCTGATGACGTGAACGGTCGTACCAAGATGTATAAAAACATCGTGGACGGCAACCATCAGATGGAGCCGGGCATGCCAGAATCCTTCAACGTATTGTTGAAAGAGATTCGTTCGCTGGGTATCAACATCGAACTGGAAGACGAGTAATTCTCGCTCAAACAGGTCACTGCTGTCGGGTTAAAACCCGGCAGCGGATTGTGCTAACTCCGACGGGAGCAAATCCGTGAAAGATTTATTAAAGTTT
+
GGGGGGGGGGGGGGGGGGGGGGGGGGGGGGGGGGGGGGGGGGGGGGGGGGGGGGGGGGGGGGGGGGGGGGGGGGGGGGGGGGGGGGGGGGGGGGGGGGGGGGGGGGGGGGGGGGGGGGGGGGGGGGGGGGGGGGGGGGGGGGGGGGGGGGGGGGGGGGGGGGGGGGGGGGGGGGGGGGGGGGGGGGGGGGGGGGGGGGGGGGGGGGGGGGGGGGGGGGGGGGGGGGGGGGGGGGGGGGEGGGGGGGGGGGGGGGGGGGGGGGGGGGGGGGGGGGGGGGGGGGGGGGGGGGGGGGGGGGGGGFGGGGGGGGGGGGGGGGGGGGGGGGGGGGGGGGGGGGGGGGGGGGGGGGGGGGGGGGG
@M03461:520:000000000-LPCRK:1:1101:16188:4713 1:N:0:TTGCAACG+CAGAACTG
CGGATCCCCGATCCGTGGACTTGTCAGCGACTGAGGAAACAGACAACAAACACGCTGAGGCAACAAGTCCGCCATTCCTCAGCTTAACTTCGTGCAGGAAATGCTCACCGTTAAGTCTGATGACGTGAACGGTCGTACCAAGATGTATAAAAACATCGTGGACGGCAACCATCAGATGGAGCCGGGCATGCCAGAATCCTTCAACGTATTGTTGAAAGAGATTCGTTCGCTGGGTATCAACATCGAACTGGAAGACGAGTAATTCTCGCTCAAACAGGTCACTGCTGTCGGGTTAAAACCCGGCAGCGGATTGTGCTAACTCCGACGGGAGCAAATCCGTGAAAGATTTATTAAAGTTT
+
GGGGGGGGGGGGGGGGGGGGGGGGGGGGGGGGGGGGGGGGGGGGGGGGGGGGGGGGGGGGGGGGGGGGGGGGGGGGGGGGGGGGGGGGGGGGGGGGGGGGGGGGGGGGGGGGGGGGGGGGGGGGGGGGGGGGGGGGGGGGGGGGGGGGGGGGGGGGGGGGGGGGGGGGGGGGGGGGGGGGGGGGGGGGGGGGGGGGGGGGGGGGGGGGGGGGGGGGGGGGGGGGGGGGGGGGGGGGGGGGGGGGGGGGGGGGGGGGGGGGGGGGGGGGGGGGGGGGGGGGGGGGGGGGGGGGGGGCGGGGGGGGGGGGGGGGGGGGGGGGGGGGGGGGGGGGGGGGGGGGGGGGGGGGGGGGGGGGGGG
@M03461:520:000000000-LPCRK:1:1101:18612:4741 1:N:0:TTGCAACG+CAGAACTG
CGGATCCCCGATCCGTGGACTTGTCAGCGACTGAGGAAACAGACCCAGCCAATGCTGAGGTACTCTAAGTATGGTACCTCAGCCGATGACCGTGCAGGAAATGCTCACCGTTAAGTCTGATGACGTGAACGGTCGTACCAAGATGTATAAAAACATCGTGGACGGCAACCATCAGATGGGGCCGGGCATGCCAGAATCCTTCAACGTATTGTTGAAAGAGATTCGTTCGCTGGGTATCAACATCGAACTGGAAGACGAGTAATTCTCGCTCAAACAGGTCACTGCTGTCGGGTTAAAACCCGGCAGCGGATTGTGCTAACTCCGACGGGAGCAAATCCGTGAAAGATTTATTAAAGTTT
+
GGGGGGGGGGGGGGGGGGGGGGGGGGGGGGGGGGGGGGGGGGGGGGGGGGGGGGGGGGGGGGGGGGGGGGGGGGG@GGGGGGGGGGGGGGGGGGGGGGGGGGGGGGGGGGGGGGGGGGGGGGGGGGGGGGGGGGGGGGGGGGGGGGGGGGGGGGGGGGGGGGGGGGGGGGGGGGGGGGGGGGGGGGGGGGGGGGGGGGGGGGGGGGGGGGGGGGGGGGGGGGGGGGGGGGGGGGGGGGGGGGGGGGGGGGGGGGGGGGGGGGGGGGGGGGGGGGGGGGGGGGGGGGGGGGGGGGGGGGGGGGGGGGGGGGGGGGGGGGGGGGGGGGGGGGGGGGGGGGGGGGGGGGGGGGGGGGGGGGG
@M03461:520:000000000-LPCRK:1:1101:4951:4743 1:N:0:TTGCAACG+CAGAACTG
CGGATCCCCGATCCGTGGACTTGTCAGCGACTGAGGAAACAGACGCCGGGTTAGCTGAGGACATGGGTATCGCGGGCCTCAGCATGGGATCGTGCAGGAAATGCTCACCGTTAAGTCTGATGACGTGAACGGTCGTACCAAGATGTATAAAAACATCGTGGACGGCAACCATCAGATGGAGCCGGGCATGCCAGAATCCTTCAACGTATTGTTGAAAGAGATTCGTTCGCTGGGTATCAACATCGAACTGGAAGACGAGTAATTCTCGCTCAAACAGGTCACTGCTGTCGGGTTAAAACCCGGCAGCGGATTGTGCTAACTCCGACGGGAGCAAATCCGTGAAAGATTTATTAAAGTTT
+
GGGGGGGGGGGGGGGGGGGGGGGGGGGGGGGGGGGGGGGGGGGGGGGGGGGGGGGGGGGGGGGGGGGGGGGGGGGGGGGGGGGGGGGGGGGGGGGGGGGGGGGGGGGGGGGGGGGGGGGGGGGGGGGGGGGGGGGGGGGGGGGGGGGGGFFGGGGGGGGFGGGGGGGGGGGGGGGGGGGDGGGGGGGGGGGGGGGGGGGGGGGGGGGGGGGGGGGGGGGGGGGGGGGGGGGGGGGGGGGGGGGGGEFCFGGGGGGGGGGFBFCGGGGGGGGGGGGGGGGGGGGGGCGGGGGGGFD,GGGFCFGGGFGGGGGGGGGGGGGGGGGGGGFGFGGGGGEEGGGGGGGGGGGGGGGGGFFC,GG
@M03461:520:000000000-LPCRK:1:1101:11143:4748 1:N:0:TTGCAACG+CAGAACTG
CGGATCCCCGATCCGTGGACTTGTCAGCGACTGAGGAAACAGACAGTAGGATTGCTGAGGGTGGTTTCGAAACCGTCCTCAGCCAGTCAAATTGCAGGAAATGCTCACCGTTAAGTCTGATGACGTGAACGGTCGTACCAAGATGTATAAAAACATCGTGGACGGCAACCATCAGATGGAGCCGGGCATGCCAGAATCCTTCAACGTATTGTTGAAAGAGATTCGTTCGCTGGGTATCAACATCGAACTGGAAGACGAGTAATTCTCGCTCAAACAGGTCACTGCTGTCGGGTTAAAACCCGGCAGCGGATTGTGCTAACTCCGACGGGAGCAAATCCGTGAAAGATTTATTAAAGTTT
+
GGGGGGGGGGGGGGGGGGGGGGGGGGGGGGGGGGGGGGGGGGGGGGGGGGGGGGGGGGGGGGGGGGGGGGGGGGGGGGGGGGGGGGGGGGGGGGGGGGGGGGGGGGGGGGGGGGGGGGGGGGGGGGGGGGGGGGGGGGGGGGGGGGGGGGGGGGGGGGGGGGGGGGGGGGGGGGGGGGGGGGGGGGGGGGGGGGGGGGGGGGGGGGGGGGGGGGGGGGGGGGGGGGGGGGGGGGGGGGGGGGGGGGGGGGGGGGGGGGGGGGGGGGGGGGGGGGGGGGGGGGGGGGGGGGGGGGGEGGGGGGGGGGGGGGGGGGGGGGGGGGGGGGGGGGGGGGGGGGGGGGGGGGGGGGGGGGGF@GG
@M03461:520:000000000-LPCRK:1:1101:8069:4749 1:N:0:TTGCAACG+CAGAACTG
CGGATCCCCGATCCGTGGACTTGTCAGCGACTGAGGAAACAGACTCGGTCATAGCTGAGGGTGTCGGTATATATAGCCTCAGCAAGCCGTCCTGCAGGAAATGCTCACCGTTAAGTCTGATGACGTGAACGGTCGTACCAAGATGTATAAAAACATCGTGGACGGCAACCATCAGATGGAGCCGGGCATGCCAGAATCCTTCAACGTAGTGTTGAAAGAGATTCGTTCGCTGGGTATCAACATCGAACTGGAAGACGAGTAATTCTCGCTCAAACAGGTCACTGCTGTCGGGTGAAAACCCGGCAGCGGATTGTGCTAACTCCGACGGGAGCAAATCCGTGAAAGATTTATTAAAGTTT
+
GGGGGGGGGGGGGGGGGGGGGGGGGGGGGGGGGGGGGGGGGGGGGGGGGGGGGGGGGGGGGGGGGGGGGGGFGGGGGGGGGGGGGGGGGGGGGGGGGGGGGGGGG@GGGGFGGGGGGGGGGGGGGGEGGGGGGGGGGGGGGGGGGGGGGGGGGGGFGGGGGGGGGGGGGGGGGGGGGGGGGGGGGGGGGGGGGGGGGGGGGGGGGGGGGGGGGGGGGGGGGGGGGGGGGGGGGGGGGGGGGGGGGGGGGGGGGGGGGGGGGGGGGGGGGGGGGGGGGGGGGGGGGGGGGGGGGGGGGGGGGGGGGGGGGGGGGGGGGGGGGGGGGGGGGGGGGGGGGGGGGGGGGGGGGGGGGGGGGGG
@M03461:520:000000000-LPCRK:1:1101:13230:4762 1:N:0:TTGCAACG+CAGAACTG
CGGATCCCCGATCCGTGGACTTGTCAGCGACTGAGGAAACAGACCGTGTCTACGCTGAGGTCATGGTGTTACGCTTCCTCAGCATTAATCTCTGCAGGAAATGCTCACCGTTAAGTCTGATGACGTGAACGGTCGTACCAAGATGTATAAAAACATCGTGGACGGCCACCATCAGATGGAGCCGGGCATGCCAGAATCCTTCAACGTATTGTTGAAAGAGATTCGTTCGCTGGGTATCAACATCGAACTGGAAGACGAGTAATTCTCGCTCAAACAGGTCACTGCTGTCGGGTTAAAACCCGGCAGCGGATTGTGCTAACTCCGACGGGAGCAAATCCGTGAAAGATTTATTAAAGTTT
+
GGGGGGGGGGGGGGGGGGGGGGGGGGGGGGGGGGGGGGGGGGGGGGGGGGGGGGGGGGGGGGGGGGGGGGGGGGGGGGGGGGGGGGGGGGGGGGGGGGGGGGGGGGGGGGGGGGGGGGGDFGGGGGGGGGGGGGGGGGGGGGGGGGGGGGGGGGGGGGGGGGGGGGGGGGGGGGGGGGGGGGGGGGGGGGGGGGGGGGGGGGGGGGGGGGGGGGGGGGGGGGGGGGGGGGGGGGGGGGGGGGGGGGGGGGGGGGGGGGGGGGGGGGGGGGGGGGGGGGGGGGGGGGGGGGGGGGGEGGGGGGGGGGGGGGGGGGGGGGGGGGGGGGGGGGGGGGGGGGGGGGGGGGGGGGGGGGGGGGG
@M03461:520:000000000-LPCRK:1:1101:7253:4779 1:N:0:TTGCAACG+CAGAACTG
CGGATCCCCGATCCGTGGACTTGTCAGCGACTGAGGAAACAGACAAGTACAGCGCTGAGGATAGGGTGTTAGTTAACCTCAGCTAGTGATACTGCAGGAAATGCTCACCGTTAAGTCTGATGACGTGAACGGTCGTACCAAGATGTATAAAAACATCGTGGACGGCAACCATCAGATGGAGCCGGGCATGCCAGAATCCTTCAACGTATTGTTGAAAGAGATTCGTTCGCTGGGTATCAACATCGAACTGGAAGACGAGTAATTCTCGCTCAAACAGGTCACTGCTGTCGGGTTAAAACCCGGCAGCGGATTGTGCTAACTCCGACGGGAGCAAATCCGTGAAAGATTTATTAAAGTTT
+
GGGGGGGGGGGGGGGGGGGGGGGGGGGGGGGGGGGGGGGGGGGGGGGGGGGGGGGGGGGGGGGGGGGGGGGGGGGGGGGGGGGGGGGGGGGGGGGGGGGGGGGGG@GGGGGGGGGGGGGGGGGGGGGGGGGGGGGGGGGFFGGGGGGGGGFGGGGGGGGGFFGGGGGGGGGGGGGGGGFGGGGGGGGGGGGGGGGGGGGGGGGGGGGGGGGGGGGGGGGGGGGGGGGGGGGGGGGGGGGGGGGGGGGGGGGGGGGGGGGGGGGGGGGGGGGGGGGGGGFFGGG?GGGGGGGGGGGEGGGGGGGGGGGFGGGGGGGGGGGGGGGGGGGGGFGGGGGGGGGGGGGGGGGGGGGGGGGGGGG
@M03461:520:000000000-LPCRK:1:1101:14887:4784 1:N:0:TTGCAACG+CAGAACTG
CGGATCCCCGATCCGTGGACTTGTCAGCGACTGAGGAAACAGACTCCGTCTCAGCTGAGGCAGCAGTGGGTAAAGTCCTCAGCACACAAATGTGCAGGAAATGCTCACCGTTAAGTCTGATGACGTGAACGGTCGTACCAAGATGTATAAAAACATCGTGGACGGCAACCATCAGATGGAGCCGGGCATGCCAGAATCCTTCAACGTATTGTTGAAAGAGATTCGTTCGCTGGGTATCAACATCGAACTGGAAGACGAGTAATTCTCGCTCAAACAGGTCACTGCTGTCGGGTTAAAACCCGGCAGCGGATTGTGCTAACTCCGACGGGAGCAAATCCGTGAAAGATTTATTAAAGTTT
+
GGGGGGGGGGGGGGGGGGGGGGGGGGGGGGGGGGGGGGGGGGGGGGGGGGGGGGGGGGGGGGGGGGFGGGGGGGG@GGGG@GGGGG??GGG?<?GGGGGGGGGGGGGGGGGGGGGGGGGGGGGGGGGGGGGGGGGGGGGGGGGGGGGGGGGGGG?GGGGGGGGGGGGGGGGGGGGGG>GGGGGGGGGGGGGGGGGGGGGGGGGGG<GGGGGGGGGGGGGGGGGGGGGGGGGGGFFGGGGGGGFGFFFFFFFFGGGGGGGGGGGGGGGGGGGGGGGGGGG?GGGGGGGGGGGGGGGFCFGGGGGGGGGGGGGGGGGGGGGGGGGGGGGGGGGGGGGGGGGGGGGGGGGGGGGGGGGGGGG
@M03461:520:000000000-LPCRK:1:1101:25462:4787 1:N:0:TTGCAACG+CAGAACTG
CGGATCCCCGATCCGTGGACTTGTCAGCGACTGAGGAAACAGACAATTAAAGTGCTGAGGAAAATGCTTGACTGTACCTCAGCATAGGTTCGTGCAGGAAATGCTCACCGTTAAGTCTGATGACGTGAACGGTCGTACCAAGATGTATAAAAACATCGTGGACGGCAACCATCAGATGGAGCCGGGCATGCCAGAATCCTTCAACGTATTGTTGAAAGAGATTCGTTCGCTGGGTATCAACATCGAACTGGAAGACGAGTAATTCTCGCTCAAACAGGTCACTGCTGTCGGGTTAAAACCCGGCAGCGGATTGTGCTAACTCCGACGGGAGCAAATCCGTGAAAGATTTATTAAAGTTT
+
GGGGGEDFFGGEGGGGGGGGGGGGGGGGGGGGGGGGGGGGGGGGGFGGGGGGGGGGGGGGFFGFGGGGGGCFGGGGGFGGGGGFGGGGGGGGGGGGGGGGGGGGGGGGGGGGGGGGGGGGGGGGGGGGGGGGGGGGGGGEGGGGGGGGGGGGGGGGGGGGEFDGGGGGGGGGGGGGGGDCFGGGGGGGGGGGGGGGGGGGGGGGGGFGGGGGGGGGFGGGGGGGGGGGGFCGGGGGGGGGGGFGDFGGGGGGGFFGGGGGGGGGGGGGGGGGGGGFFGGEGGGGGGGGGGGGGGGFGGGGGGGGGGGGGGGGFEFFFGGGGGGGGGGF9GGGGGGGGGGGGGGGGGGGGGGGGGFF8GG
@M03461:520:000000000-LPCRK:1:1101:17650:4788 1:N:0:TTGCAACG+CAGAACTG
CGGATCCCCGATCCGTGGACTTGTCAGCGACTGAGGAAACAGACCTATGTTTTGCTGAGGGGTAGTCCTTAGGGATCCTCAGCTTCCCGCTATGCAGGAAATGCTCACCGTTAAGTCTGATGACGTGAACGGTCGTACCAAGATGTATAAAAACATCGTGGACGGCAACCATCAGATGGAGCCGGGCATGCCAGAATCCTTCAACGTATTGTTGAAAGAGATTCGTTCGCTGGGTATCAACATCGAACTGGAAGACGAGTAATTCTCGCTCAAACAGGTCACTGCTGTCGGGTTAAAACCCGGCAGCGGATTGTGCTAACTCCGACGGGAGCAAATCCGTGAAAGATTTATTAAAGTTT
+
GGGGGGGGGGGGGGGGGGGGGGGGGGGGGGGGGGGGGGGGGGGGGGGGGGGGGGGGGGGGGGGGGGGGGGGGGGG<GGGGGGGGGGGGGGGGGGGGGGGGGGGGGGGGGGGGGGGGGGGGGGGGGGGGGGGGGGGGGGGGGGGGGGGGGGGGGGGGGGGGGEGGGGGGGGGGGGGGGGGGGGGGGGGGGGGGGGGGGGGGGGGGGGGGGGGGGGGGGGGGGGGGGGGGGGGGGGGGGGGGGGGGGGGGGGGGGGGGGGGGGGGGGGGGGGGGGGGGGGGGGGGGGGGGGGGGGGGGGGGGGGGGGGGGGGGGGGGGGGEFC+GGGGGGGGGGGGGGGGGGGGGGGGGGGGGGGGGGGGG
@M03461:520:000000000-LPCRK:1:1101:20702:4791 1:N:0:TTGCAACG+CAGAACTG
CGGATCCCCGATCCGTGGACTTGTCAGCGACTGAGGAAACAGACTCGATCGTAGCTGAGGAATTGAGTCTCAGCTCCCTCAGCTGAGTATCTTGCAGGAAATGCTCACCGTTAAGTCTGATGACGTGAACGGTCGTACCAAGATGTATAAAAACATCGTGGACGGCAACCATCAGATGGAGCCGGGCATGCCAGAATCCTTCAACGTATTGTTGAAAGAGATTCGTTCGCTGGGTATCAACATCGAACTGGAAGACGAGTAATTCTCGCTCAAACAGGTCACTGCTGTCGGGTTAAAACCCGGCAGCGGATTGTGCTAACTCCGACGGGAGCAAATCCGTGAAAGATTTATTAAAG
+
GGGGGGGGGGGGGGGGGGGGGGGGGGGGGGGGGGGGGGGGGGGGGGGGGGGGGGGGGGGGGDFFGGGGGGGGGGGGGGGGGGGGGGGGGGGGGGGGGGGGGGGGGGGGGGGGGGGGGGGGGGGGGGGGGGGGGGGGGGGGGGGGGGGGGGGGGGGGGGGGGGGGGGGGGGGGGGGGGGGGGGGGGGGGGGGGGGGGGGGGGGGGGGGGGGGGGGGGGGGGGGGGGGGGGGGGGGGGGGGGGGGGGGGGGGGFGGGGGGGGGGGGGGGGGGGGGGGGGGGGGGGGGGGGGGGGGGGGGGGGGGGGGGGGGGGGGGGGGGGGGGGGGGGGGGGGGGGGGGGGGGGGGGGGGGGGGGGF
@M03461:520:000000000-LPCRK:1:1101:22750:4811 1:N:0:TTGCAACG+CAGAACTG
CGGATCCCCGATCCGTGGACTTGTCAGCGACTGAGGAAACAGACAAAAGAGCAGCTGAGGGAGTGACGTTAAAGCCCCTCAGCGTTTATTTATGCAGGAAATGCTCACCGTTAAGTCTGATGACGTGAACGGTCGTACCAAGATGTATAAAAACATCGTGGACGGCAACCATCAGATGGAGCCGGGCATGCCAGAATCCTTCAACGTATTGTTGAAAGAGATTCGTTCGCTGGGTATCAACATCGAACTGGAAGACGAGTAATTCTCGCTCAAACAGGTCACTGCTGTCGGGTTAAAACCCGGCAGCGGATTGTGCTAACTCCGACGGGAGCAAATCCGTGAAAGATTTATTAAAGTTT
+
GGGGGGGGGGGGGGGGGGGGGGGGGGGGGGGGGGGGGGGGGGGGGGGGGGGGGGGGGGGGGGGGGGGGGGGGGGGGGGGGGGGGGFGGGGGGGGGGGGGGGGGGGGGGGGGGGGGGGGGGGGGGGGGGGGGGGGGGGGGGGGGGGGGGGGGGGGGGFGGGGGGGGGGGGGGGGGGGGGGGGGGGGGGGGGGGGGGGGGGGGGGGGGGGGGGGGGGGGGGGGGGGGGGGGGGGGGGGGGGGGGGGGGGGGGGGGGGGGGGGGGGGGGGGGGGGGGGGGGGGGGGGGGGGGGGGGGGGGGGGGGGGGGGGGGGGGGGGGGGGGGGGGGGGGGGGFGEEGGGGGGGGGGGGGGGGGEGGEGG
@M03461:520:000000000-LPCRK:1:1101:5046:4837 1:N:0:TTGCAACG+CAGAACTG
CGGATCCCCGATCCGTGGACTTGTCAGCGACTGAGGAAACAGACTGCAACTCAGCTGAGGATTATAGTTACCGTCTCCTCAGCTAAACTGCGTGCAGGAAATGCTCACCGTTAAGTCTGATGACGTGAACGGTCGTACCAAGATGTATAAAAACATCGTGGACGGCAACCATCAGATGGAGCCGGGCATGCCAGAATCCTTCAACGTATTGTTGAAAGAGATTCGTTCGCTGGGTATCAACATCGAACTGGAAGACGAGTAATTCTCGCTCAAACAGGTCACTGCTGTCGGGTTAAAACCCGGCAGCGGATTGTGCTAACTCCGACGGGAGCAAATCCGTGAAAGATTTATTAAAG
+
GGGGGGGGGGGGGGGGGGGGGGGGGGGGGGGGGGGGGGGGGGGGGGGGGGGGGGGGGGGGGGGGGGGGGGGGGGG@GGGGGGGGGGGGGGGGGGGGGGGGGGGGGGGGGGGGGGGGGGGGGGGGGGGGGGGGGGGGGGGGGGGGGGGGGGGGGGGGGGGGGGGGGGGGGGGGGGGGGGGGGGGGGGGGGGGGGGGGGGGGGGGGGGGGGGGGGGGGGGGGGGGGGGGGGGGGGGGGGGGGGGGGGFFFFGGGGGGGGGGGGGGGGGGGGGGGGGGGGGGGGGGGGGGGGGGGGGFCGFGDGGGGGGGGGGGGGGGGGGGGGGGGGGGGGGGGGGGGGGGGGGGGGGGGGGGGGGFF
@M03461:520:000000000-LPCRK:1:1101:13839:4850 1:N:0:TTGCAACG+CAGAACTG
CGGATCCCCGATCCGTGGACTTGTCAGCGACTGAGGAAACAGACGGGGCACATGCTGAGGGAGCGGTTAGATCAATCCTCAGCATGCCCATGTGCAGGAAATGCTCACCGTTAAGTCTGATGACGTGAACGGTCGTACCAAGATGTATAAAAACATCGTGGACGGCAACCATCAGATGGAGCCGGGCATGCCAGAATCCTTCAACGTATTGTTGAAAGAGATTCGTTCGCTGGGTATCAACATCGAACTGGAAGACGAGTAATTCTCGCTCAAACAGGTCACTGCTGTCGGGTTAAAACCCGGCAGCGGATTGTGCTAACTCCGACGGGAGCAAATCCGTGAAAGATTTATTAAAGTTT
+
GGGGGGGGGGGGGGGGGGGGGGGGGGGGGGGGGGGGGGGGGGGGGGGGGGGGGGGGGGGGG@BFGGGGGGGGGGGGGGGGGGGGGGGGGGGGGGGGGGGGGGGGGGGGGGGGGGGGGGGGGGGGGGGGGGGGGGGGGGGGGGGGGGGGGGGGGGGGGGGGEFGGGGGGGGGGGGGGGGGGGGGGGGGGGGGGGGGGGGGGGGGGGGGGGGGGGGGGGGGGGGGGGGGGGGGGGGGGGGGGGGGGGGGGGGGGGGGGGGGGGFGGGGGGGGGGGGGGGGGGGGGGGGGGGGGGGGGGGGGGGGGGGGGGGGGGGGGGGGGGGGGGGGGGGGGGDGGGGGGGGGGGGGGGGGGGGGGGGGG
@M03461:520:000000000-LPCRK:1:1101:23946:4869 1:N:0:TTGCAACG+CAGAACTG
CGGATCCCCGATCCGTGGACTTGTCAGCGACTGAGGAAACAGACAAGGTAAGAGCTGAGGGTGTGCTCTGACTAACCCTCAGCTGCAACTCATGCAGGAAATGCTCACCGTTAAGTCTGATGACGTGAACGGTCGTACCAAGATGTATAAAAACATCGTGGACGGCAACCATCAGATGGAGCCGGGCATGCCAGAATCCTTCAACGTATTGTTGAAAGAGATTCGTTCGCTGGGTATCAACATCGAACTGGAAGACGAGTAATTCTCGCTCAAACAGGTCACTGCTGTCGGGTTAAAACCCGGCAGCGGATTGTGCTAACTCCGACGGGAGCAAATCCGTGAAAGATTTATTAAAGTTT
+
GGGGGGGGGGGGGGGGGGGGGGGGGGGGGGGGGGGGGGGGGGGGGGGGGGGGGGGGGGGGGGGGGGGGGGGGGGGGGGGGGGGGGGGGGGGGGGGGGGGGGGGGGGGGGGGGGGGGGGGGGGGGGGGGGGGGGGGGGGGGGGGGGGGGGGGGGGGGGGGGGGGGGGGGGGGGGGGGGGGGGGGGGGGGGGGGGGGGGGGGGGGGGGGGGGGGGGGGGGGGGGGGGGGGGGGGGGGGGGGGGGGGGGFGGGGGGGGGGGGGGGGGGGGGGGGGGGGGGGGGGGGGGGGGGGGGGGGGGGGGGGGGGGGGGGGGGGGGGGGGGGGGGGGGGGGGGF:GGGGGGGGGGGGGGGGGGGGGGGG
@M03461:520:000000000-LPCRK:1:1101:15771:4872 1:N:0:TTGCAACG+CAGAACTG
CGGATCCCCGATCCGTGGACTTGTCAGCGACTGAGGAAACAGACGTTCTGACAGCTGAGGAGGAGGAGGATAAGTCCCTCAGCGGCGGGGGCTGCAGGAAATGCTCACCGTTAAGTCTGATGACGTGAACGGTCGTACCAAGATGTATAAAAACATCGTGGACGGCAACCATCAGATGGAGCCGGGCATGCCAGAATCCTTCAACGTATTGTTGAAAGAGATTCGTTCGCTGGGTATCAACATCGAACTGGAAGACGAGTAATTCTCGCTCAAACAGGTCACTGCTGTCGGGTTAAAACCCGGCAGCGGATTGTGCTAACTCCGACGGGAGCAAATCCGTGAAAGATTTATTAAAGTTT
+
GGGGGGGGGGGGGGGGGGGGGGGGGGGGGGGGGGGGGGGGGGGGGGGGGGGGGGGGGGGGFGGGGGGGGGGGGGGGGGGGGGGGGGGGGGGGGGGGGGGGGGGGGGGGGGFGGGGGGGGGGGGGGGGGGGGGGGGGGGGGGGGGGGGGGGGGGGGGGGGGGGGGGGGGGGGGGGGGGGGGGGGGGGGGGGGGGGGGGGGGGGGGGGGGGGGGGGGGGGGGGGGGGGGGGGFGGGGGGGGGGGGGGGGGGGGGGGGGGGGGGGGGGGGGGGGGGGGGGGGGGGGGGGGGGGGGGGGGGGGDGGGGGGGGGGGGGGGGGGGGGGGGGGGGGGGGGGGGGGGGGGGGGGGGGGGGGGGGGGG
@M03461:520:000000000-LPCRK:1:1101:4665:4885 1:N:0:TTGCAACG+CAGAACTG
CGGATCCCCGATCCGTGGACTTGTCAGCGACTGAGGAAACAGACGCTAGGCTCGCTGAGGGGGTAATTGTGTGGTACCTCAGCATAGCCCCTTGCAGGAAATGCTCACCGTTAAGTCTGATGACGTGAACGGTCGTACCAAGATGTATAAAAACATCGTGGACGGCAACCATCAGATGGAGCCGGGCATGCCAGAATCCTTCAACGTATTGTTGAAAGAGATTCGTTCGCTGGGTATCAACATCGAACTGGAAGACGAGTAATTCTCGCTCAAACAGGTCACTGCTGTCGGGTTAAAACCCGGCAGCGGATTGTGCTAACTCCGACGGGAGCAAATCCGTGAAAGATTTATTAAAG
+
GGGGGGGGGGGGGGGGGGGGGGGGGGGGGGGGGGGGGGGGGGGGGGGGFGGGGGGGGGGGGGGGGGGGGGGGGGG@GGGGGGGGGGGGGGGGGGGGGGGGGGGGGGGGGGGGGGGGGGGGGGGGGGGGGGGGGGGGGGGGGGGFGGGGGGGGGGGGGGGGGGGGGGGGGGGGGGGGGGGGGGGGGGGGGGGGGGGGGGGGGGGGGGGGGGGGGGGGGGGGGGGGGGGGGGGGGGGGGGGGGGGGGGFFGGGGGGGGGGGGGGGGGGGGGGGGGGGFGGGGGGGGGGGGGGGGGFGCGGGCGGDGGGGGGGGGGGGGGGGGGGGGGGGGGGGGGGECGGGGGGGGGGGGGGGGGGGF
@M03461:520:000000000-LPCRK:1:1101:24686:4911 1:N:0:TTGCAACG+CAGAACTG
CGGATCCCCGATCCGTGGACTTGTCAGCGACTGAGGAAACAGACTTAAGTGATGCTGAGGCCCCCCTATTTCTCACCCTCAGCCGAAGATGCTGCAGGAAATGCTCACCGTTAAGTCTGATGACGTGAACGGTCGTACCAAGATGTATAAAAACATCGTGGACGGCAACCATCAGATGGAGCCGGGCATGCCAGAATCCTTCAACGTATTGTTGAAAGAGATTCGTTCGCTGGGTATCAACATCGAACTGGAAGACGAGTAATTCTCGCTCAAACAGGTCACTGCTGTCGGGTTAAAACCCGGCAGCGGATTGTGCTAACTCCGACGGGAGCAAATCCGTGAAAGATTTATTAAAGTTT
+
GGGGGGGGGGGGGGGGGGGGGGGGGGGGGGGGGGGGGGGGGGGGGGGGGGGGGGGGGGGGGGGGGGGGGGGGGGGGGG@GGGGGGGGGGGGGGGGGGGGGGGGGGGGGGGGGGGGGGGGGGGGGGGGGGGGGGGGGGGGGGGGGGGGGGGGGGGGGGGGGGGGGGGGGGGGGGGGGGGGGGGGGGGGGGGGGGGGGGGGGGGGGGGGGGGGGGGGGGGGGGGGGGGGGGGGGGGGGGGGGGGGGGGGGGGGGGGGGGGGGGGGEGGGGGGGGGGGGGGGGGGGGGGGGGGGGFGGGGGGGGGGGGGGGGGGGGGGGGGGGGGGGGGGGGGGGGGGGGGGGGGGGGGGGGGGGGGGGGGG
@M03461:520:000000000-LPCRK:1:1101:11791:4930 1:N:0:TTGCAACG+CAGAACTG
CGGATCCCCGATCCGTGGACTTGTCAGCGACTGAGGAAACAGACTCTATCAGAGCTGAGGGGTTATAAAATGTGAGCCTCAGCTTACGAATGTGCAGGAAATGCTCACCGTTAAGTCTGATGACGTGAACGGTCGTACCAAGATGTATAAAAACATCGTGGACGGCAACCATCAGATGGAGCCGGGCATGCCAGAATCCTTCAACGTATTGTTGAAAGAGATTCGTTCGCTGGGTATCAACATCGAACTGGAAGACGAGTAATTCTCGCTCAAACAGGTCACTGCTGTCGGGTTAAAACCCGGCAGCGGATTGTGCTAACTCCGACGGGAGCAAATCCGTGAAAGATTTATTAAAGTTT
+
GGGGGGGGGGGGGGGGGGGGGGGGGGGGGGGGGGGGGGGGGGGGFFGGGGGGGGEFFGGGGGCFGGGGGGGGGGGGGGGGGGGGGGGGGGGGGGGGGGGGGGGGGGGGGGGGGGGGGGGGGGGGGGGGGGGGGGGGGGGGGGGGGGGGGGGGGGGGGGGGGGGGGGGGGGGGGGGGGGGGGGGGGGGGGGGGGGGGGGGGGGGGGGGGGGGGGGGGGGGGGGGGGGGGGGGGGGGGGGGGGGGGGGGGGGGGGGGGGGGGGGGGGGGGGGGGGGGGGGGGGGG?GGGGGGGGGGGDGFGGGGGGGGGGGGGGGGGGGGGGGGGGGGGGGGGGGGGGGGGGGGGGGGGGGGGGGGGGGGG
@M03461:520:000000000-LPCRK:1:1101:15755:4939 1:N:0:TTGCAACG+CAGAACTG
CATCGCTGACAAGTAACCGGATCCCCGATCCGTGGACTTGTCAGCGACTGAGGAAACAGACCACGCGACAGCTGAGGCTGGGCCAGCCGGTAACCTCAGCTAATTCATTTGCAGGAAATGCTCACCGTTAAGTCTGATGACGTGAACGGTCGTACCAAGATGTATAAAAACATCGTGGACGGCAACCATCAGATGGAGCCGGGCATGCCAGAATCCTTCAACGTATTGTTGAAAGAGATTCGTTCGCTGGGTATCAACATCGAACTGGAAGACGAGTAATTCTCGCTCAAACAGGTCACTGCTGTCGGGTTAAAACCCGGCAGCGGATTGTGCTAACTCCGACGGGAGCAAATCCGTGAAAGATTTATTAAAGTTT
+
CCCCCGGGGGGGGGGGGGGGGGGGGGGGGGGGGGGGGGGGGGGGGGGGGGGGGGGGGGGGGGGGGGGGGGGGGGGGGGGEGGGGGGGGGGGGGGGGGGGGGGGGGGGGGGGGGGGGGGGGGGGGGGGGGGGGGGGGGGGGGGGGGGGGGGGGGGGGGGGGGGGGGGGGGGGGGGGGGGGGGGGGGGGGGGGGGGGGGGGGGGGGGGGGGGGGGGGGGGGGGGGGGGGGGGGGGGGGGGGGGGGGGGGGGGGGGGGGGGGGGGGGGGGGGGGGGGGGGGGGGGGGGGGGGGGGGGGGGGGGGGGGGGGGGGGGEGGGEGGGGGGGGGGGGGGGGGGGGGGGGGGGGGGGGGGGGGGGGGGGGGGGGGGGGGGGGGGG
@M03461:520:000000000-LPCRK:1:1101:23358:4958 1:N:0:TTGCAACG+CAGAACTG
CGGATCCCCGATCCGTGGACTTGTCAGCGACTGAGGAAACAGACCAGCAATTAGCTGAGGAATTACTATTCGCCTGCCTCAGCTTTCGTGGTTGCAGGAAATGCTCACCGTTAAGTCTGATGACGTGAACGGTCGTACCAAGATGTATAAAAACATCGTGGACGGCAACCATCAGATGGAGCCGGGCATGCCAGAATCCTTCAACGTATTGTTGAAAGAGATTCGTTCGCTGGGTATCAACATCGAACTGGAAGACGAGTAATTCTCGCTCAAACAGGTCACTGCTGTCGGGTTAAAACCCGGCAGCGGATTGTGCTAACTCCGACGGGAGCAAATCCGTGAAAGATTTATTAAAGTTT
+
GGGGGGGGGGGGGGGGGGGGGGGGGGGGGGGGGGGGGGGGGGGGGGGGGGGGGGGGGGGGCGGGGGGGGGGGGGGGGGGGGGGGGGGGGGGGGGGGGGGGGGGGGGGGGGGGGGGGGGGGGGGGGGGGFGGGGGGGGGGGGGGGGGGGGGGGGGGGGGGGGGGGGGGGGGGGGGGGFGGGGGGGGGGGGGGGGGGGGGGGGGGGGGGGGGGGGGGGGGGGGGGGGGGGGGGGGGGGGGGGGGGGGGGGGGGGGGGGGGGGGGGGGGGGGGGFGGGGGGGGGGGGGGGGGGGGGGGEGGGGGGGGGGGGGGGGGGGGGGGGGGGGGGGGGGGGGGGGGGGGGGGGGDGGGGGGGGGGGGG
@M03461:520:000000000-LPCRK:1:1101:23227:4960 1:N:0:TAGCAACG+CAGAACTG
CGGATCCCCGATCCGTGGACTTGTCAGCGACTGAGGAAACAGACGGTGGTGACGCTGAGGGCGCTGTGTTGTCACCCCTCAGCACTTCAATATGCAGGAAATGCTCACCGTTAAGTCTGATGACGTGAACGGTCGTACCAAGATGTATAAAAACATCGTGGACGGCAACCATCAGATGGAGCCGGGCATGCCAGAATCCTTCAACGTATTGTTGAAAGAGATTCGTTCGCTGGGTATCAACATCGAACTGGAAGACGAGTAATTCTCGCTCAAACAGGTCACTGCTGTCGGGTTAAAACCCGGCAGCGGATTGTGCTAACTCCGACGGGAGCAAATCCGTGAAAGATTTATTAAAGTTT
+
GGGGGGGGGGGGGGGGGGGGGGGGGGGGGGGGGGGGGGGGGGGGG7FGGGGGGGGGGGGGGGGGGGGGGGGGGGGGGGGGGGGGGGGGGGGGGGGGGGGGGGGGGGGGGGGGGGGGGGGFGGGGGGGGGGGGGGGGGGGGGGGGFGGFGGGGGGGGGGGGGGGGGGGGGGGGGGGGGGGGGGGGGGGGGGGGGGGGGGGGGGGGGGGGGGGGGGGGGGGGGGGGGGGGGGGGGGGGGGGGGGGGGGGGGGGGGGGGGGGGGGGGGGGGGFGGGGGGGGGGGGGGGGGGGFGGGGGDGGGGGGGGGGGGGGGGGGGGGGGGGGGGGGGGGGGGGGGGGGGGGGGGGGGGGGGGGGGGGGG
@M03461:520:000000000-LPCRK:1:1101:16694:4970 1:N:0:TTGCAACG+CAGAACTG
CGGATCCCCGATCCGTGGACTTGTCAGCGACTGAGGAAACAGACTCTTGCCTTGCTGAGGTCGAAGGTACTAAAACCCTCAGCTTTTGTTATTGCAGGAAATGCTCACCGTTAAGTCTGATGACGTGAACGGTCGTACCAAGATGTATAAAAACATCGTGGGCGGCAACCATCAGATGGAGCCGGGCATGCCAGGATCCTTCAACGTATTGTTGAAAGAGATTCGTTCGCTGGGTATCAACATCGAACTGGAAGACGAGTAATTCTCGCTCAAACAGGTCACTGCTGTCGGGTTAAAACCCGGCAGCGGATTGTGCTAACTCCGACGGGAGCAAATCCGTGAAAGATTTATTAAAGTTT
+
GGGGGGGGGGGCGGGGGGEFGFGGGGGGGGGDGGGGGGGGGGGGFFGFFGGGGGGGGGGGGGGGGGGGGGGGGGGGGGGFFGGGGGGGF?GGGGGGGGGGGGGGFFGFGGFGGGGFGGGGGGGGGGEGFGGGGGGGGGGGGGGGGFFFGGGGGGGFGGFGECFGGGGGGGFGGGGGGGGGGGGGGGGGFCFFGGGGFGGGGGGGFECCGGGFGGGGGGGGGEGEEGGGGGDGEGGGDGGGGGFGGGFGGGGGGGGGGGGGGGGGGGGGGGGGGGGGGGGGGGGGGEGGGGGGGGGGGFGGGGGGGGGGGGGGGGGGGGFGGGGGGGGGGGGGGGF@GGGGGGGGGGGGGGGGFFGGFGG
@M03461:520:000000000-LPCRK:1:1101:10846:4974 1:N:0:TTGCAACG+CAGAACTG
CGGATCCCCGATCCGTGGACTTGTCAGCGACTGAGGAAACAGACACTGTGTCCGCTGAGGCTTGTTGATCTGAAGACCTCAGCTACAATCATTCAGGAAATGCTCACCGTTAAGTCTGATGACGTGAACGGTCGTACCAAGATGTATAAAAACATCGTGGACGGCAACCATCAGATGGAGCCGGGCATGCCAGAATCCTTCAACGTATTATTGAAAGAGATTCGTTCGCTGGGTATCAACATCGAACTGGAAGACGAGTAATTCTCGCTCAAACAGGTCACTGCTGTCGGGTTAAAACCCGGCAGCGGATTGTGCTAACTCCGACGGGAGCAAATCCGTGAAAGATTTATTAAAGTTT
+
GGGGGGGGGGGGGGGGGGGGGGGGGGGGGGGGGGGGGGGGGGGGGGGGGGGGGGGGGGGGGGGGGGGGGGGGGGGGGGGFFGGGGGGGGGGGGGGGGGGGGGGGGGGGGGGGGGGGGGGGGGGGGGGGGGGGGGGGGGGGGGGGGGGGGGGGGGGGGGGGGGGGGGGGGFGGGGGGGGGGGGGGGGGGGGGGGGGGGGGGGGGGGGGGGGGGGGGGGGGGGGGGGGGGGGGGGGGGFGGGEFGGFFGDGGGFGFFFGGGGGGGGGGGGGGGGFGGGGGGGGGGGGGGGGGGGGGEGGDGGGGDGGGGGGGGGGGGGGGGGGGGGGGGFGFGGGGGFGGGGGGGGGGGGGGGFGGF8GG
@M03461:520:000000000-LPCRK:1:1101:14068:4977 1:N:0:TTGCAACG+CAGAACTG
CGGATCCCCGATCCGTGGACTTGTCAGCGACTGAGGAAACAGACAGTAGATGAGCTGAGGGCTTTGGCCCGATTAGCCTCAGCTAGCAGAGCTGCAGGAAATGCTCACCGTTAAGTCTGATGACGTGAACGGTCGTACCAAGATGTATAAAAACATCGTGGACGGCAACCATCAGATGGAGCCGGGCATGCCAGAATCCTTCAACGTATTGTTGAAAGAGATTCGTTCGCTGGGTATCAACATCGAACTGGAAGACGAGTAATTCTCGCTCAAACAGGTCACTGCTGTCGGGTTAAAACCCGGCAGCGGATTGTGCTAACTCCGACGGGAGCAAATCCGTGAAAGATTTATTAAAGTTT
+
GGGGGGGGGGGGGGGGGGGGGGGGGGGGGGGGGGGGGGGGGGGGGGGGGGGGGGGGGGGGGGGGGGGGGGGGGGGGGGGGGGGGGGGGGGGGGGGGGGGGGGGGGGGGGGGGGGGGGGGGGGGGGGGGGGGGGGGGGGGGGGGGGGGGGGGGGGGGGGGGGGGGGGGGGGGGGGGGGGGGGGGGGGGGGGGGGGGGGGGGGGGGGGGGGGGGGGGGGGGGGGGGGGGGGGGGGGGGGGGGGGFGGGGGGGGGGGGGGGGGGGGGGGGGGGGGGGGGGGGGGGGGGGGGGGGGGGGGGGGGGGGGGGGGGGGGGGGGGGGGGGGGGGGGGGGGGGGGGGGGGGGGGGGGGGGGGGGGGGG
@M03461:520:000000000-LPCRK:1:1101:17661:4979 1:N:0:TTGCAACG+CAGAACTG
CGGATCCCCGATCCGTGGACTTGTCAGCGACTGAGGAAACAGACCCCTTCGATGCTGAGGTTAGGTGCGGACAATACCTCAGCTATTGGAAGTGCAGGAAATGCTCACCGTTAAGTCTGATGACGTGAACGGTCGTACCAAGATGTATAAAAACATCGTGGACGGCAACCATCAGATGGAGCCGGGCATGCCAGAATCCTTCAACGTATTGTTGAAAGAGATTCGTTCGCTGGGTATCAACATCGAACTGGAAGACGAGTAATTCTCGCTCAAACAGGTCACTGCTGTCGGGTTAAAACCCGGCAGCGGATTGTGCTAACTCCGACGGGAGCAAATCCGTGAAAGATTTATTAAAGTTT
+
GGGGGGGGGGGGGGGGGGGGGGGGGGGGGGGGGGGGGGGGGGGGGGGGGGGGGGGGGGGGGGGGGGGGGGGGGGG@GGGGGGGGGGGGGGGGGGGGGGGGGGGGGGGGGGGGGGGGGGGGGGGGGGGGGGGGGGGGGGGGGGGGGGGGGGGGGGGGGGGGGGGGGGGGGGGGGGGGGGGGGGGGGGGGGGGGGGGGGGGGGGGGGGGGGGGGGGGGGGGGGGGGGGGGGGGGGGGGGGGGGGGGGGGGGGGGGGGGGGGGGGGGGGGGGGGGGGGGGGGGGGG?GGGGGGGGGGGGGGGGGGGGGGGGGGGGGGGGGGGGGGGGGGGGGGGGGGGGGGGGGGGGGGGGGGGGGGGGGGG
@M03461:520:000000000-LPCRK:1:1101:7619:5012 1:N:0:TTGCAACG+CAGAACTG
CGGATCCCCGATCCGTGGACTTGTCAGCGACTGAGGAAACAGACCACTGAAATGCTGAGGGAATCACTTTAACACGCCTCAGCAGGAAACATTGCAGGAAATGCTCACCGTTAAGTCTGATGACGTGAACGGTCGTACCAAGATGTATAAAAACATCGTGGACGGCAACCATCAGATGGAGCCGGGCATGCCAGAATCCTTCAACGTATTGTTGAAAGAGATTCGTTCGCTGGGTATCAACATCGAACTGGAAGACGAGTAATTCTCGCTCAAACAGGTCACTGCTGTCGGGTTAAAACCCGGCAGCGGATTGTGCTAACTCCGACGGGAGCAAATCCGTGAAAGATTTATTAAAGTTT
+
GGGGGGGGGGGGGGGGGGGGGGGGGGGGGGGGGGGGGGGGGGGGGGGGGGGGGGGGGGGFGGGGGGGGGGGGGGG@GGGGGGGGGGGGGGGGGGGGGGGGGGGGGGGGGGGGGGGGGGGGGGGGGGGGGGGGGGGGGGGGGGGGGGGGGGGGGGGGGGGGGGGFGGGGGGGGGGGGGGGGGGGGGGGGGGGGGGGGGGGGGGGGGGGGGGGGGFFFGGGGGGGGGGGGGGDEGGGGGGGGGGGGGGGGGFGGGGGGGGGGGGGGGFGGGGGGGGGGGGGGGGG?FDGGGGGGGGGGGGGGGGGGGGGGGGGGGGGGGGGGGGGGGGGGGGGGGGGGGGGGGGGGGGGGGGGGGGGGGGG
@M03461:520:000000000-LPCRK:1:1101:10036:5047 1:N:0:TTGCAACG+CAGAACTG
CGGATCCCCGATCCGTGGACTTGTCAGCGACTGAGGAAACAGACAATTGGACGGCTGAGGGGTTCAAAAATAGTCACCTCAGCGTACTAGAGTGCAGGAAATGCTCACCGTTAAGTCTGATGACGTGAACGGTCGTACCAAGATGTATAAAAACATCGTGGACGGCAACCATCAGATGGAGCCGGGCATGCCAGAATCCTTCAACGTATTGTTGAAAGAGATTCGTTCGCTGGGTATCAACATCGAACTGGAAGACGAGTAATTCTCGCTCAAACAGGTCACTGCTGTCGGGTTAAAACCCGGCAGCGGATTGTGCTAACTCCGACGGGAGCAAATCCGTGAAAGATTTATTAAAGTTT
+
GGGGGGGGGGGGGGGGGGGGGGGGGGGGGGGGGGGGGGGGGGGGGGGGGGGGGGGGGGGGGGGGGGGGGGGGGGG8GGGGGGGGGGGGGGGGGGGGGGGGGGGGGGGGGGGGGGGGGGGGGGGGGGGGGGGGGGGGGGGGGGGGGGGGGGGGGGGGGGGGGGGGGGGGGGGGGGGGGGGGGGGGGGGGGGGGGGGGGGGGGGGGGGGGGGGGGGGGGGGGGGGGGGGGGGGGGGGGGGGGGGGGGGGGGGGGGGGGGGGGGGGEGFGGGGGGGGGGGGGGGGF?GGGGGGGGGGGGGGGGGGGGGGGGGGGGGGGGGGGGGGGGGGGGGGGGGGGGGGGGGGGGGGGGGGGGGGGFAGG
@M03461:520:000000000-LPCRK:1:1101:21002:5052 1:N:0:TTGCAACG+CAGAACTG
CGGATCCCCGATCCGTGGACTTGTCAGCGACTGAGGAAACAGACGAATGGCTAGCTGAGGTGCATGATGTGCCGACCTCAGCGAGCGTACCTGCAGGAAATGCTCACCGTTAAGTCTGATGACGTGAACGGTCGTACCAAGATGTATAAAAACATCGTGGACGGCAACCATCAGATGGAGCCGGGCATGCCAGAATCCTTCAACGTATTGTTGAAAGAGATTCGTTCGCTGGGTATCAACATCGAACTGGAAGACGAGTAATTCTCGCTCAAACAGGTCACTGCTGTCGGGTTAAAACCCGGCAGCGGATTGTGCTAACTCCGACGGGAGCAAATCCGTGAAAGATTTATTAAAG
+
GGGGGGGGGGGGGGGGGGGGGGGGGGGGGGGGGGGGGGGGGGGGGGGGGGGGGGGGGFGGGGGGGGGGGGGGGG@GGGGGGGGGGGGGGGGGGGGGGGGGGGGGGGGGGGGGGGGGGGGGGGGGGGGGGGGGGGGGGGGGGGGGGGGGGGGGGGGGGGGGGGGGGGGGGGGGGGGGGGGGGGGGGGGGGGGGGGGGGGGGGGGGGGGGGGGGGGGGGGGGGGGGGGGGGGGGGGGGGGGGGGGGGGGGGGGGGGGGGGGGGGGGGGGGGGGGGGGGGGGGGGGGGGGGGGGGGGEEGGGGGGGGGGGGGGGGGGGGGGGGGGGGGGGGGGGGGGGGGGGGGGGGGGGGGGGGGGF
@M03461:520:000000000-LPCRK:1:1101:12057:5060 1:N:0:TTGCAACG+CAGAACTG
CGGATCCCCGATCCGTGGACTTGTCAGCGACTGAGGAAACAGACGTCGCAAGGGCTGAGGCATCCGCCCATGAAAGCCTCAGCAGCGTTGTATGCAGGAAATGCTCACCGTTAAGTCTGATGACGTGAACGGTCGTACCAAGATGTATAAAAACATCGTGGACGGCAACCATCAGATGGAGCCGGGCATGCCAGAATCCTTCAACGTATTGTTGAAAGAGATTCGTTCGCTGGGTATCAACATCGAACTGGAAGACGAGTAATTCTCGCTCAAACAGGTCACTGCTGTCGGGTTAAAACCCGGCAGCGGATTGTGCTAACTCCGACGGGAGCAAATCCGTGAAAGATTTATTAAAGTTT
+
GGGGGGGGGGGGGGGGGGGGGGGGGGGGGGGGGGGGGGGGGGGGGGGGGGGGGGGGGGGGGCFFGGGGGGGGGGGGGGGGGGGGGGGGGGGGGGGGGGGGGGGGGGGGGGGGGGGGG?GGGGGGGGGGGGGGGGGGGGGGGGGGGGGGGGGGGGGGGGGGFFGGGGGGGGGGGGGGGGGDGGGGGGGGGGGGGGGGGGGGGGGGGGGGGGGGGGGGGGGGGGGGGGGGGGGGGGGGGGGGGGGGGGGGGGGFGGGGGGGGGGGGGGGGGGGGGGGGGFGGGFG?GGGGGGGGGGGGGGGGGGGGGGGGGGGGGGGGGGGGGGGGGGGGGGGGFGGGGGGGGGGGGGGGGGGGGGGGGGG
@M03461:520:000000000-LPCRK:1:1101:23647:5076 1:N:0:TTGCAACG+CAGAACTG
CGGATCCCCGATCCGTGGACTTGTCAGCGACTGAGGAAACAGACCAAGCTTAAGCTGAGGAAGACATTCTTGTCTGCCTCAGCAAAATTGGGTGCAGGAAATGCTCACCGTTAAGTCTGATGACGTGAACGGTCGTACCAAGATGTATAAAAACATCGTGGACGGCAACCATCAGATGGAGCCGGGCATGCCAGAATCCTTCAACGTATTGTTGAAAGAGATTCGTTCGCTGGGTATCAACATCGAACTGGAAGACGAGTAATTCTCGCTCAAACAGGTCACTGCTGTCGGGTTAAAACCCGGCAGCGGATTGTGCTAACTCCGACGGGAGCAAATCCGTGAAAGATTTATTAAAGTTT
+
GGGGGGGGGGGGGGGGGGGGGGGGGGGGGGGGGGGGGGGGGGGGGGGGGGGGGGGGGGGGGGGGGGGGGGGGGGGGGGGGGGGGGGGGGGGGGGGGGGGGGGGGGGGGGGGGGGGGGGGGGGGGGGGGGGGGGGGGGGGGGGGGGGGGGGGGGGGGGGGGGGGGGGGGGGGGGGGGGGGFGGGGGGGGGGGGGGGGGGGGGGGGGGGGGGGGGGGGGGGGGGGGGGGGGGGGGGGGGGGGGGGGGGGGGGGGGGFGGGGGGGGGGGGGGGGGGGGGGGGGGGGGGGGGGGGGGGGDGEGGGGGGGGGGGGGGGGGGGGGGGGGGGGFGGGGGGGGGGGGGGGGGGGGGGGGGGGGGGGG
@M03461:520:000000000-LPCRK:1:1101:25260:5076 1:N:0:TTGCAACG+CAGAACTG
CGGATCCCCGATCCGTGGACTTGTCAGCGACTGAGGAAACAGACCACGTGTTGGCTGAGGCTATTCCTTTTATGCGCCTCAGCAAACGTTCGTGCAGGAAATGCTCACCGTTAAGTCTGATGACGTGAACGGTCGTACCAAGATGTATAAAAACATCGTGGACGGCAACCATCAGATGGAGCCGGGCATGCCAGAATCCTTCAACGTATTGTTGAAAGAGATTCGTTCGCTGGGTATCAACATCGAACTGGAAGACGAGTAATTCTCGCTCAAACAGGTCACTGCTGTCGGGTTAAAACCCGGCAGCGGATTGTGCTAACTCCGACGGGAGCAAATCCGTGAAAGATTTATTAAAGTTT
+
GGGGGGGGGGGGGGGGGGGGGGGGGGGGGGGGGGGGGGGGGGGGGGGGGGGGFGGGGGGGGGGGGGGGGGGGGGG@GGGGGGGGGGGGGGGGGGGGGGGGGGGGGGGGGGGGGGGGGGGGGGGGGGGGGGGGGGGGGGGGGGGGGGGGGGGGGGGGGGGGGGGGGGGGGGGGGGGGGGGGGGGGGGGGGGGGGGGGGGGGGGGGGGGGGGGGGGGGGGGGGGGGGGGGGGGGGGGGGGGGGGGGGGGFGGGGGGGGGGGGGGGGGGGGGGGGGGGGGGGGGGGGGGGGGGGGGGGGGGGGGGGGGGGFGGGGGGGGGGGGGGGGGGGGGGGGGGGGGGGGGGGGGGGGGGGGGGGGFGG
@M03461:520:000000000-LPCRK:1:1101:17067:5082 1:N:0:TTGCAACG+CAGAACTG
CGGATCCCCGATCCGTGGACTTGTCAGCGACTGAGGAAACAGACTGGGATCTGGCTGAGGTATACATTATGGACCTCCTCAGCGATACATCCTGCAGGAAATGCTCACCGTTAAGTCTGATGACGTGAACGGTCGTACCAAGATGTATAAAAACATCGTGGACGGCAACCATCAGATGGAGCCGGGCATGCCAGAATCCTTCAACGTATTGTTGAAAGAGATTCGTTCGCTGGGTATCAACATCGAACTGGAAGACGAGTAATTCTCGCTCAAACAGGTCACTGCTGTCGGGTTAAAACCCGGCAGCGGATTGTGCTAACTCCGACGGGAGCAAATCCGTGAAAGATTTATTAAAGTTT
+
GGGGGGGGGGGGGGGGGGGGGGGGGGGGGGGGGGGGGGGGGGGGGGGGGGGGGGGGGGGGGGGGGGGGGGGGGGG<GGGGGGGGGGGGGGGGGGGGGGGGGGGGGGGGGGGGGGGGGGGGGGGGGGGGGGGGGGGGGGGGGGGGGGGGGGGGGGGGGGGGGGGGGGGGGGGGGGGGGGGGGGGGGGGGGGGGGGGGGGGGGGGGGGGGGGGGGGGGGGGGGGGGGGGGGGGGGGGGGGGGGGGGGGGGGGGGGGGGGGGGGGGGGGGGGGGGGGGGGGGGGGGGGGGGGGGGGGGGGFGGGGGGGGGGGGGGGGGGGGGGGGGGGGGGGGGGGGGFGGGGGGGGGGGGGGGGGGGGGGG
@M03461:520:000000000-LPCRK:1:1101:13990:5101 1:N:0:TTGCAACG+CAGAACTG
CGGATCCCCGATCCGTGGACTTGTCAGCGACTGAGGAAACAGACTAGTGTGTAGCTGAGGTATACGACATGGGTAGCCTCAGCACCTAGACCTGCAGGAAATGCTCACCGTTAAGTCTGATGACGTGAACGGTCGTACCAAGATGTATAAAAACATCGTGGACGGCAACCATCAGATGGAGCCGGGCATGCCAGAATCCTTCAACGTATTGTTGAAAGAGATTCGTTCGCTGGGTATCAACATCGAACTGGAAGACGAGTAATTCTCGCTCAAACAGGTCACTGCTGTCGGGTTAAAACCCGGCAGCGGATTGTGCTAACTCCGACGGGAGCAAATCCGTGAAAGATTTATTAAAGTTT
+
GGGGGGGGGGGGGGGGGGGGGGGGGGGGGGGGGGGGGGGGGGGGGGGGGGGGGGGGGGGGGGGGGGGGGGGGGGGGGGGGGGGGGGGGGGGGGGGGGGGGGGGGGGGGGGGGGGGGGGGGGGGGGFGGGGGGGGGGGGGGGGGGGGGGGGGGGGGGGGGGGGGGGGGGGGGGGGGFGGGGGGGGGGGGGGGGGGGGGGGGGGGGGGGGGGGGGGGGGGGGGGGGGGGGGGGGGGGGGGGGGGGGGGGGGGGGGGGGGGGGGGGFGGGGGGGGGGGGGGGGGGGGGGGGGGGGGGGCGGGGGGGGGGGGGGGGGGGGGGGGGGGGGGGGGGGGGGGGGGGGGGGGGGGGGGGGGGGGGGG
@M03461:520:000000000-LPCRK:1:1101:24882:5134 1:N:0:TTGCAACG+CAGAACTG
CGGATCCCCGATCCGTGGACTTGTCAGCGACTGAGGAAACAGACTACATGCCTGCTGAGGATTTATGTTAACGGCTCCTCAGCAAATCTCTTTGCAGGAAATGCTCACCGTTAAGTCTGATGACGTGAACGGTCGTACCAAGATGTATAAAAACATCGTGGACGGCAACCATCAGATGGAGCCGGGCATGCCAGAATCCTTCAACGTATTGTTGAAAGAGATTCGTTCGCTGGGTATCAACATCGAACTGGAAGACGAGTAATTCTCGCTCAAACAGGTCACTGCTGTCGGGTTAAAACCCGGCAGCGGATTGTGCTAACTCCGACGGGAGCAAATCCGTGAAAGATTTATTAAAGTTT
+
GGGGGGGGGGGGGGGGGGGGGGGGGGGGGGGGGGGGGGGGGGGGGGGGGGGGGGGGGGGGGGGGGGGGGGGGGGG@GGGGGGGGGGGGGGGGGGGGGGGGGGGGGGGGGGGGGGGGGGGGGGGGGGGGGGGGGGGGGGGGGGGGGGGGGGGGGGGGGGGGGGGGGGGGGGGGGGGGGGGGGGGGGGGGGGGGGGGGGGGGGGGGGGGGGGGGGGGGGGGGGGGGGGGGGGGGGGGGGGGGGGGGGGGGGGGGGGGGGGGGGGGGGGGGGGGGGGGGGGGGGGG?GGGGGGGGGGGGGGGFGGGGGGGGGGGGGGGGGGGGGGGGGGGGGGGGGGGGGGGGGGGGGGGFGGGGGGGGGGG
@M03461:520:000000000-LPCRK:1:1101:18415:5172 1:N:0:TTGCAACG+TAGAACTG
CGGATCCCCGATCCGTGGACTTGTCAGCGACTGAGGAAACAGACAGTTGATGCGCTGAGGTCCAGTCCAAGCGCAACCTCAGCCTTGATTCCTGCAGGAAATGCTCACCGTTAAGTCTGATGACGTGAACGGTCGTACCAAGATGTATAAAAACATCGTGGACGGCAACCATCAGATGGAGCCGGGCATGCCAGAATCCTTCAACGTATTGTTGAAAGAGATTCGTTCGCTGGGTATCAACATCGAACTGGAAGACGAGTAATTCTCGCTCAAACAGGTCACTGCTGTCGGGTTAAAACCCGGCAGCGGATTGTGCTAACTCCGACGGGAGCAAATCCGTGAAAGATTTATTAAAGTTT
+
GGGGGGGGGGGGGGGGGGGGGGGGGGGGGGGGGGGGGGGGGGGGGGGGGGGGGGGGGGGGGGGGGGGGGGGGGGG@GGGGGGGGGGGGGGGGGGGGGGGGGGGGGGGGGGGGGGGGGGGGGGGGGGGGGGGGGGGGGGGGGGGGGGGGGGGGGGGGGGGGGGGGGGGGGGGGGGGGGGGGGGGGGGGGGGGGGGGGGGGGGGGGGGGGGGGGGGGGGGGGGGGGGGGGGGGGGGGGGGGGGGGGGGGGGGGGGGGGGGGGGGGGGGGGGGGGGGGGGGGGGGGGGGGGGGGGGGGGGGGGGGGGGGGGGGGGGGGGGGGGGGGGGGGGGGGGGGGEGGGGGGGGGGGGGGGGGGGGGGG
@M03461:520:000000000-LPCRK:1:1101:16210:5202 1:N:0:TTGCAACG+CAGAACTG
CGGATCCCCGATCCGTGGACTTGTCAGCGACTGAGGAAACAGACAGAAATCAAGCTGAGGGGGGACATAACGATTGCCTCAGCCAACTACGATGCAGGAAATGCTCACCGTTAAGTCTGATGACGTGAACGGTCGTACCAAGATGTATAAAAACATCGTGGACGGCAACCATCAGATGGAGCCGGGCATGCCAGAATCCTTCAACGTATTGTTGAAAGAGATTCGTTCGCTGGGTATCAACATCGAACTGGAAGACGAGTAATTCTCGCTCAAACAGGTCACTGCTGTCGGGTTAAAACCCGGCAGCGGATTGTGCTAACTCCGACGGGAGCAAATCCGTGAAAGATTTATTAAAGTTT
+
GGGGGGGGGGGGGGGGGGGGGGGGGGGGGGGGGGGGGGGGGGGGGGGGGGGGGGGGGGGGGGGGGGGGGGGGGGGGGGGGGGGGGGGGGGGGGGGGGGGGGGGGGGGGGGGGGGGGGGGGGGGGGGGGGGGGGGGGGGGGGGGGGGGGGF,FFGGGGGGGGGGGGEGGGGGGGGGGFGGGGGFGGGGGGGGGGGGGGGGGGGGGGGGGGGGGGGGGGGGGGGGGGGGGGGGGGGGGGGGGGGGGGFGGGGGGGGGGGGGGGGGGGGGGGGGGGGGFFFFGGGGGGGGGGGGGGGGEGGGGGDGGGGGGGGGGGGGGGFGGGGGGGGFGGGGGGGGGGGGGGGGGGGGGGGGGGGGGGGG
@M03461:520:000000000-LPCRK:1:1101:22790:5206 1:N:0:TTGCAACG+CAGAACTG
CGGATCCCCGATCCGTGGACTTGTCAGCGACTAAGGAAACAGACGATGATTTCGCTGAGGTATTTTGACATTATTCCCTCAGCATACATACGTGCAGGAAATGCTCACCGTTAAGTCTGATGACGTGAACGGTCGTACCAAGATGTATAAAAACATCGTGGACGGCAACCATCAGATGGAGCCGGGCATGCCAGAATCCTTCAACGTATTGTTGAAAGAGATTCGTTCGCTGGGTATCAACATCGAACTGGAAGACGAGTAATTCTCGCTCAAACAGGTCACTGCTGTCGGGTTAAAACCCGGCAGCGGATTGTGCTAACTCCGACGGGAGCAAATCCGTGAAAGATTTATTAAAGTTT
+
GGGGGGGGGGGGGGGGGGGGGGGGGGGGGGGGGGGGGGGGGGGGGGGGGGGGGGGGGGGGGGGGGGGGGGGGGGGGGGGGGGGGGGGGGGGGGGGGGGGGGGGGG@GGGGGGGGGGGGGGGGGGGGGGGGGGGGGGGGGGGGGGGGGGGGGGGGGGGGGGGGGGGGGGGGGGGGGGGGGGGGGGGGGGGGGGGGGGGGGGGGGGGGGGGGGGGGGGGGGGGGGGGGGGGGGGGGGGGGGGGGGGGGGGGGGGGGGGGGGGGGFGGGGGGGGGGGGGGGGGGGGGGGGGGGGGGGF@GGGGGGGGGGGGGGGGGGGGGGGGGGGGGGGGGGGGGGGGGGGGGGGGGGGGGGGGGGGGFGG
@M03461:520:000000000-LPCRK:1:1101:7117:5219 1:N:0:TTGCAACG+CAGAACTG
CGGATCCCCGATCCGTGGACTTGTCAGCGACTGAGGAAACAGACCCGTAATTTGCTGAGGATCGAGTATGCGTAGGCCTCAGCGTTCGGGAATGCAGGAAATGCTCACCGTTAAGTCTGATGACGTGAACGGTCGTACCAAGATGTATAAAAACATCGTGGACGGCAACCATCAGATGGAGCCGGGCATGCCAGAATCCTTCAACGTATTGTTGAAAGAGATTCGTTCGCTGGGTATCAACATCGAACTGGAAGACGAGTAATTCTCGCTCAAACAGGTCACTGCTGTCGGGTTAAAACCCGGCAGCGGATTGTGCTAACTCCGACGGGAGCAAATCCGTGAAAGATTTATTAAAGTTT
+
GGGGGGGGGGGGGGGGGGGGGGGGGGGGGGGGGGGGGGGGGGGGGGGGGGGGGGGGGGGGGGGGGGGGGGGGGGGGGGGGGGGGGGGGGGGGGGGGGGGGGGGGGGGGGGGGGGGGGGGGGGGGGGGGGGGGGGGGGGGGGGGGGGGGGGGGGGGGGGGGGGGGGGGGGGGGGGGGGGGGGGGGGGGGGGGGGGGGGGGGGGGGGGGGGGGGGGGGGGGGGGGGGGGGGGGGGGGGGGGGGGGGGGGGGGGGGGGGGGGGGGGGGGGGGGGGGGGGGFGFGGGGGGGGGGGGGGGGGGGGGGGGGGGGGGGGGGGGGGGGGGGGGGGGGGGGGGGGGGGGGGGGGGGGGGGGGGGGGGG
@M03461:520:000000000-LPCRK:1:1101:16685:5222 1:N:0:TTGCAACG+CAGAACTG
CGGATCCCCGATCCGTGGACTTGTCAGCGACTGAGGAAACAGACCGCAAGAGCGCTGAGGAATACACTTTGTACTCCCTCAGCATCTAATGATGCAGGAAATGCTCACCGTTAAGTCTGATGACGTGAACGGTCGTACCAAGATGTATAAAAACATCGTGGACGGCAACCATCAGATGGAGCCGGGCATGCCAGAATCCTTCAACGTATTGTTGAAAGAGATTCGTTCGCTGGGTATCAACATCGAACTGGAAGACGAGTAATTCTCGCTCAAACAGGTCACTGCTGTCGGGTTAAAACCCGGCAGCGGATTGTGCTAACTCCGACGGGAGCAAATCCGTGAAAGATTTATTAAAGTTT
+
GGGGGGGGGGGGGGGGGGGGGGGGGGGGGGGGGGGGGGGGGGGGGGGGGGGGGGGGGGGGGGGGGGGGGGGGGGGGGGGGGGGGGGGGGGGGGGGGGGGGGGGGGGGGGGGGGGGGGGGGGGGGGGGGGGGGGGGGGGGGGGGGGGGGGGGGGGGGGGGGGGGGGGGGGGGGGGGGGGGGGGGGGGGGGGGGGGGGGGGGGGGGGGGGGGGGGGGGGGGGGGGGGGGGGGGGGGGGGGGGGGGGGGFGGGGGGGGGGGGGGGGGGGGGGGGGGGGGGGGGGGGGGEGGGGGGGGGGGGGGGGGGGGGGGGGGGGGGGGGGGGGGGGGGGGGGGGGGGGGGGGGGGGGGGGGGGGGGGGG
@M03461:520:000000000-LPCRK:1:1101:22239:5230 1:N:0:TTGCAACG+CAGAACTG
CGGATCCCCGATCCGTGGACTTGTCAGCGACTGAGGAAACAGACTTTTGTTTGGCTGAGGAGTTAGGATTGGTTTTCCTCAGCCATGACGGCTGCAGGAAATGCTCACCGTTAAGTCTGATGACGTGAACGGTCGTACCAAGATGTATTAAAACATCGTGGACGGCAACCATCAGATGGAGCCGGGCATGCCAGAATCCTTCAACGTATTGTTGAAAGAGATTCGTTCGCTGGGTATCAACATCGAACTGGAAGACGAGTAATTCTCGCTCAAACAGGTCACTGCTGTCGGGTTAAAACCCGGCAGCGGATTGTGCTAACTCCGACGGGAGCAAATCCGTGAAAGATTTATTAAAGTTT
+
GGGGGGGGGGGGGGGGGGGGGGGGGGGGGGGGGGGGGGGGGGGGGGGGGGGGGGGGGGGGFGGGGGGGGGGGGGGGGGGGGGGGGGGGGGGGGGGGGGGGGGGGG6GGGGGGGGGGGGGGGGGGGGGGGGGGGGGGGGGGGGGGGGGGGGGGGGGFGGGGFGGGGGGGGGGGGGGGGGGGGGGGGGGGGGGGGGGGGGGGGGGGGGGGGGGGGGGGGGGGGGGGGGGGGGGGGGGGGGGGGGGGGGGGGGGGGGFGGGGGGGGGGGGGGGGGGGGGGGGGGGGGGGGGGGGGFGGEGGGGGGGGGGGGGGGGGGGGGGGGGGGGGGGGGGGGGGGGGGGGGGGGGGGGGGGGGGGGGGG
@M03461:520:000000000-LPCRK:1:1101:11254:5233 1:N:0:TTGCAACG+CAGAACTG
CGGATCCCCGATCCGTGGACTTGTCAGCGACTGAGGAAACAGACACTTGGACTGCTGAGGCGTCTAATTACAGACGCCTCAGCATTTATTAATGCAGGAAATGCTCACCGTTAAGTCTGATGACGTGAACGGTCGTACCAAGATGTATAAAAACATCGTGGACGGCAACCATCAGATGGAGCCGGGCATGCCAGAATCCTTCAACGTATTGTTGAAAGAGATTCGTTCGCTGGGTATCAACATCGAACTGGAAGACGAGTAATTCTCGCTCAAACAGGTCACTGCTGTCGGGTTAAAACCCGGCAGCGGATTGTGCTAACTCCGACGGGAGCAAATCCGTGAAAGATTTATTAAAGTTT
+
GGGGGGGGGGGGGGGGGGGGGGGGGGGGGGGGGGGGGGGGGGGGGGGGGGGGGGGGGGGGGGGGGGGGGGGGGGGGGGGGGGGGGGGGGGGGGGGGGGGGGGGGGGGGGGGGGGGGGGGGGGGGGGGGGGGGGGGGGGGGGGGGGGGGGGGGGGGGGGGGGGGGGGGGGGGGGGGGGGGGGGGGGGGGGGGGGGGGGGGGGGGGGGFGGGGGGGGGGGGGGGGGGGGGGGGGGGGGGGGGGGGGGGGGGGGGGGGGGGGGGGGGGGGGGGGGGGGGGGGGGGGGGGGGGGGGGGGGGGGGGGGGGGGGGGGGGGGGGGGGGGGGGGGGGGGGGGGGGGGGGGGGGGGGGGGGGGGGCGG
@M03461:520:000000000-LPCRK:1:1101:13764:5255 1:N:0:TTGCAACG+CAGAACTG
CGGATCCCCGATCCGTGGACTTGTCAGCGACTGAGGAAACAGACCCTAACATTGCTGAGGTGATTCATTGCTAACACCTCAGCTGTGCATACTGCAGGAAATGCTCACCGTTAAGTCTGATGACGTGAACGGTCGTACCAAGATGTATAAAAACATCGTGGACGGCAACCATCAGATGGAGCCGGGCATGCCAGAATCCTTCAACGTATTGTTGAAAGAGATTCGTTCGCTGGGTATCAACATCGAACTGGAAGACGAGTAATTCTCGCTCAAACAGGTCACTGCTGTCGGGTTAAAACCCGGCAGCGGATTGTGCTAACTCCGACGGGAGCAAATCCGTGAAAGATTTATTAAAGTTT
+
GGGGGGGGGGGGGGGGGGGGGGGGGGGGGGGGGGGGGGGGGGGGGGGFGGGGGGGGGGGGGGGGGGGGGGGGGGG7GGGGGGGGGGGGGGGGGGGGGGGGGGGGGGGGGGGGGGGGGGGGGGGGGGGGGGGGGGGGGGGGGGGGGGGGGGGGGGGGGGGGGGGGGGGGGGGGGGGGGGGGGGGGGGGGGGGGGGGGGGGGGGGGGGGGGGGGGGGGGGGGGGGGGGGGGGGGGGGGGGGGGGGGGGGGGGGGGGGGGGGGGGGGGFGGGGGGGGGGGGGGGGGGGGGGGGGGGGGGGGGGGGGGGGGGGGGGGGGGGGGGGGGGGGGGGGGGGGGGGGGGGGGGGGGGGGGGGGGGGGG
@M03461:520:000000000-LPCRK:1:1101:27213:5257 1:N:0:ATGCAACG+CAGAACTG
CGGATCCCCGATCCGTGGACTTGTCAGCGACTGAGGAAACAGACATAGTTTACGCTGAGGTAGTTCAAGTTCTGGACCTCAGCTAACTCATTTGCAGGAAATGCTCACCGTTAAGTCTGATGACGTGAACGGTCGTACCAAGATGTATAAAAACATCGTGGACGGCAACCATCAGATGGAGCCGGGCATGCCAGAATCCTTCAACGTATTGTTGAAAGAGATTCGTTCGCTGGGTATCAACATCGAACTGGAAGACGAGTAATTCTCGCTCAAACAGGTCACTGCTGCCGGGTTTTAACCCGACAGCGGATTGTGCTAACTCCGACGGGAGCAAATCCGTGAAAGATTTATTAAAGTTT
+
GGGGGGGGGGGGGGGGGGGGGGGGGGGGGGGGGGGGGGGGGGGGGGGGGGGGGGGGGGGGGGGGGGGGGGGGGGGGGGGGGGGGGGGGGGGGGGGGGGGGGGGGGG@GGGGGGGGGGGGGGGGGGGGGGGGGGGGGGGGGGGGGGGGGGGGGGGGGGGGGGFGGGGGGGGGGGGGGGGGGGGGGGGGGGGGGGGGGGGGGGGGGGGGGGGGGGGGGGGGGGGGGGGGGGGGGGGGGGGGGGGGGGGFGGGGGGGGGGGGGGGGGGGGGGGGGGGGGGGGGGGG?GGGGGGGGGGGGGGGGGGGGGGGGGGGGGGGGGGGGGGGGGGGGGGGGGGGCGGGGGGGGGGGGGGGGGGGGGGG
@M03461:520:000000000-LPCRK:1:1101:14106:5257 1:N:0:TTGCAACG+CAGAACTG
CGGATCCCCGATCCGTGGACTTGTCAGCGACTGAGGAAACAGACAAGGACTTCGCTGAGGGCTCGCGCAATTTAAACCTCAGCACCCGGTACTGCAGGAAATGCTCACCGTTAAGTCTGATGACGTGAACGGTCGTACCAAGATGTATAAAAACATCGTGGACGGCAACCATCAGATGGAGCCGGGCATGCCAGAATCCTTCAACGTATTGTTGAAAGAGATTCGTTCGCTGGGTATCAACATCGAACTGGAAGACGAGTAATTCTCGCTCAAACAGGTCACTGCTGTCGGGTTAAAACCCGGCAGCGGATTGTGCTAACTCCGACGGGAGCAAATCCGTGAAAGATTTATTAAAGTTT
+
GGGGGGGGGGGGGGGGGGGGGGGGGGGGGGGGGGGGGGGGGGGGGGGGGGGGGGGGGGGGGGGGGGGGGGGGGGG@GGGGGGGGGGGGGGGGGGGGGGGGGGGGGGGGGGGGGGGGGGGGGGGGGGGGGGGGGGGGGGGGGGGGGGGGGGGGGGGGGGGGGGGGGGGGGGGGGGGGGGGGGGGGGGGGGGGGGGGGGGGGGGGGGGGGGGGGGGGGGGGGGGGGGGGGGGGGGGGGGGGGGGGGGGGGGGGGGGGGGGGGGGGGGGGGGGGGGGGGGGGGGGG?GGGGGGGGGGGDGGGGGGGGGGGGGGGGGGGGGGGGGGGGGGGGGGGGGGGGGGGGGGGGGGGGGGGGGGGGGGG
@M03461:520:000000000-LPCRK:1:1101:27014:5287 1:N:0:TTGCAACG+CAGAACTG
CGGATCCCCGATCCGTGGACTTGTCAGCGACTGAGGAAACAGACACAGATTACGCTGAGGAAATCTTAAGTCACCACCTCAGCTTCCAAACATGCAGGAAATGCTCACCGTTAAGTCTGATGACGTGAACGGTCGTACCAAGATGTATAAAAACATCGTGGACGGCAACCATCAGATGGAGCCGGGCATGCCAGAATCCTTCAACGTATTGTTGAAAGAGATTCGTTCGCTGGGTATCAACATCGAACTGGAAGACGAGTAATTCTCGCTCAAACAGGTCACTGCTGTCGGGTCAAAACCCGGCAGCGGATTGTGCTAACTCCGACGGGAGCAAATCCGTGAAAGATTTATTAAAGTTT
+
GGGGGGGGGGGGGGGGGGGGGGGGGGGGGGGGGGGGGGGGGGGGGGGGGGGGGGGGGGGGGGGGGGGGGGGGGGG?G?GGGGGGGGGGGGGGGGGGGGGGGGGGGGGGGGGGGGGGGCGGGGGGGGGFGGGGGGGGGGGGGGGGGGGGGGGGGGGGGGGGGGGGGGGGGGGGGGGGGGGGGGGGGGGGGGGGGGGGGGGFGGGGGGGGGGGGGGGGGGGGGGGGGGGGGGDGGGFGDGGGGGFGGGFGGGGGGGFGGGGGGGGGGGGFFGGGGGGGGGGGGGGGGDGGGGGGGCGGGGGGGGGGGGGGGGGGGGGGGGGGGGGGGGGGGGGGGGF:DGGGGGGGGGGGGGGGGGGGGGG
@M03461:520:000000000-LPCRK:1:1101:23579:5297 1:N:0:TTGCAACG+CAGAACTG
CGGATCCCCGATCCGTGGACTTGTCAGCGACTGAGGAAACAGACAAGCGTGTGGCTGAGGCGCCGACTCTATTTGACCTCAGCATCTATGGGTGCAGGAAATGCTCACCGTTAAGTCTGATGACGTGAACGGTCGTACCAAGATGTATAAAAACATCGTGGACGGCAACCATCAGATGGAGCCGGGCATGCCAGAATCCTTCAACGTATTGTTGAAAGAGATTCGTTCGCTGGGTATCAACATCGAACTGGAAGACGAGTAATTCTCGCTCAAACAGGTCACTGCTGTCGGGTTAAAACCCGGCAGCGGATTGTGCTAACTCCGACGGGAGCAAATCCGTGAAAGATTTATTAAAGTTT
+
GGGGGGGGGGGGGGGGGGGGGGGGGGGGGGGGGGGFGGGGGGGGGGGGGGGGGGGGGGGGGGGGGGGGGGGGGGFGGGGGGGGGGGGFGGGGGGGGGGGGGGGGGGGGGGGGGGGGGGGGGGGGGGGGGGGGGGGGGGGGGGGGGGGGGGGGGGGGGGGGGGGGGFGGGGGGGGGGGGGGGGGGGGGGGGGGGGGGGGGGGGGGGGGGGGGGGGGGGGGGGGGGGGGGGGGGGGGGGGGGGGGGGGGGGGGGGGGGGGGGGGGGGFGGGGGGGGGGGFGFGGGGGGGGGDFGGGGGGGGGGGDGGGGGGGGGGGGGGGGGGGGGGGGGGGGGGGGGGGGGGGGGGFGGGGGGGGGGGGG
@M03461:520:000000000-LPCRK:1:1101:13182:5297 1:N:0:TTGCAACG+CAGAACTG
CGGATCCCCGATCCGTGGACTTGTCAGCGACTGAGGAAACAGACGTTTCAATCGCTGAGGTAGCTTAGCTATCGTCCCTCAGCTCGCTTTTGTGCAGGAAATGCTCACCGTTAAGTCTGATGACGTGAACGGTCGTACCAAGATGTATAAAAACATCGTGGACGGCAACCATCAGATGGAGCCGGGCATGCCAGAATCCTTCAACGTATTGTTGAAAGAGATTCGTTCGCTGGGTATCAACATCGAACTGGAAGACGAGTAATTCTCGCTCAAACAGGTCACTGCTGTCGGGTTAAAACCCGGCAGCGGATTGTGCTAACTCCGACGGGAGCAAATCCGTGAAAGATTTATTAAAGTTT
+
GGGGGGGGGGGGGGGGGGGGGGGGGGGGGGGGGGGGGGGGGGGGGGGGGGGGGGGGGGGGG<CFGGGGGGGGGGGGGGGGGGGGGGGGGGGGGGGGGGGGGGGGGGGGGGGGGGGGGGGGGGGGGGGGGGGGGGGGGGGGGGGGGGGGGGGGGGGGGGGGFGGGGGGGGGGGGGGGGGGGGGGGGGGGGGGGGGGGGGGGGGGGGGGGGGGGGGGGGGGGGGGGGGGGGGGGGGGGGGGGGGGGGGFGGGGGGGGGGGGGGGGGGGGGGGGGGGGGGGGGGGGGGGGGGGGGGGGGGGGGGGGGGGGGGGGGGGGGGGGGGGGGGGGGGGGGGGGGGGGGGGGGGGGGGGGGGGGGGGG
@M03461:520:000000000-LPCRK:1:1101:17653:5302 1:N:0:TTGCAACG+CAGAACTG
CGGATCCCCGATCCGTGGACTTGTCAGCGACTGAGGAAACAGACCTCATCTTGGCTGAGGAGGACATGCCACCGATCCTCAGCTCTGTCTAATGCAGGAAATGCTCACCGTTAAGTCTGATGACGTGAACGGTCGTACAAAGATGTATAAAAACATCGTGGACGGCAACCATCAGATGGAGCCGGGCATGCCAGAATCCTTCAACGTATTGTTGAAAGAGATTCGTTCGCTGGGTATCAACATCGAACTGGAAGACGTGTAATTCTCGCTCAAACAGGTCACTGCTGTCGGGTTAAAACCCGGCAGCGGATTGTGCTAACTCCGACGGGAGCAAATCCGTGAAAGATTTATTAAAGTTT
+
GGGGGGGGGGGGGGGGGGGGGGGGGGGGGGGGGGGGGGGGGGGGGGGGGGGGGGGGGGGGGGGGGGGGGGGGGGGGGGGGGGGGGGGGGGGGGGGGGGGGGGGGGGGGGGGGGGGGGGGGGGGGGGGGGGGGGGGGGGGGGGGGGGGGGGGGGGGGGGGGGGGFGGGGGGGGGGGGGGGGGGGGGGGGGGGGGGGGGGGGGGGGGGGGGGGGGGGGGGGGGGGGGGGGGGGGGGGGGGGGGGGGGGGGGGGGGGGGGGGGGGGGGGGGGGGGGGGGGGGGGGGGGGGGGGGGGGGGGCGGGGGGGGGGGGGGGGGGGGGGGGGGGGGGGGGGGGGGGGGGGGGGGGGGGGGGGGGGGGG
@M03461:520:000000000-LPCRK:1:1101:11797:5320 1:N:0:TTGCAACG+CAGAACTG
CGGATCCCCGATCCGTGGACTTGTCAGCGACTGAGGAAACAGACTAACGCTCGGCTGAGGTGCAGTGCCAGGGTCTCCTCAGCCAGGAGACATGCAGGAAATGCTCACCGTTAAGTCTGATGACGTGAACGGTCGTACCAAGATGTATAAAAACATCGTGGACGGCAACCATCAGATGGAGCCGGGCATGCCAGAATCCTTCAACGTATTGTTGAAAGAGATTCGTTCGCTGGGTATCAACATCGAACTGGAAGACGAGTAATTCTCGCTCAAACAGGTCACTGCTGTCGGGTTAAAACCCGGCAGCGGATTGTGCTAACTCCGACGGGAGCAAATCCGTGAAAGATTTATTAAAGTTT
+
GGGGGGGGGGGGGGGGGGGGGGGGGGGGGGGGGGGGGGGGGGGGGGGGGGGGGGGGGGGGGGGGGGGGGGGGGGG;GGGGGGGGGGGGGGGGGGGGGGGGGGGGGGGGGGGGGGGGGGGGGGGGGGGGGGGGGGGGGGGGGGGGGGGGGGGGGGGGGGGGGGGGGGGGGGGGGGGGGGGGGGGGGGGGGGGGGGGGGGGGGGGGGGGGGGGGGGGGGGGGGGGGGGGGGGGGGGGGGGGGGGGGGGGGGGGGGGGGGGGGGGGGGGGGGGGGGGGGGGGGGGG?GGGGGGGGGGGGGGGGGGGGGGGGGGGGGGGGGGGGGGGGGGGGGGGGFGGGGGGGGGGGGGGGGGGGGGGGGGG
@M03461:520:000000000-LPCRK:1:1101:5592:5332 1:N:0:TTGCAACG+CAGAACTG
CGGATCCCCGATCCGTGGACTTGTCAGCGACTGAGGAAACAGACTCTACCAGGGCTGAGGGAAACCGTGTGTTGATCCTCAGCTATTGTAGATGCAGGAAATGCTCACCGTTAAGTCTGATGACGTGAACGGTCGTACCAAGATGTATAAAAACATCGTGGACGGCAACCATCAGATGGAGCCGGGCATGCCAGAATCCTTCAACGTATTGTTGAAAGAGATTCGTTCGCTGGGTATCAACATCGAACTGGAAGACGAGTAATTCTCGCTCAAACAGGTCACTGCTGTCGGGTTAAAACCCGGCAGCGGATTGTGCTAACTCCGACGGGAGCAAATCCGTGAAAGATTTATTAAAG
+
GGGGGGGGGGGGGGGGGGGGGGGGGGGGGGGGGGGGGGGGGGGGGGGGGGGGGGGGGGGGGGGGGGGGGGGGGGGGGG1GGGGGGGGGGGGGGGGGGGGGGGGGGGGGGGGGGGGGGGGGGGGGGGGGGGGGGGGGGGGGGGGGGGGGGGGGGGGGGGGGFGGGGGGGGGGGGGGGGGGGGGGGGGGGGGGGGGGGGGGGGGGGGGGGGGGGGGGGGGGGGGGGGGGGGGGGGGGGGGGGGGGGGFFGGGGGGGGGGGGGGGGGGGGGGGGGGGGGGGGGGGGGGGGGGGGGGGF7GGGGGGGGGGEGGGGGGGGGGGGGGGGGGGGGGGGGGGFCGGGGGGGGGGGGGGGGGGFC
@M03461:520:000000000-LPCRK:1:1101:25019:5343 1:N:0:TTGCAACG+CAGAACTG
CGGATCCCCGATCCGTGGACTTGTCAGCGACTGAGGAAACAGACCTTTAAGCTGCTGAGGGACGCACCCTGATTGTCCTCAGCTCTGGTATGTGCAGGAAATGCTCACCGTTAAGTCTGATGACGTGAACGGTCGTACCAAGATGTATAAAAACATCGTGGACGGCAACCATCAGATGGAGCCGGGCATGCCAGAATCCTTCAACGTATTGTTGAAAGAGATTCGTTCGCTGGGTATCAACATCGAACTGGAAGACGAGTAATTCTCGCTCAAACAGGTCACTGCTGTCGGGTTAAAACCCGGCAGCGGATTGTGCTAACTCCGACGGGAGCAAATCCGTGAAAGATTTATTAAAGTTT
+
GGGGGGGGGGGGGGGGGGGGGGGGGGGGGGGGGFGGGGGGGGGGGGGGGGGGGGGGGGGGGGGGGGGGGGGGGGGGGGGGGGGGGGGGGGGGGGGGGGGGGGGGGGGGGGGGGGGGGGGGGGGGGGGGGGGGGGGGGGGGGGGGGGGGGGGGGGGGGGGGGGGGGGGGGGGGGGGGGGGGGGGGGGGGGGGGGGGGGGGGGGGGGGGGGGGGGGGGGGGGGGGGGGGGGGGGGGGGGGGGFGGGGGGGGGGGGGGDGGGGGGGGGGGGGGGGGGGGGGGGGGG?GGGGGGGGGGGGGGGGGGGDGGGGGGGGGGGGGGGGGGGGGGGGGGGGGGGGGGGGGGGGGGGGGGGGGGGGGGG
@M03461:520:000000000-LPCRK:1:1101:8373:5354 1:N:0:TTGCAACG+CAGAACTG
CGGATCCCCGATCCGTGGACTTGTCAGCGACTGAGGAAACAGACCATACAACAGCTGAGGACGTTTCGCAGAAGTGCCTCAGCATTACGAGATGCAGGAAATGCTCACCGTTAAGTCTGGTGACGTGAACGGTCGTACCAAGATGTATAAAAACATCGTGGACGGCAACCATCAGATGGAGCCGGGCATGCCAGAATCCTTCAACGTATTGTTGAAAGAGATTCGTTCGCTGGGTATCAACATCGAACTGGAAGACGAGTAATTCTCGCTCAAACAGGTCACTGCTGTCGGGTTAAAACCCGGCAGCGGATTGTGCTAACTCCGACGGGAGCAAATCCGTGAAAGATTTATTAAAGTTT
+
GGGGGGGGGGGGGGGGGGGGGGGGGGGGGGGGGGGGGGGGGGGGGGGGGGGGGGGGGGGGGGGGGGGGGGGEGGGGGGGGGGGGGGGGGGGGGGGGGGGGGGGGGGGGGGGGGGGGGGGGGGGGGGGGGGGGGGGGGGGGGGFGGGGGGGGGGGGGGGGGGGGGGGGGGGFGGGGGGGGGGGGGGGGGGGGGGGGGGGGGGGGGGGGGGGGGGGGGGGGGGGGGGGGGGGGGGGGGGGGGGGGGGGGGGGGGGGGGGGGGGGGGGGGGGGGGGGGGGGGGGGG?GGGGGGGGGGGGGGGGGGGGGGGGGGGGGGGGGGGGGGGGGGGGGGGGGGGGGGGGGGGGGGGGGGGGGGGGGGG
@M03461:520:000000000-LPCRK:1:1101:5720:5355 1:N:0:TTGCAACG+CAGAACTG
CGGATCCCCGATCCGTGGACTTGTCAGCGACTGAGGAAACAGACAAAAACTCTGCTGAGGCCTTTTAAACGAGGCTCCTCAGCGAAAGCGTATGCAGGAAATGCTCACCGTTAAGTCTGATGACGTGAACGGTCGTACCAAGATGTATAAAAACATCGTGGACGGCAACCATCAGATGGAGCCGGGCATGCCAGAATCCTTCAACGTATTGTTGAAAGAGATTCGTTCGCTGGGTATCAACATCGAACTGGAAGACGAGTAATTCTCGCTCAAACAGGTCACTGCTGTCGGGTTAAAACCCGGCAGCGGATTGTGCTAACTCCGACGGGAGCAAATCCGTGAAAGATTTATTAAAGTTT
+
GGGGGGGGGGGGGGGGGGGGGGGGGGGGGGGGGGGGGGGGGGGGGGGGGGGGGGGGGGGGGGGGGGGGGGGGGGG@GGGGGGGGGGFGGGGGGGGGGGGGGGGGGGGGGGGGEFGGGGGGGGGGGFGGGGGGGGGGGGGGGGGFGGGGGGGGGGGGGGGGGGGGGGGGGGGGGGGGGGGGGGGGGGGGGGGGGGGGGGGGGGGGGGGGGGGGGGGGGGGGGGGGGGGGGGGGGGGGGGGGGGGGEFFFGGGGGGGGGGGGGGGGGGGGFGGGGGGGGGGGGGGGGGGGGGGGGGGEGFF7GGGGGGGGGGGGGGGGGGGGGGGGGGGGGGGGGGEBGGGGGGGGGGGGGGGGGGGE,GG
@M03461:520:000000000-LPCRK:1:1101:20429:5375 1:N:0:TTGCAACG+CAGAACTG
CGGATCCCCGATCCGTGGACTTGTCAGCGACTGAGGAAACAGACCGATGCAGGGCTGAGGGAATGTTCGACGATGTCCTCAGCTATGATAGATGCAGGAAATGCTCACCGTTAAGTCTGATGACGTGAACGGTCGTACCAAGATGTATAAAAACATCGTGGACGGCAACCATCAGATGGAGCCGGGCATGCCAGAATCCTTCAACGTATTGTTGAAAGAGATTCGTTCGCTGGGTATCAACATCGAACTGGAAGACGAGTAATTCTCGCTCAAACAGGTCGCTGCTGTCGGGTTAAAACCCGGCAGCGGATTGTGCTAACTCCGACGGGAGCAAATCCGTGAAAGATTTATTAAAG
+
GGGGGGGGGGGGGGGGGGGGGGGGGGGGGGGGGGGGGGGGGGGGGGGGGGGGGGGGGGGGGCFGGGGGGGGGGGGGGGGGGGGGGGGGGGGGGGGGGGGGGGGGGGGGGGGGGGGGGGGGGGGGGGGGGGGGGGGGGGGGGGGGGGGGGGGGGGGGGGGGGGGGGGGGGGGGGGGGGGGGGGGGGGGGGGGGGGGGGGGGGGGGGGGGGGGGGGGGGGGGGGGGGGGGGGGGGGGGGGGGGGGGGGGGGGGGGGGGGGGGGGGGGGGGGGGGGFGGGGDGGGGGGGGGGGGGGFFGGGGGGGGGGGGGGGGGGGGGGGGGGGGGGGGGGGGGGGGGGGGGGGGGGGGGGGGGGGGF
@M03461:520:000000000-LPCRK:1:1101:23626:5390 1:N:0:TTGCAACG+CAGAACTG
CGGATCCCCGATCCGTGGACTTGTCAGCGACTGAGGAAACAGACATGGCCAATGCTGAGGATCTTATAGAAACACACCTCAGCAAGTGAGTCTGCAGGAAATGCTCACCGTTAAGTCTGATGACGTGAACGGTCGTACCAAGATGTATAAAAACATCGTGGACGGCAACCATCAGATGGAGCCGGGCATGCCAGAATCCTTCAACGTATTGTTGAAAGAGATTCGTTCGCTGGGTATCAACATCGAACTGGAAGACGAGTAATTCTCGCTCAAACAGGTCACTGCTGTCGGGTTAAAACCCGGCAGCGGATTGTGCTAACTCCGACGGGAGCAAATCCGTGAAAGATTTATTAAAGTTT
+
GGGGGGGGGGGGGGGGGGGGGGGGGGGGGGGGGGGFGGGGGGGGGGGGGGGGGGGGGGGGGDGGFGGGGGGGGGG@GGGGGGGGGGGGGGGGGGGGGGGGGGGGGGGGGGGGGGGGGGGGGGGGGGGGGGGGGGGGGGGGGGGGGGGGGGGGGGGGGGGGGGGGGGGGGGGGGGGGGGGGGGGGGGGGGGGGGGGGGGGGGGGGGGGFGGGGGGGFGGGGGGGGGGGGGGGGGGGGGGGGGGGGGFGGGGFGGGGGGGGGGGGGGGGGGGGGGGGFGGF?GGGGFGGGGGGGGGF@FCGGGGGGGGGFGGGGGGGGGGGGGGGGGGGFAGGGGGGGGGGGGGGGGFGGGGGGGGFGGGG
@M03461:520:000000000-LPCRK:1:1101:14242:5392 1:N:0:TTGCAACG+CAGAACTG
CGGATCCCCGATCCGTGGACTTGTCAGCGACTGAGGAAACAGACTAAGAATGTGCTGAGGCAGGTATTTGTAAACGCCTCAGCCATCGCTTATGCAGGAAATGCTCACCGTTAAGTCTGATGACGTGAACGGTCGTACCAAGATGTATAAAAACATCGTGGACGGCAACCATCAGATGGAGCCGGGCATGCCAGAATCCTTCAACGTATTGTTGAAAGAGATTCGTTCGCTGGGTATCAACATCGAACTGGAAGACGAGTAATTCTCGCTCAAACAGGTCACTGCTGTCGGGTTAAAACCCGGCAGCGGATTGTGCTAACTCCGACGGGAGCAAATCCGTGAAAGATTTATTAAAGTTT
+
GGGGGGGGGGGGGGGGGGGGGGGGGGGGGGGGGGGGGGGGGGGGGGGGGGGGGGGGGGGGGGGGGGGGGGGGGGG@GGGGGGGGGGGGGGGGGGGGGGGGGGGGGGGGGGGGGGGGGGGGGGGGGGGGGGGGGGGGGGGGGGGGGGGGGGGGGGGGGGGGGGGGGGGGGGGGGGGGGGGGGGGGGGGGGGGGGGGGGGGGGGGGGGGGGGGGGGGGGGGGGGGGGGGGGGGGGGGGGGGGGGFGGGGGGGGGGGGGGGGGGGGGGGGGGGGGGGGGGGGGGGGGGGGGGGGGGGGEGGGGGGGGGGGGGGGGGGGGGGGGGGGGGGGGGGGGGGGGGGGGGGGGGGGGGGGGGGGGGGG
@M03461:520:000000000-LPCRK:1:1101:14000:5398 1:N:0:TTGCAACG+CAGAACTG
CGGATCCCCGATCCGTGGACTTGTCAGCGACTGAGGAAACAGACTGACTTGCGGCTGAGGCATTTCGGAATAGTTGCCTCAGCTTGAGGGAGTGCAGGAAATGCTCACCGTTAAGTCTGATGACGTGAACGGTCGTACCAAGATGTATAAAAACATCGTGGACGGCAACCATCAGATGGAGCCGGGCATGCCAGAATCCTTCAACGTATTGTTGAAAGAGATTCGTTCGCTGGGTATCAACATCGAACTGGAAGACGAGTAATTCTCGCTCAAACAGGTCACTGCTGTCGGGTTAAAACCCGGCAGCGGATTGTGCTAACTCCGACGGGAGCAAATCCGTGAAAGATTTATTAAAGTTT
+
GGGGGGGGGGGGGGGGGGGGGGGGGGGGGGGGGGGGGGGGGGGGGGGGGGGGGGGGGGGGGGGGGGGGGGGGGGGGGGGGGGGGGGGGGGGGGGGGGGGGGGGGGGGGGGGGGGGGGGGGGGGGGGGGGGGGGGGGGGGGGGGGGGGGGGGGGGGGGGGFGGGGGGGGGGGGGGGGGGGGGGGGGGGGGGGGGGGGGGGGGGGGGGGGGGGGGGGGGGGGGGGGGGGGGGGGGGGGGGGGGGGGGGGGGGGGGGGGGGGGGGGGGGGGGGGGGGGGGGGGGGGGGGGGGGGGGGGCGGGGGGGGGGGGGGGGGGGGGGGGGGGGGGGGGGGGGGGGGGGGGGGGGGGGGGGGGGGGGGG
@M03461:520:000000000-LPCRK:1:1101:7741:5398 1:N:0:TTGCAACG+CAGAACTG
CGGATCCCCGATCCGTGGACTTGTCAGCGACTGAGGAAACAGACTAAAGAAGGGCTGAGGGAGTCGAGATGAGGTTCCTCAACCCAGAAGTATGCAGGAAATGCTCACCGTTAAGTCTGATGACGTGAACGGTCGTACCAAGATGTATAAAAACATCGTGGACGGCAACCATCAGATGGAGCCGGGCATGCCAGAATCCTTCAACGTATTGTTGAAAGAGATTCGTTCGCTGGGTATCAACATCGAACTGGAAGACGAGTAATTCTCGCTCAAACAGGTCACTGCTGTCGGGTTAAAACCCGGCAGCGGATTGTGCTAACTCCGACGGGAGCAAATCCGTGAAAGATTTATTAAAGTTT
+
GGGGGGGGGGGGGGGGGGGGGGGGGGGGGGGGGGGGGGGGGGGGGGGGGGGGGGGGGGGGGGGGGGGGGGGGGGG@GGGGGGGGGGGGGGGGGGGGGGGGGGGGGGGGGGGGGGGGGGGGGGGGGGGGGGGGGGGGGGGGGGGGGGGGGGGGGGGGGGGGGGGGGGGGGGGGGGGGGGGGGGGGGGGGGGGGGGGGGGGGGGGGGGGGGGGGGGGGGGGGGGGGGGGGGGGGGGGGGGGGGGFGGGGGGGGGGGGGGGGGGGGGGGGGGGGGGGGGGGGGGGGGGGGGGGGGGGGGGGGGGGGGGGGGGGGGGGGGGGGGGGGGGGGGGGGGGGGGGGGGGGGGGGGGGGGGGGGGGGG
@M03461:520:000000000-LPCRK:1:1101:11719:5398 1:N:0:TTGCAACG+CAGAACTG
CGGATCCCCGATCCGTGGACTTGTCAGCGACTGAGGAAACAGACAACCGCGACGCTGAGGCAAAGGCCTCCCCGTCCCTCAGCAATTTGGACTGCAGGAAATGCTCACCGTTAAGTCTGATGACGTGAACGGTCGTACCAAGATGTATAAAAACATCGTGGACGGCAACCATCAGATGGAGCCGGGCATGCCAGAATCCTTCAACGTATTGTTGAAAGAGATTCGTTCGCTGGGTATCAACATCGAACTGGAAGACGAGTAATTCTCGCTCAAACAGGTCACTGCTGTCGGGTTAAAACCCGGCAGCGGATTGTGCTAACTCCGACGGGAGCAAATCCGTGAAAGATTTATTAAAGTTT
+
GGGGGGGGGGGGGGGGGGGGGGGGGGGGGGGGGGGGGGGGGGGGGGGGGGGGGGGGGGGGGB<EBEFGGGGGGGGGGGGGGGGGGGGGGGGGGGGGGGG?GGGGGGGGGGGGGGGGGGGGGGGGGGGGGGGGGGGGGGGGGGFGGGGGGGGGGGGGGGGGGGGGGGGGGGGGGGGGGGGGGGGGGGGGGGGGGGGGGGGGGGGGGGGGGGGGGGGGFGFGGGGGGGGGGGGFGGGGGGGGGGGGGGGGFGGGGGGGGGGFGGGGGGGGGGGGGGGGGGGGGGGGFGGGGGGGGGGGGGGCEFGGGGGGGGGGGGGGGGGGGGGGGGGGGGGGGGGDGGGGGGGGGGGGGGGGGGGGGGG
@M03461:520:000000000-LPCRK:1:1101:7028:5413 1:N:0:TTGCAACG+CAGAACTG
CGGATCCCCGATCCGTGGACTTGTCAGCGACTGAGGAAACAGACTTGGCGTGGGCTGAGGATCGACGGAACAAACCCCTCAGCTTTAGCCTATGCAGGAAATGCTCACCGTTAAGTCTGATGACGTGAACGGTCGTACCAAGATGTATAAAAACATCGTGGACGGCAACCATCAGATGGAGCCGGGCATGCCAGAATCCTTCAACGTATTGTTGAAAGAGATTCGTTCGCTGGGTATCAACATCGAACTGGAAGACGAGTAATTCTCGCTCAAACAGGTCACTGCTGTCGGGTTAAAACCCGGCAGCGGATTGTGCTAACTCCGACGGGAGCAAATCCGTGAAAGATTTATTAAAGTTT
+
GGGGGGGGGGGGGGGGGGGGGGGGGGGGGGGGGGGGFGGGGGGGGGGGGGGGGGGGGGGGGGGGGGGGGCFGGGGGGGGGGGGGGGGGFGGGGGGGGGGGGGGGGGGGGGGGGGGGGGGGGGGGGGGGGGGGGGGGGGGGGGGGGGGGGGGGGGGGGGGGGGGGGGGGGGGGGGGGGGGGGGGGGGGGGGGGGGGGGGGGGGGGGGGGGGGGGGGGGGGGGGGGGGGGGGGGGGGGGGGGGGFGGGGGGGGGGGGGGGGGGGGGGGGGGGGGGGGGGGGGGGGGGGGGGGGGGGGGGGGGGGGGGGGGGGGGGGGGGGGGGGGGGGGGGGGGGGGGGGGGGGGGGGGGGGGGGGGGGGG
@M03461:520:000000000-LPCRK:1:1101:17667:5416 1:N:0:TTGCAACG+CAGAACTG
CGGATCCCCGATCCGTGGACTTGTCAGCGACTGAGGAAACAGACTTGAAACCGGCTGAGGTCAATTCGGAAATTGCCCTCAGCACTACCTGCTGCAGGAAATGCTCACCGTTAAGTCTGATGACGTGAACGGTCGTACCAAGATGTATAAAAACATCGTGGACGGCAACCATCAGATGGAGCCGGGCATGCCAGAATCCTTCAACGTATTGTTGAAAGAGATTCGTTCGCTGGGTATCAACATCGAACTGGAAGACGAGTAATTCTCGCTCAAACAGGTCACTGCTGTCGGGTTAAAACCCGGCAGCGGATTGTGCTAACTCCGACGGGAGCAAATCCGTGAAAGATTTATTAAAGTTT
+
GGGGGGGGGGGGGGGGGGGGGGGGGGGGGGGGGGGGGGGGGGGGGGGGGGGGGGGGGGGGGGGGGGGGGGGGGGGGGGG?GGGGGGGGGGGGGGGGGGGGGGGGGGGGGGGGGGG?GGGGGGGGGGGGGGGGGGGGGGGGGGGGGGGGGGGGGGGGGGGGGGGGGGGFFGGGGGGGGGGGGGGGGGGGGGGGGGGGGGGGGGGGGGGGGGGGGGGGGGGGGGGGGGGGGGGGGGGGGGGGGGGGGGGGGGGGGGGGGGGGGGGGGGGGGGGGGGGGGGGGGGGGGGGGGGGGGGGGGGGGGGGGGGGGGGGGGGGGGGGGGGGGGGGGGGGGGGGGGGGGGGGGGGGGGGGGGGGGGGG
@M03461:520:000000000-LPCRK:1:1101:14201:5437 1:N:0:TTGCAACG+CAGAACTG
CGGATCCCCGATCCGTGGACTTGTCAGCGACTGAGGAAACAGACTTCTCCCCAGCTGAGGCATATCGCTGAAGACTCCTCAGCGGCCACCAATGCAGGAAATGCTCACCGTTAAGTCTGATGACGTGAACGGTCGTACCAAGATGTATAAAAACATCGTGGACGGCAACCATCAGATGGAGCCGGGCATGCCAGAATCCTTCAACGTATTGTTGAAAGAGATTCGTTCGCTGGGTATCAACATCGAACTGGAAGACGAGTAATTCTCGCTCAAACAGGTCACTGCTGTCGGGTTAAAACCCGGCAGCGGATTGTGCTAACTCCGACGGGAGCAAATCCGTGAAAGATTTATTAAAGTTT
+
GGGGGGGGGGGGGGGGGGGGGGGGGGGGGGGGGGGGGGGGGGGGGGGGGGGGGGGGGGGGGGGGGGGGGGGGGGG8GGGGGGGGGGGGGGGGGGGGGGGGGGGGGGGGGGGGGGGGGGGGGGGGGGGGGGGGGGGGGGGGGGGGGGGGGGGGGGGGGGGGGGGGGGGGGGGGGGGGGGGGGGGGGGGGGGGGGGGGGGGFGGGGGGGGGGGGGGGGGGGGGGGGGGGGGGGGGGGGGGGGGGFGGGGGGGGGGGGGGGGGGGGGGGGGGGGGGGGGGGGGGGG?GGGGGGGGGGGCGGGGGGGGGGGGGGGGGGGGGGGGGGGGGGGGGGGGGGGGGGGGGGGGGGGGGGGGGGGGGGG
@M03461:520:000000000-LPCRK:1:1101:6332:5440 1:N:0:TTGCAACG+CAGAACTG
CGGATCCCCGATCCGTGGACTTGTCAGCGACTGAGGAAACAGACCTTCCACTTGCTGAGGCTAGTGCATATGGCAACCTCAGCTTGAAAGAATGCAGGAAATGCTCACCGTTAAGTCTGATGACGTGAACGGTCGTACCAAGATGTATAAAAACATCGTGGACGGCAACCATCAGATGGAGCCGGGCATGCCAGAATCCTTCAACGTATTGTTGAAAGAGATTCGTTCGCTGGGTATCAACATCGAACTGGAAGACGAGTAATTCTCGCTCAAACAGGTCACTGCTGTCGGGTTAAAACCCGGCAGCGGATTGTGCTAACTCCGACGGGAGCAAATCCGTGAAAGATTTATTAAAG
+
GGGGGGGGGGGGGGGGGGGGGGGGGGGGGGGGGGGGGGGGGGGGGGGGGGGGGGGGGGGGGGGGGGGGGGGGGGGGGGGGGGGGGGGGGGGGGGGGGGGGGGGGGGGGGGGGGGGGGGGGGGGGGGGGGGGDGGGGGGGGGGGGGGGGGGGGGGGGGGGGGGGGGGGGGGGGGGGGGGGGGGGGGGGGGGGGGGGGGGGGGGGGGGGGGGGGGGGGGGGGGGGGGGGGGGGGGGGGGGGGGGGGFFGGGGGGGGGGGGGGGGGGGGGGGGGGGGGGGGGGGGGGGGGGGGGGGGFBGGGGGGGGGGGGGGGGGGGGGGGGGGGGGGGGGGGGGGGGGGGGGGGGGGGGGGGGGGGF
@M03461:520:000000000-LPCRK:1:1101:11893:5466 1:N:0:TTGCAACG+CAGAACTG
CGGATCCCCGATCCGTGGACTTGTCAGCGACTGAGGAAACAGACAGAAAGACTGCTGAGGTATCAGATACAGAGGACCTCAGCTTGTGCAGATGCAGGAAATGCTCACCGTTAAGTCTGATGACGTGAACGGTCGTACCAAGATGTATAAAAACATCGTGGACGGCAACCATCAGATGGAGCCGGGCATGCCAGAATCCTTCAACGTATTGTTGAAAGAGATTCGTTCGCTGGGTATCAACATCGAACTGGAAGACGAGTAATTCTCGCTCAAACAGGTCACTGCTGTCGGGTTAAAACCCGGCAGCGGATTGTGCTAACTCCGACGGGAGCAAATCCGTGAAAGATTTATTAAAGTTT
+
GGGGGGGGGGGGGGGGGGGGGGGGGGGGGGGGGGGGGGGGGGGGGGGGGGGGGGGGGGGGG=CFFFFGGGGGGGG@GGGGGGGGGGGGGGGGGGGGGGGGGGGGGGGGGGGGGGGGGGGGGGGGGGGGGGGGGGGGGGGGGGGGGGGGGGGGGGGGGGGGGGGGGGGGGGGGGGGGGGGGGGGGGGGGGGGGGGGGGGGGGGGGGGGGGGGGGGGGGGGGGGGGGGGGGGGGGGGGGGGGGGGGGGGGGGGGGGGGGGGGGGGGGGGGGGGGGGGGGGGGGGGGGGGGGGGGGGGGGGGGGGGGGGGGGGGGGGGGGGGGGGGGGGGGGGGGGGGGGGGGGGGGGGGGGGGGGGGGGGG
@M03461:520:000000000-LPCRK:1:1101:25796:5475 1:N:0:TTGCAACG+CAGAACTG
CGGATCCCCGATCCGTGGACTTGTCAGCGACTGAGGAAACAGACTCACTTGGTGCTGAGGATTTCTCAGGACTAAACCTCAGCGCAATTGCTTGCAGGAAATGCTCACCGTTAAGTCTGATGACGTGAACGGTCGTACCAAGATGTATAAAAACATCGTGGACGGCAACCATCAGATGGAGCCGGGCATGCCAGAATCCTTCAACGTATTGTTGAAAGAGATTCGTTCGCTGGGTATCAACATCGAACTGGAAGACGAGTAATTCTCGCTCAAACAGGTCACTGCTGTCGGGTTAAAACCCGGCAGCGGATTGTGCTAACTCCGACGGGAGCAAATCCGTGAAAGATTTATTAAAGTTT
+
GGGGGGGGGGGGGGGGGGGGGGGGGGGGGGGGGGGGGGGGGGGGGGGGGGGGGGGGGGGGGGGGGGGGGGGGGGGGGGGGGGGGGGGGGGGGGGGGGGGGGGGGGGGGGGGGGGGGGGGGGGGGGGGGGGGGGGGGGGGGGGGGGGGGGGGGGGGGGGGGGGGGGGGGGGGGGGGGGGGGGGGGGGGGGGGGGGGGGGGGGGGGGGGGGGGGGGGGGGGGGGGGGGGGGGGGGGGGGGGGGGGGGGGGGGGGGGGGGGGGGGGGGGGGGGGGGGGGGGGGGGGGGGGGGFGGGGGGGGGGGGGGGGGGGGGGGGGGGGGGGGGGGGGGGGGGGGGGGGGGGGGGGGGGGGGGGGGGGGG
@M03461:520:000000000-LPCRK:1:1101:17108:5477 1:N:0:TTGCAACG+CAGAACTG
CGGATCCCCGATCCGTGGACTTGTCAGCGACTGAGGAAACAGACGGAGTAGTTGCTGAGGTATGGAAGCAAGGACACCTCAGCGAATCACAATGCAGGAAATGCTCACCGTTAAGTCTGATGACGTGAACGGTCGTACCAAGATGTATAAAAACATCGTGGACGGCAACCATCAGATGGAGCCGGGCATGCCAGAATCCTTCAACGTATTGTTGAAAGAGATTCGTTCGCTGGGTATCAACATCGAACTGGAAGACGAGTAATTCTCGCTCAAACAGGTCACTGCTGTCGGGTTAAAACCCGGCAGCGGATTGTGCTAACTCCGATGGGAGCAAATCCGTGAAAGATTTATTAAAGTTT
+
GGGGGGGGGGGGGGGGGGGGGGGGGGGGGGGGGGGGGGGGGGGGGGGGGGGGGGGGGGGGGGGGGGGGGGGGGGG@GGGGGGGGGGGGGGGGGGGGGGGGGGGGGGGGGGGGGGGGGGGGGGGGGGGGGGGGGGGGGGGGGGGGGGGGGGGGGGGGGGGGGGGGGGGGGGGGGGGGGGGGGGGGGGGGGGGGGGGGGGGGGGGGGGGGGGGGGGGGGGGGGGGGGGGGGGGGGGGGGGGGGGGGGFFGGGGGGGGGGGGGGGGGGGGGGGGGGGGGGGGGGGGGGGGGGGGGGGGFGFGGGGGGGGGGGGGGGGGGGGGGGGGGGFGGGGGGGGGFGGGGGGGGGGGGGGGGGGGGGGG
@M03461:520:000000000-LPCRK:1:1101:13501:5485 1:N:0:TTGCAACG+CAGAACTG
CGGATCCCCGATCCGTGGACTTGTCAGCGACTGAGGAAACAGACTAATGCAGTGCTGAGGAGTTTAGATATGGTTTCCTCAGCATGATGATGTGCAGGAAATGCTCACCGTTAAGTCTGATGACGTGAACGGTCGTACCAAGATGTATAAAAACATCGTGGACGGCAACCATCAGATGGAGCCGGGCATGCCAGAATCCTTCAACGTATTGTTGAAAGAGATTCGTTCGCTGGGTATCAACATCGAACTGGAAGACGAGTAATTCTCGCTCAAACAGGTCACTGCTGTCGGGTTAAAACCCGGCAGCGGATTGTGCTAACTCCGACGGGAGCAAATCCGTGAAAGATTTATTAAAGTTT
+
GGGGGGGGGGGGGGGGGGGGGGGGGGGGGGGGGGGGGGGGGGGGGGGGGGGGGGGGGGGGGEFGGGGGGGGGGGGGGGGGGGGGGGGGGGGGGGGGGGGGGGGGGGGGGGGGGGGGGGGGGGGGGGGGGGGGGGGGGGGGGGGGGGGGGGGGGGGGGGGGGGGGGGGGGGGGGGGGGGGGGGGGGGGGGGGGGGGGGGGGGGGGGGGGGGGGGGGGGGGGGGGGGGGGGGGGGGGGGGGGGGGGGGGGGGGGGGGGGGGGGGGGGGGGGGGGGGGGGGGGGGGGGGGGGGGGGGGEGGGGGGGGGGGGGGGGGGGGGGGGGGGGGGGGGGGGFGGGGGGGGGGGGGGGGGGGGGGGGGG
@M03461:520:000000000-LPCRK:1:1101:13746:5487 1:N:0:TTGCAACG+CAGAACTG
CGGATCCCCGATCCGTGGACTTGTCAGCGACTGAGGAAACAGACGACAGTATTGCTGAGGTGGCAAGCTGGATTCTCCTCAGCATTCCCTTTTGCAGGAAATGCTCACCGTTAAGTCTGATGACGTGAACGGTCGTACCAAGATGTATAAAAACATCGTGGACGGCAACCATCAGATGGAGCCGGGCATGCCAGAATCCTTCAACGTATTGTTGAAAGAGATTCGTTCGCTGGGTATCAACATCGAACTGGAAGACGAGTAATTCTCGCTCAAACAGGTCACTGCTGTCGGGTTAAAACCCGGCAGCGGATTGTGCTAACTCCGACGGGAGCAAATCCGTGAAAGATTTATTAAAGTTT
+
GGGGGGGGGGGGGGGGGGGGGGGGGGGGGGGGGGGGGGGGGGGGGGGGGGGGGGGGGGGGGGGGGGGGGGGGGGGGGGGGGGGGGGGGGGG8GGGGGGGGGGGGGGGGGGGGGGGGGGGGGGGGGGGG@@GGGGGGGGGGGGGGGGGGGGGGGGGGGGGGGGGGGGGGGGGGGGGGGGGGGGGGGGGGGGGGGGGGGGGGGGGGGGGGGGGGGGGGGGGGGGGGGGGGGGGGGGGGGGGGGGGGGGGGGGGGGGGGGGGGGGGGGGGGFCGGGGGGGGGGGGGGGGGGGGGGGGGGGGGGGGGGGGGGGGGGGGGGGGGGGGGGGGGGGGGGFGGGGGGGGGGGGGGGGGGGGGGGGGG
@M03461:520:000000000-LPCRK:1:1101:13703:5491 1:N:0:TTGCAACG+CAGAACTG
CGGATCCCCGATCCGTGGACTTGTCAGCGACTGAGGAAACAGACGCCTGGTGTGCTGAGGCCCAGTTACGCACTACCCTCAGCTAATCCAGTTGCAGGAAATGCTCACCGTTAAGTCTGATGACGTGAACGGTCGTACCAAGATGTATAAAAACATCGTGGACGGCAACCATCAGATGGAGCCGGGCATGCCAGAATCCTTCAACGTATTGTTGAAAGAGATTCGTTCGCTGGGTATCAACATCGAACTGGAAGACGAGTAATTCTCGCTCAAACAGGTCACTGCTGTCGGGTTAAAACCCGGCAGCGGATTGTGCTAACTCCGACGGGAGCAAATCCGTGAAAGATTTATTAAAGTTT
+
GGGGGGGGGGGEGGGGGGGGGGGGGGGGGGGGGGGGGGGGGGGGGGGFGGGGGGGGGGGGGGGGGGGGGGGGGGGGG?GGGFFGG@GGGFGGGGGGGGGGGGGGGGGGGGGGGGGGGGGGGGGGGGGGGGGGGGGGGGGGGGGGGGGGGGGGGGGGFGGGGGGGGGGGGGGGDGGGFGFFGGEGGGGGGGGGGGGGGGGGGGGGFGFFFGGGGGGGGGGGFGGGGGGGFGGGGGGGGGGGGGGGGGFGFGGFGGGGGFGGF?GGGGGGGFGGFGGGGGGGGGGGGGGGGGGGGGGGFEGGGGGGGGGGGGGGGGGGGGGGGGGDGGGGGGGFGGGGGGGGGGGGGDFFDGGGGGGGGGG
@M03461:520:000000000-LPCRK:1:1101:16612:5493 1:N:0:TTGCAACG+CAGAACTG
CGGATCCCCGATCCGTGGACTTGTCAGCGACTGAGGAAACAGACATTTAACCAGCTGAAGGTCAAAGCTAATGGACACCTCAGCTGATTATTATGCAGGAAATGCTCACCGTTAAGTCTGATGACGTGAACGGTCGTACCAAGATGTATAAAAACATCGTGGACGGCAACCATCAGATGGAGCCGGGCATGCCAGAATCCTTCAACGTATTGTTGAAAGAGATTCGTTCGCTGGGTATCAACATCGAACTGGAAGACGAGTAATTCTCGCTCAAACAGGTCACTGCTGTCGGGTTAAAACCCGGCAGCGGATTGTGCTAACTCCGACGGGAGCAAATCCGTGAAAGATTTATTAAAGTTT
+
GGGGGGGGGGGGGGGGGGGGGGGGGGGGGGGGGGGGGGGGGGGGGGGGGGGGGGGGGGGGGGGGGGGGGGGGGGGG@GGGGGGGGGGGGGGGGGGGGGGGGGGGGGGGGGGGGGGGGGGGGGGGGGGGGGGGGGGGGGGGGGGGGGGGGGGGGGGGGGGGGGGGGGGGGGGGGGGGGGGGGGGGGGGGGGGGGGGGGGGGGGGGGGGGGFGGGGGGGGGGGGGGGGGGGGGGGGGGGGGGGGGGGGGGGGGGGGGGGGGGGGGGGGGGGGGGGGGGGGGGGGGGGGGGGGGGGGGGGGFGGGGGGGGGGGGGGGGGGGGGGGGGGGGGGGGGGGGGEGGGGGGGGGGGGGGGGGGGGGGG
@M03461:520:000000000-LPCRK:1:1101:7117:5531 1:N:0:TTGCAACG+CAGAACTG
CGGATCCCCGATCCGTGGACTTGTCAGCGACTGAGGAAACAGACAGTCTAATAGCTGAGGAGAATACATAGCAATGCCTCAGCATCTGTACATGCAGGAAATGCTCACCGTTAAGTCTGATGACGTGAACGGTCGTACCAAGATGTATAAAAACATCGTGGACGGCAACCATTAGATGGAGCCGGGCATGCCAGAATCCTTCAACGTATTGTTGAAAGAGATTCGTTCGCTGGGTATCAACATCGAACTGGAAGACGAGTAATTCTCGCTCAAACAGGTCACTGCTGTCGGGTTAAAACCCGGCAGCGGATTGTGCTAACTCCGACGGGAGCAAATCCGTGAAAGATTTATTAAAGTTT
+
GGGGGGGGGGGGGGGGGGGGGGGGGGGGGGGGGGGGGGGGGGGGGGGGGGFGGGGGGGGGGGGGGGGGGGGGGGGGGGGGGGGGGGGGGGGGGGGGGGGGGGGGGGGGGGGGGGGGGGGGGGGGGGGGGGGGGGGGGGGGGGGGGGGGGGGGGGGGGGGGGGGGGGGGGGGGGGGGGGGGGGGGGGGGGGGGGGGGFGGGFGGGGGGGGGGGGGGGGGGGGGGGGGGGGGGGGGGGGGGGGGGGGGGGGGGGGGGGGGGGGGGGGGGGGGGGGGGGGGGGGGGGGGGGGGGGGGGGGGGGGGGGGGGGGGGGGGGGGGGGGGGGGGGGGGGGGGGGGGGGGGGGGGGGGGGGGGGGGGG
@M03461:520:000000000-LPCRK:1:1101:16739:5535 1:N:0:TTGCAACG+CAGAACTG
CGGATCCCCGATCCGTGGACTTGTCAGCGACTGAGGAAACAGACATCAAAGCTGCTGAGGGTCAGTACTTAAGTCTCCTCAGCTCTATCTTATGCAGGAAATGCTCACCGTTAAGTCTGATGACGTGAACGGTCGTACCAAGATGTATAAAAACATCGTGGACGGCAACCATCAGATGGAGCCGGGCATGCCAGAATCCTTCAACGTATTGTTGAAAGAGATTCGTTCGCTGGGTATCAACATCGAACTGGAAGACGAGTAATTCTCGCTCAAACAGGTCACTGCTGTCGGGTTAAAACCCGGCAGCGGATTGTGCTAACTCCGACGGGAGCAAATCCGTGAAAGATTTATTAAAGTTT
+
GGGGGGGGGGGGGGGGGGGGGGGGGGGGGGGGGGGGGGGGGGGGGGGGGGGGGGGGGGGGGGGGGGGGGGGGGGG@GGGGGGGGGGGGGGGGGGGGGGGGGGGGGGGGGGGGGGGGGGGGGGGGGGGGGGGGGGGGGGGGGGGGGGGGGGGGGGGGGGGGGGGGGGGGGGGGGGGGGGGGGGGGGGGGGGGGGGGGGGGGGGGGGGGGGGGGGGGGGGGGGGGGGGGGGGGGGGGGGGGGGGGGGGGGGGGGGGGGGGGGFF*GGGGGGGGGGGGGGGGGGGGGGGGGGGGGGGGGGGGGGGGGGGGGGGGGGGGGGGGGGGGGGGGGGGGGGGGFFGGGGGGGGGGGGGGGGGGGGGG
@M03461:520:000000000-LPCRK:1:1101:10035:5542 1:N:0:TTGCAACG+CAGAACTG
CGGATCCCCGATCCGTGGACTTGTCAGCGACTGAGGAAACAGACGGTTGTATGGCTGAGGGGATATAGGTGTGACACCTCAGCTATTTAAAAATGCAGGAAATGCTCACCGTTAAGTCTGATGACGTGAACGGTCGTACCAAGATGTATAAAAACATCGTGGACGGCAACCATCAGATGGAGCCGGGCATGCCAGAATCCTTCAACGTATTGTTGAAAGAGATTCGTTCGCTGGGTATCAACATCGAACTGGAAGACGAGTAATTCTCGCTCAAACAGGTCACTGCTGTCGGGTTAAAACCCGGCAGCGGATTGTGCTAACTCCGACGGGAGCAAATCCGTGAAAGATTTATTAAAGTTT
+
GGGGGGGGGGGGGGGGGGGGGGGGGGGGGGGGGGGGGGGGGGGGGGGGGGGGGGGGGGGGGGGGGGGGGGGGGGGGGGGGGGGGGGGGGGGGGGGGGGGGGGGGGGGGGGGGGGGGGGGGGGGGGGGGGGGGGGGGGGGGGGGGGGGGGGGGGGGGGGGGGGGGGGGGGGGGGGGGGGGGGGGGGGGGGGGGGGGGGGGGGGGGGGGGGGGGGGGGGGGGGGGGGGGGGGGGGFGGGGGGGGGGGGGGGGGGGGGGGGGGGGGGGGGGGGGFGGGGGGGGGGGGGGGGGGGGGGGGGGGGGGGGGGGGGGGGGGGGGGGGGGGGGGGGGGGGGGGGGGGGGGGGGGGGGGGGGGGGF8GG
@M03461:520:000000000-LPCRK:1:1101:14826:5554 1:N:0:TTGCAACG+CAGAACTG
CGGATCCCCGATCCGTGGACTTGTCAGCGACTGAGGAAACAGACCACGGGAGCGCTGAGGGGTCGTAACAAGTCGGCCTCAGCGTCGAAATTTGCAGGAAATGCTCACCGTTAAGTCTGATGACGTGAACGGTCGTACCAAGATGTATAAAAACATCGTGGACGGCAACCATCAGATGGAGCCGGGCATGCCAGAATCCTTCAACGTATTGTTGAAAGAGATTCGTTCGCTGGGTATCAACATCGAACTGGAAGACGAGTAATTCTCGCTCAAACAGGTCACTGCTGTCGGGTTAAAACCCGGCAGCGGATTGTGCTAACTCCGACGGGAGCAAATCCGTGAAAGATTTATTAAAGTTT
+
GGGGGGGGGGGGGGGGGGGGGGGGGGGGGGGGGGGGGGGGGGGGGGGGGGGGGGGGGGGGGGGGGGGGGGGGGGGGGGGGGGGGGGGGGGGGGGGGGGGGGGGGGGGGGGGGGGGGGGGGGGGGGGGGGGGGGGGGGGGGGGGGGGGGGGGGGGGGGGGGGGGGGGGGGGGGGGGGGGGGGGGGGGGGGGGGGGGGGGGGGGGGGGGGGGGGGGGGGGGGGGGGGGGGGGGGGGGGGGGGGGGGGGFGGGGGGGGGGGGGGGGGGGGGGGGGGGGGGGGGGGGGGGGGGGGGGGGGGGGGGGGGGGGGGGGGGGGGGGGGGGGGGGGGGGGGGGGGGGGGGGGGGGGGGGGGGGGGGGG
@M03461:520:000000000-LPCRK:1:1101:4492:5558 1:N:0:TTGCAACG+CAGAACTG
CGGATCCCCGATCCATGGACTTGTCAGCGACTGAGGAAACAGACCAGGTTATAGCTGAGGGTTCGAATACTTTATTCCTCAGCTAGTATTTGTGCAGGAAATGCTCACCGTTAAGTCTGATGACGTGAACGGTCGTACCAAGATGTATAAAAACATCGTGGACGGCAACCATCAGATGGAGCCGGGCATGCCAGAATCCTTCAACGTATTGTTGAAAGAGATTCGTTCGCTGGGTATCAACATCGAACTGGAAGACGAGTAATTCTCGCTCAAACAGGTCACTGCTGTCGGGTTAAAACCCGGCAGCGGATTGTGCTAACTCCGACGGGAGCAAATCCGTGAAAGATTTATTAAAG
+
GGGGGGGGGGGGGGGGGGGGGGGGGGGGGGGGGGGGGGGGGGGGGGGGGGGGGGGGGGGGGGFFGGGGGGGGGGGGGGGGGGGGGGGGGGGGGGGGGGGGGGGGGGGGGGGGFGGGGGGGGGGGGGGGGGGGGGGGGGGGGGGGGGGGGGGGGGGGGGGGFGGGGGGGGGGGGGGGGGGGGGGGGGGGGGGGGGGGGGGGGGGGGGGGGGGGGGGGGGGGGGGGGGGGGGGGGGGGGGGGGGFGGGGFFGGGGGGGGGGGGGGGGGGGGGGGGGGGGGGGGGGGGGGGGGGGGGGGGGGCGGGGGGGGGGGGGGGGGGGGGGGGGGGGGGGGGGGFGGGGGGGGGGGGGGGGGGGF
@M03461:520:000000000-LPCRK:1:1101:20914:5559 1:N:0:TTGCAACG+CAGAACTG
CGGATCCCCGATCCGTGGACTTGTCAGCGACTGAGGAAACAGACTTGTTAGATGCTGAGGTGCAAAACATGAGATTCCTCAGCGGGTGGAACTGCAGGAAATGCTCACCGTTAAGTCTGATGACGTGAACGGTCGTACCAAGATGTATAAAAACATCGTGGACGGCAACCATCAGATGGAGCCGGGCATGCCAGAATCCTTCAACGTATTGTTGAAAGAGATTCGTTCGCTGGGTATCAACATCGAACTGGAAGACGAGTAATTCTCGCTCAAACAGGTCACTGCTGTCGGGTTAAAACCCGGCAGCGGATTGTGCTAACTCCGACGGGAGCAAATCCGTGAAAGATTTATTAAAG
+
GGGGGGGGGGGGGGGGGGGGGGGGGGGGGGGGGGGGGGGGGGGGGGGGGGGGGGGGGGGGGGGGGGGGGGGGGGGGGGGGGGGGGGGGGGGGGGGGGGGGGGGGGGGGGGGGGGGGGGGGGGGGGGGGGGGGGGGGGGGGGGGGGGGGGGGGGGGGGGGGFGGGGGGGGGGGGGGGGGGGGGEGGGGGGFGGGGGGGGGGGGGGGGGGGGGGGGGGGGGGGGGGGGGGGGGGGGGGGGGGGGGGGGGGGGGFGGGGGGGGGGGGGGGGGGGGGGGGGGGGGGGGGGGGGGGFGGGGGGGGGGGGGGGGGGGGGGGGGGGGGGGGGGGGGGGGGGGGGGGGGGGGGGGGGGGGGGGF
@M03461:520:000000000-LPCRK:1:1101:23009:5560 1:N:0:TTGCAACG+CAGAACTG
CGGATCCCCGATCCGTGGACTTGTCAGCGACTGAGGAAACAGACGCACGGACGGCTGAGGGTTGACTCGTGAATCTCCTCAGCGAATGAACATGCAGGAAATGCTCACCGTTAAGTCTGATGACGTGAACGGTCGTACCAAGATGTATAAAAACATCGTGGACGGCAACCATCAGATGGAGCCGGGCATGCCAGAATCCTTCAACGTATTGTTGAAAGAGATTCGTTCGCTGGGTATCAACATCGAACTGGAAGACGAGTAATTCTCGCTCAAACAGGTCACTGCTGTCGGGTTAAAACCCGGCAGCGGATTGTGCTAACTCCGACGGGAGCAAATCCGTGAAAGATTTATTAAAGTTT
+
GGGGGGGGGGGGGGGGGGGGGGGGGGGGGGGGGGGGGGGGGGGGGGGGGGGGGGGGGGGGGGGGGGGGGGGGGGG@GGGGGGGGGGGGGGGGGGGGGGGGGGGGGGGGGGGGGGGGGGGGGGGGGGGGGGGGGGGGGGGGGGGGGGGGGGGGGGGFGGGGGGGGGGGGGGGGGGGGGGGGGGGGGGGGGGGGGGGGGGGGGGGGGGGGGGGGGGGGGGGGGGGGGGGGGGGGGGGGGGGGGGGGGGGGGGGGGGGGGGGGGGGGGGGGGGGGGGGGGGGGGGGGGGGGGGGGGGGGGGGGGGGGGGGGGGGGGGGGGGGGGGGGGGGGGGGGGGGGGGGGGGGGGGGGGGGGGGGGGGG
@M03461:520:000000000-LPCRK:1:1101:4385:5562 1:N:0:TTGCAACG+CAGAACTG
CGGATCCCCGATCCGTGGACTTGTCAGCGACTGAGGAAACAGACACGTGGGCCGCTGAGGGCGAAGATTTTGGTAACCTCAGCTAATAATCTTGCAGGAAATGCTCACCGTTAAGTCTGATGACGTGAACGGTCGTACCAAGATGTATAAAAACATCGTGGACGGCAACCATCAGATGGAGCCGGGCATGCCAGAATCCTTCAACGTATTGTTGAAAGAGATTCGTTCGCTGGGTATCAACATCGAACTGGAAGACGAGTAATTCTCGCTCAAACAGGTCACTGCTGTCGGGTTAAAACCCGGCAGCGGATTGTGCTAACTCCGACGGGAGCAAATCCGTGAAAGATTTATTAAAG
+
GGGGGGGGGGGGGGGGGGGGGGGGGGGGGGGGGGGGGGGGGGGGGGGGGGGGGGGGGGGGGGGGGGGGGGGGGGGGGGGGGGGGGGGGGGGGGGGGGGGGGGGGGGGGGGGGFGGGGGGGGGGGGGGGGGGGGGCGGGGGGGGGGGGFGGGGGGGFGGGGGGGGGGGGGGGGGGGGGGGGGGGGGGGGGGGGGGGGGGGGGGGGGGGGGGGGGGGGGGFGGGGGGGGGGGGGGGGGGGGGGGGGGFFGGGGGGFFGGGGGGGGGGGGGGGGGGGGGGGGGGGGGGGFEDGGGGGF7FBECGGGGGGGGGGGGGGGGGGGGGGGGGGGGGGGGGGFCEGGGGGGGGGGGGGGGGGGF
@M03461:520:000000000-LPCRK:1:1101:10820:5569 1:N:0:TTGCAACG+CAGAACTG
CGGATCCCCGATCCGTGGACTTGTCAGCGACTGAGGAAACAGACGTGAGGTTTGCTGAGGTTGCAACCTACCAGGACTTCAGCTGTTTAGTCTGCAGGAAATGCTCACCGTTAAGTCTGATGACGTGAACGGTCGTACCAAGATGTATAAAAACATCGTGGACGGCAACCATCAGATGGAGCCGGGCATGCCAGAATCCTTCAACGTATTGTTGAAAGAGATTCGTTCGCTGGGTATCAACATCGAACTGGAAGACGAGTAATTCTCGCTCAAACAGGTCACTGCTGTCGGGTTAAAACCCGGCAGCGGATTGTGCTAACTCCGACGGGAGCAAATCCGTGAAAGATTTATTAAAGTTT
+
GGGGGGGGGGGGGGGGGGGGGGGGGGGGGGGGGGGGGGGGGGGGGGGGGGGGGGGGGGGGGGGGGGGGGGGGGGGGG?GGGGGGGGGGGGGGGGGGGGGGGGGGGGGGGGFGGGGGGGGGGGGGGGGGGGGGGGGGGGGGGGGGGGGGGGGGGGGGGGGGGGGGGGGGGGGGGGGGGGGGGGGGGGGGGGGGGGGGGGGGGGGGGGGGGGGGGGGGGGGGGGGGGGGGGGGGGGGGGGGGGGGGGGGGGGGGGGGGGGGGGGGGGGGGGGGGGGGGGGGGGGGGGGGGGGGGGGGGGGGGGGGGGGGGGGGGGGGGGGGGGGGGGGGGGGGGGGGGGGGGGGGGGGGGGGGGGGGGFGG
@M03461:520:000000000-LPCRK:1:1101:11492:5599 1:N:0:TTGCAACG+CAGAACTG
CGGATCCCCGATCCGTGGACTTGTCAGCGACTGAGGAAACAGACTCTTGAGTTGCTGAGGCGATGCAAGCAACAGACCTCAGCCAAATGATATGCAGGAAATGCTCACCGTTAAGTCTGATGACGTGAACGGTCGTACCAAGATGTATAAAAACATCGTGGACGGCAACCATCAGATGGAGCCGGGCATGCCAGAATCCTTCAACGTATTGTTGAAAGAGATTCGTTCGCTGGGTATCAACATCGAACTGGAAGACGAGTAATTCTCGCTCAAACAGGTCACTGCTGTCGGGTTAAAACCCGGCAGCGGATTGTGCTAACTCCGACGGGAGCAAATCCGTGAAAGATTTATTAAAGTTT
+
GGGGGGGGGGGGGGGGGGGGGGGGGGGGGGGGGGGGGGGGGGGGGGGGGGGGGGGGGGGGGGGGGGGGGGGGGGGGGGGGGGGGGGGGGGGGGGGGGGGGGGGGGGGGGGGGGGGGGGGGGGGGGGGGGGGGGGGGGGGGGGGGGGGGGGGGGGGGGGGFEEGGGGGGGGGGGFGGGGEFGGGGGGGGGGGGGGGGGGGGGGGGGGGGGGGGGGGGGGGGGGGGGGGGGGGGFGGGGGGGGGFGGGGGFGFFGGGGGGGGGGGGGFFGGGGGGGGGFAGGGGGGGGGGGGGGGGGGGGGGGGGGGGGGGGGGGGGGGGGGGGGGGGGGGGGGGGGGGGGGGGGGGGGGGGGGGGGGGGG
@M03461:520:000000000-LPCRK:1:1101:8666:5614 1:N:0:TTGCAACG+CAGAACTG
CGGATCCCCGATCCGTGGACTTGTCAGCGACTGAGGAAACAGACATAGCTCGCGCTGAGGGGTCATCACTGTATACCCTCAGCGGGAGTCTATGCAGGAAATGCTCACCGTTAAGTCTGATGACGTGAACGGTCGTACCAAGATGTATAAAAACATCGTGGACGGCAACCATCAGATGGAGCCGGGCATGCCAGAATCCTTCAACGTATTGTTGAAAGAGATTCGTTCGCTGGGTATCAACATCGAACTGGAAGACGAGTAATTCTCGCTCAAACAGGTCACTGCTGTCGGGTTAAAACCCGGCAGCGGATTGCGCTAACTCCGACGGGAGCAAATCCGTGAAAGATTTATTAAAGTTT
+
GGGGGGGGGGGGGGGGGGGGGGGGGGGGGGGGGGGGGGGGGGGGGGGGGGGGGGGGGGGGGGGGGGGGGGGGGGGGGGGGGGGGGGGGGGGGGGGGGGGGGGGGG@GGGGGGGGGGGGGGGGGGGGGGGGGGGGGGGGGGGGGGGGGGGGGGGGGGGGGGGGGGGGGGGGGGGGGGGGGGGGGGGGGGGGGGGGGGGGGGGGGGGGGGGGGGGGGGGGGGGGGGGGGGGGGGGGGGGGGGGGGGGGGGGGGGGGGGGGGGGGGGGGGGGGGGGGGGGGGGGGGGGGGGGGGGGGGGGGGGGGGGGGGGGGGGGGGGGGGGGGGGGGGGGGGGGGGGGGGGGGGGGGGGGGGGGGGGGGG
@M03461:520:000000000-LPCRK:1:1101:20052:5614 1:N:0:TTGCAACG+CAGAACTG
CGGATCCCCGATCCGTGGACTTGTCAGCGACTGAGGAAACAGACGCGAGACAAGCTGAGGTTTCGGCAGAAACTGGCCTCAGCCCAAGGTAGTGCAGGAAATGCTCACCGTTAAGTCTGATGACGTGAACGGTCGTACCAAGATGTATAAAAACATCGTGGACGGCAACCATCAGATGGAGCCGGGCATGCCAGAATCCTTCAACGTATTGTTGAAAGAGATTCGTTCGCTGGGTATCAACATCGAACTGGAAGACGAGTAATTCTCGCTCAAACAGGTCACTGCTGTCGGGTTAAAACCCGGCAGCGGATTGTGCTAACTCCGACGGGAGCAAATCCGTGAAAGATTTATTAAAG
+
GGGGGGGGGGGGGGGGGGGGGGGGGGGGGGGGGGGGGGGGGGGGGGGGGGGGGGGGGGGGGGGGGGGGGGGGGGG@GGGGGGGGGGGGGGGGGGGGGGGGGGGGGGGGGGGGGGGGGGGGGGGGGGGGGGGGGGGGGGGGGGGGGGGGGGGGGGGGGGGGGGGGGGGGGGGGGGGGGGGGGGGGGGGGGGGGGGGGGGGGGGGGGGGGGGGGGGGGGGGGGGGGGGGGGGGGGGGGGGGGGGGGGGGGGGGGGGGGGGGGGGGGGGGGGGGGGGGGGGGGGGGGGGGGGGGGGGGGGGGGGGGGGGGGGGGGGGGGGGGGGGGGGGGGGGGGGGGGGGGGGGGGGGGGGGGGGGGF
@M03461:520:000000000-LPCRK:1:1101:9081:5635 1:N:0:TTGCAACG+CAGAACTG
CGGATCCCCGATCCGTGGACTTGTCAGCGACTGAGGAAACAGACCAGGGGGTCGCTGGGATGACTTATGAGCGGACCTCAGCCTGTAGCCATGCAGGAAATGCTCACCGTTAAGTCTGATGACGTGAACGGTCGTACCAAGATGTATAAAAACATCGTGGACGGCAACCATCAGATGGAGCCGGGCATGCCAGAATCCTTCAACGTATCGTTGAAAGAGATTCGTTCGCTGGGTATCAACATCGAACTGGAAGACGAGTAATTCTCGCTCAAACAGGTCACTGCTGTCGGGTTAAAACCCGGCAGCGGATTGTGCTAACTCCGACGGGAGCAAATCCGTGAAAGATTTATTAAAGTTT
+
GGGGGGGGGGGGGGGGGGGGGGGGGGGGGGGGGGGGGGGGGGGGGGGGGGGGGGGGGGGGGGGGGGGGGGGGGGGGGGGGGGGGGGGGGGGGGGGGGGGGGGGGGGGGGGGGGGGGGGGGGGGGGGGGGGGGGGGGGGGGGGGGGGGGGGGGGGGGGGGGGGGGGGGGGGGGGGGGGGGGGGGGGGGGGGGGGGGGGGGGGGGGGGGGGGGGGGGGGGGGGGGGGGGGGGGGGGGGGGGGGGGGGGGGGGGGGGGGGGGGGGGGGGGGGGGGGGGGGGGGGGGGGGGGGGGGGGGGGGGGGGGGGGGGGGGGGGGGGGGGGGGGGGGGGGGGGGGGGGGGGGGGGGGGGGGGGGGCGG
@M03461:520:000000000-LPCRK:1:1101:27302:5654 1:N:0:TTGCAACG+CAGAACTG
CGGATCCCCGATCCGTGGACTTGTCAGCGACTGAGGAAACAGACAATAGCTTGGCTGAGGTCTCATTTAGTACGCACCTCAGCTGAACTGTGTGCAGGAAATGCTCACCGTTAAGTCTGATGACGTGAACGGTCGTACCAAGATGTATAAACACATCGTGGACGGCAACCATCAGATGGAGCCGGGCATGCCAGAATCCTTCAACGTATTGTTGAAAGAGATTCGTTCGCTGGGTATCAACATCGAACTGGAAGACGAGTAATTCTCGCTCAAACAGGTCACTGCTGTCGGGTTAAAACCCGGCAACGGATTGTGCTAACTCCGACGGGAGCAAAGCCGTGAAAGATTTATTAAAGTTT
+
GGDCG+CE<E@F7,EFGGGGGGGGGGGGGGCG@EECGGE<AG8CGFDCEDCFFGFGE<6==8C<,EFGA9FDFGGCDEC?CFGFGFE<EFGGGFG9?FDC2BCF:ECEFC?C7=<EA>FFG@@FGE7?FDCEGFCGFF:CDA;:D=.C,@B#6BCGCB73F@<CEGCFF@CDGGGGDGGGFEC.FCCEGGGGGFGC9EACE@6>,=7,=8FFG;9F7;377CGGDD<FDGGGG>:CAF;FFF@@DFF<??@::??74A>D<??BFFFF:99F?989:?CGF@E;47F7CB,,,9DC@@D@@,7@6,+:8,E@C,,,<CFB77C>F:<89,,C,7F+@,CGFFGFFEC,,FDE9GFE<<A
@M03461:520:000000000-LPCRK:1:1101:24183:5667 1:N:0:TTGCAACG+CAGAACTG
CGGATCCCCGATCCGTGGACTTGTCAGCGACTGAGGAAACAGACAGTATAATGGCTGAGGCGCAACGTAACTGGCACCTCAGCGGAGGTAGATGCAGGAAATGCTCACCGTTAAGTCTGATGACGTGAACGGTCGTACCAAGATGTATAAAAACATCGTGGACGGCAACCATCAGATGGAGCCGGGCATGCCAGAATCCTTCAACGTATTGTTGAAAGAGATTCGTTCGCTGGGTATCAACATCGAACTGGAAGACGAGTAATTCTCGCTCAAACAGGTCACTGCTGTCGGGTTAAAACCCGGCAGCGGATTGTGCTAACTCCGACGGGAGCAAATCCGTGAAAGATTTATTAAAGTTT
+
GGGGGGGGGGGGGGGGGGGGGGGGGGGGGGGGGGGGGGGGGGGGGGGGGGGGGGGGGGGGGGGDGGGGGGGGGGG@GGGGGGGGGGGGGGGGGGGGGGGGGGGGGGGGGGGGGGGGGGGGGGGGGGGGGGGGGGGGGGGGGGGGGGGGGGGGGGGGGGGGGGGGGGGGGGGGGGGGGGGGGGGGGGGGGGGGGGGGGGGGGGGGGGGGGGGGGGGGGGGGGGGGGGGGGGGGGGGGGGGGGGGGGGGGGGGGGGGGGGGGGGGGGGGGGGGGGGGGGGGGGGGGGGGGGGGGGGGGGGGGGGGGGGGGGGGGGGGGGGGGGGGGGGGGGGGGGGGGGGGGGGGGGGGGGGGGGGGGGGG
@M03461:520:000000000-LPCRK:1:1101:9206:5667 1:N:0:TTGCAACG+CAGAACTG
CGGATCCCCGATCCGTGGACTTGTCAGCGACTGAGGAAACAGACTAAAGATTGGCTGAGGCGAGGGGGGGCCAGCGCCTCAGCTCGTGTAACTGCAGGAAATGCTCACCGTTAAGTCTGATGACGTGAACGGTCGTACCAAGATGTATAAAAACATCGTGGACGGCAACCATCAGATGGAGCCGGGCATGCCAGAATCCTTCAACGTATTGTTGAAAGAGATTCGTTCGCTGGGTATCAACATCGAACTGGAAGACGAGTAATTCTCGCTCAAACAGGTCACTGCTGTCGGGTTAAAACCCGGCAGCGGATTGTGCTAACTCCGACGGGAGCAAATCCGTGAAAGATTTATTAAAGTTT
+
GGGGGGGGGGGGGGGGGGGGGGGGGGGGGGGGGGGGGGGGGGGGGGGGGGGGGGGGGGGGGGGGGGGGGGGGGGGGGGGGGG@GGGGGGGGGGGGGGGGGGGGGGGGGGGGGGGGGGGGGGGGGGGGGGGGGGGGGGGGGGGGGGGGGGGGGGGGGGGGGGGGGGGGGGGGGGGGGGGGGGGGGGGGGGGGGGGGGGGGGGGGGGGGGGGGGGGGGGGGGGGGGGGGGGGGGEGGGGGGGGGGGGFFGGGGGGGGGGGGGGGGGGGGGGGGGGGGGGGGFGGGGGGGGGGGGGGGGGGGGGGGGGGGGGGGGGGGGGGGGGGGGGGGGGGGGGGGGGGGGGGGGGGGGGGGGGGGGCGG
@M03461:520:000000000-LPCRK:1:1101:21559:5669 1:N:0:TTGCAACG+CAGAACTG
CGGATCCCCGATCCGTGGACTTGTCAGCGACTGAGGAAACAGACGAGTTTAGTGCTGAGGAATGGATCCAAGGCACCCTCAGCTAAAATGACTGCAGGAAATGCTCACCGTTAAGTCTGATGACGTGAACGGTCGTACCAAGATGTATAAAAACATCGTGGACGGCAACCATCAGATGGAGCCGGGCATGCCAGAATCCTTCAACGTATTGTTGAAAGAGATTCGTTCGCTGGGTATCAACATCGAACTGGAAGACGAGTAATTCTCGCTCAAACAGGTCACTGCTGTCGGGTTAAAACCCGGCAGCGGATTGTGCTAACTCCGACGGGAGCAAATCCGTGAAAGATTTATTAAAG
+
GGGGGGGGGGGGGGGGGGFGGGGGGGGGGGGGGGGGGGGGGGGGGFGGGGGGGGGGGGGGGEFGGGGGGGGGGGGGGGGGGGGGGFFGGGGGGGGGGGGGGGGGGGGGGGGGGGGGGGGGGGGGGGGGGGGGGGGGGGGGGGGGGGGGGGGGGGGGGGGGGGGGGGGGGGGGGGGGGGGGGGGGGGGGGGGGGGGGGGGGGGGGGGGGGGGGGGGGGGGGGGGGGGGGGGGGGGGGGGGGGGGGGGGGGGGGGGGGGGGGGGGGGGGGGGGGGGGGGGGGGGGGGGGGGGGGGGGDGGGGGGGGGGGGGGGGGGGGGGGGGGGGGGGGGGGGGGGGGGGGGGGGGGGGGGGGGGGF
@M03461:520:000000000-LPCRK:1:1101:20831:5699 1:N:0:TTGCAACG+CAGAACTG
CGGATCCCCGATCCGTGGACTTGTCAGCGACTGAGGAAACAGAAAGCGAGCAGCTGAGGAACTCTATAAACTTTGCCTCAGCCGTGAAATGTGCAGGAAATGCTCACCGTTAAGTCTGATGACGTGAACGGTCGTACCAAGATGTATAAAAACATCGTGGACGGCAACCATCAGATGGAGCCGGGCATGCCAGAATCCTTCAACGTATTGTTGAAAGAGATTCGTTCGCTGGGTATCAACATCGAACTGGAAGACGAGTAATTCTCGCTCAAACAGGTCACTGCTGTCGGGTTAAAACCCGGCAGCGGATTGTGCTAACTCCGACGGGAGCAAATCCGTGAAAGATTTATTAAAG
+
GGGGGGGGGGGGGGGGGGGGGGGGGGGGGGGGGGGGGGGGGGGGGGGGGGGGGGGGGGGGGGGGGGGGGGGGGGGGGGGGGGGGGGGFGGGGGGGGGGGGGGGGGGGGGGGGGGGGGGGGGGGGGGGGGGGGGGGGGGGGGGGGGGGGGGGGGGGGGGGGGGGGGGGGGGGGGGGGGGGGGGGGGGGGGGGGGGGGGGGGGGGGGGGGGGGGGGGGGGGGGGGGGGGGGGGGGGGGGGGGGGGGGGGGGGGGGGFGGGGGGGGGFGGGGGGGGGGGGGGGGGGGGGGGGGGGGGDGGGGGGGGGGGGGGGGGGGGGGGGGGGGGGGGGGGGGGGEGGGGGGGGGGGGGGGGGGGF
@M03461:520:000000000-LPCRK:1:1101:5991:5704 1:N:0:TTGCAACG+CAGAACTG
CGGATCCCCGATCCGTGGACTTGTCAGCGACTGAGGAAACAGACTCGCTTGAAGCTGAGGCGAGTTTAGTCCAGGACCTCAGCGCATGTCACTGCAGGAAATGCTCACCGTTAAGTCTGATGACGTGAACGGTCGTACCAAGATGTATAAAAACATCGTGGACGGCAACCATCAGATGGAGCCGGGCATGCCAGAATCCTTCAACGTATTGTTGAAAGAGATTCGTTCGCTGGGTATCAACATCGAACTGGAAGACGAGTAATTCTCGCTCAAACAGGTCACTGCTGTCGGGTTAAAACCCGGCAGCGGATTGTGCTAACTCCGACGGGAGCAAATCCGTGAAAGATTTATTAAAG
+
GGGGGGGGGGGGGGGGGGGGGGGGGGGGGGGGGGGGGGGGGGGGGGGGGGGGGGGGGGGGGGGGFGGGGGGGGGGGGGGGGGGGGGGGGGGGGGGGGGGGGGGGGGGGGGGGEGGGGGGGGGGGGGGGGGGGGGGGGGGGGGGGGGGGGGGGGGGGGGGGGGGGGGGGGGGGGGGGGGGGGGGGGGGGGGGGGGGGGGGGGGGGGGGGGGGGGGGGGGGGGGGGGGGGGGGGGGGGGGGGGGGGGGGGGGGGGGGGGGGGGGGGGGGGGGGGGGGGGGGGGGGGGGGGGGGGGGF7GGGGGGGGGGGGGGGGGGGGGFGGGGGGGGGGGGGGGGFBEGGGGGGGGGGGGGGGGGGF
@M03461:520:000000000-LPCRK:1:1101:20640:5711 1:N:0:TTGCAACG+CAGAACTG
CGGATCCCCGATCCGTGGACTTGTCAGCGACTGAGGAAACAGACTAAAGACTTGCTGAGGTCTGGCCAGTAGCTGGCCTCAGCTCCTACTAATGCAGGAAATGCTCACCGTTAAGTCTGATGACGTGAACGGTCGTACCAAGATGTATAAAAACATCGTGGACGGCAACCATCAGATGGAGCCGGGCATGCCAGAATCCTTCAACGTATTGTTGAAAGAGATTCGTTCGCTGGGTATCAACATCGAACTGGAAGACGAGTAATTCTCGCTCAAACAGGTCACTGCTGTCGGGTTAAAACCCGGCAGCGGATTGTGCTAACTCCGACGGGAGCAAATCCGTGAAAGATTTATTAAAG
+
GGGGGGGGGGGGGGGGGGGGGGGGGGGGGGGGGGGGGGGGGGGGGGGGGGGGGGGGGGGGGGGGGGGGGGGGGGGGGGGGGGGGGGGGGGGGGGGGGGGGGGGGGGGGGGFGGGGGGGGGGGGGGGGGGGGGGGGGGGGGGGGGGGGGGGGGGGGGGGGGGGGGGGGGGGGGGGGGGGGDFGDGGGGGGGGGGGGGGGGGGGGGGGGGGGGGGGGGGGGGGGGGGGGGGGGGGGGGGGGGGGGGGGGGGGGGGGGGGGGGGGGGGGGGGGGGGGGGGGGGGGGGGGGGGGGGGGFCGGGGGGGGGGGGGGGGGGGGGGGGGGGGGGGGGGGGGGGGGGGGGGGGGGGFGGGGGGGG
@M03461:520:000000000-LPCRK:1:1101:18223:5712 1:N:0:TTGCAACG+CAGAACTG
CGGATCCCCGATCCGTGGACTTGTCAGCGACTGGGAAACAGACGATACTCTAGCTGAGGATGTGGATCCTTTGTGCCTCAGCGCCATTTGATGCAGGAAATGCTCACCGTTAAGTCTGATGACGTGAACGGTCGTACCAAGATGTATAAAAACATCGTGGACGGCAACCATCAGATGGAGCCGGGCATGCCAGAATCCTTCAACGTATTGTTGAAAGAGATTCGTTCGCTGGGTATCAACATCGAACTGGAAGACGAGTAATTCTCGCTCAAACAGGTCACTGCTGTCGGGTTAAAACCCGGCAGCGGATTGTGCTAACTCCGACGGGAGCAAATCCGTGAAAGATTTATTAAAGTTT
+
GGGGG@@,9@CCFGGGGGGFFGFFFGDAFGGGEEFGGGGGGGGGGGGGCEFGGGGFFGGGGGGGGFGGGGGGFGFFGA=<FGGGGG@GGGGFGGGGGGGGGGGGGFGGGGGGGGGGGFFFGFGEBFADGGGGGCFFFGGGFGGGEDFFGGDGGGCEGGGGFGGCEFAFF@CDGGGGGGFGFEEGGGFGGGFGGGGGGGGGGGGGGFFGGGGGGGGGGGGFEGDEGGGGGGGGGFFFGGGGGGFGGGGGGGGGGGGGGGGFGGGGGEFEFGGGFGGGFGCGFGF?@FCDFFGGGGGFFCECFGGGGGGGGGGFFGGGGFGE>GGGGGGEFCGGFF@DGGGGGGGGGFGGGGGGGGGGFG
@M03461:520:000000000-LPCRK:1:1101:18939:5717 1:N:0:TTGCAACG+CAGAACTG
CGGATCCCCGATCCGTGGACTTGTCAGCGACTGAGGAAACAGACGATCAATAAGCTGAGGCATTTATAGTACGTAACCTCAGCGTAGAGATTTGCAGGAAATGCTCACCGTTAAGTCTGATGACGTGAACGGTCGTACCAAGATGTATAAAAACATCGTGGACGGCAACCATCAGATGGAGCCGGGCATGCCAGAATCCTTCAACGTATTGTTGAAAGAGATTCGTTCGCTGGGTATCAACATCGAACTGGAAGACGAGTAATTCTCGCTCAAACAGGTCACTGCTGTCGGGTTAAAACCCGGCAGCGGATTGTGCTAACTCCGACGGGAGCAAATCCGTGAAAGATTTATTAAAGTTT
+
GGGGGGGGGGGGGGGGGGGGGGGGGGGGGGGGGGGGGGGGGGGGGGGGGGGGGGGGGGGGGGGGGGGGGGGGGGGGGGGGGGGGGGGGGGGGGGGGGGGGGGGGGGGGGGGGGGGGGGGGGGGGGGGGGGGGGGGGGGGGGGGGGGGFGGGGGGGGGGGGGGGGGGGGGGGGGGGGGGGGGGGGGGGGGGGGGGGGGGGGGGGGGGGGGGGGGGGGGGGGGGGGGGGGGGGGGGGGGGGGGGGGGGGGGGGGGGGGGGGGGGGGGGGGGGGGGGGGGGGGGGGGGGGGGGGGGGGGGFGGGGGGGGGGGGGGGGGGGGGGGGGGGGGGGGGGGGGGGGGGGGGGGGGGGGGGGGGGGGG
@M03461:520:000000000-LPCRK:1:1101:5219:5731 1:N:0:TTGCAACG+CAGAACTG
CGGATCCCCGATCCGTGGACTTGTCAGCGACTGAGGAAACAGACAAGACTCACGCTGAGGACACATCTGGTGCTAACCTCAGCTCATGGTATTGCAGGAAATGCTCACCGTTAAGTCTGATGACGTGAACGGTCGTACCAAGATGTATAAAAACATCGTGGACGGCAACCATCAGATGGAGCCGGGCATGCCAGAATCCTTCAACGTATTGTTGAAAGAGATTCGTTCGCTGGGTATCAACATCGAACTGGAAGACGAGTAATTCTCGCTCAAACAGGTCACTGCTGTCGGGTTAAAACCCGGCAGCGGATTGTGCTAACTCCGACGGGAGCAAATCCGTGAAAGATTTATTAAAG
+
GGGGGGGGGGGGGGGGGGGGGGGGGGGGGGGGGGGGGGGGGGGGGGGGGGGGGGGGGGGGGGGGGGGGGGGGGGG??GGGGGGGGGGGGGGGGGGFFGEGGGGGGGGGGGGGGGGGGGGGGGGGGGGGGGGGGGGGGGGGGGGGGGGGGGGGG@GGGGGGGGGGGGGGGGGGGGGGGGGGGGGGGGGGGGGGGGGGGGGGGGGGGGGGGGGGGGGGGGGGGGGGGGGGGGGGGGGGGGGGGGGGFFFFGGGGGGGGGGGGGGGGGGGGGGGGGGGGGGGGGGGGGGGGGGGGGGFCGGGEGGGGGGGGGGGGGGGGFFGGGGGGGGGGGGGGGGGCGGGGGGGGGGGGGGGGGFFC
@M03461:520:000000000-LPCRK:1:1101:13225:5770 1:N:0:TTGCAACG+CAGAACTG
CGGATCCCCGATCCGTGGACTTGTCAGCGACTGAGGAAACAGACACGGTTTTTGCTGAGGTTCAGATTCACCACAACCTCAGCATGTTGTGGTGCAGGAAATGCTCACCGTTAAGTCTGATGACGTGAACGGTCGTACCAAGATGTATAAAAACATCGTGGACGGCAACCATCAGATGGAGCCGGGCATGCCAGAATCCTTCAACGTATTGTTGAAAGAGATTCGTTCGCTGGGTATCAACATCGAACTGGAAGACGAGTAATTCTCGCTCAAACAGGTCACTGCTGTCGGGTTAAAACCCGGCAGCGGATTGTGCTAACTCCGACGGGAGCAAATCCGTGAAAGATTTATTAAAGTTT
+
GGGGGGGGGGGGGGGGGGGGGGGGGGGGGGGGGGGGGGGGGGGGGGGGGGGGGGGGGGGGGGGGGGGGGGGGGGG@GGGGGGGGGGGGGGGGGGGGGGGGGGGGGGGGGGGGGGGGGGGGGGGGGGGGGGGGGGGGGGGGGGGGGGGGGGGGGGGGGGGGGGGGGGGGGGGGGGGGGGGGGGGGGGGGGGGGGGGGGGGGGGGGGGGGGGGGGGGGGGGGGGGGGGGGGGGGGGGGGGGGGGGGGGGGGGGGGGGGGGGGGGGGGGGGGGGGGGGGGGGGGGGGGGGGGGGGGGGGGFGGGGGGGGGGGGGGGGGGGGGGGGGGGGGGGGGGFGGGGGGGGGGGGGGGGGGGGGGGGGG
@M03461:520:000000000-LPCRK:1:1101:15763:5780 1:N:0:TTGCAACG+CAGAACTG
CGGATCCCCGATCCGTGGACTTGTCAGCGACTGAGGAAACAGACCCTACCCAAGCTGAGGAGGGCTGGGGTACGTTCCTCAGCATTCCAGCCTGAGGAAATGCTCACCGTTAAGTCTGATGACGTGAACGGTCGTACCAAGATGTATAAAAACATCGTGGACGGCAACCATCAGATGGAGCCGGGCATGCCAGAATCCTTCAACGTATTGTTGAAAGAGATTCGTTCGCTGGGTATCAACATCGAACTGGAAGACGAGTAATTCTCGCTCAAACAGGTCACTGCTGTCGGGTTAAAACCCGGCAGCGGATTGTGCTAACTCCGACGGGAGCAAATCCGTGAAAGATTTATTAAAGTTT
+
FGGGGDCA@FE@FCGGGGGGDFGFGFGDGGGGEGG@CFDEECFGFFGGGGGGGGGFGDGD,B:FGGC=CEEFFGGGGGGGGGGGGGFGGFFFFEGDFGGGGCE@EEFGGDFGG?7AEGGGGGGDFGGFDFGGGEFFFGGFC>FEFFFGGGGC@ECGGGFFGGFGGGGGFGFGGDGGGCFGGGGGGGGGFACFGGFGGGGGGDCEEFFDFGGGFGGGFGGGGGGGGGGGGGGGGFFFGGEFDDGDAFGGFAGFFAF?FGFEDFFFFFBBBFFF<EFF?CFFGGFCDF7GFEFF<C,@6@:CGGCF@F@F@GGFCGFCFFFCDGGGGGFF<GFCEEF@GGGGGGGFCFFFGFGFDDEF<F
@M03461:520:000000000-LPCRK:1:1101:5076:5807 1:N:0:TTGCAACG+CAGAACTG
CGGATCCCCGATCCGTGGACTTGTCAGCGACTGAGGAAACAGACAGCATATTTGCTGAGGAATACGTAAGCCGGTCCCTCAGCTCGGACATATGCAGGAAATGCTCACCGTTAAGTCTGATGACGTGAACGGTCGTACCAAGATGTATAAAAACATCGTGGACGGCAACCATCAGATGGAGCCGGGCATGCCAGAATCCTTCAACGTATTGTTGAAAGAGATTCGTTCGCTGGGTATCAACATCGAACTGGAAGACGAGTAATTCTCGCTCAAACAGGTCACTGCTGTCGGGTTAAAACCCGGCAGCGGATTGTGCTAACTCCGACGGGAGCAAATCCGTGAAAGATTTATTAAAG
+
GGGGGGGGGGGGGGGGGGGGGGGGGGGGGGGGGGGGGGGGGGGGGGGGGGGGGGGGGGGGGGGGGGGGGGGGGGGGGGGGGGGGGGGGGGGGGGGGGGGGGGGGGGGGGGGGGGGGGGGGGGGGGGGGGGGGGGGGGGGGGGGGGGGGGGGGGGGGGGGGGGGGGGGGGGGGGGGGGGGGGGGGGGGGGGGGGGGGGGGGGGGGGGGGGGGGGGGGGGGGGGGGGGGGGGGGGGGGGGFFFGFGGFGGGGGGGGGGGGGGGGGGGGGGGGGGGGGGGGGGGGGGGGGEGGGGGGGEGGGDGGGGGGGGGGGGGGGGGGGGGGGGGGGFGGGGGGGEGGGGGGGGGGGGGGGGGGGF
@M03461:520:000000000-LPCRK:1:1101:4713:5831 1:N:0:TTGCAACG+CAGAACTG
CGGATCCCCGATCCGTGGACTTGTCAGCGACTGAGGAAACAGACTTAAAAGCTGCTGAGGTTTTTCGAACTCCGTTCCTCAGCTTTTTTACCTGCAGGAAATGCTCACCGTTAAGTCTGATGACGTGAACGGTCGTACCAAGATGTATAAAAACATCGTGGACGGCAACCATCAGATGGAGCCGGGCATGCCAGAATCCTTCAACGTATTGTTGAAAGAGATTCGTTCGCTGGGTATCAACATCGAACTGGAAGACGAGTAATTCTCGCTCAAACAGGTCACTGCTGTCGGGTTAAAACCCGGCAGCGGATTGTGCTAACTCCGACGGGAGCAAATCCGTGAAAGATTTATTAAAG
+
GGGGGGGGGGGGGGGGGGGGGGGGGGGGGGGGGGGGGGGGGGGGGGGGGGGGGGGGGGGGGGGGGGGGGGGGGGGGGGGGGGGGGGGGGGGGGGGGGGGGGGGGGGGGGGGGGGGGGGGGGGGGGGGGGGGGGGGGGGGGGGGGGGGGGGGGGGGGGGGGGGGGGGGGGGGGGGGGGGGGGGGGGGGGGGGGGGGGGGGGGGGGGGGGGGGGGGGGGGGGGGGGGGGGGGGGGGGGGGGGGGFGGFGGGGGGGGGGGGGGGGGGGGGGGGGGGGGGGGGGGGGGGGGGGGGGGGF@GGGGGGDGGGGGGGGGGGGGGGGGGGGGGGGGGGGGGGGEGGGGGGGGGGGGGGGGGGGF
@M03461:520:000000000-LPCRK:1:1101:24168:5833 1:N:0:TTGCAACG+CAGAACTG
CGGATCCCCGATCCGTGGACTTGTCAGCGACTGAGGAAACAGACCCATAATAGGCTGAGGTCTGTATGTCGGTCCGCCTCAGCGTTAGTTAATGCAGGAAATGCTCACCGTTAAGTCTGATGACGTGAACGGTCGTACCAAGATGTATAAAAACATCGTGGACGGCAACCATCAGATGGAGCCGGGCATGCCAGAATCCTTCAACGTATTGTTGAAAGAGATTCGTTCGCTGGGTATCAACATCGAACTGGAAGACGAGTAATTCTCGCTCAAACAGGTCACTGCTGTCGGGTTAAAACCCGGCAGCGGATTGTGCTAACTCCGACGGGAGCAAATCCGTGAAAGATTTATTAAAGTTT
+
GGGGGGGGGGGEGGGGGGGGGGGGGGGGGGGGGGGGGGGGGGGGGGGGGGGGGGGGGGGGGGGGGGGGGGGGGGGGGGGGGGGGGGGGGGGGGGGGGGGGGGGGGGGGGGGGGGGGGGGGGGGGGGGGGGGGGGGGGGGGGGGGGGGGGGGGGGGGGGGGGGGEGGGGGGGGGGGGGGGGGGGGGGGGGGGGGGGGGGGGGGGGGGGGGGGGGGGGGGGGFEGEGGGGGGGGGGFGGGGGGGGGGGGGGFFGGGGGGGGGGGGDGGGGGGGGGGGFGGGGGGFGGGGGGGGGGGGC:GGGGGGFGGGGGGGGGGGGGGGGGGGGGGGGGGGGGGGGGGGGGGGGGGGGGGGGGGGGGGG
@M03461:520:000000000-LPCRK:1:1101:13855:5847 1:N:0:TTGCAACG+CAGAACTG
CGGATCCCCGATCCGTGGACTTGTCAGCGACTGAGGAAACAGACCAAATTCGTGCTGAGGCGTTCCTGAAGAATAGCCTCAGCCCAGATTTTTGCAGGAAATGCTCACCGTTAAGTCTGATGACGTGAACGGTCGTACCAAGATGTATAAAAACATCGTGGACGGCAACCATCAGATGGAGCCGGGCATGCCAGAATCCTTCAACGTATTGTTGAAAGAGATTCGTTCGCTGGGTATCAACATCGAACTGGAAGACGAGTAATTCTCGCTCAAACAGGTCACTGCTGTCGGGTTAAAACCCGGCAGCGGATTGTGCTAACTCCGACGGGAGCAAATCCGTGAAAGATTTATTAAAGTTT
+
GGGGGGGGGGGGGGGGGGGGGGGGGGGGGGGGGGGGGGGGGGGGGGGGGGGGGGGGGGGGGGGGGGGGGGGFFFGGGGGGGGGGGGGGGGGGGGGGGGGGGGGGGGGGGGGGGGGGGGGGGGGGGGGGGGGGGGGGGGGGGGGGGGGGGGGGGGGGGGGGFGFGGGGGGGGGGGGGGGGGGGGEGGGGGGFGGGGGGGGGGGGGGGGGGGGGGGGGGGGGGGGGGGGGGGGGGGGGGGGGGGFGGF#GGGGGGGGGGGGGGGGGGGGGGGFGGGGGGGGGGFD?ECGGGGGGGGGEGGGDGGGGGGGGGGGGGGGGGGGGGGGGGGGGGGGGGGGGGGGGGGGGGGGGGGGGGGGGGGG
@M03461:520:000000000-LPCRK:1:1101:6288:5847 1:N:0:TTGCAACG+CAGAACCG
CGGATCCCCGATCCGTGGACTTGTCAGCGACTGAGGAAACAGACTTAGAATTAGCTGAGGGACATTTTTAACGCGACCTCAGCTTTACGCCCTGCAGGAAATGCTCACCGTTAAGTCTGATGACGTGAACGGTCGTACCAAGATGTATAAAAACATCGTGGACGGCAACCATCAGATGGAGCCGGGCATGCCAGAATCCTTCAACGTATTGTTGAAAGAGATTCGTTCGCTGGGTATCAACATCGAACTGGAAGACGAGTAATTCTCGCTCAAACAGGTCACTGCTGTCGGGTTAAAACCCGGCAGCGGATTGTGCTAACTCCGACGGGAGCAAATCCGTGAAAGATTTATTAAAGTTT
+
GGGGGGGGGGGGGGGGGGGGGGGGGGGGGGGGGGGGGGGGGGGGGGGGGGGGGGGGGGGGGGGGGGGGGGGGGGGGGGGGFGGGGGGGGGGGGGGGGGGGGGGGGGGGGGGGGGGGGGGGGGGGGGGGGGGGGGGGGGGGGGGGGGGGGGGGGGGGGGGGGGGGGGGGGGGGGGGGGGGGGGGGGGFGGGGGGGGGGGGGGGGGGGGGGGGGGGGGGGGGGGGGGGGGGGGGGGGGGGGGGGGGFFFFFGGGGGGGGGGGGGGGGGGGGGGGGGGGGGGGGGGGGGGGGGGGGGGGGGGGFGGGGGGGGGGGGGGGGGGGGGGGGGGGGGFGGGGGGGGGGGGGGGGGGGGGGFFC,GG
@M03461:520:000000000-LPCRK:1:1101:21485:5856 1:N:0:TTGCAACG+CAGAACTG
CGGATCCCCGATCCGTGGACTTGTCAGCGACTGAGGAAACAGACTAACTTGCCGCTGAGGCGTTGTTAATATGATGCCTCAGCCCCTAATTTTGCAGGAAATGCTCACCGTTAAGTCTGATGACGTGAACGGTCGTACCAAGATGTATAAAAACATCGTGGACGGCAACCATCAGATGGAGCCGGGCATGCCAGAATCCTTCAACGTATTGTTGAAAGAGATTCGTTCGCTGGGTATCAACATCGAACTGGAAGACGAGTAATTCTCGCTCAAACAGGTCACTGCTGTCGGGTTAAAACCCGGCAGCGGATTGTGCTAACTCCGACGGGAGCAAATCCGTGAAAGATTTATTAAAG
+
GGGGGGGGGGGGGGGGGGFGGGGGGGGGGGGGGGGGGGGGGGGGGEGGGGGGGGGGGGGGGGGGGGGGGGGGGGGGGGGGGGGGGGGGGGGGGGGGGGGGGGGGGGGGGGGGGGGGGGGGGGGGGGGGGGGGGGGGGGGGGGGGGGGGGGGGGGGGGGGGGGGGGGGGGGGGGGGGGGGGGGGGGGGGGGGGGGGGGGGGGGGGGGGGGGGGGGGGGGGGGGGGGGGGGGGGGGGGGGGGGGGGGGGGGGGGGGGGGGGGGGGGGGGGGGGGGGGGGGGGGGGGGGGGGGGGGGGEGGGGGGGGGGGGGGGGGGGGGGGGGGGGGGGGGGGGGGGGGGGGGGGGGGGGGGGGGGGF
@M03461:520:000000000-LPCRK:1:1101:25003:5870 1:N:0:TTGCAACG+CAGAACTG
CGGATCCCCGATCCGTGGACTTGTCAGCGACTGAGGAAACAGACGCGTGGACTGCTGAGGTATGGGACACAAAATGCCTCAGCAGATAGTGCTGCAGGAAATGCTCACCGTTAAGTCTGATGACGTGAACGGTCGTACCAAGATGTATAAAAACATCGTGGACGGCAACCATCAGATGGAGCCGGGCATGCCAGAATCCTTCAACGTATTGTTGAAAGAGATTCGTTCGCTGGGTATCAACATCGAACTGGAAGACGAGTAATTCTCGCTCAAACAGGTCACTGCTGTCGGGTTAAAACCCGGCAGCGGATTGTGCTAACTCCGACGGGAGCAAATCCGTGAAAGATTTATTAAAGTTT
+
GGGGGGGGGGGGGGGGGGGGGGGGGGGGGGGGGGGGGGGGGGGGGGGGGGFGGGGGGGGGGGGGGGGGGGGGGGGGGGGGGGGGGGGGGGGGGGGGGGGGGGGGGGGGGGGGGGGGGGGGGGGGGGGGGGGGGGGGGGGGGGGGGGGGGGGGGGGGGGGGGGGGGGGGGGGGGGGGGGGGGGGGGGGGGGGGGGGGGGGGGGGGGGGGGGGGGGGGGGGGGGGGGGGGGGGGGGFGGGGGGGGGGGGGGGGGGGGGGGGGGGGGGGGGGGGGGGGGGGGGGGGGGEGEDGGGGGGEGFGGGGGGGGGGGGGGGGGGGGGGGGGGGGGGGGGGGGGGGGGGGGGGGGGGGGGGGGGGGGG
@M03461:520:000000000-LPCRK:1:1101:12917:5890 1:N:0:TTGCAACG+CAGAACTG
CGGATCCCCGATCCGTGGACTTGTCAGCGACTGAGGAAACAGACTTACTCTTTGCTGAGGAGTAAGACCTAGTTCTCCTCAGCATCCTCCATTGCAGGAAATGCTCACCGTTAAGTCTGATGACGTGAACGGTCGTACCAAGATGTATAAAAACATCGTGGACGGCAACCATCAGATGGAGCCGGGCATGCCAGAATCCTTCAACGTATTGTTGAAAGAGATTCGTTCGCTGGGTATCAACATCGAACTGGAAGACGAGTAATTCTCGCTCAAACAGGTCACTGCTGTCGGGTTAAAACCCGGCAGCGGATTGTGCTAACTCCGACGGGAGCAAATCCGTGAAAGATTTATTAAAGTTT
+
GGGGGGGGGGGGGGGGGGGGGGGGGGGGGGGGGGGGGGGGGGGGGGGGGGGGGGGGGGGGGGGGGGGGGGGGFFGGGGGGGGGGGGGGGGGGGGGGGGGGGGGGGGGGGGFGGGGGGGGGGGGGGGGGGGGGGGGGGGGGGGGGGGGGGGGGGGGGGGGGGGGGGGGGGGGGGGGGGGGGGGGGGGGGGGGGGGGGGGGGGGGGGGGGGGGGGGGGGGGGFGGGGGGGGGGGGGGGGGGGGGGGGGGGGGGGGGGFFGGGGGGGGGGGGGGFCGGGGGGGGGGGGGGGGGGGGGF>GGGGGGGGGGGGGGGGGGGGGGGGGGGGGGGGGGGGGGGGGGGGGGGGGGGGGGGGGGGGGGG
@M03461:520:000000000-LPCRK:1:1101:7456:5891 1:N:0:TTGCAACG+CAGAACTG
CGGATCCCCGATCCGTGGACTTGTCAGCGACTGAGGAAACAGACGTTAACGTTGCTGAGGATGGTCTTCAAGTTGCCCTCAGCATGCATGCCTGCAGGAAATGCTCACCGTTAAGTCTGATGACGTGAACGGTCGTACCAAGATGTATAAAAACATCGTGGACGGCAACCATCAGATGGAGCCGGGCATGCCAGAATCCTTCAACGTATTGTTGAAAGAGATTCGTTCGCTGGGTATCAACATCGAACTGGAAGACGAGTAATTCTCGCTCAAACAGGTCACTGCTGTCGGGTTAAAACCCGGCAGCGGATTGTGCTAACTCCGACGGGAGCAAATCCGTGAAAGATTTATTAAAGTTT
+
GGGGGGGGGGGGGGGGGGGGGGGGGGGGGGGGGGGGGGGGGGGGGGGGGGGGGGGGGGGGGGGGGGGGGEFFGGGGGGGGGGGGGGGGGGGGGGGGGGGGGGGGGGGGGGGGGGGGGGGGGGGGGGGGGGGGGGGGGGGGGGGGGGGGGGGGGGGGGGGGGGGGGGGGGGGGGGGFFGGGGGGGGGGGGGGGGGGGGGGGGGGGGGGGGGGGGGGGGGGGGGGGGGGGGGGGGGGGGGGGGGGGGGGGGGGGGGGGGGGGGGGGGDGGGGGGGGGGGGGGGGGGGGGGGGGGGGFCGGGGGGGGGGGGGGGGGGGGGGGGGGGGGGGGGGGGGGGGGGGGGGGGGGGGGGGGGGGGGGG
@M03461:520:000000000-LPCRK:1:1101:4209:5896 1:N:0:TTGCAACG+CAGAACTG
CGGATCCCCGATCCGTGGACTTGTCAGCGACTGAGGAAACAGACTGCCTTGCAGCTGAGGATATTGGATGTACGTACCTCAGCACAGAGATCTGCAGGAAATGCTCACCGTTAAGTCTGATGACGTGAACGGTCGTACCAAGATGTATAAAAACATCGTGGACGGCAACCATCAGATGGAGCCGGGCATGCCAGGATCCTTCAACGTATTGTTGAAAGAGATTCGTTCGCTGGGTATCAACATCGAACTGGAAGACGAGTAATTCTCGCTCAAACAGGTCACTGCTGTCGGGTTAAAACCCGGCAGCGGATTGTGCTAACTCCGACGGGAGCAAATCCGTGAAAGATTTATTAAAGTTT
+
GGGGGGGGGGGGGGGGGGFGGGGGGGGGGGGGGGGGGGGGGGGGGGGGGGGGGGGGGGGGEFGGGGGGGFGGGGGGGGGGGGGGGGGGGGGGGGGGGGGGGGGGGGGGGGFFFGGGGGGGGGGGGGGGGGGGGGGGGGGGGGGGGGGGGGGGGGGGGGGGGGGGGGGGGGGGGGGGGGGGGGGGGGGGGGGGGGGGDGGGGGGGGGGGGGGGGGGGGGGGGGGGGGGGGGGGGGGGGGGGGGGGGGGGGGGGGGGGGGGGGGGGGGGGGGGGGGGGGGGGGGGGGGGGGGGGGGGEGGGGGGGGGGGGGGGGGGGGGGGGGGGGGGGGGGGGGGGGGGGGGGGGGGGGGGGGGGGGGGG
@M03461:520:000000000-LPCRK:1:1101:6192:5912 1:N:0:TTGCAACG+CAGAACTG
CGGATCCCCGATCCGTGGACTTGTCAGCGACTGAGGAAACAGACAAGGCAATTGCTGAGGATAGGTCAGAATATAGCCTCAGCATGTCCGATTGCAGGAAATGCTCACCGTTAAGTCTGATGACGTGAACGGTCGTACCAAGATGTATAAAAACATCGTGGACGGCAACCATCAGATGGAGCCGGGCATGCCAGAATCCTTCAACGTATTGTTGAAAGAGATTCGTTCGCTGGGTATCAACATCGAACTGGAAGACGAGTAATTCTCGCTCAAACAGGTCACTGCTGTCGGGTTAAAACCCGGCAGCGGATTGTGCTAACTCCGACGGGAGCAAATCCGTGAAAGATTTATTAAAGTTT
+
GGGGGGFGGGGGGGGGGGGGGGGGGGGGGGGGGGGGGGGGGGGGGGGGGGGGGGGGGGGGFFGGGGGGGGGGGGGGGGGGGGGGGGGGGGGGGGGGGGGGGGGGGGGGGGGGGGGGGGGCGEGGGGGGGGGGGGGGGGGGGGGGGGGAFFFGGGF@FFGGGEGFEGGGGGGGGGGGFGGGGGFGGGGGGGGGGGGGGGGGGGGGGGGGFGFGGGGGGGGGGGGDGGGGGGGGGGGGGGGGGGFGGGFGGGGFGGGGGGGGGGGGGDGGGGGGGGGFGGGGGGGGGGGGGGGGGGGEGGGGGGGGGGGGGGGGGGGGGGGGGGGGGEGEFGFGGGGEGGGGFC,GGGGGGGGGGGGGGGG
@M03461:520:000000000-LPCRK:1:1101:14159:5921 1:N:0:TTGCAACG+CAGAACTG
CGGATCCCCGATCCGTGGACTTGTCAGCGACTGAGGAAACAGACAAAGAATAAGCTGAGGTACTTCAATCGTTAACCCTCAGCCATAATCACTGCAGGAAATGTTCACCGTTAAGTCTGATGACGTGAACGGTCGTACCAAGATGTATAAAAACATCGTGGACGGCAACCATCAGATGGAGCCGGGCATGCCAGAATCCTTCAACGTATTGTTGAAAGAGATTCGTTCGCTGGGTATCAACATCGAACTGGAAGACGAGTAATTCTCGCTCAAACAGGTCACTGCTGTCGGGTTAAAACCCGGCAGCGGATTGTGCTAACTCCGACGGGAGCAAATCCGTGAAAGATTTATTAAAG
+
GGGGFGGGGGGGGGGGGGEGGGGGGCFGDCGG7FGFGGGFGGFGGGFFEFGGGGFFGGGFG9EGFGAEEFGFFFGGGG@GGGFGFGGG:GGG@GGGGCF8FGG4??GGGGF;:FEFF9FFGGFFGGGGGGGDGGGGGGGGCDDDFGFFFACFFFGFGGGGGGGFE'GGFGGGGGGBFFBFGGGFGGGGGGGCCFCGGFGGFGGGGEGGFFGGGCGGFDAGDGGGGGFFDDDEGA9GGGGGGFFGGGGGGGGFGFFFEFFGGGGGGGGGGGFFFFGGGFAAFFG?F@EGGFFGFFD7GGGEGFGGGFGGGGGGGGFDFFFF7CGGGGFGFEGFFCC6>GGGGGGGFAFE9FEFEEEC
@M03461:520:000000000-LPCRK:1:1101:7522:5927 1:N:0:TTGCAACG+CAGAACTG
CGGATCCCCGATCCGTGGACTTGTCAGCGACTGAGGAAACAGACCTTTTGTCAGCTGAGGGAGTACACGCTGTATCCCTCAGCTGTTACAGGTGCAGGAAATGCTCACCGTTAAGTCTGATGACGTGAACGGTCGTACCAAGATGTATAAAAACATCGTGGACGGCAACCATCAGATGGAGCCGGGCATGCCAGAATCCTTCAACGTATTGTTGAAAGAGATTCGTTCGCTGGGTATCAACATCGAACTGGAAGACGAGTAATTCTCGCTCAAACAGGTCACTGCTGTCGGGTTAAAACCCGGCAGCGGATTGTGCTAACTCCGACGGGAGCAAATCCGTGAAAGATTTATTAAAGTTT
+
GGGGGGGGGGGGGGGGGGGGGGGGGGGGGGGGGGGGGGGGGGGGGGGGGGGGGGGGGGGGGGGGGGGGGGGGGGGGGGGGGGGGGGGGGGGGGGGGGGGGGGGGGGGGGGGGGGGGGGGGGGGGGGGGGGGGGGGGGGGGGGGGGGGGGGGGGGGGGGGGGGGGGGGGGGGGGGGGGGGGGGGGGGGGGGGGGGGGGGGGGGGGGGGGGGGGGGGGGGGGGGGGGGGGGGGGGGGGGGGGGGGGGGGGGGGGGGGGGGGGGGGGGGGGGGGGGGGGGGGGGGGGGGGGGGGGGGGGGGGGGGGGGGGGGGGGGGGGGGGGGGGGGGGGGGGGGGGGGGGGGGGGGGGGGGGGGGGGGGG
@M03461:520:000000000-LPCRK:1:1101:11901:5934 1:N:0:TTGCAACG+CAGAACTG
CATCGCTGACGATTAACCGGATCCCCGATCCGTGGACTTGTCAGCGACTGAGGAAACAGACATCCCAGGGGCCGAGGATGACGTTCGGCATAACCTCAGCAGTTCATCTTGCAGGAAATGCTCACCGTTAAGTCTGATGACGTGAACGGTCGTACCAAGATGTATAAAAACATCGTGGACGGCAACCATCAGATGGAGCCGGGCATGCCAGAATCCTTCAACGTATTGTTGAAAGAGATTCGTTCGCTGGGTATCAACATCGAACTGGAAGACGAGTAATTCTCGCTCAAACAGGTCACTGCTGTCGGGTTGAAACCCGGCAGCGGATTGTGCTAACTCCGACGGGAGCAAATCCGTGAAAGATTTATTAAAGTTT
+
CCCCCGFFFGGG;FGGGGGGGGGGGGGGGGGGGGGGGGGGGGGGGGGGGGGGGGFGGGGGGGGGGGGGGGGGGGGGGEGGGGGGGGGGGGGGGGGGGGGGGGGGGGGGGGGGGGGDGGGGGG7GGGGGGGGGGGGGGGGGGGGGGGGGGGGGGGGGGGGGGGGGGGGGGGGGGGGGGGGGGGGGGGGGGGGGGGGGGGGGGGGGGGGGGGGGFGGGGGGGGGGGGGGGGGGGGGGGGGGGGGGGGGGGGGGGGGGGGGGGGGGGGGGGGGGGGGGGGGGGGGGGGGGGGGGGGGGGGGGGGGGGGGGGGGGGGGGGGGGGGGGGGGGGGGGGGGGGGGGGGGGGGGGGGGGF@GGGGGGGGGGGGGGGGGGGGGGG
@M03461:520:000000000-LPCRK:1:1101:23378:5961 1:N:0:TTGCAACG+CAGAACTG
CGGATCCCCGATCCGTGGACTTGTCAGCGACCGAGGAAACAGACAATACGGTCGCTGAGGGCGACCGGTAATAAGGCCTCAGCTATTGCACCTGCAGGAAATGCTCACCGTTAAGTCTGATGACGTGAACGGTCGTACCAAGATGTATAAAAACATCGTGGACGGCAACCATCAGATGGAGCCGGGCATGCCAGAATCCTTCAACGTATTGTTGAAAGAGATTCGTTCGCTGGGTATCAACATCGAACTGGAAGACGAGTAATTCTCGCTCAAACAGGTCACTGCTGTCGGGTTAAAACCCGGCAGCGGATTGTGCTAACTCCGACGGGAGCAAATCCGTGAAAGATTTATTAAAGTTT
+
GGGGGGGGGGGGGGGGGGGGGGGGGGGGGGGGGFGGGGGGGGGGGGGGGGGGGGGGGGGGGGGGGGGGGGGGGGGGGGGGGGGGGGGGGGGGGGGGGGGGGGGGGGGGGGGGGGGGGGGGGGGGGGGGGGGGGGGGGGGGGGGGGGGGGGGGGGGGGGGGGGGGGGGGGGGGGGGGGGGGGGGGGGGGGGGGGGGGGGGGGGGGGGGGGGGGGGGGGGGGGGGGGGGGGGGGFGGGGGGGGGGGGGGGGGGGGGGGGGGGGGFGGGGGGGGFGGGGGGGGGGG?GGGGGGGGGGGGGGGGGGGGGGGGGGGGGGGGGGGGGGGGGGGGGGGGGGCFGGGGGGGGGGGGGGGGFCCC=6G
@M03461:520:000000000-LPCRK:1:1101:16778:5965 1:N:0:TTGCAACG+CAGAACTG
CGGATCCCCGATCCGTGGACTTGTCAGCGACTGAGGAAACAGACGTCGGTAAAGCTGAGGTTAATTTTAGACCAACCCTCAGCTACGTAACATGCAGGAAATGCTCACCGTTAAGTCTGATGACGTGAACGGTCGTACCAAGATGTATAAAAACATCGTGGACGGCAACCATCAGATGGAGCCGGGCATGCCAGAATCCTTCAACGTATTGTTGAAAGAGATTCGTTCGCTGGGTATCAACATCGAACTGGAAGACGAGTAATTCTCGCTCAAACAGGTCACTGCTGTCGGGTTAAAACCCGGCAGCGGATTGTGCTAACTCCGACGGGAGCAAATCCGTGAAAGATTTATTAAAGTTT
+
GGGGGGGGGGGGGGGGGGGGGGGGGGGGGGGGGGGGGGGGGGGGGGGGGGGGGGGGGGGGFGGGGGGGGGGGGGGGGGGGGGGGGGGGGGGGGGGGGGGGGGGGGGGGGGFGGGGGGGGGGGGGGGGGGGGGGGGGGGGGGGGGGFFGGGGGGGGEGGGGGGGGGGGGGGGGGGGGGGGGGGGGGGGGGGGGGGGGGGGGGGGGGGGGGGGGGGGGGGGGGGGGGGGGGGGGGGGGGGGGGGFGGGGGGGGGGGGGGGGGGGGGGGGGGGGGGGGGGGGGGGGGGGGGGGGGGGGFGGGGGGGGGGGGGGGGGGGGGGGGGGGGGGGGGGGGGGGGGGGGGGGGGGGGGGGGGGGGGGG
@M03461:520:000000000-LPCRK:1:1101:17967:5970 1:N:0:TTGCAACG+CAGAACTG
CGGATCCCCGATCCGTGGACTTGTCAGCGACTGAGGAAACAGACGCAACAGATGCTGAGGGCCACGACGGTGTCTCCTCAGCCGGCCCTTGTGCAGGAAATGCTCACCGTTAAGTCTGATGACGTGAACGGTCGTACCAAGATGTATAAAAACATCGTGGACGGCAACCATCAGATGGAGCCGGGCATGCCAGAATCCTTCAACGTATTGTTGAAAGAGATTCGTTCGCTGGGTATCAACATCGAACTGGAAGACGAGTAATTCTCGCTCAAACAGGTCACTGCTGTCGGGTTAAAACCCGGCAGCGGATTGTGCTAACTCCGACGGGAGCAAATCCGTGAAAGATTTATTAAAGTTT
+
GGGGGGGGGGGGGGGGGGGGGGGGGGGGGGGGGGGGGGGGGGGGGGGGGGGGGGGGGGGGGGGGGGGGGGGGGG;GGGGGGGGGGGGGGGGGGGGGGGGGGGGGGGGGGGGGGGGGGGGGGGGGGGGGGGGGGGGGGGGGGGGGGGGGGGGGGGGGGGGGGGGGGGGGGGGGGGGGGGGGGGGGGGGGGGGGGGGGGGGGGGGGGGGGGGGGGGGGGGGGGGGGG7GGGGGGGGGGGGGGGGGGGGGGGGGGGGGGGGGGGGGGGGGGGGGGGGGGGGGGGGGGGGGGGGGGGGGGGGGGGGGGGGGGGGGGGGGGGGGGGGGGGGGGGGGGGGGGGGGGGGGGGGGGGGGGGGGGGG
@M03461:520:000000000-LPCRK:1:1101:23191:5982 1:N:0:TTGCAACG+CAGAACTG
CGGATCCCCGATCCGTGGACTTGTCAGCGACTGAGGAAACAGACTCACAATCCGCTGAGGTTACGAAAGCTTGATACCTCAGCGGGTTTAACTGCAGGAAATGCTCACCGTTAAGTCTGATGACGTGAACGGTCGTACCAAGATGTATAAAAACATCGTGGACGGCAACCATCAGATGGAGCCGGGCATGCCAGAATCCTTCAACGTATTGTTGAAAGAGATTCGTTCGCTGGGTATCAACATCGAACTGGAAGACGAGTAATTCTCGCTCAAACAGGTCACTGCTGTCGGGTTAAAACCCGGCAGCGGATTGTGCTAACTCCGACGGGAGCAAATCCGTGAAAGATTTATTAAAGTTT
+
GGGGGGGGGGGGGGGGGGGGGGGGGGGGGGGGGGGGGGGGGGGGGFGGGGGGGGGEGGGGGGGGGGGGGGGGGGGGGGGGGGGGGGGEFGGGGGGGGGGGGFGGGGGGGGAFGGGGGGGGGCFGGGGGGGGGGGGGGGGGGGGGG?FGGGFGGGGGGGGGGGGGGGGGGGGGGGGGGGGGFFDEGGFGGGGGGGGGGGGGGGGGGGGGFGGGGGGGGGGGGGGGGGGGGGGGGGGGGGGGGGFGGGFGGGGGGGFGGGGGGGGGGGGGGGGGGFGGGGGGGGGGGGGGGGFFFGGGEFGGGGGEGGGGGGGGGGGGGGGGGGGGGGGGGGGGGF>EGGGGGGGGFGGGGGGGFCCC=6G
@M03461:520:000000000-LPCRK:1:1101:3758:5997 1:N:0:TTGCAACG+CAGAACTG
CGGATCCCCGATCCGTGGACTTGTCAGCGACTGAGGAAACAGACGATCTGTCTGCTGAGGTGCAACCGTAAAAGAGCCTCAGCGGTTCTGTGTGCAGGAAATGCTCACCGTTAAGTCTGATGACGTGAACGGTCGTACCAAGATGTATAAAAACATCGTGGACGGCAACCATCAGATGGAGCCGGGCATGCCAGAATCCTTCAACGTATTGTTGAAAGAGATTCGTTCGCTGGGTATCAACATCGAACTGGAAGACGAGTAATTCTCGCTCAAACAGTTCACTGCTGTCGGGTTAAAACCCGGCAGCGGATTGTGCTAACTCCGACGGGAGCAAATCCGTGAAAGATTTATTAAAG
+
GGGGGGGGGGGGGGGGGGGGGGGGGGGGGGGGGGGGGGGGGGGGGGGGGGGGGGGGGGGGGFGGGGGGGGGGGGGGGGGGGGGGGGGGGGGGGGGGGGGGGGGGGGGGGGGGGGGGGGGGGGGGGGGGGGGGGGGGGGGGGGGGGEF9FCGGGGGGGGGGGGGGGGGGGGGFGGGGGGGGGGGGGGGEFFFGGGGGGGGCGGGFGGGGGGGGGGGGGGGFGGGGGGGGGGGGGGGGGGGGGGGGGGFGFFFDFFFGGGGGGGGGGGGGGGGGGGGGG-GGGGGGGGGGGFAFFF@:F@GGGGGGGGGGFFGGGGFGFCGGGEGGGGGGFGFF9DGGGGGGGGGGGFGGGGGGEEDF
@M03461:520:000000000-LPCRK:1:1101:25470:6005 1:N:0:TTGCAACG+CAGAACTG
CGGATCCCCGATCCGTGGACTTGTCAGCGACTGAGGAAACAGACATATCCGAAGCTGAGGCATACAGCGACATCACCCTCAGCACCAGTAACTGCAGGAAATGCTCACCGTTAAGTCTGATGACGTGAACGGTCGTACCAAGATGTATAAAAACATCGTGGACGGCAACCATCAGATGGAGCCGGGCATGCCAGAATCCTTCAACGTATTGTTGAAAGAGATTCGTTCGCTGGGTATCAACATCGAACTGGAAGACGAGTAATTCTCGCTCAAACAGGTCACTGCTGTCGGGTTAAAACCCGGCAGCGGATTGTGCTAACTCCGACGGGAGCAAATCCGTGAAAGATTTATTAAAGTTT
+
GGGGGGGGGGGGGGGGGGGGGGGGGGGGGGGGGGGGGGGGGGGGGGGGGGGGGGGGGGGGGGGGGGGGGFFGGGGGGGGGGGGGGGGGGGGGGGGGGGGGGGGGGGGGGGGFEGGGGGGGGGGGGGGGGGGGGGGGGGGGGGFGGGGGGGGGGGGGGGGGGGGGGGGGGGGGGGGGGGGGGGGGGGGGGGGGGGGGGGGGGGGGGGGGGGGGGGGGFGGGGGGGGGGGGGGGGGGGGGGGGGFGGGGGGGGGGGGGGGGGGGGGGGGGGGGGGGGGGGGGGGF?GGGGGGGGGGGEGGGGGGGGGGGGGGGGGGGGGGGGGGGGGGGGGGGGGFF7GGGGGGGGGGGGGGGGGGGGGGG
@M03461:520:000000000-LPCRK:1:1101:22675:6020 1:N:0:TTGCAACG+CAGAACTG
CGGATCCCCGATCCGTGGACTTGTCAGCGACTGAGGAAACAGACCCTACCGTGGCTGAGGACAGGTTGGCCTATCCCCTCAGCCCCACTCCCTGCAGGAAATGCTCACCGTTAAGTCTGATGACGTGAACGGTCGTACCAAGATGTATAAAAACATCGTGGACGGCAACCATCAGATGGAGCCGGGCATGCCAGAATCCTTCAACGTATTGTTGAAAGAGATTCGTTCGCTGGGTATCAACATCGAACTGGAAGACGAGTAATTCTCGCTCAAACAGGTCACTGCTGTCGGGTTAAAACCCGGCAGCGGATTGTGCTAACTCCGACGGGAGCAAATCCGTGAAAGATTTATTAAAGTTT
+
GGGGGGGGGGGGGGGGGGGGGGGGGGGGGGGGGGGGGGGGGGGGGGGGGGGGGGGGGGGGGGGGGGGGGGGGGGGGGGGGGGGGGGGGFGGGGGGGGGGGGGGGGGGGGGGGGGGGGGGGGGGGGGGGGGGGGGGGGGGGGGGGGGGGGGGGGGGGGGGGGGGGGGGGGGGGGGGGGGGGGGGGGGGGGGGGGGGGGGGGGGGGGGGGGGGGGGGGGGGGGGGGGGGGGGGGGGGGGGGGGGFGGGGGGGGGGGGGGGGGGGGGGGGGGGGGGGGGGGGGGGGGGGGGGGGGGGGEGGGGGGGGGGGGGGGGGGGGGGGGGGGGGGGGGGGGFC8@EGGGGGGGGGGGGGGGFCCC=;G
@M03461:520:000000000-LPCRK:1:1101:17278:6020 1:N:0:TTGCAACG+CAGAACTG
CGGATCCCCGATCCGTGGACTTGTCAGCGACTGAGGAAACAGACTACTTATGAGCTGTGGAGTATAATGTGCCCCGCCTCAGCTTAAATTACTGCAGGAAATGCTCACCGTTAAGTCTGATGACGTGAACGGTCGTACCAAGATGTATAAAAACATCGTGGACGGCAACCATCAGATGGAGCCGGGCATGCCAGAATCCTTCAACGTATTGTTGAAAGAGATTCGTTCGCTGGGTATCAACATCGAACTGGAAGACGAGTAATTCTCGCTCAAACAGGTCACTGCTGTCGGGTTAAAACCCGGCAGCGGATTGTGCTAACTCCGACGGGAGCAAATCCGTGAAAGATTTATTAAAGTTT
+
GGGGGGGGGGGGGGGGGGGGGGGGGGGGGGGGGGGGGGGGGGGGGGGGGGGGGGGGGGGGGGGGGGGGGGGGGGGGGGGGGGGGGGGGGGGGGGGGGGGGGGGGGGGGGGGGGGGGGGGGGGGGGGGGGGGGGGGGGGGGGGGGGGGGGGGGGGGGGGGGGGGGGGGGGGGGGGGGGGGGGGGGGGGGGGGGGGGGGGGGGGGGGGGGGGGGGGGGGGGGGGGGGGGGGGGGGGGGGGGGGGGGGGGGGGGGGGGGGGGGGGGGGGGGGGGGGGGGGGGGGGG?GGGGGGGGGGGEGGGGGGGGGGGGGGGGGGGGGGGGGGGGGGGGGGGGGGGGGGGGGGGGGGGGGGGGGGGGGGG
@M03461:520:000000000-LPCRK:1:1101:14802:6049 1:N:0:TTGCAACG+CAGAACTG
CGGATCCCCGATCCGTGGACTTGTCAGCGACTGAGGAAACAGACAGCAATTATGCTGAGGGAGAATGTTTATTCCTCCTCAGCTCGTAAGGTTGCAGGAAATGCTCACCGTTAAGTCTGATGACGTGAACGGTCGTACCAAGATGTATAAAAACATCGTGGACGGCAACCATCAGATGGAGCCGGGCATGCCAGAATCCTTCAACGTATTGTTGAAAGAGATTCGTTCGCTGGGTATCAACATCGAACTGGAAGACGAGTAATTCTCGCTCAAACAGGTCACTGCTGTCGGGTTAAAACCCGGCAGCGGATTGTGCTAACTCCGACGGGAGCAAATCCGTGAAAGATTTATTAAAG
+
GGGGGGGGGGGGGGGGGGGGGGGGGGGGGGGGFGGGGGGGGGGGGGGGGGGGGGGGGGGGGGGGGGGGGGGGGGGG;GGGGGGGGGGGGGGGGGGGGGGGGGGGGGGGGGGGGGGGGGGGGGGGGGGGGGGGGGGGGGGGGGGGGGGGGGGGGGGGGGGGGGGGGGGGGGGGGGGGGGGGGGGGGGGGGGGGGGGGGGGGGGGGGGGGGGGGGGGGGGGGGGGGGGGGGGGGGGGGGGGGGGGGGGGGGGGGGGGGGGGGGGGGGGGGGGGGGGGGGGGGGGGGGGGGGGGGGGGGGGGGGGGGGGGGGGGGGGGGGGGGGGGGGGGGGGGCGGEBGGGGGGGGGGGGGGGGGGGF
@M03461:520:000000000-LPCRK:1:1101:19564:6053 1:N:0:TTGCAACG+CAGAACTG
CGGATCCCCGATCCGTGGACTTGTCAGCGACTGAGGAAACAGACTATTCATGTGCTGAGGAACGGTCAACACGTTCCCTCAGCTAGGGATTTTGCAGGAAATGCTCACCGTTAAGTCTGATGACGTGAACGGTCGTACCAAGATGTATAAAAACATCGTGGACGGCAACCATCAGATGGAGCCGGGCATGCCAGAATCCTTCAACGTATTGTTGAAAGAGATTCGTTCGCTGGGTATCAACATCGAACTGGAAGACGAGTAATTCTCGCTCAAACAGGTCACTGCTGTCGGGTTAAAACCCGGCAGCGGATTGTGCTAACTCCGACGGGAGCAAATCCGTGAAAGATTTATTAAAGTTT
+
GGGGGGGGGGGGGGGGGGGGGGGGGGGGGGGGGGGGGGGGGGGGGGGGGGGGGGGGGGGGGGGGGGGGGGGGGGGGGGGGGGGGGGGGGGGGGGGGGGGGGGGGGGGGGGGGGGGGGGGGGGGGGGGGGGGGGGGGGGGGGGGGGGGGGGGGGGGGGGGGGGGGGGGGGGGGGGGGGGGGGGGGGGGGGGGGGGFGGGGGGGGGGGGGGGGGGGGGGGGGGGGGGGGGGGGGGGGGGGGGGGGGGGGGGGGGGGGGGGGGGGGGGGGGGGGGGGGGGGGGGGGGGGGGGGGGGGGCGGGGGGGGGGGGGGGGGGGGGGGGGGGGGGGGGGGGGGGEGGGGGGGGGGGGGGGGGGGGGGG
@M03461:520:000000000-LPCRK:1:1101:17774:6058 1:N:0:TTGCAACG+TAGAACTG
CGGATCCCCGATCCGTGGACTTGTCAGCGACTGAGGAAACAGACACGCGAAGTGCTGAGGTAGTGCCTTGTAATGCCCTCAGCGTCAGGGCATGCAGGAAATGCTCACCGTTAAGTCTGATGACGTGAACGGTCGTACCAAGATGTATAAAAACATCGTGGACGGCAACCATCAGATGGAGCCGGGCATGCCAGAATCCTTCAACGTATTGTTGAAAGAGATTCGTTCGCTGGGTATCAACATCGAACTGGAAGACGAGTAATTCTCGCTCAAACAGGTCACTGCTGTCGGGTTAAAACCCGGCAGCGGATTGTGCTAACTCCGACGGGAGCAAATCCGTGAAAGATTTATTAAAGTTT
+
GGGGGGGGGGGGGGGGGGGGGGGGGGGGGGGGGGGGFGGGGGGGGGGGGGGGGGGGGGGGGGGGGGGGGGGGGGGGGGGGGGGGGGGGGGGGGGGGGGGGGGGGGGGGGGGGGGGGGGGGGGGGGGGGGGGGGGGGGGGGGGGGGGGGGGGGGGGGGGGGGGGGGGGGGGGGGFGGGGGGGGGGGGGGGGGGGGGGGGGGGGGGGGGGGGGGGGGGGGGGGGGGGGGGGGGGGGGGGGGGGGGGGGGGGGGGGGGGGGGGGGGGGGGGGGGGGGGGGGGGGGGGGGGGGGGGGGGGGGGGGGGGGGGGGGGGGGGGGGGGGGGGGGGGGGGGGGGGGGGGGGGGGGGGGGGGGGGGGGG
@M03461:520:000000000-LPCRK:1:1101:16356:6058 1:N:0:TTGCAACG+CAGAACTG
CGGATCCCCGATCCGTGGACTTGTCAGCGACTGAGGAAACAGACTAAATAGCCGCTGAGGTAGTGGTACTTATGGGCCTCAGCGTGAGGGAATGCAGGAAATGCTCACCGTTAAGTCTGATGACGTGAACGGTCGTACCAAGATGTATAAAAACATCGTGGACGGCAACCATCAGATGGAGCCGGGCATGCCAGAATCCTTCAACGTATTGTTGAAAGAGATTCGTTCGCTGGGTATCAACATCGAACTGGAAGACGAGTAATTCTCGCTCAAACAGGTCACTGCTGTCGGGTTAAAACCCGGCAGCGGATTGTGCTAACTCCGACGGGAGCAAATCCGTGAAAGATTTATTAAAG
+
GGGGGGGFGGGGGGGGGGGGGGGGGGGGGGGGDGGFGFFGGGFGGGGGGGGGGGGGGDGGGGGGGGGGGG9FGGEFG@GGGGGGFCFCEEGGGGFGGGGGGGGGGGGGGGGEDGFGGFGFFFFGGGGFGFFFFFFGGGGGGGAFGFGGGGGGGGGFFGGGEFFFFFFGGFFGGFGFGGGFGGGGFGGGGGGGGGFEFGGGGGGFGGGGGCFCDGGGGGGGGGGGGGGGGGGGGGGGGGGGGGGGGGFGGGGGGGGGGGGGGFEGGGGDFAGGGGGFGFGFGGGGEFCGGFGGGGF>GGGGFDGGGGFCGGGGGGGGGGGGGGGGGGDFGGGGGGF@GGGGGGGGGGGGGGGGGGFF
@M03461:520:000000000-LPCRK:1:1101:5467:6060 1:N:0:TTGCAACG+CAGAACTG
CGGATCCCCGATCCGTGGACTTGTCAGCGACTGAGGAAACAGACTAATAGTACGCTGAGGTCTACGGAGAAAGGGCCCTCAGCTTGGCCTTCTGCAGGAAATGCTCACCGTTAAGTCTGATGACGTGAACGGTCGTACCAAGATGTATAAAAACATCGTGGACGGCAACCATCAGATGGAGCCGGGCATGCCAGAATCCTTCAACGTATTGTTGAAAGAGATTCGTTCGCTGGGTATCAACATCGAACTGGAAGACGAGTAATTCTCGCTCAAACAGGTCACTGCTGTCGGGTTAAAACCCGGCAGCGGATTGTGCTAACTCCGACGGGAGCAAATCCGTGAAAGATTTATTAAAGTTT
+
GGGGGGGGGGGGGGGGGGGGGGGGGGGGGGGGGGGGGGGGGGGGGGGGGGGGGGGGGGGGGGGGGGGGGGGGGGGGGGGGGGGGGGGGGGGGGGGGGGGGGGGGGGGGGGGGGGGGGGGGGGGGGGGGGGGGGGGGGGGGGGGGGGGGGGGGGGGGGGGGGGGGGGGGGGGGGGGGGGGGGGGGGGGGGGGGGGGGGGGGGGGGGGGGGGGGGGGGGGGGGGGGGGGGGGGGGGGGGGGGGGGGGGGGGGGGGGGGGGGGGGGGGGGGGGGGGGGGGGGGGGGGGGGGGGGGGGGGGGGGGGGGGGGGGGGGGGGGGGGGGGGGGGGGGGGGGGF7GGGGGGGGGGGGGGGGGGGGGGG
@M03461:520:000000000-LPCRK:1:1101:13804:6060 1:N:0:TTGCAACG+CAGAACTG
CGGATCCCCGATCCGTGGACTTGTCAGCGACTGAGGAAACAGACCGAGAGCGTGCTGAGGAGTATCAGAACTGAATCCTCAGCCTCTGGCAATGCAGGAAATGCTCACCGTTAAGTCTGATGACGTGAACGGTCGTACCAAGATGTATAAAAACATCGTGGACGGCAACCATCAGATGGAGCCGGGCATGCCAGAATCCTTCAACGTATTGTTGAAAGAGATTCGTTCGCTGGGTATCAACATCGAACTGGAAGACGAGTAATTCTCGCTCAAACAGGTCACTGCTGTCGGGTTAAAACCCGGCAGCGGATTGTGCTAACTCCGACGGGAGCAAATCCGTGAAAGGTTTATTAAAGTTT
+
GGGGGGGGGGGGGGGGGGGGGGGGGGGGGGGGGGGGGGGGGGGGGGGGGGGGGGGGGGGGGGGGGGGGGGGGGGGGGGGGGGGGGGGGGGGGGGGGGGGGGGGGGGGGGGGGGGGGGGGGGGGGGGGGGGGGGGGGGGGGGGGFGGGGGGGGGGGGGGGGGGGGGGGGGGFGGGGGGGGGGGGGGGGGGGGGGGGGGGGGGGGGGGGGGGGGGGGGGGGGGGGGGGGGGGGGGGGGGGGGGGGGGGGGGGGGGGGGGGGGGGGGGGGGGGGGGGGGGGGGGGGGGGGGGGGGGGGGGGGGGGGGGGGGGGGGGGGGGGGGGGGGGGGGGGGGGGGCGGGGGGGGGGGGGGGGGGGGGGG
@M03461:520:000000000-LPCRK:1:1101:9751:6095 1:N:0:TTGCAACG+CAGAACTG
CGGATCCCCGATCCGTGGACTTGTCAGCGACTGAGGAAACAGACTTTCTGGTAGCTGAGGACTCATCCAACTACTCCTCAGCCTTTCACTCTGCAGGAAATGCTCACCGTTAAGTCTGATGACGTGAACGGTCGTACCAAGATGTATAAAAACATCGTGGACGGCAACCATCAGATGGAGCCGGGCATGCCAGAATCCTTCAACGTATTGTTGAAAGAGATTCGTTCGCTGGGTATCAACATCGAACTGGAAGACGAGTAATTCTCGCTCAAACAGGTCACTGCTGTCGGGTTAAAACCCGGCAGCGGATTGTGCTAACTCCGACGGGAGCAAATCCGTGAAAGATTTATTAAAGTTT
+
GGGGGGGGGGGGEGGGGGGGGGGGGGGGGGGGGGGGGGGGGGGGGGGGGGGGGGGGGGGGGGGGGGGGGGGGGG@GGGGGGGGGGGGGGGGGGGGGGGGGGGGGGGGGGGGGGGGGGGGGFGGGGGGGGGGGGGGGGGGGGGGGGGGGGGGGGGGGGGGGGGGGGGGGGGGGGGGGGGGGGGGGGGGGGGGGGGGGGGGGGGGGGGGGGGGGGGGGGGGGGGGGGGGGGGGGFFFGGGGGGGGGFFGGFGGGGGGGGGGGGGGGGGGGGGGGGGGGGGFGGGGGGGGGGGGGGGDGGGGGGGGGGGFGGGGGFGGGGGGGGGGGGGGGGFFFGGGGGGGGGGGGGGGGGGGGGGGGGF
@M03461:520:000000000-LPCRK:1:1101:20565:6116 1:N:0:TTGCAACG+CAGAACTG
CGGATCCCCGATCCGTGGACTTGTCAGCGACTGAGGAAACAGACCCCTCACGTGCTGAGGTTGCCTAAGTGTAAAGCCTCAGCCGTGGGTATTGCAGGAAATGCTCACCGTTAAGTCTGATGACGTGAACGGTCGTACCAAGATGTATAAAAACATCGTGGACGGCAACCATCAGATGGAGCCGGGCATGCCAGAATCCTTCAACGTATTGTTGAAAGAGATTCGTTCGCTGGGTATCAACATCGAACTGGAAGACGAGTAATTCTCGCTCAAACAGGTCACTGCTGTCGGGTTAAAACCCGGCAGCGGATTGTGCTAACTCCGACGGGAGCAAATCCGTGAAAGATTTATTAAAGTTT
+
GGGGGGGGGGGGGGGGGGGGGGGGGGGGGGGGGGGGGGGGGGGGGGGGGGGGGGGGGGGGGGGGGGGGGGGGGGGGGGGGGGGGGGGGGGGGGGGGGGGGGGGGGGGGGGGGGGGGGGGGGGGGGGGGGGGGGGGGGGGGGGGGGGGGGGGGGGGGGGGGGGGGGGGGGGGGGGGGGGGGGGGGGGGGGGGGGGGGGGGGGGGGGGGGGGGGGGGGGGGGGGGGGGGGGGGGGGGGGGGGGGFGGGGGGGGGGGGGGGGGGGGGGGGGGGGGGGGGGGGGGGGGGGGGGGFGGGGGGGGGGGGGGGGGGGGGGGGGGGGGGGGGGGGGGGGGGGGGGGGGGGGGGGGGGGGGGGGGGGG
@M03461:520:000000000-LPCRK:1:1101:6791:6117 1:N:0:TTGCAACG+CAGAACTG
CGGATCCCCGATCCGTGGACTTGTCAGCGACTGAGGAAACAGACGATGAATAGGCTGAGGAGTAAGAGGGGGCATCCCTCAGCGGTAGTGCATGCAGGAAATGCTCACCGTTAAGTCTGATGACGTGAACGGTCGTACCAAGATGTATAAAAACATCGTGGACGGCAACCATCAGATGGAGCCGGGCATGCCAGAATCCTTCAACGTATTGTTGAAAGAGATTCGTTCGCTGGGTATCAACATCGAACTGGAAGACGAGTAATTCTCGCTCAAACAGGTCACTGCTGTCGGGTTAAAACCCGGCAGCGGATTGTGCTAACTCCGACGGGAGCAAATCCGTGAAAGATTTATTAAAGTTT
+
GGGGGGGGGGGGGGGGGGGGGGGGGGGGGGGGGGGGGGGGGGGGGGGGGGGGGGGFGFFGEGGGGGGGGGGGGGGGGGGGGGGGGGGGGGGGGGGGGGGGGGGGGGGGGGGGGGGGGGGGGGGGGGGGGGGGGGGGGGGGGGGGGGGGGGGGGGGFGGGGGGGGGGGGGGGFGGGGGGFGGGGGGGGGGGGGGGGGGGGGGGGGGGGGGGGGGGGGGGGGGGGGGGGGGGGGGGGGGGGGGGFGGGFGGGGGGGGGGGGGGGGGGGGGGGGGGGGGGGGGGGGGGGGGGGGGGGGGGFFGGFGGGGGGGGGGGGGGGGGGGGGGGGGFGFGGGGGGGGGGGGGGGGGGGGGGGGGGGGG
@M03461:520:000000000-LPCRK:1:1101:21113:6121 1:N:0:TTGCAACG+CAGAACTG
CGGATCCCCGATCCGTGGACTTGTCAGCGACTGAGGAAACAGACCTTACACTAGCTGAGGACTATGGTTCGGGAGACCTCAGCTTCGCGCAATGCAGGAAATGCTCACCGTTAAGTCTGATGACGTGAACGGTCGTACCAAGATGTATAAAAACATCGTGGACGGCAACCATCAGATGGAGCCGGGCATGCCAGAATCCTTCAACGTATTGTTGAAAGAGATTCGTTCGCTGGGTATCAACATCGAACTGGAAGACGAGTAATTCTCGCTCAAACAGGTCACTGCTGTCGGGTTAAAACCCGGCAGCGGATTGTGCTAACTCCGACGGGAGCAAATCCGTGAAAGATTTATTAAAGTTT
+
GGGGECFECGG@FGGGGGGGGGGGGGFFGGGE@FGEEGGGGDFGGGGGGGGGGGGGGFGDEDEFFFGGGGGFGGGGG<F<FG@F@GGGGGGGGFGFGGGGGGGGCFFGGGFG@FGGGGGGGGGEFFCCFGGGEGGGGGGFFCFFFFFGGFGGGGGFGGGGDEFGGGGEGCGFFGGDF?CBDCEGGGGGGGGGGEGGGGGGGGGGGGGGGFGGGGGGGGGFFEGGGGGCCD9FGGFGGGGEGGFGGFFGGGGGGEFGGFGGFFFAFFF?=:GGFEFFFFGGGGGGGEGCFFAEDFF@GEGEGGGEGGGGGFGGGGGGGGGGEEGGGGFF9GFE<7F@GGGGGGGGGGFGGGGGGFGFFGG
@M03461:520:000000000-LPCRK:1:1101:14330:6123 1:N:0:TTGCAACG+CAGAACTG
CGGATCCCCGATCCGTGGACTTGTCAGCGACTGAGGAAACAGACTACTCACCTGCTGAGGAACGATTGCGCTGTCACCTCAGCATTAACATTTGCAGGAAATGCTCACCGTTAAGTCTGATGACGTGAACGGTCGTACCAAGATGTATAAAAACATCGTGGACGGCAACCATCAGATGGAGCCGGGCATGCCAGAATCCTTCAACGTATTGTTGAAAGAGATTCGTTCGCTGGGTATCAACATCGAACTGGAAGACGAGTAATTCTCGCTCAAACAGGTCACTGCTGTCGGGTTAAAACCCGGCAGCGGATTGTGCTAACTCCGACGGGAGCAAATCCGTGAAAGATTTATTAAAG
+
GGGGGGGGGGGGGGGGGGGGGGGGGGGGGGGGEGGGGGGGGGGGGGGGGGGGGGGGGGGGGGGGGGGGGGGGGGG@GGGGGGGGGGGGGGGGGGGGGGGGGGGGGGGGGGGGGGGGGGGGGGGGGGGGGGGGGGGGGGGGGGGGGGGGGGGGGGGGGGGGGGGGGGGGGGGGGGGGGGGGGGGGGGGGGGGGGGGGGGGGGGGGGGGGGGGGGGGGGGGGGGGGGGGGGGGGGGGGGGGGGGGGGGGGGGGGGGGGGGGGGGGGGGGGGGGGGGGGGGGGGGGGGGGGGGGGGGGDGGGGGGGGGGGGGGGGGGGGGGGGGGGGGGGGGGGFGGF@GGGGGGGGGGGGGGGGGGGF
@M03461:520:000000000-LPCRK:1:1101:12607:6127 1:N:0:TTGCAACG+CAGAACTG
CGGATCCCCGATCCGTGGACTTGTCAGCGACTGAGGAAACAGACCACAGAGACGCTGAGGAAGGAATTGACGACCTCCTCAGCAAGCAATACTGCAGGAAATGCTCACCGTTAAGTCTGATGACGTGAACGGTCGTACCAAGATGTATAAAAACATCGTGGACGGCAACCATCAGATGGAGCCGGGCATGCCAGAATCCTTCAACGTATTGTTGAAAGAGATTCGTTCGCTGGGTATCAACATCGAACTGGAAGACGAGTAATTCTCGCTCAAACAGGTCACTGCTGTCGGGTTAAAACCCGGCAGCGGATTGTGCTAACTCCGACGGGAGCAAATCCGTGAAAGATTTATTAAAGTTT
+
GGGGGGGCGGGGGGGGGGGGGGGGGGGGGGGGGGGGGGGGGGGGGGGGGGGGGGGGGGGGGGGGGGGGGGGGGGG<GGGGGGGGGGFGGGGGGGGGGGGGGGGGGGGGGGGGGGGGGGGGGGGGGGGGGGGGGGGGGGGGEGGGGGGGGGGGGGGGGGGGGFGGGGGFGGGGFGGGGGGGGCGGGGGGGGGGGGGGGGGGGGGGGGGCGGGGGGGGGGGGGGGGGGGGGGGGGGGGGGGGGGGGGFGGGGGGGGGGGGGGFGGGGGGGGGGGGGGGG>FFGGGGGDGGGGGGGGGGGFGGGGGGGGGGGGGGGGFGGGGGGGGGGGGGGGGGGGF7GGGGGGGGGGGGGGGGGGGGGGG
@M03461:520:000000000-LPCRK:1:1101:22260:6136 1:N:0:TTGCAACG+CAGAACTG
CGGATCCCCGATCCGTGGACTTGTCAGCGACTGAGGAAACAGACAACTTCGGCGCTGAGGATCCTAAAATGTATGACCTCAGCAGAGGTCTGTGCAGGAAATGCTCACCGTTAAGTCTGATGACGTGAACGGTCGTACCAAGATGTATAAAAACATCGTGGACGGCAACCATCAGATGGAGCCGGGCATGCCAGAATCCTTCAACGTATTGTTGAAAGAGATTCGTTCGCTGGGTATCAACATCGAACTGGAAGACGAGTAATTCTCGCTCAAACAGGTCACTGCTGTCGGGTTAAAACCCGGCAGCGGATTGTGCTAACTCCGACGGGAGCAAATCCGTGAAAGATTTATTAAAGTTT
+
GGGGGGGGGGGGGGGGGGGGGGGGGGGGGGGGGGGGGGGGGGGGGGGGGGGGGGGGGGGGFGGGGFEFGGGGGGGGGGGGGGGGGGGGFGGGGGGGGGGGGGGGGGGGGGGGGGGGGFGGGGGGGGGGGGGGGGGGG=GGGGGGGGGGGGGGGGGGGGGGGGGGGGGGGGGGGGGGGGGGGGGGGGGGGGGGGGGGDGGGGGGGGGGGGGGGGGGGGGGGGGGGGFGGGGGGGGGGGGGGGGGGGGGGGGGGGGGGGGGGGGGGGGGGGGGGGGGGGGGFGGGGGFGGGGGGGGGGGGGGGGGGGGGGGGGGGGGGGGGGGGGGGGGFGGFGFB6@GGGGGGGGGGGGGGGGFFCC=6G
@M03461:520:000000000-LPCRK:1:1101:5997:6139 1:N:0:TTGCAACG+CAGAACTG
CGGATCCCCGATCCGTGGACTTGTCAGCGACTGAGGAAACAGACCACGGTGTTGCTGAGGTTTGTACACGGTGTTGCCTCAGCGCGCAATAGTGCAGGAAATGCTCACCGTTAAGTCTGATGACGTGAACGGTCGTACCAAGATGTATAAAAACATCGTGGACGGCAACCATCAGATGGAGCCGGGCATGCCAGAATCCTTCAACGTATTGTTGAAAGAGATTCGTTCGCTGGGTATCAACATCGAACTGGAAGACGAGTAATTCTCGCTCAAACAGGTCACTGCTGTCGGGTTAAAACCCGGCAGCGGATTGTGCTAACTCCGACGGGAGCAAATCCGTGAAAGATTTATTAAAGTTT
+
GGGGGGFEFGGDGEGGGGGGGGGGGFEGGGGGCFGCGGGGGFGGGGGBGFGGGGGFGGGGGGGGGGFFGGGGGGGGG:E=EFGG?GGGGFGGGFFFGGGGGFGGGCFGGGAFFGGGGGFFFGCFGGDDGGGGGGGEGGFGFFFFFFFGGGGDFFFGGGGGFDGGEGGGGFF<EGGFGGDFCBEGGGGGGCCFG?CGEGGGGGGGGGGGGGGGGGGGGGFGGGFFGGCGGGFGGGGGGGGGGGFGCF=GGGGGFFGGGGGF?ECEGGF=DA:GFFFFFGGFA?F>C7GCGFDFDFF7GEGGGFCGGGGGGGGGGGGFEGGGEEFBGGFEAGGFFGF+GGGGGGGGGFEFAEAGF9FDCGG
@M03461:520:000000000-LPCRK:1:1101:11523:6139 1:N:0:TTGCAACG+CAGAACTG
CATCGCTGACGATTAACCGGATCCCCGATCCGTGGACTTGTCAGCGACTGAGGAAACAGACCACGTCTAAGCTGAGGATAACTTCGCGTGGGGCCTCAGCTGGTTCCCCTGCAGGAAATGCTCACCGTTAAGTCTGATGACGTGAACGGTCGTACCAAGATGTATAAAAACATCGTGGACGGCAACCATCAGATGGAGCCGGGCATGCCAGAATCCTTCAACGTATTGTTGAAAGAGATTCGTTCGCTGGGTATCAACATCGAACTGGAAGACGAGTAATTCTCGCTCAAACAGGTCACTGCTGTCGGGTTAAAACCCGGCAGCGGATTGTGCTAACTCCGACGGGAGCAAATCCGTGAAAGATTTATTAAAGTTT
+
CCCCCGFGGGGG-EFGGGGGGGGGGGGGGGGGGGGGGGGGGGGGGGGGGGGGGGGGGGGGGGGGGGGGGGGGGGGGGGGGGGGGGGGGGGGGGGGGGGGGGGGGGGGGGGGGGGGGGGGGGGGGGGGGGGGGGGGGGGGGGGGGGGGGGGGGGGGGGGGGGGGGGGGGGGGGGGGGGGGGGGGGGGGGGGGGGGGGGGGGGGGGGGGGGGGGGGGGGGGGGGGGGGGGGGGGGGGGGGGGGGGGGGGGGGGGGGGGGGGGGGGGGGGGGGGGGGGGGGGGGGFGGGGGGGGGGGGGGGGGGGGGGGGGGGGGGGGGGGGGGGGGGGGGGGGGGGGGGGGGGGGGGGGGGGGGEGGGGGGGGGGGGGGGGGGGGGGG
@M03461:520:000000000-LPCRK:1:1101:12899:6145 1:N:0:TTGTAACG+CAGAACTG
CGGATCCCCGATCCGTGGACTTGTCAGCGACTGAGGAAACAGACGTTGCATTTGCTGAGGCATCATAACAGCAAATCCTCAGCTGATCTCCCTGCAGGAAATGCTCACCGTTAAGTCTGATGACGTGAACGGTCGTACCAAGATGTATAAAAACATCGTGGACGGCAACCATCAGATGGAGCCGGGCATGCCAGAATCCTTCAACGTATTGTTGAAAGAGATTCGTTCGCTGGGTATCAACATCGAACTGGAAGACGAGTAATTCTCGCTCAAACAGGTCACTGCTGTCGGGTTAAAACCCGGCAGCGGTTTGTGCTAACTCCGACGGGAGCAAATCCGTGAAAGATTTATTAAAGTTT
+
GGGGGGGGGGGGGGGGGGGGGGGGGGGGGGGGGGGGGGGGGGGGGGGGGGGGGGGGGGGGGGGGGGGGGGGGGGG@GGGGGGGGGGGGFFGGGGGGGGGGGGGGGGGGGGGGGGGGGGGGGGGGGGGGGGGGGGGGGGGGGGGGGGGGGGGGGGGGGGGGFFFGGGGGGGGGGGGGGGGGGGGGGGGGGGGGGGGGGGGGGGGGGGGGGGGGGGGGGGGGGGGGGGGGGGGGGGGGGGGGGGGGGGGGGGGGGGGGGGGGGGGGGGGGGGGGFGGGGGGGGGG?GGGGGGGGGGGGGGGGGGGGGGGGGGGGGGGGGGGGGGGGGGGGGGGGGGF7GGGGGGGGGGGGGGGGGGGGGGG
@M03461:520:000000000-LPCRK:1:1101:9515:6156 1:N:0:TTGCAACG+CAGAACTG
CGGATCCCCGATCCGTGGACTTGTCAGCGACTGAGGAAACAGACAGAGATAAGGCTGAGGAAGAAAAGTGTTTTATCCTCAGCTTATGGAGTTGCAGGAAATGCTCACCGTTAAGTCTGATGACGTGAACGGTCGTACCAAGATGTATAAAAACATCGTGGACGGCAACCATCAGATGGAGCCGGGCATGCCAGAATCCTTCAACGTATTGTTGAAAGAGATTCGTTCGCTGGGTATCAACATCGAACTGGAAGACGAGTAATTCTCGCTCAAACAGGTCACTGCTGTCGGGTTAAAACCCGGCAGCGGATTGTGCTAACTCCGACGGGAGCAAATCCGTGAAAGATTTATTAAAGTTT
+
GGGGGGGGGGGGGGGGGGGGGGGGGGGGGGGGGGGGGGGGGGGGGGGGGGGGGGGGGGGGGGGGGGGGGGGGGGGGGGGGGGGGGGGGGGGGGGGGGGGGGGGGGGGGGGGGGGGGGGGGGGGGGGGGGGGGGGGGGGGGGGGGGGGGGGGGGGGGGGGGGGGGGGGGGGGGGGGGGGGGGGGGGGGGGGGGGGGGGGGGGGGGGGGGGGGGGGGGGGGGGGGGGGGGGGGGGGGGGGGGGGGGGGGGGGGGGGGGGGGGGGGGGGGGGGGGGGGGGGGGGGGGGGGGGGGGGGGGGGGGGGGGGGGGGGGGGGGGGGGGGGGGGGGGGGGGGGGGGGGGGGGGGGGGGGGGGGGGGGG
@M03461:520:000000000-LPCRK:1:1101:21915:6166 1:N:0:TTGCAACG+CAGAACTG
CGGATCCCCGATCCGTGGACTTGTCAGCGACTGAGGAAACAGACATGCATCTCGCTGAGGCTGTAATTTCAACAACCCTCAGCAATATTGAATGCAGGAAATGCTCACCGTTAAGTCTGATGACGTGAACGGTCGTACCAAGATGTATAAAAACATCGTGGACGGCAACCATCAGATGGAGCCGGGCATGCCAGAATCCTTCAACGTATTGTTGAAAGAGATTCGTTCGCTGGGTATCAACATCGAACTGGAAGACGAGTAATTCTCGCTCAAACAGGTCACTGCTGTCGGGTTAAAACCCGGCAGCGGATTGTGCTAACTCCGACGGGAGCAAATCCGTGAAAGATTTATTAAAGTTT
+
GGGGGGGGGGGGGGGGGGGGGGGGGGGGGGGGGGGGGGGGGGGGGGGGGGGGGGGGGGGGGGGGGGGGGGGGGGGGGGGGGGGGGFFGGGFGGGGGGGGGGGGGGGGGGGGGGGGGGGGGGGGGGGGGGGGFGGGGGGGGGGGGGGGGGGGGGGGGGGGGGGGGGGGGGGGGGGGGGGGGGGFGGGGGGGGGGGGGGGGGGGGGGGFGGGGGGGGGGGGGGGGGGGGGGGGGGGGGGGGGGGGGGGGGGGGGGGGGGGGGGGGGFGGGGGGGGGGGGGGGGGG?GGGGGFGGGGGGGGGGGGGGGGGGGGGGGGGGGGGGGGGFFFCFAGGGFF@@GGGGGGGGGGGGGGGGFCC==;G
@M03461:520:000000000-LPCRK:1:1101:9479:6169 1:N:0:TTGCAACG+CAGAACTG
CGGATCCCCGATCCGTGGACTTGTCAGCGACTGAGGAAACAGACGCATGTTGCTAGGTTCTATTTGGGGGAATCCTCAGCGCACGAGTATGCAGGAAATGCTCACCGTTAAGTCTGATGACGTGAACGGTCGTACCAAGATGTATAAAAACATCGTGGACGGCAACCATCAGATGGAGCCGGGCATGCCAGAATCCTTCAACGTATTGTTGAAAGAGATTCGTTCGCTGGGTATCAACATCGAACTGGAAGACGAGTAATTCTCGCTCAAACAGGTCACTGCTGTCGGGTTAAAACCCGGCAGCGGATTGTGCTAACTCCGACGGGAGCAAATCCGTGAAAGATTTATTAAAGTTT
+
GGGGGGGGFGGGGGGGGGGGGGGGGGGGGGGGGGGGGGGGGGGGGGGGGGGGGGGGGGGGGGGGGGGGGGGG@GGGGGGGG<GGGGGGGGGGGGGGGGGGGGGGGGGGGGGGGGGGGGGGGGGGGGGGGGGGGGGGGGGGGGGGGGGGGGGGGGGGFGGGGGGGGGGGGGGGGGGGGGGGGGGGGGGGGGGGGGGGGGGGGGGGGGGGGGGGGGGGGGGGGGGGGGGGGGGGGGGGGGGGGGGGGGGGGGGGGGGGGGGGGGGGGGGGGGGGGGGGGGGGGGGGGGGGGGGGGGGGGGGGGGGGGGGGGGGGGGGGGGGGGGGGGGGGFFGGFGGGGGGGGGGGGGGGGGGGGGGG
@M03461:520:000000000-LPCRK:1:1101:10687:6175 1:N:0:TTGCAACG+CAGAACTG
CGGATCCCCGATCCGTGGACTTGTCAGCGACTGAGGAAACAGACACCCTTCCTGCTGAGGTACACATTTCGTAAGTCCTCAGCCAGATTCTGTGCAGGAAATGCTCACCGTTAAGTCTGATGACGTGAACGGTCGTACCAAGATGTATAAAAACATCGTGGACGGCAACCATCAGATGGAGCCGGGCATGCCAGAATCCTTCAACGTATTGTTGAAAGAGATTCGTTCGCTGGGTATCAACATCGAACTGGAAGACGAGTAATTCTCGCTCAAACAGGTCACTGCTGTCGGGTTAAAACCCGGCAGCGGATTGTGCTAACTCCGACGGGAGCAAATCCGTGAAAGATTTATTAAAGTTT
+
GGGGGGGGGGGGGGGGGGGGGGGGGGGGGGGGGGGGGGGGGGGGGGGGGGGGGGGGGGGGGGGGGGGGGGGGGGG@GGGGGGGGGGGGGGGGGGGGGGGGGGGGGGGGGGGGGGGGGGGGGGGGGGGGGGGGGGGGGGGGGGGGGGGGGGGGGGGGGGGGGGGGGGGGGGGGGGGGGGGGGGGGGGGGGGGGGGGGGGGGGGGGGGGGGGGGGGGGGGGGGGGGGGGGGGGGGGGGGGGGGGGGGGGGGGGGGGGGGGGGGGGGGGGGGGGGGGGGGGGGGGGGGGGGGGGGGGGGGGGGGGGGGGGGGGGGGGGGGGGGGGGGGGGGGGGGFGGFGGGGGGGGGGGGGGGGGGGGGGG
@M03461:520:000000000-LPCRK:1:1101:22435:6177 1:N:0:TTGCAACG+CAGAACTG
CGGATCCCCGATCCGTGGACTTGTCAGCGACTGAGGAAACAGACGCTACTTATGCTGAGGTGCTAACTTTCGCTATCCTCAGCGGTAGGGAATGCAGGAAATGCTCACCGTTAAGTCTGATGACGTGAACGGTCGTACCAAGATGTATAAAAACATCGTGGACGGCAACCATCAGATGGAGCCGGGCATGCCAGAATCCTTCAACGTATTGTTGAAAGAGATTCGTTCGCTGGGTATCAACATCGAACTGGAAGACGAGTAATTCTCGCTCAAACAGGTCACTGCTGTCGGGTTAAAACCCGGCAGCGGATTGTGCTAACTCCGACGGGAGCAAATCCGTGAAAGATTTATTAAAGTTT
+
GGGGGGGGGGGGGGGGGGGGGGGGGGGGGGGGGGGGGGGGGGGGGGGGGGGGGGGGGGGGGGGGGGGGGGGGGGG;GGGGGGGGGGGGGGGGGGGGGGGGGGGGGGGGGGGGGGGGGGGGGGGGGGGGGGGGGGGGGGGGGGGGGGGGGGGGGGGGGGGGGGGGGGGGGGGGGGGGGGGGGGGGGGGGGGGGGGGGGGGGGGGGGGGGGGGGGGGGGGGGGGGGGGGGGGGGGGGGGGGGGGGGGGGGGGGGGGGGGGGGGGGGGGGGGGGGGGGGGGGGGGGGGGGGGGGGGGGCGGGGGGGGGGGGGGGGGGGGGGGGGGGGGGGGGGGGGC@@GGGGGGGGGGGGGGGGFC===;G
@M03461:520:000000000-LPCRK:1:1101:14734:6190 1:N:0:TTGCAACG+CAGAACTG
CGGATCCCCGATCCGTGGACTTGTCAGCGACTGAGGAAACAGACAATGGAGTGGCTGAGGTCAGTCATTATAGTACCCTCAGCAACGGATTGTGCAGGAAATGCTCACCGTTAAGTCTGATGACGTGAACGGTCGTACCAAGATGTATAAAAACATCGTGGACGGCAACCATCAGATGGAGCCGGGCATGCCAGAATCCTTCAACGTATTGTTGAAAGAGATTCGTTCGCTGGGTATCAACATCGAACTGGAAGACGAGTAATTCTCGCTCAAACAGGTCACTGCTGTCGGGTTAAAACCCGGCAGCGGATTGTGCTAACTCCGACGGGAGCAAATCCGTGAAAGATTTATTAAAG
+
GGGGGGGGGGGGGGGGGGGGGGGGGGGGGGGGGGGGGGGGGGGGGGGGGGGGGGGGGGGGGGGGGGGGGGGGGGGGGGGGGGGGGGGGGGGGGGGGGGGGGGGGGGGGGGGGGGGGGGGGGGGGGGGGGGGGGGGGGGGGGGGGGFGGGGGGGGGGGGGGGGGGGGGGGGGGGGGGGGGGGGGGGGGGGGGGGGGGFGGGGGGGGGGGGGGGGGGGGGGGGGGGGGGGGGGGGGGGGGGGGGGGGGGGGGGGGGGGGGGGGGGGGGGGGGGGGGGGGGGGGGGGGGGGGGGGGGGGGGGGGGGGGGGGGGGGGGGGGGGGGGGGGGGGGGGGGGGCGGGGGGGGGGGGGGGGGGGF
@M03461:520:000000000-LPCRK:1:1101:9605:6196 1:N:0:TTGCAACG+CAGAACTG
CGGATCCCCGATCCGTGGACTTGTCAGCGACTGAGGAAACAGACGGCAGAGAAGCTGAGGTTACTCGAATTGTGGACCTCAGCGTCTTCGTCTGCAGGAAATGCTCACCGTTAAGTCTGATGACGTGAACGGTCGTACCAAGATGTATAAAAACATCGTGGACGGCAACCATCAGATGGAGCCGGGCATGCCAGAATCCTTCAACGTATTGTTGAAAGAGATTCGTTCGCTGGGTATCAACATCGAACTGGAAGACGAGTAATTCTCGCTCAAACAGGTCACTGCTGTCGGGTTAAAACCCGGCAGCGGATTGTGCTAACTCCGACGGGAGCAAATCCGTGAAAGATTTATTAAAGTTT
+
GGGGGGGGGGGGGGGGGGGGGGGGGGGGGGGGGGGGGGGGGGGGGGGGGGGGGGGGGGGGGGGGGGGGGGGGGGGGGGGGGGGGGGGG?GGGGGGGGGGGGGGGGGGGGGGGGGGGGGGGGGGGGGGGGGGGGGGGGGGGGGGGGGGGGGGGGGGGGGGGGGGGGGGGGGGGGGGGGGGGGGGGGGGGGGGGGGGGGGGGGGGGGGGGGGGGGGGGGGGGGGGGGGGGGGGGGGGGGGGGGGFGGGGGGGGGGGGGGGGGGFGGGGGGGGGGGGGGGGGGGGG?GGGGGGGGGGGGGGGGGGGGGGGGGGGGGGGGGGGGGGGGGGGGGGFFFGGDGGGGGGGGGGGGGGGGGGGGGGG
@M03461:520:000000000-LPCRK:1:1101:18028:6210 1:N:0:TTGCAACG+CAGAACTG
CGGATCCCCGATCCGTGGACTTGTCAGCGACTGAGGAAACGACAGTCCCATCGCTGAGGATGGCTCCACATGAAGCCTCAGCAGACATGAATGCAGGAAATGCTCACCGTTAAGTCTGATGACGTGAACGGTCGTACCAAGATGTATAAAAACATCGTGGACGGCAACCATCAGATGGAGCCGGGCATGCCAGAATCCTTCAACGTATTGTTGAAAGAGATTCGTTCGCTGGGTATCAACATCGAACTGGAAGACGAGTAATTCTCGCTCAAACAGGTCACTGCTGTCGGGTTAAAACCCGGCAGCGGATTGTGCTAACTCCGACGGGAGCAAATCCGTGAAAGATTTATTAAAGTTT
+
GGGGGGGGGGGGGGGGGGFGGGGGGGGGGGGGGGGGGGGGGGGGGGGGGGGGGGGGGGGGGGGGGGGGGGGFGGGGGGGGGGGGGGGGGGGGGGGGGGGGGGGGGGGGGGGGGGGGGGGGGGGGGGGGGGGGGGGGGGGGGGGGGGGGGGGGGGGGGGGGGGGGGGGGGGGGGGGGGGGGGGGGGGGGGGGGGGGGGGGGGGGGGGGGGGGGGGGGGGGGGGGGGGGGGGGGGGGGGGGGGGGGGGGGGGGGGGGGGGGGGGGGGGGGGGGGGGGGGGGGGGGGGGGGGGGGGGGGGGGGGGGGGGGGGGGGGGGGGGGGGGGGGGGGGGGGGGGGGGGGGGGGGGGGGGGGGGGGGG
@M03461:520:000000000-LPCRK:1:1101:12925:6216 1:N:0:TTGCAACG+CAGAACTG
CGGATCCCCGATCCGTGGACTTGTCAGCGACTGAGGAAACAGACTAGTGATTAGCTGAGGCATATAGTAAAGGATACCTCAGCATGCACAACTGCAGGAAATGCTCACCGCTAAGTCTGATGACGTGAACGGTCGTACCAAGATGTATAAAAACATCGTGGACGGCAACCATCAGATGGAGCCGGGCATGCCAGAATCCTTCAACGTATTGTTGAAAGAGATTCGTTCGCTGGGTATCAACATCGAACTGGAAGACGAGTAATTCTCGCTCAAACAGGTCACTGCTGTCGGGTTAAAACCCGGCAGCGGATTGTGCTAACTCCGACGGGAGCAAATCCGTGAAAGATTTATTAAAGTTT
+
GGGGGGGGGGGGGGGGGGGGGGGGGGGGGGGGGGGGGGGGGGGGGGGGGGGGGGGGGGGGGGGGGGGGGGGGGGGGGGGGGGGGGGGGGGGGGGGGGGGGGGGGGGGGGGGGGGGGGGGGGGGGGGGGGGGGGGGGGGGGGGGGGGGGGGGGGGGGGGGGGGGGGGGGGGGGGGGGGGGGGGGGGGGGGGGGGGGGGGGGGGGGGGGGGGGGGGGGGGGGGGGGGGGGGGGGGGGGGGGGGGGGGGGGGGGGGGGGGGGGGGGGGGGGGGGGGGGGGGGFGGGGGGGGGGGGGGGGGGGGGGGGGGGGGGGGGGGGGGGGGGGGGGGGGGGGGGF7GGGGGGGGGGGGGGGGGGGGGGG
@M03461:520:000000000-LPCRK:1:1101:10948:6237 1:N:0:TTGCAACG+CAGAACTG
CGGATCCCCGATCCGTGGACTTGTCAGCGACTGAGGAAACAGACATTCAGCGAGCTGAGGGGGACAACAATGGAAACCTCAGCAAGGAAAGATGCAGGAAATGCTCACCGTTAAGTCTGATGACGTGAACGGTCGTACCAAGATGTATAAAAACATCGTGGACGGCAACCATCAGATGGAGCCGGGCATGCCAGAATCCTTCAACGTATTGTTGAAAGAGATTCGTTCGCTGGGTATCAACATCGAACTGGAAGACGAGTAATTCTCGCTCAAACAGGTCACTGCTGTCGGGTTAAAACCCGGCAGCGGATTGTGCTAACTCCGACGGGAGCAAATCCGTGAAAGATTTATTAAAGTTT
+
GGGGGGGGGGGGGGGGGGGGGGGGGGGGGGGGGGGGGGGGGGGGGGGGGGGGGGGGGGGGGGGGGGGGGGGGGGGGGGGGGGGGGGGGGGGGGGGGGGGGGGGGGGGGGGGGGGGGGGGGGGGGGGGGGGGGGGGGGGGGGGGGGGGGGGGGGGGGGGGGGGGGGGGGGGGGGGGGGGGGGGGGGGGGGGGGGGGGGGGGGGGGGGGGGGGGGGGGGGGGGGGGGGGGGGGGGGGGGGGGGGGGGGGGGGGGGGGGGGGGGGGGGGGGGGGGGGGGGGGGGGGGGGGGGGGGGGGGGGGGGGGGGGGGGGGGGGGGGGGGGGGGGGGGGGGGFGGFGGGGGGGGGGGGGGGGGGGGGGG
@M03461:520:000000000-LPCRK:1:1101:14091:6243 1:N:0:TTGCAACG+CAGAACTG
CGGATCCCCGATCCGTGGACTTGTCAGCGACTGAGGAAACAGACCAAACGGTCGCTGAGGCTATACTGTACGGCATCCTCAGCTCGTAACAATGCAGGAAATGCTCACCGTTAAGTCTGATGACGTGAACGGTCGTACCAAGATGTATAAAAACATCGTGGACGGCAACCATCAGATGGAGCCGGGCATGCCAGAATCCTTCAACGTATTGTTGAAAGAGATTCGTTCGCTGGGTATCAACATCGAACTGGAAGACGAGTAATTCTCGCTCAAACAGGTCACTGCTGTCGGGTTAAAACCCGGCAGCGGATTGTGCTAACTCCGACGGGAGCAAATCCGTGAAAGATTTATTAAAG
+
GGGGGGGGGGGGGGGGGGGGGGGGGGGGGGGGCGGGGGGGGGGGGGGGGGGGGGGGGGGGGGGGGGGGGGGGGGGGGGGGGGGGGGGGGGGGGGGGGGGGGGGGGGGGGGGGGGGGGGGGGGGGGGGGGGGGGGGGGGGGGGGGGGGGGGGGGGGGGGGGGGGGGGGGGGGGGGGGGGGGGGGGGGGGGGGGGGGGGGGGGGGGGGGGGGGGGGGGGGGGGGGGGGGGGGGGGGGGGGGGGGGGGGGGFGGGGGGGGGGGGGGGGGGGGGGGGGGGGGGGGGGGGGGGGGGGGGGDGGGGGGGGGGGGGGGGGGGGGGGGGGGGGF,GGGGDGGF:GGGGGGGGGGGGFGGGGGGF
@M03461:520:000000000-LPCRK:1:1101:26515:6247 1:N:0:TTGCAACG+CAGAACTG
CGGATCCCCGATCCGTGGACTTGTCAGCGACTGAGGAAACAGACGATGGTAATGCTGAGGCACAGGTGTACGAAGACCTCAGCAGGGACTCTTGCAGGAAATGCTCACCGTTAAGTCTGATGACGTGAACGGTCGTACCAAGATGTATAAAAACATCGTGGACGGCAACCATCAGATGGAGCCGGGCATGCCAGAATCCTTCAACGTATTGTTGAAAGAGATTCGTTCGCTGGGTATCAACATCGAACTGGAAGACGAGTAATTCTCGCTCAAACAGGTCACTGCTGTCGGGTTAAAACCCGGCAGCGGATTGTGCTAACTCCGACGGGAGCAAATCCGTGAAAGATTTATTAAAGTTT
+
GGGGGGGGGGGGGGGGGGGGGGGGGGGGGGGGGGGGGGGGGGGGGFGGGGGGGGGGGGGGGGGGGGGGGGGGGGG@GGGGGGGGGGGGGGGGGGGGGGGGGGGGGGGGGGGGGGGGGGGGGGGGGGGGGGGGGGGGGGGGGGGGGGGGGGGGGGGGGGGGGGGGGGGGGGGGGGGGGGGGGGGGGGGGGGGGGGGGGGGGGGGGGGGGGGGGGGGGGGGGGGGGGGGGGGGGGGGGGGGGGGGGGGGGGGGGGGGGGGGGGGGGGGGGGGGGGGGGGGGGGGGGGGGGGGGGFFGGGGGGGGGGGGGGGGGGGGGGGGGGGGGGGGGGGGGFGGF7GGGGGGGGGGGGGGGGGGGGGGG
@M03461:520:000000000-LPCRK:1:1101:12746:6261 1:N:0:TTGCAACG+CAGAACTG
CGGATCCCCGATCCGTGGACTTGTCAGCGACTGAGGAAACAGACGTTTCTAACGCTGAGGTCACGGGAGGATTTTTCCTCAGCAGTGATCAATGCAGGAAATGCTCACCGTTAAGTCTGATGACGTGAACGGTCGTACCAAGATGTATAAAAACATCGTGGACGGCAACCATCAGATGGAGCCGGGCATGCCAGAATCCTTCAACGTATTGTTGAAAGAGATTCGTTCGCTGGGTATCAACATCGAACTGGAAGACGAGTAATTCTCGCTCAAACAGGTCACTGCTGTCGGGTTAAAACCCGGCAGCGGATTGTGCTAACTCCGACGGGAGCAAATCCGTGAAAGATTTATTAAAGTTC
+
GGGGGGGGGGGGGGGGGGGGGGGGGGGGGGGGGGGGGGGGGGGGGGGGGGGGGGGGGGGGGGGGGGGGGGGGGGGGGGGGGGGGGGGGGGGGGGGGGGGGGGGGGGGGGGGGGGGGGGGGGGGGGGGGGGGGGGGGGGGGGGGGGGGGGGGGGGGGGGGGEGGGGGGGGFGGGGGGGGGGGGGGGGGGGGGGGGGGGGGGGGGGGGGGGGGGGGGGGGGGGGGGGGGGGGGGGGGGGGGGGGGGGGGGGGGGGGGGGGGGGFGGGGGGGGGGFGGGGGFGGGGGGGGGGGGGGGGEGGGGGGGGGGGGGGGGGGGGGGGGGGGGGGGGGGGGGEC:GGGGGGGGGGGGGGGGGGGGGGG
@M03461:520:000000000-LPCRK:1:1101:6926:6269 1:N:0:TTGCAACG+CAGAACTG
CGGATCCCCGATCCGTGGACTTGTCAGCGACTGAGGAAACAGACGTACAGTAAGCTGAGGCTGAACAATAATTTGACCTCAGCTTCTAAGGATGCAGGAAATGCTCACCGTTAAGTCTGATGACGTGAACGGTCGTACCAAGATGTATAAAAACATCGTGGACGGCAACCATCAGATGGAGCCGGGCATGCCAGAATCCTTCAACGTATTGTTGAAAGAGATTCGTTCGCTGGGTATCAACATCGAACTGGAAGACGAGTAATTCTCGCTCAAACAGGTCACTGCTGTCGGGTTAAAACCCGGCAGCGGATTGTGCTAACTCCGACGGGAGCAAATCCGTGAAAGATTTATTAAAGTTT
+
GGGGGDFGGGGGGGGGGGGGGGGGGGGGGGGGGGGGGGGGGGGGGGGGGGGGGGGGGGGGGGGCFGGGGGGGGGC@GGGGGGG?GGGGGGGGGGGGGGGGGGGGGGGGGGGGGGFGGGGGGGGGGGGGGGFG@GGGGGEGGGCGGGGGGGGFFFGGDGGGGCEGGGGGGGGGGGGGGGGFGGGGGGGGGGGGGGGGGGG<FGGGGGGGGGGGGGGGGGGGGGGGGGGGFCFFEFGGGGGGGGGGGGGFGGGGGGGGGGGGFFCGGGGGGGGGGGGGGFCFGGG?FGEGGDFGGFE:GGGGGGGGGGGGGGGGGGGGGGGGGGGGGFDCGGGGGGGEGGGGGGGGGGGGGGGGGGGGGGG
@M03461:520:000000000-LPCRK:1:1101:17278:6278 1:N:0:TTGCAACA+CAGAACTG
CGGATCCCCGATCCGTGGACTTGTCAGCGACTGAGGAAACAGACCCGGGCATAGCTGAGGACGTGATTGATTACAGCCTCAGCTGAATTACATGCAGGAAATGCTCACCGTTAAGTCTGATGACGTGAACGGTCGTACCAAGATGTATAAAAACATCGTGGACGGCAACCATCAGATGGAGCCGGGCATGCCAGAATCCTTCAACGTATTGTTGAAAGAGATTCGTTCGCTGGGTATCAACATCGAACTGGAAGACGAGTAATTCTCGCTCAAACAGGTCACTGCTGTCGGGTTAAAACCCGGCAGCGGATTGTGCTAACTCCGACGGGAGCAAATCCGTGAAAGATTTATTAAAGTTT
+
GGGGGGGGGGGGGGGGGGGGGGGGGGGGGGGGGGGGGGGGGGGGGGGGGGGGGGGGGGGGGGGGGGGGGGGGGGGGGGGGGGGGGGGGGGGGGGGGGGGGGGGGGGGGGGGGGGGGGGGGGGGGGGGGGGGGGGGGGGGGGGGGGGGGGGGGGGGGGGGGGGGGGGGGGGGGGGGGGGGGGGGGGGGGGGGGGGGGGGGGGGGGGGGGGGGGGGGGGGGGGGGG8GGGGGGGGGGGGGGGGGGGGGGGGGGGGGGGGGGGGFGGGGGGGGGGGGGGGGGGGGGGGGGGGGGGGGGGGGGGGGGGGGGGGGGGGGGGGGGGGGGGGGGGGGGGGGGGGGGGGGGGGGGGGGGGGGGGGGG
@M03461:520:000000000-LPCRK:1:1101:12005:6279 1:N:0:TTGCAACG+CAGAACTG
CATCGCTGACGATTAACCGGATCCCCGATCCGTGGACTTGTCAGCGACTGAGGAAACAGACCAGCCGATCGCTGAGGCTTATGCTCGATGCTACCTCAGCGTCTCAAAGTGCAGGAAATGCTCACCGTTAAGTCTGATGACGTGAACGGTCGTACCAAGATGTATAAAAACATCGTGGACGGCAACCATCAGATGGAGCCGGGCATGCCAGAATCCTTCAACGTATTGTTGAAAGAGATTCGTTCGCTGGGTATCAACATCGAACTGGAAGACGAGTAATTCTCGCTCAAACAGGTCACTGCTGTCGGGTTAAAACCCGGCAGCGGATTGTGCTAACTCCGACGGGAGCAAATCCGTGAAAGATTTATTAAAGTTT
+
CCCCCGGGGGGG-EFGGGGGGGGGGGGGGGGGGGGGGGGGGGGGGGGGGGGGGGGGGGGGGGGGGGGGEGGGGGGGGGGGGGGGGGGGGGGG@GGGGGGGGGGGGGGGGGGGGGGGGGGGGGGGGGGGGGGGGGGGGGGGGGGGGGGGGGGGGGGGGGGGGGGGGGFGGGGGGGGGGGGGGGGGGGGGGGGGGGGGGGGGGGGGGGGGGGGGGGGGGGGGGGGGGFGGGGGGGGGGGGGGGGGGGGGGGGGGGGGGGGGGGGGGGGGGGGGGGGGGGGGGGGGGGGGGGGGGGGFGGGGGGGGFGGGGGGGGGGGGGGGGGGGGGGGGGGGGGGGGGGGGGGGGGGGGGGFF+GGGGGGGGGGGGGGGGGGGGGGG
@M03461:520:000000000-LPCRK:1:1101:16239:6334 1:N:0:TTGCAACG+CAGAACTG
CGGATCCCCGATCCGTGGACTTGTCAGCGACTGAGGAAACAGACTGTAGCTTCGCTGAGGGGCACTCGTGAAAAGCCCTCAGCAGTATTGACTGCAGGAAATGCTCACCGTTAAGTCTGATGACGTGAACGGTCGTACCAAGATGTATAAAAACATCGTGGACGGCAACCATCAGATGGAGCCGGGCATGCCAGAATCCTTCAACGTATTGTTGAAAGAGATTCGTTCGCTGGGTATCAACATCGAACTGGAAGACGAGTAATTCTCGCTCAAACAGGTCACTGCTGTCGGGTTAAAACCCGGCAGCGGATTGTGCTAACTCCGACGGGAGCAAATCCGTGAAAGATTTATTAAAG
+
GGGGGGGGGGGGGGGGGGGGGGGGGGGGGGGGGGGGGGGGGGGGGGGGGGGGGGGGGGGGGGGGGGGGGGGGGGGGGGGGGGGGGGGGGGGGGGGGGGGGGGGGGGGGGGGGGGGGGGGGGGGGGGGGGGGGGGGGGGGGGGGGGGGGGGGGGGGGGGGGGGGGGGGGGGGGGGGGGGGGGGGGGGGGGGGGGGFGGGGGGGGGGGGGGGGGGGGGGGGGGGGGGGGGGGGGGGGGGGGGGGGGGGGGGGGGGGGGGGGGGGGGGGGGGGGGGGGGGGGGGGGGGGGGGGGGGGGDGGGGGGGGGGGGGGGGGGGGGGGGGGGGGGGGGGGGGGGDGGGGGGGGGGGGGGGGGGGF
@M03461:520:000000000-LPCRK:1:1101:11675:6354 1:N:0:TTGCAACG+CAGAACTG
CATCGCTGACGATTAACCGGATCCCCGATCCGTGGACTTGTCAGCGACTGAGGAAACAGACAAATACCGAGCTGAGGATCACCATCGTCTTTACCTCAGCGCTTGTTTGTGCAGGAAATGCTCACCGTTAAGTCTGATGACGTGAACGGTCGTACCAAGATGTATAAAAACATCGTGGACGGCAACCATCAGATGGAGCCGGGCATGCCAGAATCCTTCAACGTATTGTTGAAAGAGATTCGTTCGCTGGGTATCAACATCGAACTGGAAGACGAGTAATTCTCGCTCAAACAGGTCACTGCTGTCGGGTTAAAACCCGGCAGCGGATTGTGCTAACTCCGACGGGAGCAAATCCGTGAAAGATTTATTAAAGTTT
+
CCCCCGGGGGGG-CFGGGGGGGGGGGGGGGGGGGGGGGGGGGGGGGGGGGGGGGGGGGGGGGGGGGGGGGGGGGGGGGGGGGGGGGGGGGGG@GGGGGGGGGGGGGGGGGGGGGGGGGGGGGGGGGGGGGGGGGGGGGGGGGFGGFGGGGGGGGGFGGGGGGFFGGGGGGGGGGGGFGGGGFGGGGGGGGGGGFGGGGGGGGGGGGGGGGGGGGGGGGGGGGGGGGGGGGGGGGGGGGGGGGGGGGGGGGGGGGGGGGGGGGFFGGGGGGGGGGGGGGGGGGGGGGGGGGGGGGGGFGGGGGGGGGGFGGGGEGGGGGGGGGGGGGGGGGGGGGGGGGGGGGGGGGGGGGGF:GGGGGGGGGGGGGGGGGGGGGGG
@M03461:520:000000000-LPCRK:1:1101:9643:6357 1:N:0:TTGCAACG+CAGAACTG
CGGATCCCCGATCCGTGGACTTGTCAGCGACTGAGGAAACAGACTTCATGTTAGCTGAGGCAAGGGTGGGATGCACCCTCAGCTACTTTTTGTGCAGGAAATGCTCACCGTTAAGTCTGATGACGTGAACGGTCGTACCAAGATGTATAAAAACATCGTGGACGGCAACCATCAGATGGAGCCGGGCATGCCAGAATCCTTCAACGTATTGTTGAAAGAGATTCGTTCGCTGGGTATCAACATCGAACTGGAAGACGAGTAATTCTCGCTCAAACAGGTCACTGCTGTCGGGTTAAAACCCGGCAGCGGATTGTGCTAACTCCGACGGGAGCAAATCCGTGAAAGATTTATTAAAGTTT
+
GGGGGGGGGGGGGGGGGGGGGGGGGGGGGGGGGGGGGGGGGGGGGGGGGGGGGGGGGGGGGGGGGGGGGGGGGGGGGGGGGGGGGGGGGGGGGGGGGGGGGGGGGGGGGGGGGGGGGGGGGGGGGGGGGGGGGGGGGGGGGGGGGGGGGGGGGGGGGGGGGGGGGGGGGGGGGGGGGGGGGGGGGGGGGGGGGGGGGGGGGGGGGGGGGGGGGGGGGGGGGGGGGGGGGGGGGGGGGGGGGGGGGGGGGGGGGGGGGGGGGFGGGGGGGGGGGGGGGGGGGGGGGGGGGGGGGGGGGGGGGGGGGGGGGGGGGGGGGGGGGGGGGGGGGGFDFGFBGGGGGGGGGGGGGGGGGGGGGGG
@M03461:520:000000000-LPCRK:1:1101:20315:6363 1:N:0:TTGCAACG+CAGAACTG
CGGATCCCCGATCCGTGGACTTGTCAGCGACTGAGGAAACAGACCTGAGGGTTGCTGAGGCGAAATACGGGTTTACCCTCAGCTGTTATGTATGCAGGAAATGCTCACCGTTAAGTCTGATGACGTGAACGGTCGTACCAAGATGTATAAAAACATCGTGGACGGCAACCATCAGATGGAGCCGGGCATGCCAGAATCCTTCAACGTATTGTTGAAAGAGATTCGTTCGCTGGGTATCAACATCGAACTGGAAGACGAGTAATTCTCGCTCAAACAGGTCACTGCTGTCGGGTTAAAACCCGGCAGCGGATTGTGCTAACTCCGACGGGAGCAAATCCGTGAAAGATTTATTAAAGTTT
+
GGGGGGGGGGGGGGGGGGGGGGGGGGGGGGGGGGGGGGGGGGGGGGGGGGGGGGGGGGGGGDGGGGGGGEEFGGGGGGGGGGGGFFGFFGGGGGGGGGGGGGGGGGGGGGGGGGGGGGGGGGGGGGGGGGGGGGGGGGGGGFGGFFGGGGGGGGGGGGGFGGGGGGGGGGGGGGGGGGGFGGGGGGGGGGGGGGGGGGGGGGGGGGGGGGGGGGGGGGGGGGGGGGGGGGGGGGGGGGGGGGGGGGGGGGGGGGGGGGGGFFGGGGGGGGGGGGGGGGGGGGGGGGGGGGGGGGE@GGGFGGGGGGGGGGGGGGGGGGGGGGGGGGFGGGGGGGGFGGGGGGGGGGGGGGGGGGGGGGG
@M03461:520:000000000-LPCRK:1:1101:18637:6379 1:N:0:TTGCAACG+CAGAACTG
CGGATCCCCGATCCGTGGACTTGTCAGCGACTGAGGAAACAGACGTGATGACGGCTGAGGAATGCGTTAATGCGGTCCTCAGCGCTATTCGCTGCAGGAAATGCTCACCGTTAAGTCTGATGACGTGAACGGTCGTACCAAGATGTATAAAAACATCGTGGACGGCAACCATCAGATGGAGCCGGGCATGCCAGAATCCTTCAACGTATTGTTGAAAGAGATTCGTTCGCTGGGTATCAACATCGAACTGGAAGACGAGTAATTCTCGCTCAAACAGGTCACTGCTGTCGGGTTAAAACCCGGCAGCGGATTGTGCTAACTCCGACGGGAGCAAATCCGTGAAAGATTTATTAAAGTTT
+
GGGGGGGG8FGGGGGGGGGGGGGGGGGGGGGGGGGGGGGGGGGGGGGGGGGGGGGGGGGGFGGGGGCFGGGGGGG@GGGGGGGGGGGGGGGGGGGGGGGGGGGGGGGGGGGGGGGGGGGGGGGGGGGGGGGGGGGGGGGGGGGGGGGGGGGGGGGFFGGGGGGGGGGGGGGGGGGGGGGFFGGGGGGGGGGGGGGGFGGGGGGGFGGGGGGGGGGGGGGGGGGGGGGGGGGGGGGGGGGGGGGGGGGGGGGGGGGGGGGGGGGGGGGGGGGGGGGGGFGGGGGGGGGDGGGGGFF7GGGGGGGGGGGGGGGGGGGGGGGGGGGGGGGGGGGGGGGGGGGGGGGGGGGGGGGGGGGGGGG
@M03461:520:000000000-LPCRK:1:1101:15224:6445 1:N:0:TTGCAACG+CAGAACTG
CGGATCCCCGATCCGTGGACTTGTCAGCGACTGAGGAAACAGACCCCCCGTCGGCTGAGGTCCAAGCCAGTATATACCTCAGCTCAAATTGGTGCAGGAAATGCTCACCGTTAAGTCTGATGACGTGAACGGTCGTACCAAGATGTATAAAAACATCGTGGACGGCAACCATCAGATGGAGCCGGGCATGCCAGAATCCTTCAACGTATTGTTGAAAGAGATTCGTTCGCTGGGTATCAACATCGAACTGGAAGACGAGTAATTCTCGCTCAAACAGGTCACTGCTGTCGGGTTAAAACCCGGCAGCGGATTGTGCTAACTCCGACGGGAGCAAATCCGTGAAAGATTTATTAAAG
+
GGGGGGGGGGGGGGGGGGGGGGGGGGGGGGGGGGGGGGGGGGGGGGGGGGGGGGGGGGGGGGGGGGGGGGGGGGGGGGGGGGGGGGGGGGGGGGGGGGGGGGGGGGGGGGGGGGGGGGGGGGGGGGGGGGGGGGGGGGGGGGGGGGGGGGGGGGGGGGGGGGGGGGGGGGGGGGGGGGGGGGGGGGGGGGGGGGGGGGGGGGGGGGGGGGGGGGGGGGGGGGGGGGGGGGGGGGGGGGGGGGGGGGGGGGGGGGGGGGGGGGGGGGGGGGGGGGGGGGGGGGGGGGGGGGGGGGF:GGGGGGGGGGGGGGGGGGGGGGGGGGGGGGGGGGGGGGF@GGGGGGGGGGGGGGGGGGGF
@M03461:520:000000000-LPCRK:1:1101:7772:6449 1:N:0:TTGCAACG+CAGAACTG
CGGATCCCCGATCCGTGGACTTGTCAGCGACTGAGGAAACAGACCCCACATTGGCTGAGGCAGCAAAGGTAACGCTCCTCAGCCCCCTAGTATGCAGGAAATGCTCACCGTTAAGTCTGATGACGTGAACGGTCGTACCAAGATGTATAAAAACATCGTGGACGGCAACCATCAGATGGAGCCGGGCATGCCAGAATCCTTCAACGTATTGTTGAAAGAGATTCGTTCGCTGGGTATCAACATCGAACTGGAAGACGAGTAATTCTCGCTCAAACAGGTCACTGCTGTCGGGTTAAAACCCGGCAGCGGATTGTGCTAACTCCGACGGGAGCAAATCCGTGAAAGATTTATTAAAGTTT
+
GGGGGGGGGGGGGGGGGGGGGGGGGGGGGGGGGGGGGGGGGGGGGGGGGGGGGGGGGGGGGGGGGGGGGGGGGGG;GGGGGGGGGGGGGGGGGGGGGGGGGGGGGGGGGGGGGGGGGGGGGGGGGGGGGGGGGGGGGGGGGGGGGGGGGGGGGGGGGGGGGGGGGGGGGGGGGGGGGGGGGGGGGGGGGGGGGGGGGGGGGGGGGGGGGGGGGGGGGGGGGGGGGGGGGGGGGGGGGGGGGGGGGGGGGGGGGGGGGGGGGGGGGGGGGGGGGGGGGGGGGGGGGGGGGGGGGGGGGGGGGGGGGGGGGGGGGGGGGGGGGGGGGGGGGGGGGGGGGGGGGGGGGGGGGGGGGGGGGGG
@M03461:520:000000000-LPCRK:1:1101:4915:6457 1:N:0:TTGCAACG+CAGAACTG
CGGATCCCCGATCCGTGGACTTGTCAGCGACTGAGGAAACAGACAAGATAAGGGCTGAGGGATCATTTTAGATTATCCTCAGCGAAAATATATGCAGGAAATGCTCACCGTTAAGTCTGATGACGTGAACGGTCGTACCAAGATGTATAAAAACATCGTGGACGGCAACCATCAGATGGAGCCGGGCATGCCAGAATCCTTCAACGTATTGTTGAAAGAGATTCGTTCGCTGGGTATCAACATCGAACTGGAAGACGAGTAATTCTCGCTCAAACAGGTCACTGCTGTCGGGTTAAAACCCGGCAGCGGATTGTGCTAACTCCGACGGGGGCAAATCCGTGAAAGATTTATTAAAGTTT
+
GGGGGGGGGGGGGGGGGGGGGGGGGGGGGGGGGGGGGGGGGGGGGGGGGGGGGGGGGGGGGGGGGGGGGGGGGGG@GGGGGGGGGGGGGGGGGGGGGGGGGGGGGGGGGGGGGGGGGGGGGGGGGGGGGGGGGGGGGGGGGGGGGGGGGGGGGGGGGGGGGGGGGGGGGGGGGGGGGGGGGGGGGGGGGGGGGGGGGGGGGGGGGGGGGGGGGGGGGGGGGGGGGGGGGGGGGGGGGGGGGGGGGGGGGGGGGGGGGGGGGGGGGGGGGGGGGGGGGGGGGGGGGGGGGGGGGGGEGGGGGGGGGGGGGGGGGGGGGGGGGGGGGGGGGGGGGGF@GGGGGGGGGGGGGGGGGGGGGGG
@M03461:520:000000000-LPCRK:1:1101:20411:6467 1:N:0:TTGCAACG+CAGAACTG
CGGATCCCCGATCCGTGGACTTGTCAGCGACTGAGGAAACAGACCTACTTCTCGCTGAGGGGCAGTTAGTGTTTACCCTCAGCGTATGTTTTTGCAGGAAATGCTCACCGTTAAGTCTGATGACGTGAACGGTCGTACCAAGATGTATAAAAACATCGTGGACGGCAACCATCAGATGGAGCCGGGCATGCCAGAATCCTTCAACGTATTGTTGAAAGAGATTCGTTCGCTGGGTATCAACATCGAACTGGAAGACGAGTAATTCTCGCTCAAACAGGTCACTGCTGTCGGGTTAAAACCCGGCAGCGGATTGTGCTAACTCCGACGGGAGCAAATCCGTGAAAGATTTATTAAAGTTT
+
GGGGGGGGGGGGGGGGGGGGGGGGGGGGGGGGGGGGGGGGGGGGGGGGGGGGGGGGGGGGGGGGGGGGGGGGGGGGGGGGGGGGGGGGGGGGGGGGGGGGGGGGG@GGGGGGGGGGGGGGGGGGGGGGGGGGGGGGGGGGGGGGGGGGGGGGGGGGGGGGGFFGGGGGGGGGGGGGGGGGGGGGGGGGGGGGGGGGGGGGGGGGGGGGGGGGGGGGGGGGGGGGGGGGGGGGGGGGGGGGGGGGGGGGGGGGGGGGGGGGGGGGGGGGGGGGGGGGGGGGGGGGGGGGGGGGGGGCGGGGGGGGGGGGGGGGGGGGGGGGGGGGGGGGGGGGGGGEEGGGGGGGGGGGGGGGGGGGGGG
@M03461:520:000000000-LPCRK:1:1101:27403:6475 1:N:0:TTGCAACG+CAGAACTG
CGGATCCCCGATCCGTGGACTTGTCAGCGACTGAGGAAACAGACAGCTCGTTGGCTGAGGTGTCGATTTGTCATTCCCTCAGCTCATGAGCGTGCAGGAAATGCTCACCGTTAAGTCTGATGACGTGAACGGTCGTACCAAGATGTATAAAAACATCGTGGACGGCAACCATCAGATGGAGCCGGGCATGCCAGAATCCTTCAACGTATTGTTGAAAGAGATTCGTTCGCTGGGTATCAACATCGAACTGGAAGACGAGTAATTCTCGCTCAAACAGGTCACTGCTGTCGGGTTAAAACCCGGCAGCGGATTGTGCTAACTCCGACGGGAGCAAATCCGTGAAAGATTTATTAAAGTTT
+
GGGGGGGGGGGGGGGGGGGGGGGGGGGGGGGGGGGGGGGGGGGGGFGGGGGGGGGGGGGGGGGGGGGGGGGGGGGGGGGGGGGGGGGGGGGGGGGGGGGGGG,EFGGGGGGGGGGGGGGGGBFGGGGGGGGGGGGGGGGGGGGGGFGGGGGGGGGGGFGFGGGGGGGGGGGGGGGGGGFGGGDFFGGGGFGGGFGGGGGGGGGGGGGGGGGGGGGGGGGGGGGGGGGGGGGDGGGGGGGGGGGGGGGGGGGGGGGGGGGGGGGGGGGGGGGGGGGGGGGGGFGGGEFDGGGGGGGEDGGDGGGGGGGGGGGGGGGGGGGGGGGGGGGGGGGGGFCEGGGGGGGGGGGGGGGGGGGGGGG
@M03461:520:000000000-LPCRK:1:1101:9620:6493 1:N:0:TTGCAACG+CAGAACTG
CGGATCCCCGATCCGTGGACTTGTCAGCGACTGAGGAAACAGACCCTAAAAGCGCTGAGGACCAATAAGTGTAGTCCCTCAGCTACGATTTTTGCAGGAAATGCTCACCGTTAAGTCTGATGACGTGAACGGTCGTACCAAGATGTATAAAAACATCGTGGACGGCAACCATCAGATGGAGCCGGGCATGCCAGAATCCTTCAACGTATTGTTGAAAGAGATTCGTTCGCTGGGTATCAACATCGAACTGGAAGACGAGTAATTCTCGCTCAAACAGGTCACTGCTGTCGGGTTAAAACCCGGCAGCGGATTGTGCTAACTCCGACGGGAGCAAATCCGTGAAAGATTTATTAAAGTTT
+
GGGGGGGGGGGGGGGGGGGGGGGGGGGGGGGGGGGGFFGGGGGGGGGGGGGGGGGGGGGGGGGGGGGGGGGGGGGGGGGGGGGGGGGGFFGGGGGGGGGGGGGGGGGGGGGGGGGGGGGGGGGGGGGGGGGGGGGGGGGGGGFGGGGGFFFGGGGGGGGGGGGGGGGGFFGGGGGGGGGFGGGGGGGGGGGGGGGGGGGGGGGGGGGGFGGGGGGGGGGGGGFGGGGGGGGGGGGGGGGGGGGGGGGGGGGGGGGGGGGGGGGEGEGGFDGGFGGGGGGGGGGFGGGGGGGFEGGGGGGGGGGGGGGGGGGGGGGGGGGGGGGGGGDGFGGFFGGGGGGGGGGGGGGGGGGGGGGGGGG
@M03461:520:000000000-LPCRK:1:1101:10784:6493 1:N:0:TTGCAACG+CAGAACTG
CGGATCCCCGAACCGTGGACTTGTCAGCGACTGAGGAAACAGACTACGCTAGAGCTGAGGAGTATTCACTGTAATCCCTCAGCGGATTAAACTGCAGGAAATGCTCACCATTAAGTCTGATGACGTGAACGGTCGTACCAAGATGTATAAAAACATCGTGGACGGCAACCATCAGATGGAGCCGGGCATGCCAGAATCCTTCAACGTATTGTTGAAAGAGATTCGTTCGCTGGGTATCAACATCGAACTGGAAGACGAGTAATTCTCGCTCAAACAGGTCACTGCTGTCGGGTTAAAACCCGGCAGCGGATTGTGCTAACTCCGACGGGAGCAAATCCGTGAAAGATTTATTAAAGTTT
+
GGGGGGGGFGG:FGGGGGGGGGGGGGGGGGGGGGGGGGGGGGGGGGGGGGGGGGGGGGGGGGGGGGGGGGGGGGGGGGGGGGGGGGGGGGGGGGGGGGGGGGGGG?GGGGGGGGGGGGGGGGGGGGGGGGGGGGGGGGGGGGGGGGGGGGGGGGGGGGGGGGGGGGGGGGGGGGGGGGGGGGGGGGGGGGGGGGGGGGGGGGGGGGGGGGGGGGGGGGGGGGGGGGGGGGGGGGGGGGGGGGGGGGGGGGGGGGGGGGGGGGGGGGGGGGGGGGGGGGGGGGGGGGGGGGGGGGGDGGGGGGGGGGGGGGGGGGGGGGGGGGGGGGGGGGFFFGGGGGGGGGGGGGGGGGGGGGGGGGG
@M03461:520:000000000-LPCRK:1:1101:24464:6518 1:N:0:TTGCAACG+CAGAACTG
CGGATCCCCGATCCGTGGACTTGTCAGCGACTGAGGAAACAGACTTGAACAACGCTGAGGCGCAAGTTATCGTCAGCCTCAGCACCAAGAAATGCAGGAAATGCTCACCGTTAAGTCTGATGACGTGAACGGTCGTACCAAGATGTATAAAAACATCGTGGACGGCAACCATCAGATGGAGCCGGGCATGCCAGAATCCTTCAACGTATTGTTGAAAGAGATTTGTTCGCTGGGTATCAACATCGAACTGGAAGACGAGTAATTCTCGCTCAAACAGGTCACTGCTGTCGGGTTAAAACCCGGCAGCGGATTGTGCTAACTCCGACGGGAGCAAATCCGTGAAAGATTTATTAAAGTTT
+
GGGGGGGGGGGGGGGGGGGGGGGGGGGGGGGGGGGGGGGGGGGGGGGGGGGGGGGGGGGGGGGGGGGGGGGGGGG@GGGGGG@GGGGGGGGGGGG@GGGGGGGGGGGGGGGGGGGGGGGGGGGGGGGGGGGGGGGGGGGGGGGGGGGGGGGGGGGGGGGGGGGGGGGGGGGGGGGGGGGGGGGGGGGGGGGGGGGGGGGGGGGGGGGGGGGGGGGGGGGGGGGGGGGGGGGGGGGGGGGGGGGGGGGGGGGGGGGGGGGGGGGGGGGGGGGGGGGGGGGGGGGGGGGGGGGGGGGEGGGGGGGGGGGGGGGGGGGGGGGGGGGGGGGGGGGGGGF7GGGGGGGGGGGGGGGGGGGGGGG
@M03461:520:000000000-LPCRK:1:1101:4736:6540 1:N:0:TTGCAACG+CAGAACTG
CGGATCCCCGATCCGTGGACTTGTCAGCGACTGAGGAAACAGACTTTAGTGCGGCTGAGGTAAACTGTTTGGGTATCCTCAGCATACGACTGTGCAGGAAATGCTCACCGTTAAGTCTGATGACGTGAACGGTCGTACCAAGATGTATAAAAACATCGTGGACGGCAACCATCAGATGGAGCCGGGCATGCCAGAATCCTTCAACGTATTGTTGAAAGAGATTCGTTCGCTGGGTATCAACATCGAACTGGAAGACGAGTAATTCTCGCTCAAACAGGTCACTGCTGTCGGGTTAAAACCCGGCAGCGGATTGTGCTAACTCCGACGGGAGCAAATCCGTGAAAGATTTATTAAAGTTT
+
GGGGGGGGGGGGGGGGGGGGGGGGGGGGGGGGGGGGGGGGGGGGGGGGGGGGGGGGGGGGGGGGGGGGGGGGGGGGGGGGGGGGGGGGGGGGGGGGGGGGGGGGGGGGGGGGGGGGGGGGGGGGGGGGGGGGGGGGGGGGGGGGGGGGGGGGGGGGGGGGGGGGGGGGGGGGGGGGGGGGGGGGGGGGGGGGGGGGGGGGGGGGGGGGGGGGGGGGGGGGGGGGGGGGGGGGGGGGGGGGGGGGGGGGGGGGGGGGGGGGGGGGGGGGGGGGGGGGGGGGGGGGGGGGGGGGGGGGGGGGGGGGGGGGGGGGGGGGGGGGGGGGGGGGGGGGGGF@GGGGGGGGGGGGGGGGGGGGGGG
@M03461:520:000000000-LPCRK:1:1101:16149:6551 1:N:0:TTGCAACG+CAGAACTG
CGGATCCCCGATCCGTGGACTTGTCAGCGACTGAGGAAACAGACCATCAGATTGCTGAGGCTGAACACATCCTACCCCTCAGCCTGATAGAATGCAGGAAATGCTCACCGTTAAGTCTGATGACGTGAACGGTCGTACCAAGATGTATAAAAACATCGTGGACGGCAACCATCAGATGGAGCCGGGCATGCCAGAATCCTTCAACGTATTGTTGAAAGAGATTCGTTCGCTGGGTATCAACATCGAACTGGAAGACGAGTAATTCTCGCTCAAACAGGTCACTGCTGTCGGGTTAAAACCCGGCAGCGGATTGTGCTAACTCCGACGGGAGCAAATCCGTGAAAGATTTATTAAAG
+
GGGGGGGGGGGGGGGGGGGGGGGGGGGGGGGGGGGGGGGGGGGGGGGGGGGGGGGGGGGGGGGGGGGGGGGGGGGGGGGGGGGGGGGGGGGGGGGGGGGGGGGGGGGGGGGGGGGGGGGGGGGGGGGGGGGGGGGGGGGGGGGGGGGGGGGGGGGGGGGGGGGGGGGGGGGGGGGGGGGGGGGGGGGGGGGGGGGGGGGGGGGGGGGGGGGGGGGGGGGGGGGGGGGGGGGGGGGGGGGGGGGGGGGGGGGGGGGGGGGGGGGGGGGGGGGGGGGGGGGGGGGGGGGGGGGGGGGEGGGGGGGGGGGGGGGGGGGGGGGGGGGGGGGGGGGGGGGFGGGGGGGGGGGGGGGGGGGF
@M03461:520:000000000-LPCRK:1:1101:27513:6552 1:N:0:TTGCAACG+CAGAACTG
CGGATCCCCGATCCGTGGACTTGTCAGCGACTGAGGAAACAGACTCGACTGTGGCTGAGGTTTTAATTTTGATAGGCCTCAGCACCGCATGGTGCAAGAAATGCTCACCGTTAAGTCTGATGACGTGAACGGTCGTACCAAGATGTATAAAAACATCGTGGACGGCAACCATCAGATGGAGCCGGGCATGCCAGAATCCTTCAACGTATTGTTGAAAGAGATTCGTTCGCTGGGTATCAACATCGAACTGGAAGACGAGTAATTCTCGCTCAAACAGGTCACTGCTGTCGGGTTAAAACCCGGCAGCGGATTGTGCTAACTCCGACGGGAGCAAATCCGTGAAAGATTTATTAAAGTTT
+
GECFFE<FGEFGFDFGGEGGGGGFFDEFG7FGGGGFFFE<FGG@6C<C@EGGFGCEFGGGG8,DGCFCFGCGGGGE84=>FE9FFEGDGEF<FA?=FBEEEGGFB:CBBF=F@FEEGGGGGEEFFGDFGDDEEFEFFGGDF@DF<FFFGGGGEGGFFGGFFCFFFCGGGFFFAF>>DCFF8DGEG7CGEGFGGGGGGGGGGGGFGGGEGDGFEFFECGFCD=CGGGECFFGEEGGGFGGGGGGGEEEFEEAFFF@FCEFEB<C:GEEGGGFGCFCACGGGGGGFF>GGEFCCGFD,CEDGGGGGFGGGGGFAEFCFAEGBF@:7FF@,CC9FF@ECGCEGFEF@<DCGGE9GF@EFCAD
@M03461:520:000000000-LPCRK:1:1101:13908:6561 1:N:0:TTGCAACG+CAGAACTG
CGGATCCCCGATCCGTGGACTTGTCAGCGACTGAGGGAACAGACGCCCATTTCGCTGAGGATTGATGTTGTTTATTCCTCAGCTATAAGACATGCAGGAAATGCTCACCGTTAAGTCTGATGACGTGAACGGTCGTACCAAGATGTATAAAAACATCGTGGACGGCAACCATCAGATGGAGCCGGGCATGCCAGAATCCTTCAACGTATTGTTGAAAGAGATTCGTTCGCTGGGTATCAACATCGAACTGGAAGACGAGTAATTCTCGCTCAAACAGGTCACTGCTGTCGGGTTAAAACCCGGCAGCGGATTGTGCTAACTCCGACGGGAGCAAATCCGTGAAAGATTTATTAAAGTTT
+
GGGGGGGGGGGGGGGGGGGGGGGGGGGGGGGGGGGGGGGGGGGGGGGGGGGGGGGGGGGGGGGGGGGGGGGGGGGGGGGGGGGGGGGGGGGGGGGGGGGGG@GGGGGGGGGGGGGGGGGGGGGGGGGGGGGGGGGGGGGGGGGGGGGGGGGGGGGGGGGGGGGGGGGGGGGGGGGGGGGGGGGGGGGGGGGGGGGGGGGGGGGGGGGGGGGGGGGGGGGGGGGGGGGGGGGGGGGGGGGGGGGGGGGGGGGGGGGGGGGGGGGGGGGGGGGGGGGGGGGGGGG?GGGGGGGGGGGGGGGGGGGGGGGGGGGGGGGGGGGGGGGGGGGGGGGGGGF:GGGGGGGGGGGGGGGGGGGGGGG
@M03461:520:000000000-LPCRK:1:1101:23386:6576 1:N:0:TTGCAACG+CAGAACTG
CGGATCCCCGATCCGTGGACTTGTCAGCGACTGAGGAAACAGACAATATTCTTGCTGAGGGTTTCCGTGGGGGTTGCCTCAGCTGAATATCTTGCAGGAAATGCTCACCGTTAAGTCTGATGACGTGAACGGTCGTACCAAGATGTATAAAAACATCGTGGACGGCAACCATCAGATGGAGCCGGGCATGCCAGAATCCTTCAACGTATTGTTGAAAGAGATTCGTTCGCTGGGTATCAACATCGAACTGGAAGACGAGTAATTCTCGCTCAAACAGGTCACTGCTGTCGGGTTAAAACCCGGCAGCGGATTGTGCTAACTCCGACGGGAGCAAATCCGTGAAAGATTTATTAAAGTTT
+
GGGGGGGGGGGGGGGGGGGGGGGGGGDFGGGGGFGGGGGGGGGGGGGGGGGGGGGGGGGGEGGGGGGGGGGGGGGGGGG?GGGGGGGGGGGGGGGGGGGGGGGGGGGGGGGGGGGGGGGGGGGGGGGGGGGGGGGGGGGGGGGGGGGGGGGGGGGGGGGGGGGGGGGGGGGGGGGGGGGGGGGGGGGGGGGGGGGGGGGGGGGGGGGGGGGGGGGGGGGGGGGGGGGGGGGGGGGGGGGGGGGGGGGGGGGGGGGGGGGGGGGGGGGGGGGGGGGGGGGGGGGGGGGGGGGGGGGDGGGGGGGGGGGGGGGGGGGGGGGGGGGGGGGGGGGGGGGGGGGGGGGGGGGGGGGGFECCC;G
@M03461:520:000000000-LPCRK:1:1101:11113:6585 1:N:0:TTGCAACG+CAGAACTG
CGGATCCCCGATCCGTGGACTTGTCAGCGACTGAGGAAACAGACATGGTAAAAGCTGAGGGCGGCCTCACGTTCCACCTCAGCGAGATTTGCTGCAGGAAATGCTCACCGTTAAGTCTGATGACGTGAACGGTCGTACCAAGATGTATAAAAACATCGTGGACGGCAACCATCAGATGGAGCCGGGCATGCCAGAATCCTTCAACGTATTGTTGAAAGAGATTCGTTCGCTGGGTATCAACATCGAACTGGAAGACGAGTAATTCTCGCTCAAACAGGTCACTGCTGTCGGGTTAAAACCCGGCAGCGGATTGTGCTAACTCCGACGGGAGCAAATCCGTGAAAGATTTATTAAAGTTT
+
GGGGGGGGGGGGGGGGGGGGGGGGGGGGGGGGGGGGGGGGGGGGGGGGGGGGGGGGGGGGGGGGGGGGGGGGGGG8GGGGGGGGGGGGGGGGGGGGGGGGGGGGGGGGGGGGGGGGGGGGGGGGGGGGGGGGGGGGGGGGGGGGGGGGGGGGGGGGGGGGGGGGGGGGGGGGGGGGGGGGGGGGGGGGGGGGGGGGGGGGGGGGGGGGGGGGGGGGGGGGGGGGGGGGGGGGGGGGGGGGGGFGGGFGGGGGGGGGGGGGGGGGGGGGGGGGGGGGGGGGGGGGGGGGGGGGGGGGGGGGGGGGGGGGGGGGGGGGGGGGGGGGGGGGGGGGGGGFGGGGGGGGGGGGGGGGGGGGGGG
@M03461:520:000000000-LPCRK:1:1101:13415:6602 1:N:0:TTGCAACG+CAGAACTG
CATCCCTGACGATTAACCGGATCCCCGATCCGTGGACTTGTCAGCGACTGAGGAAACAGACTGGCAAACGGCTGAGGAAAGGGCCAGGTTTGTCCTCAGCACTTAACCGTGCAGGAAATGCTCACCGTTAAGTCTGATGACGTGAACGGTCGTACCAAGATGTATAAAAACATCGTGGACGGCAACCATCAGATGGAGCCGGGCATGCCAGAATCCTTCAACGTATTGTTGAAAGAGATTCGTTCGCTGGGTATCAACATCGAACTGGAAGACGAGTAATTCTCGCTCAAACAGGTCACTGCTGTCGGGTTAAAACCCGGCAGCGGATTGTGCTAACTCCGACGGGAGCAAATCCGTGAAAGATTTATTAAAGTTT
+
CCCCCGGGGGGG-EFGGGGGGGGGGGGGGGGGGGGGGGGGGGGGGGGGGGGGGGGGGGGGGGGGGGGGGGGGGGGGGGGGGGGGGGGGGGGG@GGGGGGGGGGGGGGGGGGGGGGGGGGGGGGGGGGGGGGGGGGGGGGGGGGGGGGGGGGGGGGGGGGGGGGGGGGGGGGGGGGGGGGGGGGGGGGGGGGGGGGGGGGGGGGGGGGGGGGGGGGGGGGGGGGGGGGGGGGGGGGGGGGGGGGGGGGGGGGGGGGGGGGGGGGGGGGGGGGGGGGGGGGGGGGGGGGGGGGGGGGFGGGGGGGGGGGGGGGGGGGGGGGGGGGGGGGGGGGGGGGGGGGGGGGGGGGGGGGF@GGGGGGGGGGGGGGGGGGGGGGG
@M03461:520:000000000-LPCRK:1:1101:6415:6605 1:N:0:TTGCAACG+CAGAACTG
CGGATCCCCGATCCGTGGACTTGTCAGCGACTGAGGAAACAGACCCTGTAGCGGCTGAGGCGATTCACCGTCAATCCCTCAGCGAGCATCAGTGCAGGAAATGCTCACCGTTAAGTCTGATGACGTGAACGGTCGTACCAAGATGTATAAAAACATCGTGGACGGCAACCATCAGATGGAGCCGGGCATGCCAGAATCCTTCAACGTATTGTTGAAAGAGATTCGTTCGCTGGGTATCAACATCGAACTGGAAGACGAGTAATTCTCGCTCAAACAGGTCACTGCTGTCGGGTTAAAACCCGGCAGCGGATTGTGCTAACTCCGACGGGAGCAAATCCGTGAAAGATTTATTAAAGTTT
+
GGGGGGGGGGGGGGGGGGGGGGGGGGGGGGGGGGGGGGGGGGGGGGGGGGGGGGGGGGGGGGGGGGGGGGGGGGGGGGGGGGGGGGGGGGGGGGGGGGGGGGGGGGGGGGGGGGGGGGGGGFGGGGGGGGGGGGGGGGGGGGGGGGGGGGGGGGGFGGGGGGGGGGGGGGGGGGGGGGGGGGGGGGGGGGGGGGGGGGGGGGGGGGGGGGGGGGGGGGGGGGGGGGGGGGGGGGGGGGGGGGGGGGGGGGGGGGGGGGGGGGGGGGGGGGGGGGGGGGGGGGGGGGGGGGGGGGGGGGGGGGGGGGGGGGGGGGGGGGGGGGGGGGGGGGGGGGGGGGGGGGGGGGGGGGGGGGGGGGG
@M03461:520:000000000-LPCRK:1:1101:20490:6624 1:N:0:TTGCAACG+CAGAACTG
CGGATCCCCGATCCGTGGACTTGTCAGCGACTGAGGAAACAGACACCAGCCATGCTGAGGATAGCGAGAATAAAGGCCTCAGCAAACTGCCTTGCAGGAAATGCTCACCGTTAAGTCTGATGACGTGAACGGTCGTACCAAGATGTATAAAAACATCGTGGACGGCAACCATCAGATGGAGCCGGGCATGCCAGAATCCTTCAACGTATTGTTGAAAGAGATTCGTTCGCTGGGTATCAACATCGAACTGGAAGACGAGTAATTCTCGCTCAAACAGGTCACTGCTGTCGGGTTAAAACCCGGCAGCGGATTGTGCTAACTCCGACGGGAGCAAATCCGTGAAAGATTTATTAAAGTTT
+
GGGGGGGGGGGGGGGGGGGGGGGGGGGGGGGGGGGGGGGGGGGGGGGGGGGGGGGGGGGGGGGGGGGGGGGGGGGGGGGGGGGGGGGGGGGGGGGGGGGGGGGGGGGGGGGGGGGGGGGGGGGGGGGGGGGGGGGGGGGGGGGGGGGGGGGGGGGGGGGGGGGGGGGGGGGGGGGGGGGGGGGGGGGGGGGGGGGGGGGGGGGGGGGGGGGGGGGGGGGGGGGGGGGGGGGGGGGGGGGGGGGGGGGGGGGGGGGGGGGGGGGGGGGGGGGGGGGGGGGGGGGGGGGGGGGGGGGGGGGGGGGGGGGGGGGGGGGGGGGGGGGGGGGGGGGGGGGGGGGGGGGGGGGGGGGGGGGGGGG
@M03461:520:000000000-LPCRK:1:1101:7931:6626 1:N:0:TTGCAACG+CAGAACTG
CGGATCCCCGATCCGTGGACTTGTCAGCGACTGAGGAAACAGACACCAGTTGAGCTGAGGCAAGTAAGTAATTCACCCTCAGCTTCAATGGTTGCAGGAAATGCTCACCGTTAAGTCTGATGACGTGAACGGTCGTACCAAGATGTATAAAAACATCGTGGACGGCAACCATCAGATGGAGCCGGGCATGCCAGAATCCTTCAACGTATTGTTGAAAGAGATTCGTTCGCTGGGTATCAACATCGAACTGGAAGACGAGTAATTCTCGCTCAAACAGGTCACTGCTGTCGGGTTAAAACCCGGCAGCGGATTGTGCTAACTCCGACGGGAGCAAATCCGTGAAAGATTTATTAAAGTTT
+
GGGGGGGGGGGGGGGGGGGGGGGGGGGGGGGGGGGGGGGGGGGGGGGGGGGGGGGGGGGGGGGGGGGGGGGGGGGGGGGGGGGGGGGGGGGGGGGGGGGGGGGGGGGGGGGGGGGGGGGGGGGGGGGGGGGGGGGGGGGGGGGGGGGGGGGGGGGGGGGGFGGGGGGGGGGGGGGGGGGGGGGGGGGGGGGGGGGGGGGGGGGGGGGGGGGGGGGGGGGGGGGGGGGGGGGGGGGGGGGGGGGGGGGGGGGGGGGGGGGGGGGGGGGGGGGGGGGGGGGFGGGGGGGGDGGGGGGGGGEGGGGGGGGGGGGGGGGGGGGGGGGGGGGGGGGGGGGGGGGGGGGGGGGGGGGGGGGGGGG
@M03461:520:000000000-LPCRK:1:1101:21797:6630 1:N:0:TTGCAACG+CAGAACTG
CGGATCCCCGATCCGTGGACTTGTCAGCGACTGAGGAAACAGACGGAACTGGTGCTGAGGTCCGTCATAACCAACCCCTCAGCTTATCCACATGCAGGAAATGCTCACCGTTAAGTCTGATGACGTGAACGGTCGTACCAAGATGTATAAAAACATCGTGGACGGCAACCATCAGATGGAGCCGGGCATGCCAGAATCCTTCAACGTATTGTTGAAAGAGATTCGTTCGCTGGGTATCAACATCGAACTGGAAGACGAGTAATTCTCGCTCAAACAGGTCACTGCTGTCGGGTTAAAACCCGGCAGCGGATTGTGCTAACTCCGACGGGAGCAAATCCGTGAAAGATTTATTAAAGTTT
+
GGGGGGGGGGGCGGFFGGGGGGGGGGGGFGGGGFGG8CFGGGFGGECFGGGGGFGGGGFGGGGGGGEGGGGGFGGGGG9GGEGGFGGFGG?GGGGGGGGGGGGGGGGGGGBCGGGGG?FFGGGGGGGGGGGGGGGGGGGGGGGGGFFGGGGGGGGGGGGGGGGGGGGGGGGFGGGGGGGFFGGGGGGGGGGGGFGGGGGGFGGFGGGGGGGGGGFGGFGGGGGGGGFGFDEGEGGGGGGGGGGGGFGGGGGGGGGGGGGGGGGGDGGFGGGGFGGGGGGGFFGGGGGEGGGGGFGGGGGGGGGGGGGGGGGGGGGDFFFFCEGGEGDF<FEFGFB@GGGGGGGGGGFFEF@FE=;=;;E
@M03461:520:000000000-LPCRK:1:1101:23175:6633 1:N:0:TTGCAACG+CAGAACTG
CGGATCCCCGATCCGTGGACTTGTCAGCGACTGAGGAAACAGACGGTTGTATTGCTGAGGCTTATCTTGTACAGATCCTCAGCACTAGATTTTGCAGGAAATGCTCACCGTTAAGTCTGATGACGTGAACGGTCGTACCAAGATGTATAAAAACATCGTGGACGGCAACCATCAGATGGAGCCGGGCATGCCAGAATCCTTCAACGTATTGTTGAAAGAGATTCGTTCGCTGGGTATCAACATCGAACTGGAAGACGAGTAATTCTCGCTCAAACAGGTCACTGCTGTCGGGTTAAAACCCGGCAGCGGATTGTGCTAACTCCGACGGGAGCAAATCCGTGAAAGATTTATTAAAGTTT
+
GGGGGGGGGGGGGGGGGGGGGGGGGGGGGGGGGGGGGGGGGGGGGGGGGGGGGGGGGGGGGGGGGGGGGGGGGGG@GGGGGGGGGGGGGGGGGGGGGGGGGGGGG<GGGGGGGGGGGGGGGGGGGGGGGGGGGGGGGGGGGGGGGGGGGGGGGGGGGGGGGGGGGGGGGGGGGGGGGGGGGGGGGGGGGGGGGGGGGGGGGGGGGGGGGGGGGGGGGGGGGGGGGGGGGGGGGGGGGGGGGGGGGGGGGGGGGGGGGGGGGGGGGGGGGGGGGGGGGGGGGGGGGGGGGGGGGGGEGFGGGGGGGGGGGGGGGGGGGGGGGGGGGGGGGGGGGGFEGGGGGGGGGGGGGGGGFCCCC;G
@M03461:520:000000000-LPCRK:1:1101:15793:6647 1:N:0:TTGCAACG+CAGAACTG
CGGATCCCCGATCCGTGGACTTGTCAGCGACTGAGGAAACAGACGTGATGCCCGCTGAGGTGTTTCAAACTGCAATCCTCAGCCCGGCAATGTGCAGGAAATGCTCACCGTTAAGTCTGATGACGTGAACGGTCGTACCAAGATGTATAAAAACATCGTGGACGGCAACCATCAGATGGAGCCGGGCATGCCAGAATCCTTCAACGTATTGTTGAAAGAGATTCGTTCGCTGGGTATCAACATCGAACTGGAAGACGAGTAATTCTCGCTCAAACAGGTCACTGCTGTCGGGTTAAAACCCGGCAGCGGATTGTGCTAACTCCGACGGGAGCAAATCCGTGAAAGATTTATTAAAG
+
GGGGGGGGGGGGGGGGGGGGGGGGGGGGGGGGDGGGGGGGGGGGGGGGGGGGGGGGGGGGGGGGGGGGGGGGGGG6GG@GGGGGGGGGGGGGGGGGGGGGGGGGGGGGGGGGGGGGGGGGGGGGGGGGGGGGGGGGGGGGGGGGGGGGGGGGGGGGGGGGGGGGGGGGGGGGGGGGGGGGGGGGGGGGGGGGGGGGGGGGGGGGGGGGGGGGGGGGGGGGGGGGGGGGGGGGGGGGGGGGGGGGGGGGGGGGGGGGGGGGGGGGGGGGGGGGGGGGGGGGGGGGGGGGGGGGGGGGGGGGGGGGGGGGGGGGGGGGGGGGGGGGGGGGGGGCGGGGGGGGGGGGGGGGGGGGGGFE
@M03461:520:000000000-LPCRK:1:1101:22377:6647 1:N:0:TTGCAACG+CAGAACTG
CGGATCCCCGATCCGTGGACTTGTCAGCGACTGAGGAAACAGACACATGCAATGCTGAGGTGGCGAGCTAGGGGTTTCCTCAGCTTCAACGCTTGCAGGAAATGCTCACCGTTAAGTCTGATGACGTGAACGGTCGTACCAAGATGTATAAAAACATCGTGGACGGCAACCATCAGATGGAGCCGGGCATGCCAGAATCCTTCAACGTATTGTTGAAAGAGATTCGTTCGCTGGGTATCAACATCGAACTGGAAGACGAGTAATTCTCGCTCAAACAGGTCACTGCTGTCGGGTTAAAACCCGGCAGCGGATTGTGCTAACTCCGACGGGAGCAAATCCGTGAAAGATTTATTAAAGTTT
+
GGGGGGGGGGGGGGGGGGGGGGGGGGGGGGGGGGFGEGGGGGGGGGGGGGGGGGGGGGGGGCFGGGGGGGGFGGGG@GGGGGGGGGGGGGGGGGGGGGGGGGGGGGGGGGGGGGGGGGGGGGGGGGGGGGGGCGGGGGGGGGGFGGGGGGGGGGGGGGGGGGGGGGGGGGGGGGGGGGGGGGGGGGGGGGGGGGGGGGGGGGGGGGGGGGGGGGGGGGGGGGGGGGGGGFGGGGGGGGGGGGGGGGGGGGGGGGGGGGGGGGGGGGGGGGGFGGFGGGGGGGGGGGGGGGGGGGGGGGGGGGGDGGGGGGGGGGGGGGGGGGGGGGGGFGGFFFC@@GGGGGGGGGGGGGGGGFC===;G
@M03461:520:000000000-LPCRK:1:1101:13262:6651 1:N:0:TTGCAACG+CAGAACTG
CGGATCCCCGATCCGTGGACTTGTCAGCGACTGAGGAAACAGACATCGGGATTGCTGAGGTGCGTCGACAGTCTATCCCAGCACATACGTCTGCAGGAAATGCTCACCGTTAAGTCTGATGACGTGAACGGTCGTACCAAGATGTATAAAAACATCGTGGACGGCAACCATCAGATGGAGCCGGGCATGCCAGAATCCTTCAACGTATTGTTGAAAGAGATTCGTTCGCTGGGTATCAACATCGAACTGGAAGACGAGTAATTCTCGCTCAAACAGGTCACTGCTGTCGGGTTAAAACCCGGCAGCGGATTGTGCTAACTCCGACGGGAGCAAATCCGTGAAAGATTTATTAAAGTTT
+
GGGGGGGGGGGGGGGGGGGGGGGGGGGGGGGGGGGGGGGGGGGGGGGGGGEGGGGGGGGGGGGGGGGGGGGGGG<GGGGGGGGGGGGGGGGGGGGGGGGFGGGGGGGGGGGGGGGGGGGGGGGGGGGGGGGGGGGGGGGGGGGGFGGFFGGGGGGGGGGGGGGGGGGGGGGGGGGGGGGGGGGGGGGGGGGGGFGGGGGGGGGGGGGGGGGGGGGGGGGGGGGGGGGGGGGGFFFGGGGGGGGGGGGGGGGGGGGGGGGGGGGGGGGGGGGGFGGGGGGGGGGGGGGGGGGGGGGEFGGGGGGGGGGGGGGGGGGGGGGGGGGGGGGGGGGGFF7GGGGGGGGGGGGGFFGGGGGGGG
@M03461:520:000000000-LPCRK:1:1101:12449:6652 1:N:0:TTGCAACG+CAGAACTG
CGGATCCCCGATCCGTGGACTTGTCAGCGACTGAGGAAACAGACATTTTCTAAGCTGAGGATTGTCAGGATCTTGGCCTCAGCAGGACTAAGTGCAGGAAATGCTCACCGTTAAGTCTGATGACGTGAACGGTCGTACCAAGATGTATAAAAACATCGTGGACGGCAACCATCAGATGGAGCCGGGCATGCCAGAATCCTTCAACGTATTGTTGAAAGAGATTCGTTCGCTGGGTATCAACATCGAACTGGAAGACGAGTAATTCTCGCTCAAACAGGTCACTGCTGTCGGGTTAAAACCCGGCAGCGGATTGTGCTAACTCCGACGGGAGCAAATCCGTGAAAGATTTATTAAAGTTT
+
GGGGGGGGGGGGGGGGGGGGGGGGGGGGGGGGGGGGGGGGGGGGGGGGGGGGGGGGGGGGGGGGGGGGGGGGGGGGGGGGGGGGGGGGGGGGGGGGGGGGGGGGGGGGGGGGGGGGGGGGGGGGGGGGGGGGGGGGGGGGGGGGGGGGGGGGGGGGGGGGGGGGGGGGGGGGGGGGGGGGGGGGGGGGGGGGGGGGGGGGGGGGGGGGGGGGGGGGGGGGGGGGGGGGGGGGGGGGGGGGGGGGGGGGGGGGGGGGGGGGGGGGGGGGGGGGGGGGGGGGGGG;GGGGGGGGGGGEGGGGGGGGGGGGGGGGGGGGGGGGGGGGGGGGGGGGGGF7GGGGGGGGGGGGGGGGGGGGGGG
@M03461:520:000000000-LPCRK:1:1101:21401:6669 1:N:0:TTGCAACG+CAGAACTG
CGGATCCCCGATCCGTGGACTTGTCAGCGACTGAGGAAACAGACCTAATAGTTGCTGAGGAGTTTCTTTTGAGGTTCCTCAGCGGGGTCCGGTGCAGGAAATGCTCACCGTTAAGTCTGATGACGTGAACGGTCGTACCAAGATGTATAAAAACATCGTGGACGGCAACCATCAGATGGAGCCGGGCATGCCAGAATCCTTCAACGTATTGTTGAAAGAGATTCGTTCGCTGGGTATCAACATCGAACTGGAAGACGAGTAATTCTCGCTCAAACAGGTCACTGCTGTCGGGTTAAAACCCGGCAGCGGATTGTGCTAACTCCGACGGGAGCAAATCCGTGAAAGATTTATTAAAGTTT
+
GGGGGGGGGGGGGGGGGGGGGGGGGGGGGGGGGGGGGGGGGGGGGGGGGGGGGGGGGGGGGGGGGGGGGGGGGGG@GGGGGGGGGGGGGGGGGGGGGGGGGGGGGGGGGGGGGGGGGGGGGGGGGGGGGGGGGGGGGGGGGGGGGGGGGGGGGGGGGGGGGGGGGGGGGGGGGGGGGGGGGGGGGGGGGGGGGGGGGGGGGGGGGGGGGGGGGGGGGGGGGGGGGGGGGGGGGGGGGGGGGGFGGGGGGGGGGGGGFGGGGGGGGGGGGGGGGGGGGGGGGGGGGGGGGGGGGGGGGGGGGGGGGGGGGGGGGGGGGGGGGGGGGGGGGGGGGGGGGGGGGGGGGGGGGGGGGGGGGGG
@M03461:520:000000000-LPCRK:1:1101:23856:6690 1:N:0:TTGCAACG+CAGAACTG
CGGATCCCCGATCCGTGGACTTGTCAGCGACTGAGGAAACAGACGTACAGTGAGCTGAGGATCATCGTTATAATACCCTCAGCATCGTCTGCTGCAGGAAATGCTCACCGTTAAGTCTGATGACGTGAACGGTCGTACCAAGATGTATAAAAACATCGTGGACGGCAACCATCAGATGGAGCCGGGCATGCCAGAATCCTTCAACGTATTGTTGAAAGAGATTCGTTCGCTGGGTATCAACATCGAACTGGAAGACGAGTAATTCTCGCTCAAACAGGTCACTGCTGTCGGGTTAAAACCCGGCAGCGGATTGTGCTAACTCCGACGGGAGCAAATCCGTGAAAGATTTATTAAAGTTT
+
GGGGGGGGGGGGGGGGGGGGGGGGGGGGGGGGGGGGGGGGGGGGGGGGGGGGGGGGGGGGGFGGGGGGGGGGGGGGGGGGGGGGGGGGGGGGGGGGGGGGGGGGGGGGGGGGGGGGGGGGGGGGGGGGGGGGGGGGGGGGGGGGGGGGGGGGGGGGGGGGGGGGGGGGGGGGGGGGGGGGGGGGGGGGGGGGGGGGGGGGGGGGGGGGGGGGGGGGGGGGGGGGGGGGGGGGGGGGGGGGGGGGGGGGGGGGGGGGGGGGGGGGGGGGGGGGGGGGGGGGGGGGGGGGGGGGGGGFGGGGGGGGGGGGGGGGGGGGGGGGGGGGGGGGGGGGGGEEGGGGGGGGGGGGGGGFFECC;;G
@M03461:520:000000000-LPCRK:1:1101:22509:6707 1:N:0:TTGCAACG+CAGAACTG
CGGATCCCCGATCCGTGGACTTGTCAGCGACTGAGGAAACAGACGGGATTTGTGCTGAGGGATGCTGATATGCCACCCTCAGCTACTATTACTGCAGGAAATGCTCACCGTTAAGTCTGATGACGTGAACGGTCGTACCAAGATGTATAAAAACATCGTGGACGGCAACCATCAGATGGAGCCGGGCATGCCAGAATCCTTCAACGTATTGTTGAAAGAGATTCGTTCGCTGGGTATCAACATCGAACTGGAAGACGAGTAATTCTCGCTCAAACAGGTCACTGCTGTCGGGTTAAAACCCGGCAGCGGATTGTGCTAACTCCGACGGGAGCAAATCCGTGAAAGATTTATTAAAGTTT
+
GGGGGGGGGGGGGGGGGGGGGGGGGGGGGGGGGGGGFGGGGGFGGGGGGGGGGGGGGGGGGFGGGGGGGGGGGGGGGGGGGGGGGGGGFGGGGGGGGGGGGGGGGGGGGGFGGGGGGGGGGGGGGGGGGGGGGGGGGGGGGGGGGGGGGGGGGGGGGGGGGGGGGGGGGGGGGGGGGGGGGGGGGGGGGGGGGGGGGGGGGGGGGGGGGGGGGGGGGGGGGGGGGGGGGGGGGGGGGGGGGGGGGGGGGGGGGGGGGGGGGGGGGGGGGGGGGGGGGGGGGGGGGGGGGGGGGGGGGFGGGGGGGGF?GGGGGGGGGGGGGGGGGGGGGGGGFC8@GGGGGGGGGGGGGGGGFCC==;G
@M03461:520:000000000-LPCRK:1:1101:13231:6726 1:N:0:TTGCAACG+CAGAACTG
CATCGCTGACGATTAACCGGATCCCCGATCCGTGGACTTGTCAGCGACTGAGGAAACAGACGAAAATACGGCTGAGGTCGATTTAGCATGCACCCTCAGCTTAGTTAGTTGCAGGAAATGCTCACCGTTAAGTCTGATGACGTGAACGGTCGTACCAAGATGTATAAAAACATCGTGGACGGCAACCATCAGATGGAGCCGGGCATGCCAGAATCCTTCAACGTATTGTTGAAAGAGATTCGTTCGCTGGGTATCAACATCGAACTGGAAGACGAGTAATTCTCGCTCAAACAGGTCACTGCTGTCGGGTTAAAACCCGGCAGCGGATTGTGCTAACTCCGACGGGAGCAAATCCGTGAAAGATTTATTAAAGTTT
+
CCCCCGGGGGGG-FGGGGGGGGGGGGGGGGGGGGGGGGGGGGGGGGGGGGGGGGGGGGGGGGGGGGGGGGGGGGGGGGGGGGGGGGGGGGGGGGGGGGGGGGGGGGGGGGGGGGGGGGGGGGGGGGGGGGGGGGGGGGGGGGGGGGGGGGGGGGGGGGGGGGGGGGGGGGGGGGGGGGGGGGGGGGGGGGGGGGGGGGGGGGGGGGGGGGGGGGGGGGGGGGGGGGGGGGGGGGGGGGGGGGGGGGGGGGGGGGGGGGGGGGGGGGGGGGGGGGGGGGGGGGGGGGGGGGGGGGGGGGGGGGGGGGGGGGGGGGGGGGGGGGGGGGGGGGGGGGGGGGGGGGGGGGGGGGGGDGGGGGGGGGGGGGGGGGGGGGGG
@M03461:520:000000000-LPCRK:1:1101:22010:6746 1:N:0:TTGCAACG+CAGAACTG
CGGATCCCCGATCCGTGGACTTGTCAGCGACTGAGGAAACAGACACTATATAAGCTGAGGTGTAGCTGTGCATTAACCTCAGCACTTATATGTGCAGGAAATGCTCACCGTTAAGTCTGATGACGTGAACGGTCGTACCAAGATGTATAAAAACATCGTGGACGGCAACCATCAGATGGAGCCGGGCATGCCAGAATCCTTCAACGTATTGTTGAAAGAGATTCGTTCGCTGGGTATCAACATCGAACTGGAAGACGAGTAATTCTCGCTCAAACAGGTCACTGCTGTCGGGTTAAAACCCGGCAGCGGATTGTGCTAACTCCGACGGGAGCAAATCCGTGAAAGATTTATTAAAGTTT
+
GGGGGGGGGGGGGGGGGGGGGGGGGGGGGGGGGGGGGGGGGGGGGGGGGGGGGGGGGGGGGGGGGGGGGGGGGGG@GGGGGGGGGGGGGGGGGFGGGGGGGGGGGGGGGGGGGGGGGGGGGGGGGGGGGGGGGGGGGGGGGGGGGGGGGGGGGGGGGGGGGGGGGGGGGGGGGGGGGGGGGGGGGGGGGGGGGGGGGGGGGGGGGGGGGGGGGGGGGGGGGGGGGGGGGGGGGGGGGGGGGGGGGGGGGGGGGGGGGGGGGGGGGGGGFGGGGGGGGGGGGGGGGGGGGGGGGGGEGGGGGGGGGGGGGGGGGGGGGGGGGGGGGGGGGGFEFF@@GGGGGGGGGGGGGGGFFCC==;G
@M03461:520:000000000-LPCRK:1:1101:10158:6766 1:N:0:TTGCAACG+CAGAACTG
CGGATCCCCGATCCGTGGACTTGTCAGCGACTGAGGAAACAGACCCCCTGCGAGCTGAGGTAGCAAGATTCCTCATCCTCAGCTGCAGACTGTGCAGGAAATGCTCACCGTTAAGTCTGATGACGTGAACGGTCGTACCAAGATGTATAAAAACATCGTGGACGGCAACCATCAGATGGAGCCGGGCATGCCAGAATCCTTCAACGTATTGTTGAAAGAGATTCGTTCGCTGGGTATCAACATCGAACTGGAAGACGAGTAATTCTCGCTCAAACAGGTCACTGCTGTCGGGTTAAAACCCGGCAGCGGATTGTGCTAACTCCGACGGGAGCAAATCCGTGAAAGATTTATTAAAGTTT
+
GGGGGGGGGGGGGGGGGGGGGGGGGGGGGGGGGGGGGGGGGGGGGGGGGGGGGGGGGGGGGGGGGGGGGGGGGGG@GGGGGGGGGGGGGGGGGGGGGGGGGGGGGGGGGGGGGGGGGGGGGGGGGGGGGGGGGGGGGGGGGGGGGGGGGGGGGGGGGGGGGGGGGGGGGGGGGGGGGGGGGGGGGGGGGGGGGGGGGGGGGGGGGGGGGGGGGGGGGGGGGGGGGGGGGGGGGGGGGGGGGGGGGGGGGGGGGGGGGGGGGGGGGGGGGGGGGGGGGGFFGGGGGGGGGGGGGGGGGGGGGGGGGGGGGGGGGGGGGGGGGGGGGGGGGGFFFGGFGGGGGGGGGGGGGGGGGGGGGGG
@M03461:520:000000000-LPCRK:1:1101:12386:6777 1:N:0:TTGCAACG+CAGAACTG
CATCGCTGACGATTAACCGGATCCCCGATCCGTGGACTTGTCAGCGACTGAGGAAACAGACGTCCAACTGGCTGAGGGTATGTAGAGAGGGTACCTCAGCTTACTAACTTGCAGGAAATGCTCACCGTTAAGTCTGATGACGTGAACGGTCGTACCAAGATGTATAAAAACATCGTGGACGGCAACCATCAGATGGAGCCGGGCATGCCAGAATCCTTCAACGTATTGTTGAAAGAGATTCGTTCGCTGGGTATCAACATCGAACTGGAAGACGAGTAATTCTCGCTCAAACAGGTCACTGCTGTCGGGTTAAAACCCGGCAGCGGATTGTGCTAACTCCGACGGGAGCAAATCCGTGAAAGATTTATTAAAGTTT
+
CCCCCGFGGGGG-FFGGGGGGGGGGGGGGGGGGGGGGGGGGGGGGGGGGGGGGGGGGGGGGGGGGGGGGGGGGGGGGGGGGGGGGGGGGGGGGGGGGGGG?GGGGGGGGGGGGGGGGGGGGGGGGGGGGGGGGGGGGGGGGGGGGGGGGGGGGGGGGGGGGGGGGGGGGGGGGGGGGGGGGGGGGGGGGGGGGGGGGGGGGGGGGGGGGGGGGGGGGGGGGGGGGGGGGGGGGGGGGGGGGGGGGGGGGGGGGGGGGGGGGGGGGGGGGGGGGGGGGGGGGGGGGGGGGGGGGGGGGGGGGGFGGGGGGGGGGGGGGGGGGGGGGGGGGGGGGGGGGGGGGGGGGGGGGGGGEGGGGGGGGGGGGGGGGGGGGGGG
@M03461:520:000000000-LPCRK:1:1101:13064:6778 1:N:0:TTGCAACG+CAGAACTG
CATCGCTGACGATTAACCGGATCCCCGATCCGTGGACTTGTCAGCGACTGAGGAAACAGACCTACCATGTGCTGAGGGAATAGGACTATAAGACCTCAGCGGGTGTATGTGCAGGAAATGCTCACCGTTAAGTCTGATGACGTGAACGGTCGTACCAAGATGTATAAAAACATCGTGGACGGCAACCATCAGATGGAGCCGGGCATGCCAGAATCCTTCAACGTATTGTTGAAAGAGATTCGTTCGCTGGGTATCAACATCGAACTGGAAGACGAGTAATTCTCGCTCAAACAGGTCACTGCTGTCGGGTTAAAACCCGGCAGCGGATTGTGCTAACTCCGACGGGGGCAAATCCGTGAAAGATTTATTAAAGTTT
+
CCCCCGGGGGGG-EFGGGGGGGGGGGGGGGGGGGGGGGGGGGGGGGGGGGGGGGGGGGGGGGGGGGGGGGGGGGGGGGGGGGGGGGGGGGGG@GGGGGGGGGG@GGGGGGGGGGGGGGGGGGGGGGGGGGGGGGGGGGGGGGGGGGGGGGGGGGGGGGGGGGGGGGGGGGGGGGGGGGGGGGGGGGGGGGGGGGGGGGGGGGGGGGGGGGGGGGGGGGGGGGGGGGGGGGGGGGGGGGGGGGGGGGGGGGGGGGGGGGGGGGGGGGGGGGGGGGGGGGGGGGGGGGGGGGGGGGGGGGGGGDGFCGGGGGGGDGGGGGGGGGGGGGGGGGGGGGGGGGGGGGGGGGGGGGGGCGGGGGGGGGGGGGGGCGGGGGGG
@M03461:520:000000000-LPCRK:1:1101:22917:6794 1:N:0:TTGCAACG+CAGAACTG
CGGATCCCCGATCCGTGGACTTGTCAGCGACTGAGGAAACAGACCTCCGCATAGCTGAGGGTCTCTTTTTCTAATCCCTCAGCATCCCTTATTGCAGGAAATGCTCACCGTTAAGTCTGATGACGTGAACGGTCGTACCAAGATGTATAAAAACATCGTGGACGGCAACCATCAGATGGAGCCGGGCATGCCAGAATCCTTCAACGTATTGTTGAAAGAGATTCGTTCGCTGGGTATCAACATCGAACTGGAAGACGAGTAATTCTCGCTCAAACAGGTCACTGCTGTCGGGTTAAAACCCGGCAGCGGATTGTGCTAACTCCGACGGGAGCAAATCCGTGAAAGATTTATTAAAGTTT
+
GGGGGGGGGGGGGGGGGGGGGGGGGGGGGGGGGGGGGGGGGGGGGGGGGGGGGGGGGGGGGGGGGGGGGGGGGGGGG?GGGGGGGG;GGGGGGGGGGGGGGGGGGGGGGGGGGGGGGGGGGGGGGGGGGGGGGGGGGGGGGGGGGGGGGGGGGGGGGGGGGGGGGGGGGGGGGGGGGGGGGGGGGGGGGGGGGGGGGGGGGGGGGGGGGGGGGGGGGGGGGGGGGGGGGGGGGGGGGGGGGGGGGGGGGGGGGGGGGGGGGGGGGGGGGGGGGGGGGGGGGGGGGGGGGGGGGGGGGGGGGGGGGGGGGGGGGGGGGGGGGGGGGGGGGGFCFC8@EGGGGGGGGGGGGGGGFCCCC;G
@M03461:520:000000000-LPCRK:1:1101:18981:6800 1:N:0:TTGCAACG+CAGAACTG
CGGATCCCCGATCCGTGGACTTGTCAGCGACTGAGGAAACAGACGTGTTACATGCTGAGGGAGACATCACTCATGACCTCAGCAAGTACGTGTGCAGGAAATGCTCACCGTTAAGTCTGATGACGTGAACGGTCGTACCAAGATGTATAAAAACATCGTGGACGGCAACCATCAGATGGAGCCGGGCATGCCAGAATCCTTCAACGTATTGTTGAAAGAGATTCGTTCGCTGGGTATCAACATCGAACTGGAAGACGAGTAATTCTCGCTCAAACAGGTCACTGCTGTCGGGTTAAAACCCGGCAGCGGATTGTGCTAACTCCGACGGGAGCAAATCCGTGAAAGATTTATTAAAGTTT
+
GGGGGGGGGGGGGGGGGGGGGGGGGGGGGGGGGGGGGGGGGGGGGGGGGGGGGGGGGGGGGGGFGGGGGGGGGGGGGGGGGGGGGGGGGGGGGGGGGGGGGGGGGGGGGGGGGGGGGGGGGGGGGGGGGGGFGGGGGGGGGGGGGGGGGGGGGGGGGGGGGGGGGGGGGGGGGGGGGGGGGGGGGGGGGGGGGGGGGGGGGGGGGGGGGGGGGGGGGGGGGGGGGGGGGGGGGGGGGGGGGGGGGGGGGGGGGGGGGGGGGGGGGGGGGGGGGGGGGGGFGGG?GGGGGGGGGGGGGGFCGGGGGGGGGGGGGGGGGGGGGGGGGGGGGGGGGGGGGGGGGGGGGGGGGGGGGGGGGGG
@M03461:520:000000000-LPCRK:1:1101:6135:6802 1:N:0:TTGCAACG+CAGAACTG
CGGATCCCCGATCCGTGGACTTGTCAGCGACTGAGGAAACAGACTGACAACTGGCTGAGGTGGATTGCAGTGCAAGCCTCAGCCATAGAGAGTGCAGGAAATGCTCACCGTTAAGTCTGATGACGTGAACGGTCGTACCAAGATGTATAAAAACATCGTGGACGGCAACCATCAGATGGAGCCGGGCATGCCAGAATCCTTCAACGTATTGTTGAAAGAGATTCGTTCGCTGGGTATCAACATCGAACTGGAAGACGAGTAATTCTCGCTCAAACAGGTCACTGCTGTCGGGTTAAAACCCGGCAGCGGATTGTGCTAACTCCGACGGGAGCAAATCCGTGAAAGATTTATTAAAGTTT
+
GGGGGGGGGGGGGGGGGGGGGGGGGGGGGGGGGGGGGGGGGGGGGGGGGGGGGGGGGGGGGGGGGGGGGGGGGGGGGGGGGGGGGGGGGGGG@GGGGGGGGGGGGGGGGGGGGGGGGGGGGGGGGGGGGGGGGGGGGGGGGGGGGGGGGGGGGGGGGGGGGGGGGGGGGGGGGGGGGGGGGGGGGGGGGGGGGGGGGGGGGGGGGGGGGGGGGGGGGGGGGGGGGGGGGGGGGGGGGGGGGGGGGGGGGGGGGGGGGGGGGGGGGGGGGGGGGGGGGGGGGGG?GGGGGGGGGGGDGGGGGGGGGGGGGGGGGGGGGGGGGGGGGGGGGGGFGGFCGGGGGGGGGGGGGGGGGGGGGGG
@M03461:520:000000000-LPCRK:1:1101:17893:6803 1:N:0:TTGCAACG+CAGAACTG
CGGATCCCCGATCCGTGGACTTGTCAGCGACTGAGGAAACAGACAGGGCGACTGCTGAGGACAGTTTGAGCTTTGGCCTCAGCTTCTGGTGGTGCAGGAAATGCTCACCGTTAAGTCTGATGACGTGAACGGTCGTACCAAGATGTATAAAAACATCGTGGACGGCAACCATCAGATGGAGCCGGGCATGCCAGAATCCTTCAACGTATTGTTGAAAGAGATTCGTTCGCTGGGTATCAACATCGAACTGGAAGACGAGTAATTCTCGCTCAAACAGGTCACTGCTGTCGGGTTAAAACCCGGCAGCGGATTGTGCTAACTCCGACGGGAGCAAATCCGTGAAAGATTTATTAAAGTTT
+
GGGGGGGGGGGGGGGGGGGGGGGGGGGGGGGGGGGGGGGGGGGGGGGGGGGGGGGGGGGGGGGGGGGGGGGGGGGGGGGGGGGGGGGGGGGGGGGGGGGGGGGGGGGGGGGGGGGGGGGGGGGGGGGGGGGGGGGGGGGGGGGGGGGGGGGGGGGGGGGGGGGGGGGGGGGGGGGFEGGGGGGGGGGGGGGGGGGGGGGGGGGGGGGGGGGGGGGGGGGGGGFGGGGGGGGGGGGGGGGGGGGGGGGGGGGGGGGGGGGGGGGGGGGGGGGGGGGGGGGGGGG?GGGGGGGGGGGGGGGDGGGGGGGGGGGGGGGGGGGGGGGGGGGGGGGGGGGGGGGGGGGGGGGGGGGGGGGGGGG
@M03461:520:000000000-LPCRK:1:1101:8411:6813 1:N:0:TTGCAACG+CAGAACTG
CGGATCCCCGATCCGTGGACTTGTCAGCGACTGAGGAAACAGACTAACATTCGGCTGAGGACCGGAACAATAGACCCCTCAGCCTAACGTCGTGCAGGAAATGCTCACCGTTAAGTCTGATGACGTGAACGGTCGTACCAAGATGTATAAAAACATCGTGGACGGCAACCATCAGATGGAGCCGGGCATGCCAGAATCCTTCAACGTATTGTTGAAAGAGATTCGTTCGCTGGGTATCAACATCGAACTGGAAGACGAGTAATTCTCGCTCAAACAGGTCACTGCTGTCGGGTTAAAACCCGGCAGCGGATTGTGCTAACTCCGACGGGAGCAAATCCGTGAAAGATTTATTAAAGTTT
+
GGGGGGGGGGGGGGGGGGGGGGGGGGGGGGGGGCGGGGGGGGGGGGGGGGGGGGGGGGGGGGGGGGGGGGGGGGGGGGGGGGGGGGGGGGGGGGGGGGGGGGGGGGGGGGGGGGGGGGGGGGGGGGGGGGGGGGGGGGGGGGGGGGGGGGGFGGGGGGGGGGGGGGGGGGGGGGGGGGGFGGGGGGGGGGGGGGGGGGGGGGGGGGGGGGGGGGGGGGGGGGGGGGGGGGGGGGGGGGGGGGGGGGGGGGGGGGGGGGGGGGGGGGGGGGGGGGGGGGGGGGGGGGGGGGGGGGGGGGGGGGGGGGGGGGGGGGGGGGGGGGGGGGGGGGGGGGGGGGGGGGGGGGGGGGGGGGGGGGG
@M03461:520:000000000-LPCRK:1:1101:11936:6821 1:N:0:TTGCAACG+CAGAACTG
CATCGCTGACGATTAACCGGATCCCCGATCCGTGGACTTGTCAGCGACTGAGGAAACAGACATGTACTTCGCTGAGGGTATCTGCGGGTTACTCCTCAGCATTGCCTTGTGCAGGAAATGCTCACCGTTAAGTCTGATGACGTGAACGGTCGTACCAAGATGTATAAAAACATCGTGGACGGCAACCATCAGATGGAGCCGGGCATGCCAGAATCCTTCAACGTATTGTTGAAAGAGATTCGTTCGCTGGGTATCAACATCGAACTGGAAGACGAGTAATTCTCGCTCAAACAGGTCACTGCTGTCGGGTTAAAACCCGGCAGCGGATTGTGCTAACTCCGACGGGAGCAAATCCGTGAAAGATTTATTAAAGTTT
+
CCCCCGGGGGGG-FGGGGGGGGGGGGGGGGGGGGGGGGGGGGGGGGGGGGGGGGGGGGGGGGGGGGGGGGGGGGGGGGGGGGGGGGGGGGGG@GGGGGGGGGGGGGGGGGFGGGGGGGGGGGGGGGGGGGGGGGGGGGGGGGGGGGGGGGGGGGGGGGGGGGGGGGGGGGGGGGGGGFGGGGGGGGGGGGGGGGGGGGGGGGGGGGGGGGGGGGGGGGGGGGGGFGGGGGGGGGGGGGGGGGGGGGGGGGGGGGGGGGGGGGGGGGGGGGGGGGGGGGGGGGGGGGGGGGGGGGGGGGGGGGDGGGGGGGGGGGGGGGGGGGGGGGGGGGGGGGGGGGGGGGGGGGGGGGGF7GGGGGGGGGGGGGGGGGGGGGGG
@M03461:520:000000000-LPCRK:1:1101:4183:6833 1:N:0:TTACAACG+CAGAACTG
CGGATCCCCGATCCGTGGACTTGTCAGCGACTGAGGAAACAGACCTCAGTAACGCTGAGGACTTTAAAGCTGGACACCTCAGCTTACCGGTTTGCAGGAAATGCTCACCGTTAAGTCTGATGACGTGAACGGTCGTACCAAGATGTATAAAAACATCGTGGACGGCAACCATCAGATGGAGCCGGGCATGCCAGAATCCTTCAACGTATTGTTGAAAGAGATTCGTTCGCTGGGTATCAACATCGAACTGGAAGACGAGTAATTCTCGCTCAAACAGGTCACTGCTGTCGGGTTAAAACCCGGCAGCGGATTGTGCTAACTCCGACGGGAGCAAATCCGTGAAAGATTTATTAAAGTTT
+
GGGGGGGGGGGGGGGGGGGGGGGGGGGGGGGGGGGGGGGGGGGGGGGGGGGGGGGGGGGGFGGGGGGGGGGGGGGGGGGGGGGGGGGGGGGGGGGGGGGGGGGGGGGGGGGGGGGGGGGGGFGGGGGGGGGGGGGGGGGGGGGGGGGGGGGGGGGGGGGGGGGGGGGGGGGGGGGGGGGGGGGGGGGGGGGGGGGGGGGGGGGGGGGGGGGGGGGGGGGGGGGGGGGGGGGGGGGGGGGGGGFGGGGGGGGGGGGGGGGGGGGGGGGGGGGGGGGGGGGGGGG?GGGGGGGGGGGGGGGGGGGGGGGGGGGGGGGGGGGGGGGGGGGGGGGGGEF:GGGGGGGGGGGGGGGGGGGGGGG
@M03461:520:000000000-LPCRK:1:1101:21012:6835 1:N:0:TTGCAACG+CAGAACTG
CGGATCCCCGATCCGTGGACTTGTCAGCGACTGAGGAAACAGACATGCTTACAGCTGAGGATGAGTGGAGATGAAGCCTCAGCGCTTGTTGATGCAGGAAATGCTCACCGTTAAGTCTGATGACGTGAACGGTCGTACCAAGATGTATAAAAACATCGTGGACGGCAACCATCAGATGGAGCCGGGCATGCCAGAATCCTTCAACGTATTGTTGAAAGAGATTCGTTCGCTGGGTATCAACATCGAACTGGAAGACGAGTAATTCTCGCTCAAACAGGTCACTGCTGTCGGGTTAAAACCCGGCAGCGGATTATGCTAACTCCGACGGGAGCAAATCCGTGAAAGATTTATTAAAGTTT
+
GGGGGGGGGGGGGGGGGGGGGGGGGGGGGGGGGGGGGGGGGGGGGGGGGGGGGGGGGGGGFGFGFGGGGFGGGGG@GGGGGGGGGGGGGGGGGGGGGGGGGGGGGGGGGGGGGGGGGGGGGGGGGGGGGGGGGGGGGGGGGGGGGGGGGGGGGGGGGGGGGGGGGGGGGGGGGGGGGGGGGGGGGGGGGGGGGGGGGGGGGGGGGGGGGGGGGGGGGGGGGGGGGGGGGGGGGGGGGGGGGGGGGGGGGGGGGGGGGGGGFGGGGFGGGGGGGGGGGGGGGGGGGGGGGGGGGGF7GGGGGGGGGGGGGGGGGGGGGGGGGGGGGGGGGGGFCGGGGGGGGGGGGGGGGGGGGGGGGGG
@M03461:520:000000000-LPCRK:1:1101:15863:6850 1:N:0:TTGCAACG+CAGAACTG
CGGATCCCCGATCCGTGGACTTGTCAGCGACTGAGGAAACAGACCATGAGTTGGCTGAGGTGGATTTTTATGGTCACCTCAGCCGCCTTCGTTGCAGGAAATGCTCACCGTTAAGTCTGATGACGTGAACGGTCGTACCAAGATGTATAAAAACATCGTGGACGGCAACCATCAGATGGAGCCGGGCATGCCAGAATCCTTCAACGTATTGTTGAAAGAGATTCGTTCGCTGGGTATCAACATCGAACTGGAAGACGAGTAATTCTCGCTCAAACAGGTCACTGCTGTCGGGTTAAAACCCGGCAGCGGATTGTGCTAACTCCGACGGGAGCAAATCCGTGAAAGATTTATTAAAG
+
GGGGGGGGGGGGGGGGGGGGGGGGGGGGGGGGEGGGGGGGGGGGGGGGGGGGFGGGGGGGGGGGGGGGGGGGGGGGGGGGGGGGGGGGGGGGGGGGGGGGGGEGG7GGGGGGGGGGGGGGGGGGGGGGGGGGGGGGGGGGGGGGGGGGGGGGGGGGGGGGGGGGGGGGGGGGGGGGGGGGGGGGGGGGGGGGGGGGGGGGGGGGGGGGGGGGGGGGGGGGGGGGGGGGGGGGGGGGGGGGGGGGGFGGGGGGGGGGGGGGGGGGGGGGGGGGGGGGGGGGGGG?GGGGGGGGGGGGGGGGGGGGGGGGGGGGGGGGGGGGGGGGGGGGGGGGGGGCGGGGGGGGFGGGFGGGGGGE
@M03461:520:000000000-LPCRK:1:1101:25673:6865 1:N:0:TTGCAACG+CAGAACTG
CGGATCCCCGATCCGTGGACTTGTCAGCGACTGAGGAAACAGACAGTTTTGCAGCTGAGGTTTGAGTTTATGGAGGCCTCAGCTTAATTAACGCAGGAAATGCTCACCGTTAAGTCTGATGACGTGAACGGTCGTACCAAGATGTATAAAAACATCGTGGACGGCAACCATCAGATGGAGCCGGGCATGCCAGAATCCTTCAACGTATTGTTGAAAGAGATTCGTTCGCTGGGTATCAACATCGAACTGGAAGACGAGTAATTCTCGCTCAAACAGGTCACTGCTGTCGGGTTAAAACCCGGCAGCGGATTGTGCTAACTCCGACGGGAGCAAATCCGTGAAAGATTTATTAAAGTTT
+
GGGGGGGGGGGGGGGGGGGGGGGGGGGGGGGGGFGGFGGGGGGGGGGGGGGGGGGGGGGGGGGGFGGGGGGGGGGGGGGGGGGGGGGGGGGGGGGGGGGGGGGGGGGGGGGGGGGGGGGGGGGGGGGGGGGGGGGGGGGGGGGGGGGGGGGGGGGGGGGGGGGGGGGGGGGGGGGGGGGGGGGGGGGGGGGGGGGGGGGGGGGGGGGFGGGGGGGGGGGGGGGGGGGGGGGGGGGGGGGGGGGGGFGGGGGGGGGGGGGGGGGGGGGGGGGGGFGGGGGGGGGGGGGGGGGGGGGGGGGGGGGGGGGGGGGGGGGGGGGGGGGGGGGGGGGGGF@GGGGGGGGGGGGGGGGGGGGGGG
@M03461:520:000000000-LPCRK:1:1101:9632:6866 1:N:0:TTGCAACG+CAGAACTG
CGGATCCCCGATCCGTGGACTTGTCAGCGACTGAGGAAACAGACAAGTATCGCGCTGAGGACTGCGCTATGTATGGCCTCAGCTTAACTAAGTGCAGGAAATGCTCACCGTTAAGTCTGATGACGTGAACGGTCGTACCAAGATGTATAAAAACATCGTGGACGGCAACCATCAGATGGAGCCGGGCATGCCAGAATCCTTCAACGTATTGTTGAAAGAGATTCGTTCGCTGGGTATCAACATCGAACTGGAAGACGAGTAATTCTCGCTCAAACAGGTCACTGCTGTCGGGTTAAAACCCGGCAGCGGATTGTGCTAACTCCGACGGGAGCAAATCCGTGAAAGATTTATTAAAGTTT
+
GGGGGGGGGGGGGGGGGGGGGGGGGGGGGGGGGGGGGGGGGGGGGGGGGGGGGGGGGGGGGGGGGGGGGGGGGGGG;GGGGGGGGGGGGGGGGGGGGGGGGGGGGGGGGGGGGGGGGGGGGGGGGGGGGGGGGGGGGGGGGGGGGGGGGGGGGGGGGGGGGGGGGGGGGGGGGGGGGGGGGGGGGGGGGGGGGGGGGGGGGGGGGGGGGGGGGGGGGGGGGGGGGGGGGGGGGGGGGGGGGGGGGGGGGGGGGGGGGGGGGGGGGGGGGGGGGGGGGGGGGGGGGGGGGGGGGGGGGGGGGGGGGGGGGGGGGGGGGGGGGGGGGGGGGGGGFGGEGGGGGGGGGGGGGGGGGGGGGGG
@M03461:520:000000000-LPCRK:1:1101:23731:6869 1:N:0:TTGCAACG+CAGAACTG
CGGATCCCCGATCCGTGGACTTGTCAGCGACTGAGGAAACAGACTATGGCCTGGCTGAGGCTACTGGGTAATCAAGCCTCAGCGCCGAACTTTGCAGGAAATGCTCACCGTTAAGTCTGATGACGTGAACGGTCGTACCAAGATGTATAAAAACATCGTGGACGGCAACCATCAGATGGAGCCGGGCATGCCAGAATCCTTCAACGTATTGTTGAAAGAGATTCGTTCGCTGGGCATCAACATCGAACTGGAAGACGAGTAATTCTCGCTCAAACAGGTCACTGCTGTCGGGTTAAAACCCGGCAGCGGATTGTGCTAACTCCGACGGGAGCAAATCCGTGAAAGATTTATTAAAGTTT
+
GGGGEEFDDGGGGGGGGGGGGGGGGFGFGGGGGGGGDGGGGGGGFFGGFGGGGGF<FEGGGGGGCGFGGGGGGGGGGGG@@FCEGGGGGG?GGEGGGGGGFEEGGFFFFGFFG<<FFDGFGFGGGFFGFFC=FGFFGGECFFCDECFFGGGGGGGGGGFGFDEFEDFGGGG>BAFFBDDDFGGGFF8GGGGGGGGGGGFGGGGGGGGGFGFDGGCGGGGGGGGGGGGGFDDGGFGGGFFEFFFGGGGGGGGGGGGGGGGGGGGCFCEF@CFGE?GFCAF8FGG?@FGGGGFEGF@7EGEGEGGGGGEFEGGGFFGGGGGGGEF@FF<F@FECEC:@CGGGGGGGGGGGGFFGE<;;;6G
@M03461:520:000000000-LPCRK:1:1101:18319:6873 1:N:0:TTGCAACG+CAGAACTG
CGGATCCCCGATCCGTGGACTTGTCAGCGACTGAGGAAACAGACCCTCCTTAAGCTGAGGGTGTGGGCCTATTCTCCCTCAGCTTAGAAATCTGCAGGAAATGCTCACCGTTAAGTCTGATGACGTGAACGGTCGTACCAAGATGTATAAAAACATCGTGGACGGCAACCATCAGATGGAGCCGGGCATGCCAGAATCCTTCAACGTATTGTTGAAAGAGATTCGTTCGCTGGGTATCAACATCGAACTGGAAGACGAGTAATTCTCGCTCAAACAGGTCACTGCTGTCGGGTTAAAACCCGGCAGCGGATTGTGCTAACTCCGACGGGAGCAAATCCGTGAAAGATTTATTAAAGTTT
+
GGGGGGGGGGGGGGGGGGGGGGGGGGGGGGGGGGGGGGGGGGGGGGGGGGGGGGGGGGGGGGGGGGGGGGGGGGGGGGGGGGGGGGGGGGGGGGGGGGGGGGGGGGGGGGGGGGGGGGGGGGGGGGGGGGGGGGGGGGGGGGGGGGGGGGGGGGGGGGGGGGGGGGGGGGGGGGGGGGGGGGGGGGGGGGGGGGGGGGGGGGGGGGGGGGGGGGGGGGGGGGGGGGGGGGGGGGGGGGGGGGGGGGGGGGGGGGGGGGGGGFGGGGGGGGGGGGGGGGGGGGG?GGGGGGGGGGGGGGGGGGGGGGGGGGGGGGGGGGGGGGGGGGGGGGGGGGGGGGGGGGGGGGGGGGGGGGGGGGG
@M03461:520:000000000-LPCRK:1:1101:24437:6878 1:N:0:TTGCAACG+CAGAACTG
CGGATCCCCGATCCGTGGACTTGTCAGCGACTGAGGAAACAGACCCGGAATAAGCTGAGGATAAGATTAATCATTGCCTCAGCACAGTATTATGCAGGAAATGCTCACCGTTAAGTCTGATGACGTGAACGGTCGTACCAAGATGTATAAAAACATCGTGGACGGCAACCATCAGATGGAGCCGGGCATGCCAGAATCCTTCAACGTATTGTTGAAAGAGATTCGTCCGCTGGGTATCAACATCGAACTGGAAGACGAGTAATTCTCGCTCAAACAGGTCACTGCTGTCGGGTTAAAACCCGGCAGCGGATTGTGCTAACTCCGACGGGAGCAAATCCGTGAAAGATTTATTAAAGTTT
+
GGGGGGGCFFGGGGGGGGDGGGGGFGEGGFDGEGGGGGGGGGGGFGGEGGGGGGGGGGGCF<FFEFAFGFFGGGGGGG<=FEFGGGGFGGGGGGGGGGGGGGGGGGGGGGGGGGGGGGGGGGGGGGGGGGFFGGGGGGGGFFFGGEFGGGEFGGGGGGGCFGGGGGGGGFGGGFGGFGGGGGFGFGGGGGGGGGGGGGGGGGGFGGGGGGGGFFGGGGGGGGGEEECGFGGGFFGGGGGGGFFGEGFGGGFGGGGECBEGFFGGGGFBFFFFFGGFFAFFGGGFEEF>EGFGGGF@GGGEGGGGGDGGFFFFGFEEGGGGGCEGF7FGEGGDCF@+GGGGGGGGGFGGGGGGFFFGGFC
@M03461:520:000000000-LPCRK:1:1101:13908:6883 1:N:0:TTACAACG+CAGAACTG
CGGATCCCCGATCCGTGGACTTGTCAGCGACTGAGGAAACAGACTCGAAGTGCGCTGAGGATTTAACTAATGCTACCCTCAGCTCCAGATATTGCAGGAAATGCTCACCGTTAAGTCTGATGACGTGAACGGTCGTACCAAGATGTATAAAAACATCGTGGACGGCAACCATCAGATGGAGCCGGGCATGCCAGAATCCTTCAACGTATTGTTGAAAGAGATTCGTTCGCTGGGTATCAACATCGAACTGGAAGACGAGTAATTCTCGCTCAAACAGGTCACTGCTGTCGGGTTAAAACCCGGCAGCGGATTGTGCTAACTCCGACGGGAGCAAATCCGTGAAAGATTTATTAAAGTTT
+
GGGGGGGGGGGGGGGGGGGGGGGGGGGGGGGGGGGGGGGGGGGGGGGGGGGCGGGGGGGGGGGGGGGGGGGGGGGGGGGGGGGGGGGGGGGGGGGGGGGGGGGGGGGGGGGGGGGGGGGGGGGGGGGGGGGGGGGGGGGGGGGGGGGGGGGGGGGGGGGGGGGGGGGGGGGGGGGGGGGGGGGGGGGGGGGGGGGGGGGGGGGGGGGGGGGGGGGGGGGGGGGGGGGGGGGGGGGGGGGGGGGGGGGGGGGGGGGGGGGGGGGGGGGGGGGGGGGGGFEGGGGGGGGGGGGGGGGDGGGGGGGGGGGGGGGGGGGGGGGGGGGGGGGGGGGGGGF@GGGGGGGGGGGGGGGGGGGGGGG
@M03461:520:000000000-LPCRK:1:1101:18901:6898 1:N:0:TTGCAACG+CAGAACTG
CGGATCCCCGATCCGTGGACTTGTCAGCGACTGAGGAAACAGACTAGTATTCTGCTGAGGTAAGAATTAAGATATACCTCAGCAAATCTTGATGCAGGAAATGCTCACCGTTAAGTCTGATGACGTGAACGGTCGTACCAAGATGTATAAAAACATCGTGGACGGCAACCATCAGATGGAGCCGGGCATGCCAGAATCCTTCAACGTATTGTTGAAAGAGATTCGTTCGCTGGGTATCAACATCGAACTGGAAGACGAGTAATTCTCGCTCAAACAGGTCACTGCTGTCGGGTTAAAACCCGGCAGCGGATTGTGCTAACTCCGACGGGAGCAAATCCGTGAAAGATTTATTAAAGTTT
+
GGGGGGGGGGGGGGGGGGGGGGGGGGGGGGGGGGGGGGGGGGGGGGGGGGGGGGGGGGGGGGGGGGGGGGGGGGGGGGGGGGGGGGGGGGGGGGGGGGGGGGGGGGGGGGGGGGGGGGGGGGGGGGGGGGGGGGGGGGGGGGGGGGGGGGGGGGGGGGGGGGGGGGGGGGGGGGGGGGGGGGGGGGGGGGGGGGGGGGGGGGGGGGGGGGGGGGGGGGGGGGGGGGGGGGGGGGGGGGGGGGFGGGGGGGGGGGGGGGGGGGGGGGGGGGGGGGGGGGGGGGGGGGGGGGGGGGGEGGGGGGGGGGGGGGGGGGGGGGGGGGGGGGGGGGGGGGGGGGGGGGGGGGGGGGGGGGGGGGG
@M03461:520:000000000-LPCRK:1:1101:21529:6898 1:N:0:TTGCAACG+CAGAACTG
CGGATCCCCGATCCGTGGACTTGTCAGCGACTGAGGAAACAGACGTTGCGATAGCTGAGGAGGAGATAGAAAATAACCTCAGCACAGGAAGATGCAGGAAATGCTCACCGTTAAGTCTGATGACGTGAACGGTCGTACCAAGATGTATAAAAACATCGTGGACGGCAACCATCAGATGGAGCCGGGCATGCCAGAATCCTTCAACGTATTGTTGAAAGAGATTCGTTCGCTGGGTATCAACATCGAACTGGAAGACGAGTAATTCTCGCTCAAACAGGTCACTGCTGTCGGGTTAAAACCCGGCAGCGGATTGTGCTAACTCCGACGGGAGCAAATCCGTGAAAGATTTATTAAAGTTT
+
GGGGGGGGGGGGGGGGGGGGGGGGGGGGGGGGGGGGGGGGGGGGGGGGGGGGGGGGGGGGGGDGGGGGGGGGGGGGGGGGGGGGGGGGGGGGGGGGGGGGGGGGGGGGGGGGGGGGGGGGGGGGGGGGGGGGGGGGGGGGGGGGGGGGGGGGGGGGGGGGGGGGGGGGGGGGGGGGGGGGGGGGGGGGGGGGGGGGGGGGGGGGGGGGGGGGGGGGGGGGGGGGGGGGGGGGGGGGGGGGGGGGGGGGGGGGGGGGGGGGGGGGGGGGGGGGGGGGGGGGGGGGGGGGGGGGGGGEGGGGGGGGGGGGGGGGGGGGGGGGGGGGGGGGGGGGGGGGGGGGGGGGGGGGGGGGGGGGGGG
@M03461:520:000000000-LPCRK:1:1101:5937:6907 1:N:0:TTGCAACG+CAGAACTG
CATCGCTGACGAGCAACCGGATCCCCGATCCGTGGACTTGTCAGCGACTGAGGAAACAGACATTTAGTATGCTGAGGAAGTCTTAAGATCGCTCCTCAGCACGCCTAATTGCAGGAAATGCTCACCGTTAAGTCTGATGACGTGAACGGTCGTACCAAGATGTATAAAAACATCGTGGACGGCAACCATCAGATGGAGCCGGGCATGCCAGAATCCTTCAACGTATTGTTGAAAGAGATTCGTTCGCTGGGTATCAACATCGAACTGGAAGACGAGTAATTCTCGCTCAAACAGGTCACTGCTGTCGGGTTAAAACCCGGCAGCGGATTGTGCTAACTCCGACGGGAGCAAATCCGTGAAAGATTTATTAAAGTTT
+
CCCCCGGGGGGGCGGGGGGGGGGGGGGGGGGGGGGGGGGGGGGGGGGGGGGGGGGGGGGGGGGGGGGGGGGGGGGGGGGGGGGGGGGGGGGG8GGGGGGGGGGGGGGGGGGGGGGGGGGGGGGGGGGGGGGGGGGGGGGGGGGGGGGGGGGGGGGGGGGGGGGGGGGGGGGGGGGGGGGGGGGGGGGGGGGGGGGGGGGGGGGGGGGGGGGGGGGGGGGGGGGGGGGGGGGGGGGGGGGGGGGGGGGGGGGGGGGGGGGGGGGGGGGGGGGGGGGGGGGGGGGGGGGGGGGGGGGGGGGGGGGGGGGGGGGGGGGGGGGGGGGGGGGGGGGGGGGGGGGGGGGGGGGGGGGFCGGGGGGGGGGGGGGGGGGGGGGG
@M03461:520:000000000-LPCRK:1:1101:15590:6920 1:N:0:TTGCAACG+CAGAACTG
CGGATCCCCGATCCGTGGACTTGTCAGCGACTGAGGAAACAGACAGCATGATTGCTGAGGTAAACCACTGTAGGGACCTCAGCAAGCATGTGTGCAGGAAATGCTCACCGTTAAGTCTGATGACGTGAACGGTCGTACCAAGATGTATAAAAACATCGTGGACGGCAACCATCAGATGGAGCCGGGCATGCCAGAATCCTTCAACGTATTGTTGAAAGAGATTCGTTCGCTGGGTATCAACATCGAACTGGAAGACGAGTAATTCTCGCTCAAACAGGTCGCTGCTGTCGGGTTAAAACCCGGCAGCGGATTGTGCTAACTCCGACGGGAGCAAATCCGGGAAAGATTTATTAAAG
+
GGGGGGGGGGGGGGGGGGGGGGGGGGGGGGGGGGGFGGGGGGGGGGGGGGGGGGGGGGGGGGGGGGGGGGGGGGGGGGGGGGGGGGGGGGGGGGGGGGGGGGGGGGGGGGGGGGGGGGGGGGGGGGGGGGGGGGGGGGGGGGGGGGGGGGGGGGGGGGGGGGGGGGGGGGGGGGGGGGGGGGGGGGGGGGGGGGGGGGGGGGGGGGGGGGGGGGGGGGGGGGGGGGGGGGGGGGGGGGGGGGGGGGGGGGGGGGGGGGGGGGGGGGGGGGGGGGGGGGGGGGGGGGGGGGGGGFGCGGGGGGGGGGGGGGGGGGGGGGGGGGGGGGGGGGGGGGGCGGGGGGGGGGGGGGGGGGGF
@M03461:520:000000000-LPCRK:1:1101:15517:6942 1:N:0:TTGCAACG+CAGAACTG
CGGATCCCCGATCCGTGGACTTGTCAGCGACTGAGGAAACAGACCTTAGAAATGCTGAGGACGTGTGATTTCAGCGCCTCAGCGTTTTTTATTGCAGGAAATGCTCACCGTTAAGTCTGATGACGTGAACGGTCGTACCAAGATGTATAAAAACATCGTGGACGGCAACCATCAGATGGAGCCGGGCATGCCAGAATCCTTCAACGTATTGTTGAAAGAGATTCGTTCGCTGGGTATCAACATCGAACTGGAAGACGAGTAATTCTCGCTCAAACAGGTCACTGCTGTCGGGTTAAAACCCGGCAGCGGATTGTGCTAACTCCGACGGGAGCAAATCCGTGAAAGATTTATTAAAG
+
GGGGGGGGGGGGGGGGGGGGGGGGGGGGGGGGCFGGGGGGGGGGGGGGGGGGGGGGGGGGGGGGGGGGGGGGGGGGGGGGGGGGEGGGGGGGGFGGGGGGGGGGG8GGGGGGGGGGGGGGGGGGGGGGGGGGGGGGGGGGGGFGGGGGGFGFGGGGGGGFGGGGGGGGGGGGGGGGGGGGGGGGGGGGGGGGGGGGFGGGGGGGGGGGGGGGGG&GGGGGGGGGGGGGGGGGGGGGGGGGGGGGGGGGGGGGGGGGGGGGGGGGGGGGGGGGGGGGGGGGGGGGGGGGGGGGGGGGGGGGGGGGGGGGGGGGGGGGGGGGGGGGGGGGGGGGGGGEGGGGGGGGGGGGGGGGGGGF
@M03461:520:000000000-LPCRK:1:1101:4788:6942 1:N:0:TTGCAACG+CAGAACTG
CGGATCCCCGATCCGTGGACTTGTCAGCGACTGAGGAAACAGACTGAGCACCAGCTGAGGATGGTGAAGGGCGCATCCTCAGCTTAAATTAGTGCAGGAAATGCTCACCGTTAAGTCTGATGACGTGAACGGTCGTACCAAGATGTATAAAAACATCGTGGACGGCAACCATCAGATGGAGCCGGGCATGCCAGAATCCTTCAACGTATTGTTGAAAGAGATTCGTTCGCTGGGTATCAACATCGAACTGGAAGACGAGTAATTCTCGCTCAAACAGGTCACTGCTGTCGGGTTAAAACCCGGCAGCGGATTGTGCTAACTCCGACGGGAGCAAATCCGTGAAAGATTTATTAAAGTTT
+
GGGGGGGGGGGGGGGGGGGGGGGGGGGGGGGGGGGGGGGGGGGGGGGGGGGGGGGGGGGGGGGGGGGGGGGGGGG@GGGGGG?GGGGGGGGGGGGGGGGGGGGGGGGGGGGGGGGGGGGGGGGGGGGGGGGGGGGGGGGGGGGGGGGGGGGGGGGGGGGFGGGGGGGGGGGGGGGGGGGGGGGGGGGGGGGGGGGGGGGGGGGGGGGGGGGGGGGGGGGGGGGGGGGGGGGGGGGGGGGGGGGGGGGGGGGGGGGGGGGGGGGGGGGGGGFGGGGGGGGGGGGGGGGGGGGGGGF@GGGGGGGGGGGGGGGGGGGGGGGGGGGGGGGGGGGGGGF@FGGFGGGGGGGGGGGGGGGGGGG
@M03461:520:000000000-LPCRK:1:1101:6874:6952 1:N:0:TTGCAACG+CAGAACTG
CGGATCCCCGATCCGTGGACTTGTCAGCGACTGAGGAACAGACTGATTGAAGGCTGAGGGGGCAACTGGGCGGTGCCTCAGCGGTCATAGATGCAGGAAATGCTCACCGTTAAGTCTGATGACGTGAACGGTCGTACCAAGATGTATAAAAACATCGTGGACGGCAACCATCAGATGGAGCCGGGCATGCCAGAATCCTTCAACGTATTGTTGAAAGAGATTCGTTCGCTGGGTATCAACATCGAACTGGAAGACGAGTAATTCTCGCTCAAACAGGTCACTGCTGTCGGGTTAAAACCCGGCAGCGGATTGTGCTAACTCCGACGGGAGCAAATCCGTGAAAGATTTATTAAAGTTT
+
GGGGGGGGGGGGGGGGGGGGGGGGGGGGGGGGGGGGGGGGGGGGGGGGGGGGGGGGGGGGGGGGGGGGGGGGGGGGGGGGGGGGGGGGGGGGGGGGGGGGGGGGGGGGGGGGGGGGGGGGGGGGGGGGGGGGGGGGGGGGGGGGGGGGGGGGGGGGGGGGGGGGGGGGGGGGGGGGGGGGGGGGGGGGGGGGGGGGGGGGGGGGGGGGGGGGGGGGGGGGGGGGGGGGGGGGGGGGGGGGGGGGGGGGGGGGGGGGGGGGGGGGGGGGGGGGGGGGGGGGGGGGGGGGGGGGGGGGGGGGGGGGGGGGGGGGGGGGGGGGGGGGGGGGGGGGGGGGGGGGGGGGGGGGGGGGGGGGGG
@M03461:520:000000000-LPCRK:1:1101:20957:6979 1:N:0:TTGCAACG+CAGAACTG
CGGATCCCCGATCCGTGGACTTGTCAGCGACTGAGGAAACAGACCTGCTGACAGCTGAGGCTTGTCTCCGCTCCAACCTCAGCGGTTTGTATTGCAGGAAATGCTCACCGTTAAGTCTGATGACGTGAACGGTCGTACCAAGATGTATAAAAACATCGTGGACGGCAACCATCAGATGGAGCCGGGCATGCCAGAATCCTTCAACGTATTGTTGAAAGAGATTCGTTCGCTGGGTATCAACATCGAGCTGGAAGACGAGTAATTCTCGCTCAAACAGGTCACTGCTGTCGGGTTAAAACCCGGCAGCGGATTGTGCTAACTCCGACGGGAGCAAATCCGTGAAAGATTTATTAAAGTTT
+
GGGGGGGGGGGGGGGGGGGGGGGGGGGGGGGGGGGGGGGGGGGGGGGGGGGGGGGGGGGGGGGGGGGGGGGGGGG@GGGGGGGGGGGGGFGGGGGGGGGGGGGGGGGGGGGGGGGGGGGGGGGGGGGGGGGGGGGGGGGGGGGGGGGGGGGGGGGGGGGGGGGGGGGGGGGGFGGGGGGGGGGGGGGGGGGGGGGGGGGGGGGGGGGGGGGGGGGGGGGGGGGGGGGGGGGGGGGGGGGGGGFGGGGGFFGGGGGGGFGGGGGGFGGGGGGGGGGGGGGGGGGGGGGGGGGGGGFCDGGGGGGGGGGGGGGGFGGGGGGGGGGGGGFGGGGGGGGFDGGGGGGGGGGGGGGGGGGGGGG
@M03461:520:000000000-LPCRK:1:1101:23463:7006 1:N:0:TTGCAACG+CAGAACTG
CGGATCCCCGATCCGTGGACTTGTCAGCGACTGAGGAAACAGACACCAAATTTGCTGAGGTTACTCATCGATAGTACCTCAGCATTGGGATATGCAGGAAATGCTCACCGTTAAGTCTGATGACGTGAACGGTCGTACCAAGATGTATAAAAACATCGTGGACGGCAACCATCAGATGGAGCCGGGCATGCCAGAATCCTTCAACGTATTGTTGAAAGAGATTCGTTCGCTGGGTATCAACATCGAACTGGAAGACGAGTAATTCTCGCTCAAACAGGTCACTGCTGTCGGGTTAAAACCCGGCAGCGGATTGTGCTAACTCCGACGGGAGCAAATCCGTGAAAGATTTATTAAAGTTT
+
GGGGGGGGGGGGGGGGGGGGGGGGGGGGGGGGGFGGGGGGGGGGGGGGGGGGGGGGGGGGGGGGGGGGGGGGGGGGGGGGGGGGGGGGGGGGGGGGGGGGGGGGGGGGGGGGGGGGGGGGGGGGGGGGGGGGGGGGGGGGGGGGGGGGGGGGGGGGGGGGGGGGGGGGGGGGGGGGGGGGGGGGGGGGGGGGGGGGGGGGGGGGGGGGGGGGGGGGGGGGGGGGGGGGGGGGGGGGGGGGGGGGGGGGGGGGGGGGGGGGGGGGGFGGFGGGGGGGGGGGGGGGGGGGGGGGGGGDGGGGGGGGGGGGGGGGGGGGGGGGGGGGGGGGGGGGGGFEGGGGGGGGGGGGGGGGFECC=;G
@M03461:520:000000000-LPCRK:1:1101:17180:7020 1:N:0:TTGCAACG+CAGAACTG
CGGATCCCCGATCCGTGGACTTGTCAGCGACTGAGGAAACAGACGTGATCATTGCTGAGGTTTTTTTAGCTCTCAACCTCAGCCGCCTCATTTGCAGGAAATGCTCACCGTTAAGTCTGATGACGTGAACGGTCGTACCAAGATGTATAAAAACATCGTGGACGGCAACCATCAGATGGAGCCGGGCATGCCAGAATCCTTCAACGTATTGTTGAAAGAGATTCGTTCGCTGGGTATCAACATCGAACTGGAAGACGAGTAATTCTCGCTCAAACAGGTCACTGCTGTCGGGTTAAAACCCGGCAGCGGATTGTGCTAACTCCGACGGGAGCAAATCCGTGAAAGATTTATTAAAGTTT
+
GGGGGGGGFGGGGGGGGGGGGGGGGGGGGGGGGGGGGGGGGGGGGGGGGGGGGFGGGGGGGGGGGGGGGGGGGGGGGGGGGGGGGGGGGGGGGGGGGGGGGGGGGGGGGGGGGGGGGGGGGGGGGGGGGGGGGGGGGGGGGGGGGGGGGGGGGGGGGGGGGGGGGGGGGGGGGGGGFGGGGGGGGGGGGGGGGGGGGGGGGGGGGGGGGGGGGGGGGGGGGGGGGGGGGGGGGGGGGGGGGGGGGGGGGGGGGGGGGGGGGGGGGGGGGGGGGGGGGGGGFGGGGGGGGGGGGGGGGGGDGGGGGGGGGGGGGGGGGGGGGGGGGGGGGGGGGGGGGGGGGGGGGGGGGGGGGGGGGGG
@M03461:520:000000000-LPCRK:1:1101:5425:7026 1:N:0:TTGCAACG+CAGAACTG
CGGATCCCCGATCCGTGGACTTGTCAGCGACTGAGGAAACAGACAGGCGTCTAGCTGAGGAGATTTAACAAAGAGTCCTCAGCTGCATAATCTGCAGGAAATGCCCACCGTTAAGTCTGATGACGTGAACGGTCGTACCAAGATGTATAAAAACATCGTGGACGGCAACCATCAGATGGAGCCGGGCATGCCAGAATCCTTCAACGTATTGTTGAAAGAGATTCGTTCGCTGGGTATCAACATCGAACTGGAAGACGAGTAATTCTCGCTCAAACAGGTCACTGCTGTCGGGTTAAAACCCGGCAGCGGATTGTGCTAACTCCGACGGGAGCAAATCCGTGAAAGATTTATTAAAGTTT
+
GGGGGGGGGGGGGGGGGGGGGGGGGGGGGGGGGGGGGGGGGGGGGGGGGGGGGGGGGGGGGGGGGGGGGGGGGGG@GGGGGGGGGGGGGGGGGGGGGGGGGGGGGGGGGGGGGGGGGGGGGGGGGGGGGGGGGGGGGGGGGGGGGGGGGGGGGGGGGGGGFGGGGGGGGGGGGGGGGGGGGGGGGGGGGGGGGGGGGGGGGGGGGGGGGGGGGGGGGGGGGGGGGGGGGGGGGGGGGGGGGGGGGGGGGGGGGGGGGGGGGGGGGGGGGGGGGGGGGGGGGGGGGGGGGGGGGGGGGGGGGGGGGGGGGGGGGGGGGGGGGGGGGGGGGGGFGGGCGGGGGGGGGGGGGGGGGGGGGGG
@M03461:520:000000000-LPCRK:1:1101:7524:7028 1:N:0:TTGCAACG+CAGAACTG
CGGATCCCCGATCCGTGGACTTGTCAGCGACTGAGGAAACAGACGGAAAATCGGCTGAGGCCTCTGCACGCTAATTCCTCAGCGTAATCACATGCAGGAAATGCTCACCGTTAAGTCTGATGACGTGAACGGTCGTACCAAGATGTATAAAAACATCGTGGACGGCAACCATCAGATGGAGCCGGGCATGCCAGAATCCTTCAACGTATTGTTGAAAGAGATTCGTTCGCTGGGTATCAACATCGAACTGGAAGACGAGTAATTCTCGCTCAAACAGGTCACTGCTGTCGGGTTAAAACCCGGCAGCGGATTGTGCTAACTCCGACGGGAGCAAATCCGTGAAAGATTTATTAAAGTTT
+
GGGGGGGGGGGFGGGFGGGGGGGGGGGGGGGGGGGGFGGGGGFGGGGGGGGGGGGGGGGGGGGGGGGGGGGGGGG@GGGGGGGGGGGGGFGGGGGGGGGGGGGGGGGGGGGGGGGGGGGGGGGGGGGFFGGGGGGGGGGGGFGGGGGGGGGGGGGGGGGGGGGGGGGGGGGGGGGGGGGGFFGGGGGGGGGGGGGGGGGGGGGGGGFGGGGGGGGGGGGGGGGGGGGDGGGFEGGGGGGGGGGGGGGGGGGGGGGGGGGGFFGGGGGGGGGGGGGGGGGFGGGGGGGGGGGGGGF@CEGGGGGGGGGGGGGGGGGGGFEGGGGGFGCGGGGGGGGGGGGGGGGGGGGGGGGGGGGGGGG
@M03461:520:000000000-LPCRK:1:1101:16200:7038 1:N:0:TTGCAACG+CAGAACTG
CGGATCCCCGATCCGTGGACTTGTCAGCGACTGAGGAAACAGACAGACATAAAGCTGAGGCAACTTATAATGTATACCTCAGCTTCCCTGGTTGCAGGAAATGCTCACCGTTAAGTCTGATGACGTGAACGGTCGTACCAAGATGTATAAAAACATCGTGGACGGCAACCATCAGATGGAGCCGGGCATGCCAGAATCCTTCAACGTATTGTTGAAAGAGATTCGTTCGCTGGGTATCAACATCGAACTGGAAGACGAGTAATTCTCGCTCAAACAGGTCACTGCTGTCGGGTTAAAACCCGGCAGCGGATTGTGCTAACTCCGACGGGAGCAAATCCGTGAAAGATTTATTAAAG
+
GGGGGGGGGGGGGGGGGGGGGGGGGGGGGGGGGGGGGGGGGGGGGGGGGGGGGGGGGGGGGCGGGGGGGGGGGGGGGGGGGGGGGGGGGGGGGGGGGGGGGFGGGGGGGGGGFGGGGGGGGGGGGGGGGGGGGGEGGGGGGGGGGGGGGFGGGGGGGGGGGGGGDGGGGGGGGGGGGGGGGGGGGGGGGGGGGGGGGGGGGGGGGGGGGGGGGGGGGGGGGGGGGGGGGGGFGGGGGGGGGGFGGGFFGGGGGGGGGGGGGFFGGGGGGGGGGGGFGGGGGGGGGGGGGGGGGGGGGGGGGGGGGGGFGGGGGGGFGGGGGGGGGGGGGGGGFGGEGGGGGGGGGGGGGGGGGGGF
@M03461:520:000000000-LPCRK:1:1101:26541:7049 1:N:0:TTGCAACG+CAGAACTG
CGGATCCCCGATCCGTGGACTTGTCAGCGACTGAGGAAACAGACACCCCATTTGCTGAGGTATTTACGGCGAACCCCCTCAGCACTGACCTTTGCAGGAAATGCTCACCGTTAAGTCTGATGACGTGAACGGTCGTACCAAGATGTATAAAAACATCGTGGACGGCAACCATCAGATGGAGCCGGGCATGCCAGAATCCTTCAACGTATTGTTGAAAGAGATTCGTTCGCTGGGTATCAACATCGAACTGGAAGACGAGTAATTCTCGCTCAAACAGGTCACTGCTGTCGGGTTAAAACCCGGCAGCGGATTGTGCTAACTCCGACGGGAGCAAATCCGTGAAAGATTTATTAAAGTTT
+
GGGGGGGGGGGGGGGGGGGGGGGGGGGGGGGGGFGGGGGGGGGGGGGGGGGGGGGGGGGGGGGGGGGGGGGGGGGGGGGGGGGG:GGGGGGGGGGGGGGGGGGGGGGGGGGGGGGGGGGGGGGGGGGGGGGGGGGGGGGGGGGGGGGGGGGGGGGGGGGGGDGGGGGGGGGGGGGGGGGGGGGGGGGGGGGGGGGGGGGGGGGGGGGFDEGGGGGGGGGGGGGGGGGGGGGGGGGGGGGGGGFGGGFGGGGGGGGGGGGGGGGGGGGFGGGGGGGGGGGFGGGGGGGGGGGGGGGEGGGGGGDGGGGGGGGGGGGGFFGGGGGGGGGGGGGGFFF@GGGGGGGGGGGGGGGGGGGGGGG
@M03461:520:000000000-LPCRK:1:1101:7388:7050 1:N:0:TTGCAACG+CAGAACTG
CGGATCCCCGATCCGTGGACTTGTCAGCGACTGAGGAAACAGACATTGACTAAGCTGAGGAACAAAGGGTTCGGTTCCTCAGCACATATGGGTGCAGGAAATGCTCACCGTTAAGTCTGATGACGTGAACGGTCGTACCAAGATGTATAAAAACATCGTGGACGGCAACCATCAGATGGAGCCGGGCATGCCAGAATCCTTCAACGTATTGTTGAAAGAGATTCGTTCGCTGGGTATCAACATCGAACTGGAAGACGAGTAATTCTCGCTCAAACAGGTCACTGCTGTCGGGTTAAAACCCGGCAGCGGATTGTGCTAACTGCGACGGGAGCAAATCCGTGAAAGATTTATTAAAGTTT
+
GGGGGGGGGGGGGGGGGGGGGGGGGGGGGGGGGGGGGGGGGGGGGGGGGGGGGGGGGGGGGGGGGGGGGGGGGGGGGGGGGGGGGGGGGGGGGGGGGGGGGGGGGGGGGGGGGGGGGGGGGGGGGGGGGGGGGGGGGGGGGGGGGGGGGGGGGGGGGGGGGGGGGGGGGGGGGGGGGGGGGGGGGGGGGGGGGGGGGGGGGGGGGGGGGGGGGGGGGGGGGGGGGGGGGGGGGGGGGGGGGGFGGFFFGGGGGGGGGGGGGFGGGGGGGGGGGGGGGGGGGGGGGGGGGGGGGGGGGGGGGGGGGGGGGGGGGGGGGGGGGGGGGGGGGGGGGGGGGGGGGGGGGGGGGGGGGGGGGGG
@M03461:520:000000000-LPCRK:1:1101:3286:7077 1:N:0:TTGCAACG+CAGAACTG
CGGATCCCCGATCCGTGGACTTGTCAGCGACTGAGGAAACAGACTTGTATTCCGCTGAGGCGAATGAACATAATATCCTCAGCTCCTACTTCTGCAGGAAATGCTCACCGTTAAGTCTGATGACGTGAACGGTCGTACCAAGATGTATAAAAACATCGTGGACGGCAACCATCAGATGGAGCCGGGCATGCCAGAATCCTTCAACGTATTGTTGAAAGAGATTCGTTCGCTGGGTATCAACATCGAACTGGAAGACGAGTAATTCTCGCTCAAACAGGTCACTGCTGTCGGGTTAAAACCCGGCAGCGGATTGTGCTAACTCCGACGGGAGCAAATCCGTGAAAGATTTATTAAAG
+
GGGGGGGGGGGGGGGGGGGGGGGGGGGGGGGGGFGGGGGGGGGGGGGGGGGGGGGGGGGGGGGGGGGGGGGGGGG<GGGGGGGGGGGGGGGGGFGGGGGGGGGGGGGGGGGGGGGGGGGGGGGGGGGGGGGGGGGGGGGGGGFGGGGGGGGGGGGGGGGGFGGGGGFGGFGGGGGGGGFGGGGGGGGGGGGGGGGGGGGGGGGGGGGGGGGGGGGGGFGGGGGGGGGGGGGGGGGGGGGGGGGGGGFGGGFFGGGGGGGGGFGGGGGGGGGGGGGGGGGGGGF>FFGGGGGGGGFEGGGGGGGGGGGGGGGGGGGGGGGGGGGGGGGGGCGF@GF>GGGGGGGGGGGGGGGGGGGF
@M03461:520:000000000-LPCRK:1:1101:21842:7086 1:N:0:TTGCAACG+CAGAACTG
CGGATCCCCGATCCGTGGACTTGTCAGCGACTGAGGAAACAGACATATCTGACGCTGAGGAGAGCACGCTTTGGAACCTCAGCATTGTCCGATGCAGGAAATGCTCACCGTTAAGTCTGATGACGTGAACGGTCGTACCAAGATGCATAAAAACATCGTGGACGGCAACCATCAGATGGAGCCGGGCATGCCAGAATCCTTCAACGTATTGTTGAAAGAGATTCGCTCGCTGGGTATCAACATCGAACTGGAAGACGAGTAATTCTCGCTCAAACAGGTCACTGCTGTCGGGTTAAAACCCGGCAGCGGATTGTGCTAACTCCGACGGGAGCAAATCCGTGAAAGATTTATTAAAGTTT
+
GGGGGGGGGGGGGGGGGGGGGGGGGGGGGGGGGGGGGGGGGGGGGGGGGGGGGGGGGGGGGGGGGGGGGGGGGGGGGGGGGGGGG@GGGGGGGGGGGGGGGGGGGGGGGGGGGGGGGGGGGGGGGGGGGGGGGGGGGGGGGGGGGGGGGGGGGGGGGGGGGGGGGGGGGGGGGGGGGGGGGGGGGGGGGGGGGGGGGGGGGGGGGGGGGGGGGGGGGGGGGGGGGGGGGGGGGGGGGGGGGGGGGGGGGGGGGGGGGGGGGGGGGGGGGGGGGGGGGGGGFGGGGGGGGGGGGGGGGGGGGGGGGGGGGGGGGGGGGGGGGGGGGGGGGGFFGF:@GGGGGGGGGGGGGGGGFCC==;G
@M03461:520:000000000-LPCRK:1:1101:9915:7090 1:N:0:TTGCAACG+CAGAACTG
CGGATCCCCGATCCGTGGACTTGTCAGCGACTGAGGAAACAGACGTCGAGTCCGCTGAGGTTAGAGTCTACTTAACCCTCAGCGTCTGGGGGTGCAGGAAATGCTCACCGTTAAGTCTGATGACGTGAACGGTCGTACCAAGATGTATAAAAACATCGTGGACGGCAACCATCAGATGGAGCCGGGCATGCCAGAATCCTTCAACGTATTGTTGAAAGAGATTCGTTCGCTGGGTATCAACATCGAACTGGAAGACGAGTAATTCTCGCTCAAACAGGTCACTGCTGTCGGGTTAAAACCCGGCAGCGGATTGTGCTAACTCCGACGGGAGCAAATCCGTGAAAGATTTATTAAAGTTT
+
GGGGGGGGGGGGGGGGGGFGGGGGGGGGGGGGGGGGGGGGGGGGGGGGGGGGGGGGGGGGGGGGGGGGGGGGGGGGGGGGGGGGGGGGGGGGGGGGGGGGGGGGGGGGGGGGGGGGGGGGGGGGGGGGGGGGGGGGGGGGGGGGGGGGGGGGGGGGGGGGGGGGGGGGGGGGGGGGGGGGGGGGGGGGGGGGGGGDGGGGGGGGGGGGGGGGGGGGGGGGGGGGGGGGGGGGGGFGGGGGGGGGGGGGGGGGGGGGGGGGEFGGGGGGGGGGGGGGGGGGGGGGGGGGGGGGGGGGGGGGGGGGGGGGGGGGGGGGGGGGGGGGGGGGGGGGFGGFGGGGGGGGGGGGFGGGGGGGGGG
@M03461:520:000000000-LPCRK:1:1101:19880:7100 1:N:0:TTGCAACG+CAGAACTG
CGGATCCCCGATCCGTGGACTTGTCAGCGACTGAGGAAACAGACCAATTATAAGCTGAGGCGCATGCCTTGGGTAACCTCAGCTAAACAAAGTGCAGGAAATGCTCACCGTTAAGTCTGATGACGTGAACGGTCGTACCAAGATGTATAAAAACATCGTGGACGGCAACCATCAGATGGAGCCGGGCATGCCAGAATCCTTCAACGTATTGTTGAAAGAGATTCGTTCGCTGGGTATCAACATCGAACTGGAAGACGAGTAATTCTCGCTCAAACAGGTCACTGCTGTCGGGTTAAAACCCGGCAGCGGATTGTGCTAACTCCGACGGGAGCAAATCCGTGAAAGATTTATTAAAGTTT
+
GGGGGGGGGGGGGGGGGGGGGGGGGGGGGGGGGGGGGGGGGGGGGGGGGGGGGGGGGGGGGGGGGGGGGGGGGGGGGGGGGGGGGGGGGGGGGGGGGGGGGGGGGGGGGGGGGGGGGGGGGGGGGGGGGGGGGGGGGGGGGGGGGGGGGGGGGGGGGGGGGGGGGGGGGGGGGGGGGGGGGGGGGGGGGGGGGGGGGGGGGGGGGGGGGGGGGGGGGGGGGGGGGGGGGGGGGGGGGGGGGGGGGGGGGGGGGGGGGGGGGGGGGGGGGGGGGGGGGGGGGGG?GGGGGGGGGGGDGGGGGGGGGGGGGGGGGGGGGGGGGGGGGGGGGGGGGGGEGGGGGGGGGGGGGGGGGGGGGGG
@M03461:520:000000000-LPCRK:1:1101:20084:7106 1:N:0:TTGCAACG+CAGAACTG
CGGATCCCCGATCCGTGGACTTGTCAGCGACTGAGGAAACAGACAAGATCTGGGCTGAGGAAGAAATTATGATTACCCTCAGCATGTTTTACTGCAGGAAATGCTCACCGTTAAGTCTGATGACGTGAACGGTCGTACCAAGATGTATAAAAACATCGTGGACGGCAACCATCAGATGGAGCCGGGCATGCCAGAATCCTTCAACGTATTGTTGAAAGAGATTCGTTCGCTGGGTATCAACATCGAACTGGAAGACGAGTAATTCTCGCTCAAACAGGTCACTGCTGTCGGGTTAAAACCCGGCAGCGGATTGTGCTAACTCCGACGGGAGCAAATCCGTGAAAGATTTATTAAAGTTT
+
GGGGGGGGGGGGGGGGGGGGGGGGGGGGGGGGGGGGGGGGGGGGGGGGGGGGGGGGGGGGGGGGGGGGGGGGGGGGGGGGGGGGGGGGGGGGGGGGGGGGGGGGGGGGGGGGGGGGGGGGGGGGGGGGGGGGGGGGGGGGFGGGGGFGGGGGGGGGGGGGGGGGGGGGGGGGGFGGGGGGGGGGGGGGGGGGGGGGGGGGGGGGGGGGGGGGGGGGGGGGGGGGGGGGGGGGGGGGGGGGGGFGGGGGGGGGGGGGGGGGGGGGGGGGGGGGGGGGGGGGGFF?GGGGGGGGGGGGGGGGGGGGGGGGGGGGGGGGGGGGGGGGGGGGGGGGGGGGGGGGGGGGGGGGGGGGGGGGGGG
@M03461:520:000000000-LPCRK:1:1101:17783:7107 1:N:0:TTGCAACG+CAGAACTG
CGGATCCCCGATCCGTGGACTTGTCAGCGACTGAGGAAACAGACGACAGTAGAGCTGAGGGACGTACCGGCATTGTCCTCAGCTTTCACCGTTGCAGGAAATGCTCACCGTTAAGTCTGATGACGTGAACGGTCGTACCAAGATGTATAAAAACATCGTGGACGGCAACCATCAGATGGAGCCGGGCATGCCAGAATCCTTCAACGTATTGTTGAAAGAGATTCGTTCGCTGGGTATCAACATCGAACTGGAAGACGAGTAATTCTCGCTCAAACAGGTCACTGCTGTCGGGTTAAAACCCGGCAGCGGATTGTGCTAACTCCGACGGGAGCAAATCCGTGAAAGATTTATTAAAGTTT
+
GGGGGGGGGGGGGGGGGGGGGGGGGGGGGGGGGGGGGGGGGGGGGGGGGGGGGGGGGGGGGGGGGGGGGGGGGGG@GGGGGGGGGGGGGGGGGGGGGGGGGGGGG@GGGGGGGGGGGGGGGGGGGGGGGGGGGGGGGGGGGGGGGGGGGGGGGGGGGGGGGGGGGGGGGGGGGGGGGGGGGGGGGGGGGGGGGGGGGGGGGGGGGGGGGGGGGGGGGGGGGGGGGGGGGGGGGGGGGGGGGGGGGGGGGGGGGGGGGGGGGGGGGGGGFGGGGGGGGGGGGGG6GGGGGGGGGGGGGGGGGGGGGGGGGGGGGGGGGGGGGGGGGGGGGGGGGGGGGGGGGGGGGGGGGGGGGGGGGGG
@M03461:520:000000000-LPCRK:1:1101:8711:7114 1:N:0:TTGCAACG+CAGAACTG
CGGATCCCCGATCCGTGGACTTGTCAGCGACTGAGGAAACAGACGGTTAAGGCGCTGAGGTCTACGTTTGCTTCGGCCTCAGCCAAGCTGTATGCAGGAAATGCTCACCGTTAAGTCTGATGACGTGAACGGTCGTACCAAGATGTATAAAAACATCGTGGACGGCAACCATCAGATGGAGCCGGGCATGCCAGAATCCTTCAACGTATTGTTGAAAGAGATTCGTTCGCTGGGTATCAACATCGAACTGGAAGACGAGTAATTCTCGCTCAAACAGGTCACTGCTGTCGGGTTAAAACCCGGCAGCGGATTGTGCTAACTCCGACGGGAGCAAATCCGTGAAAGATTTATTAAAGTTT
+
GGGGGCAFGFGGGGGGGGGGFGFFFGGGGGGGDF@FGGGGGGGGGGGGGGFGGGCGGG=FGGGCFGFGGDGGGGEDFGGGGGFGGGGGGGGGGGDGAEGFGGGGGGGGGFGGGGGGGGGGGGGGG@GFGGGGGGDFEFGGGGGGGFGGGFGGGGGGGGGGGEFFEGGGGGGFCCFGGGGFE:EBEFFFGGGGGFGGGEFGGGGGCE5CFFGGGGGGGFFB@CCFGGEGGGGGGEFFFGFGGFGGFEEAFFFGGFF@EE9>DFF@DEGCFF:FAA><FC54A7-;:FC:7GGFDGFB6678:EFCF7:@C<@GGF@<FFC6@6@8;+C,CFCFFGGDGDDGFAGFEFFGD@CGGGGGDEC
@M03461:520:000000000-LPCRK:1:1101:14717:7115 1:N:0:TTGCAACG+CAGAACTG
CGGATCCCCGATCCGTGGACTTGTCAGCGACTGAGGAAACAGACGACATGCGGGCTGAGGCGAGAGAAATAATTCCCCTCAGCTGCTTTCCATGCAGGAAATGCTCACCGTTAAGTCTGATGACGTGAACGGTCGTACCAAGATGTATAAAAACATCGTGGACGGCAACCATCAGATGGAGCCGGGCATGCCAGAATCCTTCAACGTATTGTTGAAAGAGATTCGTTCGCTGGGTATCAACATCGAACTGGAAGACGAGTAATTCTCGCTCAAACAGGTCACTGCTGTCGGGTTAAAACCCGGCAGCGGATTGTGCTAACTCCGACGGGAGCAAATCCGTGAAAGATTTATTAAAG
+
GGGGGGGGGGGGGGGGGGGGGGGGGGGGGGGGGGGGGGGGGGGGGGGGGGGGGGGGGGGGGGGGGGGGGGGGGGGGGGGGGGGGGGGGGGGGGGGGGGGGGGGGGGGGGGGGGGGGGGGGGGGGGGGGGGGGGGGGGGGGGGGGGGGGGGGGGGGGGGGGGGGGGGGGGGGGGGGGGGGGGGGGGGGGGGGGGGGGGGGGGGGGGGGGGGGGGGGGGGGGGGGGGGGGGGGGGGGGGGGGGGGGGGGGGGGGGGGGGGGGGGGGGGGGGGGGGGGGGGGGGGGGGGGGGGGGGGGDGGGGGGGGGGGGGGGGGGGGGGGGGGGGGGGGGGGGGGF:GGGGGGGGGGGGGGGGGGGF
@M03461:520:000000000-LPCRK:1:1101:13705:7115 1:N:0:TTGCAACG+CAGAACTG
CATCGCTGACGATTAACCGGATCCCCGATCCGTGGACTTGTCAGCGACTGAGGAAACAGACTAATTAATAGCTGAGGAAGTGAGCTGTCTGTTCCTCAGCCAGTTGTTATGCAGGAAATGCTCACCGTTAAGTCTGATGACGTGAACGGTCGTACCAAGATGTATAAAAACATCGTGGACGGCAACCATCAGATGGAGCCGGGCATGCCAGAATCCTTCAACGTATTGTTGAAAGAGATTCGTTCGCTGGGTATCAACATCGAACTGGAAGACGAGTAATTCTCGCTCAAACAGGTCACTGCTGTCGGGTTAAAACCCGGCAGCGGATTGTGCTAACTCCGACGGGAGCAAATCCGTGAAAGATTTATTAAAGTTT
+
CCCCCGGGGGGG-EFGGGGGGGGGGGGGGGGGGGGGGGGGGGGGGGGGGGGGGGGGGGGGGGGGGGGGGGGGGGGGGGGGGGGGGGGGGGGGGGGGGGGGGGGGGGGGGGGGGGGGGGGGGGGGGGGGGGGGGGGGGGFGGGGGGGGGGGGGGGGGGGGGGGGGGGGGGGGGGGGGGGGGGGGGGGGGGGGGGGGGGGGGGGGGGGGGGGGGGGGGGGGGGGGGGGGGGGGGGGGGGGGGGGGGGGGGGGGGGGGGGGGGGGGGGGGGGGGGGGGGGGGGGGGGGGGGGGGGGGGGFGGGGGGGGGGGGGGGGGGGGGGGGGGGGGGGGGGGGGGGGGGGGGGGGGGGGGGGCGGGGGGGGGGGGGGGGGGGGGGG
@M03461:520:000000000-LPCRK:1:1101:24186:7120 1:N:0:TTGCAACG+CAGAACTG
CGGATCCCCGATCCGTGGACTTGTCAGCGACTGAGGAAACAGACGACCCAAGAGCTGAGGTTGAACGCCGAACTGCCCTCAGCTTTAATCATTGCAGGAAATGCTCACCGTTAAGTCTGATGACGTGAACGGTCGTACCAAGATGTATAAAAACATCGTGGACGGCAACCATCAGATGGAGCCGGGCATGCCAGAATCCTTCAACGTATTGTTGAAAGAGATTCGTTCGCTGGGTATCAACATCGAACTGGAAGACGAGTAATTCTCGCTCAAACAGGTCACTGCTGTCGGGTTAAAACCCGGCAGCGGATTGTGCTAACTCCGACGGGAGCAAATCCGTGAAAGATTTATTAAAGTTT
+
GGGGGGGGGGGGGGGGGGGGGGGGGGGGGGGGGGGGGGGGGGGGGGGGGGGGGGGGGGFGGGGGGGGGGGGDGGGGGGGGGG?GGGFGGGGGGGGGGGGGCFEGGGGGGGGGAFGGGGGGGFFGGGGGFFGGGGGGGGGFGGCGGGCFGFFFGGGGGGGGFGGGBGFGGGGGGGGGGDGGFGGGGGGGGGGGGGGGFGGGGGGGGGGGGGGGGGGGGGGGGFGGGGGGGGGGGGGGGGGGGFFGGGGGGGGGGGGGGGGGGF<GFBGGGGFGGGGGGGGFFFD?GGFGDGGGGGF@GGGGGGGGGGGGGGGGGGGGCGGGGGGGGGGGGGGGGGGFGGGGGGGGGGGGGGFGFCCC;6G
@M03461:520:000000000-LPCRK:1:1101:4136:7161 1:N:0:TTGCAACG+CAGAACTG
CGGATCCCCGATCCGTGGACTTGTCAGCGACTGAGGAAACAGACCGTTAGTTTGCTGAGGTATAAAGTATTTTTTACCTCAGCATCGCATAATGCAGGAAATGCTCACCGTTAAGTCTGATGACGTGAACGGTCGTACCAAGATGTATAAAAACATCGTGGACGGCAACCATCAGATGGAGCCGGGCATGCCAGAATCCTTCAACGTATTGTTGAAAGAGATTCGTTCGCTGGGTATCAACATCGAACTGGAAGACGAGTAATTCTCGCTCAAACAGGTCACTGCTGTCGGGTTAAAACCCGGCAGCGGATTGTGCTAACTCCGACGGGAGCAAATCCGTGAAAGATTTATTAAAGTTT
+
GGGGGGGGGGGGGGGGGGGGGGGGGGGGGGGGGGGGGGGGGGGGGGGGGGGGGGGGGGGGGGGGGGGGGGGGGGG@GGGGGGGGGGGGGGGGGGGGGGGGGGEGGGGGGGGGGGFGGGGFGGGGGGGGGGGGGGGGGGGGGGGGGGGGGGFGGGGGGGGGGGGGGGGGGGGGGGGGGGGGGGGGGGGGGGGGGGGGGGGGGGGGGGGGGGGGGGGGGGGGGGGGGGGGGGGGGGGGGGGGGGFFGGGGGGGGGGGGGGGGGGGGGGGGGGGGGGGGGGGGGGG?GGGGGGGGGGGGGGGGGGGGGGGGGGGGGGGGGGGGGGGGGGGGGGGGGGGCGGGGGGGGGGGGGGGGGGGGGGG
@M03461:520:000000000-LPCRK:1:1101:10507:7166 1:N:0:TTGCAACG+CAGAACTG
CGGATCCCCGATCCGTGGACTTGTCAGCGACTGAGGAAACAGACCGAAATCCTGCTGAGGGCCTAACGTCTCTAATCCTCAGCCTTAGGAATTGCAGGAAATGCTCACCGTTAAGTCTGATGACGTGAACGGTCGTACCAAGATGTATAAAAACATCGTGGACGGCAACCATCAGATGGAGCCGGGCATGCCAGAATCCTTCAACGTATTGTTGAAAGAGATTCGTTCGCTGGGTATCAACATCGAACTGGAAGACGAGTAATTCTCGCTCAAACAGGTCACTGCTGTCGGGTTAAAACCCGGCAGCGGATTGTGCTAACTCCGACGGGAGCAAATCCGTGAAAGATTTATTAAAGTTT
+
GGGGGGGGGGGGGGGGGGGGGGGGGGGGGGGGGGGGGGGGGGGGGGGGGGGGGGGGGGGGGGGGGGGGGGGGGGG;GGGGGGGGGGGGGGGGGGGGGGGGGGGGGGGGGGGGGGGGGGGGGGGGGGGGGGGGGGGGGGGGGGGGGGGGGGGGGGGGGGGGGGGGGGGGGGGGGGGGGGGGGGGGGGGGGGGGGGGGGGGGGGGGGGGGGGGGGGGGGGGGGGGGGGGGGGGGGGGGGGGGGGGGGGGGGGGGGGGGGGGGGGGGGGGGGGGGGGGGGGGGGGGGGGGGGGGGGGGGGGGGGGGGGGGGGGGGGGGGGGGGGGGGGGGGGGFFFGFCGGGGGGGGGGGGGGGGGGGGGGG
@M03461:520:000000000-LPCRK:1:1101:16169:7171 1:N:0:TTGCAACG+CAGAACTG
CGGATCCCCGATCCGTGGACTTGTCAGCGACTGAGGAAACAGACAGGGAATCGAGCTGAGGTCTTGCTTTTCGCCATCCTCAGCTCTAATGTTTGCAGGAAATGCTCACCGTTAAGTCTGATGACGTGAACGGTCGTACCAAGATGTATAAAAACATCGTGGACGGCAACCATCAGATGGAGCCGGGCATGCCAGAATCCTTCAACGTATTGTTGAAAGAGATTCGTTCGCTGGGTATCAACATCGAACTGGAAGACGAGTAATTCTCGCTCAAACAGGTCACTGCTGTCGGGTTAAAACCCGGCAGCGGATTGTGCTAACTCCGACGGGAGCAAATCCGTGAAAGATTTATTAAAG
+
GGGGGGGGGGGGGGGGGGGGGGGGGGGGGGGGGGGGGGGGGGGGGGGGGGGGGGGGGGGGGGGGGGGGGGGGGGGGGGGGGGGGGGGGGGGGGGGGGGGGGGGGGGGGGGGGGGGGGGGGGGGGGGGGGGGGGGGGGGGGGGGGGGFGGGGGGGGGGGGGGGGGFGGGGGGGGGGGGGGGGGGGGGGGGGGGGGGFGGGGGGGGGGGGGGGGGGGGGGGGGGGGGGGGGGGGGFGGGGGGGGFGGGGGGGGGGGGGGGGGGGGGGGGGGFGGGGGGGGGGGGGGGGEGGGGGGGGF7GGGGGGGEGGGFGGGGGGGGGGGGGGGGGGGGGGGGGGF@GGGGGGGGGGGGFGGGGGGF
@M03461:520:000000000-LPCRK:1:1101:22278:7177 1:N:0:TTGCAACG+CAGAACTG
CGGATCCCCGATCCGTGGACTTGTCAGCGACTGAGGAAACAGACGTAGTGCCAGCTGAGGACCCATTCGATGTGATCCTCAGCCTTGTGTCCTGCAGGAAATGCTCACCGTTAAGTCTGATGACGTGAACGGTCGTACCAAGATGTATAAAAACATCGTGGACGGCAACCATCAGATGGAGCCGGGCATGCCAGAATCCTTCAACGTATTGTTGAAAGAGATTCGTTCGCTGGGTATCAACATCGAACTGGAAGACGAGTAATTCTTGCTCAAACAGGTCACTGCTGTCGGGTTAAAACCCGGCAGCGGATTGTGCTAACTCCGACGGGAGCAAATCCGTGAAAGATTTATTAAAGTTT
+
GGGGGGGGGGGGGGGGGGGGGGGGGGGGGGGGGGGGGGGGGGGGGGGGGGGGGGGGGGGGGGGGGGGGGGGGGGG<GGGGGGGGGGGGGGGGGGGGGGGGGGGGGGGGGGGGGGGGGGGGGGGGGGGGGGGGGGG+FGGGGGGGGGGGGGGGGGGGGGGGGGGGGGGGGGGGGGGGGGGGGGGGGGGGGGGGGGGGGGGGGGGGGGGGGGGGGGGGGGGGGGGGGGGGGGGGGGFGGGGGGGGGGGGGGGGGGGGGGGGGGGGGGGGGGGGGGGGGGGGGGGGGGGGGGGGGGGGGGGGGGGGGGGGGGGGGGGGGGGGGGGGGGGGGGGFGGFB@GGGGGGGGGGGGGGGGFCC==;G
@M03461:520:000000000-LPCRK:1:1101:15148:7202 1:N:0:TTGCAACG+CAGAACTG
CGGATCCCCGATCCGTGGACTTGTCAGCGACTGAGGAAACAGACTCTTGCCATGCTGAGGACATTTAATTGGTTCCCCTCAGCGCTATCAATTGCAGGAAATGCTCACCGTTAAGTCTGATGACGTGAACGGTCGTACCAAGATGTATAAAAACATCGTGGACGGCAACCATCAGATGGAGCCGGGCATGCCAGAATCCTTCAACGTATTGTTGAAAGAGATTCGTTCGCTGGGTATCAACATCGAACTGGAAGACGAGTAATTCTCGCTCAAACAGGTCACTGCTGTCGGGTTAAAACCCGGCAGCGGATTGTGCTAACTCCGACGGGAGCAAATCCGTGAAAGATTTATTAAAG
+
GGGGGCGFGEFGEGGGGGGGFGGGGGGGGGGGCGG<8FFGGGGGGGGGDGECFGGFFDGD@DEFGGFFFGGGFF<FFFGGFGFGGGGGGGG@G@GGGGCD=FEFGGGGGGG4FGGGGGCFGGGGGGGFFDECFEGGGGFG<FGFGFFAGGDFFGCFFGCC5@BFCGEGGGGGC9GGFDCEFGBGGFGGGGGFGCF<;9CFCGGGFD<@CGFFCFAGGGGFFDGGGC>GGGDD>AGFFGGGGGCEAAC>@?;BFGGEFEGFAGGGFFGGGGFCEAABE?AEECAF:BC+EFFGGGF@F@GDFDGE@FGGGGEC6<@@CFF@7GGFE@,,CGGGEFF+F<@FGCFFF9EGF@<FF@EF
@M03461:520:000000000-LPCRK:1:1101:24081:7215 1:N:0:TTGCAACG+CAGAACTG
CGGATCCCCGATCCGTGGACTTGTCAGCGACTGAGGAAACAGACTGGGAAAAAGCTAGGCCTGAATTGAGTTTCGCCTCAGCTCTTAATGCTGCAGGAAATGCTCACCGTTAAGTCTGATGACGTGAACGGTCGTACCAAGATGTATAAAAACATCGTGGACGGCAACCATCAGATGGAGCCGGGCATGCCAGAATCCTTCAACGTATTGTTGAAAGAGATTCGTTCGCTGGGTATCAACATCGAACTGGAAGACGAGTAATTCTCGCTCAAACAGGTCACTGCTGTCGGGTTAAAACCCGGCAGCGGATTGTGCTAACTCCGACGGGGGCAAATCCGTGAAAGATTTATTAAAGTTT
+
GGGGGGGGGGGGGGGGGGGGGGFGGGGFCFGGGFGGGGGGGGGGGGGGGGGGGGGGGGGGGGGGGGGGGGGGGGGGGGGGGGGGGGGGGGGGGGGGGGGGGGGGGGGGGGGGGGGGGGGGFGGGGGGFGFGGGGGGGGGGGGGGGGGGGGGGGGGGGGGFGGGGGGGGGGGGGGGGGGGGGGGGGGGGGGGGGGGGGGGGGGGGGGGGGGGGGGGGGGGGGGGGGFGGGGGGGGGGGGGGGGGGGGGGGGGGGGGGGGGGGGFGGGGGGGGGGGGGGGGGGGGGGGGGGGGGFGEGGGGGGGGGGGGGGGGGGGGGGGGGGGGGGGGFEFEGGGGGGGGGGGGGGGGDGGFFC===;G
@M03461:520:000000000-LPCRK:1:1101:26647:7219 1:N:0:TTGCAACG+CAGAACTG
CGGATCCCCGATCCGTGGACTTGTCAGCGACTGAGGAAACAGACTATTGTAAGGCTGAGGCTCTTATCGCTCGCGACCTCAGCCGTGTACACTGCAGGAAATGCTCACCGTTAAGTCTGATGACGTGAACGGTCGTACCAAGATGTATAAAAACATCGTGGACGGCAACCATCAGATGGAGCCGGGCATGCCAGAATCCTTCAACGTATTGTTGAAAGAGATTCGTTCGCTGGGTATCAACATCGAACTGGAAGACGAGTAATTCTCGCTCAAACAGGTCACTGCTGTCGGGTTAAAACCCGGCAGCGGATTGTGCTAACTCCGACGGGAGCAAATCCGTGAAAGATTTATTAAAGTTT
+
GGGGGGGGGGGGGGGGGGEFGGGGGGGGGGGGGGGGEGGGGGGGGGGGFGFGGGGGGGGGGGGGGGGGGGGGGGG@GGGGGGGGG?GGGGGGGGGGGGGGGGGGGGGGGGGGGGGGGGGGGGGGGGGGGGGGGGGGGGGGGGGGGGGGGGGGGGGGGGGGDGGGGGGGGGGGGGGGGGGGGGGGGGGGGGGGGGGGGGGGGGGGGGGGGGGGGGGGGGGGGGGGGGGGGGGGGGGGGGGGGGFGGGGGGFGGGGGGGGGGGGGGGGGGGGGGGGGGGGGGGGGGGGGGGGGGGGGGGGGGGGGGGGGGGGGGGGGGGGGGGGGGGGGGGGFFGFF:GGGGGGGGGGGGGGGGGGGGGGG
@M03461:520:000000000-LPCRK:1:1101:23835:7219 1:N:0:TTGCAACG+CAGAACTG
CGGATCCCCGATCCGTGGACTTGTCAGCGACTGAGGAAACAGACTTTGCTAAGGCTGAGGATAAAATACAAAGGCCCCTCAGCACTAATTCCTGCAGGAAATGCTCACCGTTAAGTCTGATGACGTGAACGGTCGTACCAAGATGTATAAAAACATCGTGGACGGCAACCATCAGATGGAGCCGGGCATGCCAGAATCCTTCAACGTATTGTTGAAAGAGATTCGTTCGCTGGGTATCAACATCGAACTGGAAGACGAGTAATTCTCGCTCAAACAGGTCACTGCTGTCGGGTTAAAACCCGGCAGCGGATTGTGCTAACTCCGACGGGAGCAAATCCGTGAAAGATTTATTAAAGTTT
+
GGGGGGGGGGGGGGGGGGGGGGGGGGGGGGGGGGGGGGGGGGGGGGGGGGGGGGGGGGGGGGGGGGGGGGGGFGGGGGGGGG;GGGGG?GGGGGGGGGGGGGGGGGGGGGGGGGGGGGGGGGGGGGGGGGGGGGGGGGGGGGGGGGGGGGGGGGGFGGGGGGGGGGGGGGGGGGGGGGGGGGGGGGGGGGGGGGGGGGGGGGGGGGGGGGGGGGGGGGGGGGGGGGGGGGGGGGGGGGGGGGGGFGGGGGFGFGGGGGGGGGFFEFEFGGFGGFGFGGGGFFGGEEGDGFGGGGGGGGGDGGGDGGGGGGGGGGGFGGGGGGGGFGGGGGGGGGGGGGGGGGGGGGGGFGGF<CCC=;F
@M03461:520:000000000-LPCRK:1:1101:7467:7220 1:N:0:TTGCAACG+CAGAACTG
CGGATCCCCGATCCGTGGACTTGTCAGCGACTGAGGAAACAGACCGCCATATGGCTGAGGGTGTATTAATCACTGTCCTCAGCTATTACACATGCAGGAAATGCTCACCGTTAAGTCTGATGACGTGAACGGTCGTACCAAGATGTATAAAAACATCGTGGACGGCAACCATCAGATGGAGCCGGGCATGCCAGAATCCTTCAACGTATTGTTGAAAGAGATTCGTTCGCTGGGTATCAACATCGAACTGGAAGACGAGTAATTCTCGCTCAAACAGGTCACTGCTGTCGGGTTAAAACCCGGCAGCGGATTGTGCTAACTCCGACGGGAGCAAATCCGTGAAAGATTTATTAAAGTTT
+
GGGGGGGGGGGGGGGGGGGGGGGGGGGGGGGGGGGGGGGGGGGGGGGGGGGGGGGGGGGGGGGGGGGGGGGGGGGGGGGGGGGGGGGGGGGGGGGGGGGGGGGGGGGGGGGGGGFGGGGGGGGGGGGGGGGGGGGGGGGGGGGG,EGGGGGGGGGGGGGGGGGGGGGGGGGGGGGGGGGGGGGGGGGGGGGGGGGGGGGGGGGGGGGGGGGGGGGGGGGGGGGGGGGGGGGGGGGGGGGGGGGGGGGGGGGGGGGGGGGGGGGGGGGGGGGGGGGGGGGGGGGGGGGGDGGGGGGCGGGGGGGGGGGGGGGGGGGGGGGGGGGGGGGGGGGGGGGGGGGGGGGGGGGGGGGGGGGGGGG
@M03461:520:000000000-LPCRK:1:1101:24618:7227 1:N:0:TTGCAACG+CAGAACTG
CATCGCGGACGAGTAACCGGATCCCCGATCCGTGGACTTGTCAGCGACTGAGGAAACAGACACTGATCGTGCTGAGGATACCTATAGGGATACCCTCAGCTATCTTGCGTGCAGGAAATGCTCACCGTTAAGTCTGATGACGTGAACGGTCGTACCAAGATGTATAAAAACATCGTGGACGGCAACCATCAGATGGAGCCGGGCATGCCAGAATCCTTCAACGTATTGTTGAAAGAGATTCGTTCGCTGGGTATCAACATCGAACTGGAAGACGAGTAATTCTCGCTCAAACAGGTCACTGCTGTCGGGTTAAAACCCGGCAGCGGATTGTGCTAACTCCGACGGGAGCAAATCCGTGAAAGATTTATTAAAGTTT
+
CCCCCGGGGGGGGGGGGGGGGGGGGGGGGGGGGGGGGGGGGGGGGGGGGGGGGGGGGGGGGGGGGGGGGGGGGGGGGGGGGGGGGGGGGGGGGGGGGGGGGGGGGGGGGGGGGGGGGGGGGGGGGGGGGGGGGGGGGGGGGGGGGGGGGGGGGGGGGGGGGGGGGGGGGGGGGGGGGGGGGGGGGGGGGGGGGGGGGGGGGGGGGGGGGGGGGGGGGGGGGGGGGGGGGGGGGGGGGGGGGGGGGGGGGGGGGGGGGGGGGGGFGGGGGGGGGGGGGGGGGGGGGGGGGGGGGGGGGGGGGGGGGGGGGGGGEGGGGGGGGGGGGGGGGGGGGGGGGGGGGGGGGGGGGGFC+GGGGGGGGGGGGGGGGGGGGGGG
@M03461:520:000000000-LPCRK:1:1101:10064:7255 1:N:0:TTGCAACG+CAGAACTG
CGGATCCCCGATCCGTGGACTTGTCAGCGACTGAGGAAACAGACGTCCTTTGGGCTGAGGTGAGCGGCGGGTCCATCCTCAGCGAATAACACTGCAGGAAATGCTCACCGTTAAGTCTGATGACGTGAACGGTCGTACCAAGATGTATAAAAACATCGTGGACGGCAACCATCAGATGGAGCCGGGCATGCCAGAATCCTTCAACGTATTGTTGAAAGAGATTCGTTCGCTGGGTATCAACATCGAACTGGAAGACGAGTAATTCTCGCTCAAACAGGTCACTGCTGTCGGGTTAAAACCCGGCAGCGGATTGTGCTAACTCCGACGGGAGCAAATCCGTGAAAGATTTATTAAAGTTT
+
GGGGGGGGFGGGGGGGGGGGGGGGGGGGGGGGGGGGGGGGGGGGGGGGGGGGGGGGGGGGGGGGGGGGGGGGGGG6GGGGGGGGGGGGGGGGGFGGGGGGGGGGGGGGGGGGGGGGGGGGGFGGGGGGGGGGGGGGGGGFGGGGGGGGGGGGGGGGGGGFGGGGGGGGGGGGGGGGGGGGGFGGGGGGGGGGGGGGGGGGGGGGGGGGGGGGGGGGGGGGGGGGGGGGGGGGGGGGGGGGGGGGGGGGGGGGGGGGGGGGGGGGGGGGGGGGGGGGGGGGGGG?GGGGGGGGGGGGGGGGGGGGGGGGGGGGGGGGGGGGGGGGGGGGGGGGGGGFGGGGGGGGGGGGGGGGGGGGGGG
@M03461:520:000000000-LPCRK:1:1101:17781:7256 1:N:0:TTGCAACG+CAGAACTG
CGGATCCCCGATCCGTGGACTTGTCAGCGACTGAGGAAACAGACTGAACCCCTGCTGAGGCAGTGATTATATATGGCCTCAGCAAAGCTTTTTGCAGGAAATGCTCACCGTTAAGTCTGATGACGTGAACGGTCGTACCAAGATGTATAAAAACATCGTGGACGGCAACCATCAGATGGAGCCGGGCATGCCAGAATCCTTCAACGTATTGTTGAAAGAGATTCGTTCGCTGGGTATCAACATCGAACTGGAAGACGAGTAATTCCCGCTCAAACAGGTCACTGCTGTCGGGTTAAAACCCGGCAGCGGATTGTGCTAACTCCGACGGGAGCAAATCCGTGAAAGATTTATTAAAGTTT
+
GGGGGGGGGGGGGGGGGGGGGGGGGGGGGGGGGGGGGGGGGGGGGGGGGGGGGGGGGGGGGGGGGGGGGGGGGGGGGGGGGGGGGGGGGGGGGGGGGGGGFFGGGGGGGGGGGGGGGGGGGGGGGGFFGGGGGGGGGGGGGGGGGGGGGGGGGGGGGGGGGGGGGGGGGGGGGGGGFGGGGGGGGGGGGGGGGGGFGGGGGGGGGGGGGGGGGGGGGGGGGGGGGGGGGGGGGGGGGGGGGGGGGGGGGGGGGGGGGGGGGGGGGGGGGGGGGGGGGFGGGGG?GGGGGGGGGGGGGGGGGGGGGGGGGGGGGFGGGGGGGGGGGGGGGGGGGGGGGGGGGGGGGGGGGGFFGGGGGGG
@M03461:520:000000000-LPCRK:1:1101:17058:7261 1:N:0:TTGCAACG+CAGAACTG
CGGATCCCCGATCCGTGGACTTGTCAGCGACTGAGGAAACAGACACAATAAAGGCTGAGGTAGAAGCAATCACTGTCCTCAGCTCTGCGCTGTGCAGGAAATGCTCACCGTTAAGTCTGATGACGTGAACGGTCGTACCAAGATGTATAAAAACATCGTGGACGGCAACCATCAGATGGAGCCGGGCATGCCAGAATCCTTCAACGTATTGTTGAAAGAGATTCGTTCGCTGGGTATCAACATCGAACTGGAAGACGAGTAATTCTCGCTCAAACAGGTCACTGCTGTCGGGTTAAAACCCGGCAGCGGATTGTGCTAACTCCGACGGGAGCAAATCCGTGAAAGATTTATTAAAGTTT
+
GGGGGGGGGGGGGGGGGGGGGGGGGGGGGGGGGGGGGGGGGGGGGGGGGGGGGGGGGGGGGGGGGGGGGGGGGGGGGGGGGGGGGGGGGGGGGGGGGGGGGGGGGGGGGGGGGGGGGGGGGGGGGGGGGGGGGGGGGGGGGGGGGGGGGGGGGGGGGGGGGGGGGGGGGGGGGGGGGGGGGGGGGGGGGGGGGGGGGGGGGGGGGGGGGGGGGGGGGGGGGGGGGGGGGGGGGGGGGGGGGGGGGGGGGGGGGGGGGGGGGFGGGGGGGGGGGGGGGGGGGGGGGGGGGGGGGGGGGGGGGGGGGGGGGGGGGGGGGGGGGGGGGGGGGGGGGGGGGGGGGGGGGGGGGGGGGGGGGGG
@M03461:520:000000000-LPCRK:1:1101:10977:7263 1:N:0:TTGCAACG+CAGAACTG
CGGATCCCCGATCCGTGGACTTGTCAGCGACTGAGGAAACAGACGATCAGAGAGCTGAGGGCACTTAAACGTTGCTCCCTCAGCGTTCGTTTTTGCAGGAAATGCTCACCGTTAAGTCTGATGACGTGAACGGTCGTACCAAGATGTATAAAAACATCGTGGACGGCAACCATCAGATGGAGCCGGGCATGCCAGAATCCTTCAACGTATTGTTGAAAGAGATTCGTTCGCTGGGTATCAACATCGAACTGGAAGACGAGTAATTCTCGCTCAAACAGGTCACTGCTGTCGGGTTAAAACCCGGCAGCGGATTGTGCTAACTCCGACGGGAGCAAATCCGTGAAAGATTTATTAAAGTTT
+
GGGGGGGGGGGGGGGGGGGGGGGGGGGGGGGGGGGGGGGGGGGGGGGGGGGGGGGGGGGGGGGGGGGGGGGGGGGGGGGGGGGGGGGGGGGGGGGGGGGGGGGGGG@GGGGGGGGGGGGGGGGGGGGGGGGGGGGGGGGGGGGGGGGGGGGGGGGGGGGGFGGGGGGGGGGGGGGGGGGGGGGGGGGGGGGGGGGGGGGGGGGGGGGGGGGGGGGGGGGGGGGGGGGGGGGGGGGGGGGGGGGGGGGGGGGGGGGGGGGGGGGGGGGGGGGGGGGGGGGGGGGGGGGGGGGGGGGGGGGGGGGGGGGGGGGGGGGGGGGGGGGGGGGGGGGFFFGGFGGGGGGGGGGGGGGGGGGGGGGG
@M03461:520:000000000-LPCRK:1:1101:23030:7267 1:N:0:TTGCAACG+CAGAACTG
CGGATCCCCGATCCGTGGACTTGTCAGCGACTGAGGAAACAGACATCCGTTATGCTGAGGTAGCATTTTGAGTCCGCCTCAGCAAAGTTCGGTGCAGGAAATGCTCACCGTTAAGTCTGATGACGTGAACGGTCGTACCAAGATGTATAAAAACATCGTGGACGGCAACCATCAGATGGAGCCGGGCATGCCAGAATCCTTCAACGTATTGTTGTAAGAGATTCGTTCGCTGGGTATCAACATCGAACTGGAAGACGAGTAATTCTCGCTCAAACAGGTCACTGCTGTCGGGTTAAAACCCGGCAGCGGATTGTGCTAACTCCGACGGGAGCAAATCCGTGAAAGATTTATTAAAGTTT
+
GGGGGGGGGGGGGGGGGGEGGGGGGGGGGGGGGGGGGGGGGGGGGGGGGGGGGGGGGGGGGGGGGGGGGGGGGGGGGGGGGGGGGGGGGGGGGGGGGGGGGGGGGGGGGGGGGGGGGGGGGGGGGGGGGGGGGGGGGGGGGGGGGGGGGGGGGGGGGGGGGGGGGGGGGGGGGGGGGGGGGGGGGGGGGGGGGGGGGGGGGGGGGGGGGGGGGGGGGGGGGGGGGGGGGGGGGGGGGGGGGGGGGGGGGGGGGGGGGGGGGGGGGGGGGGGGGGGGGGGGGGGGGGGGGGGGGGGGEGF>GGGGGGGGGGGGGGGGGGGGGGGGGGGGGGGGGFB@GGGGGGGGGGGGGGGGFECC=;G
@M03461:520:000000000-LPCRK:1:1101:15495:7277 1:N:0:TTGCAACG+CAGAACTG
CGGATCCCCGATCCGTGGACTTGTCAGCGACTGAGGAAACAGACAGCGTGGTGGCTGAGGTTAGGTAAACAATACACCTCAGCTATGTACCGTGCAGGAAATGCTCACCGTTAAGTCTGATGACGTGAACGGTCGTACCAAGATGTATAAAAACATCGTGGACGGCAACCATCAGATGGAGCCGGGCATGCCAGAATCCTTCAACGTATTGTTGAAAGAGATTCGTTCGCTGGGTATCAACATCGAACTGGAAGGCGAGTAATTCTCACTCAAACAGGTCACTGCTGTCGGGTTAAAACCCGGCAGCGGATTGTGCTAACTCCGACGGGAGCAAATCCGTGAAAGATTTATTAAAGTTT
+
GGGGGGGGGGGGGGGGGGGGGGGGGGGGGGGGEGGGGGGGGGGGGGGGGGGGGGGGGGGGGGGGGGGGGGGGGGG@GGGGGGGGGGGGGGGGGGGGGGGGGGGGGGGGGGGGGGGGGGGGGGGGGGGGGGGGGGGGGGGGFGGGGGGGGGGGGGGGGGGGGGGGGGFGGGGGGGGGGGGGGGGGGGGGGGGGGGGFGGGGGGGGGGGGGGGGGGGGGGGGGGGGGGGGGGGGGGGGGGGGGGGGGGGFGGGGGGGGGGGGGGGGGGGGGGGGGGGGGGGGGGGGGGGGGGGGGGGGGGGGGGGGGGGGGGGGGGGGGGGGGGGGGGGGGGGGGGF7GGGGGGGGGGGGGGGGGGGE,GG
@M03461:520:000000000-LPCRK:1:1101:23129:7288 1:N:0:TTGCAACG+CAGAACTG
[truncated: 66,864,965 more chars]
