# Supplementary material for: Assembling a True “Olympic Gel” From over 16 000 Combinatorial DNA Rings
Source: Adv Mater. 2026 Mar 6;38(34):e20549. doi: 10.1002/adma.202520549 (PMC13274696; doi:10.1002/adma.202520549)
Supplement: Supplementary file 4 — Supporting File 4: adma72688‐sup‐0004_Data_S5_NGS_analysis.zip. [file ADMA-38-e20549-s001.zip › Data_S2_NGS_analysis/20_transformations/FASTQ_files/Not_Gibson_1.fastq]

@M03461:520:000000000-LPCRK:1:1101:11059:1586 1:N:0:CAATCAGG+CAGAACTG
CGGATCCCCGATCCGTGGACTTGTCAGCGACTGAGGAAACAGACGGATCAGAAGCTGAGGCGTACGTAAAAATTACCCTCAGCTTTCACACATGCAGGAAATGCTCACCGTTAAGTCTGATGACGTGAACGGTCGTACCAAGATGTATAAAAACATCGTGGACGGCAACCATCAGATGTAGCCGGGCATGCCAGAATCCTTCAACGTATTGTTGAAAGAGATTCGTTCGCTGGGTATCAACATCGAACTGGAAGACGAGTAATTCTCGCTCAAACAGGTCACTT
+
D@++FEEAD@7EEFEFC7,CFF<FA9,@@7@FG8AC8ADGF88CCCCFECF?9CCFC9,=D7FEBCG9=7<9FFCBEFFF@@EFFG<9A9ACF<BDFE>CFGFEFD9FGFGE7BEEFG99FAAF+F7,FD=7FE7@<FFFF7,FAF9FC<9>CCCEFGG7@*@37F@7>B7ECC99@;,,,<<*:CBEF6BC9869CFDGGGCCFCD6CFFFGC7++:*0*CGG<CFF57C575?77>*:77?<)04<<)9))))4(>)8:FAFA?<0(-(-,),13(54245.
@M03461:520:000000000-LPCRK:1:1101:9278:1618 1:N:0:CAATCAGG+CAGAACTG
CGGATCCCCGATCCGTGGACTTGTCAGCGACTGAGGAAACAGACCACCCTGACGCTGAGGTACACCTGGAAGCGTACCTCAGCACCCCGCACTGCAGGAAATGCTCACCGTTAAGTCTGATGACGTGAACGGTCGTACCAAGATGTATAAAAACATCGTGGACGGCAACCATCAGATGGAGCCGGGCATGCCAGAATCCTTCAACGTATTGTTGAAAGAGATTCGTTCGCTGGGTATCAACATCGAACTGGAAGACGAGTAATTCTCGCTCAAACAGGTCACTT
+
GDDDGEFDFEEGGGGGFC7FFGEFFCDEEDFGGCFDCFFGGGFFFGGGFGFGGFGGGG,<F9FFFFGGF?CDFGGGEGGGFFGGGGEEEGGGG8FDFFDFGGFFFFGGGDGGDFEFCFCDGDFG@FCFDGGDFECFDFGGG?CGFGGGCFFGGE7FGGGFC*DCCGGGCFDGGFFDEF,:8CECEGGEGFGGGFDGGGFGGGFGGGF6FGGGGFF?+7*95FGGDGGFDDG5CDFCFGCDGCFD@FFFFFF:4558?D>E?FAAAFBF0::9?<<1:B>?7?D)
@M03461:520:000000000-LPCRK:1:1101:19608:1665 1:N:0:CAATCAGG+CAGAACTG
CGGATCCCCGATCCGTGGACTTGTCAGCGACTGAGGAAACAGACAGGCCGGCGGCTGAGGGATTAACCTGTGCTAACCTCAGCGTCTATTAGTGCAGGAAATGCTCACCGTTAAGTCTGATGACGTGAACGGTCGTACCAAGATGTATAAAAACATCGTGGACGGCAACCATCAGATGGAGCCGGGCATGCCAGAATCCTTCAACGTATTGTTGAAAGAGATTCGTTCGCTGGGTATCAACATCGAACTGGAATACGAGTAATTCTCGCTCAAACAGGTCACTT
+
GD@7FEFFFBEGGGGGGGDFGGGGF-CF:+@FG?FG8DFGGGCFFFFFGGGGG>FGGFD77CFF9CGGGDFFGGGCEFAEFFEFEGC7FFGGG<DGGFG8AFGGGFGGGGGGFGFFFFFGCFGGGGGFFGCCFGFGGGGG7F@GFGDGCGGFDG7FFBFF:CDFGGGDFGDFG9CFG?C6CECE8BCEF*CFFGC8<FFGGFGGGGG=ECGGGCE70:6C<FGGGGF75>77C>F?FF7>F4?D355@:86)9**),5757FAFFF20:?<2>72:3158):<)
@M03461:520:000000000-LPCRK:1:1101:9560:1670 1:N:0:CAATCAGG+CAGAACTG
CGGATCCCCGATCCGTGGACTTGTCAGCGACTGAGGAAACAGACACAATAACTGCTGAGGCACTACAGGTCACCGGCCTCAGCGGTTGTTGGTGCAGGAAATGCTCACCGTTAAGTCTGATGACGTGAACGGTCGTACCAAGATGTATAAAAACATCGTGGACGGCAACCATCAGATGGAGCCGGGCATGCCAGAATCCTTCAACGTATTGTTGAAAGAGATTCGTTCGCTGGGTATCAACATCGAACTGGAAGACGAGTAATTCTCGCTCAAACAGGTCA
+
GGGGGGGGGGGGGGGGGGGGGGGGGGGGGGGGGFGGGGGGGGGGGGGGGGGGGGGGGGGGGGGGGGGGGGGGGGGGGGGGGGGGGGGGGGGGGGGGGGGGGGGGGGGGGGGGGGGGGGGGGGGGGGGGGGGGGGGGGGGGGGGGGGGGGGGGGGGGGGGGGGGGGGGGGGGGGGGGGG?6CCGGGGGGGGGGGGGGGGGGGGGGGGGFGGGGGGGFGGDGGGGGGGGGGGGGEFFFGGGGGGFGEFFFFFFFF?FFFFFEFFFFFFF?6::BFF?:BF>2:
@M03461:520:000000000-LPCRK:1:1101:8051:1691 1:N:0:CAATCAGG+CAGAACTG
CGGATCCCCGATCCGTGGACTTGTCAGCGACTGAGGAAACAGACAGAACGGCCGCTGAGGCATCGTAGAGGAAACACCTCAGGAAATAGTGTGCAGGAAATGCTCACCGTTAAGTCTGATGACGTGAACGGTCGTACCAAGATGTATAGAAACATCGTGGACGGCAACCATCAGATGGAGCCGGGCATGCCAGAATCCTTCAACGTATTGTTGAAAGAGATTCGTTCGCTGGGTATCAACATCGAACTGGAAGACGAGTAATTCTCGCTCAAACAGGTCACTGC
+
GGGGGGGGGGGGGGGGGGGGGGGGGGGGGGGGGGGGGGGGGGDGGGGGGGGGGGGGGGGFGGGGGGGGGGGGGGGGGGGGGGGCGGGGGGGGGGGGGGGGGGGGGGGGGGGGGGGGGGFGGGGGGGGGGGGGGGGGGGGGGGGGGGGGGGGGGGGGGGGGGGGDGGGGGGGGGGGGGGGGGGGGGGDFGGGGGGGGGGGGGGGGGGFGGGGGGGGCCGFFGGGGGGFGGG5EDFFGGGGGGGFCFF@4?BFFF::?9DE>:=>>AFF?BFFBF?23(8).5A92
@M03461:520:000000000-LPCRK:1:1101:21091:1691 1:N:0:CAATCAGG+CAGAACTG
CGGATCCCCGATCCGTGGACTTGTCAGCGACTGAGGAAACAGACTGGAATGGAGCTGAGGCTTATTCTCAATTAAGCCTCAGCGTGCTGGAGTGCAGGAAATGCTCACCGTTAAGTCTGATGACGTGAACGGTCGTACCAAGATGTATAAAAACATCGTGGACGGCAACCATCAGATGGAGCCGGGCATGCCAGAATCCTTCAACGTATTGTTGAAAGAGATTCGTTCGCTGGGTATCAACATCGAACTGGAAGACGAGTAATTCTCGCTCAAACAGGTCA
+
GGGGGGGFGGGGGGGGGGGGGGGGGGGGDGGGG@FGGFGGGGFGFGGGGGGGGGGGGGGGGGGGGGGGGGGGGGGGGGGGGFGGGGGGGGGGGFGGGGGGGGGGGGGGGGGGGGGGGGGGGGGGGGEGFGFGGGGGGGGGGGGGGGCFGGGGGGGGGGGGDGGGGGGGGGGGGGGGGGFG6CEGGGGGG,CFGGDGFFGGGGGGGGGEFGGGGGGG?FFGGGGGGGGGGDGGGFFGGG7CDGFFFFFFFFFFFF4?BEBEBBBF495<?((-424:<?A?:
@M03461:520:000000000-LPCRK:1:1101:15541:1710 1:N:0:CAATCAGG+CAGAACTG
CGGATCCCCGATCCGTGGACTTGTCAGCGACTGAGGAAACAGACAAGTCGTGCGCTGAGGAATAGCCTCTGAGACCCCTCAGCAAGGTAACATGCAGGAAATGCTCACCGTTAAGTCTGATGACGTGAACGGTCGTACCAAGATGTATAAAAACATCGTGGACGGCAACCATCAGATGGAGCCGGGCATGCCAGAATCCTTCAACGTATTGTTGAAAGAGATTCGTTCGCTGGGTATCAACATCGAACTGGAAGACGAGTAATTCTCGCTCAAACAGGTCA
+
GGGGGGGGGGGGGGGGGGGGGGGGGGGGGGGGGGGGGGGGGGGGGGGGGGGDGGGGGGGGGGGGGGGGGGGGGGGGGGGGGGGGGGGGGGGGGGGGGGDGGGGGGGGGGGGGGGGGGGGGGGGGGGGGGGGGGGGGGGGGGGGGGGGGGGGGGGGGGGGGGGGGGGGGGGEGGGGGGGGFGGGGGGGGGGGGGGGFGFGGGGGGGGGFGGGGGDGFG>CGGGGCC<FGDGGGGFFGGGGGGGFGFFFFFFFFFFF?FF>>0@DAAFF<BFFFBAF?BFFBF
@M03461:520:000000000-LPCRK:1:1101:15689:1730 1:N:0:CAATCAGG+CAGAACTG
CGGATCCCCGATCCGTGGACTTGTCAGCGACTGAGGAAACAGACGACCGGCGGGCTGAGGAATAGTTGAACAGGGACCTCAGCATATGGTAATGCAGGAAATGCTCACCGTTAAGTCTGATGACGTGAACGGTCGTACCAAGATGTATAAAAACATCGTGGACGGCAACCATCAGATGGAGCCGGGCATGCCAGAATCCTTCAACGTATTGTTGAAAGAGATTCGTTCGCTGGGTATCAACATCGAACTGGAAGACGAGTAATTCTCGCTCAAACAGGTCACTT
+
GGGGGGGGGGGGGGGGGGGGGGGGGGGGGGGGGGGGGGGGGGGGGGGGGGGGGGGGGGGGGGGGGGGGGGGGGGGGGGGGGGGGGGGGGGGGGGGGGGGGGGGGGGGGGGGGGGGGGGGGGGGGGGGGGGGGGGGGGGGGGGGGGGGGGGGGGGGGGGGGGGGGGGGGGGGGGGGGGGGGGGGGGGGGGGGGGGGGGGGGGGGGGGGGGGGGGGGGGGGG4FGFDGGGG355C>@FGGGGGGFGFFFFFFFFFFFFFFFFFFFFFFF?B??FFBFFFFB0):A)
@M03461:520:000000000-LPCRK:1:1101:10932:1748 1:N:0:CAATCAGG+CAGAACTG
CGGATCCCCGATCCGTGGACTTGTCAGCGACTGAGGAAACAGACTTAGGATTTGCTGAGGACTTTAACTAAAAGGACCTCAGCATGGACTATTGCAAGAAATGCTCACCGTTAAGTCTGATGACGTGAACGGTCGTACCAAGATGTATAAAAACATCGTGGACGGCAACCATCAGATGGAGCCGGGCATGCCAGAATCCTTCAACGTATTGTTGAAAGAGATTCGTTCGCTGGGTATCAACATCGAACTGGAAGACGAGTAATTCTCGCTCAAACAGGTCA
+
GGGGGGGGGGGGGGGGGGGGGGGGGGGGGGGGGGGGGGGGGGGGGGGGGGGGGGGGGGGGGGGGGGGGGGGGGGGGGGGGGGGGGGGGGGGGGGGGGGGGGGGGGGGGGGGGGGGGGGGGGGGGGGGGGGGGGGGGGGGGGGGGGGGGGGGGGGGGGGGGGGGGGGGGGGGGGGGGGGGGGGGGGGGGGGGGGGGGGGGGGGGGGGGGGGGGGGGGGGGGGGFGGGGGGGGGGFFGCGGGGGFGFFFFF7FFFFFFFFEEBFADFFFFF<?FFFFFBFFFF
@M03461:520:000000000-LPCRK:1:1101:13156:1750 1:N:0:CAATCAGG+CAGAACTG
CGGATCCCCGATCCGTGGACTTGTCAGCGACTGAGGAAACAGACCCTCTTGTGCTGAGGTTTTGGCAAATCATCGCCTCAGCATCAAATAGTGCAGGAAATGCTCACCGTTAAGTCTGATGACGTGAACGGTCGTACCAAGATGTATAAAAACATCGTGGACGGCAACCATCAGATGGAGCCGGGCATGCCAGAATCCTTCAACGTATTGTTGAAAGAGATTCGTTCGCTGGGTATCAACATCGAACTGGAAGACGAGTAATTCTCGCTCAAACAGGTCACTGC
+
GGGGGGGGGGGGGGGGGGGGGGGGGGGGGGGGGGGGGGGGGGGGGGGGGGGGGGGGGGGGGGGGGGGGGGGGGGGGGGGGGGGGGGGGGGGGGGGGGGGGGGGGGGGGGGGGGGGGGGGGGGGGGGGGGGGGGGGGGGGGGGGGGGGGGGGGGGGGGGGGGGGGGGGGGGGGGGGGGGGGGGGGGGGGGGGGGGGGGGGGGGGGGGGGGGGGGGGGGGGGGGGGGGGGGGGGGFFGGGGGGGFGFFFFFFFFFFFFFBDFAFFFFFFFFFBFFFFFBFFFBFF7
@M03461:520:000000000-LPCRK:1:1101:15275:1758 1:N:0:CAATCAGG+CAGAACTG
CGGATCCCCGATCCGTGGACTTGTCAGCGACTGAGGAAACAGACAAACGGGGAGCTGAGGAAACCACGCAGGTGTACCTCAGCAGGATACACTGCAGGAAATGCTCACCGTTAAGTCTGATGACGTGAACGGTCGTACCAAGATGTATAAAAACATCGTGGACGGCAACCATCAGATGGAGCCGGGCATGCCAGAATCCTTCAACGTATTGTTGAAAGAGATTCGTTCGCTGGGTATCAACATCGAACTGGAATACGAGTAATTCTCGCTCAAACAGGTCA
+
EFGEGGGFGEGGGGFGGGFGGGGGGFGGGCFGGGGGGGGGGGFGGGFGDGGGGGGGGGGGFCFFGGGCC7F::FFFGGFGGGGGGGDFFGGGGGCGGGGAFFGGGGFGGGGGGGGGGCDGGGGFFGGGGGGGGGGGDFEFFFFGFFFFGGGGFGGFFFFGGGGCEGGGGGGGGGGFGF68:FEGGGGGGGGGGGGG?EGGGFFFFDF*<EGGGGEEFFFDGGGCDFGGGGDEGFFGGGGGFDFCBFFFFFFF6*14?F7<:FBFFFABFF?BBAFF??DBB
@M03461:520:000000000-LPCRK:1:1101:11474:1767 1:N:0:CAATCAGG+CAGAACTG
CGGATCCCCGATCCGTGGACTTGTCAGCGACTGAGGAAACAGACTTCTTTCATGCTGAGGGGACAGTCCTTTCATGCCTCAGCTCAATTTGTGCAGGAAATGCTCACCGTTAAGTCTGATGACGTGAACGGTCGTACCAAGATGTATAAAAACATCGTGGACGGCAACCATCAGATGGAGCCGGGCATGCCAGAATCCTTCAACGTATTGTTGAAAGAGATTCGTTCGCTGGGTATCAACATCGAACTGGAAGACGAGTAATTCTCGCTCAAACAGGTCACTGC
+
GGGGGGGGGGGGGGGGGGGGGGGGGGGGGGGGGGGGGGGGGGGGGGGGGGGGGGGGGGGGGGGGGGGGGGGGGGGGGGGGGGGEGGGGGGGGGGGGGGGGGGGGGGGGGFGGGGGGGFCGGGGGGGGGGGGGGGGGGGGGGGFGGGGGGGGFGGFGGGGGGGGGGGGGGGGGGGGGGGGGFGGGGGGGFGGGGGGGGGGGGGGGGGGGGGGGGGGGGGGGGGGGGGGGGGGGGFFFGGFGGGFGF@FFF:@FF>F?;>EFBFFFFF??B?9BA>:?05:?:AA<
@M03461:520:000000000-LPCRK:1:1101:12135:1772 1:N:0:CAATCAGG+CAGAACTG
CGGATCCCCGATCCGTGGACTTGTCAGCGACTGAGGAAACAGACTCCTCTAAGGCTGAGGGTTTCAACATTGGATTCCTCAGCGTACTCAAGTGCAGGAAATGCTCACCGTTAAGTCTGATGACGTGAACGGTCGTACCAAGATGTATAAAAACATCGTGGACGGCAACCATCAGATGGAGCCGGGCATGCCAGGATCCTTCAACGTATTGTTGAAAGAGATTCGTTCGCTGGGTATCAACATCGAACTGGAAGACGAGTAATTCTCGCTCAAACAGGTCACTT
+
GGGGGGGGGGGGGGGGGGGGGGGGGGGGGGGGGFGGGGGGGGGGGGGGGGGGGGGGGGGGGGGGGGGGGGGGGGGGGGGGGGGGGGGGGGGGGGGGGGGGGGGGGGGGGGGGGGGGGGGGGGGGGGGGGGGGGGGGGGGGGGGGGGGGGGGGGGGGGGGGGGGGGGGGGGGGGGGGGGGGGGGGGGGGCFGGGGGGGGGGGGGGGGGCFGFGGGGGGFGGGGGGGFFGGGGGGFFFFGGGGGFF@FFFFFFFFFFF:DB@FFFFFFFFF:?9?D?6:6A?:?A)
@M03461:520:000000000-LPCRK:1:1101:9925:1777 1:N:0:CAATCAGG+CAGAACTG
CGGATCCCCGATCCGTGGACTTGTCAGCGACTGAGGAAACAGACGAGTGATGGGCTGAGGACCTTAATGAGTACATCCTCAGCCAAGTGGATTGCAGGAAATGCTCACCGTTAAGTCTGATGACGTGAACGGTCGTACCAAGATGTATAAAAACATCGTGGACGGCAACCATCAGATGGAGCCGGGCATGCCAGAATCCTTCAACGTATTGTTGAAAGAGATTCGTTCGCTGGGTATCAACATCGAACTGGAAGACGAGTAATTCTCGCTCAAACAGGTCA
+
GGGGGGGGGGGGGGGGGGGGGGGGGGGGGGGGGGGGGGGGGGGGGGGGGGGGGGGGGGGGGGGGGGGGGGGGGGGGGGGGGGGGGGGGGGGGGGGGGGGGGGGGGGGGGGGGGGGGGGGGGGGGGGGGGGGGGGGGGGGGGGGGGGGGGGCGGGGGGGGGGGGGGGGGGGGGGGGGGGGGGGGGGGGGGGGGGGGGGGGGGGGGGGGGGGGGGGGGGGGGGGGGGGGGGGGGGDFGGGGGGGFGFFFFFFFFFFFFFB:DBFFFFFFF:?FFFAFFF?B?F
@M03461:520:000000000-LPCRK:1:1101:14445:1822 1:N:0:CAATCAGG+CAGAACTG
CGGATCCCCGATCCGTGGACTTGTCAGCGACTGAGGAAACAGACGAGTGCAAAGCTGAGGGGGCCCATTCTGGCTGCCTCAGCAACTCGATTTGCAGGAAATGCTCACCGTTAAGTCTGATGACGTGAACGGTCGTACCAAGATGTATAAAAACATCGTGGACGGCAACCATCAGATGGAGCCGGGCATGCCAGAATCCTTCAACGTATTGTTGAAAGAGATTCGTTCGCTGGGTATCAACATCGAACTGGAAGACGAGTAATTCTCGCTCAAACAGGTCA
+
GGGGGGGGGGGGGGGGGGGGGGGGGGGGGGGGGGGGGGGGGGGGGGGGGGGGGGGGGGGGGGGGGGGGGGGGGGGGGGGGGGGGGGGGGGGGGGGGGGGGGGGGGGGGGGFFGGGGGGGGGGGGGGGGGGGGGGGGGGGGGGGGGGGGGGGGGGGGGGGFEGGGGGGGGGGGGGGGGGGGCGGGGGGGGFFGGGGGGGGGGGGGGGGGFGGGGGGFGFG4<CGFGGFGGGGGGFFGGGGGGGFGFFFF@DFFFF)8?DFB<FFFF448?2:>D28??BA3:
@M03461:520:000000000-LPCRK:1:1101:20586:1870 1:N:0:CAATCAGG+CAGAACTG
CGGATCCCCGATCCGTGGACTTGTCAGCGACTGAGGAAACAGACGTGAAAGCTGCTGAGGGATCAATACGGTCAATCCTCAGCGGAGCGGTATGCAGGAAATGCTCACCGTTAAGTCTGATGACGTGAACGGTCGTACCAAGATGTATAAAAACATCGTGGACGGCAACCATCAGATGGAGCCGGGCATGCCAGAATCCTTCAACGTATTGTTGAAAGAGATTCGTTCGCTGGGTATCAACATCGAACTGGAAGACGAGTAATTCTCGCTCAAACAGGTCC
+
GGGGGGGGGGGGGGGGGGGGGGGGGGGGGGGGGGGGGGGGGGGGGGGGGGGGGGGGGFGGGGFGGGGGGGGGGGGGGGGGGGGGGGGGGGGGGGGGGGGGGGGGGGGGGGGGGGGGGGGFGGGGGGGGGGGGGGGGGGGGGGGGGGGGGGGGGGGGGGGGGGGGGGGGGGGGGGGGGGGGGGGGGGGGGGGGGGGFGFFGGCFGGGGGGGGGGGGGGFFGGGGGGFGGGGGGGFFGGGGGGGFGFFFFFFFFFFFFFFFE<F<AAFFF:?FFFA<B:?A0)
@M03461:520:000000000-LPCRK:1:1101:7839:1885 1:N:0:CAATCAGG+CAGAACTG
CGGATCCCCGATCCGTGGACTTGTCAGCGACTGAGGAAACAGACGGCAGGCTGGCTGAGGAATAATCGAGGCCACACCTCAGCTGTATTTATTGCAGGAAATGCTCACCGTTAAGTCTGATGACGTGAACGGTCGTACCAAGATGTATAAAAACATCGTGGACGGCAACCATCAGATGGAGCCGGGCATGCCAGAATCCTTCAACGTATTGTTGAAAGAGATTCGTTCGCTGGGTATCAACATCGAACTGGAAGACGAGTAATTCTCGCTCAAACAGGTCA
+
GGGGGGGGGGGGGGGGGGGGGGGGGGGGGGGGGGGGGGGGGGGGGGGGGGGGGGGGGGGGGGGGGGGGGFCGGGGGGGGGGGGGGGGEGGGGGGGGGGGGGGGGGGGGGGGGGGGGGGGGGGGGGGGGGGGGGGGGGGGGGGGFGGGGGGGGGGGGGGGGGGGEGGGGGGGGGGGGGGFGFGGGCEGGFCFGGGGGGGGGFGGGGGGGGGGGGGGGGGGGGGGGG<CGGGGGG>FGGDFGGGFGFFFFFF?FFFFFFEDFBFFFFFFBFF?>BB<6:?F::
@M03461:520:000000000-LPCRK:1:1101:21393:1917 1:N:0:CAATCAGG+CAGAACTG
CGGATCCCCGATCCGTGGACTTGTCAGCGACTGAGGAAACAGACTGAAAAGTTGCTGAGGCAGTTTGTAAGTATGGCCTCAGCCTAGTCTAATGCAGGAAATGCTCACCGTTAAGTCTGATGACGTGAACGGTCGTACCAAGATGTATAAAAACATCGTGGACGGCAACCATCAGATGGAGCCGGGCATGCCAGAATCCTTCAACGTATTGTTGAAAGAGATTCGTTCGCTGGGTATCAACATCGAACTGGAAGACGAGTAATTCTCGCTCAAACAGGTCA
+
GGGGGGFGGGGGGGGGGGGGGGGGGGGGGGGGGGGGGGGGGFGF<EFFEGGGGFGGGGGGGDCFCEFGGGGGGGGGGGGGGGGGGGGGGAFGGGGFDGGGFGFGGGGGGGGGCFGGGGGGFGGGGGCFGGGGGGGGGGGGGGGGFEEGGFGGGGGGGGGFGGGGGDGGGGGGGGGGGGGGFGGGGGEGGGGGGGGGGGGGGFFGFEG=GGG?FFGGGFC84CFDD>FGGGGGG>FE*:7:FC<FDF@>>B4FFFFF?>BD?FAFAF2336<F?BFF?BA33
@M03461:520:000000000-LPCRK:1:1101:22641:1939 1:N:0:CAATCAGG+CAGAACTG
CGGATCCCCGATCCGTGGACTTGTCAGCGACTGAGGAAACAGACTTATATAAAGCTGAGGAAGCCCGCGTCAGGATCCTCAGCAATGGCATGTGCAGGAAATGCTCACCGTTAAGTCTGATGACGTGAACGGTCGTACCAAGATGTATAAAAACATCGTGGACGGCAACCATCAGATGGAGCCGGGCATGCCAGAATCCTTCAACGTATTGTTGAAAGAGATTCGTTCGCTGGGTATCAACATCGAACTGGAAGACGAGTAATTCTCGCTCAAACAGGTCA
+
GGGGGGGGGGGGGGGGGGGGGGGGGGGGGGGGGGGGGGGGGGGGGGGGGGGGGGGGGGGGGGEGGGGGGGGGGGGGGGGGGGGGGGGGGGGGGGGGGGGGGGGGGGGGGGGGGGGGGGGGGGGGGGGGGGGGGGGGGGGGGGGGGGGGGGGGGGGGGGGGGGGGGGGGGGGGGGGGGGGGGGGGGGGEGFGGGGFGGGGGGGGGGGGGGGGFGGGGGGGGGGGGGGGGGGGGGFFFGGGGGGFGFFF@@?FFF4<?BFFFFFFFA?D????FFFF60:D>B
@M03461:520:000000000-LPCRK:1:1101:14131:1940 1:N:0:CAATCAGG+CAGAACTG
CGGATCCCCGATCCGTGGACTTGTCAGCGACTGAGGAAACAGACGGTTGAACTGCTGAGGGCAACAAGCGACCCTGCCTCAGCTGGGTTCATTGCAGGAAATGCTCACCGTTAAGTCTGATGACGTGAACGGTCGTACCATGATGTATAAAAACATCGTGGACGGCAACCATCAGATGGAGCCGGGCATGCCAGAATCCTTCAACGTATTGTTGAAAGAGATTCGTTCGCTGGGTATCAACATCGAACTGGAAGACGAGTAATTCTCGCTCAAACAGGTCA
+
GGGGGGGGGGGGGGGGGGGGGGGGGGGGGGGGGGGGGGGGGGGGGGGGGGGGGGGGGGGGGGGGGGGGGGGGGGGGGGGGGGGGGGGGGGGGGGGGGGGGGGGGGGGGGGGGGGGGGGGGGGGGGGGGGGGGGGGGGGGGGGGGGGGFGGGGGGGGGGGGGGGGGGGGGGGGGGGGGGGGGGGGGGGGGGGGGGGGGGGGGGGGGGGGGGGGGGGGGGGGGGGGGGGGGGGGGFFGGGGGGGFGFFFFFFFFFFFBFFFFF?ABFFBFFBFFBFFF?BFFF
@M03461:520:000000000-LPCRK:1:1101:11102:1958 1:N:0:CAATCAGG+CAGAACTG
CGGATCCCCGATCCGTGGACTTGTCAGCGACTGAGGAAACAGACACACTTGGCGCTGAGGACGGTATAGAAAAGTCCCTCAGCTCTCATGATTGCAGGAAATGCTCACCGTTAAGTCTGATGACGTGAACGGTCGTACCAAGATGTATAAAAACATCGTGGACGGCAACCATCAGATGGAGCCGGGCATGCCAGAATCCTTCAACGTATTGTTGAAAGAGATTCGTTCGCTGGGTATCAACATCGAACTGGAAGACGAGTGATTCTCGCTCAAACAGGTCA
+
GGGGGGGGGGGGGGGGGGGGGGGGGGGGGGGGGGGGGGGGGGGGGGGGGGGGGGGGGGGGGGGGGGGGGGGGGGGGGGGGGGGGGGGGGGGGGGGGGGGGGGGGGGGGGGGGGGGGGGGGGGGGGGGGGGGGGGGGGGGGGGGGGGGGGGGGGGGGGGGFGGGGGGGGGGGGGGGGGGGGFGGGGGGGGGGGDFGGGGGGGGGGFDGGGGGGGGGGGGGGGGGGGGGGGGGEGFFGDGGGGGFGFFFFFFFFFFFFB>@FFF<FF4)48,49BAFFFBFFF
@M03461:520:000000000-LPCRK:1:1101:8122:1959 1:N:0:CAATCAGG+CAGAACTG
CGGATCCCCGATCCGTGGACTTGTCAGCGACTGAGGAAACAGACCAATGCCCGGCTGAGGCTTATTTGGCTCAGCTCCTCAGCATTCGTTCATGCAGGAAATGCTCACCGTTAAGTCTGATGACGTGAACGGTCGTACCAAGATGTATAAAAACATCGTGGACGGCAACCATCAGATGGAGCCGGGCATGCCAGAATCCTTCAACGTATTGTTGAAAGAGATTCGTTCGCTGGGTATCAACATCGAACTGGAAGACGAGTAATTCTCGCTCAAACAGGTCA
+
GGGGGGGGGGGGGGGGGGGGGGGGGGGGGGGGGGGGGGGGGGGGGGGGGGGGGGGGGGGGGGGGGGGGGGGGGGGGGGGGGGGGGGGGGGGGGGGGGGGGGGGGGGGGGGGGGGGGGGGGGGGGGGGGGGGGGGGGGGGGGGGGGFGGGGGGGGGGGGGGGGGGGGGGGGGGGGGGGGGGGGGGGGGGGGGGGGGGGGGGGGGGFGGGGGGGGGGDFGGGGGGGGGGGGGGGGFFGGGGGFGFGFFFFFF?FFFF<?EFFFB>BFFF?FBFFFAFBFFF:7
@M03461:520:000000000-LPCRK:1:1101:9600:2007 1:N:0:CAATCAGG+CAGAACTG
CGGATCCCCGATCCGTGGACTTGTCAGCGACTGAGGAACAGACGACAAATCCGCTGAGGCATAGTCCAGACAGTACCTCAGCTCGTTAACTTGCAGGAAATGCTCACCGTTAAGTCTGATGACGTGAACGGTCGTACCAAGATGTATAAAAACATCGTGGACGGCAACCATCAGATGGAGCCGGGCATGCCAGAATCCTTCAACGTATTGTTGAAAGAGATTCGTTCGCTGGGTATCAACATCGAACTGGAAGACGAGTAATTCTCGCTCAAACAGGTCACTGC
+
GGGGGGGGGGGGGGGGGGGGGGGGGGGGGGGGGGGGGGGGGGGGGGGGGGGGGGGGGGGGGGGGGGGGGGGGGGGGGGGGGGGGGGGGGGGGGGGGGGGGGGGFGGGGGGGGGGGGGGGGGGGGGGGGGGGGGGGGGGGGGGGGGGGGGGGGGGGGGGGGGGGGGGGGGGGGGGGGGGGGGGGGGGGGGGGGGGGFGGGGGGGGGGGGGGGGGGGGGGGGGGGGGGGGGDDGGFFGGGGGGGFDFFFFFBFFFF??FFDFA?<AA?346?FFBDFF?A07>AA2
@M03461:520:000000000-LPCRK:1:1101:15949:2008 1:N:0:CAATCAGA+CAGAACTG
CGGATCCCCGATCCGTGGACTTGTCAGCGACTGAGGAAACAGACTAATATAATGCTGAGGATCGAAAGACGGTACACCTCAGCAATGAAAAGTGCAGGAAATCTCACCGTTAAGTCTGATGACGTGAACGGTCGTACCAAGATGTATAAAAACATCGTGGACGGCAACCATCAGATGGAGCCGGGCATGCCAGAATCCTTCAACGTATTGTTGAAAGAGATTCGTTCGCTGGGTATCAACATCGAACTGGAAGACGAGTAATTCTCGCTCAAACAGGTCACTGC
+
GGGGGGGGGGGGGGGGGGGGGGGGGGGGGGGGGGGGGGGGGGGGGGGG9FEGGGGGGGGGGGGGGGGGGGGEGGGGGGGGGGGGGGGGGGGGGGGGGGGGGGGGGGGGGGGGGGGGGGGGGGGGGGGGGGGGGGGGGGGGGGGGGGGGGGGGGGGGGGGGGGGGGGGGGGGGGGGGGGFFGGGGGGGGGGGGGGGGGGGGGGGGGGGGGGGGGGGGGGGGGGGGGGGGGGGGGFFGGGFGFF?DFFFFFFFFFFFFFFEFFFFFFFFFB:9BAFBB:AFFFFF<
@M03461:520:000000000-LPCRK:1:1101:9339:2017 1:N:0:CAATCAGG+CAGAACTG
CGGATCCCCGATCCGTGGACTTGTCAGCGACTGAGGAAACAGACGGAGGGTAGGCTGAGGGTTTGACCATGTGCGCCCTCAGCGGTGAAACATGCAGGAAATGCTCACCGTTAAGTCTGATGACGTGAACGGTCGTACCAAGATGTATAAAAACATCGTGGACGGCAACCATCAGATGGAGCCGGGCATGCCAGAATCCTTCAACGTATTGTTGAAAGAGATTCGTTCGCTGGGTATCAACATCGAACTGGAAGACGAGTAATTCTCGCTCAAACAGGTCA
+
GGGGGGGGGGGGGGGGGGGGGGGGGGGGGGGGGGGGGGGGGGGGGGGGGGGGGGGGGGGGGGGGGGGGGGGGGGGGGGGGGGGGGGGGGGGGGGGGGGGGGGGGGGGGGGGGGGGGGGGGGGGGGGGGGGGGGGGGGGGGGGGGGGGGGGGGGGGGGGGGGGGGGGGGGGGGGGGGGGGGGGGGGGGGGGGGGGGGGGGGGGGGGGGGGGGGGGGGGGGGFFGFDFFGGGGDGFFGGGGGGGFGFFFFFFFFFFFFFEDEFFBAFFBFFFFFFFFF?:>BF
@M03461:520:000000000-LPCRK:1:1101:16558:2029 1:N:0:CAATCAGG+CAGAACTG
CGGATCCCCGATCCGTGGACTTGTCAGCGACTGAGGAAACAGACAGCAGGACAGCTGAGGTTGAGAACGGTTCTTACCTCAGCCTAAACTATTGAGGAAATGCTCACCGTTAAGTCTGATGACGTGAACGGTCGTACCAAGATGTATAGAAACATCGTGGACGGCAACCATCAGATGGAGCCGGGCATGCCAGAATCCTTCAACGTATTGTTGAAAGAGATTCGTTCGCTGGGTATCAACATCGAACTGGAAGACGAGTAATTCTCGCTCAAACAGGTCACTGC
+
GGGGGGGGGGGGGGGGGGGGGGGGGGGGGGGGGGGGGGGGGGGGGGGGGGGGGGGGGGGGGGGGGGGGGGGGGGGGGGGGGGGGGGGGGGGGGGGGGGGGGGGGGGGGGGGGGGGGGGGGGGGGGGGFGGGGGGGGGGGGGGGGGGGGGGGGGGGGGGGGCFGGGGGGGGGGGGGGGGGGGGGGGGDFFFGGGGGGGGGGGGGGGGGGGGGGGGGGGG6<FDFGGGGGGGGGG?@CDGGGCFFCFFFFFFFFFFF?BDEFFFFFBF<<<BFFFFF::ADFFBF7
@M03461:520:000000000-LPCRK:1:1101:9872:2046 1:N:0:CAATCAGG+CAGAACTG
CGGATCCCCGATCCGTGGACTTGTCAGCGACTGAGGAAACAGACTTATTATACGCTGAGGAACTTAACCACTGTAACCTCAGCTCTATAAGCTGCAGGAAATGCTCACCGTTAAGTCTGATGACGTGAACGGTCGTACCAAGATGTATAAAAACATCGTGGACGGCAACCATCAGATGGAGCCGGGCATGCCAGAATCCTTCAACGTATTGTTGAAAGAGATTCGTTCGCTGGGTATCAACATCGAACTGGAAGACGAGTAATTCTCGCTCAAACAGGTCA
+
GGGGGGGGGGGGGGGGGGGGGGGGGGGGGGGGGFGGGGGGGGGGGGGGGGGGGGGGGGGGGGGGGGGGGGGGGGGGGGGGGGGGGGGGGGGGGGGGGGGGGGGGGGGGGGGGGGGGGGGGGGGGGGGGGGGGGGGGGGGGGGGGGGGGGGGGGGGGGGGGGGGGGGGGGGGGGGGGGGGGGGGGGGGGGGGGGGGGGGGGGGGGGGGGGGGGGGFFFCGGGGGGGGGGGGGGGDFGGGGGGGFGFFFFFBFFFFFFFFF::F>AFFFBFFF>BFBBBFF?B
@M03461:520:000000000-LPCRK:1:1101:12490:2134 1:N:0:CAATCAGG+CAGAACTG
CGGATCCCCGATCCGTGGACTTGTCAGCGACTGAGGAAACAGACCAGCTTAAGGCTGAGGTAGCGTTATCACCGACCCTCAGCAGCTATCCATGCAGGAAATGCTCACCGTTAAGTCTGATGACGTGAACGGTCGTACCAAGATGTATAAAAACATCGTGGACGGCAACCATCAGATGGAGCCGGGCATGCCAGAATCCTTCAACGTATTGTTGAAAGAGATTCGTTCGCTGGGTATCAACATCGAACTGGAAGACGAGTAATTCTCGCTCAAACAGGTCA
+
GGGGGGGGGGGGGGGGGGGGGGGGGGGGGGGGGGGGGGGGGGGGGGGGGGGGFGGGGGGGG=CCF?FGGGGGGGGGGGGGGGGGGGGGGGGGGGGGGGGGGGGGGGGGGGFGGGGGGGGGGGGGGGGGGGGGGGGGGGGGGGGGGGGGGGGGGGGGGGGGGGGGGGGGGGGGGGGGGGGGGGGGGEGGF8EGGGGGGGDGGFGGGGGGGC7@FGEGGGCF4DGGGGGGGGGGGFF?*>FGGF@C@FFFFFFFF47:?E:54=A9AFFFF?B>FF>(3:A::
@M03461:520:000000000-LPCRK:1:1101:13382:2146 1:N:0:CAATCAGG+CAGAACTG
CGGATCCCCGATCCGTGGACTTGTCAGCGACTGAGGAAACAGACGTATGCTGGGCTGAGGGTCATATCTCTTTGCACCTCAGCATCGCACCCTGCAGGAAATGCTCACCGTTAAGTCTGATGACGTGAACGGTCGTACCAAGATGTATAAAAACATCGTGGACGGCAACCATCAGATGGAGCCGGGCATGCCAGAATCCTTCAACGTATTGTTGAAAGAGATTCGTTCGCTGGGTATCAACATCGAACTGGAAGACGAGTAATTCTCGCTCAAACAGGTCA
+
GGGGGGGGGGGGGGGGGGGGGGGGGGGGGGGGGGGGGGGGGGGGGGGGGGGGGGGGGGGGGGGGGGGGGGGGGGGGGGGGGGGGGGGGGGGGGGGGGGGGGGGGGGGGGGGGGGGGGGGGGGGGGGGGGGGGGGGGGGGGGGGGGGGGGGGGGGGGGGGGGGGGGGGGGGGGGGGGGGGFGGGGGGGGGGGGGGGGGGGGGGGGGGGGGGGGGGGGGGGGGGGGGFGGGGGGGFFGGGGGGGFGFFFFFFFFFFFF?EEDBFFFFFFFFFFFFFFBFBBFF
@M03461:520:000000000-LPCRK:1:1101:8451:2151 1:N:0:CAATCAGG+CAGAACTG
CGGATCCCCGATCCGTGGACTTGTCAGCGACTGAGGAAACAGACAAGGGTAGTGCTGAGGCTGAATCTATAGGCATCCTCAGCTTAAAATATTGCAGGAAATGCTCACCGTTAAGTCTGATGACGTGAACGGTCGTACCAAGATGTATAAAAACACCGTGGACGGCAACCATCAGATGGAGCCGGGCATGCCAGAATCCTTCAACGTATTGTTGAAAGAGATTCGTTCGCTGGGTATCAACATCGAACTGGAAGACGAGTAATTCTCGCTCAAACAGGTCA
+
GGGGGGGGGGGGGGGGGGGGGGGGGGGGGGGGGGGGGGGGGGGGGGGGGGGGGGGGGGGGGGGGGGGGGGGGCFGGGGGGGGGGGGGGGGGGGFGGGGGGGGGGGGGGGGGGGGGGGFGFGGGGGGGGGGGFGGGGGGGGGGFGGGGGGGGGGGGGGGGGEEG>EGEGGGGGGGGGGGGGDFGGGGGGGGGGGFF?ACGGGGGGGGGGGGGGGGGCFGGGGGGGGCGGGGGGGFFGGGFGGGFGFFFFF?:?FF>BF@FFFFFFFFFFF??>BAF133<>F
@M03461:520:000000000-LPCRK:1:1101:23525:2157 1:N:0:CAATCAGG+CAGAACTG
CGGATCCCCGATCCGTGGACTTGTCAGCGACTGAGGAAACAGACTTTTCAAACGCTGAGGTATGTACTGTCAGCATCCTCAGCAATGATATATGCAGGAAATGCTCACCGTTAAGTCTGATGACGTGAACGGTCGTACCAAGATGTATAAAAACATCGTGGACGGCAACCATCAGATGGAGCCGGGCATGCCAGAATCCTTCAACGTATTGTTGAAAGAGATTCGTTCGCTGGGTATCAACATCGAACTGGAAGACGAGTAATTCTCGCTCAAACAGGTCACTT
+
GGGGGGGGGGGGGGGGGG@FGGGGGGGGGGGGGFFGFGGGGGGGGGGGGGGGGGDGGGGGGGGGFGGGGGGGGGGGGGGGGGGGGGGGGGGGGGGGGGGGGGGGGGGGGGGGGGGGGGGGGGGGGGGGGGGGGGGGGGGGGGFGGGGGGGGGGGGFGGGGGGGGGGGGGGG?FGGGGGGGGGGGGGGEGGGGFDGGGGGGGGGGGGGGGGGGGGG7CGGGGGGGDGGGGDDEGFFGGGGGG65C:FFFF7??FFF7<<B7,=<BFFFFFB?FFFFFFFFFB:9)
@M03461:520:000000000-LPCRK:1:1101:9452:2158 1:N:0:CAATCAGG+CAGAACTG
CGGATCCCCGATCCGTGGACTTGTCAGCGACTGAGGAAACAGACTGCTCAGCCGCTGAGGTATAGTACACTATACACCTCAGCCGTTGCCGTTGCAGGAAATGCTCACCGTTAAGTCTGATGACGTGAACGGTCGTACCAAGATGTATAAAAACATCGTGGACGGCAACCATCAGATGGAGCCGGGCATGCCAGAATCCTTCAACGTATTGTTGAAAGAGATTCGTTCGCTGGGTATCAACATCGAACTGGAAGACGAGTAATTCTCGCTCAAACAGGTCA
+
GGGGGGGGGGGGGGGGGGGGGGGGGGGGGGGGGGGGGGGGGGGGGGGGGGGGGGGGGGGGGGGGGGGGGGGGGGGGGGGGGGGGGGGGGGGGGGGGGGGGGGGGGGGGGGGGGGGGGGGGGGGGGGGGGGGGGGGGGGGGGGGGGGGGGGGGGGGGGGGGGGGGGGGGGGGGGGGGGGGGGGGGGGGGGGGGGGGGGGGGGGGGGGGGGGGGGGGGGGGGGGGGGGGGGGGGGFFGGGGFGGFGFFFFFFFFFFFF?EDFFFFBAFFFFFFFFA?FB?F:?
@M03461:520:000000000-LPCRK:1:1101:13015:2163 1:N:0:CAATCAGG+CAGAACTG
CGGATCCCCGATCCGTGGACTTGTCAGCGACTGAGGAAACAGACTGGTAGCTTGCTGAGGGTTGAGCGATAATACACCTCAGCACCACGCGCTGCAGGAAATGCTCACCGTTAAGTCTGATGACGTGAACGGTCGTACCAAGATGTATAAAAACATCGTGGACGGCAACCATCAGATGGAGCCGGGCATGCCAGAATCCTTCAACGTATTGTTGAAAGAGATTCGTTCGCTGGGTATCAACATCGAACTGGAAGACGAGTAATTCTCGCTCAAACAGGTCA
+
GGGGGGGGGGGGGGGGGGGGGGGGGGGGGGGGFGGGGGGGGGGGGGGGGGGGGGGGGGGGGGGGGGGGGGGGGGGGGGGGGGGGGGGGGGGGGGGGGGGGGGGGGGGGGGGGGGGGGGGGFGGGGGGGGGGEFGGGGGGGGGGGFGGGGGGGGGGGGGGGGGGGGGGGGFGCGGCGGG8C66BEGGGGGGGGGGGGCFFGGGGG?E:CFGGFGFGG9F6FGGGGGFGGDD3C5>FFGGGFGGFGEFFFFBFFFFF??FFFFFFBAF<:?(8>)4><::A:?
@M03461:520:000000000-LPCRK:1:1101:8319:2165 1:N:0:CAATCGGG+CAGAACTG
CGGATCCCCGATCCGTGGACTTGTCAGCGACTGAGGAAACAGGCAGATGCATTGCTGAGGGTCTCAACCTGAAAAACCTCAGCTCAATCAGATGCAGGAAATGCTCACCGTTAAGTCTGATGACGTGAACGGTCGTACCAAGATGTATAAAAACATCGTGGACGGCAACCATCAGATGGAGCCGGGCATGCCAGAATCCTTCAACGTATTGTTGAAAGAGATTCGTTCGCTGGGTATCAACATCGAACTGGAAGACGAGTAATTCTCGCTCAAACAGGTCA
+
GGGGGGGGGGGGGGGGGGGGGGGGGGGGGGGGGGGGGGGGGGGGGGGGGGGGGGGGGGGGGGGGGGGGGGGGGGGGGGGGGGGGGGGGGGGGGGGGGGGGFGGGGGGGGGGGGGGGGGGGGGGGGGGGGGGEGGGGGGGGGGGGGGGGGGGGGGGGGGGGGGGGGGGGGGGGGGGGGGGGGGGGGGGGGGGGGGGGGGGGGGGGGGGGGGGGGGGGGGGGGGGGGCGGGGGDGFFGGGGGGGFG:FFFFB4FF?FB?@>DBFB>BF93<<09?A>:?(53?
@M03461:520:000000000-LPCRK:1:1101:24066:2166 1:N:0:CAATCAGG+CAGAACTG
CGGATCCCCGATCCGTGGACTTGTCAGCGACTGAGGAAACAGACACATCGTGCGCTGAGGAGCAATTACGAATTCACCTCAGCAGAGAGTATTGCAGGAAATGCTCACCGTTAAGTCTGATGACGTGAACGGTCGTACCAAGATGTATAAAAACATCGTGGACGGCAACCATCAGATGGAGCCGGGCATGCCAGAATCCTTCAACGTATTGTTGAAAGAGATTCGTTCGCTGGGTATCAACATCGAACTGGAAGACGAGTAATTCTCGCTCAAACAGGTCA
+
GGGGGGGGGGGGGGGGGGGGGGGGGGGGGGGGGGGGGGGGGGGGGGGGGGGGGGGGGGGGGGGGGGGGGGGGGGGGGGGGGGGGGGGGGGGGGGGGGGGGGGGGGGGGGGGGGGGGGGGGGGGGGGGGGGGGGGGGGGGGGGGFGGGGGGGGGGGGGGGGGGGGGGGGGGGGGGGGFGGGGGGGGGGGGGGGGGGGGGGGGGGGGGGGGGGGGGFGGGGGGGGCDFGGGDGGGFFGGGGGGGFGFFFFFFFFFFFF?D@BBFBAFFFF:8:FDFFFFFFFF
@M03461:520:000000000-LPCRK:1:1101:10506:2173 1:N:0:CAATCAGG+CAGAACTG
CGGATCCCCGATCCGTGGACTTGTCAGCGACTGAGGAAACAGACTATAAAGTAGCTGAGGCTATGCTCTTTAGGAGCCTCAGCTGTATTAGATGCAGGAAATGCTCACCGTTAAGTCTGATGACGTGAACGGTCGTACCAAGATGTATAAAAACATCGTGGACGGCAACCATCAGATGGAGCCGGGCATGCCAGAATCCTTCAACGTATTGTTGAAAGAGATTCGTTCGCTGGGTATCAACATCGAACTGGAAGACGAGTAATTCTCGCTCAAACAGTTCA
+
GGGGGGGGGGGGGGGGGGGGGGGGGGGGGGGGGGGGGGGGGGGGGGGGGGGGGGGGGGGGGGGGGGGGGGGGGGGGGGGGGGGGGGGGGGGGGGGGGGGGGGGGGGGGGGGGGGGGGGGGGGGGGGGGGGGGGGGGGGGGGCEFGFDFFGGGF=FFFGGGEFGGGGGGGGGGGGGGGGGGGGGGGEGGGFGGGGGGGGGGGGGFCCGGGFGGGGGGGGGGFGFGGCCGGGGEG3AFGDFCDFFF:FFFFFFF@FFBF:B>??AAFFFB?0.7><?FF)6))
@M03461:520:000000000-LPCRK:1:1101:23726:2179 1:N:0:CAATCAGG+CAGAACTG
CGGATCCCCGATCCGTGGACTTGTCAGCGACTGAGGAAACAGACGAATTAGATGCTGAGGCAACATCGAGGGCCTGCCTCAGCAAAAATAATTGCAGGAAATGCTCACCGTTAAGTCTGATGACGTGAACGGTCGTACCAAGATGTATAAAAACATCGTGGACGGCAACCATCAGATGGAGCCGGGCATGCCAGAATCCTTCAACGTATTGTTGAAAGAGATTCGTTCGCTGGGTATCAACATCGAACTGGAAGACGAGTAATTCTCGCTCAAACAGGTCA
+
GGGGGGGGGGGGGGGGGGGGGGGGGGGGGGGGGGGFGGGGGGGGGGGGFFGGGGGGGGG,CFGGGEGGGGGGGGGGGGCFGGGGGGGGGGGGGGGGGGGGGGGGGGGGGGGGGGGGGGGGGGGGGGGGGGGGGGGGGGGGGGFGGGGGGGGGGGGGGGGGGGGGGGGGGGDFGGGGGGGGGGGGGGDGGGGGGGGGGGGGGGFGGGGGGGGGGGGDEGGGGGGGG<7FGGGGGFFGFFFGFFFGDF@FFFFFFF53<EB34@AFFFAFF0<FFFFFFBFFB
@M03461:520:000000000-LPCRK:1:1101:9454:2196 1:N:0:CAATCAGG+CAGAACTG
CGGATCCCCGATCCGTGGACTTGTCAGCGACTGAGGAAACAGACAGCACTCGGGCTGAGGACATCAAAGCTGTAACCCTCAGCGTCTATTTGTGCAGGAAATGCTCACCGTTAAGTCTGATGACGTGAACGGTCGTACCAAGATGTATAAAAACATCGTGGACGGCAACCATCAGATGGAGCCGGGCATGCCAGAATCCTTCAACGTATTGTTGAAAGAGATTCGTTCGCTGGGTATCAACATCGAACTGGAAGACGAGTAATTCTCGCTCAAACAGGTCA
+
GGGGGGGFGGGGGGGGGGEGGGGGGFGGGGGGEEGGGGGGGGGGGGGGGGGGGGGGGGGGGGGGGGGGGGGGGGGGGGFFGGGEBFGGGGGGGGGGGGGGGGGGEDGGGGGGGGGGGGGGGGGGGGGGGGGGGGGGGGGGG@F<FGGFGFFCGEGGGGGGGGGGGGGGGGGGGCGFGGFGGGGGGGGGGGGGGFGGGGEGGGGGGGGGGGGFGGGCFF?FFFGGDFFGGDGEEDFGFGGGGGFGFFFFFFFFF452?>FFFFF<AFFFFBFFFBFFB:DF?
@M03461:520:000000000-LPCRK:1:1101:8911:2215 1:N:0:CAATCAGG+CAGAACTG
CGGATCCCCGATCCGTGGACTTGTCAGCGACTGAGGAAACAGACAGATTTATCGCTGAGGCTTGAAAGCTTACATTCCTCAGCTTCCCATATTGCAGGAAATGCTCACCGTTAAGTCTGATGACGTGAACGGTCGTACCAAGATGTATAAAAACATCGTGGACGGCAACCATCAGATGGAGCCGGGCATGCCAGAATCCTTCAACGTATTGTTGAAAGAGATTCGTTCGCTGGGTATCAACATCGAACTGGAAGACGAGTAATTCTCGCTCAAACAGGTCA
+
GGGGGGGGGGGGGGGGGGGGGGGGGGGGGGGGGGGGGGGGGGGGGGGGGGGGGGGGGGGGGGGGGGGGGGGGGGGGGGGGGGGGGGGGGGGGGGGGGGGGGGGGGGGGGGGGGGGGGGGGGGGGGGGGGGGGGGGGGGGGGGGGGGGGGGGGGGGGGGGGGGGGGGGGEGGGGGGGGGGGGGGGGGGGGGGGGGGGGGGGGGGGGGGGGGGFGGGGGGGGGGGGGGGGGGGGGFFGGGGGGGFGFFFFFBFFFFFFFFFFFFFFFFFFFFFFFFFFF?BFF
@M03461:520:000000000-LPCRK:1:1101:22096:2244 1:N:0:CAATCAGG+CAGAACTG
CGGATCCCCGATCCGTGGACTTGTCAGCGACTGAGGAAACAGACTATGGATAGGCTGAGGTTCTGTACATTGAATTCCTCAGCTTTCAATTATGCAGGAAATGCTCACCGTTAAGTCTGATGACGTGAACGGTCGTACCAAGATGTATAAAAACATCGTGGACGGCAACCATCAGATGGAGCCGGGCATGCCAGAATCCTTCAACGTATTGTTGAAAGAGATTCGTTCGCTGGGTATCAACATCGAACTGGAAGACGAGAAATTCTCGCTCAAACAGGTCA
+
GGGGGGGGGGGGGGGGGGGGGGGGGGGGGGGGGGGGGGGGGGGGGGGGGGGGGGGGGGGGGGGGGGGGGGGGGGGGGGGGGGGGGFGGGGGGGGGGGGGGGGGGGGGGGGFGGGGGGGGGGGGGGGGGGGGGGGGGGGGGGGGGGGGGGGGGGGGGGGGGGGGGGGGGGGGFGGGGGGGCFGGGGGGGGGGGGGGGGGFGGGGGGGGGCFF7FFF?FFGGGGGGGGGCCDDGGFFGGGGGGGFGFFFFFBFF:?FFBF@F<;<ABFFF??BFFFFFBFFFF
@M03461:520:000000000-LPCRK:1:1101:8508:2248 1:N:0:CAATCAGG+CAGAACTG
CGGATCCCCGATCCGTGGACTTGTCAGCGACTGAGGAAACAGACAATATCAGCGCTGAGGTTGCCTTAATGAGTTACCTCAGCTTTTTATAATGCAGGAAATGCTCACCGTTAAGTCTGATGACGTGAACGGTCGTACCAAGATGTATAAAAACATCGTGGACGGCAACCATCAGATGGAGCCGGGCATGCCAGAATCCTTCAACGTATTGTTGAAAGAGATTCGTTCGCTGGGTATCAACATCGAACTGGAAGACGAGTAATTCTCGCTCAAACAGGTCA
+
GGGGGGGGGGGGGGGGGGGGGGGGGGGGGGGGGFGGGGGGGGGGGGGGGGGGGGGGGGGGGGGGGGGGGGGGGGGGGGGGGGGGGGGGGGGGGGGGGGGGGGGGGGGGGGGGGGGGGGGGGGGGGGGGGGGGGGGGGGGGGGGGGGGGGGGGGGGGGGGGGGGGGGGGGGGGGGGGGGGGGGGGGGGGGGGGGGGGGGGGGGGGGGGGGGGGGGGGGGGGGGGGGGGGGGGGGFFGFGGGGGFGFFFFFFFFF?FBFFFFFFFBAFFFFFFFFFFFFFA7?
@M03461:520:000000000-LPCRK:1:1101:20055:2265 1:N:0:CAATCAGG+CAGAACTG
CGGATCCCCGATCCGTGGACTTGTCAGCGACTGAGGAAACAGACGTAAAACGCGCTGAGGAGTCATAACACTTTCTCCTCAGCGGTGTAGGATGCAGGAAATGCTCACCGTTAAGTCTGATGACGTGAACGGTCGTACCAAGATGTATAAAAACATCGTGGACGGCAACCATCAGATGGAGCCGGGCATGCCAGAATCCTTCAACGTATTGTTGAAAGAGATTCGTTCGCTGGGTATCAACATCGAACTGGAAGACGAGTAATTCTCGCTCAAACAGGTCA
+
GGGGGGGGGGGGGGGGGGGGGGGGGGGGGGGGGGGGGGGGGGGGGGGGGGGGGGGGGGGGGGFGGGGGGGGGGGGGGGGGGGGGGGGGGGGGGGGGGGGGGGGGGGGGGGFGGGGGGGGGGGGGGGGGGGGGGGGGGGGGGGGGGGGGGGGGGGGGGGGGGGGGGGGGGGGFGGGGGGGGGGGGGGGGGGGGGGGGGGGGGGGGGGGGGGGGGGGGGGGGGGGFGDGGGGGGGFFGGGGGGGFGFFFFFF?FFFFFFFFFFFFFFFFF??FFFFB?F?2)3
@M03461:520:000000000-LPCRK:1:1101:7216:2272 1:N:0:CAATCAGG+CAGAACTG
CGGATCCCCGATCCGTGGACTTGTCAGCGACTGAGGAAACAGACATGAATCCTGCTGAGGCGGGAGGGCACATACGCCTCAGCATAATAGCTTGCAGGAAATGCTCACCGTTAAGTCTGATGACGTGAACGGTCGTACCAAGATGTATAAAAACATCGTGGACGGCAACCATCAGATGGAGCCGGGCATGCCAGAATCCTTCAACGTATTGTTGAAAGAGATTCGTTCGCTGGGTATCAACATCGAACTGGAAGACGAGTAATTCTCGCTCAAACAGGTCA
+
GGGGGGGGGGGGGGGGGGGGGGGGGGGGGGGGGGGGGGGGGGGGGGGGGGGGGGGGGGGGGGGGGGGGGGGGGGGGGGGGGGGGGGGGFGGGGGGGGGGGGGGGGGGGGGGGGGGGGGGGGGGGGFGGFGGGGGGGGGGGGGGGGFGGGGGGGGGGGGGGGGGGGGGGGGGGGGGGGGGGGFEGEEEEFGGGGGGGGGGGFGGGGGGGGGGGGFDGGGFGGGGGGGC<DD<EGFFEGGGGGGFC75FFFF9FFFFFFE:5:@BFFFA??BFFFB??FFF?B
@M03461:520:000000000-LPCRK:1:1101:19455:2279 1:N:0:CAATCAGG+CAGAACTG
CGGATCCCCGATCCGTGGACTTGTCAGCGACTGAGGAAACAGACTAATGTGCAGCTGAGGAGAACGCGAAAGGTAGCCTCAGCAAACGGATGTCAGGAAATGCTCACCGTTAAGTCTGATGACGTGAACGGTCGTACCAAGATGTATAAAAACATCGTGGACGGCAACCATCAGATGGAGCCGGGCATGCCAGAATCCTTCAACGTATTGTTGAAAGAGATTCGTTCGCTGGGTATCAACATCGAACTGGAAGACGAGTAATTCTCGCTCAAACAGGTCACTGC
+
GGGGGGGGGGDFGGEGGGGGGGGGGGGGGGGGGGFFGGGDCCCEFGGGGFFGGFDGGGFGGGGGGGDGCFCFGGGGGGGGEGGGFFFFEGGGFFFGGFFFGFGFGGGGGFGGFEAFEDDFGFFEFGDFGG7FGEFGFGGGC<FFGGGGGG9BFGGGGFGDGGGGGGBFGGGGGGGGFGGFGE5CCEGGGFGG8>EFF+1>?FG?EGFFCGGFF+<=CCGGGGGC9FGGGDDCDFFFFG7CFCFC4@FFFFFF4>@BFF5FDFBDDFB?:63)).8334))4)-4
@M03461:520:000000000-LPCRK:1:1101:17212:2323 1:N:0:CAATCAGG+CAGAACTG
CGGATCCCCGATCCGTGGACTTGTCAGCGACTGAGGAAACAGACGGCTCTCGAGGCTGAGGATCGATTTACCAAGCCCCTCAGCTAAAGTGGCTGCAGGAAATGCTCACCGTTAAGTCTGATGACGTGAACGGTCGTACCAAGATGTATAAAAACATCGTGGACGGCAACCATCAGATGGAGCCGGGCATGCCAGAATCCTTCAACGTATTGTTGAAAGAGATTCGTTCGCTGGGTATCAACATCGAACTGGAAGACGAGTAATTCTCGCTCAAACAGGTCACT
+
GGGGGGGFGGGEGGGGGGGGGGGGGGGGGGGGGGGGGFGGGGGGGGGGGGGGGGGGGGGGGGGFGDGGGGGGGGGGGGGGGGGGGGGGFGGGGGGGGGGGGGGFFFGFGGGGGGGGGGGGGGGGFGGDGCGGGGGGGGGGFGGFCFGGGGGGGGD7FGGGGGGGGGGGGGGGGGGGFDFFC6FGGGGD5BGGGGGGGGGGGGFFFGG=;@FCEFGGFCFGFFGF7CF*CGDEGF@GGGGGGGFFFDFF>6F@FFF?1>D:<:>FAFB9?F(39BFFFF1A>?0)
@M03461:520:000000000-LPCRK:1:1101:24527:2327 1:N:0:CAATCAGG+CAGAACTG
CGGATCCCCGATCCGTGGACTTGTCAGCGACTGAGGAAACAGACTCATTTTCAGCTGAGGAGAAGCAGTCGTTGCTCCTCAGCTAACTGAGCTGCAGGAAATGCTCACCGTTAAGTCTGATGACGTGAACGGTCGTACCAAGATGTATAAAAACATCGTGGACGGCAACCATCAGATGGAGCCGGGCATGCCAGAATCCTTCAACGTATTGTTGAAAGAGATTCGTTCGCTGGGTATCAACATCGAACTGGAAGACGAGTAATTCTCGCTCAAACAGGTCACTT
+
GGGGGGGGGGGGDGGGGGGGGGGGGGGGGGGGGGGGGGGGGGGGGGGGGGGGGGGFGGGGGGFGGGGGGGGGGGGGGGGGGGGGGGGGGGGGGGGGGGGGGGGGGGGGGGGGGGGGGGGGGGGGGGGGGGGGGGGGGGGGGGGGGGGGGGCGGGGGGGGGGGGGGGGGGGGGGGGGGGGFGGGGGGEGGGGGGGGGGGGGGGGGGCGGGGFC?D?EGGGGFGGGGGGGGGC5EDFFGFGGGGFGFF?FFBFFFF>B?DE@BFA<<FFFFB<9?A?B<?D2?:>)
@M03461:520:000000000-LPCRK:1:1101:6986:2348 1:N:0:CAATCAGG+CAGAACTG
CGGATCCCCGATCCGTGGACTTGTCAGCGACTGAGGAAACAGACCACAGACCAGCTGAGGAAGGTTAGGATATAAGCCTCAGCAATGGTACTTGCAGGAAATGCTCACCGTTAAGTCTGATGACGTGAACGGTCGTACCAAGATGTATAAAAACATCGTGGACGGCAACCATCAGATGGAGCCGGGCATGCCAGAATCCTTCAACGTATTGTTGAAAGAGATTCGTTCGCTGGGTATCAACATCGAACTGGAAGACGAGTAATTCTCGCTCAAACAGGTCA
+
GGGGGGGGGGGGGGGGGGGGGGGGGGGGGGGGGGGGGGGGGGGGGGGGGGGGGGGGGGGGGGGGGGGGGGGGGGGGGGGGGGGGGGGGGGGGGGGGGGGGGGGGGGGGGGGGGGGGGGGGGGGGGGGGGGGGGGGGGGGGGGGGGGGGGGGGGGGGGGGGGGGGGGGGGGGGGGGGGGGGGGGGGGGGGGGGGGGGGGGGGGGGGGGGFFGGGGGGGGGGGGGGGGGGGGGGGFFGGGGGGGFCDFFFFFFFF?>BFFFFFFFDFFF?FFFFFFFFF?<37
@M03461:520:000000000-LPCRK:1:1101:13500:2397 1:N:0:CAATCAGG+CAGAACTG
CGGATCCCCGATCCGTGGACTTGTCAGCGACTGAGGAAACAGACTTTCTTTTAGCTGAGGAAGACATTGATCTTTCCCTCAGCATATAACTATGCAGGAAATGCTCACCGTTAAGTCTGATGACGTGAACGGTCGTACCAAGATGTATAAAAACATCGTGGACGGCAACCATCAGATGGAGCCGGGCATGCCAGAATCCTTCAACGTATTGTTGAAAGAGATTCGTTCGCTGGGTATCAACATCGAACTGGAAGACGAGTAATTCTCGCTCAAACAGGTCA
+
GGGGGGGGGGGGGGGGGGGGGGGGGGGGGGGGGGGGGGGGGGGGGGGGGGGGGGGGGGGGG<CFFGGGGGGGGGGGGGGGGGGGGGGGGGGGGGGGGGGGGGGGGGGGGGGGGGGGGGGGGGGGGGGGGGGGGGGGGGGGGGGGGGGGGGGGGGGGGGGGGGGGGGGGGGGGGGGGGGGGGGGGGGDGGGGGGGGGGGGGGGGFGGGGGGGGGGGGGGGGGGGGGGGGGGGGGFFGCCFGGGFGEFFFFDFFFFFFFFFFFFFFFFFF?BFFFFFFF:A>?
@M03461:520:000000000-LPCRK:1:1101:11656:2398 1:N:0:CAATCAGG+CAGAACTG
CGGATCCCCGATCCGTGGACTTGTCAGCGACTGAGGAAACAGACCTTAACCAGGCTGAGGGGTTCCGTTTCTCATCCCTCAGCGAACTAACCTGCAGGAAATGCTCACCGTTAAGTCTGATGACGTGAACGGTCGTACCAAGATGTATAAAAACATCGTGGACGGCAACCATCAGATGGAGCCGGGCATGCCAGAATCCTTCAACGTATTGTTGAAAGAGATTCGTTCGCTGGGTATCAACATCGAACTGGAAGACGAGTAATTCTCGCTCAAACAGGTCA
+
GGGGGGGGGGGGGGGGGGGGGGGGGGGGGGGGGGGGGGGGGGGGGGGGGGGGGGGGGGGGGGGGGGGGGGGGGGGGGGGGGGGGGGGGGGGGGGGGGGGGGGGGGGGGGGGGGGGGGGGGGGGGGGGGGGGGGGGGGGGGGGGGGGGGGGGGGGGGGGGGGGGGGGGGGGGGGGGGGGGGGGGGGGGGGGGGGGGGGGGGGGGGGGGGGGGGGGGGGGFGGGGGGGGGGGGGGFFGGGGGGGFGFFFFFFFFFFFFFFFFFFFFAFFFBBFFFFFFFBFFB
@M03461:520:000000000-LPCRK:1:1101:22413:2401 1:N:0:CAATCAGG+CAGAACTG
CGGATCCCCGATCCGTGGACTTGTCAGCGACTGAGGAAACAGACGCAGTTTAGGCTGAGGTCAGGGTTGTATATCACCTCAGCGAGACGTATTGCAGGAAATGCTCACCGTTAAGTCTGATGACGTGAACGGTCGTACCAAGATGTATAAAAACATCGTGGACGGCAACCATCAGATGGAGCCGGGCATGCCAGAATCCTTCAACGTATTGTTGAAAGAGATTCGTTCGCTGGGTATCAACATCGAACTGGAAGACGAGTAATTCTCGCTCAAACAGGTCA
+
FGGGGEGGGG>EGGGGGGGGGGGGGGGGGGGGGGGFGGGGGGGCGGGG:@FGFDFGFGGFEGGGGGGGGGGGGFFFGGEFFFGGEGEGFEFFFGGGFGDFGGGGFGGGGGGEGGFGGFFGGFGGGGGFGDGGGGGGGGGGGFGGGFFGGGGGGGGGGGGGGEGGGGGGGFGFFGGGGGGGGGGGGBCEFGGGGGGGGGFFFGFGGGGGCCFE?CCC?F?CFGGGC*97D3975BFGFGF>CFFG@FFFFBFFFF4?<EED7=AB29A?FFF>?A?:1(55?
@M03461:520:000000000-LPCRK:1:1101:17165:2444 1:N:0:CAATCAGG+CAGAACTG
CGGATCCCCGATCCGTGGACTTGTCAGCGACTGAGGAAACAGACTCCCGTGGTGCTGAGGAGTATAAGATGATGAACCTCAGCCGCCTCTTGTGCAGGAAATGCTCACCGTTAAGTCTGATGACGTGAACGGTCGTACCAAGATGTATAAAAACATCGTGGACGGCAACCATCAGATGGAGCCGGGCATGCCAGAATCCTTCAACGTATTGTTGAAAGAGATTCGTTCGCTGGGTATCAACATCGAACTGGAAGACGAGTAATTCTCGCTCAAACAGGTCA
+
GGGGGGGGGGGGGGGGGGGGGGGGGGGGGGGGGGGGGGGGGGGGGGGGGGGGGGGGGGGGGGGGGGGGGGGGGGGGGGGGGGGGGGGGGGGGGGGGGGGGGGGGGGGGGGGGGGGGGGGGGGGGGGGGGGGGGGGGGGGGGGGGGGGGGGGGGGGGGGGGGGGGGGGGGGGGGGGGGGGGGGGGGGGGGGGGGGGGGGGGGGGGGGGGGGGGGGGGGGGGGGGGGGGGGDDEGFFGGGGGGGFGFFFFFFFFF@5<<EFE?F>AFFFF??BFFFFF?:BFF
@M03461:520:000000000-LPCRK:1:1101:12273:2479 1:N:0:CAATCAGG+CAGAACTG
CGGATCCCCGATCCGTGGACTTGTCAGCGACTGAGGAAACAGACATTATGTTCGCTGAGGGTTTTAGAATACCAAGCCTCAGCACATCAGGCTGCAGGAAATGCTCACCGTTAAGTCTGATGACGTGAACGGTCGTACCAAGATGTATAAAAACATCGTGGACGGCAACCATCAGATGGAGCCGGGCATGCCAGAATCCTTCAACGTATTGTTGAAAGAGATTCGTTCGCTGGGTATCAACATCGAACTGGAAGACGAGTAATTCTCGCTCAAACAGGTCA
+
GGGGGGGGGGGGGGGGGGGGGGGGGGGGGGGGGGGGGGGGGGGGGGGGGGGGGGGGGGGGGGGGGGGGGGGGGGGGGGGGGGGGGGGGGGGGGGGGGGGGGGGGGGGGGGGGGGGGGGGGGGGGGGGGGGGGGGGGGGGGGGGGGGGGGGGGGGGGGGGGGGGGGGGGGGGGGGGGGGGGGGGGGGGGGGGGGGGGGGGGGGGGGGGGGGGFGGGGGGGGGFGGGGGGGGGGGFFGGGGGGGFGFFFFF?FFFF@<<EFF?FFF<FBFFFFBDB?0?BBF?
@M03461:520:000000000-LPCRK:1:1101:14424:2492 1:N:0:CAATCAGG+CAGAACTG
CGGATCCCCGATCCGTGGACTTGTCAGCGACTGAGGAAACAGACTCGAGCAATGCTGAGGGACATAAGCCGTTTTACCTCAGCAGTCGTTAGTGCAGGAAATGCTCACCGTTAAGTCTGATGACGTGAACGGTCGTACCAAGATGTATAAAAACATCGTGGACGGCAACCATCAGATGGAGCCGGGCATGCCAGAATCCTTCAACGTATTGTTGAAAGAGATTCGTTCGCTGGGTATCAACATCGAACTGGAAGACGAGTAATTCTCGCTCAAACAGGTCA
+
GGGGGGGGGGGGGGGGGGGGGGGGGGGGGGGGGGGGGGGGGGGGGGGGGGGGGGGGGGGGGGGGGGGGGGGGGGGGGGGGGGGGGGGGFGGGGGGGGGGGGGGGGGGGGGGGGGGGGGGGGGGGGGGGGGGGGGGGGGGGGGGGGGGGGGGGGGGGGGGGGGGGGGGGGGGGGGGGGGGGGGGCGGGGGGGGGGGGGGGGGGGGGGGGGGGGGGGGGGGGGGGGGGGGGGGGGFFGGGGGGGFGFFFFFF@FFFFFFFFF?FAFFFDBFBBFFFFBFBD::
@M03461:520:000000000-LPCRK:1:1101:11103:2498 1:N:0:CAATCAGG+CAGAACTG
CGGATCCCCGATCCGTGGACTTGTCAGCGACTGAGGAAACAGACGGGTAGTAGGCCGAGGACTGTGGCTGTCATACCCTCAGCCGAGGCCTGTGCAGGAAATGCTCACCGTTAAGTCTGATGACGTGAACGGTCGTACCAAGATGTATAAAAACATCGTGGACGGCAACCATCAGATGGAGCCGGGCATGCCAGAATCCTTCAACGTATTGTTGAAAGAGATTTGTTCGCTGGGTATCAACATCGAACTGGAAGACGAGTAATTCTCGCTCAAACAGGTCA
+
GGGGGGGGGGGGGGGGGGGGGGGGGGGGGGGGGGGGGGGGGGGGGGGGGGGGGGGGGGGGGGGGGGGGGGGGGGGGGGGGGGGGGGGGGGGGGGGGGGGGGGGGGGGGGGGGGGGGGGGGGGGGGGGGGGGGGGGGGGGGGGGGGGGGGGGGGGGGGGGGGGGGGGGGGGGGGGGGGGGGGGGGGGGGGGGGGGGGGGGGGGGGGGGGGGGGGGGGGGGGGGG7CFGGGDDDGFFG<FGGGGFGDFFF>BFFFFFB?F:BFFBFFFFFFFBFFBFFFFFFF
@M03461:520:000000000-LPCRK:1:1101:16257:2503 1:N:0:CAATCAGG+CAGAACTG
CGGATCCCCGATCCGTGGACTTGTCAGCGACTGAGGAAACAGACTCGTAGGGGGCTGAGGAAGCTAGACACAGGTTCCTCAGCGTAAACCTATGCAGGAAATGCTCACCGTTAAGTCTGATGACGTGAACGGTCGTACCAAGATGTATAAAAACATCGTGGACGGCAACCATCAGATGGAGCCGGGCATGCCAGAATCCTTCAACGTATTGTTGAAAGAGATTCGTTCGCTGGGTATCAACATCGAACTGGAAGACGAGTAATTCTCGCTCAAACAGGTCA
+
GGGGGGGGGGGGGGGGGGGGGGGGGGGGGGGGGGGGGGGGGGGGGGGGGGGGGGGGGGGGGGGGGGGGGGGGGGGGGGGGGGGGGGGGGGGGGGGGGGGGGGGGGGGGGGGGGGGGGGGGGGGGGGGGGGGGGGGGGGGGGGGGGGGGGGGGGGGGGGGGGGGGGGGGGGGGGGGFGGGGGGGGGGGGGGGGGGGGGGGGGGGGGGGGGGGGGGGGGGGGGGGGGGGGGGGGGFFGGGGGGGFGFFFFFFFFFFFFFFFFFFFA>BA?B63>FFFFFFF:B
@M03461:520:000000000-LPCRK:1:1101:10142:2509 1:N:0:CAATCAGG+CAGAACTG
CGGATCCCCGATCCGTGGACTTGTCAGCGACTGAGGAAACAGACACTGGCGTTGCTGAGGAATTTAACAGTCCAACCCTCAGCCTCACATGGTGCAGGAAATGCTCACCGTTAAGTCTGATGACGTGAACGGTCGTACCAAGATGTATAAAAACATCGTGGACGGCAACCATCAGATGGAGCCGGGCATGCCAGAATCCTTCAACGTATTGTTGAAAGAGATTCGTTCGCTGGGTATCAACATCGAACTGGAAGACGAGTAATTCTCGCTCAAACAGGTCACTT
+
GGGGGGGGGGGGGGGGGGGGGGGGGGGGGGGGGFGGGGGGGGGGGGGGGGGGGGGGGGGGGGGGGGGGGGGGGGGGGGGGGGGGGGGGGGGGGGGGFGGFGGGGGGGGGGGGGGGGGGGGGGGGGGGGGGGGGGGGGGGGGGGGGGGGGGGGGGGGGGGGDGGGGGGGGGGGGGGGGGGGFGGGGGGGGGGGGGGGGGGGGGGFGGGGGGGGGGGGGGGGGGGGGGGGGGGGGFFGGFGFGGFGFFFFFFFFF?FFFB>>BFFFFFFBFFFFFFFFFFF?FFF)
@M03461:520:000000000-LPCRK:1:1101:23670:2523 1:N:0:CAATCAGG+CAGAACTG
CGGATCCCCGATCCGTGGACTTGTCAGCGACTGAGGAAACAGACCTAGACTGGGCTGAGGAGTCATTAATTATACACCTCAGCTTCATAATTTGCAGGAAATGCTCACCGTTAAGTCTGATGACGTGAACGGTCGTACCAAGATGTATAAAAACATCGTGGACGGCAACCATCAGATGGAGCCGGGCATGCCAGAATCCTTCAACGTATTGTTGAAAGAGATTCGTTCGCTGGGTATCAACATCGAACTGGAAGACGAGTAATTCTCGCTCAAACAGGTCA
+
GGGGGGGGGGGGGGGGGGGGGGGGGGGGGGGGGGGFFGGGGGGGGGGGGGGGGGGGGGGGGGGGGGGGGGFGGGGGGGGGGGGGGGGGGGGGGGGGGGGGGGGGGGGGGGGGGGFGGGGGGGGGGGGGGGGGGGGGGGGGGGGGGGGGGGGGGGGGGGGGGGGGGGGGGGGGGGGGGGGGGGGGGGGDGGGGGGGGGGGGGGGGGGGGGGGGGGGGGGGGGFGGG6CGGGGGGFFFGGGGGC?C@?FFFFFFFFFFFFF:BFBA<F<?BFBBFFFFFFFFF
@M03461:520:000000000-LPCRK:1:1101:24140:2589 1:N:0:CAATCAGG+CAGAACTG
CGGATCCCCGATCCGTGGACTTGTCAGCGACTGAGGAAACAGACTGAAGCACTGCTGAGGCGAACAGCACGTTTCTCCTCAGCAAAAAAACTTGCAGGAAATGCTCACCGTTAAGTCTGATGACGTGAACGGTCGTACCAAGATGTATAAAAACATCGTGGACGGCAACCATCAGATGGAGCCGGGCATGCCAGAATCCTTCAACGTATTGTTGAAAGAGATTCGTTCGCTGGGTATCAACATCGAACTGGAAGACGAGTAATTCTCGCTCAAACAGGTCA
+
GGGGGGGGGGGGGGGGGGGGGGGGGGGGGGGGGGGGGGGGGGGGGFGGGGGGGGGGGGGGGGGGGGGGGGGGGGGGGGGGGGGGGGGGGGGGGGGFGGGGGGGGGGGGGGGGGFGGGGGGGGGGGGGGGGGDGGDGGGGGGGGGGGGGGGGGGGGFGEGFGGGGGGGGGGGGGGGGGGGGGGGGGGGGGGGGGGGGGGGGGEGGGGGGGGGGDFGGGGGGGGFCDGGGDDGGGEFGGGGGGGFG3?FF@?FFFFF?BEEFFFFAFFDF:3:>?FFFF?>7:
@M03461:520:000000000-LPCRK:1:1101:15255:2592 1:N:0:CAATCAGG+CAGAACTG
CGGATCCCCGATCCGTGGACTTGTCAGCGACTGAGGAAACAGACGGGCCCTAAGCTGAGGGGTGAATTCATGTTAACCTCAGCTCGAATTTTTGCAGGAAATGCTCACCGTTAAGTCTGATGACGTGAACGGTCGTACCAAGATGTATAAAAACATCGTGGACGGCAACCATCAGATGGAGCCGGGCATGCCAGAATCCTTCAACGTATTGTTGAAAGAGATTCGTTCGCTGGGTATCAACATCGAACTGGAAGACGAGTAATTCTCGCTCAAACAGGTCA
+
GGGGGGGGGGGGGGGGGGGGGGGGGGGGGGGGGGGGGGGGGGGGGGGGGGGGGGGGGGGGGGGGGGGGGGGGGGGGGGGGGGGGGGGGGGGGGGGGGGGGGGGGGGGGGGGGGGGGGGGGGGGGGGGGGGGGGGGGGGGGGGGGGGGGGGGGGGGGGGGGGGGGGGGGGGGGGGGGGGGGGGGGGGGGGGGGGGGGGGGGGGGGGGGGGGGGGGGGGGFGGGGGGGFGGGGGGFFGGGGGGGFGBFF:FDFFFFFBFFFEBFF<AFF?FF?F<BFFFFFFF
@M03461:520:000000000-LPCRK:1:1101:24407:2599 1:N:0:CAATCAGG+CAGAACTG
CGGATCCCCGATCCGTGGACTTGTCAGCGACTGAGGAAACAGACTCCCGATTCGCTGAGGTTTTAGAGGTCACCGTCCTCAGCCTTTAGTGATGCAGGAAATGCTCACCGTTAAGTCTGATGACGTGAACGGTCGTACCAAGATGTATAAAAACATCGTGGACGGCAACCATCAGATGGAGCCGGGCATGCCAGAATCCTTCAACGTATTGTTGAAAGAGATTCGTTCGCTGGGTATCAACATCGAACTGGAAGACGAGTAATTCTCGCTCAAACAGGTCA
+
GGGGGGGGGGGGGGGGGGDGGGGGGGGGGGGGGGGGGGGGGGGGGGGGGEGGGGGGGGGGFGGGGGGGGGGGGGGGGGGGGGGGGGGGGGGGGGGGGGGGGGGGGGGGGGFGGGGGGGGGGGGGGGGGGGGGGGGGGGGGGGGGGGGGGGGGGGGGGGGGGGGGGGDGGGGGGGGGGGGGGGGGGGGGGGFGGGGGGGGGGFGGGGGGGGGGGGFEGGGGGGGGGGGGGGGGGFFGGGGFGGFGFF@>F?FFFF:?BFFBFFFFFFF?FBFFFFFFFBDFF
@M03461:520:000000000-LPCRK:1:1101:19756:2616 1:N:0:CAATCAGG+CAGAACTG
CGGATCCCCGATCCGTGGACTTGTCAGCGACTGAGGAAACAGACTTAGGTCGGGCTGAGGGCTTCTTCCTGTCGACCCTCAGCGTCAGCATCTGCAGGAAATGCTCACCGTTAAGTCTGATGACGTGAACGGTCGTACCAAGATGTATAAAAACATCGTGGACGGCAACCATCAGATGGAGCCGGGCATGCCAGAATCCTTCAACGTATTGTTGAAAGAGATTCGTTCGCTGGGTATCAACATCGAACTGGAAGACGAGTAATTCTCGCTCAAACAGGTCA
+
GGGGGGGGGGGGGGGGGGGGGGGGGGGGGGGGGGGGGGGGGGGGGGGGGGGGGGGGGGGGGGGGGGGGGGGGGGGGGGGGGGGGGGGGGGGGGGGGGGGGGGGGGGGGGGGGGGGGGGGGGGGGGGGGGGGGGGGGGGGGGGGGGGGGGGGGGGGGGGGGGGGGGGGGGFGGGGGGGGDFGGGGGGGGGGGGGEGGFGGGGGGGGGGGGGGGGGGGGF?FGGGGGGGGGGGGGFFGGGGGGGFGFFFFFF4@FFFFBDEB?FAAAFFFFBBF?<86::ADF
@M03461:520:000000000-LPCRK:1:1101:24096:2644 1:N:0:CAATCAGG+CAGAACTG
CGGATCCCCGATCCGTGGACTTGTCAGCGACTGAGGAAACAGACGGCGGTCCAGCTGAGGCTCTGTATACTCCGCCCCTCAGCTAGGAGCCGTGCAGGAAATGCTACCGTTAAGTCTGATGACGTGAACGGTCGTACCAAGATGTATAAAAACATCGTGGACGGCAACCATCAGATGGAGCCGGGCATGCCAGAATCCTTCAACGTATTGTTGAAAGAGATTCGTTCGCTGGGTATCAACATCGAACTGGAAGACGAGTAATTCTCGCTCAAACAGGTCACTGC
+
GGGGGGGGGGGGGGFGGGGGGGGGGGGGGGGGGGGEFGGGGGGGG7FFGGGGGGGGGGGGGGGGGGGGGGGGGGDGDGFGFGGGGGGGGGGGGGGGGGGGGGGGGGGGGGGGGFGGGEFGGGGGGGFGGG7BFGGGGGGGGGGGGGFGGGGGGGCGGGGGGFGGGGGGGGGGGFFGGGGGGGEGGGGGGGGGGGFGGGGGGGGGGGGGGGGGGGGGGCC<?FGCCDFGD:CEGFFGGFGGFGFDFFFFF0:F@F??FF3FAFFFFFF?6,3823(.:A3>?FF2
@M03461:520:000000000-LPCRK:1:1101:24849:2661 1:N:0:CAATCAGG+CAGAACTG
CGGATCCCCGATCCGTGGACTTGTCAGCGACTGAGGAAACAGACGGGACACCTGCTGAGGGGTAAGTGATTATTAACCTCAGCGATATATCTTGCAGGAAATGCTCACCGTTAAGTCTGATGACGTGAACGGTCGTACCAAGATGTATAAAAACATCGTGGACGGCAACCATCAGATGGAGCCGGGCATGCCAGAATCCTTCAACGTATTGTTGAAAGAGATTCGTTCGCTGGGTATCAACATCGAACTGGAAGACGAGTAATTCTCGCTCAAACAGGTCA
+
GGGGGGGGGGGGGGGGGGGGGGGGGGGGGGGGGGGGGGGGGGGGGGGGGGGGGGGGGFGGGGGGGGGGGGGGGGGGGGGGGGGGGGGGGGGGGGGGGGGGGGGGGGGGGGGGGGGGGGGGGGGGGGGGGGGGGGGGGGGGGGGGGGGGGGGGGGGGGGGGGGGGGGGGGGGGGGGGGGGGGGGGGGGGGGGGGGGGGGGGGGGGFGGGGGGGGGGGGGGGGGGC<FDGGGGGDBFGFGGGGGFG@FFFFFFFFFFFFFFFFFFAAFFFFB?FFFFFF047?
@M03461:520:000000000-LPCRK:1:1101:21822:2667 1:N:0:CAATCAGG+CAGAACTG
CGGATCCCCGATCCGTGGACTTGTCAGCGACTGAGGAAACAGACACATAGAGGGCTGAGGGGCACGACCGGCACACCCTCAGCCAGCAGAATTGCAGGAAATGCTCACCGTTAAGTCTGATGACGTGAACGGTCGTACCAAGATGTATAAAAACATCGTGGACGGCAACCATCAGATGGAGCCGGGCATGCCAGAATCCTTCAACGTATTGTTGAAAGAGATTCGTTCGCTGGGTATCAACATCGAACTGGAAGACGAGTAATTCTCGCTCAAACAGGTCA
+
GGGGGGGGGGGEGGGGGGGGGGGGGGGGGGGGGGGFGGGGGGGGGGGGGGGGGGGGGGGGEGGGGGGGGGGGGGGGGGGGGGGGGGGGGFGGGGGGGGGGGGGGGGGGGGGDGGGGGGGGGGGGGGGGGGGGGGGGGGGGGGGGGGGGGGGGGGGFCFGGGGGGEGDEGGGCFGGGFGDFGG>CEGGGGGGGGGGGFGGGGGGGGGGGGGGFGGGCCFCFGGGGGFCCDDGGGE:<DFGGGGFGFFFFFFFFFFFFBFE>:FABFFFF<?:6>A7(::AFF
@M03461:520:000000000-LPCRK:1:1101:23274:2693 1:N:0:CAATCAGG+CAGAACTG
CGGATCCCCGATCCGTGGACTTGTCAGCGACTGAGGAAACAGACTTAACGGTCGTACCAAGATGTATAAAAACATCGTGGACGGCAACCATCAGATGGAGCCGGGCATGCCAGAATCCTTCAACGTATTGTTGAAAGAGATTCGTTCGCTGGGTATCAACATCGAACTGGAAGACGAGTAATTCTCGCTCAAACAGGTCACTGCTGTCGGGTTAAAACCCGGCAGCGGATTGTGCTAACTCCGACGGGAGCAAATCCGTGAAAGATTTATTAAAGTTT
+
GGGGGGGGGGGGGGGGGGGGGGGGGGGGGGGGGGGGGGGGGGGGGGGGGGGGGGGGGGGGGGGGGGGGGGGGGGGGGGGGGGGGGGGGGGGGGGGGGGGGGGGGGGGGGGGGGGGGGGGGGGGGGGGGGGGGGGGGGGGGGGGGGGGGGGGGGGGGGGGGGGGGGGGGGGGGGGGGGGGGGGGGGGGGGGGGGGGGGGGGGGGGGGGGGGGGGGGGGGGGGGGGGGGGGGGGGFFGGGGGGGFGFEFFFFFFFFFFBEFFFFFF74<DFBBFFFFBDF
@M03461:520:000000000-LPCRK:1:1101:20174:2704 1:N:0:CAATCAGG+CAGAACTG
CGGATCCCCGATCCGTGGACTTGTCAGCGACTGAGGAAACAGACATATGGCCAGCTGAGGCCCATGCAATGGGTCACCTCAGCGTGTATGGGTGCAGGAAATGCTCACCGTTAAGTCTGATGACGTGAACGGTCGTACCAAGATGTATAAAAACATCGTGGACGGCAACCATCAGATGGAGCCGGGCATGCCAGAATCCCTCAACGTATTGTTGAAAGAGATTCGTTCGCTGGGTATCAACATCGAACTGGAAGACGAGTAATTCTCGCTCAAACAGGTCA
+
GGGGGGGGGGGGGGGGGGGGGGGGGGGGGGGGGGGGGGGGGGGGGGGGGGGGGGGGGGGGGGGGGGGGGGGGGGGGGGGGGGGGFGGGGGGGGGGGGGGGGGGGGGGGGGGGGGGGGGGGGGGGGGGGGGGGGGGGGGGGGGGGGGGGGGGGGGGGGGGGGGGGGGGGGGGGGGGGGGGGFGGGGGGGGGGGGGGGGGFGFGGGCGGGGFFCFGGGGGGFGGGGG>FGGGGGGFFGFGGGGGFG3FFFFFFFFFFBFDFFFFFFFFF?F?F9?B20:?BFB
@M03461:520:000000000-LPCRK:1:1101:12683:2732 1:N:0:CAATCAGG+CAGAACTG
CGGATCCCCGATCCGTGGACTTGTCAGCGACTGAGGAAACAGACCGTTAAAAAGCTGAGGTGGGTCGTGCTTGGTGCCTCAGCGTTAAAACATGCAGGAAATGCTCACCGTTAAGTCTGATGACGTGAACGGTCGTACCAAGATGTATAAAAACATCGTGGACGGCAACCATCAGATGGAGCCGGGCATGCCAGAATCCTTCAACGTATTGTTGAAAGAGATTCGTTCGCTGGGTATCAACATCGAACTGGAAGACGAGTAATTCTCGCTCAAACAGGTCA
+
GGGGGGGGGGGGGGGGGGGGGGGGGGGGGGGGGGGGGGGGGGGGGGGGGGGGGGFGGGGGGFFGGGGGGGGGGGGGFGGGGGGGFGGGGGGGGGGGGGGGGGGGGGGGGGFGGGGGGGGGGGGGGGGGGGGGGGGGGGGGGGGGGGGGGGGGGGGGGGGGGGGGGGGGGGGGGGGGGGGGGGGGDGGGGDGGGFFGFGGGGGGGGGGGGGGGGFGGGGGGGFGGGDGGDDDGGFFGGFCGFFFG@FFFFFFFFFFFFFFEFFABFFFBFFFFFF?BFBF??
@M03461:520:000000000-LPCRK:1:1101:19160:2737 1:N:0:CAATCAGG+CAGAACTG
CGGATCCCCGATCCGTGGACTTGTCAGCGACTGAGGAAACAGACGGTCGCGATGCTGAGGTCTACATCACAAAACGCCTCAGCTTGCGAACATGCAGGAAATGCTCACCGTTAAGTCTGATGACGTGAACGGTCGTACCAAGATGTATAAAAACATCGTGGACGGCAACCATCAGATGGAGCCGGGCATGCCAGAATCCTTCAACGTATTGTTGAAAGAGATTCGTTCGCTGGGTATCAACATCGAACTGGAAGACGAGTAATTCTCGCTCAAACAGGTCA
+
GGGGGGGGGGGGGGGGGGGGGGGGGGGGGGGGGEGGEGGGGGGGGGGGGGGGGGGGGGGGGGGGGGGGGGGGGGGGGGGGGGGGGGGGGGGGGGGGGGGGGGGGGGGGGGGGGGGGGGGGGGGGGGGGGGGGGGGGGGGGGGGGGGGGGGGGGGGGGGGGGGGGGGGGGGGGGGGGGGGGGGGGGGGGGGGGGGGGGGGGGGGGGGGGGGGGGGGGGGGGGGGGGGGGGGGGGFFGGGGGGGFGFFFFFFFFFFFBFFFFFF<AFF<?FFFFFDFFFFFFF
@M03461:520:000000000-LPCRK:1:1101:14250:2742 1:N:0:CAATCAGG+CAGAACTG
CGGATCCCCGATCCGTGGACTTGTCAGCGACTGAGGAAACAGACAGTAGTTTAGCTGAGGTGCAAGACTTGTGTGCCTCAGCAGTTGGGGTTGCAGGAAATGCTCACCGTTAAGTCTGATGACGTGAACGGTCGTACCAAGATGTATAAAAACATCGTGGACGGCAACCATCAGATGGAGCCGGGCATGCCAGAATCCTTCAACGTATTGTTGAAAGAGATTCGTTCGCTGGGTATCAACATCGAACTGGAAGACGAGTAATTCTCGCTCAAACAGGTCACTGC
+
CGGGGGFEGEDFGGGGGDEGFFGGGGGGGGGGGGFDGGGGGGFGGGEFFFGFGGGGGGGGGGGEGGGGGGGGFGGGGGGFGGCFCFGGGGGEGGGGGGGGGGGFFGGGGGGGGGGGFGGGGGGGGCDFGFEGGGGGGGGFEGGGGGGGGDGGGGFCGGGGEGGGGGGGGEGGGGGCGFDGGGGEEDEGFGGGGGGGGGGCCGGGGFGGGFGGGFGGGFGGGGGDG4<D37<C=?FFGFG*CFFGF?>FF:FFF5F?>F>FFFFABF??0:94<?:06A?B?FF7
@M03461:520:000000000-LPCRK:1:1101:16626:2770 1:N:0:CAATCAGG+CAGAACTG
CGGATCCCCGATCCGTGGACTTGTCAGCGACTGAGGAAACAGACTGAACTGAGGCTGAGGCCATGCGAGTCAAACCCCTCAGCAATTGCTCGTGCAGGAAATGCTCACCGTTAAGTCTGATGACGTGAACGGTCGTACCAAGATGTATAAAAACATCGTGGACGGCAACCATCAGATGGAGCCGGGCATGCCAGAATCCTTCAACGTATTGTTGAAAGAGATTCGTTCGCTGGGTATCAACATCGAACTGGAAGACGAGTAATTCTCGCTCAAACAGGTCA
+
GGGGGGGGGGGGGGGGGGGGGGGGGGGGGGGGGGGGGGGGGGGGGGGGGGGGGGGGGGGGGGGGGGGGGGGGGGGGGGGGGGGGGGGGGGGGGGGGGGGGGGGGGGGGGGGGGGGGGGGGGGGGGGGGGGGGGGGGGGGGGGCFGGGGGGGGGGGGGGGGGGGGGGGGGGGGGGGGGGGGGGGGGGGGGGGGGGGGGGGGGGGGGGGGGGGGGGGGGGGGGGGGGGGGGGGGGFFGFGGGGGFGFFFFFBFFFFFFFFFFFFFFFFFFFBFBFBFBF?A??
@M03461:520:000000000-LPCRK:1:1101:17849:2772 1:N:0:CAATCAGG+CAGAACTG
CGGATCCCCGATCCGTGGACTTGTCAGCGACTGAGGAAACAGACGCTTAAGGCGCTGAGGGTCTACGGTTTAATTACCTCAGCGGGACACATTGCAGGAAATGCTCACCGTTAAGTCTGATGACGTGAACGGTCGTACCAAGATGTATAAAAACATCGTGGACGGCAACCATCAGATGGAGCCGGGCATGCCAGAATCCTTCAACGTATTGTTGCAAGAGATTCGTTCGCTGGGTATCAACATCTAACTGGAAGACGAGTAATTCTCGCTCAAACAGATCA
+
ACCGGG@FGCF:@@EFDFGGFGFFD<FGF+@@@FEF<CFCFFEGCFCCFCEDGB@==FEG=FFG9CD:448CCFFAFG9?,,B>=:F@BFFEE?FGFG=FCFGDF<F?4CBFGGFDE<?FGFFGCF=@FGFC=F<FCFCCCF7>F;7@=FGFGF,>>>><*>FG7B<FF,6CFGGGC98C:F>E*C58<8+:C:E:<70A++>A+5:896<09<+<CFF*>::7D79*7>*2:@F?FD7C54)**/8*066@9)03175B(9AA96<:608>B)4(4(.(.
@M03461:520:000000000-LPCRK:1:1101:8095:2810 1:N:0:CAATCAGG+CAGAACTG
CGGATCCCCGATCCGTGGACTTGTCAGCGACTGAGGAAACAGACTCCGATTTTGCTGAGGGTGAGACTATGCATAACCTCAGCATCTGAAGTTGCAGGAAATGCTCACCGTTAAGTCTGATGACGTGAACGGTCGTACCAAGATGTATAAAAACATCGTGGACGGCAACCATCAGATGGAGCCGGGCATGCCAGAATCCTTCAACGTATTGTTGAAAGAGATTCGTTCGCTGGGTATCAACATCGAACTGGAAGACGAGTAATTCTCGCTCAAACAGGTCACTT
+
GGGGGGGGGGGGGGGGGGGGGGGGGGGGGGGGGGGGGGGGGGGGGGGGGGGGGGGGGGGGGGGGGGGGGGGGGGGGGGGGGGGGGGGGGGGGGGGGGGGGGGGGGGGGGGGGGGGGGGGGGGGGGGGGGGGGGGGGGGGGGGGGGGGGGGGGGGGGGGGGGGGGGGGGGGGGGGGGGGGGGGGGGGGGGGGGGGGGGGGGGGGGGGGGGGGGGGGGGGGGGGGGGGGGGGGGGBFGGGGGGGFGFFFFFBFFFFFFBFFFFFFFFFFFFB?92AB:<FF??B4)
@M03461:520:000000000-LPCRK:1:1101:7216:2823 1:N:0:CAATCAGG+CAGAACTG
CGGATCCCCGATCCGTGGACTTGTCAGCGACTGAGGAAACAGACTTCTCATCAGCTGAGGTAGCAGCGTGGTCACGCCTCAGCGACCATGGGTGCAGGAAATGCTCACCGTTAAGTCTGATGACGTGAACGGTCGTACCAAGATGTATAAAAACATCGTGGACGGCAACCATCAGATGGAGCCGGGCATGCCAGAATCCTTCAACGTATTGTTGAAAGAGAATCGTTCGCTGGGTATCAACATCGAACTGGAAGACGAGTAATTCACGCTCAAACAGGTCA
+
GGGGGGGGGGGGGGGGGGGGGGGGGGGGGGGGGGGGGGGGGGGGGGGGGGGGGGGGGGGGGGGGGGGGGGGGGGGGGGGGGGGGGGGGGGGGGGGGGGGGGGGGGGGGGGGGGGGGGGGGGGGGGGGGGGGGGGGGGGDGGGGGGGGGGGGGGGGGGGGGGGGGGGGGGGGGGGGGGGGGGGGGGGGGGGGGGGGGGGGGGGGGGGFGGGGGGGGGGGGGGGGGGGGGGGGGGFFGGGGGGGFGBF?FFFFFFFFFFFFFFFBDFFFFFFFBBFFFFFFFF
@M03461:520:000000000-LPCRK:1:1101:19143:2841 1:N:0:CAATCAGG+CAGAACTG
CGGATCCCCGATCCGTGGACTTGTCAGCGACTGAGGAAACAGACAGTCGTGTCGCTGAGGTTCCATGACGTGAAAGCCTCAGCCTCGTGAAATGCAGGAAATGCTCACCGTTAAGTCTGATGACGTGAACGGTCGTACCAAGATGTATAAAAACATCGTGGACGGCAACCATCAGATGGAGCCGGGCATGCCAGAATCCTTCAACGTATTGTTGAAAGAGATTCGTTCGCTGGGTATCAACATCGAACTGGAAGACGAGTAATTCTCGCTCAAACAGGTCACTT
+
GGGGGDEFGGGGGGGGGGGGGGGGGGGGGGGGGGGGGGGGGGGGGFGGGGGFFCDEDFGGFFGGFGGGGGEGGGGCFGGGGGGGGGGFCGGGGFGGGGGGFGGGGGGGGGFFGFEGGGAGGGFGCGGGFFGGGGDGGGFGGGGGGGGGFFGGGGGGF7FCE7DCEEGGGGDCF@DCFGGGFGEEBCEGGGCEFDF6EFGFGCFFGGGCEFGGGF@9FCGGGFGGGFDGCD3CEFFD*:F>CGF4:5?FFB??FF>??DEFFF929BAF?08><7B<0:A?FBA)
@M03461:520:000000000-LPCRK:1:1101:22171:2846 1:N:0:CAATCAGG+CAGAACTG
CGGATCCCCGATCCGTGGACTTGTCAGCGACTGAGGAAACAGACAGTGGGGAAGCTGAGGTGGGTCTATAACGAATCCTCAGCTGATAATGTTGCAGGAAATGCTCACGTTAAGTCTGATGACGTGAACGGTCGTACCAAGATGTATAAAAACATCGTGGACGGCAACCATCAGATGGAGCCGGGCATGCCAGAATCCTTCAACGTATTGTTGAAAGAGATTCGTTCGCTGGGTATCAACATCGAACTGGAAGACGAGTAATTCTCGCTCAAACAGGTCACTGC
+
GGGGGGGGGGGGGGGGGGGGGGGGGGGGGGGGGGGGGGGGGGGGGFGGGGGGGGGGGGGGGGFGGGGGGGGGGGGGGGGGGGGGGGGGGGGGGGGGGGGGGGGGGGGGGGGGGGGGGGGGGGGGGGGGGGGGGGGGGGGGGGGGGGGGGGGGGGGGGGGGGGGGGGGGGGFGGGGGGGGGGGGGGGGGGGGGGGGGGGGGGGGGGGGGGGGGGGGGFGGGGFGGGGGGGGGGGFFCFGGGGGFGFFFFFFFFFFFFFFEFFFFFFFFF??FFAF?:BDFFFFF3
@M03461:520:000000000-LPCRK:1:1101:19324:2855 1:N:0:CAATCAGG+CAGAACTG
CGGATCCCCGATCCGTGGACTTGTCAGCGACTGAGGAAACAGACGCGTATAAAGCTGAGGAACAAAGTTTTTGGGTCCTCAGCGCCGATATTTGCAGGAAATGCTCACCGTTAAGTCTGATGACGTGAACGGTCGTACCAAGATGTATAAAAACATCGTGGACGGCAACCATCAGATGGAGCCGGGCATGCCAGAATCCTTCAACGTATTGTTGAAAGAGATTCGTTCGCTGGGTATCAACATCGAACTGGAAGACGAGTAATTCTCGCTCAAACAGGTCA
+
GGGGGGGGGGGGGGGGGGGGGGGGGGGGGGGGGGGGFGGGGGGGGGGGGGGGGGGGGGGGGCEFFGGGGGGGGGGGGGGGGGGGGGGGGGGGGFGGGGGGGGGGGGGGGGGGGGGGGGGGGGGGGGGGGGGGGGGGGGGGGGGGGGGGGGGGGGGGGGGGGGGGGGGGGGGGGGGGGGGGGGGGGGGEGFGGGGGGGGGGGGGCFGGGGGGFGGGGGGGGGGGGGGGGGGGGGFFGGGGGGGFGFFFFFFFFFFFFFEFFFFFDAFFBFBBBFBFFF?A?B
@M03461:520:000000000-LPCRK:1:1101:22230:2880 1:N:0:CAATCAGG+CAGAACTG
CGGATCCCCGATCCGTGGACTTGTCAGCGACTGAGGAAACAGACGTCCGCAACGCTGAGGTTTTTCCAAGAAGATACCTCAGCGGTTTTATTTGCAGGAAATGCTCACCGTTAAGTCTGATGACGTGAACGGTCGTACCAAGATGTATAAAAACATCGTGGACGGCAACCATCAGATGGAGCCGGGCATGCCAGAATCCTTCAACGTATTGTTGAAAGAGATTCGTTCGCTGGGTATCAACATCGAACTGGAAGACGAGTAATTCTCGCTCAAACAGGTCA
+
GGGGGGGGGGGFGGGGGGGGGGGGGGGGGGGGGGGGGGGGGGGGGGGGGGGGGGGGGGGGFGGGGGGGGGGGGGGGGGGGGGGGGFGEGGGGGGGGGGGGGGGGGGGGGGGGGGGGGGGGGGGGGGGGGGGGGGGGGGGGGGGGGGGDFGGGGGGGGGGGGGGGGGGGGGGGGGGGGGGGGGGGGGGGGGGGGGGGGGGGGGGGGGGGGGGGGGFGGGGGGGGGGGGGGGGGGFFGGFGGGGFGFFFFF?FFF:@FFFB>BF<A<@FF66?F?BF?F?FF:
@M03461:520:000000000-LPCRK:1:1101:6614:2929 1:N:0:CAATCAGG+CAGAACTG
CGGATCCCCGATCCGTGGACTTGTCAGCGACTGAGGAAACAGACCTTGTCTCAGCTGAGGATATAGTGCTAATACTCCTCAGCGGACACCTGTGCAGGAAATGCTCACCGTTAAGTCTGATGACGTGAACGGTCGTACCAAGATGTATAAAAACATCGTGGATGGCAACCATCAGATGGAGCCGGGCATGCCAGAATCCTTCAACGTATTGTTGAAAGAGATTCGTTCGCTGGGTATCAACATCGAACTGGAAGACGAGTAATTCTCGCTCAAACAGGTCACTT
+
GGGGGGGGGGGGGGGGGGGGGGGGGGGGGGGGGGGGGGGGGGGGGGGGGGGGGGGGGGGGGGGGGGGGGGGGGGGGGGGGGGGGGGGGGGGGGGGGGGGGGGGGGGGGGGGGGGGGGGGGGGGGGGGGGGGGGGGGGGGGGGGGGGGGGGGGGGGGGGGGGGGGGGGGGGGGGGGGGGGGGGGGGGGGGGGGGGGGGGGGGGGGGGGGGGGGGGGGGGGGGGGGGGGGGGGGGFFGGGGGGGFFFFFFFFFFF4>?BFFFFFFFFFFFF:?>?D<<7?A>?FF)
@M03461:520:000000000-LPCRK:1:1101:21116:2933 1:N:0:CAATCAGG+CAGAACTG
CGGATCCCCGATCCGTGGACTTGTCAGCGACTGAGGAAACAGACCAGTCGGCAGCTGAGGGAAGCCCACCGCTAAACCTCAGCTAACACTTGTGCAGGAAATGCTCACCGTTAAGTCTGATGACGTGAACGGTCGTACCAAGATGTATAAAAACATCGTGGACGGCAACCATCAGATGGAGCCGGGCATGCCAGAATCCTTCAACGTATTGTTGAAAGAGATTCGTTCGCTGGGTATCAACATCGAACTGGAAGACGAGTAATTCTCGCTCAAACAGGTCA
+
GGGGGGGGGGGGGGGGGGGGGGGGGGGGGGGGGGGGGGGGGGGGGGGGGGGGGGGGGGGGG?CFGGGGGGGGGGGGGGGGGGGGGGGGGGGGGGGGGGGGFGGGGGGGGGGGGGGGGGGGGGGGGGGGGGGGGGGGGGGGGGGGGGGGGGGGGGGGGGGGGGGGGGGGGGGGGGGGGGGGGGGGGGGGGGGGGGGGFGGGGGGGGGGDCDGGGGGGGGGGGGGGGGGGGGGGGFFGGGGGGGFGFFFFFFFFF:@?BF@5:F<AAFFBF<6;FB?:<?A>7
@M03461:520:000000000-LPCRK:1:1101:14875:2967 1:N:0:CAATCAGG+CAGAACTG
CGGATCCCCGATCCGTGGACTTGTCAGCGACTGAGGAAACAGACTTTTATACTGCTGAGGGTAGGTGAAAAGGGAACCTCAGCGCGTTGTTTTGCAGGAAATGCTCACCGTTAAGTCTGATGACGTGAACGGTCGTACCAAGATGTATAAAAACATCGTGGACGGCAACCATCAGATGGAGCCGGGCATGCCAGAATCCTTCAACGTATTGTTGAAAGAGATTCGTTCGCTGGGTATCAACATCGAACTGGAAGACGAGTAATTCTCGCTCAAACAGGTCA
+
GGGGGGGGGGGGGGGGGGGGGGGGGGGGGGGGGGGGGGGGGGGGGGGGGGGGGGGGGGGGGGGGGGGGGGGGGGGGGGGGGGGGGGGGGGGGGGGGGGGGGGGGGGGGGGGGGGGGGGGGGGGGGGGGGGGGGGGGGGGGGGGGGGGGGGGGGGGGGGGGGGGGGGGGGGGGGGGGGGGGGGGGGGGGGGGGGGGGGGFGGGGGGGGGGGGGGGFFGGGGFGGGGGGFDGGGGFFGGGGGGGFGFFFFFFFFFFFFFFFFFFFFFFFFF?FFBBFFFFFFF
@M03461:520:000000000-LPCRK:1:1101:19780:2972 1:N:0:CAATCAGG+CAGAACTG
CGGATCCCCGATCCGTGGACTTGTCAGCGACTGAGGAAACAGACCATGTGGTGGCTGAGGCAGTGGTCAGCCCTCGCCTCAGCAGCTTATTTTGCAGGAAATGCTCACCGTTAAGTCTGATGACGTGAACGGTCGTACCAAGATGTATAAAAACATCGTGGACGGCAACCATCAGATGGAGCCGGGCATGCCAGAATCCTTCAACGTATTGTTGAAAGAGATTCGTTCGCTGGGTATCAACATCGAACTGGAAGACGAGTAATTCTCGCTCAAACAGGTCA
+
GGGGGGGGGGGGGGGGGGGGGGGGGGGGGGGGGGGGGGGGGGGGGGGGGGGGGGGGGGGGGCFFFGGGGGGGGGGGGGGGGGGGGGGGGGGGGGGGGGGGGGGGGGGGGGGGGGGGGGGGGGGGGGGGGGGGGGGGGGGGGGGGGGGGGGGGGGGGGGGGGGGGGGGGGGGGGGGGGGGGGGGGGGGGGGGGGGGGGGGGGGGGGGGGGGGGGGGGGGGGGGGGGFGGGGGGGEFGGGGGGGFGFFFFFFFFFFF??DDEF6)64=ABFFFFFF71<BA>?
@M03461:520:000000000-LPCRK:1:1101:22908:2990 1:N:0:CAATCAGG+CAGAACTG
CGGATCCCCGATCCGTGGACTTGTCAGCGACTGAGGAAACAGACGGAGCCAGGGCTGAGGCCGTACTCTTGCAACGCCTCAGCCACGCATGATGCAGGAGATGCTCACCGTTAAGTCTGATGACGTGAACGGTCGTACCAAGATGTATAAAAACATCGTGGACGGCAACCATCAGATGGAGCCGGGCATGCCAGAATCCTTCAACGTATTGTTGAAAGAGATTCGTTCGCTGGGTATCAACATCGAACTGGAAGACGAGTAATTCTCGCTCAAACAGGTCA
+
GGGGGGGGGGGGGGGGGGGGGGGGGGGGGGGGGGGGGGGGGGGGG7CGGGDFGGGGGGGGGGGGGGGGGGGGGGGGGGGGGFGGGGGGGGGGGGGGGGGGGGGGFGGGGGGGEGGGGGGGGGGGGGGGGGGGGGGGGGGGFGGGGGGGGGGGGGGGGGGGGGGGGGGGGGGGGGGFGGGGGGGGGGGGGGGGGGGGGGGGGGGGGEGGCFGGGGFGGG?9FGGGGCCFGGGGGFF9FGGGGFFGFFFFFFFF:).4?FFEFFA2AFFFFFFF?F?:::>::
@M03461:520:000000000-LPCRK:1:1101:10322:3003 1:N:0:CAATCAGG+CAGAACTG
CGGATCCCCGATCCGTGGACTTGTCAGCGACTGAGGAAACAGACCAAGCTCCTGCTGAGGCGTTAGATCAGAGGTTCCTCAGCTAAGAGGTATGCAGGAAATGCTCACCGTTAAGTCTGATGACGTGAACGGTCGTACCAAGATGTATAAAAACATCGTGGACGGCAACCATCAGATGGAGCCGGGCATGCCAGAATCCTTCAACGTATTGTTGAAAGAGATTCGTTCGCTGGGTATCAACATCGAACTGGAAGACGAGTAATTCTCGCTCAAACAGGTCA
+
GGGGGGGGGGGGGGGGGGGGGGGGGGGGGGGGGGGGGGGGGGGGGGGGGGGGGGGGGGGGGGGGGGGGGGGGGGGGGGGGGGGGGGGGGGGGGGGGGGGGGGGGGGGGGGGGGGGGGGGGGGGGGGGGGGGGGGGGGGGGGGGGGGGGGGGGGGGGGGGGGGGGGGGGGGGGGGGGGGGGGGGGGGGGGGGGGGGGGGGGGGGGGGGGGGGGGGGGGGGGGGGGGGGGGGGGGFFFGGGGGGFGBFFFF?FFFFFFFFFFFFFFBFDF??F>?AFF:BD?D
@M03461:520:000000000-LPCRK:1:1101:16444:3005 1:N:0:CAATCAGG+CAGAACTG
CGGATCCCCGATCCGTGGACTTGTCAGCGACTGAGGAAACAGACTCATCATTGGCTGAGGGCCAGGCTACAAATTGCCTCAGCCTTATAAGCTGCAGGAAATGCTCACCGTTAAGTCTGATGACGTGAACGGTCGTACCAAGATGTATAAAAACATCGTGGACGGCAACCATCAGATGGAGCCGGGCATGCCAGAATCCTTCAACGTATTGTTGAAAGAGATTCGTTCGCTGGGTATCAACATCGAACTGGAAGACGAGTAATTCTCGCTCAAACAGGTCACTT
+
GGGGGGGDFGGGGGGGGGGGGGGGGGGGGGGGGGGGGGGGGGGGGGGGGGGGGGGGGGGGGGGGGGGGGGGGGGGGGGGGFFGGGGGGGGGGGGGGGGGGGGGGGGGGGGGGGGGGGGGGGGGGGGGGGGGGGGGGGGGGGGFEGFGGGGGGGGGGGGGGGGGGGGGGGGGGGGGGFGFGGGGEGGGGGGGGGGGGGGGGGGGGGGGGFGGGGFGGGGGGFGGGGGGGGGGGG>?FCGGGGGFGFFFF>>6?FFFFBFF>BFFAA44:((49?A<???D??FA)
@M03461:520:000000000-LPCRK:1:1101:20509:3029 1:N:0:CAATCAGG+CAGAACTG
CGGATCCCCGATCCGTGGACTTGTCAGCGACTGAGGAAACAGACTCTTTATTAGCTGAGGAATTACAGGTCTGTCACCTCAGCAAGTTTGGATGCAGGAAATGCTCACCGTTAAGTCTGATGACGTGAACGGTCGTACCAAGATGTATAAAAACATCGTGGACGGCAACCATCAGATGGAGCCGGGCATGCCAGAATCCTTCAACGTATTGTTGAAAGAGATTCGTTCGCTGGGTATCAACATCGAACTGGAAGACGAGTAATTCTCGCTCAAACAGGTCA
+
GGGGGGGGGGGGGGGGGGGGGGGGGGGGGGGGGGGGGGGGGGGGGGGGGGGGGGGGGGGGGEFGGGGGGGGGGGGGGGGGGGGGGGGGGGGGGGGGGGGGGGGGGGGGGGGGGGGGGGGGGGGGGGGGGGGGGGGGGGGGGGGGGGGGGGGGGGGGGGGGGGGGGGGGGGGGGGGGGGGGGGGGGGGGGGGGGGGGGGGGGGGGGGGGGGGGGGGGGGFGGGGGGCGGGGGGGFFGGGGGGGFGFFFFFFFFFFFFFFFFFFB9>FAF??<>FFFFFBB:B
@M03461:520:000000000-LPCRK:1:1101:12726:3046 1:N:0:CAATCAGG+CAGAACTG
CGGATCCCCGATCCGTGGACTTGTCAGCGACTGAGGAAACAGACCAACCGTGGGCTGAGGATTCCTGTGGTTACTGCCTCAGCGTAAGCAAATGCAGGAAATGCTCACCGTTAAGTCTGATGACGTGAACGGTCGTACCAAGATGTATAAAAACGTCGTGGACGGCAACCATCAGATGGAGCCGGGCATGCCAGAATCCTTCAACGTATTGTTGAAAGAGATTCGTTCGCTGGGTATCAACATCGAACTGGAAGACGAGTAATTCTCGCTCAAACAGGTCA
+
GGGGGGGGGGGGGGGGGGGGGGGGGGGGGGGGGGGGGGGGGGGGGGGGGGGGGGGGGGGGGDGGGGGGGGGGGGGGGGGGGGGGGGGGGGGGGGGGGGGGGGGGGGGGGGGGGGGGGGGGGGGGGGGGGGGGGGGGGGGGGGGGGGGGGGGGGGGGGGGGGGGGGGGGGGGGGGGGGGGGGGGGGGGGGFGGGGGGGGGGGGGGGGGGGGGGGGGGGGGGGFFGGFGGGGGGGFFGGFDFGGFGFFFFFFFFFFFFFFFFFFFFFFFFFFFFFD?FFFF?F
@M03461:520:000000000-LPCRK:1:1101:6953:3047 1:N:0:CAATCAGG+CAGAACTG
CGGATCCCCGATCCGTGGACTTGTCAGCGACTGAGGAAACAGACGATATGGTCGCTGAGGGTTTATGCCAAAGATACCTCAGCTCAACCCGTTGCAGGAAATGCTCACCGTTAAGTCTGATGACGTGAACGGTCGTACCAAGATGTATAAAAACATCGTGGACGGCAACCATCAGATGGAGCCGGGCATGCCAGAATCCTTCAACGTATTGTTGAAAGAGATTCGTTCGCTGGGTATCAACATCGAACTGGAAGACGAGTAATTCTCGCTCAAACAGGTCA
+
GGGGGGGGGGGGGGGGGGGGGGGGGGGGGGGGGGGGGGGGGGGGGGGGGGGGGGGGGGGGGGGGGGGGGFGGGGGGGGGGGGGGGGGGGGGGGGGGGGGGGGGGGGGGGGGGGGGGGGGGGGGGGGGGGGGGGGGGGGGGGGGGGFGGGGGGGGGGGGGGGGGGGGGGGGGGGGGGGGGGGGGGGGGGGGGGGGGGGGGGGGGGGGGGGGGGGGGGGGGGGGGGGGGGGGGGGFFGGGGGGGFGFFFFFFFFFFFFFFFFFFFBFFFFFFFF>BF<B?F?F
@M03461:520:000000000-LPCRK:1:1101:23504:3055 1:N:0:CAATCAGG+CAGAACTG
CGGATCCCCGATCCGTGGACTTGTCAGCGACTGAGGAAACAGACCTCAATAAGGCTGAGGTCGCTTGGCAACCTTGCCTCAGCAGAAACCCTTGCAGGAAATGCTCACCGTTAAGTCTGATGACGTGAACGGTCGTACCAAGATGTATAAAAACATCGTGGACGGCAACCATCAGATGGAGCCGGGCATGCCAGAATCCTTCAACGTATTGTTGAAAGAGATTCGTTCGCTGGGTATCAACATCGAACTGGAAGACGAGTAATTCTCGCTCAAACAGGTCA
+
GGGGGGGGGGGGGGGGGGGGGGGGGGGGGGGGGGGGGGGGGGGGGGGGGGGGGGGGGGGGGGGGGGGGGGGGGGGGGGGGGGGGGGFGGGGGGGGGGGGGGGGGGGGGGGGGGGGGGGGGGGGGGGGGGGGGGGGGGGGGGGGGGGGGGGGGGGGGGGGGGGGGGGGGGGGGGGGGGGGFFGGGGGGGGGGGGGGGGGGGGGFGGGGGGGGEGGGFFGFGFFGGGFGGGGGGGFFFGFGGGGFGEFF>F<FFF55??FBBFFFFFFF?BFF9DFFF01>BB
@M03461:520:000000000-LPCRK:1:1101:16465:3062 1:N:0:CAATCAGG+CAGAACTG
CGGATCCCCGATCCGTGGACTTGTCAGCGACTGAGGAAACAGACATTATGTTAGCTGAGGGTCCCATCTATAAACTCCTCAGCACTACTGCGTGCAGGAAATGCTCACCGTTAAGTCTGATGACGTGAACGGTCGTACCAAGATGTATAAAAACATCGTGGACGGCAACCATCAGATGGAGCCGGGCATGCCAGAATCCTTCAACGTATTGTTGAAAGAGATTCGTTCGCTGGGTATCAACATCGAACTGGAAGACGAGTAATTCTCGCTCAAACAGGTCA
+
GGGGGGGGGGGGGGGGGGGGGGGGGGGGGGGGGGGGGGGGGGGGGGGGGGGGGGGGGGGGGGGGGGGGGGGGGGGGGGGGGGGGGGGGGGGGGGGGGGGGGGGGGGGGGGGGGGGGGGGGGGGGGGGGGGGGGGGGGGGGGGGGGGGGGGGGGGGGGGGGGGGGGGGGGGGGGGGGFGGGGGGGGGGGGGGGGGGGGGGGGGGGGGGGGGGGGGGGGGGGGGGGGGGGGGDGGFFGGGGGGGFGFFFFFFFFFFFFFFFFFFFFAFBFF?FBF<?BBFF??
@M03461:520:000000000-LPCRK:1:1101:14712:3073 1:N:0:CAATCAGG+CAGAACTG
CGGATCCCCGATCCGTGGACTTGTCAGCGACTGAGGAAACAGACCATACAATTGCTGAGGTACAACGCGTAAATTGCCTCAGCGTATCAGCGTGCAGGAAATGCTCACCGTTAAGTCTGATGACGTGAACGGTCGTACCAAGATGTATAAAAACATCGTGGACGGCAACCATCAGATGGGGCCGGGCATGCCAGAATCCTTCAACGTATTGTTGAAAGAGATTCGTTCGCTGGGTATCAACATCGAACTGGAAGACGAGTAATTCTCGCTCAAACAGGTCA
+
GGGGGGGGGGGGGGGGGGGGGGGGGGGGGGGGGGGGGGGGGGGGGGGGGGGGGGGGGGGGGGGGGGGGGGGGGGGGGGGGGGGGGGGGGGGGGGGGGGGGGGGGGGGGGGGGGGGGGGGGGGGGGGGGGGGGGGGGGGGGGGGGGGGGGGGGGGGGGGGGGGGGGGGGGGGGGGGGGGGGGGGGGGGGGGGGGGGGGGGGGGGGGGGGGGGGGGGGGGGGGGGGGGFGGGGGGFFGGGGGGGFGFFFFFFFFFFFFFFFDFFFFFFFBFB?FFFFFFBF>D
@M03461:520:000000000-LPCRK:1:1101:17941:3074 1:N:0:CAATCAGG+CAGAACTG
CGGATCCCCGATCCGTGGACTTGTCAGCGACTGAGGAAACAGACCGCATGAATGCTGAGGATCTTTCCAACCCGGACCTCAGCGGTGCTAAATGCAGGAAATGCTCACCGTTAAGTCTGATGACGTGAACGGTCGTACCAAGATGTATAAAAACATCGTGGACGGCAACCATCAGATGGAGCCGGGCATGCCAGAATCCTTCAACGTATTGTTGAAAGAGATTCGTTCGCTGGGTATCAACATCGAACTGGAAGACGAGTAATTCTCGCTCAAACAGGTCA
+
GGGGGGGGGGGGGGGGGGGGGGGGGGGGGGGGGGGGGGGGGGGGGGGGGGGGGGGGGGGGGGGGGGGGGGGGGGGGGGGGGGGGGGGGGGGGGGGGGGGGGGGGGGGGGGGGGGGGGGGGGGGGGGGGGGGGGGEGGGGGGGGGGGGGGGGGFGGGGGGGGEGGGGGGGFGGGGGGGGGGGGGGGGGGGGGFGGGGGGGGGGGC9EFGGGGGGGGGGGGGGGGGGGFGGGGGGFFGGFFGGGFGDFFFFFFF@5F??EEFFFFFFFFFFBF9<B?1:0AFF
@M03461:520:000000000-LPCRK:1:1101:10155:3076 1:N:0:CAATCAGG+CAGAACTG
CGGATCCCCGATCCGTGGACTTGTCAGCGACTGAGGAAACAGACGCCTCTGCTGCTGAGGTGTATTTCTTATAACACCTCAGCAAATGGTAATGCAGGAAATGCTCACCGTTAAGTCTGATGACGTGAACGGTCGTACCAAGATGTATAAAAACATCGTGGACGGCAACCATCAGATGGAGCCGGGCATGCCAGAATCCTTCAACGTATTGTTGAAAGAGATTCGTTCGCTGGGTATCAACATCGAACTGGAAGACGAGTAATTCTCGCTCAAACAGGTCACTT
+
GGGGGGGGGGGGGGGGGGGGGGGGGGGGGGGGGGGGGGGGGGGGGGGGGGGGGGGGGGGGGGGGGGGGGGGGGGGGGGGGGGGGGGGGGGGGGGGGGGGGGGGGGGGGGGGGGGGGGGGGGGGGGGGGGGGGGGGGGGGGGGGGGGGGGGGGGGGGGGGGGGGGGGGGGGGGGGGGGGGGGGGGGGGGGGGGGGGGGGGGGGGGGGGGGGGGGGGGCFGGGGGGGGGGGGGGGFFGGGGGGGFGEFFFFFFFFFFFFFFFFFFFFFFFB<FFFFFFF?FFFFF)
@M03461:520:000000000-LPCRK:1:1101:17899:3108 1:N:0:CAATCAGG+CAGAACTG
CGGATCCCCGATCCGTGGACTTGTCAGCGACTGAGGAAACAGACTACCCCCAAGCTGAGGATATGAGGGAAAAACACCTCAGCACCTCAGGTTGCAGGAAATGCTCACCGTTAAGTCTGATGACGTGAACGGTCGTACCAAGATGTATAAAAACATCGTGGACGGCAACCATCAGATGGAGCCGGGCATGCCAGAATCCTTCAACGTATTGTTGAAAGAGATTCGTTCGCTGGGTATCAACATCGAACTGGAAGACGAGTAATTCTCGCTCAAACAGGTCA
+
GGGGGGG<FGGGGGGGGGGGGGGGGFGGGGGGEGGFGGGGGGGGCGGGG@FGFGGGGCGGFGGGGGGFGDGGGGGGGGGGGGGFGGFGGFGGGGGGGGGG8FFGGGGGGGGGGGGFGGGFGGGGGGEEFGGFGGGGGGGGFGGGGGGDGGGGGGGGGGGG:FGGGGGGGGGGGGGGGEGGGGGG5EGGGGFGGFGGEC+99FFFGGGGFFCAFGGCFGGGGFFCDGDFDGGCEBF?6C7:D9?DD4<;>B?FF55?<B>DBF.6)=>:0?F>BFF??BFFB
@M03461:520:000000000-LPCRK:1:1101:16999:3118 1:N:0:CAATCAGG+CAGAACTG
CGGATCCCCGATCCGTGGACTTGTCAGCGACTGAGGAAACAGACCTACTAATGGCTGAGGACAGGGGTAATTTCTCCCTCAGCGGAAACCAATGCAGGAAATGCTCACCGTTAAGTCTGATGACGTGAACGGTCGTACCAAGATGTATAAAAACATCGTGGACGGCAACCATCAGATGGAGCCGGGCATGCCAGAATCCTTCAACGTATTGTTGAAAGAGATTCGTTCGCTGGGTATCAACATCGAACTGGAAGACGAGTAATTCTCGCTCAAACAGGTCA
+
GGGGGGGGGGGGGGGGGGGGGGGGGGGGGGGGGGGGGGGGGGGGGGGGGGGGGGGGGGGGGGGGGGGGGGGGGGGGGGGGGGGGGGGGGGGGGGGGGGGGGGGGGGGGGGGGGGGGGGGGGGGGGGGGGGGGGGGGGGGGGGGGGGGGGGGGGGGGGGGGGGGGGGGGGGGGGGGGGGGGGGGGGGGGGGGGGGGGGGGGGGGGGGGGGGGFFGGGGGGGGGGGGGGGGGGGGFFGGGGGGGFG>FFFFFFFFFFFFFDDFFDF<FFF?0<;?DF(22>DF
@M03461:520:000000000-LPCRK:1:1101:23552:3122 1:N:0:CAATCAGG+CAGAACTG
CGGATCCCCGATCCGTGGACTTGTCAGCGACTGAGGAAACAGACTGTTAGTACGCTGAGGAGCTCACAGGTAATAACCTCAGCTTTTTGAAGTGCAGGAAATGCTCACCGTTAAGTCTGATGACGTGAACGGTCGTACCAAGATGTATAAAAACATCGTGGACGGCAACCATCAGATGGAGCCGGGCATGCCAGAATCCTTCAACGTATTGTTGAAAGAGATTCGTTCGCTGGGTATCAACATCGAACTGGAAGACGAGTAATTCTCGCTCAAACAGGTCA
+
GGGGGGGGGGGGGGGGGGGGGGGGGGGGGGGGGGGGGGGGGGGGGCFGGGGGGGGGGGGGGGGGGGGGGGGGGGGGGGGGGGGGGGGGGGGGGGGGGGGGGGGGGGGGGGGGGGGGGGGGGGGGGGGFGGGGGGGGGGGGGGGGGGGGGGGGGGGGGGGGGGGGGGGGGGGGGGFGGGCFGGGGGGGGGGGGGGGGGGGGGGGGGGGGGGGGGGGGGGGGGGGGGGGGGGDCEEFDFGGFGGFGFFFFFFFFFFFFFFFD?FFFFF<<?FB>FFBFF6<D?
@M03461:520:000000000-LPCRK:1:1101:19976:3165 1:N:0:CAATCAGG+CAGAACTG
CGGATCCCCGATCCGTGGACTTGTCAGCGACTGAGGAAACAGACGTCCTGAGCGCTGAGGATTTGTTAAATATGAACCTCAGCAAAACTTTTTGCAGGAAATGCTCACCGTTAAGTCTGATGACGTGAACGGTCGTACCAAGATGTATAAAAACATCGTGGACGGCAACCATCAGATGGAGCCGGGCATGCCAGAATCCTTCAACGTATTGTTGAAAGAGATTCGTTCGCTGGGTATCAACATCGAACTGGAAGACGAGTAATTCTCGCTCAAACAGGTCACTT
+
GGGGGGGGGGGGGGGGGGGGGGGGGGGGGGGGGGGGGGGGGGGFGGGGGGGGGGGGGGGGGGGGGGGDFGGGGGGGGGGGGGGGGFGGGGGGGGGGGFGGGGGGGGGGGGFGGGGGGGFGGGGGGGGGGGGGGGGGGGGGGGGGGFGFGGGGGGGGGGGGGGGGGDEGGGGGGGFGGGDFFGGGGGGGGGGGGGG9FFGGGGGGGGGGFGGG+8EGGGGGGGGGGFGGGGCEC;:?FFGGGGFGFFFFFF:FFF:(4@@B?=)6AFBFFFFBFFFBBB>?:0<)
@M03461:520:000000000-LPCRK:1:1101:10484:3216 1:N:0:CAATCAGG+CAGAACTG
CGGATCCCCGATCCGTGGACTTGTCAGCGACTGAGGAAACAGACAAATCGTTGGCTGAGGTGGTCACCGACCGCGACCTCAGCCCGTCCAATTGCAGGAAATGCTCACCGTTAAGTCTGATGACGTGAACGGTCGTACCAAGATGTATAAAAACATCGTGGACGGCAACCATCAGATGGAGCCGGGCATGCCAGAATCCTTCAACGTATTGTTGAAAGAGATTCGTTCGCTGGGTATCAACATCGAACTGGAAGACGAGTAATTCTCGCTCAAACAGGTCACTT
+
GGGGGGGGGGGGGGGGGGGGGGGGGGGGGGGGGFGGGGGGGGGGGGGGGGGGGGGGGGGGGGGGGGGGGGGGGGGGGGGGGGGGGGGGGGGGGGGGGGGGGGGGGGGGGGGGGGGGGGGGGGGGGGGGGGGGGGGGGGGGGGGGGGGGGGGGGGGGGGGGGGGGGGGGGGGGGGGGGGGGGGGGGGGGGGGGGGGGGGGGGGGGGGGGGGGGGGGGGGGGGGGGGGGGGGGGGBFGGGGGGGFGFFFFFFFF:FFFFFFFFFBBFFFFF?:;FFBBBBF:>BF)
@M03461:520:000000000-LPCRK:1:1101:10797:3236 1:N:0:CAATCAGG+CAGAACTG
CGGATCCCCGATCCGTGGACTTGTCAGCGACTGAGGAAACAGACGTAATATAAGCTGAGGCCCGGCGACAGCGACTCCTCAGCTGTTCCGCGTGCAGGAAATGCTCACCGTTAAGTCTGATGACGTGAACGGTCGTACCAAGATGTATAAAAACATCGTGGACGGCAACCATCAGATGGAGCCGGGCATGCCAGAATCCTTCAACGTATTGTTGAAAGAGATTCGTTCGCTGGGTATCAACATCGAACTGGAAGACGAGTAATTCTCGCTCAAACAGGTCACTC
+
GGGGGGGGGGGGGGGGGGGGGGGGGGGGGGGGGGGGGGGGGGGGGGGGGGGGGGGGGGGGGGGGGGGGGGGGGGGGGGGGGGGGGGGGGGGGGGGGGGGGGGGGGGGGGGGGGGGGGGGGGGGGGGGGGGGGGGGGGGGGGGGGGGGGGGGGGGGGGGGGGGGGGGGGGGGGGGGGGGGFGCGGGGGGGGGGGGFGGGGGGGGGGGGGGGGGGGGGGGGGGGGGGGGGGGGGGFFGGGFCCF?D>F@:F<?FFFFB6:BD?FFB<BFFF1:>?A<::BFFFF<)
@M03461:520:000000000-LPCRK:1:1101:6932:3236 1:N:0:CAATCAGG+CAGAACTG
CGGATCCCCGATCCGTGGACTTGTCAGCGACTGAGGAAACAGACAGACTAGCCGCTGAGGAAGCTCGGATACTTGGCCTCAGCTTTCCAGGATGCAGGAAATGCTCACCGTTAAGTCTGATGACGTGAACGGTCGTACCAAGATGTATAAAAACATCGTGGACGGCAACCATCAGATGGAGCCGGGCATGCCAGAATCCTTCAACGTATTGTTGAAAGAGATTCGTTCGCTGGGTATCAACATCGAACTGGAAGCCGAGTAATTCTCGCTCAAACAGGTCA
+
FGGGDEFGCF@@FFEGGGGGGGAFGGGFGGGGGGGGGGGGGGC@EFGGDFGGGGGGGGG7FCFFGFBFEFGGGGGGGFFGGGGGGGFFAFGFFF@FGGEGGGAEGFEGGEFFCGFGGGCAF,A?:>F8AFFCGCF>FEE9FC@FD,@FGCFC<F::DFGC**@C73355DEFFFG99DFE>CGBE5**,,?++2:CF@8@EFCGGGGGGGCG?<F+:C*;CCFGGFGF<<DGC3?GGC*:7DFC575@FF6;??).7:BFBFA<2*)486?BF)43.3<),
@M03461:520:000000000-LPCRK:1:1101:8306:3241 1:N:0:CAATCAGG+CAGAACTG
CGGATCCCCGATCCGTGGACTTGTCAGCGACTGAGGAAACAGACGTTGCGGAAGCTGAGGAGTGTCCGCAGCGTTCCCTCAGCACCGTGATTTGCAGGAAATGCTCACCGTTAAGTCTGATGACGTGAACGGTCGTACCAAGATGTATAAAAACATCGTGGACGGCAACCATCAGATGGAGCCGGGCATGCCAGAATCCTTCAACGTATTGTTGAAAGAGATTCGTTCGCTGGGTATCAACATCGAACTGGAAGACGAGTAATTCTCGCTCAAACAGGTCACTT
+
GGGGGGGGGGGGGGGGGGGGGGGGGGGGGGGGGGGGGGGGGGGGGGGGGGGGGGGGGGGGGGGGGGGGGGGGGGGGGGGGGGGGGGGGGGGGGGGGGGGGGGGGGGGGGGGGGGGGGGGGGGGGGGGGGGGGGGGGGGGGGGGGGGGGGGGGGGGGGGGGGGGGDGGGGGGGGGGGFDFGGGGGGGDGGGGGGGGGGGGGGGGGGGGGGGFGGGGGFGGGGGGCGGGGGGGGGFFGGGGGFGFGFFFFFFFFFFFF?F>B<?DD9?A?BF?FFFFF0<>7:?B)
@M03461:520:000000000-LPCRK:1:1101:16610:3259 1:N:0:CAATCAGG+CAGAACTG
CGGATCCCCGATCCGTGGACTTGTCAGCGACTGAGGAAACAGACTCCTAATCGGCTGAGGCGAGCACGAAAATGGACCTCAGCTCGTGGGGGTGCAGGAAATGCTCACCGTTAAGTCTGATGACGTGAACGGTCGTACCAAGATGTATAAAAACATCGTGGACGGCAACCATCAGATGGAGCCGGGCATGCCAGAATCCTTCAACGTATTGTTGAAAGAGATTCGTTCGCTGGGTATCAACATCGAACTGGAAGACGAGTAATTCTCGCTCAAACAGGTCA
+
GGGGGGGGGGGGGGGGGGGGGGGGGGGGGGGGGGGGGGGGGGGGGGGGGGGGGGGGGGGGGGGGGGGGGGGGGGGGGGGGGGGGGGFGGGGGGGGGGGGGGGGGGGGGGGGGGGGGGGGGGGGGGGGGGGGGGGGGGGGGGGGGGGGGGGGGGGGGGGGGGGGGGGGGGGGGGGGGGGGGGGGGGGGGGGGGGGGGGGGGGGGGGGGGGGGGGGGGGGGFGFGGGGGGGGGGGFFFGGGGGGFGFFFFFFFFFFFFBFFFFF>AFFFFFFFFFFFFFF<BB
@M03461:520:000000000-LPCRK:1:1101:6202:3279 1:N:0:CAATCAGG+CAGAACTG
CGGATCCCCGATCCGTGGACTTGTCAGCGACTGAGGAAACAGACGGAATTGCGCTGAGGTATGTTTATAGAAACTCCTCAGCGACCCCATGTGCAGGAAATGCTCACCGTTAAGTCAGATGACGTGAACGGTCGTACCAAGATGTATAAAAACATCGTGGACGGCAACCATCAGATGGAGCCGGGCATGCCAGAATCCTTCAACGTATTGTTGAAAGAGATTCGTTCGCTGGGTATCAACATCGAACTGGAAGACGAGTAATTCTCGCTCAAACAGGTCACTGC
+
GGGGGGGGGGGGGGGGGGGGGGGGGGGGGGGGGGGGGGGGGGGGGGGGGGGGGGGGGGGGGGGGGGGGGGGGGGGGGGGGGGGGGGGGGGGGGGGGGGGGGGGGGGGGGGGGFFGGGGGGFGGGGGGGGFGGGGGGGGGGGGGGGGGGGGGGGGGGGGFGGGGGGGGGGGGGGGGGGGGGGGCGEGCC9CGGGGDGGGGGGGGGGGGGGGGFGFGGGGFFGGGGGGGGGGGGCFFGGGGGGGF3FFFF?BFFFFFFFFEF<FAFAF:<?:(5<?BB<A>:7A)3
@M03461:520:000000000-LPCRK:1:1101:9191:3280 1:N:0:CAATCAGG+CAGAACTG
TATCGCTGACGAGTAACCGGATCCCCGATCCGTGGACTTGTCAGCGACTGAGGAAACAGACATGAAAGGTGCTGAGGGTGTAGGGTATTCTCCCCTCAGCAACAGAACTTGCAGGAAATGCTCACCGTTAAGTCTGATGACGTGAACGGTCGTACCAAGATGTATAAAAACATCGTGGACGGCAACCATCAGATGGAGCCGGGCATGCCAGAATCCTTCAACGTATTGTTGAAAGAGATTCGTTCGCTGGGTATCAACATCGAACTGGAAGACGAGTAATTCTCGCTCAAACAGGTCA
+
CCCCCGGGGGGGGFCGGGGGGGGGGGGGGGGGGGGEGGFGFGGGGGGGGGGFFEFGGGGGGGGGGGGGFFGGGGGGGGGGGGGGGGGGGGGFGGGFFGGGGFGGGGGGGGGGGGGGGGGGGGGGGGGFEEGGGGGFEFGGGGGGGGGGGGGGGGGGGGGGGGGGFGGGGGGGGGGGGFDGGGGGGGGGGGGGGGGGGGFGGGGGGGGGGGGGGGGGGGGGGFGGGFGGCCGGGFCCGGFFFGGGGGGDGGFFGGGGGG6@GDFFFFFFFFFFBFBEEFF<>A?A?B?FFFB?B?FAFB
@M03461:520:000000000-LPCRK:1:1101:16727:3285 1:N:0:CAATCAGG+CAGAACTG
CGGATCCCCGATCCGTGGACTTGTCAGCGACTGAGGAAACAGACATTAAACGTGCTGAGGATTCTTGACTCAATAACCTCAGCATTAATCAATGCAGGAAATGCTCACCGTTAAGTCTGATGACGTGAACGGTCGTACCAAGATGTATAAAAACATCGTGGACGGCAACCATCAGATGGAGCCGGGCATGCCAGAATCCTTCAACGTATTGTTGAAAGAGATTCGTTCGCTGGGTATCAACATCGAACTGGAAGACGAGTAATTCTCGCTCAAACAGGTCACTT
+
GGGGGGGGGGGGGGGGGGGGGGGGGGGGGGGGGGGGGGGGGGGGGGGGGGGGGGGGGGGGGGGGGGGGGGGGGGGGGGGGGGGGGGGGGGGGGGGGGGGGGGGGGGGGGGGGGGGGGGGGGGGGGGGGGGGGGGGGGGGGGGGGGGGGGGGGGGGGGGGGFFGGGGGGGGGGGGGGGGGGGGGGGGGGGGGGGGGGGGGGGGGGGGGGGGGGGGGGGGGGGGGGGGGGGGGGGFFGGGGGGGFGFFFFFFFFFFFFFFFFFFFDFFFFFFFF?AF?FFFF7:D)
@M03461:520:000000000-LPCRK:1:1101:14544:3300 1:N:0:CAATCAGG+CAGAACTG
CGGATCCCCGATCCGTGGACTTGTCAGCGACTGAGGAAACAGACCACGTGGTGGCTGAGGGAACCATGCTCTCGACCCTCAGCGTCCAATTTTGCAGGAAATGCTCACCGTTAAGTCTGATGACGTGAACGGTCGTACCAAGATGTATAAAAACATCGTGGACGGCAACCATCAGATGGAGCCGGGCATGCCAGAATCCTTCAACGTATTGTTGAAAGAGATTCGTTCGCTGGGTATCAACATCGAACTGGAAGACGAGTAATTCTCGCTCAAACAGGTCACTT
+
GGGGGGGGGGGGGGGGGGGGGGGGGGGGGGGGGGGGGGGGGGGGGGGGGGGGGGGGGGGGGGGGGGGGGGGGGGGGGGGGGGGGGGGGGGGGGGGGGGGGGGGGGGGGGGGGGGGGGGGGGGGGGGGGGGGGGGGGGGGGGGGGGGGGGGGGGGGCGGGGGGGGGGGGGGGGGGGGGGGGGGGGGGGGGGGGGGGGFFGGGGGGGGGGGGGGGGFGGGGGGGGGGGGGGGGGGFFGGGGGGGFGBFFFFF::)).4:D75<FFA4FA0:?BFFFB?1:F523))
@M03461:520:000000000-LPCRK:1:1101:21722:3321 1:N:0:CAATCAGG+CAGAACTG
CGGATCCCCGATCCGTGGACTTGTCAGCGACTGAGGAAACAGACAAACATGCAGCTGAGGTTTTCCTGTTTGGAACCCTCAGCATTATCATTTGCAGGAAATGCTCACCGTTAAGTCTGATGACGTGAACGGTCGTACCAAGATGTATAAAAACATCGTGGACGGCAACCATCAGATGGAGCCGGGCATGCCAGAATCCTTCAACGTATTGTTGAAAGAGATTCGTTCGCTGGGTATCAACATCGAACTGGAAGACGAGTAATTCTCGCTCAAACAGGTCACTC
+
GGGGGGFFGGGGGGGGGGGGGGGGGGGGGGGGGGGGGGGGGGGGGGGGGGGGGGGGGGGGGGGGGGGGGGG8FGGGGGGGGGGGGGFGGGGGGGGGGGGGFGGGDGGGGGGGGGGGGGGGGGGGGG>FGGGGGGEGGGGGFGDGFFGGCFDGGGGGGGGGDGGGGGGGGGGGGGGGFGGGGGGGGGGGGGGGGGGGGGGGGGGGGGG6CFFCCGGEGF6CFDGGGGGFDGGGE:FFFGG>DGFGDFFFFFF@F4)38@>7?FADB?<<04?924<1::<537<)
@M03461:520:000000000-LPCRK:1:1101:23760:3324 1:N:0:CAATCAGG+CAGAACTG
CGGATCCCCGATCCGTGGACTTGTCAGCGACTGAGGAAACAGACCGAGGAGAAGCTGAGGAATCACGCCATATTGACCTCAGCGTTGTCGATTGCAGGAAATGCTCACCGTTAAGTCTGATGACGTGAACGGTCGTACCAAGATGTATAAAAACATCGTGGACGGCAACCATCAGATGGAGCCGGGCATGCCAGAATCCTTCAACGTATTGTTGAAAGAGATTCGTTCGCTGGGTATCAACATCGAACTGGAAGACGAGTAATTCTCGCTCAAACAGGTCA
+
GGGGGGGGGGGGGGGGGGGGGGGGGGGGGGGGGGGGGGGGGGGGGFGGGGGGGGGGGGGGGGGGGGGGGGGGGGGGGGGGGGGGGGGGGGGGGGGGGGGGGGGGGGGGGGGGGGGGGGGGGGGGGGGGGGGGGGGGGGGGGGGGGGGGGGGGGGGGGGGGGGGGGGGGGGGGGGGGGGGGFFGGGGGGGGGGGGGDFGDGGGGGGGGGGGGGGGGGGGGGGGG=CFGGGGDEEEFGGGGGGGFGFFFFF2?FFFFBFFFEBFAFAFFFFFFFFF>(48<??
@M03461:520:000000000-LPCRK:1:1101:23168:3348 1:N:0:CAATCAGG+CAGAACTG
CGGATCCCCGATCCGTGGACTTGTCAGCGACTGAGGAAACAGACACAGACTCTGCTGAGGTTTTAAGTATCAGTCTCCTCAGCAACCCGCGATGCAGGAAATGCTCACCGTTAAGTCTGATGACGTGAACGGTCGTACCAAGATGTATAAAAACATCGTGGACGGCAACCATCAGATGGAGCCGGGCATGCCAGAATCCTTCAACGTATTGTTGAAAGAGATTCGTTCGCTGGGTATCAACATCGAACTGGAAGACGAGTAATTCTCGCTCAAACAGGTCA
+
GGGGGGGGGGGGGGGGGGGGGGGGGGGGGGGGGGGGGGGGGGGGGGGGGGGGGGGGGGGGGGGGGGGGGGGGGGGGGGGGDGGGGGGGGGGGGGGGGGGGGGGGGGGGGGGGGGGGGGGGGGGGGGGGGGGGGGGGGGGGGGGGGGGGGGGGGGGGGDGGGGGGGGGGGGGGGEGGGGGGGGGGGGGGGGGGFGGGGGGGGGGGGGG=GGGGGGGGGGGGGGGGGGGGGGGEGEFGGGGGGCFGEFFFFFFFFFFFFFFFBFFFFFFFB?0928?6:(<B?
@M03461:520:000000000-LPCRK:1:1101:12275:3393 1:N:0:CAATCAGG+CAGAACTG
CGGATCCCCGATCCGTGGACTTGTCAGCGACTGAGGAAACAGACCGCTTTGGGGCTGAGGTTGTTATGGAGTAGTCCCTCAGCTTGAAGACTTGCAGGAAATGCTCACCGTTAAGTCTGATGACGTGAACGGTCGTACCAAGATGTATAAAAACATCGTGGACGGCAACCATCAGATGGAGCCGGGCATGCCATAATCCTTCAACGTATTGTTGAAAGAGATTCGTTCGCTGGGTATCAACACCGAACTGGACGACGAGTAATTCCCGCTCAAACAGGTCACTT
+
GGGGGCCD6FCFE@CFGDGGCC6CFGGGGGGGCGF@FGGFCFEEDF7:F@A6=:,C?<CFEC@BFGFAC<CFFGFGGF<EDFGGGGFGC9=FEF<<<F7AE<EE9FFGFEB7++,AFG99E59BBFEGGGGCFE:@DFB=FFDFGFGGGGCGGG@BFG>,*3@C@E7>FGDFGGGCC?GF6:CB*1B*:3:CC+BFGFFGG7++<C9*97F<CGD9:7FG47C7*0>C7)*2>3790:7*5=)*7557><?F)7>>9>>D(9>44*.3((,282>0((.))).)
@M03461:520:000000000-LPCRK:1:1101:24173:3417 1:N:0:CAATCAGG+CAGAACTG
CGGATCCCCGATCCGTGGACTTGTCAGCGACTGAGGAAACAGACGGATCGTGGGCTGAGGTCATTATAACTCCGCTCCTCAGCACCAGGGTCTGCAGGAAATGCTCACCGTTAAGTCTGATGACGTGAACGGTCGTACCAAGATGTATAAAAACATCGTGGACGGCAACCATCAGATGGAGCCGGGCATGCCAGAATCCTTCAACGTATTGTTGAAAGAGATTCGTTCGCTGGGTATCAACATCGAACTGGAAGACGAGTAATTCTCGCTCAAACAGGTCA
+
GGGGGGGGGGGGGGGGGGGGGGGGGGGGGGGGGGGGGGGGGGGGGGGGGGGGGGGGGGFGGGGGGGGGGGGGGGGGGGGGGGGGGGGGGGGGGGGGGGGGGGGGGGGGGGGGGGGGGGGFGGGGGGGFGGGEFGGGGGGGGFFGGGGGGGGGFGGGGGGGGGGGGGEGGGGGGGFGGEFGCFGEGGGGGGGGGGG6<EGGGGGFGGGGGGGGGCEFGGFCFGGGGGCGDGGCGFFGGGGGGGFGBF?>F7?FFF41<>BDFFF9<FD?BFFFDF>6??7>0
@M03461:520:000000000-LPCRK:1:1101:5766:3430 1:N:0:CAATCAGG+CAGAACTG
CGGATCCCCGATCCGTGGACTTGTCAGCGACTGAGGAAACAGACTGCTTTCTGGCTGAGGGCTAGTACAATATCTCCCTCAGCCTTGACTCGTGCAGGAAATGCTCACCGTTAAGTCTGATGACGTGAACGGTCGTACCAAGATGTATAAAAACATCGTGGACGGCAACCATCAGATGGAGCCGGGCATGCCAGAATCCTTCAACGTATTGTGTAAAGAGATTCGTTCGCTGGGTATAAACATCGAACTGGAAGCCGAGTAATTCTCGCTCAAACAGGTCA
+
FFGECEECDFEFGGGFFF;FFFGGGD9EEECBFF@DDFEGG<CEEFFG<FGGGFGFEFG7:?CFFDFEFG96ECEGGGDFGFGEFFGGGGEDFAEGGGFGGGCAEFFFFEEB+BEA<F,A?FGFE=FDGGCGFEGFGFFFCA@FFBB=F<FDDFG=DCFF7>:FEGGC:E@GCGGEF,:E:>>11=8?:,B?F8:CFGGGFGGG?EFG:C+C+01<C++;*;C>5;DDDGD*:>@GG*:DC7B4:57FF?))67)1,))77B>BBFFF1:B64)53:6>),
@M03461:520:000000000-LPCRK:1:1101:8621:3443 1:N:0:CAATCAGG+CAGAACTG
CGGATCCCCGATCCGTGGACTTGTCAGCGACTGAGGAAACAGACGACGAGAGCGCTGAGGATAAGCGTTGCAGCTTCCTCAGCAGGATGAATTGCAGGAAATGCTCACCGTTAAGTCTGATGACGTGAACGGTCGTACCAAGATGTATAAAAACATCGTGGACGGCAACCATCAGATGGAGCCGGGCATGCCAGAATCCTTCAACGTATTGTTGAAAGAGATTCGTTCGCTGGGTATCAACATCGAACTGGAAGACGAGTAATTCTCGCTCAAACAGGTCA
+
GGGGGGGFGGGGGGGGGGGGGGGGGGGGGGGGGGGGGGGGGGGGGGGGGGGGGGGGGGGGGGGGGGGGGDGGGGGGGGGGGGGGGGGGGGGGGGGGGGGGFGGGGGGGGGGGGGGGGGGGGGGGGGGGGGGGGGGGGGGGGGGGGGGGGGGGGGGGGGGGGGGGGGGGGGGGGGGGGGGGGGGGGGGGGGGGGDGGGGGGGGGGGGGGGGGGGGGGFFGFGGGGGFGGGGGGG@FGGGFGGGFGFFFFFF?F7FF??DD@?FFAFFFFF:?><AFF?F<.4
@M03461:520:000000000-LPCRK:1:1101:24952:3463 1:N:0:CAATCAGG+CAGAACTG
CGGATCCCCGATCCGTGGACTTGTCAGCGACTGAGGAAACAGACTGAAATATCGCTGAGGGGCCCAGCTTTAATTACCTCAGCGGGTAGTAGTGCAGGAAATGCTCACCGTTAAGTCTGATGACGTGAACGGTCGTACCAAGATGTATAAAAACATCGTGGACGGCAACCATCAGATGGAGCCGGGCATGCCAGAATCCTTCAACGTATTGTTGAAAGAGATTCGTTCGCTGGGTATCAACATCGAACTGGAAGACGAGTAATTCTCGCTCAAACAGGTCA
+
GGGGGGGGGGGGGGGGGGGGGGGGGGGGGGGGGGGGGGGGGGGGGGGGGGGGGGGGGGGGGGGGGGGGGGGGGGGGGGGGGGGGGGGGGGGGGGGGGGGGGGGGGGGGGGGGGGGGGGGGGGGGGGGGGGGGGGGGGGGGGGGGGGGGGGGGGGGGGGGGGGGGGGGGGGGGGGGGGGGF>FGGGGGGGGGGGGGGGGGGGGGGGGFFGGGGGGGGGGGGGGGGGGGGGGGGG:FGGGGGGF?GFFFFFBFFFF>?BFFFFFDFDFBFFFFF?BF?:BFFF
@M03461:520:000000000-LPCRK:1:1101:16839:3478 1:N:0:CAATCAGG+CAGAACTG
CGGATCCCCGATCCGTGGACTTGTCAGCGACTGAGGAAACAGACAGCCTCTCCGCTGAGGTCGTATACATCAGTAGCCTCAGCCCGTAGTAATGCAGGAAATGCTCACCGTTAAGTCTGATGACGTGAACGGTCGTACCAAGATGTATAAAAACATCGTGGACGGCAACCATCAGATGGAGCCGGGCATGCCAGAATCCTTCAACGTATTGTTGAAAGAGATTCGTTCGCTGGGTATCAACATCGAACTGGAAGACGAGTAATTCTCGCTCAAACAGGTCA
+
GGGGGGGGGGGGGGGGGGGGGGGGGGGGGGGGGGGGGGGGGGGGGGGGGGGGGGGGGGGGGGGGGGGGGGGGGGGGGGGGGGGGGGGGGGGGGGGGGGGGGGGGGGGGGGGGGGGGGGGGGGGGGGGGGGGGGGGGGGGGGGGGGGGGGGGGGGGGGGGGGGGGGGGGGGGGGGGGGGGGGGGGGGGGGGGGGGCGGGGGGGGGGGGGGGGGGGGGGGFGGGGGGGGGGGGGGFFGGGGGGGFGFFFF>?F?FFFFFFFEBFFFFFFF?F?>?FBBFFF:?
@M03461:520:000000000-LPCRK:1:1101:10342:3494 1:N:0:CAATCAGG+CAGAACTG
CGGATCCCCGATCCGTGGACTTGTCAGCGACTGAGGAAACAGACTCGTATATTGCTGAGGCATGTTGACATTCCGACCTCAGCCTCTCTTGATGCAGGAAATGCTCACCGTTAAGTCTGATGACGTGAACGGTCGTACCAAGATGTATAAAAACATCGTGGACGGCAACCATCAGATGGAGCCGGGCATGCCAGAATCCTTCAACGTATTGTTGAAAGAGATTCGTTCGCTGGGTATCAACATCGAACTGGAAGACGAGTAATTCTCGCTCAAACAGGTCA
+
GGGGGGGGGGGGGGGGGGGGGGGGGGGGGGGGGGGGGGGGGGGGGGGGGGGGGGGGGGGGGGGGGGGGGGGGGGGGGGGGGGGGGGGGGGGGGGGGGGGGGGGGGGGGGGGGGGGGGGGGGGGGGGGGGGGGGGGGGGGGGGGGGGGGGGGGGGGGGGGGGGGGGGGGGGGGGGGGGGGGGGGGGGGGGGGGGGGGGGGGGGGGGGGGGGGGGGGGGGGGGGGGGGGGGDD7EFFGFGGGGGFGFFFFFFFFFFFF?EDF?FBFFFFFFFFFFAFFFFF?F
@M03461:520:000000000-LPCRK:1:1101:14270:3500 1:N:0:CAATCAGG+CAGAACTG
CGGATCCCCGATCCGTGGACTTGTCAGCGACTGAGGAAACAGACACATAAGTAGCTGAGGTGGTTCAAAGCGTGGTCCTCAGCGGGATCAATTGCAGGAAATGCTCACCGTTAAGTCTGATGACGTGAACGGTCGTACCAAGATGTATAAAAACATCGTGGACGGCAACCATCAGATGGAGCCGGGCATGCCAGAATCCTTCAACGTATTGTTGAAAGAGATTCGTTCGCTGGGTATCAACATCGAACTGGAAGACGAGTAATTCTCGCTCAAACAGGTCA
+
GGGGGGGGGGGGGGGGGGGGGGGGGGGGGGGGEDFGGGGGGGGGGGGGGGGGGGGGGGGGGGGGGGGGGGGGGGGGGGGGGGGGGGGGGGGGGGGGGGGGGGGGGGGGGGGGGGGGGGGGGGGGGGGGGGGGGGGGGGGGGGGGGGGGGGGGGGGGGGGGGGGGDGGGGGGGGGGGGGGGGGGGGGGGGGGGGGGGGGGGGGGGGGGGGGGGGGGGCFGGGGGGGGGGGGGGGFFGGGGGGGFGBFFFFF6?FF>BFFF>B4>9AFFF?F?BF2>BB<>B>
@M03461:520:000000000-LPCRK:1:1101:7747:3505 1:N:0:CAATCAGG+CAGAACTG
CGGATCCCCGATCCGTGGACTTGTCAGCGACTGAGGAAACAGACACATGACGAGCTGAGGAGAATAGCTTCAATAGCCTAGCTAGTCAATGTGCAGGAAATGCTCACCGTTAAGTCTGATGACGTGAACGGTCGTACCAAGATGTATAAAAACATCGTGGACGGCAACCATCAGATGGAGCCGGGCATGCCAGAATCCTTCAACGTATTGTTGAAAGAGATTCGTTCGCTGGGTATCAACATCGAACTGGAAGACGAGTAATTCTCGCTCAAACAGGTCACTGC
+
GGGGGGGGGGGGGGGGGGGGGGGGGGGGGGGGGFGGGGGGGGGGGGGGGGGGGGGGGGGGGGGGGGGGGGGGGGGGGGGGGGGGGGGGGGGGGGGGGGGGGGGGGGGGGGGGGGGGGGGGGGGGGGGGGGGGGGGGGGGGGGGGGGGGGGGGGGGGGGGGGGGGGGGGGGGGGGGGGGGGGGGGGGGGGGGGFDGGGGGGGGGGGGGGGGGGGGGGGGGGGGGGGGGGGGGGGFFGGGGGGGFGFFFFFFFFFFFFBFFFDFFDFFFFFFFFFFFF?A?DBFF?
@M03461:520:000000000-LPCRK:1:1101:20857:3509 1:N:0:CAATCAGG+CAGAACTG
CGGATCCCCGATCCGTGGACTTGTCAGCGACTGAGGAAACAGACTAATATCTAGCTGAGGGTACTGACTAACTTACCCTCAGCGATTAGGACTGCAGGAAATGCTCACCGTTAAGTCTGATGACGTGAACGGTCGTACCAAGATGTATAAAAACATCGTGGACGGCAACCATCAGATGGAGCCGGGCATGCCAGAATCCTTCAACGTATTGTTGAAAGAGATTCGTTCGCTGGGTATCAACATCGAACTGGAAGACGAGTAATTCTCGCTCAAACAGGTCA
+
GGGGGGGGGGGGGGGGGGGGGGGGGGGGGGGGGGGGGGGGGGGGGGGGGGGGGGGGGGGGGGGGGGGGGGGGGGGGGGGGGGGGGGGGGGGGGGGGGGGGGGGGGGGGGGGGGGGGGGGGGGGGGGGGGGGGGGGGGGGGGGGGGGGGGGGGGGGGGGGGGGGGGGGGGGGGGGGGGGGGGGGGGGGGGGGGGGGGGGGGGGGGGGGGGGGGGGGGGGGGGGGGGGGGGGGGGEFGGGGGGGFGFFFFF??FFFFFFFEFFFFFFFFFFFFFFF>?::>24
@M03461:520:000000000-LPCRK:1:1101:18690:3524 1:N:0:CAATCAGG+CAGAACTG
CGGATCCCCGATCCGTGGACTTGTCAGCGACTGAGGAAACAGACTACTTACTGGCTGAGGATTGGTTGTAAAGGGACCTCAGCTGGGTAGCGTGCAGGAAATGCTCACCGTTAAGTCTGATGACGTGAACGGTCGTACCAAGATGTATAAAAACATCGTGGACGGCAACCATCAGATGGAGCCGGGCATGCCAGAATCCTTCAACGTATTGTTGAAAGAGATTCGTTCGCTGGGTATCAACATCGAACTGGAAGACGAGTAATTCTCGCTCAAACAGGTCA
+
GGGGGGGGGGGGGGGGGGGGGGGGGGGGGGGGGGGGGGGGGGGGGGGGGGGGGGGGGGGGGGGGGGGGGGGGGGGGGGGGGGGGGGGGGGGGGGGGGGGGGGGGGGGGGGGGGGGGGGGGGGGGGGGGGGGGGGGGGGGGGGGGGGGGGGGGGGGGGGGGGGGGGGGGGGGGGGGGGGFGGGGGGGGGGGGGGGGGGGGGGGGGGGGGGGGGGGGGGFFFGGGGGGGGGGGGGFFGGGGGGGFGEFFFFFFFFFFFFFFFBFFFFFF?BFFFFFFFFFFFF
@M03461:520:000000000-LPCRK:1:1101:14988:3543 1:N:0:CAATCAGG+CAGAACTG
CGGATCCCCGATCCGTGGACTTGTCAGCGACTGAGGAAACAGACAACCGAATCGCTGAGGTTTTAGATGTCTGGTACCTCAGCGTCATTTTATGCAGGAAATGCTCACCGTTAAGTCTGATGACGTGAACGGTCGTACCAAGATGTATAAAAACATCGTGGACGGCAACCATCAGATGGAGCCGGGCATGGCAGAATCCTTCAACGTATTGTTGAAAGAGATTCGTTCGCTGGGTATCAACATCGAACTGGAAGACGAGTAATTCTCGCTCAAACAGGTCACTT
+
GGGGGGGGGGGGGGGGGGGGGGGGGGGGGGGGGGGGGGGGGGGGGGGGGGGGGGGGGGGGGGGGGGGGGGGGGGGGGGGGGGGGGGGGGGGGGGGGGGGGGGGGGGGGGGGGGGGGGGGGGGGGGGGGGGGGGGGGGGGGGGGGGGGGGGGGGGGGGGGGGGGGGGGGGGGGGGGGGGGGGGGGGGGGGGGGGGGGGGGGGGGGGGGGGGGGGGGGGGGGGGGGGGGGGGGGGFFGGGGGGGFGFFFFFFFFFFFFFFFFFFFFFFABB:?FFF<?F?F032<)
@M03461:520:000000000-LPCRK:1:1101:20095:3558 1:N:0:CAATCAGG+CAGAACTG
CGGAGCCCCGATCCGTGGACTTGTCAGCGACTGAGGAAACAGACTTTAAATATGCTGAGGATTGCATCATGACGACCCTCGCGAGTTGGGATGCAGGAAATGCTCACCGTTAAGTCTGATGACGTGAACGGTCGTACCAAGATGTATAAAAACATCGTGGACGGCAACCATCAGATGGAGCCGGGCATGCCAGAATCCTTCAACGTATTGTTGAAAGAGATTCGTTCGCTGGGTATCAACATCGAACTGGAAGACGAGTAATTCTCGCTCAAACAGGTCACTGC
+
GGGGGGGGGGGGGGGGGGGGGGGGGGGGGGGGGGGGGGGGGGGGGGGGGGGGGGGGGGGGGGGGGGGGGGGGGGGGGGGGGGGGGGGGGGGGGGGGGGGGGGGGGGGGGGGGGGGGGGGGGGGGGGGGGGGGGGGGGGGGGGGGGGGGGGGGGGGGGGGGGGGGGGGGGGGGGGGGGGGGGGGGGGGGGGGGGGGGGGGGGGGGGGGGGGGGGGGGGGGGGGGGGGGGGGGGGFFGGGGGGGFGFFFFFFFFFFFFFFFFFFFFFFFFFFFFDFFF?ABD:AF>
@M03461:520:000000000-LPCRK:1:1101:8899:3591 1:N:0:CAATCAGG+CAGAACTG
CGGATCCCCGATCCGTGGACTTGTCAGCGACTGAGGAAACAGACGTAATCCTAGCTGAGGGAAGGGAATCTTCAATCCTCAGCAAATACGTCTGCAGGAAATGCTCACCGTTAAGTCTGATGACGTGAACGGTCGTACCAAGATGTATAAAAACATCGTGGACGGCAACCATCAGATGGAGCCGGGCATGCCAGAATCCTTCAACGTATTGTTGAAAGAGATTCGTTCGCTGGGTATCAACATCGAACTGGAAGACGAGTAATTCTCGCTCAAACAGGTCA
+
GGGGGGGGGGGGGGGGGGGGGGGGGGGGGGGGGGGGGGGGGGGGGGGGGGGGGGGGGGGGGGGGGGGGGGGGGGGGGGGGGGGGGGGGGGGGGGGGGGGGGGGGGGGGGGGGGGGGGGGGGGGGGGGGGGGGGGGGGGGGGGGGGGGGGGGGGGGGGGGGGGGGGGGGGGGGGGGGGGGGGGGGGGGGGGGGGGGGGGGGGGGGGGGGGGGGFGGGGGGGGGGGGGGGGGGGGFFGGGGGGGFGEFFFFFFFFFFFFFFFFFFFFFFFFFFB<<?BFFFFF
@M03461:520:000000000-LPCRK:1:1101:14344:3592 1:N:0:CAATCAGG+CAGAACTG
CGGATCCCCGATCCGTGGACTTGTCAGCGACTGAGGAAACAGACGAAATAAGTGCTGAGGTTCATCCTGAGAAGAGCCTCAGCCACTGAAAATGCAGGAAATGCTCACCGTTAAGTCTGATGACGTGAACGGTCGTACCAAGATGTATAAAAACATCGTGGACGGCAACCATCAGATGGAGCCGGGCATGCCAGAATCCTTCAACGTATTGTTGAAAGAGATTCGTTCGCTGGGTATCAACATCTAACTGGAAGACGAGTAATTCTCGCTCAAACAGGTCA
+
GGGGGGGGGGGGGGGGGGGGGGGGGGGGGGGGGGGGGGGGGGGGGGGGGGGGGGGGGGGGGGGGGGGGGGGGGGGGGGGGGGGGGGGGGGGGGGGGGGGGGGGGGGGGGGGGGGGGGGGGGGGGGGGGGGGGGGGGGGGGGGGGGGGGGGGGGGGGGGGGGGGGGGGGGGGGGGGGGGGGGGGGGGGGGGGGGGGGGGGGGGGGGGGGGGGGGFGGGGGGGGGGGGGGGGGGGFFGGGGGGGFGFFFFFFFFFFFFFFFFFFFFFFFFFF?FFFFFFBF?F
@M03461:520:000000000-LPCRK:1:1101:16843:3594 1:N:0:CAATCAGG+CAGAACTG
CGGATCCCCGATCCGTGGACTTGTCAGCGACTGAGGAAACAGACGGCCCAGCCGCTGAGGTGCAATAGTAAGGGTGCCTCAGCTGCTCGTACTGCAGGAAATGCTCACCGTTAAGTCTGATGACGTGAACGGTCGTACCAAGATGTATAAAAACATCGTGGACGGCAACCATCAGATGGAGCCGGGCATGCCAGAATCCTTCAACGTATTGTTGAAAGAGATTCGTTCGCTGGGTATCAACATCGAACTGGAAGACGAGTAATTCTCGCTCAAACAGGTCA
+
GGGGGGGGGGGGGGGGGGGGGGGGGGGGGGGGGGGGGGGGGGGGGGGGGGGGGGGGGGGGGGGGGGGGGGGGGGGGGGGGGGGGGGGGGGGGGGGGGGGGGGGGGGGGGGGGGGGGGGGGGGGGGGGGGGGGGGGGGGGGGGGGGGGGGGGGGGGGGGGGGGGGGGGGGGGGGGGGGGGGGGGEGGGGGGGGGGGGGGGGGGGGGGGGGGGGGGGGGGGGGGGGGGGGGGGGGFFGGGGGGGFGEFFFFFFFFFFFFFEEFFFFFF>FFFFFFFFFF:A?B
@M03461:520:000000000-LPCRK:1:1101:8958:3611 1:N:0:CAATCAGG+CAGAACTG
CGGATCCCCGATCCGTGGACTTGTCAGCGACTGAGGAAACAGACAAGAACTTGGCTGAGGGAGGTTTTTACGCTACCCTCAGCTTTTTAGTTTGCAGGAAATGCTCACCGTTAAGTCTGATGACGTGAACGGTCGTACCAAGATGTATAAAAACATCGTGGACGGCAACCATCAGATGGAGCCGGGCATGCCAGAATCCTTCAACGTATTGTTGAAAGAGATTCGTTCGCTGGGTATCAACATCGAACTGGAAGACGAGTAATTCTCGCTCAAACAGGTCACTT
+
GGGGGGGGGGGGGGGGGGGGGGGGGGGGGGGGGGGGGGGGGGGGGGGGGGGGGGGGGGGGGGGGGGGGGGGGGGGGGGGGGGGGGGGGGGGGGGGGGGGGGGGGGGGGGGGGGGGGGGGGGGGGGGGGGGGGGGGGGGGGGGGGGGGGGGGGGGGGGGGGGGGGGGGGGGGGGGGGGGGGGGGGGGGGGGGGGGGGGGGGGGGGGGGGCGGFGGGGGGGGGGGGCCFGGGDEEFFGGGGGGGFGFFFFF26@?:FFFFE:?FFFFFF:32:>DFFFB:DBF7<.
@M03461:520:000000000-LPCRK:1:1101:13515:3692 1:N:0:CAATCAGG+CAGAACTG
CGGATCCCCGATCCGTGGACCTGTCAGCGACTGAGGAAACAGACAATGCATAAGCTGAGGTAGGGTTAAGGCGCAGCCTCAGCTTTGGGAAATGCAGGAAATGCTCACCGTTAAGTCTGATGACGTGAACGGTCGTACCAAGATGTATAAAAACATCGTGGACGGCAACCATCAGATGGAGCCGGGCATGCCAGAATCCTTCAACGTATTGTTGAAAGAGATTCGTTCGCCGGGTATCAACATCGAACTGGAAGACGAGTAATTCTCGCTCAAACAGGTCA
+
GGGGGGGGGGGGGGGGGGGGGGGGGGGGGGGGGGGGGGGGGGGGGGGGGGGGGGGGGGGGGDFFGGGGGGGGGGGGGGGGGGGGFGFGGGGGGGGGGGGGGGGGGGGGGGGGGGGGGGGGGGGGGGGGGGGGGGGGGGGGGGGGGGGGGGGGGGGGGGGGGGGGGGGGGGGGGGGGGGGGGGGGEGGGGGGGGGGGGGGGGGGGGGGGGGGGGGFGGGGGGGGGDGGGGGGGGFFDFFGGGGFGFFFFFBF?FFFFFFFBB?AFFFFBFFFBFF??FBA))
@M03461:520:000000000-LPCRK:1:1101:7090:3735 1:N:0:CAATCAGG+CAGAACTG
CGGATCCCCGATCCGTGGACTTGTCAGCGACTGAGGAAACAGACTGCTCTTGCGCTGAGGTTTTTTAATAGGCTTTCCTCTGCTGACCGGGCTGCAGGAAATGCTCACCGTTAAGTCTGATGACGTGAACGGTCGTACCAAGATGTATAAAAACATCGTGGACGGCAACCATCAGATGGAGCCGGGCATGCCAGAATCCTTCAACGTATTGTTGAAAGAGATTCGTTCGCTGGGTATCAACATCGAACTGGAAGACGAGTAATTCTCGCTCAAACAGGTCACTT
+
GGGGGGGGGGGGGGGGGGGGGGGGGGGGGGGGGGGGGGGGGGGGGGGGGGGGGGGGGGGGGGGGGCFDGF9EGGGGGGGGGFGGGGGGGDGGGGGGGGGGGGGGGGGGGGGGGGGGGGGGGGGGGGGGGGGGGGGGGGGGGGGGGFGGGGGGGGGGGGGGGGGGGGGGGGGGGGGGGGGGGGGGGGGDGGGGGGCG7CFFGDFGDGCCFGG7CDGGGGGGCFGGGGFGGGGGGEFFCGGGGFFF3FF@:>6@F<>1:@>:?F6<:9<?F:6>DFF?FFF08):)
@M03461:520:000000000-LPCRK:1:1101:13160:3736 1:N:0:CAATCAGG+CAGAACTG
CGGATCCCCGATCCGTGGACTTGTCAGCGACTGAGGAAACAGACCATATCACAGCTGAGGAGAGGCACGTACCAGCCCTCAGCGGGCTTATATGCAGGAAATGCTCACCGTTAAGTCTGATGACGTGAACGGTCGTACCAAGATGTATAAAAACATCGTGGACGGCAACCATCAGATGGAGCCGGGCATGCCAGAATCCTTCAACGTATTGTTGAAAGAGATTCGTTCGCTGGGTATCAACATCGAACTGGAAGACGAGTAATTCTCGCTCAAACAGGTCA
+
GGGGGGGGGGGGGGGGGGGGGGGGGGGGGGGGGGGGGGGGGGGGGGGGGGGGGGGGGGGGGEGGGGGGGGGGGGGGGGGGGGGGGGGGGGGGGGGGGGGGGGGGGGGGGGGGGGGGGGGGGGGGGGGGGGGGGGGGGGGGGGGGGGGGGGGGGGGGGGGGGGGGGGGGGGGGGGGGGGGGGGGGGGGGGGGGGGGGGGGGGGGFGGGGGGGGGGGGGGGFGGGGGGGGGGGDGFFGGGGGFGFGFFFFFFFFFFFFBFEFFFFFB?AF<:B9?BB??082>
@M03461:520:000000000-LPCRK:1:1101:6744:3772 1:N:0:CAATCAGG+CAGAACTG
CGGATCCCCGATCCGTGGACTTGTCAGCGACTGAGGAAACAGACCTCAGATACGCTGAGGGCTCCAACCTAGTTAGCCTCAGCGATCATGTATGCAGGAAATGCTCACCGTTAAGTCTGATGACGTGAACGGTCGTACCAAGATGTATAAAAACATCGTGGACGGCAACCATCAGATGGAGCCGGGCATGCCAGAATCCTTCAACGTATTGTTGAAAGAGATTCGTTCGCTGGGTATCAACATCGAACTGGAAGACGAGTAATTCTCGCTCAAACAGGTCA
+
GGGGGGGGGGGGGGGGGGGGGGGGGGGGGGGGGGGGGGGGGGGGGGGGGGGGGGGGGGGGGGGGGGGGGGGGGGGGGGGGGGGGGFGGGGGGGGGGGGGGGGGGGGGGGGGGGGGGGGGGGGGGGGGGGGGGGGGGGGGGGGGGGGGGGGGGGGGGGGGGCGGGGGGGGGGGGGGGGGGGGGGGGGGGGGGGGGGGGGGGGGGGGGGGGGGGGDFGGGGGGGGGGGGGGGGGGFFGGGGGGGFDBFFFF?FFFFFFFF>D??AAFFFFFFFFB4><FFA05
@M03461:520:000000000-LPCRK:1:1101:12221:3774 1:N:0:CAATCAGG+CAGAACTG
CGGATCCCCGATCCGTGGACTTGTCAGCGACTGAGGAAACAGACGGACTGACGGCTGGGAGGTCAGTTTTTCGGTCCTCAGCCGTTAACCGTGCAGGAAATGCTCACCGTTAAGTCTGATGACGTGAACGGTCGTACCAAGATGTATAAAAACATCGTGGACGGCAACCATCAGATGGAGCCGGGCATGCCAGAATCCTTCAACGTATTGTTGAAAGAGATTCGTTCGCTGGGTATCAACATCGAACTGGAAGACGAGTAATTCTCGCTCAAACAGGTCACTGC
+
GGGGGGGGGGGGGGGGGGGGGGGGGGGGGGGGGGGGGGGGGGGGGGGGGGGGGGGGGGGFGGGGGGGGGGGGGGGGGGGGGGGGGGGGGGGGGGGGGGGGGGGGGGGGGGGGGGGGGGGGGGGGGGGGGGGGGGGGGGGGGGGGGGGGGGGGGGGGGGGGGGGGGGGGGGGGGGGGGGGGGGGGGGGGGGGGGGGGGGGGGGGGGGGGGGGGGGGGGGGGGGGGGGDGGGGGGFFGGGGGGGFGFFFFFB@FFFFFFFEFFF<<AFFFF:6?FFFF?A??:AF<
@M03461:520:000000000-LPCRK:1:1101:25810:3774 1:N:0:CAAACAGG+CAGAACTG
CGGATCCCCGATCCGTGGACTTGTCAGCGACTGAGGAAACAGACCCCACTATAGCTGAGGTATCGGTCAGAGTGTCCCTCAGCAAGAATCTCTGCAGGAAATGCTCACCGTTAAGTCTGATGACGTGAACGGTCGTACCAAGATGTATAAAAACATCGTGGACGGCAACCATCAGATGGAGCCGGGCATGCCAGAATCCTTCAACGTATTGTTGAAAGAGATTCGTTCGCTGGGTATCAACATCGAACTGGAAGACGAGTAATTCTCGCTCAAACAGGTCA
+
GGGGGGGGGGGGGGGGGGGGGGGGGGGGGGGGGGGGGGGGGGGGGGGGGGGGGGGGGGGGGFGGGGGGGGGCFGGGGGGGGGGGGGGGGF<FGGGGGGGGGGGGGGGGGGGGGGGGGGGGGGGGGGGGGGGGGGGGGGGGGGGGGGGGGGGGGGGGGGGGGDGGGGGGGGGGGGGGGGFFGFEGGGGGGDGGGGGGGFGGGGGGFGFFGGGGGGGGGGGGCGGGGGGGGGGGGFFGGGGGGGFGFFF@F?FFFF:?BE@>BFFBAFAF?BFF?DFF<<7)5
@M03461:520:000000000-LPCRK:1:1101:16867:3798 1:N:0:CAATCAGG+CAGAACTG
CGGATCCCCGATCCGTGGACTTGTCAGCGACTGAGGAAACAGACAAATAGAAGGCTGAGGTGTGCTGTGGAGTATCCCTCAGCAGCGAGCTCTGCAGGAAATGCTCACCGTTAAGTCTGATGACGTGAACGGTCGTACCAAGATGTATAAAAACATCGTGGACGGCAACCATCAGATGGAGCCGGGCATGCCAGAATCCTTCAACGTATTGTTGAAAGAGATTCGTTCGCTGGGTATCAACATCGAACTGGAAGACGAGTAATTCTCGCTCAAACAGGTCA
+
GGGGGGGGGGGGGGGGGGGGGGGGGGGGGGGGGGGGGGGGGGGGGGGGGGGGGGGGGGGGGGGGGGGGGGGGGGGGGGGGGGGGGGGGGGGGGGGGGGGGGGGGGGGGGGGGGGGGGGGGGGGGGGGGGGGGGGGGGGGGGGGGGGGGGGGGGGGGGGGGGGGGGGGGGGGGGGGGGGGGGGGGGGGGGGGGGGGGGGGGGGGGGGGGGGGGGGGGGGGGGGGGGGGGGGGGGFFGGGGGGGFGFFFFFFFFFFFFFFFFFFFFFFFFFFFFFFFFBFA?F
@M03461:520:000000000-LPCRK:1:1101:24796:3802 1:N:0:CAATCAGG+CAGAACTG
CGGATCCCCGATCCGTGGACTTGTCAGCGACTGAGGAAACAGACTATCTAGTCGCTGAGGATATGTACATTTCCTTCCTCAGCCAATACCTCTGCAGGAAATGCTCACCGTTAAGTCTGATGACGTGAACGGTCGTACCAAGATGTATAAAAACATCGTGGACGGCAACCATCAGATGGAGCCGGGCATGCCAGAATCCTTCAACGTATTGTTGAAAGAGATTCGTTCGCTGGGTATCAACATCGAACTGGAAGACGAGTAATTCCCGCTCAAACAGGTCACTC
+
GGGGGGGGFGGGGGGGGGGGGGFGGGGGGGGGGGGGGGGGGGGGGGGGGGGGGGDGGFGGGGGGGGFGGGGFFFGGGGGGGGGGGGGGGGFGGGGGGCEGGGGGFGGGGDGGGGGGGGDGGFGGEGFGGGD7FGGG@FEGGGFGGGGGGGGGGGGGGGGGCEGGGGGGGFGGGGGGGEGGGFCEBCEEFGFFGGGGEGGGGGGGGGGGGEGGG4:CF7?CGGGGGGCF<DDEC@FE<FGGFFFC@FFFFF4?F4<<1@EEFFF<A*)-3(49?B?F21<:>09)
@M03461:520:000000000-LPCRK:1:1101:19670:3836 1:N:0:CAATCAGG+CAGAACTG
CGGATCCCCGATCCGTGGACTTGTCAGCGACTGAGGAAACAGACTCCCCTATCGCTGAGGTTTTCCATCTAATAAACCTCAGCATAATCCCGTGCAGGAAATGCTCACCGTTAAGTCTGATGACGTGAACGGTCGTACCAAGATGTATAAAAACATCGTGGACGGCAACCATCAGATGGAGCCGGGCATGCCAGAATCCTTCAACGTATTGTTGAAAGAGATTCGTTCGCTGGGTATCAACATCGAACTGGAAGACGAGTAATTCTCGCTCAAACAGGTCACTT
+
GGGGGGGGGGGGGGGGGGGGGGGGGGGGGGGGGGGGGGGGGGGGG<<FFG<FCGGGGGGGFGG@FEGGAE?9CCFFGGGGGGGGF<C?ED<FGEGGGGGGGGGGGGGGGGGGEGGGGGGGGFGGGGGGGGGGGGGGGGGGGGGGGGGGGGGGGGGGGGGGGGGGGGGGGGGGGGGGGGGGGGGGGGGGGGGGGGGGGGGGGGGGGGGGGGGGCCGGGGGGGGGGGGGGGGGGGFFGGCFGGGFD@FFFFFFFFFFBFFFFFF><<FF?B??>F7????DF?34)
@M03461:520:000000000-LPCRK:1:1101:24552:3841 1:N:0:CAATCAGG+CAGAACTG
CGGATCCCCGATCCGTGGACTTGTCAGCGACTGAGGAAACAGACACGTTTAGAGCTGAGGAGTGAAAGTCTTTAAGCCTCAGCTGGGTGTACTGCAGGAAATGCTCACCGTTAAGTCTGATGACGTGAACGGTCGTACCAAGATGTATAAAAACATCGTGGACGGCAACCATCAGATGGAGCCGGGCATGCCAGAATCCTTCAACGTATTGTTGAAAGAGATTCGTTCGCTGGGTATCAACATCGAACTGGAAGACGAGTAATTCTCGCTCAAACAGGTCA
+
GGGGGGGGGGGGGGGGGGGGGGGGGGGGGGGGGGGGGGGGGGGGGGGGGGGGGGGGGGGGGGGGGGGGGGGGGGGGGGGGGGGGGGGGGGGGGGGGGGGGGGGGGGGGGGGGGGGGGGGGGGGGGGGGGGGGGGGGGGGGGGGGGGGGGGGGGGGGGGGGGGGGGGGGGGGGGGGGGGGGGGGGGGGGGGGGGGGGGGGGGGGGGGGGGGGGGGFGGGGGGGGGGGGGGGGGGFFGGGGGGGFGFFFFFFFFF?FFFFFFFFFFFFFFFFFFFFFFFFFFF
@M03461:520:000000000-LPCRK:1:1101:13447:3873 1:N:0:CAATCAGG+CAGAACTG
CGGATCCCCGATCCGTGGACTTGTCAGCGACTGAGGAAACAGACCAAACTAAGGCTGAGGTATCACTTTCTGGACTCCTCAGCAGAAAGAGCTGCAGGAAATGCTCACCGTTAAGTCTGATGACGTGAACGGTCGTACCAAGATGTATAAAAACATCGTGGACGGCAACCATCAGATGGAGCCGGGCATGCCAGAATCCTTCAACGTATTGTTGAAAGAGATTCGTTCGCTGGGTATCAACATCGAACTGGAAGACGAGTAATTCTCGCTCAAACAGGTCA
+
GGGGGGGGGGGGGGGGGGGGGGGGGGGGGGGGGGGGGGGGGGGGGGGGGGGGGGGGGGGGG=CFFGGGGGGGGGGGGGGGGGGGGGGGGGGGGGGGGGGGGGGGGGGGGGGGGGGGGGGGGGGGGGGGGGGGGGGGGGGGGGGGGGGGGGGGGGGGGGGGGGGGGGGGGGGGGGGGGGGGGGGGGGGGGGGGGGGGGGGGGGGGGGGGGGGGGGGGGGGGGGGGGGGGGGGGGFFGGGGGGGFGFFFFFFFFFFFFFFBEFFFFFFFBBFFFFFB<?FA7:
@M03461:520:000000000-LPCRK:1:1101:9997:3893 1:N:0:CAATCAGG+CAGAACTG
CGGATCCCCGATCCGTGGACTTGTCAGCGACTGAGGAAACAGACTTCTTGAGAGCTGAGGGCAACTACAAACACGCCCTCAGCTAATGTGTTTGCAGGAAATGCTCACCGTTAAGTCTGATGACGTGAACGGTCGTACCAAGATGTATAAAAACATCGTGGACGGCAACCATCAGATGGAGCCGGGCATGCCAGAATCCTTCAACGTATTGTTGAAAGAGATTCGTTCGCTGGGTATCAACATCGAACTGGAAGACGAGTAATTCTCGCTCAAACAGGTCA
+
GGGGGGGGGGGGGGGGGGGGGGGGGGGGGGGGGGGGGGGGGGGGGGGGGGGGGGGGGGGGGGGGGGGGGGGGGGGGGGGGGGGGGGGGGGGGGGGGGGGGGGGGGGGGGGGGGGGGGGGGGGGGGGGGGGGGGGGGGGGGGGGGGGGGGGGGGGGGGGGGGGGGGGGGGGGGGGGGGGGGGGGGGGGGGGGGGGGGGGGGGGGGGGGGGGGGGGGGGGGGGGGGGGGGGGGEGFFGGGGGGGFGDFFFFFFFFFFFFFFFFFFFFFAFFBB>FF?6?BFFF
@M03461:520:000000000-LPCRK:1:1101:21096:3916 1:N:0:CAATCAGG+CAGAACTG
CGGATCCCCGATCCGTGGACTTGTCAGCGACTGAGGAAACAGACTTGGTAATGGCTGAGGCCGTAGAGCGAATTTACCTCAGCTTTTATTTATGCAGGAAATGCTCACCGTTAAGTCTGATGACGTGAACGGTCGTACCAAGATGTATAAAAACATCGTGGACGGCAACCATCAGATGGAGCCGGGCATGCCAGAATCCTTCAACGTATTGTTGAAAGAGATTCGTTCGCTGGGTATCAACATCGAACTGGAAGACGAGTAATTCTCGCTCAAACAGGTCA
+
GGGGGGGGGGGGGGGGGGGGGGGGGGGGGGGGGGGGGGGGGGGGGGGGGGGGGGGGGGGGGGFGGGGGGGGGGGGGGGGGGGGGGGGGGGGGGGGGGGGGGGGGGGGGGGGGGGGGGGGGGGGGGGGGGGGGGGGGGGGGGGGGGGGGGGGGGGGGGGGGGGGGGGGGGGGGFFGGGGGGFGGGGGGEGGGGGGGGGGGGGGGGGGGGGGGGGGGGGGGGGGGGGFGGGGGGGFFGGGGGGGFGFFFFFFFFFFFFFFF@BFADFFA?BBFFFF<?BFFFF
@M03461:520:000000000-LPCRK:1:1101:6726:3922 1:N:0:CAATCAGG+CAGAACTG
CGGATCCCCGATCCGTGGACTTGTCAGCGACTGAGGAAACAGACTAAACCGAGGCTGAGGAACTTCCAGGTGCCTCCCTCAGCTTATACTGCTGCAGGAAATGCTCACCGTTAAGTCTGATGACGTGAACGGTCGTACCAAGATGTATAAAAACATCGTGGACGGCAACCATCAGATGGAGCCGGGCATGCCAGAATCCTTCAACGTATTGTTGAAAGAGATTCGTTCGCTGGGTATCAACATCGAACTGGAAGACGAGTAATTCTCGCTCAAACAGGTCACTT
+
GGGGGGGGGGGGGGGGGGGGGGGGGGGGGGGGGGGGGGGGGGGGGGGGGGGGGGGGGGGGGFGGGGGGGGGGGGGGGGGGGGGGGGGGGGGGGGGGGGGGGGGGGGGGGGGGGGGGGGGGGGGGGGGGGGGGGGGGGGGGGGGGGGGGGGGGGGGGGGGGGGGGGGGGGGGGGGGGGGGGGGGGGGGGGGGGGGGGGGGGGGGGGGGGGGGGGGFFGGGGGGGGGGGGGGGGGFFCFGGGGGFGFFFFFFFF@?@FFFFD:FFB2@2:?FFFFFFBFFF04?F)
@M03461:520:000000000-LPCRK:1:1101:12007:3929 1:N:0:CAATCAGG+CAGAACTG
CGGATCCCCGATCCGTGGACTTGTCAGCGACTGAGGAAACAGACGGAATCAGAGCTGAGGAAATGTGGGGTTGCACCCTCAGCGATAATGGCTGCAGGAAATGCTCACCGTTAAGTCTGATGACGTGAACGGTCGTACCAAGATGTATAAAAACATCGTGGACGGCAACCATCAGATGGAGCCGGGCATGCCAGAATCCTTCAACGTATTGTTGAAAGAGATTCGTTCGCTGGGTATCAACATCGAACTGGAAGACGAGTAATTCTCGCTCAAACAGGTCACTT
+
GGGGGGGGGGGGGGGGGGGGGGGGGGGGGGGGGGGGGGGGGGGGGGGGGGGGGGGGGGGGG=CEFGGGGGGGGGGGGGGGGGGGGGGGGGGGGGGGGGGGGGGGGGGGGGGGGGGGGGGGGGGGGGGGGGGGGGGGGGGGGGGGGGGGGGGGGGGGGGGGGGGGGGGGGGGGGGGGGGGGGGGGGGGGGGGGGFGGGGGGGGGGGGGGGGGGEGGGGGGGGGGGGGGDGGGGGFFGFFFGGD@GB?FFFFFFF?5<:E5>1?BFFFFFFF3;BFF6(:A?744)
@M03461:520:000000000-LPCRK:1:1101:18494:3938 1:N:0:CAATCAGG+CAGAACTG
CATCGCTGACGAGTTACCGGATCCCCGATCCGTGGACTTGTCAGCGACTGAGGAAACAGACAGATATTGGGCTGAGGGACATGACCTTATATACCTCAGCCTAAGGCTATGCAGGAAATGCTCACCGTTAAGTCTGATGACGTGAACGGTCGTACCAAGATGTATAAAAACATCGTGGACGGCAACCATCAGATGGAGCCGGGCATGCCAGAATCCTTCAACGTATTGTTGAAAGAGATTCGTTCGCTGGGTATCAACATCGAACTGGAAGACGAGTAATTCTCGCTCAAACAGGTCA
+
CCCCCGGGGGGGGGGGGGGGGGGGGGGGGGGGGGGGGGGGGGGGGGGGGGGGGGGGGGGGGGGGGGGGGGGGGGGGGGGGGGGGGGGGGGGGGGGGGGGGGGGGGGGGGGGGGGGGGGGGGGGGGGGGGGGGGGGGGGGGGGGGGGGGGGGGGGGGGGGGGGGGGGGGGGGGGGGGGGGGGGGGGGGGGGGGGGGGGGGGGGGGGGGGGGGGGGGGGGGGGGGGGGGGGGGGGGGGGGGGGGGGGGGGGGFFGGGGGGGFGFFFFFFFFFFFFFFFFFFFFFFAB?FFFFFF:?<DFF
@M03461:520:000000000-LPCRK:1:1101:20226:3943 1:N:0:CAATCAGG+CAGAACTG
CGGATCCCCGATCCGTGGACTTGTCAGCGACTGAGGAAACAGACGTACATACGGCTGAGGCAGTTTTGCGTATTGTCCTCAGCAAAAGAAATTGCAGGAAATGCTCACCGTTAAGTCTGATGACGTGAACGGTCGTACCAAGATGTATAAAAACATCGTGGACGGCAACCATCAGATGGAGCCGGGCATGCCAGAATCCTTCAACGTATTGTTGAAAGAGATTCGTTCGCTGGGTATCAACATCGAACTGGAAGACGAGTAATTCTCGCTCAAACAGGTCA
+
GGGGGGGGGGGGGGGGGGGGGGGGGGGGGGGGGGGGGGGGGGGGGGGGGGGGGGGGGGGGGCFFGGGGGGGGGGGGGGGGGGGGGGGGGGGGGGGGGGGGGGGGGGGGGGGGGGGGGGGGGGGGGGGGGGGGGGGGGGGGGGGGGGGGGGGGGGGGGGGGGGGGGGGGGGGGGGGGGGGGGGGGGGGGGGGGGGGGGGGGGGGGGGGGGGGGGGGGGGGGGGGGGGGGGGGGGFFGGGGFGGFGFFFFFFFFFFFFFFFFFF<AFF9BFFFB?B>B?BF??
@M03461:520:000000000-LPCRK:1:1101:12001:3976 1:N:0:CAATCAGG+CAGAACTG
CGGATCCCCGATCCGTGGACTTGTCAGCGACTGAGGAAACAGACCAACCAGAGGCTGAGGTTGATCAGAACCTGAACCTCAGCCGGCCATATTGCAGGAAATGCTCACCGTTAAGTCTGATGACGTGAACGGTCGTACCAAGATGTATAAAAACATCGTGGACGGCAACCATCAGATGGAGCCGGGCATGCCAGAATCCTTCAACGTATTGTTGAAAGAGATTCGTTCGCTGGGTATCAACATCGAACTGGAAGACGAGTAATTCTCGCTCAAACAGGTCA
+
GGGGGGGGGGGGGGGGGGGGGGGGGGGGGGGGGGGGGGGGGGGGGGGGGGGGGGGGGGGGGGGGGGGGGGGGGGGGGGGGGGGGGGGGGGGGGGGGGGGGGGGGGGGGGGGGGGGGGGGGGGGGGGGGGGGGGGGGGGGGGGGGGGGGGGGGGGGGGGGGGGGGGGGGGGGGGGGGGGGGGGGGGGGGGGGGGGGGGGGGGGGGGGGGGGGGGGGGGGGFGGGGGGGGGGGGGFFGFCFGGGFG:FFFFFFFFFFFBDFFFFFFFFAFFFFFFFF?FF>FF
@M03461:520:000000000-LPCRK:1:1101:14137:3982 1:N:0:CAATCAGG+CAGAACTG
CGGATCCCCGATCCGTGGACTTGTCAGCGACTGAGGAAACAGACCATTCACAAGCTGAGGCTCTATACGTATTGACCCTCAGCAATTAACAATGCAGGAAATGCTCACCGTTAAGTCTGATGACGTGAACGGTCGTACCAAGATGTATAAAAACATCGTGGACGGCAACCATCAGATGGAGCCGGGCATGCCAGAATCCTTCAACGTATTGTTGAAAGAGATTCGTTCGCTGGGTATCAACATCGAACTGGAAGACGAGTAATTCTCGCTCAAACAGGTCACTT
+
GGGGGGGGGGGGGGGGGGGGGGGGGGGGGGGGGGGGGGGGGGGGGGGGGGGGGGGGGGGGGGGGGGGGGGGGGGGGGGGGGGGGGGGGGGGGGGGGGGGGGGGGGGGGGGGGGGGGGGGGGGGGGGGGGGGGGGGGGGGGGGGGGGGGGGGGGGGGGGGGGGGGGGGGGGGGFGGGGGGGGGGGGGGGGGGGGGGGGGGGGGGGGGGGGGGGGGGGGGGGGGGGGGGGGGGGGFFGFGGGGFFG>@FFFFFFFFFFFEFEFFFFFFBFFFFF?B?FBF>?FBD-
@M03461:520:000000000-LPCRK:1:1101:25923:4011 1:N:0:CAATCAGG+CAGAACTG
CGGATCCCCGATCCGTGGACTTGTCAGCGACTGAGGAAACAGACGCAGCACCAGCTGAGGGGCTGATACAGAAAAGCCTCAGCCCTTACAAATGCAGGAAATGCTCACCGTTAAGTCTGATGACGTGAACGGTCGTACCAAGATGTATAAAAACATCGTGGACGGCAACCATCAGATGGAGCCGGGCATGCCAGAATCCTTCAACGTATTGTTGAAAGAGATTCGTTCGCTGGGTATCAACATCGAACTGGAAGACGAGTAATTCTCGCTAAAACAGGTCA
+
EFGGC@6C6FE:FFFGGGEEFD9CFFC@FGCF@FGFGGGGCDFFGEECCCECFG8=ECCDG7+@F<<?EEEGGGDGGA8,4?F,4AFFGGGGAB?9E<BFAF<F,,A?FF,BFGAFGF?BFGGC:BFCFGG>FGE=BFCFE:F<F@FFFFGEGDGGFGCG:FGGGEC>FEC?FEC9FGC88:EG5CBE6*5BE8C8@FCGFFGFD=F=C+<1+0+4+2*;C::7CFCF<<<EG5F+*0*2>CFC5?45:4679F>:1>>>?*6.4@A22((49AF<?BD??
@M03461:520:000000000-LPCRK:1:1101:23498:4020 1:N:0:CAATCAGG+CAGAACTG
CGGATCCCCGATCCGTGGACTTGTCAGCGACTGAGGAAACAGACGCCGTTTCAGCTGAGGGACATTTGGTATTTGACCTCAGCACTTCATTTTGCAGGAAATGCTCACCGTTAAGTCTGATGACGTGAACGGTCGTACCAAGATGTATAAAAACATCGTGGACGGCAACCATCAGATGGAGCCGGGCATGCCAGAATCCTTCAACGTATTGTTGAAAGAGATTCGTTCGCTGGGTATCAACATCGAACTGGAAGACGAGTAATTCTCGCTCAAACAGGTCA
+
GGGGGGGGGGGGGGGGGGGGGGGGGGGGGGGGGGGGGGGGGGGGGGGGGGGGGGGGGGGGGGGGGGGGGGGGGGFGGGGGGGGGGGGGGGGGGGGGGGGGGGGGGGGGGGGGGGGGGGGGGGGGGGGGGGGGGGGGGGGGGGGGGGGGGGGGGGGGGGGGGGGGGGGGGGGGGGGGGGFGEGG>EEGGGGGGGGGFGGGGGGGGGGGGGGGGGGGGGFFGGGGGGGGGDGGGGEFGFGDFGGFFBFFFFFFFF55?B@>BBFFFFFFB??FFFFF?FFABF
@M03461:520:000000000-LPCRK:1:1101:21098:4035 1:N:0:CAATCAGG+CAGAACTG
CGGATCCCCGATCCGTGGACTTGTCAGCGACTGAGGAAACAGACTCGCTTAACGCTGAGGATACCGAGTTCGCCTTCCTCAGCTAAGAAATCTGCAGGAAATGCTCACCGTTAAGTCTGATGACGTGAACGGTCGTACCAAGATGTATAAAAACATCGTGGACGGCAACCATCAGATGGAGCCGGGCATGCCAGAATCCTTCAACGTATTGTTGAAAGAGATTCGTTCGCTGGGTATCAACATCGAACTGGAAGACGAGTAATTCTCGCTCAAACAGGTCA
+
GGGGGGGGGGGGGGGGGGGGGGGGGGGGGGGGGGGGGGGGGGGGGGGGGGGGGGGGGGGGGFGGGGGGGGGGGGGGGGGGGGGGGGGGGGGGGGGGGGGGGGGGGGGGGGGGGGGGGGGGGGGGGGGGGGGGGGGGGGGGGGGGGGGGGGGGGGGGGGGGGGGGGGGGGGGGGGGGGGFFGGGGGGGGGGGGGGGGGGGGGGGGGGGGGGGGGGGGGGGGGGGGGGFGGGGGGFFGGGGGGGFGFFFFFFFFFFFFFFFFFFFFFFFFFFFFFFFBFFFDB
@M03461:520:000000000-LPCRK:1:1101:26012:4045 1:N:0:CAATCAGG+CAGAACTG
CGGATCCCCGATCCGTGGACTTGTCAGCGACTGAGGAAACAGACGAGAGCGTGGCTGAGGTATCTAATTGATCTCTCCTCAGCAAAGCCGTATGCAGGAAATGCTCACCGTTAAGTCTGATGACGTGAACGGTCGTACCAAGATGTATAAAAACATCGTGGACGGCAACCATCAGATGGAGCCGGGCATGCCAGAATCCTTCAACGTATTGTTGAAAGAGATTCGTTCGCTGGGTATCAACATCGAACTGGAAGACGAGTAATTCTCGCTCAAACAGGTCA
+
GGGGGGGGGGGGGGGGGGGGGGGGGGGGGGGGGEGGGGGGGGGGGGGGGGGGGGGGGGGGGGGGGGGGGGGGFGGGGGGGGGGGGGGGGGGGGGGGGGGGGGGGGGGGGGGGGGGGGGGGGGGGGGGGGGGGGGGGGGGGGGGGGGGGGGGGGGGGGGGGGGGGGGGGGGGGGGGCFGGGGGGGGGGGGGGGGGGGGGGGGGGGGGGGGGGGGGGGGFFGGGGGGGGFGGGGGFFGGGGFGGFGFFFFFFFFFFFBFFFFBFBBFF>BFFF>FFFFFFA>?
@M03461:520:000000000-LPCRK:1:1101:15987:4065 1:N:0:CAATCAGG+CAGAACTG
CGGATCCCCGATCCGTGGACTTGTCAGCGACTGAGGAAACAGACAGGTTGATTGCTGAGGTTGTAAAGGACAAAAACCTCAGCTGTGTAACGTGCAGGAAATGCTCACCGTTAAGTCTGATGACGTGAACGGTCGTACCAAGATGTATAAAAACATCGTGGACGGCAACCATCAGATGGAGCCGGGCATGCCAGAATCCTTCAACGTATTGTTGAAAGAGATTCGTTCGCTGGGTATCAACATCGAACTGGAAGACGAGTAATTCTCGCTCAAACAGGTCA
+
GGGGGGGGGGGGGGGGGGGGGGGGGGGGGGGGGGGGGGGGGGGGGGGGGGGGGGGGGGGGGGGGGGGGGGGGGGGGGGGGGGGGGGGGGGGGGGGGGGGGGGGGGGGGGGGGGGGGGGGGGGGGGGGGGGGGGGGGGGGGGGGGGGGGGGGGGGGGGGGGGGGGGGGEGGGGGGGGGGGGGGGGGGGGGFGGGGGGGGGGGGGGGGGGGGGGGFFGGGGGGGGGGGGGGGGGGFFGGGGGGFFGFFFFFFFFFFFBFFB:?FFFFFFFF?1>72<BBFF),
@M03461:520:000000000-LPCRK:1:1101:21011:4098 1:N:0:CAATCAGG+CAGAACTG
CGGATCCCCGATCCGTGGACTTGTCAGCGACTGAGGAAACAGACGACTTCAAAGCTGAGGTGTCCGACAAGTTGAGCCTCAGCAAAATAAGGTGCAGGAAATGCTCACCGTTAAGTCTGATGACGTGAACGGTCGTACCAAGATGTATAAAAACATCGTGGACGGCAACCATCAGATGGAGCCGGGCATGCCAGAATCCTTCAACGTATTGTTGAAAGAGATTCGTTCGCTGGGTATCAACATCGAACTGGAAGACGAGTAATTCTCGCTCAAACAGGTCA
+
GGGGGGGGGGGGGGGGGGGGGGGGGGGGGGGGGGGGGGGGGGGGGGGGGGGGGGGGGGGGGGGGGGGGGGGGGGGGGGGGGGGGGGGGGGGGGGGGGGGGGGGGGGGGGGGGGGGGGGGGGGGGGGGGGGGGGGGGGGGGGGGGGGGGGGGGGGGGGGGGGGGGGGGGGGGGGGGGGGGGGGGGGGGGGGGGGGGGGGGGGGGGGGGGGGGGGGGGGFGGGGGGGGGGGDDGGDFGGGGGGGFGFFFFFFFFFFFFFFFFFFFFFFFFFFFFFFFFF?FFF
@M03461:520:000000000-LPCRK:1:1101:17930:4115 1:N:0:CAATCAGG+CAGAACTG
CGGATCCCCGATCCGTGGACTTGTCAGCGACTGAGGAAACAGACTAGACGATGGCTGAGGAATTCATACCGCAATCCCTCAGCATCTGACTGTGCAGGAAATGCTCACCGTTAAGTCTGATGACGTGAACGGTCGTACCAAGATGTATAAAAACATCGTGGACGGCAACCATCAGATGGAGCCGGGCATGCCAGAATCCTTCAACGTATTGTTGAAAGAGATTCGTACGCTGGGTATCAACATCGAACTGGAAGACGAGTAATTCTCGCTCAAACAGGTCA
+
GGGGCGGGGGGGGGGGGGGGGGGGGGGGGGGDGGGFGGGGGGGGEGGGGGGGGGGGGGGGGGGGGGGGGGGEGGGGGGGGGGGGGGGGGGGGFGGGGGGGGGGGGGGGGGGGGGGGGGGGGGGGGGGGGGGGGGGGGGGGGGGGGGGGGFGGGGGGFGGGGGGGGGGDFGGEFFFFFFGGDGGGGGGGGGGGGGGGGGGGECFCFEGGGGGGGGGEGFGGGGGGGF*9DDGGGEFGGGGGGGFGB@FFFDFFFFFFFFFDFFFFFBDFF:B>7>?<B?FFB
@M03461:520:000000000-LPCRK:1:1101:9849:4160 1:N:0:CAATCAGG+CAGAACTG
CGGATCCCCGATCCGTGGACTTGTCAGCGACTGAGGAAACAGACCGTGCACTTGCTGAGGCATGCAGCATGTATCTCCTCAGCTGGTCACCTTGCAGGAAATGCTCACCGTTAAGTCTGATGACGTGAACGGTCGTGCCAAGATGTATAAAAACATCGTGGACGGCAACCATCAGATGGAGCCGGGCATGCCAGAATCCTTCAACGTATTGTTGAAAGAGATTCGTTCGCTGGGTATCAACATCGAACTGGAAGACGAGTAATTCTCGCTCAAACAGGTCA
+
GGGGGGGGGGGGGGGGGGGGGGGGGGGGGGGGGDGGGGGGGGGGGGGGGGGGGGGGGGGGGGGGGGGGGGGGGGGGGGGGGGGGGGGGGGGGGGGGGGGGGGGGGGGGGGGGGGGGGGGGGGGGGGGGGGGGGGGGGGGGGGGGGGGGGGGGGGGGGGGGGGGGGGGGGGGGGGGGGGGGGGGGGGGGGGGGGGGGGGGGGGGGGGGGGGGGGGGGGGCFGGGGGGGGGDDGGFFGGGGGGGFGB?FFFBFFFFFFFFEBBBBAFFFFFB?0?D????DF?
@M03461:520:000000000-LPCRK:1:1101:13942:4182 1:N:0:CAATCAGG+CAGAACTG
CGGATCCCCGATCCGTGGACTTGTCAGCGACTGAGGAAACAGACCCGAATGGCGCTGAGGGATCGTACAGAGGTGCCCTCAGCATAATGACTTGCAGGAAATGCTCACCGTTAAGTCTGATGACGTGAACGGTCGTACCAAGATGTATAAAAACATCGTGGACGGCAACCATCAGATGGAGCCGGGCATGCCAGAATCCTTCAACGTATTGTTGAAAGAGATTCGTTCGCTGGGTATCAACATCGAACTGGAAGACGAGTAATTCTCGCTCAAACAGGTCA
+
GGGGGGGGGGGGGGGGGGGGGGGGGGGGGGGGGGGGGGGGGGGGGGGGFFGGGGGGGGGGGCFGGGGGGGGGGGGGGGGGGGGGGGGGGGGGGGGGGGGGGGGGGGGGGGGGGGGGGGGGGGGGGGGGGGGGGGGGGGGGGGGGGGGGGGGGGGGGGGGGGGGGGGGGGGGGGGGGGGGGGGGGGGGGGGGGGGGGGGGGGGGGGGGGGGGGGGGGGGGGGGGGGGGGGGGGGFFGGFGGGGFGFFFFFFFFFFFFFEFEFFAADFAFB<6>?AF???BFF
@M03461:520:000000000-LPCRK:1:1101:19798:4193 1:N:0:CAATCAGG+CAGAACTG
CGGATCCCCGATCCGTGGACTTGTCAGCGACTGAGGAAACAGACAGTTGTTAGGCTGAGGAGTCTTGTGAATGGCACCTCAGCACTACGTCGTGCAGGAAATGCTCACCGTTAAGTCTGATGACGTGAACGGTCGTACCAAGATGTATAAAAACATCGTGGACGGCAACCATCAGATGGAGCCGGGCATGCCAGAATCCTTCAACGTATTGTTGAAAGAGATTCGTTCGCTGGGTATCAACATCGAACTGGAAGACGAGTAATTCTCGCTCAAACAGGTCA
+
GGGGGGGGGGGGGGGGGGGGGGGGGGGGGGGGGGGGGGGGGGGGGGGGGGGGGGGGGGGGGGGGGGGGGGGGGGGGGGGGGGGGGGGGGGGGGGGGGGGGGGGGGGGGGGGGGGGGGGGGGGGGGGGGGGGGGGGGGGGGGGGGGGGGGGGGGGGGGGGGGGGGGGGGGGGGGGGGGGGGGGGGGGGGGGGGGGGGGGGGGGGGGGGGGGGGGGFGGGGFGGGGGGGGGGGGGFFGGGGGGGFGFFFFFFFFFFFFFFFFFFBFAFFFFFFFFFFBFFFFF
@M03461:520:000000000-LPCRK:1:1101:9546:4198 1:N:0:CAATCAGG+CAGAACTG
CGGATCCCCGATCCGTGGACTTGTCAGCGACTGAGGAAACAGACTACACTTTTGCTGAGGCTTATACCTCGAAATGCCTCAGCACACATATGTGCAGGAAATGCTCACCGTTAAGTCTGATGACGTGAACGGTCGTACCAAGATGTATAAAAACATCGTGGACGGCAACCATCAGATGGAGCCGGGCATGCCAGAATCCTTCAACGTATTGTTGAAAGAGATTCGTTCGCTGGGTATCAACATCGAACTGGAAGACGAGTAATTCTCGCTCAAACAGGTCA
+
GGGGGGGGGGGGGGGGGGGGGGGGGGGGGGGGGFGGGGGGGGGGGGGGGGGGGGGGGGGGGGGGGGGGGGGGGGGGGGGGGGGGGGGGGGGGGGGGGGGGGGGGGGGGGGGGGGGGGGGGGGGGGGGGGGGGGGGGGGGGGGGGGGGFGGGGGGGFGGGGGGGGGGGGGGGGGGGGGGGGGGGGGGGGGGGGGGGGGGGGGGGGGGGGGGGGGGGGGGGGGGGGGGGGGGGGGFFGGGGGGGFGFFFFFFFFFFF??>>FFFF<AFFF?<FFFFFFF?F??
@M03461:520:000000000-LPCRK:1:1101:20613:4202 1:N:0:CAATCAGG+CAGAACTG
CGGATCCCCGATCCGTGGACTTGTCAGCGACTGAGGAAACAGACAACTCTCTGGCTGAGGTCCACAGTTGTGGTTCCCTCAGCCCTTGGGTATGCAGGAAATGCTCACCGTTAAGTCTGATGACGTGAACGGTCGTACCAAGATGTATAAAAACATCGTGGACGGCAACCATCAGATGGAGCCGGGCATGCCAGAATCCTTCAACGTATTGTTGAAAGAGATTCGTTCGCTGGGTATCAACATCGAACTGGAAGACGAGTAATTCTCGCTCAAACAGGTCA
+
GGGGGGGGGGGGGGGGGGGGGGGGGGGGGGGGGGGGGGGGGGGGGGGGGGGGGGGGGGGGGGGGGGGGGGGGGGGGGGGGGGGGGGGGGGGGGGGGGGGGGGGGGGGGGGGGGGGGGGGGGGGGGGGGGGGGGGGGGGGGGGGGGGGGGGGGGGGGGGGGGGGGGGGGGGGGGGGGGGGGGGGGGGGGGGGGGGGGGGGGGGGGGGGGGGGGGGGGGGGGGGGGGGGGGGGGGFFGGGGFGGFF:?FFFBFFFFFFF58BBF<<>FFFFF:;?B<?:BF>?
@M03461:520:000000000-LPCRK:1:1101:25972:4207 1:N:0:CAATCAGG+CAGAACTG
CGGATCCCCGATCCGTGGACTTGTCAGCGACTGAGGAAACAGACAACTCGTGAGCTGAGGGCTTAATAGGTAGCGACCTCAGCCTCAACACGTGCAGGAAATGCTCACCGTTAAGTCTGATGACGTGAACGGTCGTACCAAGATGTATAAAAACATCGTGGACGGCAACCATCAGATGGAGCCGGGCATGCCAGAATCCTTCAACGTATTGTTGAAAGAGATTCGTTCGCTGGGTATCAACATCGAACTGGAAGACGAGTAATTCTCGCTCAAACAGGTCA
+
GGGGGGGGGGGGGGGGGGGGGGGGGGGGGGGGGGGGGGGGGGGGGGGGGGGGGGGGGGGGGGGGGGGGGGGGGGGGGGGGGGGGGGGGGGGGGGGGGGGGGGGGGGGGGGGGGGGGGGGGGGGGGGGGGGGGGGGGGGGGGGGGGGGGGGGGGGGGFGGGGGGGGGGGGGGGGGGGGGGGGGGGGGGGGGGGGGGFFFGGGGGGGGGGGGGGCFGGGGGGGGGGGGGFGGGGG@FGFGGGGGFGFFFFFFFFFFFFFFE.87<46FA6?1<>5<4:??<??
@M03461:520:000000000-LPCRK:1:1101:6072:4221 1:N:0:CAATCAGG+CAGAACTG
CGGATCCCCGATCCGTGGACTTGTCAGCGACTGAGGAAACAGACTCTCAATACGCTGAGGGAGTGTGTAGGGTGTGCCTCAGCAGGATAACGTGCAGGAAATGCTCACCGTTAAGTCTGATGACGTGAACGGTCGTACCAAGATGTATAAAAACATCGTGGACGGCAACCATCAGATGGAGCCGGGCATGCCAGAATCCTTCAACGTATTGTTGAAAGAGATTCGTTCGCTGGGTATCAACATCGAACTGGAAGACGAGTAATTCTCGCTCAAACAGGTCA
+
GGGGGGGGGGGGGGGGGGGGGGGGGGGGGGGGGGGGGGGGGGGGGGGGGGGGGGGGGGGGGGGGGGGGGGGGGGGGGGGGGGGGGGGGGGGGGGGGGGGGGGGGGGGGGGGGGGGGGGGGGGGGGGGGGGGGGGGGGGGGGGGGGGGGGGGGGGGGGGGGGGGGGGGGGGGGGGGGGGGGGGGGGGGGGGGGGGGGGGGGGGGGGGGGGGGGGGGGEFCGGGGGGGGGGGGGGFFGGGGGGGFGFFFFFFFFFFFFFFFFFFFFFFAFF??>?AB?7:>DF
@M03461:520:000000000-LPCRK:1:1101:26188:4231 1:N:0:CAATCAGG+CAGAACTG
CGGATCCCCGATCCGTGGTCTTGTCAGCGACTGAGGAAACAGACAACTCGTTCGCTGAGGGCTATGTTCTTGCTTACCTCAGCGCCGTATTATGCAGGAAATGCTCACCGTTAAGTCTGATGACGTGAACGGTCGTACCAAGATGTATAAAAACATCGTGGACGGCAACCATCAGATGGAGCCGGGCATGCCAGAATCCTTCAACGTATTGTTGAAAGAGATTCGTTCGCTGGGTATCAACATCGAACTGGAAGACGAGTAATTCTCGCTCAAACAGGTCA
+
GGGGGGGGGGGGGGGGGGGGGGGGGGGGGGGGGGGFFGGGGGGGGGGGGGGGGGGGGGGGGGGGGGGGGGGGGGGGGGGGGGGGGGGGGGGGGGGGGGGGGGGGGGGGGGGGGGGGGGGGGGGGGGGGGGGGGGGGGGGGGGGGGGGGGGGGGGGGGGGGEGGGGGGGGGGGGGGGGGGGGGGGGGGGGGGGGGGGGGGGGGGGGGGGGGGGGGGGGGGFFGGGGGGGGGGGGFFGGGGGGGFGFFFFFFFFFFFFFEEDFFFFFFBBF?FFFFFF<2<?D
@M03461:520:000000000-LPCRK:1:1101:14270:4245 1:N:0:CAATCAGG+CAGAACTG
CGGATCCCCGATCCGTGGACTTGTCAGCGACTGAGGAAACAGACCACGGAAAAGCTGAGGCAATAGGTCAAATAGGCCTCAGCGGATAGATGTGCAGGAAATGCTCACCGTTAAGTCTGATGACGTGAACGGTCGTACCAAGATGTATAAAAACATCGTGGACGGCAACCATCAGATGGAGCCGGGCATGCCAGAATCCTTCAACGTATTGTTGAAAGAGATTCGTTCGCTGGGTATCAACATCGAACTGGAAGACGAGTAATTCTCGCTCAAACAGGTCA
+
GGGGCFGGGGGGGGGGGGGGGGGGGGGGGGGGGGGGGGGGGGGGDFGGGGGGGGGGGGGGGGGGGGGFGGGGGGGGGGGGFGGGGGCFGGGGGGGGGGGGGGGGGGGGGGFGGGGFGGGGGGGGGGEGGGGGGGGGGGGGDFDFGFGGGGGGGEFFDGGFGGFGEGGGBFGFFGGGCCFFEFGGGEDEEGGFGFGGGGGGGGFFGGGGGGGGGGGGGGGGGGGGD<CFGDGGGF:?4FGGGGFGFFFFFFF465>?BB3BBF<D<*)(-(,,8AF<<FFFF
@M03461:520:000000000-LPCRK:1:1101:7964:4255 1:N:0:CAATCAGG+CAGAACTG
CGGATCCCCGATCCGTGGACTTGTCAGCGACTGAGGAAACAGACATCGTACATGCTGAGGGTCGCGAATGTATGTACCTCAGCCTTAAGCCATGCAGGAAATGCTCACCGTTAAGTCTGATGACGTGAACGGTCGTACCAAGATGTATAAAAACATCGTGGACGGCAACCATCAGATGGAGCCGGGCATGCCAGAATCCTTCAACGTATTGTTGAAAGAGATTCGTTCGCTGGGTATCAACATCGAACTGGAAGACGAGTAATTCTCGCTCAAACAGGTCA
+
GGGGGGFFGGGGGGGGGGGGGGGGGGGGGGGGGGGGGGGGGGGGGGGGGGGGGGGGGGGGGGGGGGGEGGGGGGGGGEFFGGFGGGGGGGFGGGFGGGGGGGGGGGGGGGGGGGGGGGGFGGGGGGGGGGFGGDGGGGGGGGGGGGGGGGGGGGGGGGGGGGGGGGGGGGGFGGGGGGGG>6CEGGGGGGGGGGGGGGFGGGGGFGGFCGGGGGG?CFGGGGGGGFGFDGGGG>FGGFGFCCFGFFFFFDFFFFF?:B@EF?AAAFFFFFF;>BB?BFF>?
@M03461:520:000000000-LPCRK:1:1101:12684:4256 1:N:0:CAATCAGG+CAGAACTG
CGGATCCCCGATCCGTGGACTTGTCAGCGACTGAGGAAACAGACGATTCCAGCGCTGAGGATCTATCACCGAGACTCCTCAGCATTTCAAGATGCAGGAAATGCTCACCGTTAAGTCTGATGACGTGAACGGTCGTACCAAGATGTATAAAAACATCGTGGACGGCAACCATCAGATGGAGCCGGGCATGCCAGAATCCTTCAACGTATTGTTGAAAGAGATTCGTTCGCTGGGTATCAACATCGAACTGGAAGACGAGTAATTCTCGCTCAAACAGGTCA
+
GGGEEGGFGGGGGGGGGGFGGGGGGGFGGGGGGGGGGGGGGGGGGGGGGGGGGGGGGGGGF<FFDFGGG8CGGEGGGGFGGGGGGGGGGGGGGGGGGGGGGGGGGGFGGGFGGGGGGGGGFGGGGGGGGGGGGGGGGGGGGGGGGFGFGGGGGEGFFEGGGGGGGCGGGGGFGGGGGGGDDGGBEGGGGGGGGGGGGGGGGFGGGGGGGGGGGGFCEF?4CCGFG8DGGGDEGFFGFFGGGCFFEFFFFFFFFFFF:>EEFFFBBFBBFFB>FFFF?FFFF
@M03461:520:000000000-LPCRK:1:1101:10459:4266 1:N:0:CAATCAGG+CAGAACTG
CGGATCCCCGATCCGTGGACTTGTCAGCGACTGAGGAAACAGACATGATTGACGCTGAGGACAATAAATTGGAAGGCCTCAGCCGTGTAGTGTGCAGGAAATGCTCACCGTTAAGTCTGATGACGTGAACGGTCGTACCAAGATGTATAAAAACATCGTGGACGGCAACCATCAGATGGAGCCGGGCATGCCAGAATCCTTCAACGTATTGTTGAAAGAGATTCGTTCGCTGGGTATCAACATCGAACTGGAAGACGAGTAATTCTCGCTCAAACAGGTCA
+
GGGGGGGGGGGGGGGGGGGGGGGGGGGGGGGGGGGGGGGGGGGGGGGGGGGGGGGGGGGGGGGGGGGGGGGGGGGGGGGGGGGGGCGGGGGGGGGGGGGGGGGGGGGGGGGGGGGGGGGGGGGGGEGGGGGGGGGGGGGGGGGFFFGGGGGGGGGGGGGGGGGGGGGGGGGGGGGGGGGGGGGGGGGGGGGGGGGGGGGGGGGGGGGGG69@FGFFFDFGGGGGGGGGGGGGGFFGGGGGGGFGFFFFFFFFFFFFFFEFFFFFFFAF?FFFFBFFF?AFB
@M03461:520:000000000-LPCRK:1:1101:22790:4274 1:N:0:TAATCAGG+CAGAACTG
CGGATCCCCGATCCGTGGACTTGTCAGCGACTGAGGAAACAGACCCATTGTCAGCTGAGGTGGGCAGGCGGCCGTGCCTCAGCTTTCGCTTTTGCAGGAAATGCTCACCGTTAAGTCTGATGACGTGAACGGTCGTACCAAGATGTATAAAAACATCGTGGACGGCAACCATCAGATGGAGCCGGGCATGCCAGAATCCTTCAACGTATTGTTGAAAGAGATTCGTTCGCTGGGTATCAACATCGAACTGGAAGACGAGTAATTCTCGCTCAAACAGGTCA
+
GGGGGGGGGGGGGGGGGGGGGGGGGGGGGGGGGGGGGGGGGGGGGGGGGGGGGGGGGGGGGGGGGGGGGGGGGGGGGGGGGGGGGGGGGGGGGGGGGGGGGGGGGGGGGGGGGGGGGGGGGGGGGGGGGGGGGGGGGGGGGGGGGGGGGGGGGGGGGGGGGGGGGGGGGGGGGGGGGGGGGGGGGGGGFGGGGGGGGGGGGGGGGGDDCCGGGGGGGGGGGGGGGGGGGGGGGFFGGGGGGGFGDFFFFFFFFFFF?F>>BFB9AFFFBFFFFFFFFFB2?
@M03461:520:000000000-LPCRK:1:1101:5767:4344 1:N:0:CAATCAGG+CAGAACTG
CGGATCCCCGATCCGTGGACTTGTCAGCGACTGAGGAAACAGACACATAGTTTGCTGAGGTGTAGATTGTTACCTGCCTCAGCGTTTCCGAATGCAGGAAATGCTCACCGTTAAGTCTGATGACGTGAACGGTCGTACCAAGATGTATAAAAACATCGTGGACGGCAACCATCAGATGGAGCCGGGCATGCCAGAATCCTTCAACGTATTGTTGAAAGAGATTCGTTCGCTGGGTATCAACATCGAACTGGAAGACGAGTAATTCTCGCTCAAACAGGTCA
+
GGGGGGGGGGGGGGGGGGGGGGGGGGGGGGGGGGGGGGGGGGGGGGGGGGGGGGGGGGGGGGGGGGGGGGGGGGGGGGGGGGGGGGGGGGGGGGGGGGGGGGGGGGGGGGGGGGGGGGGGGGGGGGGGGGGGGGGGGGGGGGGGGGGFGGGGGGGGGGGGGGGGGGGGGGGGGGGGGGGGGGGGGGGGGGFGGGGGGGGGGGGGGGGGGGGGGGGGCC;<FGGFGFGGGGGGGFFGGG>CGGFG@FFFFFFFFF5?BFFFBFFFAFFF03?>?BFFFFFFF
@M03461:520:000000000-LPCRK:1:1101:7444:4375 1:N:0:CAATCAGG+CAGAACTG
CGGATCCCCGATCCGTGGACTTGTCAGCGACTGAGGAAACAGACGTCACCTCAGCTGAGGTGTAAAAAGAAAGATGCCTCAGCCTCCGTGATTGCAGGAAATGCTCACCGTTAAGTCTGATGACGTGAACGGTCGTACCAAGATGTATAAAAACATCGTGGACGGCAACCATCAGATGGAGCCGGGCATGCCAGAATCCTTCAACGTATTGTTGAAAGAGATTCGTTCGCAGGGTATCAACATCGAACTGGAAGACGAGTAATTCTCGCTCAAACAGGTCA
+
GGGGGGGGGGGGGGGGGGGGGGGGGGGGGGGGGGGGGGGGGGGGGGGGGGGGGGGGGGGGGGGGGGGGGGGGGGGGGGGGGGGGGGGGGGGGGGGGGGGGGGGGGGGGGGGGGGGGGGGGGGGGGGGGGGGGGGGGGGGGGGGGGGGGGGGGGGGGGGGGGGGGGGGGGGGGGGGGGGGGGGGGGGGGGGGGGGGGGGGGGGGGGGGGGGGGGGGGGGGGGGGGGGGGGGGGGFFGGGGGGGFFFFFFFFFFFFFFFFFFFFFFFFF???FFFFFFFFADF
@M03461:520:000000000-LPCRK:1:1101:14724:4397 1:N:0:CAATCAGG+CAGAACTG
CGGATCCCCGATCCGTGGACTTGTCAGCGACTGAGGAAACAGACTCAACGAGAGCTGAGGCTGTGCCTGTCAGAGGCCTCAGCCCCAGAAATTGCAGGAAATGCTCACCGTTAAGTCTGATGACGTGAACGGTCGTACCAAGATGTATAAAAACATCGTGGACGGCAACCATCAGATGGAGCCGGGCATGCCAGAATCCTTCAACGTATTGTTGAAAGAGATTCGTTCGCTGGGTATCAACATCGAACTGGAAGACGAGTAATTCTCGCTCAAACAGGTCACTT
+
GGGGGGGGGGGGGGGGGGGGGGGGGGGGGGGGGGGGGGGGGGGGGGGGGGGGGGGGGGGGGGGGGGGGGGGGGGGGGGGGGGGGGGGGGGGGGGGGGGGGGGGGGGGGGGGGGGGGGGGGGGGGGGGGGGGGGGGGGGGGGGGGGGGGGGGGGGGGGGGGGGGGGGGGGGGGGGGGGGGGGGGGGGGGGGGGGGGGFGGGGGGGGGGGGGGGGGGGGGGGGGGGGGGGGGGGGFFGGGGGGF:FFFF>>?FFFF@<?EFDFFFFF69?FFFFFFFFFFF:??F)
@M03461:520:000000000-LPCRK:1:1101:5327:4405 1:N:0:CAATCAGG+CAGAACTG
CGGATCCCCGATCCGTGGACTTGTCAGCGACTGAGGAAACAGACAAACGAGAAGCTGAGGCGTAAGCTTCCGGGCTCCTCAGCGTGGCTACATGCAGGAAATGCTCACCGTTAAGTCTGATGACGTGAACGGTCGTACCAAGATGTATAAAAACATCGTGGACGGCAACCATCAGATGGAGCCGGGCATGCCAGAATCCTTCAACGTATTGTTGAAAGAGATTCGTTCGCTGGGTATCAACATCGAACTGGAAGACGAGTAATTCTCGCTCAAACAGGTCA
+
GGGGGGGGGGGGGGGGGGGGGGGGGGGGGGGGGGGGGGGGGGGGGGGGGGGGGGGGGGGGGGGGGGGGGGGGGGGGGGGGGGGGGGGGGGGGGGGGGGGGGGGGGGGGGGGFFGGGGGGGGGGGGGGGGGGGGGGGGGGGGGGGGGGGGGGGGGGGGGGGGGGGGGGGGGGGGGGGCGGGGGGGGGGGGGGGGGGGGGGGGGGGGGGGFGGFCCGG9>FGGGGGGGGGGGGGGFFGGGGGGGFGFFFFFFFFFFFB?@EFFFFBBFFF?FFFFFFFFBFBF
@M03461:520:000000000-LPCRK:1:1101:16501:4425 1:N:0:CAATCAGG+CAGAACTG
CGGATCCCCGATCCGTGGACTTGTCAGCGACTGAGGAAACAGACTGCAGGAGAGCTGAGGGGCCTAAGCGTACTGACCTCAGCTCTCTGCGCTGCAGGAAATGCTCACCGTTAAGTCTGATGACGTGAACGGTCGTACCAAGATGTATAAAAACATCGTGGACGGCAACCATCAGATGGAGCCGGGCATGCCAGAATCCTTCAACGTATTGTTGAAAGAGATTCGTTCGCTGGGTATCAACATCGAACTGGAAGACGAGTAATTCTCGCTCAAACAGGTCA
+
GGGGGGGGGGGGGGGGGGGGGGGGGGGGGGGGGGGGGGGGGGGGGGGGGGGGGGGGGGGGGGGGGGGGGGGGGGGGGGGGGGGGGGGGGGGGGGGGGGGGGGGGGGGGGGGGGGGGGGGGGGGGGGGGGGGGGGGGGGGGGGGGGGGGGGGGGGGGGGGGGGGGGGGGGGGGGGGGGGGGGGGGGGGGGGGGGGGGGGGGGGGGGGGGGGGGGGGGGGGGGGGGGGFFGGGGGFFGGGGGGGFGFFFFFFFFFFFFFFFFFFBFFFFFF<BFFFFFFFFF?
@M03461:520:000000000-LPCRK:1:1101:5601:4438 1:N:0:CAATCAGG+CAGAACTG
CGGATCCCCGATCCGTGGACTTGTCAGCACTGAGGAAACAGACCATAAATCTGCTGAGGTGGCATATTTGATCATCCTCAGCGCATAAGCCTGCAGGAAATGCTCACCGTTAAGTCTGATGACGTGAACGGTCGTACCAAGATGTATAAAAACATCGTGGACGGCAACCATCAGATGGAGCCGGGCATGCCAGAATCCTTCAACGTATTGTTGAAAGAGATTCGTTCGCTGGGTATCAACATCGAACTGGAAGACGAGTAATTCTCGCTCAAACAGGTCACTGC
+
GGGGGGGGGGGGGGGGGGGGGGGGGGGGGGGGGGGGGGGGGGGGGGGGGGGGGGGGGGGGGGGGGGGGGGGGGGGGGGGGGGGGGGGGGGFGGGGGGGGGGGGFGGGGGGGGGGGCGGGGGGGGGGGGGFGGGGGGGGGGGGGGGGFGGGGGGGFGGGGGGGGGGGGGGGFGGGGGGGGGGGGGGGGGGGGFGGGGGGGGGGEGGFGFEFFGGGGGCGGGGGGGGCGGGGGGGFF6CFGGGDFCFFF>?BFFFFFFFFFFF4<A<FF0<B>FA?FF<B:>:AF<
@M03461:520:000000000-LPCRK:1:1101:19941:4448 1:N:0:CAATCAGG+CAGAACTG
CGGATCCCCGATCCGTGGACTTGTCAGCGACTGAGGAAAAGACTTAGTGTTTGCTGAGGTATGGCTGAGTGTACTCCTCAGCTGCGCATCCTGCAGGAAATGCTCACCGTTAAGTCTGATGACGTGAACGGTCGTACCAAGATGTATAAAAACATCGTGGACGGCAACCATCAGATGGAGCCGGGCATGCCAGAATCCTTCAACGTATTGTTGAAAGAGATTCGTTCGCTGGGTATCAACATCGAACTGGAAGACGAGTAATTCTCGCTCAAACAGGTCACTGC
+
GGGGGGGGGGGGGGGGGGGGGGGGGGGGGGGGGGGGGGGGGGGFGGGGGGGGGGGGGGGGGGGGGGGGGGGGGGGGGGGGGGGGGGGGGGGGGGGGGGGFGGGGGGGGGGGGGGGGGGGGGGGGGGGGGGGGGGGGGGGGGGGGGGGGGGGGGGGGGGGGGGGGGGGGGGGGGGGGGGGGGGGGGGGGGGGGGGFGGGGGGGGGGGGGGGGGGGGGGGGGGGGGGGGGGGGGGFFGGGGGGGFGFFFFFFFFF>:?FFFFFFBFBFFFFFFFFFF?0<>?BFF<
@M03461:520:000000000-LPCRK:1:1101:9336:4456 1:N:0:CAATCAGG+CAGAACTG
CGGATCCCCGATCCGTGGACTTGTCAGCGACTGAGGAAACAGACATATATACGCTGAGGGCAAAACAGGTGCGTACCTCAGCTAGAGTCGTTGCAGGAAATGCTCACCGTTAAGTCTGATGACGTGAACGGTCGTACCAAGATGTATAAAAACATCGTGGACGGCAACCATCAGATGGAGCCGGGCATGCCAGAATCCTTCAACGTATTGTTGAAAGAGATTCGTTCGCTGGGTATCAACATCGAACTGGAAGACGAGTAATTCTCGCTCAAACAGGTCACTGC
+
GGGGGGGGGGGGGGGGGGGGGGGGGGGGGGGGGFGGGGGGGGGGGGGGGGGGGGGGGGGGGGGGGGGGGGGGGGGGGGGGGGGGGGGGGGGGGGGGGGGGGGGGGGGGGGGGGGGGGGGGGGGGGGGGGGGGGGGGGGGGGGGGGGGGGGGGGGGGGGGGGGGGGGGGGGGGGGGGGGGGGGGGGGGGGGGGGGGGGGGGGGGGGGGGGGGGGGGGGGGGGGGGGGGGGGGGGFFGGGGGGGFGFFFFFFFFFFFFFFEFFFFFFFFFFFFFFFFFBA?FFF<7
@M03461:520:000000000-LPCRK:1:1101:16660:4459 1:N:0:CAATCAGG+CAGAACTG
CGGATCCCCGATCCGTGGACTTGTCAGCGACTGAGGAAACAGACCTTATCTCTGCTGAGGACATACCCGAGTCAAGCCTCAGCACTCAAACATGCAGGAAATGCTCACCGTTAAGTCTGATGACGTGAACGGTCGTACCAAGATGTATAAAAACATCGTGGACGGCAACCATCAGATGGAGCCGGGCATGCCAGAATCCTTCAACGTATTGTTGAAAGAGATTCGTTCGCTGGGTATCAACATCGAACTGGAAGACGAGTAATTCTCGCTCAAACAGGTCA
+
GGGGGGGGGGGGGGGGGGGGGGGGGGGGGGGGGFGGGGGGGGGGGGGGGGGGGGGGGGGGGGGGGGFGGGGGGGGGGGGGGGGGGGGFFGGGGGGGGGGGGGGGFDGGGGGGGGGGGGGGGGGGGGGGGGGGGGGGGGGGGGGGGGGGGGGGGGGFFGGGGGGGGGGGGGGGGGGGGGFGGGGGGGGGGGGGGGGGGGGGGGGGGGGGGGF@FGGGGGGGGGGGGGGGGGGGGFFGGGGGGGFD>FFFFFF@FFFF?FFBFFF<96AB::?>DFF:?FFFB
@M03461:520:000000000-LPCRK:1:1101:22972:4474 1:N:0:CAATCAGG+CAGAACTG
CGGATCCCCGATCCGTGGACTTGTCAGCGACTGAGGAAACAGACAGACATACCGCTGAGGCGCCATAGAAGTATGTCCTCAGCTTTATTAATTGCAGGAAATGCTCACCGTTAAGTCTGATGACGTGAACGGTCGTACCAAGATGTATAAAAACATCGTGGACGGCAACCATCAGATGGAGCCGGGCATGCCAGAATCCTTCAACGTATTGTTGAAAGAGATTCGTTCGCTGGGTATCAACATCGAACTGGAAGACGAGTAATTCTCGCTCAAACAGGTCA
+
GGGGGGGGGGGGGGGGGGGGGGGGGGGGGGGGGGGGGGGGGGGGGDGGGGGGGGGGGGGGGGGGGGGGGGGGGGGGGGGGGGGGGGGGGGGGGGGGGGGGGGGGGGGGGGGGGGGGGGGGGGGGGGGGGGGGGGGGGGGGGGGGGGGGGGGGGGGGGGGGGGGGGGGGGGGGGGGGGGGGGGGGGGGGGGGGGGGGGGGGGGGGGGGGGGGGGGGGGGGGGGGGGGGGGGGGGFFGGGGGGGFGFFFFFFFFFFFFFFE:<FFFABAFFFFFFFFFFFFFF
@M03461:520:000000000-LPCRK:1:1101:6853:4475 1:N:0:CAATCAGG+CAGAACTG
CGGATCCCCGATCCGTGGACTTGTCAGCGACTGAGGAAACAGACACAGGCGTCGCTGAGGGGTACTCCGGTACGTCCCTCAGCGGAAGTCTGTGCAGGAAATGCTCACCGTTAAGTCTGATGACGTGAACGGTCGTACCAAGATGTATAAAAACATCGTGGACGGCAACCATCAGATGGAGCCGGGCATGCCAGAATCCTTCAACGTATTGTTGAAAGAGATTCGTTCGCTGGGTATCAACATCGAACTGGAAGACGAGTAATTCTCGCTCAAACAGGTCA
+
GGGGGGGGGGGGGGGGGGGGGGGGGGGGGGGGGGGGGGGGGGGGGGGGGGGGGGGGGGGGGGGGGGGGGGGGGGGGGGGGGGGGGGGGGGGGGGGGGGGGGGGGGGGGGGGGGGGGGGGGGGGGGGGGGGGGGGGGGGGGGGGGGGGGGGGGGGGGGGGGGGGGGGGGGGGFGGGGGGGGGGGGGGGGGGGGGGGGGGGGGGGGGGGGGGGCGGGGGGGGGGGGGGGGGGGGGFFGGGGGGGFGFFFFFFFFFFF??FFFBFFB28A?F?FFFFB?7?A:D
@M03461:520:000000000-LPCRK:1:1101:11197:4482 1:N:0:CAATCAGG+CAGAACTG
CGGATCCCCGATCCGTGGACTTGTCAGCGACTGAGGAAACAGACTTTGCTTTAGCTGAGGAAGGCACACTGCAATTCCTCAGCACTGTACTTTGCAGGAAATACTCACCGTTAAGTCTGATGACGTGAACGGTCGTACCAAGATGTATAAAAACATCGTGGACGGCAACCATCAGATGGAGCCGGGCATGCCAGAATCCTTCAACGTATTGTTGAAAGAGATTCGTTCGCTGGGTATCAACATCGAACTGGAAGACGAGTAATTCTCGCTCAAACAGGTCA
+
GGGGGGGGGGGGGGGGGGGGGGGGGGGGGGGGGGGGGGGGGGGGGGGGGGGGGGGGGGGGGGGGGGGGGGGGGGGGGGGGGGGGGGGGGGGGGGGGGGGGGGGGGGGGGGGGGGGGGGGGGGGGGGGGGGGGGGGGGGGGGGGGGGGGGGGGGGGGGGGGGGGGGGGGGGGGGGGGGGGGGGGGGGGGGGGGGGGGGGGGGGGGGGGGGGGGGGGGGGGGGGGGGGGGGGDGGFFGFGGGGGFGFFFFF?FFFFFFFFD5?FAFFFFFFFFFFFFFFFF?B
@M03461:520:000000000-LPCRK:1:1101:19212:4488 1:N:0:CAATCAGG+CAGAACTG
CGGATCCCCGATCCGTGGACTTGTCAGCGACTGAGGAAACAGACATAGCAGGTGCTGAGGTGTCAGTGGCATCAGACCTCAGCTCCAATCCGTGCAGGAAATGCTCACCGTTAAGTCTGATGACGTGAACGGTCGTACCAAGATGTATAAAAACATCGTGGACGGCAACCATCAGATGGAGCCGGGCATGCCAGAATCCTTCAACGTATTGTTGAAAGAGATTCGTTCGCTGGGTATCAACATCGAACTGGAAGACGAGTAATTCTCGCTCAAACAGGTCA
+
GGGGGGGGGGGGGGGGGGGGGGGGGGGGGGGGGGGGGGGGGGGGGGGGGGGGGGGGGGGGGGGGGGGGGGGGGGGGGGGGGGGGGGGGGGGGGGGGGGGGGGGGGGGGGGGGGGGGGGGGGGGGGGGGGGGGGGGGGGGGGGGGGGGGGGGGGGGGGGGGGGGGGGGGGGGGGGGGGGGGGGGGGGGGGGGGGGGGGGGGGGGGGGGGGGGGGGGGGGGGGGGGGGGGGGGGEFFGCGGGGGFGEF@FFFFFFFFFFEFFFFFBBFBFFF?FFBDBFBBD?
@M03461:520:000000000-LPCRK:1:1101:4844:4536 1:N:0:CAATCAGG+CAGAACTG
CGGATCCCCGATCCGTGGACTTGTCAGCGACTGAGGAAACAGACTGACTGTCAGCTGAGGTGGGATTGCGGTTCTGCCTCAGCATTACTTACTGCAGGAAATGCTCACCGTTAAGTCTGATGACGTGAACGGTCGTACCAAGATGTATAAAAACATCGTGGACGGCAACCATCAGATGGAGCCGGGCATGCCAGAATCCTTCAACGTATTGTTGAAAGAGATTCGTTCGCTGGGTATCAACATCGAACTGGAAGACGAGTAATTCTCGCTCAAACAGGTCA
+
GGGGGGGGGGGGGGGGGGGGGGGGGGGGGGGGGGGGGGGGGGGGGGGGGGGGGGGGGGGGGGCFGGGGGGGGGGGGGGFGGGGGGGFGGGGGGGGGGGGGGGGGGGGGGGGGFGGGGGGGGGGGGGGGGGGGGGGGGGGGGGGGGGGGGGGGGGGGGGGGGGGGGGGGGGGGGGGGGGGGGGGGDCEGGGGGGGGGGGGGGGGGGGGGGGGGD5FFGGGFGFGGGGGGGGGGGFFGFGGGGF?FEFFFFFFFFF>?F>>B?FFA6=4<?FF0?B26:BFFF
@M03461:520:000000000-LPCRK:1:1101:23448:4543 1:N:0:CAATCAGG+CAGAACTG
CGGATCCCCGATCCGTGGACTTGTCAGCGACTGAGGAAACAGACATATTAATGGCTGAGGGTTGGCGCATTACTTTCCTCAGCAGAAAACGATGCAGGAAATGCTCACCGTTAAGTCTGATGACGTGAACGGTCGTACCAAGATGTATAAAAACATCGTGGACGGCAACCATCAGATGGAGCCGGGCATGCCAGAATCCTTCAACGTATTGTTGAAAGAGATTCGTTCGCTGGGTATCAACATCGAACTGGAAGACGAGTAATTCTCGCTCAAACAGGTCA
+
GGEGFEFGFGDEFGGGGGGGGGGGGGGGGGGGGGGFFGGGGGGGGFGGFGGGGFFGGGFGGGCFGFFDGGGGFGGGGGGGFFGGGGGGGGGGGGGGGGGGEEEGFGGGGGGGEFCGGFGGGGGGG@GFGGFGGGGGGGGGGGFFGGGGGGFGGGGCFGGGGGGGGGGGGGGGGGGGGGGGGGGGGGGGGGGGGFGGFGFGGGGCFGGGFGGFGGFCFGGDGD@CDFGGGG<EGFFGFGGDGF@F>F@FFD?@)<4(4BBD<?AA29><0103?F?(3(5:B
@M03461:520:000000000-LPCRK:1:1101:24686:4556 1:N:0:CAATCAGG+CAGAACTG
CGGATCCCCGATCCGTGGACTTGTCAGCGACTGAGGAAACAGACAATACCGTTGCTGAGGTTCTCCTGGATGGCAGCCTCAGCTGTCCCTCATGCAGGAAATGCTCACCGTTAAGTCTGATGACGTGAACGGTCGTACCAAGATGTATAAAAACATCGTGGACGGCAACCATCAGATGGAGCCGGGCATGCCAGAATCCTTCAACGTATTGTTGAAAGAGATTCGTTCGCTGGGTATCAACATCGAACTGGAAGACGAGTAATTCTCGCTCAAACAGGTCA
+
GGGGGGGGFGGEGGGGGGEGGGGGGGGGGGGGGGGGGGGGGGGGGGGGGGEFGGDGGGGGGGGGGGGGGFGFCFGGGGGGGGGGGGGGGBFFGFGGFGGGGGGGGGGGGGGGGGGGGGGGGGGGGGGEFGGDFGGGFGGGFFGGGGGGGGFGGGGGGGGGGGGGGGGGGGGGGGGFGGGGGGGGGGGGGGGGGGGGGGGGGGGGGGGGFGGGF5+@EGGGGGGFGGGFGG<EGFFG:FFDGGFGDFF>FB45?5F??F>>?FAA9?:?FF?B?A<04:-)5
@M03461:520:000000000-LPCRK:1:1101:22771:4586 1:N:0:CAATCAGG+CAGAACTG
CGGATCCCCGATCCGTGGACTTGTCAGCGACTGAGGAAACAGACTTCAACGTAGCTGAGGGATTGGAAATCGCATACCTCAGCAAGCTGGCTTGCAGGAAATGCTCACCGTTAAGTCTGATGACGTGAACGGTCGTACCAAGATGTATAAAAACATCGTGGACGGCAACCATCAGATGGAGCCGGGCATGCCAGAATCCTTCAACGTATTGTTGAAAGAGATTCGTTCGCTGGGTATCAACATCGAACTGGAAGACGAGTAATTCTCGCTCAAACAGGTCA
+
GGGGGGGGGGGGGGGGGGGGGGGGGGGGGGGGGGGGGGGGGGGGGGGGGGGGGGGGGGGGGGGGGGGGGGGGGGGGGGGGGGGGGGGGGGGGGGGGGGGGGGGGGGGGGGGGGGGGGGGGGGGGGGGGGGGGGGGGGGGGGGGGGGGGGGGGGGGGGGGGGGGGGGGGGGGGGGGGGGGGGGGGGGGGGGGGGGGG?FGGGGGGGGGFDGGGGGGGGGGGGGGGGFFFGGGGGFFGGGGFGGFGFFFFFFFFFFFFBFF@FFBFFFA?B?BFFB>BFFF0:
@M03461:520:000000000-LPCRK:1:1101:12156:4590 1:N:0:CAATCAGG+CAGAACTG
CGGATCCCCGATCCGTGGACTTGTCAGCGACTGAGGAAACAGACGCTAAACTAGCTGAGGGTTCTTATCCCTGAGTCCTCAGCTACATAGCATGCAGGAAATGCTCACCGTTAAGTCTGATGACGTGAACGGTCGTACCAAGATGTATAAAAACATCGTGGACGGCAACCATCAGATGGAGCCGGGCATGCCAGAATCCTTCAACGTATTGTTGAAAGAGATTCGTTCGCTGGGTATCAACATCGAACTGGAAGACGAGTAATTCTCGCTCAAACAGGTCA
+
GGGGGGGGGGGGGGGGGGGGGGGGGGGGGGGGGGGGGGGGGGGGGGGGGGGGGGGGGGGGGGGGGGGGGGGGGGGGGGGGGGGGGGGGGGGGGGGGGGGGGGGGGGGGGGGGGGGGGGGGGGGGGGGGGGGGGGGGGGGGGGGGGGGGGGGGGGGGGGGGGGGGGGGGGGGGGGGGGGGGGGGGGGGGGGGGGGGGGGGGGGGGGGGGGGGGGGGGGGFGGGGGGGGGGGGGGFFGGGGGGGFGFFFFFFFFFFFFFFFFFFFFFFF??FFFFFFFFFFBF
@M03461:520:000000000-LPCRK:1:1101:17457:4609 1:N:0:CAATCAGG+CAGAACTG
CGGATCCCCGATCCGTGGACTTGTCAGCGACTGAGGAAACAGACGTTGTCTGTGCTGAGGAAAGGGCTTATCTATCCCTCAGCGAAGTTTGTTGCAGGAAATGCTCACCGTTAAGTCTGATGACGTGAACGGTCGTACCAAGATGTATAAAAACATCGTGGACGGCAACCATCAGATGGAGCCGGGCATGCCAGAATCCTTCAACGTATTGTTGAAAGAGATTCGTTCGCTGGGTATCAACATCGAACTGGAAGACGAGTAATTCTCGCTCAAACAGGTCA
+
GGGGGGGGGGGGGGGGGGGGGGGGGGGGGGGGGGGGGGGGGGGGGGGGGGGGGGGGGGGGGGGGGGGGGGGGGGGGGGGGGGGGGGGGGGGGGGGGGGGGGGGGGGGGGGGGGGGGGGGGGGGGGGGGGGGGGGGGGGGGGGGGGGGGGGGGGGGGGGGGGGGGGGGGGGGGGGGGGGGGGGGGGGGGGGGGGGGGGGGGGGGGGGGGGGGGGGGGGGGGGGGGGGGGGGGGGFFGFGGCFGFGFFFFFFFFFFFFFFFFFFFFBFFFBF?FFFF<??AFF
@M03461:520:000000000-LPCRK:1:1101:17269:4646 1:N:0:CAATCAGG+CAGAACTG
CGGATCCCCGATCCGTGGACTTGTCAGCGACTGAGGAAACAGACGCTCTTACCGCTGAGGCTACCAACATCCATATCCTCAGCACCATTTTGTGCAGGAAATGCTCACCGTTAAGTCTGATGACGTGAACGGTCGTACCAAGATGTATAAAAACATCGTGGACGGCAACCATCAGATGGAGCCGGGCATGCCAGAATCCTTCAACGTATTGTTGAAAGAGATTCGTTCGCTGGGTATCAACATCGAACTGGAAGACGAGTAATTCTCGCTCAAACAGGTCA
+
GGGGGGGGGGGGGGGGGGGGGGGGGGGGGGGGGGGGGGGGGGGGGGGGGGGGGGGGGGGGGGGGGGGGGGGGGGGGGGGGGGGGGGGGGGGGGGGGGGGGGGGGGGGGGGGGGGGGGGGGGGGGGGGGGGGGGGGGGGGGGGGGGGGGGGGGGGGGGGGGGGGGGGGGGGGGGGGGGGGGGGGGGGGGGGGGGGGGGGGGGGGGGGGGGGGGGGGGFFGGGGGGGGGGGGGGGFFGGGGGGGFGFFFFFFFFFFFFFFFFFFAFFFFFF6:>BFF?FFFFF
@M03461:520:000000000-LPCRK:1:1101:24318:4672 1:N:0:CAATCAGG+CAGAACTG
CGGATCCCCGATCCGTGGACTTGTCAGCGACTGAGGAAACAGACGCGCAGAATGCTGAGGTTTAAAATTAAAACCCCCTCAGCGCCACGACATGCAGGAAATGCTCACCGTTAAGTCTGATGACGTGAACGGTCGTACCAAGATGTATAAAAACATCGTGGACGGCAACCATCAGATGGAGCCGGGCATGCCAGAATCCTTCAACGTATTGTTGAAAGAGATTCGTTCGCTGGGTATCAACATCGAACTGGAAGACGAGTAATTCTCGCTCAAACAGGTCA
+
GGGGGGGGGGGGGGGGGGGGGGGGGGGGGGGGGGGGGGGGGGGGGGGGGGGGGGGGGGGGGGGGGGGGGGGGGGGGGGGGGGGGGGGGGGGGGGGGGGGGGGGGGGGGGGGGGGGGGGGGGGGGGGGGGGGGGGGGGGGGGGGGGGGFGGGGGGGGGGGGGGGGGGGGGGGGGGGGGGGGGGGGGGGGGGGGGGGGFGGGGGGGGGGGGGGGGGGGGGGGGGGGGGGGGGDGGFFGFGFGGGFGEFFFFFFFFFFFFFFFBFF:AFFB?<<BFBFFBFFFD
@M03461:520:000000000-LPCRK:1:1101:14706:4675 1:N:0:CAATCAGG+CAGAACTG
CGGATCCCCGATCCGTGGACTTGTCAGCGACTGAGGAAACAGACAGTAATGGCGCTGAGGTCGATAAGAGGTTAAGCCTCAGCCACGACTAATGCAGGAAATGCTCACCGTTAAGTCTGATGACGTGAACGGTCGTACCAAGATGTATAAAAACATCGTGGACGGCAACCATCAGATGGAGCCGGGCATGCCAGAATCCTTCAACGTATTGTTGAAAGAGATTCGTTCGCTGGGTATCAACATCGAACTGGAAGACGAGTAATTCTCGCTCAAACAGGTCA
+
GGGGGGGGGGGGGGGGGGGGGGGGGGGGGGGGGGGGGGGGGGGGGGGGGGGFGGGGGGGGGGGGGGGGGGGGGGGGGGGGGGGGGGGGGGGGGGGGGGGGGGGGGGGGGGGGGGGGGGGGGGGGGGGGGGGGGGGGGGGGGGGGGGGGGGGGGGGGGGGGGGGGGGGGGGGGGGGGGGGGGGGGGGGGGGGGGGGGGGGGGGGGGGGGFGGGGGGGGGGGGGGGGGGGGGGGGFFGGGGGGGFGFFF@FFFFFFFFFFFFFFFBBFFFFFFFFFFFFFF?F
@M03461:520:000000000-LPCRK:1:1101:4748:4680 1:N:0:CAATCAGG+CAGAACTG
CGGATCCCCGATCCGTGGACTTGTCAGCGACTGAGGAAACAGACATAAACCGGGCTGAGGTTGTTTTTTACGCTGACCTCAGCACGATAGAGTGCAGGAAATGCTCACCGTTAAGTCTGATGACGTGAACGGTCGTACCAAGATGTATAAAAACATCGTGGACGGCAACCATCAGATGGAGCCGGGCATGCCAGAATCCTTCAACGTATTGTTGAAAGAGATTCGTTCGCTGGGTATCAGCATCGAACTGGAAGACGAGTAATTCTCGCTCAAACAGGTCA
+
GGGGGGGGGGGDGGGGGGGGGGGGGGGGGGGGGGFFFGGGGCFGGGGGGGGGGGGEGGGGGFEFFGGGGGGGGGGEGGGGGGGGGG@FGGGGGGGGGGGGGGGGGGGEFGFGDFFGGGDFGDC<BFGGGGGGGGGGFEFGGGGGGG<CFFFAFEGGFFGG7FFGGGGGGCGGGGGG?CDFGGGC5EGGFBFECCGGGGGGGGGGGGGGFGG?99?C7>CGGFGGGGGFDGGCC@@GGGGCFGFGFFF@FB?FF:)82>EFFFFFBBB::?:>?F??4?872
@M03461:520:000000000-LPCRK:1:1101:22405:4683 1:N:0:CAATCAGG+CAGAACTG
CGGATCCCCGATCCGTGGACTTGTCAGCGACTGAGGAAACAGACGCGGTGCTGGCTGAGGCTAAATTTTATCTTAACCTCAGCAGACTTATTTGCAGGAAATGCTCACCGTTAAGTCTGATGACGTGAACGGTCGTACCAAGATGTATAAAAACATCGTGGACGGCAACCATCAGATGGAGCCGGGCATGCCAGAATCCTTCAACGTATTGTTGAAAGAGATTCGTTCGCTGGGTATCAACATCGAACTGGAAGACGAGTAATTCTCGCTCAAACAGGTCA
+
GGGGGGGGGGGGGGGGGGGGGGGGGGGGGGGGGGGGGGGGGGGGGGGGGGGGGGGGGGGGGGGGGGGGGGGGGGGGGGGGGGGGGGGGGGGGGGGGGGGGGGGGGGGGGGGGGGGGGGGGGGGGGGGGGGGGGGGGGGGGGGGGGGGGGGGGGGGGGGGGGGGGGGGGGGGGGGGGGGGGGGGGGGGGGGGGGGGGGGGGGGGGGGGGGGGGGGGGGGGGGGGGGGGGGD5EGFFGGGGGFGFGFFFFFFFFF?>BBF>7?FFAFFFFFFFB?FFFFFF??
@M03461:520:000000000-LPCRK:1:1101:24056:4697 1:N:0:CAATCAGG+CAGAACTG
CGGATCCCCGATCCGTGGACTTGTCAGCGACTGAGGAAACAGACGAGTCTGTTGCTGAGGAGTACCCATACAGGTCCCTCAGCGCTCGTAGCTGCAGGAAATGCTCACCGTTAAGTCTGATGACGTGAACGGTCGTACCAAGATGTATAAAAACATCGTGGACGGCAACCATCAGATGGAGCCGGGCATGCCAGAATCCTTCAACGTATTGTTGAAAGAGATTCGTTCGCTGGGTATCAACATCGAACTGGAAGACGAGTAATTCTCGCTCAAACAGGTCA
+
GGGGGGGGGGGGGGGGGGGGGGGGGGGGGGGGGGGFGGGGGGGGGGGGGGGGGGGGGGGGGGGGGGGGGGGGGGGGGGGGGGGGGGGGGGGGGGGGGGGGGGGGGGGGGGGGGGGGGGGGGGGGGGGGGGGGGGGGGGGGGGGGGGGGGGGGGGGGGGGGGGGGGGGGGGGGGGGGGGGGGGGGGGGGGGGGGGGGGGGGGGGGFGGGGGGGGGGGGGGGGGGGGGGGGGGGGFFGGGGGGGFF>F@FFBFFFFFFFFEDFFFABFFFFFF>?>813<B>F
@M03461:520:000000000-LPCRK:1:1101:18995:4699 1:N:0:CAATCAGG+CAGAACTG
CGGATCCCCGATCCGTGGACTTGTCAGCGACTGAGGAAACAGACTCATATATGGCTGAGGACGACATCAAAGGGCACCTCAGCTACGACTATTGCAGGAAATGCTCACCGTTAAGTCTGATGACGTGAACGGTCGTACCAAGATGTATAAAAACATCGTGGACGGCAACCATCAGATGGAGCCGGGCATGCCAGAATCCTTCAACGTATTGTTGAAAGAGATTCGTTCGCTGGGTATCAACATCGAACTGGAAGACGAGTAATTCTCGCTCAAACAGGTCA
+
GGGGGGGGGGGGGGGGGGGGGGGGGGGGGGGGGGGGGGGGGGGGGGGGGGGGGGGGGGGGGGGGGGGGGGGGGGGGGGGGGGGGGGGGGGGGGGGGGGGGGGGGGGGGGGGGGGGGGGGGGGGGGGGGGGGGGGGGGGGGGGGGGGGGGGGGGGGGGGGGGGGGGGGGGGGGGGGGGGGGGGGGGGGGGGGGGGGGGGGGGGGGGGGGGGGGGGGGGGGGGGGGGGGGGGGGGFFGGGGGGGFGFFFFFFFFFFFFFFFFFFFFFFFFB6?FFFFFFFAFF
@M03461:520:000000000-LPCRK:1:1101:7700:4701 1:N:0:CAATCAGG+CAGAACTG
CGGATCCCCGATCCGTGGACTTGTCAGCGACTGAGGAAACAGACTACAATCCAGCTGAGGTGATCGAATCATTTCACCTCAGCAGATAGTACTGCAGGAAATGCTCACCGTTAAGTCTGATGACGTGAACGGTCGTACCAAGATGTATAAAAACATCGTGGACGGCAACCATCAGATGGAGCCGGGCATGCCAGAATCCTTCAACGTATTGTTGAAAGAGATTCGTTCGCTGGGTATCAACATCGAACTGGAAGACGAGTAATTCTCGCTCAAACAGGTCACTT
+
GGGGGGGGGGGGGGGGGGGGGGGGGGGGGGGGGGGGGGGGGGGGGGGGGGGGGGGGGGGGGGGGGGGGGGGGGGGGGGGGGGGGGGGGGGGGGGGGGGGGGGGGGGGGGGGGGGGGGGGGGGGGGGGGGGGGGGGGGGGGGGGGGGGGGGGGGGGGGGGGGGGGGGGGGGGGGGGGGGGGGGGGGGGGGGGGGGGGGGGGGGGGGGGGGGGGGGGGGGGGGGGGGFGGGGGGGFFGGGGGGGFGFFFFFFFFFFFFFFFFFFFFFFFFFFFFFFFF??B?FFF)
@M03461:520:000000000-LPCRK:1:1101:22484:4719 1:N:0:CAATCAGG+CAGAACTG
CGGATCCCCGATCCGTGGACTTGTCAGCGACTGAGGAAACAGACATAAATTAAGCTGAGGTCGCTCAGGCGCATAGCCTCGCTCGAGAGGCTGCAGGAAATGCTCACCGTTAAGTCTGATGACGTGAACGGTCGTACCAAGATGTATAAAAACATCGTGGACGGCAACCATCAGATGGAGCCGGGCATGCCAGAATCCTTCAACGTATTGTTGAAAGAGATTCGTTCGCTGGGTATCAACATCGAACTGGAAGACGAGTAATTCTCGCTCAAACAGGTCACTGC
+
GGGGGGGGGGGGGGGGGGGGGGGGGGGGGGGGGGGGGGGGGGGGGGGGGGGGGGGGGGGGGGGGGGGGGGGGGGGGGGGGGGGGGGGGGGGGGGGGGGGGGGGFGGGGGGGGGGGGGGGGGGGGGGGGGGGGGGGGGGGGGGGGGGGGGGGGGGGGGGGGGGGGGGGGGGGGGGGGGGGGGGGGGGGGGGGGGGGGGGGGGGGGGGGGGGGFGGGFGGGGDGGGFGGGGGGGGFFDGGGGGGFDFFFFFFFFFFFFFFFFDFFDFFFBFFB?F?BFFFDB?>A4
@M03461:520:000000000-LPCRK:1:1101:20066:4744 1:N:0:CAATCAGG+CAGAACTG
CGGATCCCCGATCCGTGGACTTGTCAGCGACTGAGGAAACAGACTATTCAAGAGCTGAGGGTCTCACATAACGTTACCTCAGCTACGATAGCTGCAGGAAATGCTCACCGTTAAGTCTGATGACGTGAACGGTCGTACCAAGATGTATAAAAACATCGTGGACGGCAACCATCAGATGGAGCCGGGCATGCCAGAATCCTTCAACGTATTGTTGAAAGAGATTCGTTCGCTGGGTATCAACATCGAACTGGAAGACGAGTAATTCTCGCTCAAACAGGTCA
+
GGGGGGGGGGGGGGGGGGGGGGGGGGGGGGGGGGGGGGGGGGGGGGGGGGGGGGGGGGGGGGGGGGGGGGGGGGGGGGGGGGGGGGGGGGGGGGGGGGGGGGGGGGGGGGGGGGGGGGGGGGGGGGGGGGGGGGGGGGGGGGGGGGGGGGGGGGGGGGGGGGGGGGGGGGGGGGGGGGGGGGGGGGGGGGGGGGGGGGGGGGGGGGGGGGFCGGGGGGGGGGGGGFGGGGCEGFFGCFGGGGFGFFFFFFFFFFFFFFFFFFFBFFFFFFB;?FFFFFFFF
@M03461:520:000000000-LPCRK:1:1101:16922:4769 1:N:0:CAATCAGG+CAGAACTG
CGGATCCCCGATCCGTGGACTTGTCAGCGACTGAGGAAACAGACTTCCAACGGGCTGAGGGTCATGATTTTTTGGACCTCAGCGGGTTACCATGCAGGAAATGCTCACCGTTAAGTCTGATGACGTGAACGGTCGTACCAAGATGTATAAAAACATCGTGGACGGCAACCATCAGATGGAGCCGGGCATGCCAGAATCCTTCAACGTATTGTTGAAAGAGATTCGTTCGCTGGGTATCAACATCGAACTGGAAGACGAGTAATTCTCGCTCAAACAGGTCA
+
GGGGGGGGGGGGGGGGGGGGGGGGGGGGGGGGGGGGGGGGGGGGGGGGGGGGGGGGGGGGGGGGGGGGGGGGGGGGGGGGGGGGGGGGGGGGGGGGGGGGGGGGGGGGGGGGGGGGGGGGGGGGGGGGGGGGGGGGGGGGGGGGGGGGGGGGGGFFCFFGGGFGC@FCFEGGFF:FFGFGGGGGGEDEGEGDFFGG?FGGFFGGGGGGGCCGGGGGGGFDFGF>DFFGDDDEE3@FFFGGFD?<:F@>5<?FFFFF::>7?FF<AF4021:>FFF?B6A72
@M03461:520:000000000-LPCRK:1:1101:4534:4784 1:N:0:CAATCAGG+CAGAACTG
CGGATCCCCGATCCGTGGACTTGTCAGCGACTGAGGAAACAGACTTTCAACTTGCTGAGGTGTGAGTTTCACAGACCCTCAGCAATTACGTATGCAGGAAATGCTCACCGTTAAGTCTGATGACGTGAACGGTCGTACCAAGATGTATAAAAACATCGTGGACGGCAACCATCAGATGGAGCCGGGCATGCCAGAATCCTTCAACGTATTGTTGAAAGAGATTCGTTCGCTGGGTATCAACATCGAACTGGAAGACGAGTAATTCTCGCTCAAACAGGTCA
+
GGGGGGGGGGGGGGGGGGGGGGGGGGGGGG:FGGGGGGGGGGGGGGGGGGGGGGGGGGGGGGGGGGGGGGGGGGGGGGGGGGGGGGGGGGGGGGGGGGGGGGGGGGGGGGGGGGGGGGGGGGGGGGGGGGGGGGGGGGGGGGGGGGGGGGGGGGGGGGGGGGGGGGGGGGGGGGGGGGGGGGGGGGGGGGGGGGGGGGGGGGGGGGGGGGGGGGGGGGGGGGGGDGGGGGGGGFFGFGGGGGFGFFFFFFFFFFF?BFFFFFFFFFF:BFFFBFFFFFFBB
@M03461:520:000000000-LPCRK:1:1101:9785:4785 1:N:0:CAATCAGG+CAGAACTG
CGGATCCCCGATCCGTGGACTTGTCAGCGACTGAGGAAACAGACTTCAACGTAGCTGAGGACGACTTGATGGTAGTCCTCAGCCTGCCATTGTGCAGGAAATGCTCACCGTTAAGTCTGATGACGTGAACGGTCGTACCAAGATGTATAAAAACATCGTGGACGGCAACCATCAGATGGAGCCGGGCATGCCAGAATCCTTCAACGTATTGTTGAAAGAGATTCGTTCGCTGGGTATCAACATCGAACTGGAAGACGAGTAATTCTCGCTCAAACAGGTCA
+
GGGGGGGGGGGGGGGGGGGGGGGGGGGGGGGGGGGGGGGGGGGGGGGGGGGGGGGGGGGGGGGGGGGGGGGGGGGGGGGGGGGGGGGGGGGGGGGGGGGGGGGGGGGGGGGGGGGGGGGGGGGGGGGGGGGGGGGGGGGGGGGGGGGGGGGGGGGGGGGGGGGGGGGGGGGGGGGGGGGGGGGGGGGGGGGGGGGGGGGGGGGGGGGGGGGGGGGGGGGGGGGGGGGGGGGGGFFGGGGGGGFGFFFFFFFFFFFBFFFFFFFFFFFFFFFFBFFFFBFFF
@M03461:520:000000000-LPCRK:1:1101:22333:4835 1:N:0:CAATCAGG+CAGAACTG
CGGATCCCCGATCCGTGGACTTGTCAGCGACTGAGGAAACAGACGATCTAAGTGCTGAGGCTAGTTTCGAGGTTATCCTCAGCGCCTTCAAATGCAGGAAATGCTCACCGTTAAGTCTGATGACGTGAACGGTCGTACCAAGATGTATAAAAACATCGTGGACGGCAACCATCAGATGGAGCCGGGCATGCCAGAATCCTTCAACGTATTGTTGAAAGAGATTCGTTCGCTGGGTATCAACATCGAACTGGAAGACGAGTAATTCTCGCTCAAACAGGTCA
+
GGGGGGGGGGGGGGGGGGGGGGGGGGGGGGGGGGGGGGGGGGGGGGGGGGGGGGGGGGGGGGGGGGGGGGGGGGGGGGGGGGGGGGGGGGGGGGGGGGGGGGGGGGGGGGGGGGGGGGGGGGGGGGGGGGGGGGGGGGGGGGGGGGGGGGGGGGGGGGGGGGGGGGGGGGGGGGGGGGGGGGGGGGGGGGGGGGGGGGGGGGGGGGGGGGGEGGGFGGGGGGGGGGGGGGGGGFFGGGGGGGFFEFFFFFFFFFFFFFFFFFFFFFF6BBFFFFFFF?A?B
@M03461:520:000000000-LPCRK:1:1101:8574:4866 1:N:0:CAATCAGG+CAGAACTG
CGGATCCCCGATCCGTGGACTTGTCAGCGACTGAGGAAACAGACTGATTTTATGCTGAGGTCGCTAAGATAATTGCCCTCAGCACGTAACCGTGCAGGAAATGCTCACCGTTAAGTCTGATGACGTGAACGGTCGTACCAAGATGTATAAAAACATCGTGGACGGCAACCATCAGATGGAGCCGGGCATGCCAGAATCCTTCAACGTATTGTTGAAAGAGATTCGTTCGCTGGGTATCAACATCGAACTGGAAGACGAGTAATTCTCGCTCAAACAGGTCA
+
GGGGGGGGGGGGGGGGGGGGGGGGGGGGGGGGGGGGGGGGGGGGGGGGGGGGGGGGGGGGGGGGGGGGGGGGGGGGGGGGGGGGGGGGGGGGGGGGGGGGGGGGGGGGGGGGGGGGGGGGGGGGGGGGGGGGGGGGGGGGGGGGGGGGGGGGGGGGGGGGGGGGGGGGGGGGGGGGGGGGGGGGGGGGGGGGGGGGGGGGGGGGGGGGGGGGGGGGGGGGGGGGGGGGGGGGGFFGGGGGGGFGFFFFFFFFFFF??FFFFFFFFFFF?:?BFFFFFFFFF
@M03461:520:000000000-LPCRK:1:1101:18309:4888 1:N:0:CAATCAGG+CAGAACTG
CGGATCCCCGATCCGTGGACTTGTCAGCGACTGAGGAAACAGACTATATTGCAGCTGAGGGTGGAGGCGACCCCACCCTCAGCAAGAGGTTTTGCAGGAAATGCTCACCGTTAAGTCTGATGACGTGAACGGTCGTACCAAGATGTATAAAAACATCGTGGACGGCAACCATCAGATGGAGCCGGGCATGCCAGAATCCTTCAACGTATTGTTGAAAGAGATTCGTTCGCTGGGTATCAACATCGAACTGGAAGACGAGTAATTCTCGCTCAAACAGGTCA
+
GGGGGGGGGGGGGGGGGGGGGGGGGGGGGGGGGGGGGGGGGGGGGGGGGGGGGGGGGGGGGGGGGGGGGGGGGGGGGGGGGGGGGGGGGGGGGGGGGGGGGGGGGGGGGGGGGGGGGGGGGGGGGGGGGGGGGGGGGGGGGGGGGGGGGGGGGGGGGGGGGGGGGGGGGGGGGGFGGGGGGGGGGGGGGGGGGGGGGGGGGGGGGGGGGGGGGGGGGGGGGFGC>FGGGGGGGFFGGGGGGGFGFFFFF?FFFFFB?D>BFFFFFFF??6?BDFFFFF770
@M03461:520:000000000-LPCRK:1:1101:7581:4889 1:N:0:CAATCAGG+CAGAACTG
CGGATCCCCGATCCGTGGACTTGTCAGCGACTGAGGAAACAGACCCTCGACTGGCTGAGGGCAATCACACGCTGTCCCTCAGCCTACGGTTCTGCAGGAAATGCTCACCGTTAAGTCTGATGACGTGAACGGTCGTACCAAGATGTATAAAACATCGTGGACGGCAACCATCAGATGGAGCCGGGCATGCCAGAATCCTTCAACGTATTGTTGAAAGAGATTCGTTCGCTGGGTATCAACATCGAACTGGAAGACGAGTAATTCTCGCTCAAACAGGTCACTGC
+
GGGGGGGGGGGGGGGGGGGGGGGGGGGGGGGGGGGGGGGGGGGGGGGGGGGGGGGGGGGGGGGGGGGGGGGGGGGGGGGGGGGGGGGGGGGGGGGGGGGGGGGGGGGGGGGGGGGGGGGGGGGGGGGGGGGGGGGGGGGGGGGGGGGGGGGGGGGGGGGGGGGGGGGGGGGGGGGGGGGGGGGGGGGGGGGGGGGGGGGGGGGGGGGGFGGGGGGGGGGGGGGGGGGGGGGGDFFGGGGGGGFGFFFFFFFFFFF?FFEFFF<AFFFFFFFFFFBF?AFFFF>2
@M03461:520:000000000-LPCRK:1:1101:9090:4898 1:N:0:CAATCAGG+CAGAACTG
CGGATCCCCGATCCGTGGACTTGTCAGCGACTGAGGAAACAGACTTGTCAGATGCTGAGGAGACTGTTGGATAACTCCTCAGCGGACACTGTTGCAGGAAATGCTCACCGTTAAGTCTGATGACGTGAACGGTCGTACCAAGATGTATAAAAACATCGTGGACGGCAACCATCAGATGGAGCCGGGCATGCCAGAATCCTTCAACGTATTGTTGAAAGAGATTCGTTCGCTGGGTATCAACATCGAACTGGAAGACGAGTAATTCTCGCTCAAACAGGTCACTT
+
GGGGGGGGGGGGGGGGGGGGGGGGGGGGGGGGGGGGGGGGGGGGGGGGGGGGGGGGGGGGGGGGGGGGGGGGGGGGGGGGGGGGGGGGGGGGGGGGGGGGGGGGGGGGGGFGGGGGGGGGGGGGGGGGGGGGGGGGGGGGGGGGGGGGFGGGGGGGGGGGGGGGGGGGGGGGGGGGGGGGGCEGGGGGGGGGGGGGGGGGGGGGGGGGGGGGGGFGFGGCGGGGGCFGGGGGG@FGGGFGGGFG>FFFF7??FFF<<EFFFFFFFFFF:<?>?B7<BBF?F>D)
@M03461:520:000000000-LPCRK:1:1101:6635:4930 1:N:0:CAATCAGG+CAGAACTG
CGGATCCCCGATCCGTGGACTTGTCAGCGACTGAGAAACAGACGGCCGACTCGCTGAGGCGTCACAGATGGGGGGCCTCAGCATGGCTTATTGCAGGAAATGCTCACCGTTAAGTCTGATGACGTGAACGGTCGTACCAAGATGTATAAAAACATCGTGGACGGCAACCATCAGATGGAGCCGGGCATGCCAGAATCCTTCAACGTATTGTTGAAAGAGATTCGTTCGCTGGGTATCAACATCGAACTGGAAGACGAGTAATTCTCGCTCAAACAGGTCACTGC
+
GGGGGGGGGGGGGGGGGGGGGGGGGGGGGGGGGGGGGGGGGGGGGGGGGGGGGGGGGGGGGGGGGGGGGGGGGGGGGGGGGGGGGGGGGGGGGGGGGGGGGGGGGGGGGGGGGGGGGGGGGGGGGGGGGGGGGGGGGGGGGGGGGGGGGGGGGGGGGGFGGGGGGGGGGGGGGGGGGGGFGGGGGGGGGGGGGGGGGGGGGGGGGGGGGGGGGGGGGFFFGGGGFGGGGGGGGFFGGGGGGGFGFFFFFFFFFF@:BEEFFFFFFFBFF?FFFFFFFBFFFFF2
@M03461:520:000000000-LPCRK:1:1101:16180:4935 1:N:0:CAATCAGG+CAGAACTG
CGGATCCCCGATCCGTGGACTTGTCAGCGACTGAGGAAACAGACTCATGCCTGGCTGAGGACTTTCTTTTTAGCAGCCTCAGCTAGTGTCCTTGCAGGAAATGCTCACCGTTAAGTCTGATGACGTGAACGGTCGTACCAAGATGTATAAAAACATCGTGGACGGCAACCATCAGATGGAGCCGGGCATGCCAGAATCCTTCAACGTATTGTGGAAAGAGATTCGTTCGCTGGGTATCAACATCGAACTGGAAGACGAGTAATTCTCGCTCAAACAGGTCA
+
GGGGGGGGGGGGGGGGGGGGGGGGGGGGGGGGGGGGGGGGGGGGGGGGGGGGGGGGGGGGFFGGGGGGGGGGGGGGGGGGGGGGGGGGGGGGGGGGGGGGGGGGGGGGGGGGGGGGGGGGGGGGGGGGGGGGGGGGGGGGGGGGGGGGGGGGGGGGGGGGGGGGGGGGGGGGGGGGGGGGGGGGGGGGGGGGGGGGGGGGGGGGGGGGGGGGG3AGGGGGGGGDGCFFGDGGDEFGGGGGGGFGFFFFFFFFFFFBFEE>?FFFF44:B?FFFFFF?FD?>
@M03461:520:000000000-LPCRK:1:1101:24113:4936 1:N:0:CAATCAGG+CAGAACTG
CGGATCCCCGATCCGTGGACTTGTCAGCGACTGAGGAAACAGACCTCCATCTAGCTGAGGAGTCACGAGCACAAGCCCTCAGCATGTTCGTATGCAGGAAATGCTCACCGTTAAGTCTGATGACGTGAACGGTCGTACCAAGATGTATAAAAACATCGTGGACGGCAACCATCAGATGGAGCCGGGCATGCCAGAATCCTTCAACGTATTGTTGAAAGAGATTCGTTCGCTGGGTATCAACATCGAACTGGAAGACGAGTAATTCTCGCTCAAACCGGTCA
+
GGGGGGGGGGGGGGFGGGGGGGGGGGGGGGGGGGGGGGGGGGGGGGGGGGGGGFGGGGGGFGGGGGGGGGGGGGGGGGGGGGGGGGGGGGGGGGGGGFGGGGGGGGGGGGFGDGGGGGFGGFGGGGGGGGGGGGGGGGGGGGGGGGGGGGGGGGGGGGGGGGGGGGGGGGGGGGGGGGGGGFGGGGGGGGGGGGGGGGFGGGGGGGFFGGGGGGGDGG?FGCDCGGGGGGGGGFFGGGGGGGFGFFFFFFFFF?F??EF>?FFBF4<?:<B>?FB((499B
@M03461:520:000000000-LPCRK:1:1101:9856:4939 1:N:0:CAATCAGG+CAGAACTG
CGGATCCCCGATCCGTGGACTTGTCAGCGACTGAGGAAACAGACCCATGAGCTGCTGAGGTAATAAGTTGTTCAGCCCTCAGCTTTGCCTTGTGCAGGAAATGCTCACCGTTAAATCTGATGACGTGAACGGTCGTACCAAGATGTATAAAAACATCGTGGACGGCAACCATCAGATGGAGCCGGGCATGCCAGAATCCTTCAACGTATTGTTGAAAGAGATTCGTTCGCTGGGTATCAACATCGAACTGGAAGACGAGTAATTCTCGCTCAAACAGGTCT
+
GGGGGGGGGGGGGGGGGGGGGGGGGGGGGGGGGGGGGGGGGGGGGGGGGGGGGGGGGGGGGFGGGGGGGGGGGGGGGGGGGGGGGGGGGGGGGGGGGGGGGGGGGGGGGGGGGGGGGGGGGGGGEGGGGGGGGGGGGGGGGGGGGGGGGGGGGGGGGGGGGGGGGGGGGGGGGGGGGGGGGGGGGGGGGGGGGGGGGGGGGGGGGGGGGGGGGGGGGGFGGGGGGGGGGGDGGFFG:FGGGGFGFFFFFFFFFFFFFDBDBFFDFFAFFFFFFFF??F<?F
@M03461:520:000000000-LPCRK:1:1101:15051:4943 1:N:0:CAATCAGG+CAGAACTG
CGGATCCCCGATCCGTGGACTTGTCAGCGACTGAGGAAACAGACGAAGTGGAAGCTGAGGAATGCCATTCTATATGCCTCAGCCGATCAGATTGCAGGAAATGCTCACCGTTAAGTCTGATGACGTGAACGGTCGTACCAAGATGTATAAAAACATCGTGGACGGCAACCATCAGATGGAGCCGGGCATGCCAGAATCCTTCAACGTATTGTTGAAAGAGATTCGTTCGCTGGGTATCAACATCGAACTGGAAGACGAGTAATTCTCGCTCAAACAGGTCACTT
+
GGGGGGGGGGGGGGGGGGGGGGGGGGGGGGGGGGGGGGGGGGGGGGGGGGGGGGGGGGGGGGGGGGGGGGGGGGGGGGGGGGGGGGGGGGGGGGGGGGGGGGGGGGGGGGGGGGGGGGGGGGGGGGGGGGGGGGGGGGGGGGGGGGGGGGGGGGGGGGGGGGGGGGGGGGGGGGGGGGGGGGGGGGGGGGGGGGGGGGGGGGGGGGGGGGGGGGGGGGGGGGF>DGGGGGGGEEFGGGGGGGFGFFFFFFFFFFFFFFFFFFA>>FFFFF8>FB<FBFFFF?F)
@M03461:520:000000000-LPCRK:1:1101:21938:4952 1:N:0:CAATCAGG+CAGAACTG
CGGATCCCCGATCCGTGGACTTGTCAGCGACTGAGGAAACGGACCTTTCCGCGGCTGAGGGACGTAAGTGTGGAGTCCTCAGCAGGCCTTGTTGCAGGAAATGCTCACCGTTAAGTCTGATGACGTGAACGGTCGTACCAAGATGTATAAAAACATCGTGGACGGCAACCATCAGATGGAGCCGGGCATGCCAGAATCCTTCAACGTATTGTTGAAAGAGATTCGTTCGCTGGGTATCAACATCGAACTGGAAGACGAGTAATTCTCGCTCAAACAGGTCA
+
GGGGGGGGGGGGGGFGGGGGGGGGGGGGGGGGGGGEGGGGGDGGGGGGGGGGGECGGGGGGGGGCFGFGGGGGGGGGGGGGGGGGGGGGGGGGGGFGGEFGFEGEGGGGGGGGGGGGGFGGFGGGGCFGFGGGGGGGGGGGGGGGFGGGGGGGGGGGDGGGGGGGGGGGFGFGGGGGCFGFCECEGGGGGFGGGFGGGGGGGGGGGG6CFGFGFFGFGGGGFGGDCFGDDCEEBFGCFGGGGFG@@@FFF@F::>BFDEFFFDDAFA6(4?9?A<<B:A7)
@M03461:520:000000000-LPCRK:1:1101:16843:4960 1:N:0:CAATCAGG+CAGAACTG
CGGATCCCCGATCCGTGGACTTGTCAGCGACTGAGGAAACAGACTCTAAGTCCGCTGAGGCGGGCACCAACACTAGCCTCAGCAAGCATGCATGCAGGAAATGCTCACCGTTAAGTCTGATGACGTGAACGGTCGTACCAAGATGTATAAAAACATCGTGGACGGCAACCATCAGATGGAGCCGGGCATGCCAGAATCCTTCAACGTATTGTTGAAAGAGATTCGTTCGCTGGGTATCAACATCGAACTGGAAGACGAGTAATTCTCGCTCAAACAGGTCA
+
GGGGGGGGGGGGGGGGGGGGGGGGGGGGGGGGGGGGGGGGGGGGGGGGGGGGGGGGGGGGGGGGGGGGGGGGGGGGGGGGGGGGGGGGGGGGGGGGGGGGGGGGGGGGGGGGGGGGGGGGGGGGGGGGGGGGGGGGGGGGGGGGGGGGGGGGGGGGGGGGGGGGGGGGGGGGGGGGGGGGGGGGGGGGGGGGGGGGGGGGGGGGGGGGGGGGGGGGGGGGGGGGGGGGGGGGGFFGGGGGGGFGFFFFFFFFFFFFFFFFFFFDFFBFFFFFFFFFFFFFF
@M03461:520:000000000-LPCRK:1:1101:12913:5014 1:N:0:CAATCAGG+CAGAACTG
CGGATCCCCGATCCGTGGACTTGTCAGCGACTGAGGAAACAGACTTGAGGTTTGCTGAGGACCCCTTGCGACTTTTCCTCAGCAGCCCTGGGTGCAGGAAATGCTCACCGTTAAGTCTGATGACGTGAACGGTCGTACCAAGATGTATAAAAACATCGTGGACGGCAACCATCAGATGGAGCCGGGCATGCCAGAATCCTTCAACGTATTGTTGAAAGAGATTCGTTCGCTGGGTATCAACATCGAACTGGAAGACGAGTAATTCTCGCTCAAACAGGTCA
+
GGGGGGGGGGGGGGGGGGGGGFGGGGGGGGGGGFGGGGGGGGGGGGGGGGGGGGGGGGGGGCFGGGGGGGGGGGGGGGGGGGGGGGGGGGGGGGGGGGGGGGGGGGGGGGFGGGGGGGGGGGGGGGGGGGGGGGGGGGGGGGEFGGGGGGGGGGGGGGGGGGGGGGGGGFGFGGGGGGGGGGGGEGGGGGGGGGGGGGGGGCGGGGGGGGGFFGGGGGFGGGGGGFGGGGCEGFFGFGGGGGFGFFFFF?@FFFFFFFFF7FDA2/:?B?BFFFFFB?FFF
@M03461:520:000000000-LPCRK:1:1101:11033:5057 1:N:0:CAATCAGG+CAGAACTG
CGGATCCCCGATCCGTGGACTTGTCAGCGACTGAGGAAACAGACATTGGGCCAGCTGAGGAGAGTTAATAGAGTACCCTCAGCTTCAGCATATGCAGGAAATGCTCACCGTTAAGTCTGATGACGTGAACGGTCGTACCAAGATGTATAAAAACATCGTGGACGGCAACCATCAGATGGAGCCGGGCATGCCAGAATCCTTCAACGTATTGTTGAAAGAGATTCGTTCGCTGGGTATCAACATCGAACTGGAAGACGAGTAATTCTCGCTCAAACAGGTCA
+
GGGGGGGGGGGGGGGGGGGGGGGGGGGGGGGGGFGGGGGGGGGGGGGGGGGGGGGGGGGGGGGGGGGGGGGGGGGGGGGGGGGGGGGGGGGGGGGGGGGGGGGGGGGGGGGGGGGGGGGGGGGGGGGGGGGGGGGGGGGGGGGGGGGGGGGGGGGGGGGGGGGGGGGGGGGGGGGGGGGGGGGGGGGGGGGGGGGGGGGGGGGGGGGGGGGGGGGGGGGGGGGGGGGGGGDGGEFF4DGGGGFGFFFFFFFFFFFFFFFFFFFAFFFFFFFFFB7?<BF?F
@M03461:520:000000000-LPCRK:1:1101:5455:5070 1:N:0:CAATCAGG+CAGAACTG
CGGATCCCCGATCCGTGGACTTGTCAGCGACTGAGGAAACAGACCACCCTCATGCTGAGGTTTAGTTTCACTCGGTCCTCAGCACACTATACTGCAGGAAATGCTCACCGTTAAGTCTGATGACGTGAACGGTCGTACCAAGATGTATAAAAACATCGTGGACGGCAACCATCAGATGGAGCCGGGCATGCCAGAATCCTTCAACGTATTGTTGAAAGAGATTCGTTCGCTGGGTATCAACATCGAACTGGAAGACGAGTAATTCTCGCTCAAACAGGTCA
+
GGGGGGGGGGGGGGGGGGGGGGGGGGGGGGGGGGGFGGGGGGGGGGGGGGGGGGGGGGGGGGGGGGGGGGGGGGGGGGCGGGGGGGGGGGGGGGGGGGGGGGGGGGGGGGGGGFGGGGGGGGGGGGGGGGGFGGEGGGGGGGGGGGGGGGGGGGGEFFGGGGGEGGGGGGGGGGGGGGGFGGGGCEGGEGGGGGGGGGGGGGGGGGFF7CFFGCFC?CGGFDGGDG49DGGGGFFGGGGGGGFDBFFFFFFFFFF:BFFFFFFFFFFFFFF>B<??<?A:?
@M03461:520:000000000-LPCRK:1:1101:20401:5087 1:N:0:CAATCAGG+CAGAACTG
CGGATCCCCGATCCGTGGACTTGTCAGCGACTGAGGAAACAGACGGGAGTTGTGCTGAGGTATTGGTCGAAGGGAGCCTCAGCTGCTAAAATTGCAGGAAATGCTCACCGTTAAGTCTGATGACGTGAACGGTCGTACCAAGATGTATAAAAACATCGTGGACGGCAACCATCAGATGGAGCCGGGCATGCCAGAATCCTTCAACGTATTGTTGAAAGAGATTCGTTCGCTGGGTATCAACATCGAACTGGAAGACGAGTAATTCTCGCTCAAACAGGTCA
+
GGGGGGGGGGGGGGGGGGGGGGGGGGGGGGGGGGGGGGGGGGGGGGGGGGGGGGGGGGGGGEFGGGGGGGGGGGGGGGGGGGGGGGGGGGGGGGGGGGGGGGGGGGGGGGGGGGGGGGGGGGGGGGGGGGGGGGGGGGGGGGGGGGGGGGGGGGGGGGGGGGGGGGGGGGGGGGGGGGGGFGGGGGGGGGGGGGGGGGGGGGGGGGGGGGGGGGGGGGGGGGGGGGGGGGGGGFFGGGGGGGFGFFFFFFFFFFFFFFFEFF><BFFFFFF>FB>1<FFFF
@M03461:520:000000000-LPCRK:1:1101:19472:5089 1:N:0:CAATCAGG+CAGAACTG
CGGATCCCCGATCTGTGGACTTGTCAGCGACTGAGGAAACAGACGCGGTCTCTGCTGAGGGAGCGAAATTATCTGTCCTCAGCATTTCTATATGCAGGAAATGCTCACCGTTAAGTCTGATGACGTGAACGGTCGTACCAAGATGTATAAAAACATCGTGGACGGCAACCATCAGATGGAGCCGGGCATGCCAGAATCCTTCAACGTATTGTTGAAAGAGATTCGTTCGCTGGGTATCAACATCGAACTGGAAGACGAGTAATTCTCGCTCAAACAGGTCACTT
+
GGGGGGGGGGGGGGGGGGGGGGGGGGGGGGGGGGGGGGGGGGGGGGGGGGGGGGGGGGGGG@FGGGGGGGGGGGGGGGGGGGGGGGGGGGGGGGGGGGGGGGGGGGGGGGGGGGGGGGGGGGGGGGGGGGGGGGGGGGGGGGGGGGGGGGGGGGGGGGGGEGGGGGGGGGGGGGGGGGGGGGGGGGGGGGGGGGGGGGGGGGGGGGGFGGGGGGGGGGFDGGGGGGGGGGGGGFFGGFFGGGFGFFFFFFFFFFFBFFFFFFFFBFFFFF?;>>DFFBF:324)
@M03461:520:000000000-LPCRK:1:1101:17027:5103 1:N:0:CAATCAGG+CAGAACTG
CGGATCCCCGATCCGTGGACTTGTCAGCGACTGAGGAAACAGACATTCGCTAGGCTGAGGGACGAGGTGCTGTCGCCCTCAGCGTTGTAATCTGCAGGAAATGCTCACCGTTAAGTCTGATGACGTGAACGGTTGTACCAAGATGTATAAAAACATCGTGGACGGCAACCATCAGATGGAGCCGGGCATGCCAGAATCCTTCAACGTATTGTTGAAAGAGATTCGTTCGCTGGGTATCAACATCGAACTGGAAGACGAGTAATTCTCGCTCAAACAGGTCA
+
GGGGGGGGGGGGGGGGGGGGGGGGGGGGGGGGGGGGGGGGGGGGGGGGGGGGGGGGGGGGGGGGGGGGGGGGGGGGGGGGGGGGGGGGGGGGGGGGGGGGGGGGGGGGGGGGGGGGGGGGGGGGGGGGGGGGGGGGGGGGGGGGGGGGGGGGGGGGGGGGGGGGGGGGGGGGGGGGGGGGGGGGGGGGGGGGGGFGGGGGGGGGGGGGGGGGGGGGGGGFGGGGGGGGGGGGGFFGGGGGGGFG@FFFFFFFFFFFFFFFFFFFFFFF??BFFFFFFFF)4
@M03461:520:000000000-LPCRK:1:1101:25470:5111 1:N:0:CAATCAGG+CAGAACTG
CGGATCCCCGATCCGTGGACTTGTCAGCGACTGAGGAAACAGACAAATAATTCGCTGAGGGATCTTGATATAGTTGCCTCAGCCCAGATACGTGCAGGAAATGCTCACCGTTAAGTCTGATGACGTGAACGGTCGTACCAAGATGTATAAAAACATCGTGGACGGCAACCATCAGATGGAGCCGGGCATGCCAGAATCCTTCAACGTATTGTTGAAAGAGATTCGTTCGCTGGGTATCAACATCGAACTGGAAGACGAGTAATTCTCGCTCAAACAGGTCA
+
GGGGGGGGGGGGGGGGGGGGGGGGGGGGGGGGGGGGGGGGGGGGGGGGGGGGGGGGGGGGGGGGGGGGGGGGGGGGGGGGGGGGGGGGGGGGGGGGGGGGGGGGGGGGGGGGGGGGGGGGGGGGGGGGGGGGGGGGGGGGGGGGGGGGGGGGGGGGGGGGCEGGGGGGGGGGGGGGGGGGGGGGGGGGGGGGGGGGGGGGGGGGGGGGGGGGGGGGGGGGGGGGGGGGGGGGGFFGGG=FGGFGFFFFFFFFFFF?FFDD1=BFFFFB?FFFFABFF?A?D
@M03461:520:000000000-LPCRK:1:1101:7933:5112 1:N:0:CAATCAGG+CAGAACTG
CGGATCCCCGATCCGTGGACTTGTCAGCGACTGAGGAAACAGACATGAAGAGCGCTGAGGCATTTTTAGCGTTGGCCCTCAGCGCCGTCCGGTGCAGGAAATGCTCACCGTTAAGTCTGATGACGTGAACGGTCGTACCAAGATGTATAAAAACATCGTGGACGGCAACCATCAGATGGAGCCGGGCATGCCAGAATCCTTCAACGTATTGTTGAAAGAGATTCGTTCGCTGGGTATCAACATCGAACTGGAAGACGAGTAATTCTCGCTCAAACAGGTCACTT
+
GGGGGGGGGGGGGGGGGGGGGGGGGGGGGGGGGGGGGGGGGGGGGGGGGGFGGGGGGGGGGDGGGGGGGGGGGEGGGGGGGGGGGGGGGGGGGGGGGGGGGGGGGGGGGGGGGGGGGGGGGGGGGGGFGGGGGGGGGGGGGGFGGGGGGGGGGGGGGGGGGGGGEGGGGGGGGGGGGGGGGGGGGGGGFGGGGGGGGGGGGGGGGG5ECFGGGGGGGGGGGGGGGGGGGGGGGFFGGGGGGGF*)7@FFFFF44.4?E:)3@BFBFFF?06>FA2,43A)3:F)
@M03461:520:000000000-LPCRK:1:1101:23653:5141 1:N:0:CAATCAGG+CAGAACTG
CATCGCGGACGAGTAACCTGATCCCCGATCCGTGGACTTGTCAGCGACTGAGGAAACAGACTTAGTAAGGGCTGAGGTCTGAGACAACTCTAACCTCAGCACCTATTAGTGCAGGAAATGCTCACCGTTAAGTCTGATGACGTGAACGGTCGTACCAAGATGTATAAAAACATCGTGGACGGCAACCATCAGATGGAGCCGGGCATGCCAGAATCCTTCAACGTATTGTTGAAAGAGATTCGTTCGCTGGGTATCAACATCGAACTGGAAGACGAGTAATTCTCGCTCAAACAGGTCA
+
CCCCCG@FEGDGCGGGGGFGGGFGD<FC@FGGGGGGGGFGGGGGGGGGGCFG@FGGFDCEE@FFFGGGFD8FGGG?<FGDFFGFGGDGFGFGFGGDFFDG<?EDEAFFFFGGFFF:FFFGGGGGGGGGGCGGGGGGGGGGFGGCFGGFEGGGGGGCGF=B9BFFAEGGGGGFGFGGGGEFGGGGGGGGGGGFGGFFCEFD::ECECFGEFFGGCFGGGGCCFGFFCFCG?CG7EDFGGGFGGG*;C5DEGFF+9:7CFFFG:5?F:3)5??48?FD>?FFABFFF:18>7AB680<30
@M03461:520:000000000-LPCRK:1:1101:7799:5153 1:N:0:CAATCAGG+CAGAACTG
CGGATCCCCGATCCGTGGACTTGTCAGCGACTGAGGAAACAGACAGGGGATGGGCTGAGGCATCGTGGTAATATATCCTCAGCTCCTATTTGTGCAGGAAATGCTCACCGTTAAGTCTGATGACGTGAACGGTCGTACCAAGATGTATAAAAACATCGTGGACGGCAACCATCAGATGGAGCCGGGCATGCCAGAATCCTTCAACGTATTGTTGAAAGAGATTCGTTCGCTGGGTATCAACATCGAACTGGAAGACGAGTAATTCTCGCTCAAACAGGTCA
+
GGGGGGGGGGGGGGGGGGGGGGGGGGGGGGGGGGGGGGGGGGGGGGGGGGGGGGGGGGGGGGGGGGGGGGEFEGGGGGGGGGGGGGGGGGGGGGGGGGGGGGGGGGGGGGGGEGGGGGGFGGGGGGGGGGGGGGGGGGGGGGGGGFGGFGGGGGGFGGGGGGGGGGGGGGGGGGGFGGGGGFEGGG>EGGGGGGGGFGGGGGGGGGGGGGGGGGGFGC?<CDGGGGGGGGGEGEFGFGGGGFFGFFFFFFFFFF>0:DF>B?DDBFBFFFFFDFFF??AFF
@M03461:520:000000000-LPCRK:1:1101:21850:5155 1:N:0:CAATCAGG+CAGAACTG
CGGATCCCCGATCCGTGGACTTGTCAGCGACTGAGGAAACAGACCAGAGAGCAGCTGAGGGTGCTAACAATTTCGGCCTCAGCCTTTTGTTGTGCAGGAAATGCTCACCGTTAAGTCTGATGACGTGAACGGTCGTACCAAGATGTATAAAAACATCGTGAACGGCAACCATCAGATGGAGCCGGGCATGCCAGAATCCTTCAACGTATTGTTGAAAGAGATTCGTTCGCTGGGTATCAACATCGAACTGGAAGACGAGTAATTCTCGCTCAAACAGGTCA
+
GGGGGDAEDGECGGGGGGGGGCFFGGGGGGGGGGGGGGGGGGGGGGGGGGGGGGGFGGGGGGEGGGGGGGGGFGFGGGGGDGGFGGGGGFGGGFFFGGCEGGFGGGGFGGECFFGGGGGGGGGGGGGGGGGGGGEFFGFGFGGGGGGGFGGGGGGGGGBD7FFGGGEGGGGFGGGGGGG6:CEG>EDGCCCGGGGFFGGGGGGGGGGGG6:ACG?FG>GGGGG:DGGFGDDEGDFCGGGGGGFF;FFFFFFFFFF03BEBBFFFAFF02416?FB0:BA??
@M03461:520:000000000-LPCRK:1:1101:12787:5158 1:N:0:CAATCAGG+CAGAACTG
CGGATCCCCGATCCGTGGACTTGTCAGCGACTGAGGAAACAGACTAACGTTCTGCTGAGGATGGTCGAAGCCACTACCTCAGCGGTCCAACCTGCAGGAAATGCTCACCGTTAAGTCTGATGACGTGAACGGTCGTACCAAGATGTATAAAAACATCGTGGACGGCAACCATCAGATGGAGCCGGGCATGCCAGAATCCTTCAACGTATTGTTGAAAGAGATTCGTTCGCTGGGTATCAACATCGAACTGGAAGACGAGTAATTCTCGCTCAAACAGGTCA
+
GGGGGGGGGGGGGGGGGGGGGGGGGGGGGGGGGGGGGGGGGGGGGGGGGGGGGGGGGGGGGGGGGGGGGGGGGGGGGGGGGGGGGGGGGGGGGGGGGGGGGGGGGGGGGGGGGGGGGGGGGGGGGGGGGGGGGGGGGGGGGGGGGGGGGGGGGGGGGGGGGGGGGGGGGGGGGGGGGGGGGGGGGGGGGGGGGGGGGGGGGGGGGGGGGGGGGFGGGGGGGGGGGGGGGGGGGFFGGGGGGGFGFFFFFFFFFFFFFFFDBFFAFFB?FF?FBFFFFFF>>
@M03461:520:000000000-LPCRK:1:1101:20251:5187 1:N:0:CAATCAGG+CAGAACTG
CGGATCCCCGATCCGTGGACTTGTCAGCGACTGAGGAAACAGACGGTAAGACTGCTGAGGGATCGCTGAAGGTTGTCCTCAGCGGATTCTGGTGCAGGAAATGCTCACCGTTAAGTCTGATGACGTGAACGGTCGTACCAAGATGTATAAAAACATCGTGGACGGCAACCATCAGATGGAGCCGGGCATGCCAGAATCCTTCAACGTATTGTTGAAAGAGATTCGTTCGCTGGGTATCAACATCGAACTGGAAGACGAGTAATTCTCGCTCAAACAGGTCA
+
GGGGGGGGGGGGGGGGGGGGGGGGGGGGGGGGGGGGGGGGGGGGGGGGGGGGGGGGGGGGG=CFGGGGGGGGGGGGGGGGGGGGGGGGGGGGGGGGGGGGGGGGGGGGGGGGGGGGGGGGGGGGGGGGGGGGGGGGGGGGGGGGGGGGGGGGGGGGGGGGGGGGGGGGGGGGGGGGGGGGGGGGGGGGGGGGGGGFGGGGGGGGGGGFGGGGGGGGGGGGGGGGGGGGGGGGEFFGCCFGGGFGFFFFFFFFFFFFFFFD:=AAFFFFFBFFFFFF:BBFB
@M03461:520:000000000-LPCRK:1:1101:15648:5197 1:N:0:CAATCAGG+CAGAACTG
CGGATCCCCGATCCGTGGACTTGTCAGCGACTGAGGAAACAGACCAACCAAGGGCTGAGGTTGGGTGTAGCGGTGACCTCAGCCTGCAAGTATGCAGGAAATGCTCACCGTTAAGTCTGACGACGTGAACGGTCGTACCAAGATGTATAAAAACATCGTGGACGGCAACCATCAGATGGAGCCGGGCATGCCAGAATCCTTCAACGTATTGTTGAAAGAGATTCGTTCGCTGGGTATCAACATCGAACTGGAAGACGAGTAATTCTCGCTCAAACAGGTCA
+
GGGGGGGGGGGGGGGGGGGGGGGGGGGGGGGGGGGGGGGGGGGGGGGGGGGGGGGGGGGGGGGGGGGGGGGGGGGGGGGGGGGGGGGGGGGGGGGGGGGGGGGGGGGGGGGGGGGGGGGGFGGGGGGGGGGGGGGGGGGGGGGGGGGGGGGGGGGGGGGGGGGGGGGEGGGGGGGGGGGGGGGGGGGGGGGGGGGGGGGGGGGGGEGGGGGGGGGGGGGGGGFFGGGGGGGGGFFGGGGGGGFGFFFFFFFFFF@F?BF:?F<BFFFFB6?FFFFBBFFDF
@M03461:520:000000000-LPCRK:1:1101:10796:5203 1:N:0:CAATCAGG+CAGAACTG
CGGATCCCCGATCCGTGGACTTGTCAGCGACTGAGGAAACAGACTGGTATACGGCTGAGGTATGTGTCACCCAGGACCTCAGCGTGAGGTATTGCAGGAAATGCTCACCGTTAAGTCTGATGACGTGAACGGTCGTACCAAGATGTATAAAAACATCGTGGACGGCAACCATCAGATGGAGCCGGGCATGCCAGAATCCTTCAACGTATTGTTGAAAGAGATTCGTTCGCTGGGTATCAACATCGAACTGGAAGACGAGTAATTCTCGCTCAAACAGGTCA
+
GGGGGGGGGGGGGGGGGGGGGGGGGGGGGGGGGGGGGGGGGGGGGGGGGGFGGGGGGGGGGGGGGGGGGGGGGGGGGGGGGGGGGGGGGGGGGGGGGGGGGGGGGGGGGGEGGGGGGGGGGGGGGGGGGGGGGGGGGGGGGGGGGGGDFGGGGGGGGGGGGDGGGGGGGGGFGGGGGGG6DGGGGGDGGGGGGGCGGGFGGGGGGGGGGFCFGGG?FGCFGGGGGFGGGDGGGFFGGGGGGGFGFF@FFBFFFFFFFFB;:FDAA?<?BBB9<A?0<?BF?
@M03461:520:000000000-LPCRK:1:1101:20964:5234 1:N:0:CAATCAGG+CAGAACTG
CGGATCCCCGATCCGTGGACTTGTCAGCGACTGAGGAAACAGACGTTTACCTTGCTGAGGAATAATCAGGTGCATACCTCAGCGTCTATTCTTGCAGGAAATGCTCACCGTTAAGTCTGATGACGTGAACGGTCGTACCAAGATGTATAAAAACATCGTGGACGGCAACCATCAGATGGAGCCGGGCATGCCAGAATCCTTCAACGTATTGTTGAAAGAGATTCGTTCGCTGGGTATCAACATCGAACTGGAAGACGAGTAATTCTCGCTCAAACAGGTCA
+
GGGGGGGGGGGGGGGGGGGGGGGGGGGGGGGGGGGGGGGGGGGGGGGGGGGGGGGGGGGGGCAFGGGGGGGGGGGGGGGGGGGGGGGGGGGGGGGGGGGGGGGGGGGGGGGGGGGGGGGGGGGGGGGGGGGGGGGGGGGGGGGGGGGGGGGGGGGGGGGGGGGGGGGGGGGGGGGGGGGGGGGGGGGGGGGGGGGGGGGGGGGGGGGGGGGGGGGGGGGGGGGGGGGGGGGGGFFGGGGGGGFGFFFFFFFFFFFFFEDFFFFFFFFFFFFFFFF::?FFD
@M03461:520:000000000-LPCRK:1:1101:11133:5249 1:N:0:CAATCAGG+CAGAACTG
CGGATCCCCGATCCGTGGACTTGTCAGCGACTGAGGAAACAGACAACGAATATGCTGAGGTAGTAACCATTGATTACCTCAGCTTTGCTCTAAGCAGGAATGCTCACCGTTAAGTCTGATGACGTGAACGGTCGTACCAAGATGTATAAAAACATCGTGGACGGCAACCATCAGATGGAGCCGGGCATGCCAGAATCCTTCAACGTATTGTTGAAAGAGATTCGTTCGCTGGGTATCAACATCGAACTGGAAGACGAGTAATTCTCGCTCAAACAGGTCACTGC
+
GGGGGGGGGGGGGGGGGGGGGGGGGGGGGGGGGGGGGGGGGGGGGGGGGGGGGGGGGGGGGGGGGGGGGGGGGGGGGGGGGGGGGGGGGGGGGGGGGGGGGGGGGGGGGGGGGGGGGGGGGGGGGGGGGGGGGGGGGGGGGGGGGGGGGGGGGGGGGGGGGGGGGGGGGGGGGGGGGGGGGGGGGGGGGGGGGGGGGGGGGGGGGGGGGGGGGGGGGGGGGGGGGGGGGGGGGFFGGGGGGGFCFFFFFFFF;@FBFFEFFFFFFFFFFFFF<?B::>::?AF<
@M03461:520:000000000-LPCRK:1:1101:20705:5253 1:N:0:CAATCAGG+CAGAACTG
CGGATCCCCGATCCGTGGACTTGTCAGCGACTGAGGAAACAGACGGTTCTATAGCTGAGGTTAAGTATGGGAGCAGCCTCAGCCTCAAGAATTGCAGGAAATGCTCACCGTTAAGTCTGATGACGTGAACGGTCGTACCAAGATGTATAAAAACATCGTGGACGGCAACCATCAGATGGAGCCGGGCATGCCAGAATCCTTCAACGTATTGTTGAAAGAGATTCGTTCGCTGGGTATCAACATCGAACTGGAAGACGAGTAATTCTCGCTCAAACAGGTCA
+
GGGGGGGGGGGGGGGGGGGGGGGGGGGGGGGGGGGGGGGGGGGGGGGGGGGGGGGGGGGGGGGGGGGGGGGGGGGGGGGGGGGGGGGGGGGGGGGGGGGGGGGGGGGGGGGGGGGGGGGGGGGGGGGGGGGGGGGGGGGGGGGGGGGGGGGGGGGGGGGGGCFGGGGGGGGGGGGGGGGGGGGGGGGGGGGGGGGGGGGGGGGGGGGGGGGGGGGGGGGGGGGGGGGGGGGGGFFGCGGGGGFGFFFFFFFFFFFBFEEFFF>AAFBFF??>?AFFF?ABF
@M03461:520:000000000-LPCRK:1:1101:10199:5262 1:N:0:CAATCAGG+CAGAACTG
CGGATCCCCGATCCGTGGACTTGTCAGCGACTGAGGAAAACAGACTAACTTGGGGCTGAGGGGTGACAGTATCTGACCCTCAGCCCCTTTATATGCAGGAAATGCTCACCGTTAAGTCTGATGACGTGAACGGTCGTACCAAGATGTATAAAAACATCGTGGACGGCAACCATCAGATGGAGCCGGGCATGCCAGAATCCTTCAACGTATTGTTGAAAGAGATTCGTTCGCTGGGTATCAACATCGAACTGGAAGACGAGTAATTCTCGCTCAAACAGGTCACT
+
GGGGGGGGGGGGGGGGGGGGGGGGGGGGGGGGGGGGGGGGGGGGGGGGGGGGGGGGGGGGGGGGGGGGGGGGGGGGGGGGGGGGGGGGGGGGGGGGGGGGGGGGGGGGGGGGGGGGGGGGGGGGGGGGGGGGGGGGGGGGGGGGGGGGGGGGGGGGGGGGGGGGGGGGGGGGGGGFGGGGGGGGGGDCEGFCGGEGGGGGGGGGGGGGGGGGGGCFGFFGGGFFGGGGGGGGGDEFFGGGGF6<FFFFFFF:FFFBBFDEBFFBDFFFFFFB627???0<:?F2
@M03461:520:000000000-LPCRK:1:1101:8581:5267 1:N:0:CAATCAGG+CAGAACTG
CGGATCCCCGATCCGTGGACTTGTCAGCGACTGAGGAAACAGACAGATTAGATGCTGAGGTTTGCCTTGTAAGTTACCTCAGCTGTAACACCTGCAGGAAATGCTCACCGTTAAGTCTGATGACGTGAACGGTCGTACCAAGATGTATAAAAACATCGTGGACGGCAACCATCAGATGGAGCCGGGCATGCCAGAATCCTTCAACGTATTGTTGAAAGAGATTCGTTCGCTGGGTATCAACATCGAACTGGAAGACGAGTAATTCTCGCTCAAACAGGTCA
+
GGGGGGGGGGGGGGGGGGGGGGGGGGGGGGGGGFGGGGGGGGGGGGGGFGGGGGGGGGGGGGGGGGGGGGGGGGGGGGGGGGGGGGGGGGGGGGGGGGGGGGGGGGGGGGGGGGGGGGGGGGGGGGGGGGGGGGGGGGGGGGGGGGGGGGGGGGGGGGGGEGGGGGGGGGGGGGGGGGFGGGGGGGGGGGDGGGGGGGGGGGGGGGGGGGGGGGGGGGGGGGGGGGGGGGGGGFFGGGGGGGFGFFFFFFFFFFFFFFFFFFFFFFFFFFFFFFFBFFAB>
@M03461:520:000000000-LPCRK:1:1101:12314:5278 1:N:0:CAATCAGG+CAGAACTG
CGGATCCCCGATCCGTGGACTTGTCAGCGACTGAGGAAACAGACGGCTCGTGTGCTGAGGTATTGGTGTGGATAAACCTCAGCTAGGGACCTTGCAGGAAATGCTCACCGTTAAGTCTGATGACGTGAACGGTCGTACCAAGATGTATAAAAACATCGTGGACGGCAACCATCAGATGGAGCCGGGCATGCCAGAATCCTTCAACGTATTGTTGAAAGAGATTCGTTCGCTGGGTATCAACATCGAACTGGAAGACGAGTAATTCTCGCTCAAACAGGTCA
+
GGGGGGGGGGGGGGGGGGGGGGGGGGGGGGGGGGGGGGGGGGGGGGGGGGGGGGGGGGGGG@FFGGGGGGGGGGGGGGGGGGGGGGGGGGGGGGGGGGGGGGGGGGGGGGGGGGGGGGGGFFGGGGGCGGGGGGGGGGGGGGGGGGGGGGGGGGGGGGGGGGGGGGGGGGGGGGGGGGGGGGGGGGGGGGGGGGGGGGGGGGGGGGGGGGGGGGGGGCAFGGGGGGGGGGGGGFFGGDFFGGFGFFFFFFFFFFFFFFFFFFFFAFFFFFFFFAFBFFF))
@M03461:520:000000000-LPCRK:1:1101:7173:5279 1:N:0:CAATCAGG+CAGAACTG
CGGATCCCCGATCCGTGGACTTGTCAGCGACTGAGGAAACAGACGACGTAATTGCTGAGGCTCGTGATTGTGCGACCCTCAGCAACTGTGACTGCAGGAAATGCTCACCGTTGAGTCTGATGACGTGAACGGTCGTACCAAGATGTATAAAAACATCGTGGACGGCAACCATCAGATGGAGCCGGGCATGCCAGAATCCTTCAACGTATTGTTGAAAGAGATTCGTTCGCTGGGTATCAACATCGAACTGGAAGACGAGTAATTCTCGCTCAAACAGGTCACTT
+
GGGGGGGGGGGGGGGGGGEGGGGGGGGGGGGGGGGGGGGGGGGGGGGGGGFGGGGGGGGCFGGGGGGGGGGGGGGGGGGGGGGGGGGGGGGGGGGGGGGGGGGGGGGGGGFGGGGGGGGGGGGGGGGGGGGGGGGGGGGGGGGGGGGGGGGGGGGGGGGGGGGGGGEGGGGGGGGGGGGGGGGGGGGGGEGGGGGGGGGGGGGGGGGGGGGGGGFGGGDFGGGGGGGGGGGGGFFGGGGGGGFC:?FFFFFFF47<FFFB?FFDFFFFFFFFFFFF:4<?BDF)
@M03461:520:000000000-LPCRK:1:1101:16968:5292 1:N:0:CAATCAGG+CAGAACTG
CGGATCCCCGATCCGTGGACTTGTCAGCGACTGAGGAAACAGACATAAGGGTTGCTGAGGTAGAAACGAAAAACTACCTCAGCAAAAACTCATGCAGGAAATGCTCACCGTTAAGTCTGATGACGTGAACGGTCGTACCAAGATGTATAAAAACATCGTGGACGGCAACCATCAGATGGAGCCGGGCATGCCAGAATCCTTCAACGTATTGTTGAAAGAGATTCGTTCGCTGGGTATCAACATCGAACTGGAAGACGAGTAATTCTCGCTCAAACAGGTCA
+
GGGGGGGGGGGGGGGGGGGGGGGGGGGGGGGGGGGGGGGGGGGGGGGGGGGGGGGGGGGGGGGGGGGGGGGGGGGGGGGGGGGGGGGGGGGGGGGGGGGGGGGGGGGGGGGGGGGGGGGGGGGGGGGGGGGGGGGGGGGGGGGGGGGGGGGGGGGFGGGGGGGGGGGGGGGGGGGGGGGGGGGGGGGGGGGGGGGGGGGGGGGGGGGGGGGGGGGGGGGGGGGGGGGGGGGGGFFGGGGGGGFGFFFFFFFFFFFFFFFBFFFFFFBF?FFFFFFFFBBFB
@M03461:520:000000000-LPCRK:1:1101:6430:5294 1:N:0:CAATCAGG+CAGAACTG
CGGATCCCCGATCCGTGGACTTGTCAGCGACTGAGGAAACAGACGAGTTGAGGGCTGAGGGTCAGAATAAGATAAACCTCAGCTATAAATGTTGCAGGAAATGCTCACCGTTAAGTCTGATGACGTGAACGGTCGTACCAAGATGTATAAAAACATCGTGGACGGCAACCATCAGATGGAGCCGGGCATGCCAGAATCCTTCAACGTATTGTTGAAAGAGATTCGTTCGCTGGGTATCAACATCGAACTGGAAGACGAGTAATTCTCACTCAAACAGGTCA
+
GGGGGGGGGGGGGGGGGGGGGGGGGGGGGGGGGGGGGGGGGGGGGCGGGGGGGGGGGGGGGGGGGGGGGFCFGGGGGGGGGGGGGGGGGGGGGGGGGGGGGGGGGGGGGGGGGGGGGGGGGGGGGGGGGGGGGGGGGGGGGGGGGGGGGGGGGGGGGGGGGGGGGGGGGGGGGGGGGGFGGGGGGGGGGGGGGGGGGGGGGGGGGGGGGGGGGGGGGGGGGGGGGGGGGGGGGFFGGGGGGGFGFFFFFFFFFFFFB>EEFFFDAFFFFAA?FBD?7?DFB
@M03461:520:000000000-LPCRK:1:1101:6919:5295 1:N:0:CAATCAGG+CAGAACTG
CGGATCCCCGATCCGTGGACTTGTCAGCGACTGAGGAAACAGACTGAGATCACGCTGAGGTAGGCATATCTTAAGTCCTCAGCTGAGGAAAATGCAGGAAATGCTCACCGTTAAGTCTGATGACGTGAACGGTCGTACCAAGATGTATAAAAACATCGTGGACGGCAACCATCAGATGGAGCCGGGCATGCCAGAATCCTTCAACGTATTGTTGAAAGAGATTCGTTCGCTGGGTATCAACATCGAACTGGAAGACGAGTAATTCTCGCTCAAACAGGTCA
+
GGGGGGGGGGGGGGGGGGGGGGGGGGGGGGGGGGGGGGGGGGGGGGGGGGGGGGGGGGGGGGGGGGGGGGGGGGGGGGGGGGGGGGGGGGGGGGGGGGGGGGGGGGGGGGGGGGGGGGGGGGGGGGGGGGGGGGGGGGGGGGGGGGGGGGGGGGGGGGGGGGGGGGGGGGGGGGGGGGGGGGGGGGGGGGGGGGGGGGGGGGGGGGGGGGGGGGGGGGGGGGGGGGGGGGGDGDFGGGGGGGFGFFFFFFF@F:FB?DDFFFFFFFBFFFFF>AFFFFFFB
@M03461:520:000000000-LPCRK:1:1101:25765:5303 1:N:0:CAATCAGG+CAGAACTG
CGGATCCCCGATCCGTGGACTTGTCAGCGACTGAGGAAACAGACAGACAGGGCGCTGAGGTAATCCGATCAAGCGGCCTCAGCTTGACGTGCTGCAGGAAATGCTCACCGTTAAGTCTGATGACGTGAACGGTCGTACCAAGATGTATAAAAACATCGTGGACGGCAACCATCAGATGGAGCCGGGCATGCCAGAATCCTTCAACGTATTGTTGAAAGAGATTCGTTCGCTGGGTATCAACATCGAACTGGAAGACGAGTAATTCTCGCTCAAACAGGTCACTT
+
GGGGGGGFGGGEGGGGGGGGGGGGGGGFEGGGGGGGGGGGGGGGGGGGGGGGGGGGGGGGG<FGGGDFGFGGGGGGGGGGGGGEGFGGGGGGGGGGGGGGGGGGGGGCFGFFGGGGGGFGGGGGGGGGGGGGGCGGGGGGGAFCFFGGFGFFGGGFFGGGGGGDGGEGGGGGGGFGFGGFGGGGGEGGGEFGGGGGCGGGGGGGGGGGGGGGFGGGFGFGGGD>DGGCCDGGGDFGFGGCGD@FEFFFFFFFFFFFFFFFFFFFAF5<F<?9?FFF86AD?7B)
@M03461:520:000000000-LPCRK:1:1101:13257:5310 1:N:0:CAATCAGG+CATAACTG
CGGATCCCCGATCCGTGGACTTGTCAGCGACTGAGGAAACAGACTTAAACATTGCTGAGGCACTCATATAGGTTTACCTCAGCTCAAGATGTTGCAGGAAATGCTCACCGTTAAGTCTGATGACGTGAACGGTCGTACCAAGATGTATAAAAACATCGTGGACGGCAACCATCAGATGGAGCCGGGCATGCCAGAATCCTTCAACGTATTGTTGAAAGAGATTCGTTCGCTGGGTATCAACATCGAACTGGAAGACGAGTAATTCTCGCTCAAACAGGTCACTC
+
GGGGGGGGGGGGGGGGGGGGGGGGGGGGGGGGGEGGGGGGGGGGGGFGGGGGGGGGGGGGGCFGGGGGGGGGGGGGGGGGGGGGGGGGGGGGGGGGGGGGGGFGGGGGGGGGGGGGGGGGGGGGGGGGGGGGGGGGFGGGGGGGGGGGGGGGGGGGGGGGGGGGGGGGGGGGGGGGGGFGGGGGEGGGGGGGGGGCFGCGGGGGGGGGGFGGGGGGCFGGFFC>DFGGGGGGGBFFGGGGGGFGEFFFFF:FFF4:6>EDFFDAFFF??:<;?A?BB<A>:BF)
@M03461:520:000000000-LPCRK:1:1101:24805:5318 1:N:0:CAATCAGG+CAGAACTG
CGGATCCCCGATCCGTGGACTTGTCAGCGACTGAGGAAACAGACAAGTTCAATGCTGAGGGCTTTCAAAATTACCTCCTCAGCCGCGCTAATTGCAGGAAATGCTCACCGTTAAGTCTGATGACGTGAACGGTCGTACCAAGATGTATAAAAACATCGTGGACGGCAACCATCAGATGGAGCCGGGCATGCCAGAATCCTTCAACGTATTGTTGAAAGAGATTCGTTCGCTGGGTATCAACATCGAACTGGAAGACGAGTAATTCTCGCTCAAACAGGTCA
+
GGGGGGGGGGGGGGGGGGGGGGGGGGGGGGGGGFGGGGGGGGGGGGGGGGGGGGGGGGGGGGGGGGGGGGGGGGGGGGGGGGGGGGGGGGGGGGGGGGGGGGGGGGGGGGGGGGGGGGGGGFGGGGGGGGGGGGGGGGGGGGGGGGGGGGGGGGGGGGGGGGGGGGGGGGGGGGGGGGFGGGGGGGGGGGGGGGGGGGGGGGGGGGGGGGGGGGFGGGGGGGGGGGGGGGGGGFFGGGGGGGFGFFFFF<FFFFFFFFFB<?AFFFFFFF617B??B03>B
@M03461:520:000000000-LPCRK:1:1101:19724:5327 1:N:0:CAATCAGG+CAGAACTG
CGGATCCCCGATCCGTGGACTTGTCAGCGACTGAGGAAACAGACTGGCGCCAGGCTGAGGGGACTCGAGGCGAGCTCCTCAGCCATATCCAATGCAGGAAATGCTCACCGTTAAGTCTGATGACGTGAACGGTCGTACCAAGATGTATAAAAACATCGTGGACGGCAACCATCAGATGGAGCCGGGCATGCCAGAATCCTTCAACGTATTGTTGAAAGAGATTCGTTCGCTGGGTATCAACATCGAACTGGAAGACGAGTAATTCTCGCTCAAACAGGTCACTT
+
GGGGGGGGGGGGGGGGGGEGGGGGGGFGGGGGGGGGGGGGGGGGGFGGGGGGGGGGGGGGGGGGGGGGGGGGGGGGGGGGGGGGGGGGGGGGGGGGGGGGGGGGGGGGGGGGGGGGGGGGGGGGGGGGGGGGGGGGGGGGGFGGGGFCFGGGGGGGGGGGDGGGGGGGGGGGGGGGGGGGGGGGGGGGGGGGGGGE?GGGG7FGGGGGGFCFG<FGGGGGGGGGG>GDGGGGGFFGGGGGGGFGFFFFF??FFFFFFFFF?FF>AFF??FB>BBFF8?A:02>)
@M03461:520:000000000-LPCRK:1:1101:11668:5336 1:N:0:CAATCAGG+CAGAACTG
CGGATCCCCGATCTGTGGACTTGTCAGCGACTGAGGAAACAGACACTTGTTTTGCTGAGGTTTCGAGATAGCAATACCTCAGACTATTTAGTGCAGGAAATGCTCACCGTTAAGTCTGATGACGTGAACGGTCGTACCAAGATGTATAAAAACATCGTGGACGGCAACCATCAGATGGAGCCGGGCATGCCAGAATCCTTCAACGTATTGTTGAAAGAGATTCGTTCGCTGGGTATCAACATCGAACTGGAAGACGAGTAATTCTCGCTCAAACAGGTCACTGC
+
GGGGGGGGGGGGGGGGGGGGGGGGGGGGGGGGGGGGGGGGGGGGGGGGGGGGGGGGGGGGGGGGGGGGGGGGGGGGGGGGGGGGGGGGGGGGGGGGGGGGGGGGGGGGGGGGGGGGGGGGGGGGGGGGGGGGGGGGGGGGGGGGGGGGGGGGGGGGGGGGGGGGGGGGGGGGGGGGGGGGGGGGGGGGGGGGGGGGGGGGGGGGGGGGGGGGGGGGGGGGGGGGGGGGGGGGGFFGGGGGGGFGFFFF@BFFFFFFFFFFFFFFFF???FBFFFB?BBB?FFA2
@M03461:520:000000000-LPCRK:1:1101:25570:5350 1:N:0:CAATCAGG+CAGAACTG
CGGATCCCCGATCCGTGGACTTGTCAGCGACTGAGGAAACAGACACCTCGGGCGCTGAGGGTGGGTCTAAAGTATTCCTCAGCTTTAAGGAGTGCAGGAAATGCTCACCGTTAAGTCTGATGACGTGAACGGTCGTACCAAGATGTATAAAAACATCGTGGACGGCAACCATCAGATGGAGCCGGGCATGCCAGAATCCTTCAACGTATTGTTGAAAGAGATTCGTTCGCTGGGTATCAACATCGAACTGGAAGACGAGTAATTCTCGCTCAAACAGGTCACTT
+
GGGGGGGGGGGGGGGGGGGGGGGGGGGGGGGGGGGGGGGGGGGGGGGGGGGGGGGGGGGGGGGGGGGGGGGGGGGGGGGGGGGGGGGGGGGGGGGGGGGGGGGGGGGGGGGGGGGGGGGGGGGGGGGGGGGGGGGGGGGGGGGGGGGGGGGGGGGGGGGGGGGGGGGGGGGGGGGGGGGGGGGGGGGGGGGGGGGGGGGGGGGGGGGFGGGGGGGGGGGGGGGGGFGGGGGG=DFGGGGGGGFGFFFFFFFFFFFFFFFFFFFF2=<<FFB1<A??F0<>?0>)
@M03461:520:000000000-LPCRK:1:1101:11421:5358 1:N:0:CAATCAGG+CAGAACTG
CGGATCCCCGATCCGTGGACTTGTCAGCGACTGAGGAAACAGACGTAGATACAGCTGAGGGTGTCCTCTTAACCCGCCTCAGCCGCTGATCCTGCAGGAAATGCTCACCGTTAAGTCTGATGACGTGAACGGTCGTACCAAGATGTATAAAAACATCGTGGACGGCAACCATCAGATGGAGCCGGGCATGCCAGAATCCTTCAACGTATTGTTGAAAGAGATTCGTTCGCTGGGTATCAACATCGAACTGGAAGACGAGTAATTCTCGCTCAAACAGGTCA
+
GGGGGGGGGGGGGGGGGGGGGGGGGGGGGGGGGGGGGGGGGGGGGGGGGGGGGGGGGGGGGGGGGGGGGGGGGGGGGGGGGGGGGGGGGGGGGGGGGGGGGGGGGGGGGGGGGGGGGGGGGGGGGGGGGGGGGGGGGGGGGGGGGGGGGGGGGGGGGGGGGGGGGGGGGGGGGGGGGGGGGGGGGGGGGGGGGGGGGGGGGGGGGGGGGGGGGGGGGGGGGGGGGGGGGGGGGFFGGGGGGGFGFFFFFFFFFFFFFFFFFFFFFFFFFFFFFFFFFFFFF
@M03461:520:000000000-LPCRK:1:1101:7983:5369 1:N:0:CAATCAGG+CAGAACTG
CGGATCCCCGATCCGTGGACTTGTCAGCGACTGAGGAAACAGACTTTACCCTGGCTGAGGTGCGTAACAGAATTACCCTCAGCTAGCAAGAGTGCAGGAAATGCTCACCGTTAAGTCTGATGACGTGAACGGTCGTACCAAGATGTATAAAAACATCGTGGACGGCAACCATCAGATGGAGCCGGGCATGCCAGAATCCTTCAACGTATTGTTGAAAGAGATTCGTTCGCTGGGTATCAACATCGAACTGGAAGACGAGTAATTCTCGCTCAAACAGGTCA
+
GGGGGGGGGGGGGGGGGGGGGGGGGGGGGGGGGGGGGGGGGGGGGGGGGGGGGGGGGGGGGGGGGGGGGGGGGGGGGGGGGGGGGGGGGGGGGGGGGGGGGGGGGGGGGGGGGGGGGGGGGGGGGGGGGGGGGGGGGGGGGGGGGGGGGGGGGGGGGGGGGGGGGGGGGGGGGGGGGGGGGGGGGGGGGGGGGGGGGGGGGGGGGGGGGGGGGGFGGGGGGGGGGGGGGGGGGFFGGGGGGGFGFFFFFFFFFFF?FFFEFFFBFFFFFFBFFFF???D?B
@M03461:520:000000000-LPCRK:1:1101:15722:5376 1:N:0:CAATCAGG+CAGAACTG
CGGATCCCCGATCCGTGGACTTGTCAGCGACTGAGGAAACAGACGTCTTAAAAGCTGAGGATGTAGTCTCCAACAGCCTCGCCCCAAGACATGCAGGAAATGCTCACCGTTAAGTCTGATGACGTGAACGGTCGTACCAAGATGTATAAAAACATCGTGGACGGCAACCATCAGATGGAGCCGGGCATGCCAGAATCCTTCAACGTATTGTTGAAAGAGATTCGTTCGCTGGGTATCAACATCGAACTGGAAGACGAGTAATTCTCGCTCAAACAGGTCACTGC
+
GGGGGGGGGGGGGGGGGGGGGGGGGGGGGGGGGGGGGGGGGGGGGGGGGGGGGGGGGGGGGGGGGGGGGGGGGGGGGGGGGGGGGGGGGGGGGGGGGGGGGGGGGGGGGGGGGGGGGGGGGGGGGGGGGGGGGGGGGGGGGGGGGGGGGGGGGGGGGGGGGGGGGGGGGGGGGGGGGGGGGGGGGGGGGGGGGGGGGGGGGGGGGGGGGGGGGGGGGGGGFGGGGGGGGGGGGFFGGGGGGGFGFFFFFFFFFFFFFFDFFFFFBFFF?BBFFF?7:<>?FFB2
@M03461:520:000000000-LPCRK:1:1101:17014:5386 1:N:0:CAATCAGG+CAGAACTG
CGGATCCCCGATCCGTGGACTTGTCAGCGACTGAGGAAACAGACCATTGTGAAGCTGAGGCACGATCTAGGCGTTTCCTCAGCCTACGTGCTTGCAGGAAATGCTCACCGTTAAGTCTGATGACGTGAACGGTCGTACCAAGATGTATAAAAACATCGTGGACGGCAACCATCAGATGGAGCCGGGCATGCCAGAATCCTTCAACGTATTGTTGAAAGAGATTCGTTCGCTGGGTATCAACATCGAACTGGAAGACGAGTAATTCTCGCTCAAACAGGTCACTT
+
GGGGGGGGGGGGGGGGGGGGGGGGGGGGGGGGGGGGGGGGGGGGGGGGGGGGGGGGGGGGGGGGGGGGGGGGGGGGGGGGGGGGGGGGGGGGGGGGGGGGGGGGGGGGGGGGGGGGGGGGGGGGGGGGGGGGGGGGGGGGGGGGGGGGGGGGGGGGGGGGGGGGGGGGGGGGGGGGGGGGGGGGGGGGGGGGGGGGGGGGGGGGGGGGGGGGGGGGGGGGGGGGGGGGGGGGGFFGGGGGGGFGDFFFFBFFFFFFFF@EFFFFFFFFF??BBBFBF6A?:06)
@M03461:520:000000000-LPCRK:1:1101:23059:5405 1:N:0:CAATCAGG+CAGAACTG
CGGATCCCCGATCCGTGGACTCATCGACGGCTGAGGGAAACATCACTAGGAGCCTCAGCGAATAACCCTGCAGGAAATGCTCACCGTTAAGTCTGATGACGTGAACGGTCGTACCAAGATGTATAAAAACATCGTGGACGGCAACCATCAGATGGAGCCGGGCATGCCAGAATCCTTCAACGTATTGTTGAAAGAGATTCGTTCGCTGGGTATCAACATCGAACTGGAAGACGAGTAATTCTCGCTCAAACAGGTCACTGCTGTCGGGTTAAAACCCGGCAGCG
+
GGGGGGGGGGGGGGGGGGGGGGGGGGGGGGGGGGGGGGGGGGGGGGGGGGGGGGGGGGGGGGGGGGGGGGGGGGGGGGGGGGGGGGGGGGGGGGGGGGGGGGGGGGGGGGGGGGGGGGGGGGGGGGGGGGGGGGGGGGGGGGGGGGGGGGGGGGGGGGGGGGGGGGGGGGGGGGGGGGGGGGGGGGGGGGFGGGGGGGFFGGGGGGGGGGGFGGGGGGGC>FGFGGGGGGGGE>@EGGFGFGFGFFFFFFFFF4=37FFFFFFFBFB>FFFFFFFF?>>9;BF>
@M03461:520:000000000-LPCRK:1:1101:9995:5410 1:N:0:CAATCAGG+CAGAACTG
CATCGCTGACGGGTAACCGGATCCCCGATCCGTGGACTTGTCAGCGACTGAGGAAACAGACTCGGGCACTGCTGAGGACTCCCTGCTAACGCACCTCAGCAGTTAGATTTGCAGGAAATGCTCACCGTTAAGTCTGATGACGTGAACGGTCGTACCAAGATGTATAAAAACATCGTGGACGGCAACCATCAGATGGAGCCGGGCATGCCAGAATCCTTCAACGTATTGTTGAAAGAGATTCGTTCGCTGGGTATCAACATCGAACTGGAAGACGAGTAATTCTCGCTCAAACAGGTCA
+
CCCCCGGGGGGGGGGGGGGGGGGGGGGGGGGGGGGGGGGGGGGGGGGGGGGGGGGGGGGGGGGGGGGGGGGGGGGGGGGGGGGGGGGGGGGGGGGGGFGGGGGGGGGGGGGGGGGGGGGGGGGGGGGGGGGGGGGGGGGGGGGGGGGGGGGGGGGGGGGGGGGGGGGGGGGGGGGGGGGGGGGGGGGGGGGGGGGGGGGGGGGGGGGGGGGGGGGGGGGGGGGGGGGGGGGGGGGGGGGGGGGGGGGGEGFFGGGGGGGFGEFFFFBFF6:FBBB>EBFFFFFA???BFF<<:?FA:>
@M03461:520:000000000-LPCRK:1:1101:24188:5435 1:N:0:CAATCAGG+CAGAACTG
CGGATCCCCGATCCGTGGACTTGTCAGCGACTGAGGAAACAGACCTTCTATACGCTGAGGCTGACTAGTCGCGGCGCCTCAGCTTCATGCGTTGCAGGAAATGCTCACCGTTAAGTCTGATGACGTGAACGGTCGTACCAAGATGTATAAAAACATCGTGGACGGCAACCATCAGATGGAGCCGGGCATGCCAGAATCCTTCAACGTATTGTTGAAAGAGATTCGTTCGCTGGGTATCAACATCGAACTAGAAGACGAGTAATTCTCGCTCAAACAGGTCA
+
GGGGGGGGGGGGGGGGGGGGGGGGGGGGGGGGGGGGGGGGGGGGGGGGGGGGGGGGGGGGGGGGGGGGGGGGGGGGGGGGGGGGGGGGGGGGGGGGGGGGGGGGGGGGGGGGGGGGGGGGGGGGGGGGGGGGGGGGGGGGGGGGGGGGGGGGGGGGGGGGGGGGGGGGGGGGGGGGGGGGGGGGGGGGGGGGGGGGGGGGGGGGGGGGGGGGGGGCGGGGGGGGGGGGGGGGGFFGGGGGGGFGFFFFF4FFFFFFFFDEFFBFFFFFF:?BFABF0?BFF
@M03461:520:000000000-LPCRK:1:1101:4341:5439 1:N:0:CAATCAGG+CAGAACTG
CGGATCCCCGATCCGTGGACTTGTCAGCGACTGAGGAACAGACACAGTCACTGCTGAGGTCTTATTAGGTAACAACCTCAGCACACCTAACTGCAGGAAATGCTCACCGTTAAGTCTGATGACGTGAACGGTCGTACCAAGATGTATAAAAACATCGTGGACGGCAACCATCAGATGGAGCCGGGCATGCCAGAATCCTTCAACGTATTGTTGAAAGAGATTCGTTCGCTGGGTATCAACATCGAACTGGAAGACGAGTAATTCTCGCTCAAACAGGTCACTGC
+
GGGGGGGGGGGGGGGGGGGGGGGGGGGGGGGGGGGFGGGGGGGGGGGGGGGGGGGGGGGGGGGGGGFFGFGGGGGGGGGGGGGGGGGGGGGGGGGGGGGGGFGGGGGGGGGGGGGGGGGGGGGGGGGGGGGGGGGGGGGGGGGGGGGGGGGGGGGGEGGGGGGGGGGGEGFGGGGGFGG>EGGDEEGGFFGGFGGGGGGGGGGGGGGGGGCGGGGGGFGGFDCGFGGGGGGEEFFGGGGGGGFGFFFFF>FFFFF<FFFFFFFFFFFFBBFDF??B:ADFFF24
@M03461:520:000000000-LPCRK:1:1101:4524:5442 1:N:0:CAATCAGG+CAGAACTG
CGGATCCCCGATCCGTGGACTTGTCAGCGACTGAGGAAACAGACATATGACTGGCTGAGGATGGTCCGAGTGATACCCTCAGCCTAGTGCTTTGCAGGAAATGCTCACCGTTAAGTCTGATGACGTGAACGGTCGTACCAAGATGTATAAAAACATCGTGGACGGCAACCATCAGATGGAGCCGGGCATGCCAGAATCCTTCAACGTATTGTTGAAAGAGATTCGTTCGCTGGGTATCAACATCGAACTGGAAGACGAGTAATTCTCGCTCAAACAGGTCA
+
GGGGGGGGGGGGGGGGGGGGGGGGGGGGGGGGGGGGGGGGGGGGGGGGGGGGGGGGGGGGGGDGGGGGGGGGGGGGGGGGGGGGGGGGGGGGGGGGGGGGGGGGGGGGGGGGEGGGGGGGGGGGGGGGGGGGGGGGGGGGGGGGGGGGGGGGGGGGGGGGGGGGGGGGGGGGGGGGGGGGGGGGGGGGGEGGGGGGGGGGGGFGGGGGGGGGF*CGGDFCGGGGGGGGGGGDGFFGGGGGGCFGEFFFFF@?FFF?BFFFBBDFFFD?BFFBB>F??BBFF
@M03461:520:000000000-LPCRK:1:1101:5503:5452 1:N:0:CAATCAGG+CAGAACTG
CGGATCCCCGATCCGTGGACTTGTCAGCGACTGAGGAAACAGACGGACATCCGGCTGAGGGCCCTCTTTGAAGTCGCCTCAGCATGTGGATTTGCAGGAAATGCTCACCGTTAAGTCTGATGACGTGAACGGTCGTACCAAGATGTATAAAAACATCGTGGACGGCAACCATCAGATGGAGCCGGGCATGCCAGAATCCTTCAACGTATTGTTGAAAGAGATTCGTTCGCTGGGTATCAACATCGAACTGGAAGACGAGTAATTCTCGCTCAAACAGGTCA
+
GGGGGGGGGGGGGGGGGGGGGGGGGGGGGGGGGGGGGGGGGGGGGGGGGGGGGGGGGGGGGGGGGGGGGGGGGGGGGGGGGGGGGGGGGGGGGGGGGGGGGGGGGGGGGGGGFGGGGGGGGGGGGGGGGGGGGGGGGGGGGGGGGGGGGGGGGGGGGGGGGGGGGGGGGGGGGGGGGGGGGGGGGGGGGF?GGGGGGGGGGGGGFGGGGGGCGGGGGGGGGGGGGGGGGCDEGDFGGGGFF4?FEFFFFFFFFF4(377>:=AFAF>B614(4>D0(:A>B
@M03461:520:000000000-LPCRK:1:1101:7401:5460 1:N:0:CAATCAGG+CAGAACTG
CGGATCCCCGATCCGTGGACTTGTCAGCGACTGAGGAAACAGACACAATAAGCGCTGAGGTTTGATATGCTGTTAACCTCAGCCACTTGGTTTGCAGGAAATGCTCACCGTTAAGTCTGATGACGTGAACGGTCGTACCAAGATGTATAAAAACATCGTGGACGGCAACCATCAGATGGAGCCGGGCATGCCAGAATCCTTCAACGTATTGTTGAAAGAGATTCGTTCGCTGGGTATCAACATCGAACTGGAAGACGAGTAATTCTCGCTCAAACAGGTCACTT
+
GGGGGGGGGGGGGGGGGGGGGGGGGGGGGGGGGGGGGGGGGGGGGGGGGGGGGGGGGGGGGGGGGGGGGGGGGGGGGGGGGGGGGGGGGGGGGGGGGGGGGGGGGGGGGGGGGGGGGGGGGGGGGGGGGGGGGGGGGGGGGGGGGGGGGGGGGGGGGGGGGGGGGGGGGGGGGGGGGGGGGGGGGGGGGGGGGGGGFGGGGGGGGGGGGGGGGGGCFGGGGGGGGGGGGGGGGFFGFFGGGGFFEFFFFFFFFFFFFFFFFFFFFFFFFFFFFFF(8:A??BB)
@M03461:520:000000000-LPCRK:1:1101:6886:5461 1:N:0:CAATCAGG+CAGAACTG
CGGATCCCCGATCCGTGGACTTGTCAGCGACTGAGGAAACAGACAAGATGGCCGCTGAGGGTTAGCTGCTCGCCATCCTCAGCGTTATGGAATGCAGGAAATGCTCACCGTTAAGTCTGATGACGTGAACGGTCGTACCAAGATGTATAAAAACATCGTGGACGGCAACCATCAGATGGAGCCGGGCATGCCAGAATCCTTCAACGTATTGTTGAAAGAGATTCGTTCGCTGGGTATCAACATCGAACTGGAAGACGAGTAATTCTCGCTCAAACAGGTCA
+
GGGGGGGGGGGGGGGGGGGGGGGGGGGGGGGGGGGGGGGGGGGGGGGGGGGGGGGGGGGGGGGGGGGGGGGGGGGGGGGGGGGGGGGGGGGGGGGGGGGGGGGGGGGGGGGGGGGGGGGGGGGGGGGGGGGGGGGGGGGGGGGGGGGGGGGGGGGGGGGGGGGGGGGGGGGGGGGGGGGGGGGGGGGGGGGGGGGGGGGGGGGGGGGGGGGGGGGGGGGGGGGGGGGGGGDGDEFFGGGGGGFGDFFFFFFFFFFFFFFFFFFFFFFF?BFFFFF?FFFFF
@M03461:520:000000000-LPCRK:1:1101:19484:5466 1:N:0:CAATCAGG+CAGAACTT
CGGATCCCCGATCCGTGGACTTGTCAGCGACTGAGGAAACAGACGAGCCTGCGGCTGAGGTTTTGCGACACATACACCTCAGCTTAAGATAGTGCAGGAAATGCTCACCGTTAAGTCTGATGACGTGAACGGTCGTACCAAGATGTATAAAAACATCGTGGACGGCAACCATCAGATGGAGCCGGGCATGCCAGAATCCTTCAACGTATTGTTTAAAGAGATTCGTTCGCTGGGTATCCACATCGAACTGGCCGACGAGTAATTCTCGCTCCACCCGGTCCCTT
+
GGGGGGGGGGGGGGGGGGGGGGGGGGGGGGGGGGGGGGGGGGGGGGGGGGGGGGGGGGGGGGGGGGGGGGGGGGGGGGGGGGGGGDFGGGGGGGGGGGGEFFGGGGGGGGGGFGGGGGGFFDGGFGEFGGFGGGEGCGGD7<7E<FDF=@=FCGFGGFGC**@F7F*>FG7FG9<,@?<C,<EE58=*B2BFF?2*>CFGGG61AED=EG<FG4++0::C5?CF*9CG7DGC*)8<DC*2>4<F5))7>))))0)4,.5>(*6<>BF0:??03(32((49(:A)
@M03461:520:000000000-LPCRK:1:1101:12846:5476 1:N:0:CAATCAGG+CAGAACTG
CGGATCCCCGATCCGTGGACTTGTCAGCGACTGAGGAAACAGACGCAGCAATAGCTGAGGAATCGGTGTGGATACGCCTCAGCTAGCATTTTTGCAGGAAATGCTCACCGTTAAGTCTGATGACGTGAACGGTCGTACCAAGATGTATAAAAACATCGTGGACGGCAACCATCAGATGGAGCCGGGCATGCCAGAATCCTTCAACGTATTGTTGAAAGAGATTCGTTCGCTGGGTATCAACATCGAACTGGAAGACGAGTAATTCTCGCTCAAACAGGTCA
+
GGGGGGGGGGGGGGGGGGGGGGGGGGGGGGGGGGGGGGGGGGGGGGGGGGGGGGFGGGGGG=CCFGGGGGGGGGGGGG8CGGGGGGGGGGGGGGGGGGGGGGGGGGGGGGGGGGGGGGGGGGGGGGGGGGGGGGGFGGGGGGDFGGGGGGGGGGGGGGGGGGGGGGGGGGGGGGGGGGGGGGGGGGGGGGGGGGGGGGFGGGGGGGGGGGGGGGGGGDFGGGGFGGGGGGGGGFFGGGGGGFFGFFFFFBFFF?FFFFFB??A<A?>BB?FFFFFFF:A?B
@M03461:520:000000000-LPCRK:1:1101:6673:5477 1:N:0:CAATCAGG+CAGAACTG
CGGATCCCCGATCCGTGGACTTGTCAGCGACTGAGGAAACAGACGGAGCACGCGCTGAGGGGTGTCTGAAGCTTAGCCTCAGCGACTACATCTGCAGGAAATGCTCACCGTTAAGTCTGATGACGTGAACGGTCGTACCAAGATGTATAAAAACATCGTGGACGGCAACCATCAGATGGAGCCGGGCATGCCAGAATCCTTCAACGTATTGTTGAAAGAGATTCGTTCGCTGGGTATCAACATCGAACTGGAAGACGAGTAATTCTCGCTCAAACAGGTCA
+
GGGGGGGGGGGGGGGGGGGGGGGGGGGGGGGGGGGGGGGGGGGGGGGGGGGGGGGGGGGGGGGGGGGGGGGGGGGGGGGGGGGGGGGGGGGGGGGGGGGGGGGGGGGGGGGGGGGGGGGGGGGGGGGGGGGGGGGGGGGGGGGGGGGGGGGGGGGGGGGGGGGGGGGGGGGGGGGGGGGGGGGGGGGGGGGGGGGGGGGGGGGGGGGGGGGGGGGGGGFGGGGGGGGGGGGGGFFGGGGGGGFG@FFFF<@FFFFFFFFB?FFFFFFFFFF>DFF?:?A27
@M03461:520:000000000-LPCRK:1:1101:9072:5487 1:N:0:CAATCAGG+CAGAACTG
CGGATCCCCGATCCGTGGACTTGTCAGCGACTGAGGAAACAGACGTAACAATCGCTGAGGCCCAGTGAAACGGGTACCTCAGCGCTTTGTTTTGCGAAATGCTCACCGTTAAGTCTGATGACGTGAACGGTCGTACCAAGATGTATAAAAACATCGTGGACGGCAACCATCAGATGGAGCCGGGCATGCCAGAATCCTTCAACGTATTGTTGAAAGAGATTCGTTCGCTGGGTATCAACATCGAACTGGAAGACGAGTAATTCTCGCTCAAACAGGTCACTGCT
+
GGGGGGGGGGGGGGGGGGGGGGGGGGGGGGGGGGGGGGGGGGGGGGGGGGGGGGGGGGGGGGGGGGGGGGGGGGGGGGGGGGGGGGGGGGGGGGGGGGGGGGGGGGGGGGGGGGGGGGGGGGGGGGGGGGGGGGGGGGGGGGGGGGGGGGGGGGGGGGGGGGGGGGGGGGGGGGGGGGGGGGGGGGGGGFGGGGGGGGGGGGGGGGGGGGGGGGGGGGGGGGGGGGGGGGGGFFFGGGGGGGFGFFFFFFFFFFFBFEFFFFFFFFFF?BBFFB:BFFFFFFF4
@M03461:520:000000000-LPCRK:1:1101:25290:5489 1:N:0:CAATCAGG+CAGAACTG
CGGATCCCCGATCCGTGGACTTGTCAGCGACGAGGAAACAGACAGTAATCAGGCTGAGGTATTCCTCACTTTGTACCTCAGCTGATTTAGGTGCAGGAAATGCTCACCGTTAAGTCTGATGACGTGAACGGTCGTACCAAGATGTATAAAAACATCGTGGACGGCAACCATCAGATGGAGCCGGGCATGCCAGAATCCTTCAACGTATTGTTGAAAGAGATTCGTTCGCTGGGTATCAACATCGAACTGGAAGACGAGTAATTCTCGCTCAAACAGGTCACTGC
+
FGGGGGGGGGGGGGGGGGGGGGGGGGGGGGGGDCFCGGGGGGFFGGGFGGGGGGGGFGGGGGGGGGFGGGGGGGGGGGGGGGGGGGGGFGFGGGGGGGFGGGGEGGGFGGGGGGGGGGGGFGGGGGGGGGGGGGGGGGGGGFGGFGFGGFGGGGGGGGGGGGGGGGGGGGGGGGGGGGFGGGGGECGGGFGGGGGGGGGGGGGGGGGGGGGGGGGGGFCGGGGGCDFGDGGCCFFGGGFGGGFDFFFFFFF@FFFBFFF4>FF9AF:6:BF?AF::0<??0<<2
@M03461:520:000000000-LPCRK:1:1101:20060:5491 1:N:0:CAATCAGG+CAGAACTG
CGGATCCCCGATCCGTGGACTTGTCAGCGACTGAGGAAACAGACGTTGTTAGTGCTGAGGAATTGATTATTCTCATCCTCAGCTCGTAAGTCTGCAGGAAATGCTCACCGTTAAGTCTGATGACGTGAACGGTCGTACCAAGATGTATAAAAACATCGTGGACGGCAACCATCAGATGGAGCCGGGCATGCCAGAATCCTTCAACGTATTGTTGAAAGAGATTCGTTCGCTGGGTATCAACATCGAACTGGAAGACGAGTAATTCTCGCTCAAACAGGTCA
+
GGGGGGGGGGGGGGGGGGGGGGGGGGGGGGGGGGGGGGGGGGGGGGGGGGGGGGGGGGGGGCEFGGGGGGGGGGGGGGGGGGGGGGGGGGGGGGGGGGGGGGGGGGGGGGGGGGGGGGGGGGGGGGGGGGGGGGGGGGGGGGGGGGGGGGGGGGGGGGGGGGGGGGGGGGGGGGGGGGGGGGGGGGGGGGGGGGGGGGGGGGGGGGGGGGGGGGGGGGGGGGGGGGGGGGGGGFFGGGGGGGFGFFFFFFFFFFFFFFFFFF2AFFFFFFFFFFFFF?ABB
@M03461:520:000000000-LPCRK:1:1101:15521:5495 1:N:0:CAATCAGG+CAGAACTG
CGGATCCCCGATCCGTGGACTTGTCAGCGACTGAGGAAACAGACAGGATCCCTGCTGAGGCGTAGTGTTCTCATTACCTCAGCTAATTCTCGTGCAGGAAATGCTCACCGTTAAGTCTGATGACGTGAACGGTCGTACCAAGATGTATAAAAACATCGTGGACGGCAACCATCAGATGGAGCCGGGCATGCCAGAATCCTTCAACGTATTGTTGAAAGAGATTCGTTCGCTGGGTATCAACATCGAACTGGAAGACGAGTAATTCTCGCTCAAACAGGTCA
+
GGGGGGGGGGGGGGGGGGGGGGGGGGGGGGGGGGGGGGGGGGGGGGGGGGGGGGGGGGGGGGGGGGGGGGGGGGGGGGGGGGGGGGGGGGGGGGGGGGGGGGGGGGGGGGGGGGGGGGGGGGGGGGGGGGGGGGGGGGGGGGGGGGGGGGGGGGGGGGGGGGGGGGGGGGGGGGGGGGGGGGGGGGGGGGGGGGGGGGGGGGGGGGGGGGGGGGGGGGGGGGGGGGGGGGGGGFFGGGGGGGFGFFFFFFFFFFFFFFFEBFFFFFFFFFFFFAFFBFF>D
@M03461:520:000000000-LPCRK:1:1101:20464:5512 1:N:0:CAATCAGG+CAGAACTG
CGGATCCCCGATCCGTGGACTTGTCAGCGACTGAGGAAACAGACTAACGGGAAGCTGAGGCCCAGTATAGCGTTAGCCTCAGCAAGGTATTCTGCAGGAAATGCTCACCGTTAAGTCTGATGACGTGAACGGTCGTACCAAGATGTATAAAAACATCGTGGACGGCAACCATCAGATGGAGCCGGGCATGCCAGAATCCTTCAACGTATTGTTGAAAGAGATTCGTTCGCTGGGTATCAACATCGAACTGGAAGACGAGTAATTCTCGCTCAAACAGGTCACTT
+
GGGGGGGGGGGGGGGGGGGGGGGGGGGGGGGGGGGGGGGGGGGGGGGGGGGGGGGGGGGGGGGGGGGGGGGGGGGGGGGGGGGGGGGGGGGGGGGGGGGGGGGGGGGGGGGGGGGGGGGGGGGGGGGGGGGGGGGGGGGGGGGGGGGGGGGGGGGGGGGGGGGGGGGGGGGGGGGGGGGGGGGGGGGGGGGGGGGGGGGGGGGGGGGGGGGGGGGGGGGGGGGGGGGGGGGGGFFGGGGGGGFGDFFFFFFFFFF?BFFFFFFFFFFFFFFFFFFFFBF???B)
@M03461:520:000000000-LPCRK:1:1101:26122:5530 1:N:0:CAATCAGG+CAGAACTG
CGGATCCCCGATCCGTGGACTTGTCAGCGACTGAGGAAACAGACCAATACTGCGCTGAGGTTGTTAAAGTAGCAAGCCTCAGCTCAACCCATTGCAGGAAATGCTCACCGTTAAGTCTGATGACGTGAACGGTCGTACCAAGATGTATAAAAACATCGTGGACGGCAACCATCAGATGGAGCCGGGCATGCCAGAATCCTTCAACGTATTGTTGAAAGAGATTCGTTCGCTGGGTATCAACATCGAACTGGAAGACGAGTAATTCTCGCTCAAACAGGTCA
+
GGGGGGGFFEFGGGGGGGGGGGGGGGGGGCFF:EDGGGGGGGGGDFGFGGGFFC:CCFGGCFCGDFEFGGG,CEFFGGDGGGGGGGGGGDFGGFGFGGEGGGGGGCFCGGFEEGGGA<,AFGGGGGGFFGGDEEGGGGDFFGGGEGFGGG<FGCFFGGGGG@FGDGC<CFEGGFCFGGCGF6>8EGGDECGFFFGG7CFGGGGGGGFFGGGGGGGGGFFDGGF+9FG49)9EG:FGGDF7C=:D>F?5)49??F),8BFB?B<BDF)28?<BF>2.:0<B?
@M03461:520:000000000-LPCRK:1:1101:19750:5536 1:N:0:CAATCAGG+CAGAACTG
CGGATCCCCGATCCGTGGACTTGTCAGCGACTGAGGAAACAGACAAGCTATGGGCTGAGGTTAGGTTTAGTAATTTCCTCAGCAGATTGCTTTGCAGGAAATGCTCACCGTTAAGTCTGATGACGTGAACGGTCGTACCAAGATGTATAAAAACATCGTGGACGGCAACCATCAGATGGAGCCGGGCATGCCAGAATCCTTCAACGTATTGTTGAAAGAGATTCGTTAGCTGGGTATCAACATCGAACTGGAAGACGAGTAATTCTCGCTCAAACAGGTCACTT
+
GGGGGGGGGGGGGGGGGGGGGGGGGGGGGGGGGGGGGGGGGGGGGGGGGGGGGGGGGFFGFGGGGGGGGGGGGGGGGGGGGGGGGGGGGGGGGGGGGGGGGGGGGGGGGGGGGGGGGGGGGGGGGGGGGGGGGGGGGGGGGGGGGGGGGGGGGGGGGGGGGGGGGGGGGGGGGGGGGGFGGGGGGGGGGGGGGGGGGGGGGGGGGGGGGGGGGGGGGGGGGGGGGGGGGGGGG>FGGGGGGGFGFFFFFFFFFFFFFFFFFF>AFFFFFFFFFFFFFFDFFFF)
@M03461:520:000000000-LPCRK:1:1101:4659:5546 1:N:0:CAATCAGG+CAGAACTG
CGGATCCCCGATCCGTGGACTTGTCAGCGACTGAGGAAACAGACTCTGTCGATGCTGAGGTGTAGTATTTGCAGCCCCTCAGCTTAACTTACTGCAGGAAATGCTCACCGTTAAGTCTGATGACGTGAACGGTCGTACCAAGATGTATAAAAACATCGTGGACGGCAACCATCAGATGGAGCCGGGCATGCCAGAATCCTTCAACGTATTGTTGAAAGAGATTCGTTCGCTGGGTATCAACATCGAACTGGAAGACGAGTAATTCTCGCTCAAACAGGTCACTT
+
GGGGGGGGGGGGGGGGGGGGGGGGGGGGGGGGGGGGGGGGGGGGGGGGGGGGGGGGGGGGGGGGGGGGGGGGGGGGGGGGGGGGGGGGGGGGGGGGGGGGGGGGGGGGGGGGGGGGGGGGGGGGGGGGGGGGGGGGGGGGGGGGGGGGGGGGGGGGGGGGGGGGGGGGGGGGGGGGGGGGGGGGGGGGGGGGGGGGGGGGGGGGGGGGGGGGGGGGGGGGGGGGGGGGGGGGGFFGGGGGGGFGFFFFFFFFFFFBBFFFFFAFFFFFFFFFFFFBB:A?FFF)
@M03461:520:000000000-LPCRK:1:1101:16012:5550 1:N:0:CAATCAGG+CAGAACTG
CGGATCCCCGATCCGTGGACTTGTCAGCGACTGAGGAAACAGACGTTGGGATGGCTGAGGACATACCGTGAGGCTCCCTCAGCATATTTTTTTGCAGGAAATGCTCACCGTTAAGTCTGATGACGTGAACGGTCGTACCAAGATGTATAAAAACATCGTGGACGGCAACCATCAGATGGAGCCGGGCATGCCAGAATCCTTCAACGTATTGTTGAAAGAGATTCGTTCGCTGGGTATCAACATCGAACTGGAAGACGAGTAATTCTCGCTCAAACAGGTCACTT
+
GGGGGGGGGGGGGGGGGGGGGGGGGGGGGGGGGGGGGGGGGGGGGGGGGGGGGGGGGGGGGGGGGGGGGGGGGGGGGGGGGGGGGGGGGGGGGGGGGGGGGGGGGGGGGGGGGGGGGGGGGGGGGGGGGGGGGGGGGGGGGGGGGGGGGGGGGGGGGGGGGGGGGGGGGGGGGGGGGGGGGGGGGGGGGGGGGGGGGGGGGGGGGGGGGGGGGGGGGGGGGGGGGGGGGGGGGFFGGGGGGGFGEFFFFFFFFFF?<EFFFFFFFFFF??FFFA?BFFF::?B-
@M03461:520:000000000-LPCRK:1:1101:7887:5591 1:N:0:CAATCAGG+CAGAACTG
CGGATCCCCGATCCGTGGACTTGTCAGCGACTGAGGAAACAGACTTATAGATTGCTGAGGAACTCTGTTCAACGTACCTCAGCTTGACAGACTGCAGGAAATGCTCACCGTTAAGTCTGATGACGTGAACGGTCGTACCAAGATGTATAAAAACATCGTGGACGGCAACCATCAGATGGAGCCGGGCATGCCAGAATCCTTCAACGTATTGTTGAAAGAGATTCGTTCGCTGGGTATCAACATCGAACTGGAAGACGAGTAATTCTCGCTCAAACAGGTCA
+
GGGGGGGGGGGGGGGGGGGGGGGGGGGGGGGGGFGGGGGGGGGGGGGGGGGGGGGGGGGGGGGGGGGGGGGGGGGGGGGGGGGGGGGGGGGGGGGGGGGGGGGGGGGFGGGGGGGGGGGGGGGGGGGGGGGGGGGGGGGGGGGGGGGGGGGGGGGGGGGGGGGGGGGGGGGGGGGGGGGGGGGGGGGGGGGGGGGGGGGGGGGGGGGGGGGGGGG?CFGGGGGGGGGGGGCEGFFGGGGGGGFC:FFFFFF565>BBDB:?FFAAFFFB?BF2>??FFF??
@M03461:520:000000000-LPCRK:1:1101:24684:5595 1:N:0:CAATCAGG+CAGAACTG
CGGATCCCCGATCCGTGGACTTGTCAGCGACTGAGGAAACAGACCAATGGTGTGCTGAGGAACATGGATCTCGCGTCCTCAGCTGGTTCCAGTGCAGGAAATGCTCACCGTTAAGTCTGATGACGTGAACGGTCGTACCAAGATGTATAAAAACATCGTGGACGGCAACCATCAGATGGAGCCGGGCATGCCAGAATCCTTCAACGTATTGTTGAAAGAGATTCGTTCGCTGGGTATCAACATCGAACTGGAAGACGAGTAATTCTCGCTCAAACAGGTCA
+
GGGGGGGGGGGGGGGGGGGGGGGGGGGGGGGGGGGGGGGGGGGGGGGGGGGGGGGGGGGGGGGGGGGGGGGGGGGGGGGGGGGGGGGGGGGGGGGGGGGGGGGGGGGGGGGGGGGGGGGGGGGGGGGGGGGGGGGGGGGGFGGGGGGGGGGGGGGGGGGGGGGGGGGGGGGGGGGGGGGGGGGGGGGGGGGGGGGGFGGGGGGGGGGGFGGGDGGGGGGGGFGGGFFCDDGGGFFGGGGGGGFGFFFFFBFFFFFFFFFFFFFFAFD?F<6>FBFF?8ABF
@M03461:520:000000000-LPCRK:1:1101:13482:5619 1:N:0:CAATCAGG+CAGAACTG
CGGATCCCCGATCCGTGGACTTGTCAGCGACTGAGGAAACAGACGTCCTATCAGCTGAGGAATAAGAAATATATTGCCTCAGCTCATATCATTGCAGGAAATGCTCACCGTTAAGTCTGATGACGTGAACGGTCGTACCAAGATGTATAAAAACATCGTGGACGGCAACCATCAGATGGAGCCGGGCATGCCAGAATCCTTCAACGTATTGTTGAAAGAGATTCGTTCGCTGGGTATCAACATCGAACTGGAAGACGAGTAATTCTCGCTCAAACAGGTCACTT
+
GGGGGGGGGGGGGGGGGGGGGGGGGGGGGGGGGGGGGGGGGGGGGGGGGGGGGGGGGGGGGCFFFGGGGGGGGGGGGGGGGGGGGGGGGGGGGGGGGGGGGGGGGGGGGGGGGGGGGGGGGGGGGGGGGGGGGGGGGGGGGGGGGGGGGGGGGGGGGGGGGGGGGGGGGGGGGGGFGGGGGGGGGGGGGGGGGGGGGGGGGGGGGGGGGGGGGGGGGGGGGGGFDFGGGGGGGFFGGGGGGGFGFFFFFF?FFFFFFFFFFFFFFFFF?6?FFFFFFFFDFFF)
@M03461:520:000000000-LPCRK:1:1101:18993:5633 1:N:0:CAATCAGG+CAGAACTG
CGGATCCCCGATCCGTGGACTTGTCAGCGACTGAGGAAACAGACTTCCTGACCGCTGAGGCTTCTATGCCCTGGGTCCTCAGCGCCTATGTGTGCAGGAAATGCTCACCGTTAAGTCTGATGACGTGAACGGTCGTACCAAGATGTATAAAAACATCGTGGACGGCAACCATCAGATGGAGCCGGGCATGCCAGAATCCTTCAACGTATTGTTGAAAGAGATTCGTTCGCTGGGTATCAACATCGAACTGGAAGACGAGTAATTCTCGCTCAAACAGGTCA
+
GGGGGGGGGGGGGGGGGGGGGGGGGGGGGGGGGGGGGGGGGGGGGGGGGGGGGGGGGGGGGGGGGGGGGGGGGGGGGGGGGGGGGGGGGGGGGGGGGGGGFGGGGGGGGGGGGGGGGGGGGGGGGGGGGGGGGGGGGGGGGGGGGGGGGGGGGGGGGGGGGGGGGGGGGGGGGGGGGGGGGGGGGDGGGGGGGGGGGGGGGGGFFGGGFGGGGGFGGGGGGGGGGGGGGGGGGFFGGGGGGGFGDFFFFFFFFFFFFDBEFFFFFFFBB?:>FF?::?FF:
@M03461:520:000000000-LPCRK:1:1101:17806:5637 1:N:0:CAATCAGG+CAGAACTG
CGGATCCCCGATCCGTGGACTTGTCAGCGACTGAGGAAACAGACAGTTACTTTGCTGAGGAATATCAAAGACCGTCCCTCAGCTCGCTTATGTGCAGGAAATGCTCACCGTTAAGTCTGATGACGTGAACGGTCGTACCAAGATGTATAAAAACATCGTGGACGGCAACCATCAGATGGAGCCGGGCATGCCAGAATCCTTCAACGTATTGTTGAAAGAGATTCGTTCGCTGGGTATCAACATCGAACTGGAAGACGAGTAATTCTCGCTCAAACAGGTCACTT
+
GGGGGGGGGGGGGGGGGGGGGGGGGGGGGGGGGGGGGGGGGGGGGGGGGGGGGGGGGGGGGGGGGGGGGGGGGGGGGGGGGGGGGGGGGGGGGGGGGGGGGGGGGGGGGGGGGGGGGGGGGGGGGGGGGGGGGGGGGGGGGGGGGGGGGGGGGGGGGGGGGGGGGGGGGGGGGGGGGGGGGGGGGGGGGGGGGGGGGGGGGGGGGGGGGGGGGGGGGGGGGGGGGGGGGGGGGFFGGGGGGGFGDFFFF?FFFFFFFFFFFFFADBBFF6<>?FFFFFB::BF)
@M03461:520:000000000-LPCRK:1:1101:5421:5639 1:N:0:CAATCAGG+CAGAACTG
CGGATCACCGATCCGTGGACTTGTCAGCGACTGAGGAAACAGACGTGGTTGGAGCTGAGGACGGGTTGAAAGATGGCCTCAGCACGGGACTATGCAGGAAATGCTCACCGTTAAGTCTGATGACGTGAACGGTCGTACCAAGATGTATAAAAACATCGTGGACGGCAACCATCAGATGGAGCCGGGCATGCCAGAATCCTTCAACGTATTGTTGAAAGAGATTCGTTCGCTGGGTATCAACATCGAACTGGAAGACGAGTAATTCTCGCTCAAACAGGTCA
+
GGGGGGGGGGGGGGGGGGGGGGGGGGGGGGGGGGGGGGGGGGGGGGGGGFGGGGGGGGGGGGDGGGGGGGGGGGGGGGGGGGGGGGGGGGGGGGGGGGGGGGGGGGGGGGGGGGGGGGGGGGGGGGGGGGGGGGGGGGGGGGGGGGGGGGGGGGGGGGGGGGGGGGGGGGGGGGGGGGGGGGGGGGGGGGGGGGGGGGGGGGGGGGGGGGGGGGGGGGGGGGGGGGGGGGGGGFFGGGGGGD:FFFFFFFFFFFF:?DBEFFFFFFBFFFFFFFFF?FFFF
@M03461:520:000000000-LPCRK:1:1101:15981:5645 1:N:0:CAATCAGG+CAGAACTG
CGGATCCCCGATCCGTGGACTTGTCAGCGACTGAGGAAACAGACTACTTTCTTGCTGAGGCTGTATAGTGCGATTCCCTCAGCGGGAACATGTGCAGGAAATGCTCACCGTTAAGTCTGATGACGTGAACGGTCGTACCAAGATGTATAAAAACATCGTGGACGGCAACCATCAGATGGAGCCGGGCATGCCAGAATCCTTCAACGTATTGTTGAAAGAGATTCGTTCGCTGGGTATCAACATCGAACTGGAAGACGAGTAATTCTCGCTCAAACAGGTCA
+
GGGGGGGGGGGGGGGGGGGGGGGGGGGGGGGGGGGGGGGGGGGGGGGGGGGGGGGGGGGGGGGGGGGGGGGGGGGGGGGGGGGGGGGGGGGGGGGGGGGGGGGGGGGGGGGGGGGGGGGGGGGGGGGGGGGGGGGGGGGGGGGGGGGGGGGGGGGGGGGGGGGGGGGGGGGGGGGGGGGGGGGGGGGGGGGGGGGGGGGGGGGGGGGGGGGGGGGGGGGGGGGGGGGGGGGGGFFGGGGGGGFGFFFFFFFFFFFFFFFF?FAFFF>FFFFFFFFFFFFBF
@M03461:520:000000000-LPCRK:1:1101:18610:5650 1:N:0:CAATCAGG+CAGAACTG
CGGATCCCCGATCCGTGGACTTGTCAGCGACTGAGGAAACAGACTCGAATCGAGCTGAGGGATCGTAATCACAGCCCCTCAGCTTTCACAAGTGCAGGAAATGCTCACCGTTAAGTCTGATGACGTGAACGGTCGTACCAAGATGTATAAAAACATCGTGGACGGCAACCATCAGATGGAGCCGGGCATGCCAGAATCCTTCAACGTATTGTTGAAAGAGATTCGTTCGCTGGGTATCAACATCGAACTGGAAGACGAGTAATTCTCGCTCAAACAGGTCA
+
GGGGGGGGGGGGGGGGGGGGGGGGGGGGGGGGGGGGGGGGGGGGGGGGGGGGGGGGGGGGGGGGGGGGGGGGGGGGGGGGGGGGGGGGGGGGGGGGGGGGGGGGGGGGGGGGGGGGGGGGGGGGGGGGGGGGGGGGGGGGGGGGGGGGGGGGGGGGGGGGGGGGGGGGGGGGGGGGGGGGGGGGGGGGGGGGGGGGGGGGGGGGGGGGGGGGGGGGGGGGGGGGGGGGGGGGEBFGFFGGGGFGFFFFF?FFFF>:<D>EFFFFFFAFF?FFFFF??:A>?
@M03461:520:000000000-LPCRK:1:1101:23595:5651 1:N:0:CAATCAGG+CAGAACTG
CGGATCCCCGATCCGTGGACTTGTCAGCGACTGAGGAAACAGACATCTAGCTGGCTGAGGCCGTTAACGTTAAGTACCTCAGCGCTACAGAGTGCAGGAATGCTCACCGTTAAGTCTGATGACGTGAACGGTCGTACCAAGATGTATAAAAACATCGTGGACGGCAACCATCAGATGGAGCCGGGCATGCCAGAATCCTTCAACGTATTGTTGAAAGAGATTCGTTCGCTGGGTATCAACATCGAACTGGAAGACGAGTAATTCTCGCTCAAACAGGTCACTGC
+
GGGGGGGGGGGGGGGGGGGGGGGGGGGGGGGGGGGGGGGGGGGGGGGGGGGGGGGGGGGGGGGGGGGGGGGGGGGGGGGGGGGGGGGGGGGGGGGGGGGGGGGGGGGGGGGGGGGGGGGGGGGGGGGGGGGGGGGGGGGGGGGGGGGGGGGGGGGGGGGGGGGGGGGGGGGGGGGGGGGGGGGGGGGGGGGGGGGGGGGGGGGGGGGGGGGGGGGGGGGGGGGGGGGGGGGGGFFGGGGGGGFGFFFFFFFFFFFFFEFFFFDFFFFFF?F?FFFFFA::?FF<
@M03461:520:000000000-LPCRK:1:1101:22532:5654 1:N:0:CAATCAGG+CAGAACTG
CGGATCCCCGATCCGTGGACTTGTCAGCGACTGAGGAAACAGACACTACAAAAGCTGAGGAGGTAACTGGTCTAACCCTCAGCAATAAGGTATGCAGGAAATGCTCACCGTTAAGTCTGATGACGTGAACGGTCGTACCAAGATGTATAAAAACATCGTGGACGGCAACCATCAGATGGAGCCGGGCATGCCAGAATCCTTCAACGTATTGTTGAAAGAGATTCGTTCGCTGGGTATTAACATCGAACTGGAAGACGAGTAATTCTCGCTCAAACAGGTCA
+
GGGGGGGGGGGGGGGGGGGGGGGGGGGGGGGGGGGGGGGGGGGGGGGGGGGGGGGGGGGGGGCFGGGGGGGGGGGGGGGGGGGGGGGGGGGGGGGGGGGGGGGGGGGGGGGGGGGGGGGGGGGGGGGGGFGGGGGGGGGGGGGGGGGGGGGGGGGGGGGGGGGGGGGGGGGGGGGGGGGGFFGGGGGGGGGGGGGGFGGGGGGGGGGGFGG?EGGGGFGCFGGGGGGGGGDGGFFGGGGGGCFGFFFFF<FFF@>??F>;<B2>ABFFFBF>FF<2?:B2>
@M03461:520:000000000-LPCRK:1:1101:24762:5657 1:N:0:CAATCAGG+CAGAACTG
CGGATCCCCGATCCGTGGACTTGTCAGCGACTGAGGAAACAGACTTTAGGATAGCTGAGGATCAGCCCTTATCTAGCCTCAGCGGATACGTATGCAGGAAATGCTCACCGTTAAGTCTGATGACGTGAACGGTCGTACCAAGATGTATAAAAACATCGTGGACGGCAACCATCAGATGGAGCCGGGCATGCCAGAATCCTTCAACGTATTGTTGAAAGAGATTCGTTCGCTGGGTATCAACATCGAACTGGAAGACGAGTAATTCTCGCTCAAACAGGTCACTT
+
GGGGGGGGGGGGGGGGGGGGGGGGGGGGGGGGGGGGGGGGGGGGGGGGGGGGGGGGGGGGGGGGGGGGGGGGGGGGGGGGGGGGGGGGGGGGGGGGGGGGGGGGGGGGGGGGGGGGGGGGGGGGGGGGGGGGGGGGGGGGFGGGGGGGGGGGGGGGGGGGFGGGGGGGGGGGGGGGGGGGGGGGGGGGGFGGGGGGGGGGGGGGGGGGGGGGGGGGGGGGGGFFGGGGGGGGGEFFGGGGGGFGDFFFFB?FF4)4:EEFFFFDBFFF?<F>BFFFB:D)4>F)
@M03461:520:000000000-LPCRK:1:1101:12241:5698 1:N:0:CAATCAGG+CAGAACTG
CGGATCCCCGATCCGTGGACTTGTCAGCGACTGAGGAAACAGACAGTAAGAGGGCTGAGGATTATCACTTTCCAGGCCTCAGCGTCGAGGAATGCAGGAAATGCTCACCGTTAAGTCTGATGACGTGAACGGTCGTACCAAGATGTATAAAAACATCGTGGACGGCAACCATCAGATGGAGCCGGGCATGCCAGAATCCTTCAACGTATTGTTGAAAGAGATTCGTTCGCTGGGTATCAACATCGAACTGGAAGACGAGTAATTCTCGCTCAAACAGGTCA
+
FGGGGGGGGGGGGGGGGGGGGGGGGGGGGGGGGDGGGGGGGGGGGGGGGGGGGGGGGGGGGGGFGGGGGGGGGGFGGGGGDGGGEGFGGGGGGGGGGGGGFGGGGGGGGGGGGGGGGGGGGGGGGGGGGGGGGGDFGGGGGGGGGGGGGGGGGGGGGGGGGGGGGGGGGGGGGGGGGGGGFGGGGGDGGGFGGGGGGGFGGGGGGGGGGGGGGGGGGGGGGGGGGGGGGGGGGFFFFGGGGGFGFFFFFFFFFF::?FF@FFFFFFB?FFFFB<32:18>:
@M03461:520:000000000-LPCRK:1:1101:20405:5709 1:N:0:CAATCAGG+CAGAACTG
CGGATCCCCGATCCGTGGACTTGTCAGCGACTGAGGAAACAGACTTCTATCATGCTGAGGCTTTTACAGCATGAATCCTCAGCTCCGGATTATGCAGGAAATGCTCACCGTTAAGTCTGATGACGTGAACGGTCGTACCAAGATGTATAAAAACATCGTGGACGGCAACCATCAGATGGAGCCGGGCATGCCAGAATCCTTCAACGTATTGTTGAAAGAGATTCGTTCGCTGGGTATCAACATCGAACTGGAAGACGAGTAATTCTCGCTCAAACAGGTCA
+
FGGGGGGGGGGGGGGGGGGGGGGGGGGGGGGGGGGGGGGGGGGGGGGGGFGGGGGGGGGGGGGGGGGGGGGGGGGGGGGGGGGGGGGGGGGFGGGGGGGGGGGGGGGGGGGGGGGGGGGGGGGGGGGGGGGGGGDEFGGGGGGGGFGGGGGGGDGGGGGGDEGGGGGGGCEFDGGGDGGGGGGEEEGGGGGGGGGGGGGGGFFGGGGGGCGGGG7FGGGGGGGGGGDFGDGGGFFGFFFGGFFFEFFF@BFFFFFF057<:F<<AF)4?::BFA?:?<ABF
@M03461:520:000000000-LPCRK:1:1101:15659:5747 1:N:0:CAATCAGG+CAGAACTG
CGGATCCCCGATCCGTGGACTTGTCAGCGACTGAGAAACAGACAATCGACTAGCTGAGGTCTGCGTTCTCAAGCGCCTCAGCCAAGATAAGTGCAGGAAATGCTCACCGTTAAGTCTGATGACGTGAACGGTCGTACCAAGATGTATAAAAACATCGTGGACGGCAACCATCAGATGGAGCCGGGCATGCCAGAATCCTTCAACGTATTGTTGAAAGAGATTCGTTCGCTGGGTATCAACATCGAACTGGAAGACGAGTAATTCTCGCTCAAACAGGTCACTGC
+
GGGGGGGGGGGGGGGGGGGGGGGGGGGGGGGGEGGGGGGGGGGGGGGGGGGGGGGGGGGGGGGGGGGGGGGGGGGGGGGGGGGGGGGGGGGGGGGGGGGGGGGGGGGGGGGGGGGGGGGGGGGGGGGGGGGGGGGGGGGGGGGGGGGGGGGGGGGGGGGGGGGGGGGGGGGGGGGGGGGGGGGGGGGGGGGGGFGGGGGGGGGGGGGGGGGGGGGGGGGGGGGGGGGGGGGGGFFGGGGGGGFGFFFFFFFFFFFFFFFFFFFFFFFFFFFFFFFFBBFFFFF?
@M03461:520:000000000-LPCRK:1:1101:15844:5772 1:N:0:CAATCAGG+CAGAACTG
CGGATCCCCGATCCGTGGACTTGTCAGCGACTGAGGAAACAGACCGTCTAATGGCTGAGGCATGACGATTATAAGCCCTCAGCGTCGGAACCTGCAGGAAATGCTCACCGTTAAGTCTGATGACGTGAACGGTCGTACCAAGATGTATAAAAACATCGTGGACGGCAACCATCAGATGGAGCCGGGCATGCCAGAATCCTTCAACGTATTGTTGAAAGAGATTCGTTCGCTGGGTATCAACATCGAACTGGAAGACGAGTAATTCTCGCTCAAACAGGTCACTT
+
GGGGGGGGGGGGGGGGGGGGGGGGGGGGGGGGGGGGGGGGGGGGGGGGGGGGGGGGGGGGGGEGGGGGGGGGGGGGGGGGGGGG=FGGGGGGGGGGGGGGGGGGGGGGGGGGGGGGGGGGGGGGGGGGGGGGGFEGGGGGGGGGGGGGGGGGGGGFGGGGGGGGEGGGGGGFGGGGGGGGFGGGGGGGFFGGGGGGGGGGGGGGGGGGGGGGGGGGGGGGGGGGGFGGGDGGGFFGGGGGFDFGEFFFFDFFFFFFFFEFFFFFFFB:B(42<<>?FFF2>?F)
@M03461:520:000000000-LPCRK:1:1101:11941:5779 1:N:0:CAATCAGG+CAGAACTG
CGGATCCCCGATCCGTGGACTTGTCAGCGACTGAGGAAACAGACACCGATAAGGCTGAGGTAAAGGGTTAGTCAGACCTCAGCACATACAAGTGCAGGAAATGCTCACCGTTAAGTCTGATGACGTGAACGGTCGTACCAAGATGTATAAAAACATCGTGGACGGCAACCATCAGATGGAGCCGGGCATGCCAGAATCCTTCAACGTATTGTTGAAAGAGATTCGTTCGCTGGGTATCAACATCGAACTGGAAGACGAGTAATTCTCGCTCAAACAGGTCA
+
GGGGGGGGGGGGGGGGGGGGGGGGGGGGGGGGGGGGGGGGGGGGGGGGGGGGGGGGGGGGG=<CFGGGGGGGGGGGGGGGGGGGGGGGGGGGGGGGGGGGGGGGGGGGGGGGGGGGGGGGGGGGGGGGGGGGGGGGGGGGGGGGGGGGGGGGGGGGGGGGFGGGGGGGGGGGGGGGGGGGGGGGGGGGGFFGGGGGGGGGGGGGGGGGGGGGGGGGGGGGGGGGGGGGGGGGGFFGGGGGGGFGFFFFFFFFFFFFFFFF??AFFFFFFFFFFFF???FF?
@M03461:520:000000000-LPCRK:1:1101:5900:5804 1:N:0:CAATCAGG+CAGAACTG
CGGATCCCCGATCCGTGGACTTGTCAGCGACTGAGGAAACAGACTACCATAACGCTGAGGGGGATCTCCGTTACTGCCTCAGCTTTAATTCGTGCAGGAAATGCTCACCGTTAAGTCTGATGACGTGAACGGTCGTACCAAGATGTATAAAAACATCGTGGACGGCAACCATCAGATGGAGCCGGGCATGCCAGAATCCTTCAACGTATTGTTGAAAGAGATTCGTTCGCTGGGTATCAACATCGAACTGGAAGACGAGTAATTCTCGCTCAAACAGGTCA
+
GGGGGGGGGGGGGGGGGGGGGGGGGGGGGGGGGGGGGGGGGGGGGGGGGGGGGGGGGGGGGGGGGGGGGGGGGGGGGGGGGGGGGGGGGGGGGGGGGGGGGGGGGGGGGGGGGGGGGGGGGGGGGGGGGGGGGGGGGGGGGGGGGGGGGGGGGGGGGGGGGGGGGGGGGGGGGGGGGGGGGGGGGGGGGGGGGGGGGGGGGGGGGGGGGGGGGGGGGGGGGGGGGFGGGGGGGFFGGGGGGGFGFFF@@BFFFFFFFFFFFFFFFF>FFFFFFFFFFFBFF
@M03461:520:000000000-LPCRK:1:1101:11398:5817 1:N:0:CAATCAGG+CAGAACTG
CGGATCCCCGATCCGTGGACTTGTCAGCGACTGAGGAAACAGACCGGGTCAAGGCTGAGGCGTTCGTATCACAATGCCTCAGCCCGTTACGGTGCAGGAAATGCTCACCGTTAAGTCTGATGACGTGAACGGTCGTACCAAGATGTATAAAAACATCGTGGACGGCAACCATCAGATGGAGCCGGGCATGCCAGAATCCTTCAACGTATTGTTGAAAGAGATTCGTTCGCTGGGTATCAACATCGAACTGGAAGACGAGTAATTCTCGCTCAAACAGGTCACTT
+
GGGGGGGGGGGGGGGGGGGGGGGGGGGGGGGGGGGGGGGGGGGGGGGGGGGGGGGGGGGGGGGGGGGGGGGGGGGGGGGGGGGGGGGGGGGGGGGGGGGGGGGGGGGGGGGGGGGGGGGGGGGGGGGGGGGGGGGGGGGGGGGGGGGGGGGGGGGGGGGGGGGGGGGGGGGGGGGGGGGGGGGGGGGGGGGGGGGGGGGGGGGGGGGGGGGGGGGGGGGGGGGGGGG<DDCGGDFGGGGGGGFGFFFFFFFFFFFFFFB@:FBFFF<B<??FFAFF?:BFFFF)
@M03461:520:000000000-LPCRK:1:1101:19036:5821 1:N:0:CAATCAGG+CAGAACTG
CGGATCCCCGATCCGTGGACTTGTCAGCGACTGAGGAAACAGACTTCAGATAAGCTGAGGTCATCAGATAAATACTCCTCAGCTCCTCGACCTGCAGGAAATGCTCACCGTTAAGTCTGATGACGTGAACGGTCGTACCAAGATGTATAAAAACATCGTGGACGGCAACCATCAGATGGAGCCGGGCATGCCAGAATCCTTCAACGTATTGTTGAAAGAGATTCGTTCGCTGGGTATCAACATCGAACTGGAAGACGAGTAATTCTCGCTCAAACAGGTCA
+
GGGGGGGGGGGGGGGGGGGGGGGGGGGGGGGGGGGGGGGGGGGGGGGGGGGGGGGGGGGGGGGGGGGGGGGGGGGGGGGGGGGGGGGGGGGGGGGGGGGGGGGGGGGGGGGGGGGGGGGGGGGGGGGGGGGGGGGGGGGGGGGGGGGGGGGGGGGGGGGGGGGGGGGGGGGGGGGGGGGGGGGGGGGGGGGGGGGGGGGGGGGGGGGGGGGGGGGGGGGGGGGGGGGGGGGGGFFGFGGGGGFFFFFFFFFFFFFFFFFFFFFFFFFFFFFFFFFFF:AFF
@M03461:520:000000000-LPCRK:1:1101:18669:5844 1:N:0:CAATCAGG+CAGAACTG
CGGATCCCCGATCCGTGGACTTGGAATTGGCTGAGGACACCATCTCAGTAAGCCTCAGCTGTAATGAGTGCAGGAAATGCTCACCGTTAAGTCTGATGACGTGAACGGTCGTACCAAGATGTATAAAAACATCGTGGACGGCAACCATCAGATGGAGCCGGGCATGCCAGAATCCTTCAACGTATTGTTGAAAGAGATTCGTTCGCTGGGTATCAACATCGAACTGGAAGACGAGTAATTCTCGCTCAAACAGGTCACTGCTGTCGGGTTAAAACCCGGCAGCG
+
GGGGGGGGGGGGGGGGGGGGGGGGGGGGGGGGGGGGGGGGGGGGGGGGGGGGGGGGGGGGGGGGGGGGGGGGGGGGGGGGGGGGGGGGGGGGGGGGGGGGGGGGGGGGGGGGGGGGGGGGGGGGGGGGGGGGGGGGGGGGGGGGGGGGGGGGGGGGGGGGGGGGGGGGGGGGGGGGGGGGGGGGGGGGGGGGGGGGGGGGGGGGGGGGGGGGGGGGGGGGGGGGGGGGGGGGGFFGGGGGGGFGE@FEFFFFFFFFBFFB?F:AFFFFF?:AFFFFB>F>BFF2
@M03461:520:000000000-LPCRK:1:1101:17799:5850 1:N:0:CAATCAGG+CAGAACTG
CGGATCCCCGATCCGTGGACTTGTCAGCGACTGAGGAAACAGACTTAAATGGAGCTGAGGAAACCTAGAAGTCTCACCTCAGCTGGTCACATTGCAGGAAATGCTCACCGTTAAGTCTGATGACGTGAACGGTCGTACCAAGATGTATAAAAACATCGTGGACGGCAACCATCAGATGGAGCCGGGCATGCCAGAATCCTTCAACGTATTGTTGAAAGAGATTCGTTCGCTGGGTATCAACATCGAACTGGAAGACGAGTAATTCTCGCTCAAACAGGTCA
+
GGGGGGGGGGGGGGGGGGGGGGGGGGGGGGGGGGGGGGGGGGGGGGGGGGGGGGGGGGGGGGGGGGGGGGGGGGGGGGGGGGGGGGGGGGGGGGGGGGGGGGGGGGGGGGGGGGGGGGGGGGGGGGGGGGGGGGGGGGGGGGGGGGGGGGGGGGGGGGGGGGGGGGGGGGGGGGGGGGGGGGGGGGGGGGGGGGGGGGGGGGGGGGGGGGGGGGGGGGGGGGGGDGGGGGGGGFFGGGGGGGFGEFFFFFFFFFFFFFBFFFFFAFAF??FBBFFF?:B7:
@M03461:520:000000000-LPCRK:1:1101:8712:5857 1:N:0:CAATCAGG+CAGAACTG
CGGATCCCCGATCCGTGGACTTGTCAGCGACTGAGGAAACAGACTGGTCCTTTGCTGAGGCCCTTCTCATCCTGGGCCTCAGCCTAACAGCGTGCAGGAAATGCTCACCGTTAAGTCTGATGACGTGAACGGTCGTACCAAGATGTATAAAAACATCGTGGACGGCAACCATCAGATGGAGCCGGGCATGCCAGAATCCTTCAACGTATTGTTGAAAGAGATTCGTTCGCTGGGTATCAACATCGAACTGGAAGACGAGTAATTCTCGCTCAAACAGGTCACTT
+
GGGGGGGGGGGGGGGGGGGGGGGGGGGGGGGGGGGGGGGGGGGGGGGGGGGGGGGGGGGGGGGGGGGGGGGGGGGGGGGGGGGGGGGGGGGGGGGGGGGGGGGGGGGGGGGGGGGGGGGFGGGGGGGGGGGGGGGGGGGGGGGGGGGGGGGGGGGGGGGGGGGGGGGGGGGGGGFFFGGGGGGGGGGGGGGGGGGGGGFGGGGGGGFCEFFGGGCFGGGGGGGCCCFGDGDGEEFGFGGGGGFF>FFFFFFFFFF?B:;>?FAB<B42:B?97ABB?FF???F)
@M03461:520:000000000-LPCRK:1:1101:20638:5858 1:N:0:CAATCAGG+CAGAACTG
CGGATCCCCGATCCGTGGACTTGTCAGCGACTGAGGAAACAGACAGATTTCTCGCTGAGGTTAACTAGTCAGGCGTCCTCAGCCTTATGTTATGCAGGAAATGCTCACCGTTAAGTCTGATGACGTGAACGGTCGTACCAAGATGTATAAAAACATCGTGGACGGCAACCATCAGATGGAGCCGGGCATGCCAGAATCCTTCAACGTATTGTTGAAAGAGATTCGTTCGCTGGGTATCAACATCGAACTGGAAGACGAGTAATTCTCGCTCAAACAGGTCACTT
+
GGGGGGGGGGGGGGGGGGGGGGGGGGGGGGGGGGGGGGGGGGGGGGGGGGGGGGGGGGGGGGGGGGGGGGGGGFGGGGGGGGGGGGGGGGGGGGGGGGGGGGGGGGGGGGGGGGGGGGGGGGGGGGGGGGGGGGGGGGGGGGGGGGGFGGGGGGGGGGFGGGGGGGGGGGGGGGGGGGGGGGGGGGGGGGGGGGGGGGGGGGGGFGGGGGGGGGGGGGGGGGGGGGGGGGGGGFFGGGGGGGFGFFF:>?FFFFFFFFFF?@)6>FFFF??>?FFFFFF?FFF)
@M03461:520:000000000-LPCRK:1:1101:4636:5894 1:N:0:CAATCAGG+CAGAACTG
CGGATCCCCGATCCGTGGACTTGTCAGCGACTGAGGAAACAGACACATAGAGGGCTGAGGGGCACGACCGGCACACCCTCAGCCAGCAGAATTGCAGGAAATGCTCACCGTTAAGTCTGATGACGTGAACGGTCGTACCAAGATGTATAAAAACATCGTGGACGGCAACCATCAGATGGAGCCGGGCATGCCAGAATCCTTCAACGTATTGTTGAAAGAGATTCGTTCGCTGGGTATCAACATCGAACTGGAAGACGAGTAATTCTCGCTCAAACAGGTCACTT
+
GGGGGGGGGGGGGGGGGGGGGGGGGGGGGGGGGGGGGGGGGGGGGGGGGGGGGGGGGGGGGGGGGGGGGGGGGGGGGGGGGGGGGGGGGGGGGGGGGGGGGGGGGGGGGGGFFGGGGGGGGGGGGFGGGGGGGGGGGGGGGGGGGGGGGGGGGGGGFGGGGGGGGGGGGGGGGGGGGGGGGGGGGGDGGGGGGGGGGGGGGGGGGGGGGGFGFGGGF7CGGGGGGFGGGGGGGEFGGGFGGFFGFFFFFFFFF5><?EFFFFFFFFBB<6?FFFF:BFB?FFF)
@M03461:520:000000000-LPCRK:1:1101:22992:5897 1:N:0:CAATCAGG+CAGAACTG
CGGATCCCCGATCCGTGGACTTGTCAGCGACTGAGGAAACAGACGCAAAGCGCGCTGAGGGCGTTCTGCAAACATGCCTCAGCTAAGTAACTTGCAGGAAATGCTCACCGTTAAGTCTGATGACGTGAACGGTCGTACCAAGATGTATAAAAACATCGTGGACGGCAACCATCAGATGGAGCCGGGCATGCCAGAATCCTTCAACGTATTGTTGAAAGAGATTCGTTCGCTGGGTATCAACATCGAACTGGAAGACGAGTAATTCTCGCTCAAACAGGTCACTT
+
GGGGGGGGGGGGGGGGGGGGGGGGGGGGGGGGGFGGGGGGGGGGGGDGGGGGGGGGGGGGGGGGGGGGGGGGGGGGGGGGGGGGGGGGGGGGGGGGGGGFEFFGGGGGGGGGGGGGGGGGGGGGGGGGGGGGGGGGGGGGGGGGGGGGGGGGGGGGGGGGGGGGGGGGGFGGGGGGGGGGGGGGCEEGGGGGGGGGGGGGGGEGGGGGGFGFGGGG?FGFGGGGGGGGCDGGGEFGGGGFFFFFFFFFFFFF?)02:BEEFFFFF?BF1:?FF7?48?B::DF)
@M03461:520:000000000-LPCRK:1:1101:25345:5898 1:N:0:CAATCAGG+CAGAACTG
CGGATCCCCGATCCGTGGACTTGTCAGCGACTGAGGAAACAGACGATCCTTTAGCTGAGGTGCCTAGCCTAGCTTTCCTCAGCTCTAGAACTTGCAGGAAATGCTCACCGTTAAGTCTGATGACGTGAACGGTCGTACCAAGATGTATAAAAACATCGTGGACGGCAACCATCAGATGGAGCCGGGCATGCCAGAATCCTTCAACGTATTGTTGAAAGAGATTCGTTCGCTGGGTATCAACATCGAACTGGAAGACGAGTAATTCTCGCTCAAACAGGTCA
+
GGGGGGGGGGDGGGGGGGGGGGGGGGGGGGGGGGGGGGGGGGGGGEGGGGGGGGGGGGGGGGGGGGGGGGGGGGGGGGGFGGGGGGGGGFGGGGGGGGGG8FFGFGGGGGGGG@EGEFGFF?FGGFGFGGGGGGGGGGGAGGGEGFGFGFGGGGGGGGGGDGGGGGGGGGEGGFGGFGFGGGGEGGEGFGGGGGFF7FGGGFFFFEGGGEGGGGGGGGGGGGGGGGGGGGGGDFFGGGGFGGFGFF?FFFF5@57:?FBF06<D<FDFFF?(5<B3,:>3:
@M03461:520:000000000-LPCRK:1:1101:22024:5911 1:N:0:CAATCAGG+CAGAACTG
CGGATCCCCGATCCGTGGACTTGTCAGCGACTGAGGAAACAGACATACGATCGGCTGAGGTTTTCAGTATTAAACCCCTCAGCGTTGCGTATTGCAGGAAATGCTCACCGTTAAGTCTGATGACGTGAACGGTCGTACCAAGATGTATAAAAACATCGTGGACGGCAACCATCAGATGGAGCCGGGCATGCCAGAATCCTTCAACGTATTGTTGAAAGAGATTCGTTCGCTGGGTATCAACATCGAACTGGAAGACGAGTAATTCTCGCTCAAACAGGTCA
+
GGGGGGGGGGGGGGGGGGGGGGGGGGGGGGGGGGGGGGGGGGGGGGGGGGGGGGGGGGGGGGGGGGGGGGGGGGGGGGGGGGGGGGGGGFGGGGGGGGGGGGGGGGGGGGGGGGGGGGGGGGGGGGGGGGGGGGGGGGGGGGGGGGGGGGGGGGGCFGGGGGGGGGGGFGGGGGGGGGGGGGGEEGGGGGGGGGFGGGGGGGGGGGGGGGGGGGGGGGGGFGGGGCGGGG3EGFFGGGGGGGFG:FFFFFFFFF>?<BB5:FFFAFFFFFFFFFDBFFF::
@M03461:520:000000000-LPCRK:1:1101:22257:5923 1:N:0:CAATCAGG+CAGAACTG
CGGATCCCCGATCCGTGGACTTGTCAGCGACTGAGGAAACAGACGGGGAAGCTGCTGAGGCTTAAATAGGTTCTCTCCTCAGCAATACCTTATGCAGGAAATGCTCACCGTTAAGTCTGATGACGTGAACGGTCGTACCAAGATGTATAAAAACATCGTGGACGGCAACCATCAGATGGAGCCGGGCATGCCAGAATCCTTCAACGTATTGTTGAAAGAGATTCGTTCGCTGGGTATCAACATCGAACTGGAAGACGAGTAATTCTCGCTCAAACAGGTCACTT
+
GGGGGGGGGGGGGGGGGGGGGGGGGGGGGGGGGGGGGGGGGGGGGGGGGGGGGGGGGGGGGGGGGGGGGGGGGGGGGGGGGGGGGGGGGGGGGGGGGGGGGGGGGGGGGGGGGGGGGGGGGGGGGGGGGGGGGGGGGGGGGGGGGGGGGGGGGGGGGGGGGGGGGGGGGGGGGGGGGGGGGGGGGGGGGGGGGGGGGGGGGGGGGGGGGGGGGGGGGGGGGGGGDGGGGGDGDBFCGGGGGGFGDFFFF?FFFFFBFEFFFFFFFFFFFFFFFFFFFFFFFFF)
@M03461:520:000000000-LPCRK:1:1101:8002:5925 1:N:0:CAATCAGG+CAGAACTG
CGGATCCCCGATCCGTGGACTTGTCAGCGACTGAGGAAACAGACTGCGATAGAGCTGAGGGATAGCTTCGTCTTAGCCTCAGCTCTCAGTCGTGCAGGAAATGCTCACCGTTAAGTCTGATGACGTGAACGGTCGTACCAAGATGTATAAAAACATCGTGGACGGCAACCATCAGATGGAGCCGGGCATGCCAGAATCCTTCAACGTATTGTTGAAAGAGATTCGTTCGCTGGGTATCAACATCGAACTGGAAGACGAGTAATTCTCGCTCAAACAGGTCACTT
+
GGGGGGFGGGGGGGGGGGGGGGGGGGGGGGGGGDGGGGGGGGGGGGGGGGEGFGGGGGGGGEGGGGGGGGGGGGGGGGGGGGGGGGGGGGGGGGGGGCGGGGGGGGGGGGGGGGGGGGGGGGGGGGGGGGGGGGGGGGGGGGGGGGGGGGGGGGGGGGGGGGGGGGGGGGGGGFFFGG6DFFGGGGGGGGGGGGGGFGGGGGGGGGG=FGGGGGGGGGGGGGGGGGGGGGG5EEFGGFGGGGFFEFFFFB??4<FFFF@EFFAFF@2:?::>BAFF?FFFFFF)
@M03461:520:000000000-LPCRK:1:1101:20574:5929 1:N:0:CAATCAGG+CAGAACTG
CGGATCCCCGATCCGTGGACTTGTCAGCGACTGAGGAAACAGACAGAAGTGACGCTGAGGTCCATCAATTTGTCGGCCTCAGCTTTCATAAATGCAGGAAATGCTCACCGTTAAGTCTGATGACGTGAACGGTCGTACCAAGATGTATAAAAACATCGTGGACGGCAACCATCAGATGGAGCCGGGCATGCCAGAATCCTTCAACGTATTGTTGAAAGAGATTTGTTCGCTGGGTATCAACATCGAACTGGAAGACGAGTAATTCTCGCTCAAACAGGTCA
+
GGGGGGGGGGGGGGGGGGGGGGGGGGGGGGGGGGGGGGGGGGGGGGGGGGGGGGGGGGGGGGGGGGGGGGGGGGGGGGGGGGGGGGGGGGGGGGGGGGGGGGGGGGGGGGGGGGGGGGGGGGGGGGGGGGGGGGGGGGGGGGGGGGGGGGGGGGGGGGGGGGGGGGGGGGGGGGGGGGGGGGGGGGGGGGGGGGGGGGGGGGGGGGGGGGGGG4<CGGGGGFGGFFGGGGGGGFFGFGGGGG?FFFFFFFFFFFFFFEDDFFFBA=<BFFFFBAFFFFFFF
@M03461:520:000000000-LPCRK:1:1101:19088:5975 1:N:0:CAATCAGG+CAGAACTG
CGGATCCCCGATCCGTGGACTTGTCAGCGACTGAGGAAACAGACGTGGTTTCGGCTGAGGACCACACTAAAACTGGCCTCAGCCATTCGTTATGCAGGAAATGCTCACCGTTAAGTCTGATGACGTGAACGGTCGTACCAAGATGTATAAAAACATCGTGGACGGCAACCATCAGATGGAGCCGGGCATGCCAGAATCCTTCAACGTATTGTTGAAAGAGATTCGTTCGCTGGGTATCAACATCGAACTGGAAGACGAGTAATTCTCGCTCAAACAGGTCA
+
GGGGGGGGGGGGGGGGGGEGGGGGGGGGGGGGGGGGGGGGGGGGGGGGGGGGGGGGGGGGGGGGGGGGGGGGGGGGGGGGGGGGGGGGGFGGGGGGGGGGGGGGGGGGGGGGGGGGGGGGGGGGGGGGGGGGGGGGGGGGGGGGGGGGGGGGGGGGGGGGGGGGGGGGGGGGGGGGGGGGGGGGGGGGGGGGGGGGGGGGGGGGGGGGGGGFFFGGGGGGF:CFGFGDDGGGG@FGGGGGGGFGFFFFFFFFFFFFBFEFFFFFBFFFFF<>?AF0:?FFB
@M03461:520:000000000-LPCRK:1:1101:4417:5978 1:N:0:CAATCAGG+CAGAACTG
CGGATCCCCGATCCGTGGACTTGTCAGCGACTGAGGAAACAGACCAAAGAATCGCTGAGGGAAGAGACATAGTTTTCCTCAGCTCCAAAGGTTGCAGGAAATGCTCACCGTTAAGTCTGATGACGTGAACGGTCGTACCAAGATGTATAAAAACATCGTGGACGGCAACCATCAGATGGAGCCGGGCATGCCAGAATCCTTCAACGTATTGTTGAAAGAGATTCGTTCGCTGGGTATCAACATCGAACTGGAAGACGAGTAATTCTCGCTCAAACAGGTCA
+
GGGGGGGGGGGGGGGGGGGGGGGGGGGGGGGGGGGGGGGGGGGGGGGGGGGGGGGGGGGGGGGGGGGGGGGGGGGGGGGGGGGGGGGGGGGGGGGGGGGGGGGGGGGGGGGGGGGGGGGGGGGGGGGGGGGGGGGGGGGGGGGGGGGGGGGGGGGGGGGGFGGGGGGGGGGGGGGGGGGGGGGGGGGGGGGGGGGGGGGGGFFGGGGGGGGGGDGGGGCC4CFCCDGGGGGGGFFGFGGGGGFGDF4>@DFFF@FFFFFFFFFFFFFFFF?FFA<BFFFBB
@M03461:520:000000000-LPCRK:1:1101:4956:5998 1:N:0:CAATCAGG+CAGAACTG
CGGATCCCCGATCCGTGGACTTGTCAGCGACTGAGGAAACAGACACTACTGGTGCTGAGGCCTCTGCAACGGGAGGCCTCAGCATACTTTCTTGCAGGAAATGCTCACCGTTAAGTCTGATGACGTGAACGGTCGTACCAAGATGTATAAAAACATCGTGGACGGCAACCATCAGATGGAGCCGGGCATGCCAGAATCCTTCAACGTATTGTTGAAAGAGATTCGTTCGCTGGGTATCAACATCGAACTGGAAGACGAGTAATTCTCGCCCAAACAGGTCA
+
GGGGGGGGGGGGGGGGGGGGGGGGGGGGGGGGGGGGGGGGGGGGGGGGGGGGGGGGGGGGGGGGGGGGGGGGGGGGGGGGGGGGGGGGGGGGGGGGGGGGGGGGGGGGGGGGGGGGGGGGGGGGGGGGGGGGGGGGGGGGGGGGGGGGGGGGGGFGGGGGDCFGGGGEG7CGFGFF;D8DEGGGGDGGGEGGGFG6;FFGD7EFGGC8@6CG97EGF7=<<>@7*;78CDCEG:;CDCFFFGFFEFFFFF@FF?>2?BE>:F<<B?<?6((4:(4(20<).
@M03461:520:000000000-LPCRK:1:1101:19491:6002 1:N:0:CAATCAGG+CAGAACTG
CGGATCCCCGATCCGTGGACTTGTCAGCGACTGAGGAAACAGACAAAAGGATGGCTGAGGAGATCTAACTTGCAGGCCTCAGCAACTCAGAGTGCAGGAAATGCTCACCGTTAAGTCTGATGACGTGAACGGTCGTACCAAGATGTATAAAAACATCGTGGACGGCAACCATCAGATGGAGCCGGGCATGCCAGAATCCTTCAACGTATTGTTGAAAGAGATTCGTTCGCTGGGTATCAACATCGAACTGGAAGACGAGTAATTCTCGCTCAAACAGGTCACTT
+
GGGGGGGGGGGGGGGFGGGGGGGGGGGGGGGGGGGGGGGGGGGGGGGGGGFGGGGGGGGGGGGGGGGGGGGGGGGGGGGGGGGGGGGGGGGGGGGGGGGGGGGGGGGGGGGGGGGGGGGGGGGGGGGGGGGGGGGGGGGGGGGGGGGGGGGGGGGGGGGGGGGGGGGGGGGGGGGGGGGGGGGGGGGGGGGGGGGGGFGGGGGGGGGGGGGGGGCGGGGGGGGGGGGGGGGGGFFGGGGGGGFGFFFFFFFFFF@FFFFB<FBFAF<?:?F>?D?FFFFFFFF)
@M03461:520:000000000-LPCRK:1:1101:17805:6032 1:N:0:CAATCAGG+CAGAACTG
CGGATCCCCGATCCGTGGACTTGTCAGCGACTGAGGAAACAGACGAGATCCGTGCTGAGGACCGCGGTGCTTTGTACCTCAGCATTCTAATCTGCAGGAAATGCTCACCGTTAAGTCTGATGACGTGAACGGTCGTACCAAGATGTATAAAAACATCGTGGACGGCAACCATCAGATGGAGCCGGGCATGCCAGAATCCTTCAACGTATTGTTGAAAGAGATTCGTTCGCTGGGTATCAACATCGAACTGGAAGACGAGTAATCCTCGCTCAAACAGGTCA
+
GGGGGGGGGGGGGGGGGGGGGGGGGGGGGGGGGGGGGGGGGGGGGFGGGGGGGGGGGGGGGGGGGGGGGGGGGGGGGGGGGGGGGGGGGGGGGGGGGGGGGGGGGGGGGGGGGGGGGGGGGGGGGGGGGGGGGGGGGGGGGGGGGGGGGGGGGGGGGGGGGGGGGGGGGGGGGGGGGGGGGGGGGGGGGGGGGGGGGGGGGGGGGGGGGGGGGGGGGGGGGGGGGGGGGGGGGFFGGGGGGGFGFFFFFFFFFFFFBFFFFFFFAFFFFFFFFFFFFFF>B
@M03461:520:000000000-LPCRK:1:1101:8977:6041 1:N:0:CAATCAGG+CAGAACTG
CGGATCCCCGATCCGTGGACTTGTCAGCGACTGAGGAAACAGACAAAGCTAATGCTGAGGTAGTAATCCTGCATGACCTCAGCCCTCCCCCGTGCAGGAAATGCTCACCGTTAAGTCTGATGACGTGAACGGTCGTACCAAGATGTATAAAAACATCGTGGACGGCAACCATCAGATGGAGCCGGGCATGCCAGAATCCTTCAACGTATTGTTGAAAGAGATTCGTTCGCTGGGTATCAACATCGAACTGGAAGACGAGTAATTCTCGCTCAAACAGGTCA
+
GGGGGGGGGGGGGGGGGGGGGGGGGGGGGGGGGGGGGGGGGGGGGGGGGGGGGGGGGGGGGGGGGGGGGGGGGGGGGGGGGGGGGGGGGGGGGGGGGGGGGGGGGGGGGGGGGGGGGGGGGGGGGGGGGGGGGGGGGGGGGGGGGGGGGGGGGGGGGGGGGGGGGGGGGGGGGGGGGGGGGGGGGGGGGGGGGGGGGGGGGGGGGGGGGGGGGGGGGGGGGGGGGGGGGGGGGFFGGGGGGGFGFFFFFFFFFFFFFFFFFFBFFFFFFFFFFFFFFFFFF
@M03461:520:000000000-LPCRK:1:1101:13726:6043 1:N:0:CAATCAGG+TAGAACTG
CATCGCTGACGATTAACCGGATCCCCGATCCGTGGACTTGTCAGCGACTGAGGAAACAGACAACACGCTGGCTGAGGTCGTTTGCATCGAGAACCTCAGCATATACTATTGCAGGAAATGCTCACCGTTAAGTCTGATGACGTGAACGGTCGTACCAAGATGTATAAAAACATCGTGGACGGCAACCATCAGATGGAGCCGGGCATGCCAGAATCCTTCAACGTATTGTTGAAAGAGATTCGTTCGCTGGGTATCAACATCGAACTGGAAGACGAGTAATTCTCGCTCAAACAGGTCA
+
CCCCCGGGGGGG-FFGGGGGGGGGGGGGGGGGGGGGGGGGGGGGGGGGGGGGGGGGGGGGGGGGGGGGGGGGGGGGGGGGGGGGGGGGGGGGGGGGGGGGGGGGGGGGGGGGGGGGGGGGGGGGGGGGGGGGGGGGGGGGGGGGGGGGGGGGGGGGGFGGGGGGGGGGGGGGGGGGGGGGGGGGGGGGGGGGGGGGGGGGGGGGGGGGGGGGGGGGGGGGGGGGFGGGGGGGGGGGGGGGGGGGGGGGGGFFGGGGGGGFGFFFFFFFFFFFFFFFFFFFFFFB?BFFFFFFFFFBFF
@M03461:520:000000000-LPCRK:1:1101:23264:6091 1:N:0:CAATCAGG+CAGAACTG
CGGATCCCCGATCCGTGGACTTGTCAGCGACTGAGGAAACAGACTCTTTATTAGCTGAGGAATTACAGGTCTGTCACCTCAGCAAGTTTGGATGCAGGAAATGCTCACCGTTAAGTCTGATGACGTGAACGGTCGTACCAAGATGTATAAAAACATCGTGGACGGCAACCATCAGATGGAGCCGGGCATGCCAGAATCCTTCAACGTATTGTTGAAAGAGATTCGTTCGCTGGGTATCAACATCGAACTGGAAGACGAGTAATTCTCGCTCAAACAGGTCA
+
GGGGGGGGGGGGGGGGGGGGGGGGGGGGGGGGGGGGGGGGGGGGGGGGGGGGGGGGGGGGGGGGGGGGGGGGGGGGGGGGGGGGGGGGGGGGGGGGGGGGGGGGGGGGGGGGGGGGGGGGGGGGGGGGGGGGGGGGGGGGGGGGGGGGGGGGGGGGGGGGGGGGGGGGGGGGGGGGGGFGGGGGGGGGGGGGGGGGGGGGGGGGGGGGGGGGGGGGGGGGGGGGGGGGGGGGGFFGGGGGGGFGFFFFFFFFFFFFFFFFFFFAFFBBFFFFFFF?FFFB?
@M03461:520:000000000-LPCRK:1:1101:26852:6099 1:N:0:CAATCAGG+CAGAACTG
CGGATCCCCGATCCGTGGACTTGTCAGCGACTGAGGAAACAGACCTTAATTTCGCTGAGGTATACCTTATTATATCCCTCAGCTATACAGGGTGCAGGAAATGCTCACCGTTAAGTCTGATGACGTGAACGGTCGTACCAAGATGTATAAAAACATCGTGGACGGCAACCATCAGATGGAGCCGGGCATGCCAGAATCCTTCAACGTATTGTTGAAAGAGATTCGTTCGCTGGGTATCAACATCGAACTGGAAGACGAGTAATTCTCGCTCAAACAGGTCA
+
GGDEGGGGGBFGEGGGGGDFGGGGCDFF:@@FEGGFGFGFGFC6,:FGFGGGGG,FEGDFFCFEGG9EFGGGGGC?FCDFGDFFCFCGGGGGGGGGGGEA?BFGGGGGGGFECBF?FG<FAEBCFG7?FGC:FCCFFGGFGGAFCFF9FGFF<FDFGFD,FCFG7FGGFGG9DFBEDFFGGEECEGGGGFGGGGGGGGC?CGFGGGGGGGC?FCGFFGG7DGCCG0>8/CDG=>FFFFGFDCFFE:@FF<4;FFF26D:E?F<FFF5(-4:9?2?07?FBF
@M03461:520:000000000-LPCRK:1:1101:19390:6120 1:N:0:CAATCAGG+CAGAACTG
CGGATCCCCGATCCGTGGACTTGTCAGCGACTGAGGAAACAGACCCTGACTCAGCTGAGGCTAAGTGTTTGACGGTCCTCAGCTGATCTTATTGCAGGAAATGCTCACCGTTAAGTCTGATGACGTGAACGGTCGTACCAAGATGTATAAAAACATCGTGGACGGCAACCATCAGATGGAGCCGGGCATGCCAGAATCCTTCAACGTATTGTTGAAAGAGATTCGTTCGCTGGGTATCAACATCGAACTGGAAGACGAGTAATTCTCGCTCAAACAGGTCA
+
GGGGGGGGGGGGGGGGGGGGGGGGGGGGGGGGGGGGGGGGGGGGFGGGGGGGGGGGGGGGGGGGGGGGGGGGGGGGGGGGGGGGGFGGFGGGGGGGGGGGGGGGGGGGGGGGGGGGGGGGGGGGGGGGGGGGGGEGGGGGGFGGGGGGGFGGGGGGGGGGGGGGGGGGGGGGGGGGGGGGGGEGGGGGGGGGGGGGGGGGGGGGGGGGGGGGGFEFGGGGGGGGGGGGGGGGGFFGGGGGGGFGFFFFFFFFFFFFFFFFFFFFBFFFBFFFFBFFFFFB?
@M03461:520:000000000-LPCRK:1:1101:27545:6137 1:N:0:CAATCAGG+CAGAACTG
CGGATCCCCGATCCGTGGACTTGTCAGCGACTGAGGAAACAGACAACTACGACGCTGAGGGCTAGTGTGTCTCGATCCTCAGCTACTAACGATGCAGGAAATGCTCACCGTTAAGTCTGATGACGTGAACGGTCGTACCAAGATGTATAAAAACATCGTGGACGGCAACCATCAGATGGAGCCGGGCATGCCAGAATCCTTCAACGTATTGTTGAAAGAGATTCGTTCGCTGGGTATCAACATCGAACTGGAAGACGAGTAATTCTCGCTCAAACAGGTCA
+
GGGGGEF8DEEDGGGGGGGGEFGGGGGGGDEG:FEFFFGGFF6FFFFGGFFG@EEFGGGGEGGGGFGFGGFFEFGGGBE99F=EFGGGGGGGCFEGGGGGGGAECAFGGGGGGGGGGGGGGGGGGFEFFFDCFFGGGGGGGFGGGFFCCFCGGDGGGG>FGGGFEGG@FFGGGGDGGGCF6>ECCEGGGGGGGGGGGF?F?;FFGGGGC6ECE<?EGGCGFCFFDGGGDGGGG>F7FGFGGGFGEFFFF<:FF@F?<E354FA42=>??F?>8>??B<FBD
@M03461:520:000000000-LPCRK:1:1101:14687:6138 1:N:0:CAATCAGG+CAGAACTG
CGGATCCCCGATCCGTGGACTTGTCAGCGACTGAGGAAACAGACTGTTATGATGCTGAGGTAGCGAATAATCCATACCTCAGCAGCTAATTATGCAGGAAATGCTCACCGTTAAGTCTGATGACGTGAACGGTCGTACCAAGATGTATAAAAACATCGTGGACGGCAACCATCAGATGGAGCCGGGCATGCCAGAATCCTTCAACGTATTGTTGAAAGAGATTCGTTCGCTGGGTATCAACATCGAACTGGAAGACGAGTAATTCTCGCTCAAACAGGTCA
+
GGGGGGGGGGGGGGGGGGGGGGGGGGGGGGGGGGGGGGGGGGGGGGGGGGGGGGGGGGGGGGGGGGGGGGGGGGGGGGGGGGGGGGGGGGGGGGGGGGGGGGGGGGGGGGGGGGGGGGGGGGGGGGGGGGGGGGGGGGGGGGGGGGGGGGGGGGGGGGGGGGGGGGGGGGGGGGGGGGGGGGGGGGGGGGGGGGGGGGGGGGGGGGGGGGGGGGGGCGGGGFGGGGGGGGGGGFFGGGGGGGFGFFFFFFFFFFFFFDEFFFBAAFFBFFFFFFFFFFFFF
@M03461:520:000000000-LPCRK:1:1101:10595:6142 1:N:0:CAATCAGG+CAGAACTG
CGGATCCCCGATCCGTGGACTTGTCAGCGACTGAGGAAACAGACTTCTATGGGGCTGAGGGACTTGGTAAAGCACACCTCAGCGAACCTATCTGCAGGAAATGCTCACCGTTAAGTCTGATGACGTGAACGGTCGTACCAAGATGTATAAAAACATCGTGGACGGCAACCATCAGATGGAGCCGGGCATGCCAGAATCCTTCAACGTATTGTTGAAAGAGATTCGTTCGCTGGGTATCAACATCGAACTGGAAGACGAGTAATTCTCGCTCAAACAGGTCA
+
GGGGGGGG<FGGGGGGGGGGGGGGGGGGGGGGGGGGGGGGGGGGEGGGGGGGGGGGGGGGGGGGGGGGGGGGGGGGGGGGGGGGGGGGGGGGGGGGGGGGGGFGGGGGGGGGGGGGGGGGGGGGGGGGGGGGGGGGGGGGGGGGGGGGGGGGGGGGGGGGGGGGGGGGGGGGGGGGGGGGGGGGGGGGGGGGGGGGGGGGGGGGGGGGFGGCFCGGGGGGFGGGGGGGDGGGGFFEGGGGFG?CDF?@FFFFFF):?::D:F<DA?ABFF?>FA?:3?F?:
@M03461:520:000000000-LPCRK:1:1101:12895:6189 1:N:0:CAATCAGG+CAGAACTG
CGGATCCCCGATCCGTGGACTTGTCAGCGACTGAGGAAACAGACCAAACTTGCGCTGAGGAGTGTTTCTAGCACGTCCTCAGCTATGGTTACTGCAGGAAATGCTCACCGTTAAGTCTGATGACGTGAACGGTCGTACCAAGATGTATAAAAACATCGTGGACGGCAACCATCAGATGGAGCCGGGCATGCCAGAATCCTTCAACGTATTGTTGAAAGAGATTCGTTCGCTGGGTATCAACATCGAACTGGAAGACGAGTAATTCTCGCTCAAACAGGTCA
+
GGGGGGGGGGGGGGGGGGGGGGGGGGGGGGGGGGGGGGGGGGGGGGGGGGGGGGGGGGGGGGGGGGGGGGGGGGGGGGGGGGGGGGGGGGGGGGGGGGGGGGGGGGGGGGGGGGGGGGGGGGGGGGGGGGGGGGGGGGGGGGGGGGGGGGGGGGGGGGGGGGGGGGGGGGGGGGGGGGGGGGGGGGGGGGGGGGGGGGGGGGGGGGGGGGGGGGGGGGGGGGGGGGGGGGGGGFFGGGGGGGFGFFFFFFFFFFFBFFFFBFFFFFFF?FFFFFFFFFF??
@M03461:520:000000000-LPCRK:1:1101:23591:6199 1:N:0:CAATCAGG+CAGAACTG
CGGATCCCCGATCCGTGGACTTGTCAGCGACTGAGGAAACAGACTGACCGCGAGCTGAGGGGATTTGTTATCTTTCCCTCAGCTGTTAATCTTGCAGGAAATGCTCACCGTTAAGTCTGATGACGTGAACGGTCGTACCAAGATGTATAAAAACATCGTGGACGGCAACCATCAGATGGAGCCGGGCATGCCAGAATCCTTCAACGTATTGTTGAAAGAGATTCGTTCGCTGGGTATCAACATCGAACTGGAAGACGAGTAATTCTCGCTCAAACAGGTCA
+
GGGGGGGGGGGGGGGGGGGGGGGGGGGGGGGGGGGGGGGGGGGGGGGGGGGGGGGGGGGGGGGGGGGGGGGGGGGGGGGGGGGGGGGGFGGGGGGGGGGGGGGGGGGGGGGGGGGGGGGGGGGGGGGGGGGGGGGGGGGGGGGGGGGGGGGGGGGGGGGGGDGGGGGGGGGGGGGGGGGGGGGGGGGGGGGGGGGGGGGGGGGGGGGGGGGGGGGGGGGGGGGGGGGGGGGGGFFGGGGGGGFGFFFFFFFFFFFFFFDFB@ABFFB?BB<BFAFFFFFBB
@M03461:520:000000000-LPCRK:1:1101:24488:6201 1:N:0:CAATCAGG+CAGAACTG
CGGATCCCCGATCCGTGGACTTGTCAGCGACTGAGGAAACAGACATTTGGGAAGCTGAGGCTTTTGGCCTGAAATACCTCAGCTCTAACAACTGCAGGAAATGCTCACCGTTAAGTCTGATGACGTGAACGGTCGTACCAAGATGTATAAAAACATCGTGGACGGCAACCATCAGATGGAGCCGGGCATGCCAGAATCCTTCAACGTATTGTTGAAAGAGATTCGTTCGCTGGGTATCAACATCGAACTGGAAGACGAGTAATTCTCGCTCAAACAGGTCA
+
GGGGGGGGGGGGGGGGGGGGGGGGGGGGGGGGGGGGGGGGGGGGGGGGGGGGGGGGGGGGGGGGGGGGGGGGGGGGGGGGGGGGGGGGGGGGGGGGGGGGGGGGGGGGGGGGGGGGGGGGGGGGGGGGGGGGGGGGGGGGGGGGGGGGGGGGGGGGGGGGGGGGGGGGGGGGGGGGGGGGGGGGGGGGGGGGGGGGGGGGGGGGGEGGGFGGGGGGGGGGGGGGGGGGGDGGGFFGGGGGGGFGFFFFFFFFFFFFFFFBBFFFFFFFB0:;BDFFBFFFF
@M03461:520:000000000-LPCRK:1:1101:12130:6210 1:N:0:CAATCAGG+CAGAACTG
CATCGCTGACGATTAACCGGATCCCCGATCCGTGGACTTGTCAGCGACTGAGGAAACAGACACGAATTTAGCTGAGGATCAACACGAACTGGACCTCAGCGGCGCGAACTGCAGGAAATGCTCACCGTTAAGTCTGATGACGTGAACGGTCGTACCAAGATGTATAAAAACATCGTGGACGGCAACCATCAGATGGAGCCGGGCATGCCAGAATCCTTCAACGTATTGTTGAAAGAGATTCGTTCGCTGGGTATCAACATCGAACTGGAAGACGAGTAATTCTCGCTCAAACAGGTCA
+
CCCCCGGGGGGG-FGGGGGGGGGGGGGGGGGGGGGGGGGGGGGGGGGGGGGGGGGGGGGGGGGGGGGGGGGGGGGGGFGGGGGGGGGGGGGGGGGGGGGGGGGGGGGGGGGGGGGGGGGGGGGGGGGGGGGGGGGGGGGGGGGGGGGGGGGGGGGGGGGGGGGGGGGGGGGGGGGGGGGGGGGGGGGGGGGGGGG?CGGGGGGGGGGGGGGGGGGGGGGGEGGGGGGGGGGGGGGGGGGGGDGGGGGGGGFFGGGGGGGFGFFFFFBFFFFFFFFDDFFFFFFFFFFFFBFFFFFFFF
@M03461:520:000000000-LPCRK:1:1101:27847:6212 1:N:0:CAATCAGG+CAGAACTG
CGGATCCCCGATCCGTGGACTTGTCAGCGACTGAGGAAACAGACTGAGAAAAAGCTGAGGCAGTCCCAGCGAGATACCTCAGCAGCTTAAGGTGCAGGAAATGCTCACCGTTAAGTCTGATGACGTGAACGGTCGTACCAAGATGTATAAAAACATCGTGGACGGCAACCATCAGATGGAGCCGGGCATGCCAGAATCCTTCAACGTATTGTTGAAAGAGATTCGTTCGCTGGGTATCAACATCGAACTGGAAGACGAGTAATTCTCGCTCAAACAGGTCA
+
GGGGGGGGGGGGGGGGGGGGGGGGGGGGGGGGGGFFGGGGGGGGGGGGGGGGGGGGGGGGGGGGGFFGGGGGGGGGGGGGGGGGGGGGGGGGGGGGGGGGGGGFFGGGGGGGGGGGGGGGGGGGGEGGGGGGGGGGGGGGGGGGGFGGGGGFFGGGGGGGGGGGGGGGGFGFGGGGGGGGGGGGGGGDGGGGGGGGGGGGGGGGGGGFGGGFCFCFGGGGGGGGGFFGDGGGGFFFGGGGGGFGFFFFFFFFFFFFFF>@7FA2)/<<?FB>2<D68?BB?
@M03461:520:000000000-LPCRK:1:1101:19663:6213 1:N:0:CAATCAGG+CAGAACTG
CGGATCCCCGATCCGTGGACTTGTCAGCGACTGAGGAAACAGACAAGATTCCTGCTGAGGGGAGTAAAGTGCGTAGCCTCAGCCATGTATAGTGCAGGAAATGCTCACCGTTAAGTCTGATGACGTGAACGGTCGTACCAAGATGTATAAAAACATCGTGGACGGCAACCATCAGATGGAGCCGGGCATGCCAGAATCCTTCAACGTATTGTTGAAAGAGATTCGTTCGCTGGGTATCAACATCGAACTGGAAGACGAGTAATTCTCGCTCAAACAGGTCA
+
GGGGGGGGGGGGGGGGGGGGGGGGGGGGGGGGGGGGGGGGGGGGGGGGGGGGGGGGGGGGGGGGGGGGGGGGGGGGGGGGGGGGGGGGGGGGGGGGGGGGGGGGGGGGGGGGGGGGGGGGGGGGGGGGGGGGGGGGGGGGGGGGGGGGGGGGGGGGGGGGGGGGGGGGGGGGGGGGGGGGGGGGGGGGGGGGGGGGGGGGGGGGGGGGGGGGGGGGGGFGGGGGGGGGGGGGGFFGGGGGGGFGFFFFFFFFFFFFFFFFFFFBFFFFFFFFFFFFFFFFF
@M03461:520:000000000-LPCRK:1:1101:17443:6214 1:N:0:CAATCAGG+CAGAACTG
CGGATCCCCGATCCGTGGACTTGTCAGCGACTGAGGAAACAGACAGAGTTACGGCTGAGGAAGGTACGGGTGCAATCCTCAGCACCTTTCCCTGCAGGAAATGCTCACCATTAAGTCTGATGACGTGAACGGTCGTACCAAGATGTATAAAAACATCGTGGACGGCAACCATCAGATGGAGCCGGGCATGCCAGAATCCTTCAACGTATTGTTGAAAGAGATTCGTTCGCTGGGTATCAACATCGAACTGGAAGACGAGTAATTCTCGCTCAAACAGGTCACTT
+
GGGGGGGGGGGGGGGGGGGGGGGGGGGGGGGGGGGGGGGGGGGGGGGGGGGGGGGGGGGGGGGGGGGGGGGEGGGGGGGGGGGGGGGGGGGGGGGGGGGGGGGGGGGGGGGGGGGGGGGGGGGGGGGGGGGGGGGGGGGGGGGGGGGGGGGGGGGGGGGGGGGGGGGGGGGGGGGGGGGGGGGGGGGGGGGGGGGGGGGGGGGGGGGGGGGGGGFGGGGGGGGGGGGGGGGGGFFGGGGGGGFGFFFFFFFFFFFFFFFFFFFFFFFFFBFFFFFFFFB7:?B)
@M03461:520:000000000-LPCRK:1:1101:14599:6217 1:N:0:CAATCAGG+CAGAACTG
CGGATCCCCGATCCGTGGACTTGTCAGCGACTGAGGAAACAGACAATCAATTGGCTGAGGGGGTCAGATTTCAGGGCCTCAGCATGTCGACGTGCAGGAAATGCTCACCGTTAAGTCTGATGACGTGAACGGTCGTACCAAGATGTATAAAAACATCGTGGACGGCAACCATCAGATGGAGCCGGGCATGCCAGAATCCTTCAACGTATTGTTGAAAGAGATTCGTTCGCTGGGTATCAACATCGAACTGGAAGACGAGTAATTCTCGCTCAAACAGGTCA
+
GGGGGGGGGGGGGGGGGGGGGGGGGGGGGGGGEGGGGGGGGGGGGGGGGGGGGGGGGGGGGGGGGGGGGGGGGGGGGGGGGGGGGGGGGGGGGGGGGGGGGGGGGGGGGGGGGGGGGGGGGGGGGGGGGGGGGGGGGGGGGGGGGFGGGGGGGGGGGGGGGGGGGGGGGGGGGGGGGGGGGGGGGGGGGGGGGGGGGGGGGGGGGGGGGGGGGGGGGGGGGGGGGGGGGGGGGFFGGGGGGGFGEFFFFFFFFFFFFFFFFFFA>FFFFFFFFFBB?BF?B
@M03461:520:000000000-LPCRK:1:1101:11856:6249 1:N:0:CAATCAGG+CAGAACTG
CATCGCTGACGATTAACCGGATCCCCGATCCGTGGACTTGTCAGCGACTGAGGAAACAGACTGCAATGTGGCTGAGGAATTAGAGCTAAAAAACCTCAGCAGCACTTTATGCAGGAAATGCTCACCGTTAAGTCTGATGACGTGAACGGTCGTACCAAGATGTATAAAAACATCGTGGACGGCAACCATCAGATGGAGCCGGGCATGCCAGAATCCTTCAACGTATTGTTGAAAGAGATTCGTTCGCTGGGTATCAACATCGAACTGGAAGACGAGTAATTCTCGCTCAAACAGGTCA
+
CCCCCGGGGGGG7FGGGGGGGGGGGGGGGGGGGGGGGGGGGGGGGGGGGGGGGGGGGGGGGGGGGGGGGGGGGGGGGGGGGGGGGGGGGGGGGGGGGGGGGGGGGGGGGGGGGGGGGGGGGGGGGGGGGGGGGGGGGGGGGGGGGGGGGGGGGGGGGGGGGGGGGGGGGGGGGGGGGGGGGGGGGGGGGGGGGGGGGGGGGGGGGGGGGGGGGGGGGGGGGGGGGGGGGGGGGGGFGGGGGGGGGGGGGGFFGGGGGGGFGFFF@FFFFFFFFBFBFFFFBAFFFBFFFFFFFFFDDF
@M03461:520:000000000-LPCRK:1:1101:16237:6254 1:N:0:CAATCAGG+CAGAACTG
CGGATCCCCGATCCGTGGACTTGTCAGCGACTGAGGAAACAGACGTAGCTGGGGCTGAGGTAGACAAAAAAACAGTCCTCAGCCGCAATCAATGCAGGAAATGCTCACCGTTAAGTCTGATGACGTGAACGGTCGTACCAAGATGTATAAAAACATCGTGGACGGCAACCATCAGATGGAGCCGGGCATGCCAGAATCCTTCAACGTATTGTTGAAAGAGATTCGTTCGCTGGGTATCAACATCGAACTGGAAGACGAGTAATTCTCGCTCAAACAGGTCA
+
GGGGGGGGGGGGGGGGGGGGGGGGGGGGGGGGGGGGGGGGGGGGGGGGGGGGGGGGGGGGGGGGGGGGGGGGGGGGGGGGGGGGGGGGGGGGGGGGGGGGGGGGGGGGGGGGGGGGGGGGGGGGGGGGGGGGGGGGGGGGGGGGGGGGGGGGGGGGGGGGGGGGGGGGGGGGGGGGGGGGGGGGGGGGGGGGGGEFGGGGGGGGGGGGGGGGGGGGGGGGGGGGGGGGGGGGGEFGGGGGGGFGFFFFFFFFFFFF?F>>?FFFFFAFFBFBFFF:BBA0>
@M03461:520:000000000-LPCRK:1:1101:20155:6256 1:N:0:CAATCAGG+CAGAACTG
CGGATCCCCGATCCGTGGACTTGTCAGCGACTGAGGAAACAGACATCATGGACGCTGAGGCTTATAAAATTTATTACCTCAGCCCCACGTAGTGCAGGAAATGCTCACCGTTAAGTCTGATGACGTGAACGGTCGTACCAAGATGTATAAAAACATCGTGGACGGCAACCATCAGATGGAGCCGGGCATGCTAGAATCCTTCAACGTATTGTTGAAAGAGATTCGTTCGCTGGGTATCAACATCGAACTGGAAGACGAGTAATTCTCGCTCAAACAGGTCA
+
GGGGGGGGGGGGGGGGGGGGGGGGGGGGGGGGGGGGGGGGGGGGGGGGGGGGGGGGGGGGGGGGGGGGGGGGGGGGGGGGGGGGGGGGGGGGGGGGGGGGGGGGGGGGGGGGGGGGGGGGGGGGGGGGGGGGGGGGGGGGGGGGGGGGGGGGGGGGGGGGGGGGGGGGGGGGGGGGGGGGGGGGGGGGGGGGGGGGGGGGGGGGGGGGGGGGGGGGGGFGGGGGGGGGGGGGGFFGFGGGGGFGFFFFFFFFFFFFFFFBBFFABFFFFFFFFFFFFFFFF
@M03461:520:000000000-LPCRK:1:1101:13236:6312 1:N:0:CAATCAGG+CAGAACTG
CATCGCTGACGATTAACCGGATCCCCGATCCGTGGACTTGTCAGCGACTGAGGAAACAGACAAGTTTGATGCTGAGGGGGATTGCCAGTAAACCCTCAGCTCAGAAACGTGCAGGAAATGCTCACCGTTAAGTCTGATGACGTGAACGGTCGTACCAAGATGTATAAAAACATCGTGGACGGCAACCATCAGATGGAGCCGGGCATGCCAGAATCCTTCAACGTATTGTTGAAAGAGATTCGTTCGCTGGGTATCAACATCGAACTGGAAGACGAGTAATTCTCGCTCAAACAGGTCA
+
CCCCCGGGGGGG-EFGGGGGGGGGGGGGGGGGGGGGGGGGGGGGGGGGGGGGGGGGGGGGGGGGGGGGGGGGGGGGGGGGGGGGGGGGGGGGGGGGGGGGGGGGGGGGGGGGGGGGGGGGGGGGGGGGGGGGGGGGGGGGGGGGGGGGGGGGGGGGGGGGGGGGGGGGGGGGGGGGGGGGGGGGGGGGGGGGGGGGGGGGGGGGGGGGGGGGGGGGGGGGGGGGGGGGGGGGGDFGGGGGGGGGGGGGGGBFGGGGGGGFGBFFFFFFFFFFFBE@DBFFFFFFBFFFFFFFFFFFFF
@M03461:520:000000000-LPCRK:1:1101:5459:6347 1:N:0:CAATCAGG+CAGAACTG
CGGATCCCCGATCCGTGGACTTGTCAGCGACTGAGGAAACAGACCTTATCACGGCTGAGGAGTCATGTTTTCGCAACCTCAGCACAGAATTGTGCAGGAAATGCTCACCGTTAAGTCTGATGACGTGAACGGTCGTACCAAGATGTATAAAAACATCGTGGACGGCAACCATCAGATGGAGCCGGGCATGCCAGAATCCTTCAACGTATTGTTGAAAGAGATTCGTTCGCTGGGTATCAACATCGAACTGGAAGACGAGTAATTCTCGCTCAAACAGGTCA
+
GGGGGGGGGGGGGGGGGGGGGGGGGGGGGGGGGGGGGGGGGGGGGGGGFGGGGGGGGGGGGGGGGGGGGGGGGGGGGGGGGGGGGGGGGGGGGGGGGGGGGGGGGGGGGGGGGGGGGGGGGGGGGGGGGGGGGGGGGGGGGGGGGGGGGGGGGGGGGGGGGGGGGGGGGGGGGGGGGGGGGGGGGGGGGGGGGGGGGGGGGGGGGGGGGGGGGGGGGGGGGGGFGGGGGGGGGFFGGGGGGGFGFFFFFFFFFFFFFFE@BBBBFFFFFFFFFFFFFFFFF
@M03461:520:000000000-LPCRK:1:1101:22571:6359 1:N:0:CAATCAGG+CAGAACTG
CGGATCCCCGATCCGTGGACTTGTCAGCGACTGAGGAAACAGACGAGTCTGTTGCTGAGGAGTACCCATACAGGTCCCTCAGCGCTCGTAGCTGCAGGAAATGCTCACCGTTAAGTCTGATGACGTGAACGGTCGTACCAAGATGTATAAAAACATCGTGGACGGCAACCATCAGATGGAGCCGGGCATGCCAGAATCCTTCAACGTATTGTTGAAAGAGATTCGTTCGCTGGGTATCAACATCGAACTGGAAGACGAGTAATTCTCGCTCAAACAGGTCA
+
GGGGGGGGGGGGGGGGGGGGGGGGGGGGGGGGGGGGGGGGGGGGGGGGGGGGGGGGGGGGGGGGGGGGGGGGGGGGGGGGGGGGGGGGFGGGGGGGGGGGGGGGGGGGGGGGGGGGGGGGGGGGGGGGGGGGGGGGGGGGGGGGGGGGGGGGGGGGGGGGGGGGGGGGGGGGGGGGGGGGGGGGGGGGGGGGGGGGGGGGGGGGGGGGGGGGGGGGGGFGFGGGGGGGGGGGGFFGFGGGGGFGFFF:@?@FFF>?FFFF?FABBFAFFFFFFFFFFFF>B
@M03461:520:000000000-LPCRK:1:1101:10906:6366 1:N:0:CAATCAGG+CAGAACTG
CGGATCCCCGATCCGTGGACTTGTCAGCGACTGAGGAAACAGACGTGTTAGCTGCTGAGGAATCTCTCTCAATTGCCCTCAGCCTATTTTAGTGCAGGAAATGCTCACCGTTAAGTCTGATGACGTGAACGGTCGTACCAAGATGTATAAAAACATCGTGGACGGCAACCATCAGATGGAGCCGGGCATGCCAGAATCCTTCAACGTATTGTTGAAAGAGATTCGTTCGCTGGGTATCAACATCGAACTGGAAGACGAGTAATTCTCGCTCAAACAGGTCA
+
GGGGGGGGGGGGGGGGGGGGGGGGGGGGGGGGGGGGGGGGGGGGGGGGGGGGGGGGGGGGGGGGGGGGGGGGGGGGGGGGGGGGGGGGGGGGGGGGGGGGGGGGGGGGGGGGGGGGGGGGGGGGGGGGGGGGGGGGGGGGGGGGGGGGGGGGGGGGGGGGEGGGGGGGGGGGGGGGGGGGGGGGGGGGGGGGGGGGGGGGGGGGGGGGGGGGGGGGGGGGGGGGGGDGGGGGGFFGGGGGGGFGFFFFFFFFFFFFFFFEFFFF<@A?2:B;4ABFFFF:?
@M03461:520:000000000-LPCRK:1:1101:19208:6375 1:N:0:CAATCAGG+CAGAACTG
CGGATCCCCGATCCGTGGACTTGTCAGCGACTGAGGAAACAGACACATGCTCTGCTGAGGGATTTATCGGGAGCAGCCTCAGCAAAATTACCTGCAGGAAATGCTCACCGTTAAGTCTGATGACGTGAACGGTCGTACCAAGATGTATAAAAACATCGTGGACGGCAACCATCAGATGGAGCCGGGCATGCCAGAATCCTTCAACGTATTGTTGAAAGAGATTCGTTCGCTGGGTATCAACATCGAACTGGAAGACGAGTAATTCTCGCTCAAACAGGTCA
+
GGGGGGGGGGGGGGGGGGGGGGGGGGGGGGGGGGGGGGGGGGGGGGGGGGGGGGGGGGGGGDGGGGGGGGGGGGGGGGGGGGGGGGGGGGGGGGGGGGGGGGGGGGGGGGGGGGGGGGGGGGGGGGGGGGGGGGGGGGGGGGGGGGGGGGGGGGGGGGGGGGGGGGGGGGGGGGGGGGGGGGGGGGGGGGGGGGGFGGGGGGGGGGGGGGGFGGGGGGGGGGGGGGGFGGGGGFFFGGGGGGFGFFFFFFFFFFFFFFFDFFFBFFFFFF?>FFFF?FFBF
@M03461:520:000000000-LPCRK:1:1101:6665:6386 1:N:0:CAATCAGG+CAGAACTG
CGGATCCCCGATCCGTGGACTTGTCAGCGACTGAGGAACAGACACCGCGTAGGCTGAGGGAGCTTGTCACAATATCCTCAGCAGACACCCGTGCAGGAAATGCTCACCGTTAAGTCTGATGACGTGAACGGTCGTACTAAGATGTATAAAAACATCGTGGACGGCAACCATCAGATGGAGCCGGGCATGCCAGAATCCTTCAACGTATTGTTGAAAGAGATTCGTTCGCTGGGTATCAACATCGAACTGGAAGACGAGTAATTCTCGCTCAAACAGGTCACTGC
+
GGGGGGGGGGGGGGGGGGGGGGGGGGGGGGGGGGGGGGGGGGGGGGGGGGGGGGGGGGGGGGGGGGGGGGGGGGGGGGGGGGGGGGGGGGGGGGGGGGGGGGGGGGGGGGGGGGGGGGGGGGGGGGGGGGGGGGGGG7FGGGGGGGGGGGGGGGGGGGGGGGGGGGGGGGGGGGGGGGGGGGGGGGGGGGGGGGGGGGGGGGGGGGGGGGGGGGGGGGGGGGGGGGGGGGGGGFFGGGGGGGFDFFFFF?FFFFF:9EFFA?F>AFFF??>?FF:?:AF7:D<2
@M03461:520:000000000-LPCRK:1:1101:9314:6388 1:N:0:CAATCAGG+CAGAACTG
CGGATCCCCGATCCGTGGACTTGTCAGCGACTGAGGAAACAGACCTTAACACGGCTGAGGAATAGTATTTACGGCGCCTCAGCGGGCTAATATGCAGGAAATGCTCACCGTTAAGTCTGATGACGTGAACGGTCGTACCAAGATGTATAAAAACATCGTGGACGGCAACCATCAGATGGAGCCGGGCATGCCAGAATCCTTCAACGTATTGTTGAAAGAGATTCGTTCGCTGGGTATCAACATCGAACTGGAAGACGAGTAATTCTCGCTCAAACAGGTCA
+
GGGGGGGGGGGGGGGGGGGGGGGGGGGGGGGGGGGGGGGGGGGGGGGGGGGGGGGGGGGGGGGGGGGGGGGGGGGGGGGGGGGGGGGGGGGGGGGGGGGGGGGGGGGGGGGGGGGGGGGGGGGGGGGGGGGGGGGGGGGGGGGGGGGGGGGGGGGGGGGGGGGGGGGGGGGGGGGGGGGGGGGGGGGGGGGGGGGGGGGGGGGGGGGGGGGGGGGGGGGGGGGGGGGGGGGGGFFGGGGGGGFF@FFFFFFFFFFFFFFFFFFFFFFFFFFFFFFFBFFBF
@M03461:520:000000000-LPCRK:1:1101:14903:6390 1:N:0:CAATCAGG+CAGAACTG
CGGATCCCCGATCCGTGGACTTGTCAGCGACTGAGGAAACAGACATCCGCTTAGCTGAGGCATATATGCCTTTAACCCTCAGCAGAACGAAATGCAGGAAATGCTCACCGTTAAGTCTGATGACGTGAACGGTCGTACCAAGATGTATAAAAACATCGTGGACGGCAACCATCAGATGGAGCCGGGCATGCCAGAATCCTTCAACGTATTGTTGAAAGAGATTCGTTCGCTGGGTATCAACATCGAACTGGAAGACGAGTAATTCTCGCTCAAACAGGTCA
+
GGGGGGGGGGGGGGGGGGGGGGGGGGGGGGGGGGGGGGGGGGGGGGGGGGGGGGGGGGGGGGGGGGGGGGGGGGGGGGGGGGGGGGGGGGGGGGGGGGGGGGGGGGGGGGGGGGGGGGGGGGGGGGGGGGGGGGGGGGGGGGGGGGGGGGGGGGGGGGGGGGGGGGGGGGGGGGGGGGGGGGGGGGGGGGGGGGGGGGGGGGGGGGGGGGGGGGGF<FDGGGGGGGFGGGGCE@FGGGGGGGFGFFFFFFFFFFFFB@5BFFDBFFF::B?BDFFF?FF:>
@M03461:520:000000000-LPCRK:1:1101:26617:6409 1:N:0:CAATCAGG+CAGAACTG
CGGATCCCCGATCCGTGGACTTGTCAGCGACTGAGGAAACAGACCACTCGCTGGCTGAGGGAGAATACGGCTTAAACCTCAGCCTTACGAAATGCAGGAAATGCTCACCGTTAAGTCTGATGACGTGAACGGTCGTACCAAGATGTATAAAAACATCGTGGACGGCAACCATCAGATGGAGCCGGGCATGCCAGACTCCTTCAACGTATTGTTGAAAGAGATTCGTTCGCTGGGTATCAACATCGAACTGGAAGACGAGTAATTCTCGTTCAAACAGGTCACTT
+
GCCD@FFF,@:F7CFGC:@FFGCFFGGG7+@CBCEFFFGGGFGG7FF@AFGDGGGFGGGG@F@EGGFGGGEGGDEEG<EBFF8<=EEFFFGGDAGGE<?8FFGF,AEEEFFGGEGGFEFFFEGG:FDDEFGGGEFFGFGGC,5<>CBFGFCFFEFF<FGFG7DFGGG1>>BEC,6?CB:CEFG8BE8=CFGGDFF*>8+<C@9@FEG8CG1=<*<<E:655FFF327**9<EC:?97CF><07<5)85>27)95),25>F:F2>9F<:(4:B>F7:?:<F70:5
@M03461:520:000000000-LPCRK:1:1101:20881:6419 1:N:0:CAATCAGG+CAGAACTG
CGGATCCCCGATCCGTGGACTTGTCAGCGACTGAGGAAACAGACCATTATGAAGCTGAGGAAGTCAAGTACAGACACCTCAGCAGACCGCATTGCAGGAAATGCTCACCGTTAAGTCTGATGACGTGAACGGTCGTACCAAGATGTATAAAAACATCGTGGACGGCAACCATCAGATGGAGCCGGGCATGCCAGAATCCTTCAACGTATTGTTGAAAGAGATTCGTTCGCTGGGTATCAACATCGAACTGGAAGACGAGTAATTCTCGCTCAAACAGGTCA
+
GGGGGGGGGGGGGGGGGGGGGGGGGGGGGGGGGGGGGGGGGGGGGGGGGGGGGGGGGGGGGGGGGGGGGGGGGGGGGGGGGGGGGGGGGGGGGGGGGGGGGGGGGGGGGGGGGGGGGGGGGGGGGGGGGGGGGGGGGGGGGGGGGGGGGGGGGGGGGGGGGGGGGGGGGGGGGGGGGGGGGGGGGGGGGGGGGGGGGGGGGGGGGGGGGGGGGGGGGGGGGGGGGGGGGGGGGFFGGGGGGGFGFFFFFFFFFFFFFFFFFFFFFFFFFFFFFAF:<?FFF
@M03461:520:000000000-LPCRK:1:1101:25864:6423 1:N:0:CAATCAGG+CAGAACTG
CGGATCCCCGATCCGTGGACTTGTCAGCGACTGAGGAAACAGACGTTTTCTATGCTGAGGTTCTCCACTTCCGACGCCTCAGCACTTAAATATGCCGGAAATGCTCACCGTTAAGTCTGATGACGTGAACGGTCGTACCAAGATGTATAAAAACATCGTGGACGGCAACCATCAGATGGAGCCGGGCATGCCAGAATCCTTCAACGTATTGTTGAAAGAGATTCGTTCGCTGGGTATCAACATCGAACTGGAAGACGAGTAATTCTCGCTCAAACAGGTCA
+
GGGGGGGGGGGGGGGGGGGGGGGGGGGGGGGGGGGGGGGGGGGGGGGGGGGGGGGGGGGGGGGGGGGGGGGGGGGGGGGGGGGGGGGGGGGGGGGDCGGGGGGGGGGGGGGGGGGGGGGGGGGGGGGGGGGGGGGGGGGGGGGGGGGGGGGGGGGGGGGGGGGGGGGGGGGGGGGGGGGGGGGGGGGGGGGFFEGGGGGGGGGGGGGGGGGGGGGGGGGGGGGGGGGGGGGGGFFGGGGGGGFGFFFFFF:FFFFFFF3@?FAFFFFBFFFF?232:BF?F
@M03461:520:000000000-LPCRK:1:1101:13062:6438 1:N:0:CAATCAGG+CAGAACTG
CGGATCCCCGATCCGTGGACTTGTCAGCGACTGAGGAAACAGACAAAACAGTAGCTGAGGGGTAGTACAGGGTAAGCCTCAGCTAATTAAACTGCAGGAAATGCTCACCGTTAAGTCTGATGACGTGAACGGTCGTACCAAGATGTATAAAAACATCGTGGACGGCAACCATCAGATGGAGCCGGGCATGCCAGAATCCTTCAACGTATTGTTGAAAGAGATTCGTTCGCTGGGTATCAACATCGAACTGGAAGACGAGTAATTCTCGCTCAAACAGGTCACTT
+
GGGGGDGGFGEFGGGGGGGGGGGGGGGGGGGGEFGGGGGGGGGGGGGGGFFGGGFGGGCDEGFGGGFGGGGGGGGGGGGGGGGFFGGGGGGGGGFGGGDFFFGGGGGGGGEFGGGGGGGGGGGGGGGGGGFFGGGGGGGGFGGGGGGFFDFGGGFGGGGFFGGGGDGGGGGGGGGCGGEFGCGGGGGGGGGGGGGGGGGGGGGFCEF6FCEGGFFGDFFFGGGGGFDGDGGGGBFGGGCGGGFC@FFFFFFF@FFBF>BBBFF4:BAFFFFFFF?:::BDBBF)
@M03461:520:000000000-LPCRK:1:1101:5703:6451 1:N:0:CAATCAGG+CAGAACTG
CGGATCCCCGATCCGTGGACTTGTCAGCGACTGAGGAAACAGACGTCCGGGCAGCTGAGATTCTTTCCCGGAATGCCTCAGCTCTCTACGCTGCAGGAAATGCTCACCGTTAAGTCTGATGACGTGAACGGTCGTACCAAGATGTATAAAAACATCGTGGACGGCAACCATCAGATGGAGCCGGGCATGCCAGAATCCTTCAACGTATTGTTGAAAGAGATTCGTTCGCTGGGTATCAACATCGAACTGGAAGACGAGTAATTCTCGCTCAAACAGGTCACTGC
+
GGGGGGGGGGGGGGGGGGGGGGGGGGGGGGGGGGGGGGGGGGGGGGGGGGGGGGGGGGGGGGGGGGGGGGGGGGGGGGGGGGGGFGGGGGGGGGGGGGGGGGGGGGGGGGGGGGGGGGGGGGGGGGGGGGGGGGFGGGGGGGGFGGGGGGGGGGGGGGGGGGGGGGGGGGGGGGGGGGGGGGGGGGGGGGGGGGGGGGGGGGGGGGGGGGGGGGFGGGGGGGGGGGGGGGGGGFFGGGGGGGFGFFFF@?FFFFFFFF:>AFFFFFFBFFFFFFFB?B?F:BA8
@M03461:520:000000000-LPCRK:1:1101:14303:6464 1:N:0:CAATCAGG+CAGAACTG
CGGATCCCCGATCCGTGGACTTGTCAGCGACTGAGGAAACAGACCCAAAAGAGGCTGAGGACGTTCCGGGTTAGGGCCTCAGCTCGTTGGGATGCAGGAAATGCTCACCGTTAAGTCTGATGACGTGAACGGTCGTACCAAGATGTATAAAAACATCGTGGACGGCAACCATCAGATGGAGCCGGGCATGCCAGAATCCTTCAACGTATTGTTGAAAGAGATTCGTTCGCTGGGTATCAACATCGAACTGGAAGACGAGTAATTCTCGCTCAAACAGGTCA
+
GGGGGGGGGGGGGGGGGGGGGGGGGGGGGGGGGGGGGGGGGGGGGGGGGGGGGGGGGGGGGGGGGGGGGGGGGGGGGGGGGGGGGGGGGGGGGGGGGGGGGGGGGGGGGGGGGGGGGGGGGGGGGGGGGGGGGGGGGGGGGGGGGGGGGGGGGGGGGGGGGGGGGGGGGGGGGGGGGGGGGGGGGGGGGGGGGGGGGGGGGGGGGGGGGGGGGGGGGGGGGGGGGGGGGGDGGBFGGGGGGGFGFFFFFFFFFFFFFDBEFFFFAFFFFFFFFFFFFFF:7
@M03461:520:000000000-LPCRK:1:1101:14765:6478 1:N:0:CAATCAGG+CAGAACTG
CGGATCCCCGATCCGTGGACTTGTCAGCGACTGAGGAAACAGACGAAGCGAGTGCTGAGGATCCCTAGGCATTGATCCTCAGCCTGTAGCACTGCAGGAAATGCTCACCGTTAAGTCTGATGACGTGAACGGTCGTACCAAGATGTATAAAAACATCGTGGACGGCAACCATCAGATGGAGCCGGGCATGCCAGAATCCTTCAACGTATTGTTGAAAGAGATTCGTTCGCTGGGTATCAACATCGAACTGGAAGACGAGTAATTCTCGCTCAAACAGGTCA
+
GGGGGGGGGGGGGGGGGGGGGGGGGGGGGGGGGGGGGGGGGGGGGGGGGGGGGGGGGGGGGGGGGGGGGGGGGGGGGGGGGGGGGGGGGGGGGGGGGGGGGGGGGGGGGGGGGGGGGGGGGGGGGFGGGGGGGGGGGGGGGGGGGGGGGGGGGGGGGGGGGGGGGGGGGGGGGGGGGGGGGGGGGGGGGGGGGGGGGGGGGGGGFEGGGGGGGGGGGGGFFGGFGGGGGGGGGEFGGGGGGGFGFFFFFFFFFF>?BF:EFFFBAFFF??FFFFFFFFFFF
@M03461:520:000000000-LPCRK:1:1101:3868:6493 1:N:0:CAATCAGG+CAGAACTG
CGGATCCCCGATCCGTGGACTTGTCAGCGACTGAGGAAACAGACTGTGTATCTGCTGAGGACTCATAAACAAGACACCTCAGCTAGTGATCGTGCAGGAAATGCTCACCGTTAAGTCTGATGACGTGAACGGTCGTACCAAGATGTATAAAAACATCGTGGACGGCAACCATCAGATGGAGCCGGGCATGCCAGAATCCTTCAACGTATTGTTGAAAGAGATTCGTTCGCTGGGTATCAACATCGAACTGGAAGACGAGTAATTCTCGCTCAAACAGGTCACTT
+
GGGGGGGGGGGGGGGGGGDGGGGGGGGGGGGGGGGGGGGGGGGGGGGGGGGGGGGGGGGGGGGGGGFGGGGGGGGGGGGGGGGGGGGGGGGGGGGGGGGGGGGGGGGGGGGGGGGGGGGGGGGGGGGGGGGGGGGGGGGGGGGGGGGGGGGGGCFGGGGGGGGGGDFGGGGGGGGGGGGFGGGGGGGGGGGGGGG6>FCGFGGGGGG@CGGGGGCFGGGGGGGGGGGGGGGGGFFGGDGFGGFGFFFFFFFF45>BBFFFBFB<BFFFFFFF?BFFFFF?:DF)
@M03461:520:000000000-LPCRK:1:1101:9435:6528 1:N:0:CAATCAGG+CAGAACTG
CGGATCCCCGATCCGTGGACTTGTCAGCGACTGAGGAAACAGACGGTGCATGTGCTGAGGCGGTAGATCCTAAGCTCCTCAGCATGATCCCGTGCAGGAAATGCTCACCGTTAAGTCTGATAACGTGAACGGTCGTACCAAGATGTATAAAAGCATCGTGGACGGCAACCATCAGATGGAGCCGGGCATGCCAGAATCCTTCAACGTATTGTTGAAAGAGATTCGTTCGCTGGGTATCAACATCGAACTGGAAGACGAGTAATTCTCGCTCAAACAGGTCA
+
GGGGGGGGGGGGGGGGGGGGGGGGGGGGGGGGGGGGGGGGGGGGGGGGGGGGGGGGGGGGGGGGGGGGGGGGGGGGGGGGGGGGGGGGGGGGGGGGGGGGGGGGGGGGGGGGGGGGGGGGG<FGGGGGGGGGGGGGGGGGGGGGGGGGGGGGGGGGGGGGGGGGGGGGGGGGGGGGGGGGGGGGGGGGGGGGGGGGGGGGGGGGGGGGGGGGGGGGGGGGGGGGGGGGGGGGGFFGGGGGGGFGFFFFFFFFFFFFFFFFFFFFAFFFFFFFFFFFFFF>?
@M03461:520:000000000-LPCRK:1:1101:14891:6532 1:N:0:CAATCAGG+CAGAACTG
CGGATCCCCGATCCGTGGACTTGTCAGCGACTGAGGAAACAGACACAGATACAGCTGAGGCGCAACAAGTATTGGTCCTCAGCTCTATTTCATGCAGGAAATGCTCACCGTTAAGTCTGATGACGTGAACGGTCGTACCAAGATGTATAAAAACATCGTGGACGGCAACCATCAGATGGAGCCGGGCATGCCAGAATCCTTCAACGTATTGTTGAAAGAGATTCGTTCGCTGGGTATCAACATCGAACTGGAAGACGAGTAATTCTCGCTCAAACAGGTCA
+
GGGGGGGGGGGGGGGGGGGGGGGGGGGGGGGGGGGGGGGGGGGGGGGGGGGGGGGGGGGGGGGGGGGGGGGGGGGGGGGGGGGGGGGGGGGGGGGGGGGGGGGGGGGGGGGGGGGGGGGGGGGGGGGGGGGGGGGGGGGGGGGGGGGGGGGGGGGGGGGGGGGGGGGGGGGGGGGGGGGGGGGGGGGGGGGGGGGGGGGGGGGFGGGGGGGGGGGGGGGGGGGGGGGGGGGEGFFGGGGGGGFGFFFFFFFFFFFFFFFFFFFFFFFFFFFFFFFFFFFFF
@M03461:520:000000000-LPCRK:1:1101:9655:6532 1:N:0:CAATCAGG+CAGAACTG
CGGATCCCCGATCCGTGGACTTGTCAGCGACTGAGGAAACAGACCCTTATTATGCTGAGGTCCAATTTGTGTAACACCTCAGCTAGTGATACTGCAGGAAATGCTCACCGTTAAGTCTGATGACGTGAACGGTCGTACCAAGATGTATAAAAACATCGTGGACGGCAACCATCAGATGGAGCCGGGCATGCCAGAATCCTTCAACGTATTGTTGAAAGAGATTCGTTCGCTGGGTATCAACATCGAACTGGAAGACGAGTAATTCTCGCTCAAACAGGTCA
+
GGGGGGGGGGGGGGGGGGGGGGGGGGGGGGGGGGGGGGGGGGGGGGGGGGGGGGGGGGGGGGGGGGGGGGGGGGGGGGGGGGGGGGGGGGGGGGGGGGGGGGGGGGGGGGGGGGGGGGGGGGGGGGGGGGGGGGGGGGGGGGGGGGGGGGGGGGGGGGGGGGGGGGGGGGGGGGGGGGGGGGGGGGGGGGGGGGGGGGGGGGGGGGGGGGGGGGGGGGGGGGGGGGGGGGGGGFFGGGGGGGFGDFFFFFFFFFFFFFFFFFDFFFFB?B:0?FFFFFF?F
@M03461:520:000000000-LPCRK:1:1101:26423:6534 1:N:0:CAATCAGG+CAGAACTG
CGGATCCCCGATCCGTGGACTTGTCAGCGACTGAGGAAACAGACGTGGAGTGTGCTGAGGATCAGCGCATAGTAACCCTCAGCGCCAACCGGTGCAGGAAATGCTCACCGTTAAGTCTGATGACGTGAACGGTCGTACCAAGATGTATAAAAACATCGTGGACGGCAACCATCAGATGGAGCCGGGCATGCCAGAATCCTTCAACGTATTGTTGAAAGAGATTCGTTCGCTGGGTATCAACATCGAACTGGAAGACGAGTAATTCTCGCTCAAACAGGTCA
+
GGGGGGGGGGGGGGGGGGGGGGGGGGGGGGGGGGGGGGGGGGGGGGGGGGGGGGGGGGGGGGGGGGGGGGGGGGGGGGGGGGGGGGGGGGGGGGGGGGGGGGGGGGGGGGGGGGGGGGGGGGGGGGGGGGGGGGGGGGGGGGGGGGGGGGGGGGGGGGGGGDGGGGGGGGGGGGGGGGGGGGGGGGGGGGGGGGGGGGGGGGGFGGGGGGGGGGGGGGGGGGGGGGGGGGGGGFFGGGGGGGFGFFFFFDFFFFFFFFFFFFFFFFFFFF?F?<???FFFF
@M03461:520:000000000-LPCRK:1:1101:9976:6547 1:N:0:CAATCAGG+CAGAACTG
CGGATCCCCGATCCGTGGACTTGTCAGCGACTGAGGAAACAGACGTGGTATTTGCTGAGGTACCATTTAAAAGAACCCTCAGCATTCACAGATGCAGGAAATGCTCACCGTTAAGTCTGATGACGTGAACGGTCGTACCAAGATGTATAAAAACATCGTGGACGGCAACCATCAGATGGAGCCGGGCATGCCAGAATCCTTCAACGTATTGTTGAAAGAGATTCGTTCGCTGGGTATCAACATCGAACTGGAAGACGAGTAATTCTCGCTCAAACAGGTCA
+
GGGGGGGGFGGGGGGGGGGGGGGGGGGGGGGGGGGGGGGGGGGGGGGEGGGGGGGGGGGGGGGGGGGGGGGGGGGGGGGGGGGGGGGGGGGGGGGGGGGGGGGGGGGGGGGGGGGGGGGGGGGGGGGGGGGGGGGGGGGGGGGGGGGGGGGGGGGGGGGGGGGGGGGGGGGGGGGGGGGGGGGGGEDGGFGGGGGGGGGGGGGGGGGGGGGGGGCCFGGGGGGGGGGGDGGGGFFGGGGGGGFD@F?FF?F?FF::BFFFFFFFFFFF?FF><ABBFFA42
@M03461:520:000000000-LPCRK:1:1101:12931:6556 1:N:0:CAATCAGG+CAGAACTG
CATCGCTGACGATTAACCGGATCCCCGATCCGTGGACTTGTCAGCACTGAGGAAACAACAGCGACACCGCTGAGGCCGGACTTGAATCACCCTCAGCTAGTCAATATGCAGGAAATGCTCACCGTTAAGTCTGATGACGTGAACGGTCGTACCAAGATGTATAAAAACATCGTGGACGGCAACCATCAGATGGAGCCGGGCATGCCAGAATCCTTCAACGTATTGTTGAAAGAGATTCGTTCGCTGGGTATCAACATCGAACTGGAAGACGAGTAATTCTCGCTCAAACAGGTCA
+
CCCCCGFGGGGG-EFGGGGGGGGGGGGGGGGGGGGGGGGGGGGGGGGGGGGGGGGGGGGGGGGGGGGGGGGGGGGGGGGGGGGGGGGGGGGGGGGGGGGGGGGGGGGGGGGGGGGGGGFGGGGGGGGGGGGGGGGGGGGGGGGGGEGGGGGGGGGGGGGGGGGGGGGGGGGGGGGGGGGGGGGGGGGGGGGGGGGGGGGGGGGGGGGGGGGGGGGGGGGGGGGGGGGGGGGGGGGGGGGGGGGGG3>CGGFFGGGGGGDFCFFFFF?4;FEF>BFF?4@>DBF<?BFFFFFFF?:
@M03461:520:000000000-LPCRK:1:1101:10104:6596 1:N:0:CAATCAGG+CAGAACTG
CGGATCCCCGATCCGTGGACTTGTCAGCGACTGAGGAAACAGACGGAGTCTCTGCTGAGGCAGTTTACATTGACGACCTCAGCGACCGCGACTGCAGGAAATGCTCACCGTTAAGTCTGATGACGTGAACGGTCGTACCAAGATGTATAAAAACATCGTGGACGGCAACCATCAGATGGAGCCGGGCATGCCAGAATCCTTCAACGTATTGTTGAAAGAGATTCGTTCGCTGGGTATCAACATCGAACTGGAAGACGAGTAATTCTCGCTCAAACAGGTCA
+
GGGGGGGGGGGGGGGGGGGGGGGGGGGGGGGGGGGGGGGGGGGGGGGGGGGGGGGGGGGGGGGGGGGGGGGGGGGGGGGGGGGGGGGGGGGGGGGGGGGGGGGGGGGGGGGGGGGGGGGGGGGGGGGGGGGGGGGGGGGGGGGGGGGGGGGGGGGGGGGGGGGGGGGGGGGGGGGGGGGGGGGGGGGGGGGGGGGFGGGGGGGGGGGGGGGGGGGGGGGGGGGGGGGGGGGGGFFGGGGGGGFGFFFFFFF?FFFF<BDFFFFFFFFFFFFFFFFFFFFBF
@M03461:520:000000000-LPCRK:1:1101:20897:6600 1:N:0:CAATCAGG+CAGAACTG
CGGATCCCCGATCCGTGGACTTGTCAGCGACTGAGGAAACAGACAATCGGTACGCTGAGGGGGGAAATTTGCTGCACCTCAGCGAGAAGTGATGCAGGAAATGCTCACCGTTAAGTCTGATGACGTGAACGGTCGTACCAAGATGTATAAAAACATCGTGGACGGCAACCATCAGATGGAGCCGGGCATGCCAGAATCCTTCAACGTATTGTTGAAAGAGATTCGTTCGCTGGGTATCAACATCGAACTGGAAGACGAGTAATTCTCGCTCAAACAGGTCA
+
GGGGGGGGGGGGGGGGGGGGGGGGGGGGGGGGGGGGGGGGGGGGGGGGGGGGGGGGGGGGGGDGGGGGGGGGGGGGGGGGGGGGGGGGGGGGGGGGGGGGGGGGGGGGGGGGGGGGGGGGGGGGGGGGGGGGGGGGGGGGGGGGGGGGGGGGGGGGGGGGGGGGGGGGGGGGGGGGGGGGGGGGGGGGGGGGGGGGGGGGGGGGGGGGGGGGGDFGGGGGGFGGGGGGGGGGGFFGGGGGGF@GFFFFFFFFFFFFBFFFFFFFFFFFFFFFFFFFFFF?F
@M03461:520:000000000-LPCRK:1:1101:25318:6630 1:N:0:CAATCAGG+CAGAACTG
CGGATCCCCGATCCGTGGACTTGTCAGCGACTGAGGAAACAGACGCATCAAACGCTGAGGCGGTAACTCGATCAATCCTCAGCCTGTTGCCCTGCAGGAAATGCTCACCGTTAAGTCTGATGACGCGAACGGTCGTACCAAGATGTATAAAAACATCGTGGACGGCAACCATCAGATGGAGCCGGGCATGCCAGAATCCTTCAACGTATTGTTGAAAGAGATTCGTTCGCTGGGTATCAACATCGAACTGGAAGACGAGTAATTCTCGCTCAAACAGGTCA
+
GGGGGGGGGGGGGGGGGGGGGGGGGGGGGGGGGGGGGGGGGGGGGGGGGGGGGGGGGGGGGGGGGGGGGGGGGGGGGGGGGGGGGGGGGGGGGGGGGGGGGGGGGGGGGGGGGGGGGGGGGGGGG7FFGGGGGGGGGGGGGGGGGGGGGGGGGGGGGGGGGGGGGGGGGGGGGGGGGGGGGGGGGGGGGGGGGGGGGGGGGGGGGGFFFGGGGGGGGGFFGGGGGGGGGGGGGFFGGGGGGGFGDFFFFFFFFFFFFFBB?FBFFFFFFBFFFFFFFFFFF
@M03461:520:000000000-LPCRK:1:1101:10493:6636 1:N:0:CAATCAGG+CAGAACTG
CGGATCCCCGATCCGTGGACTTGTCAGCGACTGAGGAAACAGACATACAATTGGCTGAGGCAAACAATCAATGTATCCTCAGCCTTTCTCACTGCAGGAAATGCTCACCGTTAAGTCTGATGACGTGAACGGTCGTACCAAGATGTATAAAAACATCGTGGACGGCAACCATCAGATGGAGCCGGGCATGCCAGAATCCTTCAACGTATTGTTGAAAGAGATTCGTTCGCTGGGTATCAACATCGAACTGGAAGACGAGTAATTCTCGCTCAAACAGGTCA
+
GGGGGGGFFGGGGGGGGGGGGGGGGGGGGGGGGGGGGGGGGGGGGGGGGGGGGGGGGGGGGGGGGGGGGGGGGGGGGGGGGGGGGGGGGGGGGGGGGGGGGGGGGGGGGGGGGGGGGGGGGGGGGGGGGGGGGGGGGGGGGGGGGGGGGGGGGGGGGGGGGGGGGGGGGGGGGGGGGGGGGGGGGGGGGGGGGGGGGGGGGGGGGGGGGGGGGGGGGGGGGGGGGGGGGGGGGFFGGGGGGGFGFFFFFFFFFFFFFD3>?FFFFFFFFFFFFFFFFFF?F
@M03461:520:000000000-LPCRK:1:1101:13591:6654 1:N:0:CAATCAGG+CAGAACTG
CGGATCCCCGATCCGTGGACTTGTCAGCGACTGAGGAAACAGACATTCTTTAGGCTGAGGGATCCTCTAAAGATTCCCTCAGCATCCACGGGTGCAGGAAATGCTCACCGTTAAGTCTGATGACGTGAACGGTCGTACCAAGATGTATAAAAACATCGTGGACGGCAACCATCAGATGGAGCCGGGCATGCCAGAATCCTTCAACGTATTGTTGAAAGAGATTCGTTCGCTGGGTATCAACATCGAACTGGAAGACGAGTAATTCTCGCTCAAACAGGTCACTT
+
GGGGGGGGGGGGGGGGGGGGGGGGGGGGGGGGGGGGGGGGGGGGGGGGGGGGGGGGGGGGGGGGGGGGGGGGGGGGGGGGGGGGGGGGGGGGGGGGGGGGGGGGGGGGGGGGGGGGGGGGGGGGGGGGGGGGGGGGGGGGGGFGGGGGGGGGGGGGGGGGGGGGGGGGGGGGGGGGGGGGGGGGGGGGGGGGGGGGGGGGGGGGGDGGGGGGGGGGGGGGGGGGGGGGGGGGGFFGGGGGGGF<:@FFFFFFFFFFFFFFFFFFFFFFFFFFFA71:BB?DFF)
@M03461:520:000000000-LPCRK:1:1101:26322:6658 1:N:0:CAATCAGG+CAGAACTG
CGGATCCCCGATCCGTGGACTTGTCAGCGACTGAGGAAACAGACTTCTGCATCGCTGAGGGTGGGTAAGCCACGCCCTCAGCTCACCGATGTGCAGGAAATGCTCACCGTTAAGTCTGATGACGTGAACGGTCATACCAAGATGTATAAAAACATCGTGGACGGCAACCATCAGATGGAGCCGGGCATGCCAGAATCCTTCAACGTATTGTTGAAAGAGATTCGTTCGCTGGGTATCAACATCGAACTGGAAGACGAGTAATTCTCGCTCAAACAGGTCACTGC
+
FGGGFCGACFFFGGGGGGEGGFFFGGEEGGC@BFGDGGGGGFFGEGFGGGGGGGGGGGGGEGGGGGGGGDGGGGGDFGGDEFGGGGGGGGGEGGGGGGGGGGGFGGGGGGGGGGFGFGGGGGGGFEFFGFGEGGGGGGGGFGGFFDFGGAFGGGFGGGGGGGGGGGGGFGGGGGGGGGGGGGGGGGGGGGGGGGGFGGGGFGFFGGGGGDE?FGGGGGFG@FFGGGGGGGDGGFFGGG>9CGFG?FFFF:@FFFFF9F>FDF29643:0,2<<???6A:B?FF2
@M03461:520:000000000-LPCRK:1:1101:26947:6671 1:N:0:CAATCAGG+CAGAACTG
CGGATCCCCGATCCGTGGACTTGTCAGCGACTGAGGAAACAGACAGGTTCTCCGCTGAGGATAAATCTCTGCGTCACCTCAGCGGACGGTACTGCAGGAAATGCTCACCGTTAAGTCTGATGACGTGAACGGTCGTACCAAGATGTATAAAAACATCGTGGACGGCAACCATCAGATGGAGCCGGGCATGCCAGAATCCTTCAACGTATTGTTGAAAGAGATTCGTTCGCTGGGTATCAACATCGAACTGGAAGACGAGTAATTCTCGCTCAAACAGGTCA
+
GGGGDCDF8FECGGGGGGGGGGGGGGGGGGGFCGGFGGFGF@FFGFGGGGGGFGDCFEFG=FFFFG<FGGGGCFEFGFFGCEGCCEFGGGGGCDEGGGDGGGFGA<EFGGGGGGGFGGFCGGGFEECFFGGGGGCCEFEGFAF<FEFGGGGGGEGCFGGGCGCFEGGGGGGGF9BGGGDFFGGEGGGGF>GGGGGGG?CDGGFGGDFFCC<9AFGG?FGG:DF7<77CDCGGG:@FFC>>FC?GFFFFF?6@FFFBBFBEBFA<<@<00829<A>??FA?B
@M03461:520:000000000-LPCRK:1:1101:22123:6679 1:N:0:CAATCAGG+CAGAACTG
CGGATCCCCGATCCGTGGACTTGTCAGCGACTGAGGAAACAGACTTAACGGTCGTACCAAGATGTATAAAAACATCGTGGACGGCAACCATCAGATGGAGCCGGGCATGCCAGAATCCTTCAACGTATTGTTGAAAGAGATTCGTTCGCTGGGTATCAACATCGAACTGGAAGACGAGTAATTCTCGCTCAAACAGGTCACTGCTGTCGGGTTAAAACCCGGCAGCGGATTGTGCTAACTCCGACGGGAGCAAATCCGTGAAAGATTTATTAAAGTTT
+
GGGGGGGGGGGGGGGGGGGGGGGGGGGGGGGGGGGGGGGGGGGGGGGGGGGGGGGGGGGGGGGGGGGGGGGGGGGGGGGGGGGGGGGGGGGGGGGGGGGGGGGGGGGGGGGGGGGGGGGGGGGGGGGGGGGGGGGGGGGGGGGGGGGGGGGGGGGGGGGGGGGGGGGGGGGGGGGGGGGGGGGGGGGGGGGGGGGGGGGGGGGGGGGGGGGGGGGGGGGGGGGGGGGGCDCGGFFGGGGGGGFGFFFFFFFFFFFFFFFFFFFFFFFFFF>ABBFFFA
@M03461:520:000000000-LPCRK:1:1101:14447:6696 1:N:0:CAATCAGG+CAGAACTG
CGGATCCCCGATCCGTGGACTTGTCAGCGACTGAGGAAACAGACCAAATGGGGGCTGAGGAGTTACGGCTATGCCCCTCAGCGATATCTTGTGCAGGAAATGCTCACCGTTAAGTCTGATGACGTGAACGGTCGTACCAAGATGTATAAAAACATCGTGGACGGCAACCATCAGATGGAGCCGGGCATGCCAGAATCCTTCAACGTATTGTTGAAAGAGATTCGTTCGCTGGGTATCAACATCGAACTGGAAGACGAGTAATTCTCGCTCAAACAGGTCACTGC
+
GGGGDFFCFGGGGGGGGGGGGGGGGGGGGGGGEGGCEGGGEGGGGGGCFGGGGGGGFDFGGGGGGGGGGGGGGGGGFGGGGGGDFEFFGGGGGGGGGGGGGGGGFFGGGGGGFFFFGGGGGGGGGGGGGGGGGGGDGGGFEGGGGGFGGCGEGGGDEGCFGGGGGGGGGGGGGFFGFFCFFGEGEE*99CGGGGGGFGGGGGGGCG<FFGCFG*CGFG6DGFF52CGDGGG*:<BG>FGG6DF<?5@@*85F@FF69B).69:4<B:B?6><A21368,:?F62
@M03461:520:000000000-LPCRK:1:1101:16953:6707 1:N:0:CAATCAGG+CAGAACTG
CGGATCCCCGATCCGTGGACTTGTCAGCGACTGAGGAAACAGACTTTTTCAAAGCTGAGGGTTAAGGCCGAGTTAGCCTCAGCTAAGCGTTATGCAGGAAATGCTCACCGTTAAGTCTGATGACGTGAACGGTCGTACCAAGATGTATAAAAACATCGTGGACGGCAACCATCAGATGGAGCCGGGCATGCCAGAATCCTTCAACGTATTGTTGAAAGAGATTCGTTCGCTGGGTATCAACATCGAACTGGAAGACGAGTAATTCTCGCTCAAACAGGTCA
+
GGGGGDFEFEGGGGGGGGGGGGGGGGGGGGGGCFGGGGGGGGGGGGGGGGGGGGGFGGGGDGGGGGGGGGGGGGGGGGGEFGGGGGGGFCFFGGGGFGGGGGGGGGGCFGFGEGGGGGGGGGGFGFFGFGGGGGEGGGGGGGGFGFGGGCFGGGGGGGGGFGGGGGGEFDGFGGGGGGGGGGGGGGDGFGGGGGGFGFGG7EFFG=FFGGGEFD?ECFGGGGFDCDFGGGDEC>FGFFGGGGFGBFFFF?@FF@@B:FBBBFD94@A??:BF<B??F:BB?
@M03461:520:000000000-LPCRK:1:1101:10987:6718 1:N:0:CAATCAGG+CAGAACTG
CGGATCCCCGATCCGTGGACTTGTCAGCGACTGAGGAAACAGACTGGTAAGGAGCTGAGGTCAATAGTGAATCTAGCCTCAGCCCTGACCTATGCAGGAAATGCTCACCGTTAAGTCTGATGACGTGAACGGTCGTACCAAGATGTATAAAAACATCGTGGACGGCAACCATCAGATGGAGCCGGGCATGCCAGAATCCTTCAACGTATTGTTGAAAGAGATTCGTTCGCTGGGTATCAACATCGAACTGGGAGACGAGTAATTCTCGCTCAAACAGGTCA
+
GGGGGGGGGGGGGGGGGGGGGGGGGGGGGGGGGGGGGGGGGGGGGGGGGGGGGGGGGGGGGGGGGGGGGGGGGGGGGGGGGGGGGGGGGGGGGGGGGGGGGGGGGGGGGGGGGGGGGGGGGGGGGGGGGGGGGGGGGGGGGGGGGGGGGGGGGGGGGGGGGGGGGGGGGGGGGGGGGGGGGGGGGGGGGGGGGGGGGGGGGGGGGGGGGGGGGGGGGGGGGGGFGGGGGGGGGFFDGGGGGGFGFFFFFFFFFFFFFFFEFFFFFFFFFB?FFFFFFFFFF
@M03461:520:000000000-LPCRK:1:1101:25228:6719 1:N:0:CAATCAGG+CAGAACTG
CGGATCCCCGATCCGTGGACTTGTCAGCGACTGAGGAAACAGACTGAAATTATGCTGAGGTGAGAGATACGGACTTCCTCAGCCCCTCAAAGTGCAGGAAATGCTCACCGTTAAGTCTGATGACGTGAACGGTCGTACCAAGATGTATAAAAACATCGTGGACGGCAACCATCAGATGGAGCCGGGCATGCCAGAATCCTTCAACGTATTGTTGAAAGAGATTCGTTCGCTGGGTATCAACATCGAACTGGAAGACGAGTAATTCTCGCTCAAACAGGTCACTC
+
GGGGGGGGGGGGGGGGGGGGGGGGGGGGGGGGGGGGGGGGGGGGGGGGGGGGGGGGGGGGGGGGGGGGGGGFGGGGGGGGGGGGDGFGGGGGGGGGGGGGGGGGGGGGGGGGGGGGGGGGGGGGGGGGGGGGGGGGGGGGGGGGGGGGGGGGGGGGGGGFGGGGGGGGGGGGGGGGGGGGGGGGGGGGGGGGGGGGGGGGGGGGGGGGGGGGGGGGGGGGGGGGGGGGGGGGGFFGGGGGGGFFFFFFFFFFFFFFFE3B?FFFFFAFFFF>?AF(8?<2:?A)
@M03461:520:000000000-LPCRK:1:1101:19797:6742 1:N:0:CAATCAGG+CAGAACTG
CGGATCCCCGATCCGTGGACTTGTCAGCGACTGAGGAAACAGACTTGGTCACAGCTGAGGATACCTTGAGTATGTTCCTCAGCTACGTATGCTGCAGGAAATGCTCACCGTTAAGTCTGATGACGTGAACGGTCGTACCAAGATGTATAAAAACATCGTGGACGGCAACCATCAGATGGAGCCGGGCATGCCAGAATCCTTCAACGTATTGTTGAAAGAGATTCGTTCGCTGGGTATCAACATCGAACTGGAAGACGAGTAATTCTCGCTCAAACAGGTCA
+
GGGGGGGGGGGGGGGGGGGGGGGGGGGGGGGGGGGGGGGGGGGGGGGGGGGGGGGGGGGGGGGGGGGGGGGGGGGGGGGGGGGGGGGGGGGGGGGGGGGGGGGGGGGGGGGGGGGGGGGGGGGGGGGGGGGGGGGGGGGGGGGGGGGGGGGGGGGGGGGGGGGGGGGGGGGGGGGGGGGGGGGGGGGGGGGGGGGGGGGGGGGGGGGGGGGGGGGGGGGGGGGGGGGGGGGGGFFGGGGFGGFGFFFFFFFFFFFFFFFFFFFFFFFFFFFFDFFFFFFFF
@M03461:520:000000000-LPCRK:1:1101:6308:6771 1:N:0:CAATCAGG+CAGAACTG
CGGATCCCCGATCCGTGGACTTGTCAGCGACTGAGGAAACAGACACATTTTTAGCTGAGGCCTTGCGCCTGACTCGCCTCAGCCTATTCTGTTGCAGGAAATGCTCACCGTTAAGTCTGATGACGTGAACGGTCGTACCAAGATGTATAAAAACATCGTGGACGGCAACCATCAGATGGAGCCGGGCATGCCAGAATCCTTCAACGTATTGTTGAAAGAGATTCGTTCGCTGGGTATCAACATCGAACTGGAAGACGAGTAATTCTCGCTCAAACAGGTCA
+
GGGGGGGGGGGGGGGGGGGGGGGGGGGGGGGGGGGGGGGGGGGGGGGGGGGGGGGGGGGGGGGGGGGGGGGGGGGGGGGGGGGGGGGGGGGGGGGGGGGGGGGGGGGGGGGGGGGGGGGGGGGGGGGGGGGGGGGGGGGGGGGGGGGGGGGGGGGGGGGGGGGGGGGGGGGGGGGGGGGGGGGGGGGGGGGGGGGGGGGGGGGGGGGGFGGGGGGGGGGGGGGGGGGGGDGGGFFGGGGGGGFGEFFFFFFFFFFFFF>7:FFFFF>?FFFFFFB?BFFFF
@M03461:520:000000000-LPCRK:1:1101:8102:6791 1:N:0:CAATCAGG+CAGAACTG
CGGATCCCCGATCCGTGGACTTGTCAGCGACTGAGGAAACAGACTGAATTCATGCTGAGGGCGAACCCGAAACACCCCTCAGCGTACGAAGATGCAGGAAATGCTCACCGTTAAGTCTGATGACGTGAACGGTCGTACCAAGATGTATAAAAACATCGTGGACGGCAACCATCAGATGGAGCCGGGCATGCCAGAATCCTTCAACGTATTGTTGAAAGAGATTCGTTCGCTGGGTATCAACATCGAACTGGAAGACGAGTAATTCTCGCTCAAACAGGTCA
+
GGGGGGGGGGGGGGGGGGGGGGGGGGGGGGGGGGGGGGGGGGGGGGGGGGGGGGGGGGGGGGGGGGGGGGGGGGGGGGGGGGGGGGGGGGGGGGGGGGGGGGGGGGGGGGGGGGGGGGGGGGGGGGGGGGGGGGGGGGGGGGGGGGGGGGGGGGGGGGGGGGGGGGGGGGGGGGGGGGGFGGGGGGGGGGGGGGGGGGGGGGGGGGGFGGGGGGGCF7FGGGGFGG<FGGGGGFFGGGGGGGFGFFFFFF@FFFFFFFFFFFFFFFFBFFF;?ABFFFA::
@M03461:520:000000000-LPCRK:1:1101:17508:6801 1:N:0:CAATCAGG+CAGAACTG
CGGATCCCCGATCCGTGGACTTGTCAGCGACTGAGGAAACAGACCCCCCTGTAGCTGAGGATGCTTACTAAGCAGGCCTCAGCATATAGAAATGCAGGAAATGCTCACCGTTAAGTCTGATGACGTGAACGGTCGTACCAAGATGTATAAAAACATCGTGGACGGCAACCATCAGATGGAGCCGGGCATGCCAGAATCCTTCAACGTATTGTTGAAAGAGATTCGTTCGCTGGGTATCAACATCGAACTGGAAGACGAGTAATTCTCGCTCAAACAGGTCACTC
+
GGGGGGGGGGGGGGGGGGGGGGGGGGGGGGGGGGGGGGGGGGGGGGGGGGGGGGGGGGGGGGGGGGGGGGGFGGGGGGGGGGGFGGGGGGGGGGGGGGGGGGGGGGGGGGGGGGGGGGGGGGGGGGGGGGGGGGGGGGGGGGGGGGGGGGGGGGGGGGGGGGGGGGGGGGGGGGGGGGGGGGGGGGGGGGGGGGFFGGGGGGGGGGGGGGGGGGGGFGGGGGGGGFGGGGGGGBFGGGGGGGFGEFFFFFFFFFFFBFEFFFFFFFFFFFFFFAFBFFA4:BF)
@M03461:520:000000000-LPCRK:1:1101:27336:6827 1:N:0:CAATCAGG+CAGAACTG
CGGATCCCCGATCCGTGGACTTGTCAGCGACTGAGGAAACAGACTCCGTTAGAGCTGAGGTTCCTCGGCCCCCGAACCTCAGCGGAAGAGTGTGCAGGAAATGCTCACCGTTAAGTCTGATGACGTGAACGGTCGTACCAAGATGTATAAAAACATCGTGGACGGCAACCATCAGATGGAGCCGGGCATGCCAGAATCCTTCAACGTATTGTTGAAAGAGATTCGTTCGCTGGGTATCAACATCGAACTGGAAGACGAGTAATTCTCGCTCAAACAGGTCA
+
GGGGGGGGGGGGGGGGGGGGGGGGGGGGGGGGGGGGGGGGGGGGGGGGGGGGGGGGGGGGGGGGGGGGGGGGGGGGGGGGGGGGGGGGGGGGGGGGGGGGGGGGGGGGGGGGGGGGGGGGGGGGGGGGGGGGGGGGGGGGGGGGGGGGGGGGGGGGGGGGGGGGGGGGGGGGGGGGGGGGGGGGGGGGGGGGGGGGGGGGGGGGGGGGGGGGGGGGGGGGGGGGGGGGGGGGGFFGGGGGGF@FEFFFFFFFFFFFFFFFFFFFFFFFFFFFFFFFFFA?F
@M03461:520:000000000-LPCRK:1:1101:7354:6835 1:N:0:CAATCAGG+CAGAACTG
CGGATCCCCGATCCGTGGACTTGTCAGCGACTGAGGAAACAGACTTATTATGAGCTGAGGAGCGCAACTCCATTACCCTCAGCTGCACATAATGCAGGAAATGCTCACCGTTAAGTCTGATGACGTGAACGGTCGTACCAAGATGTATAAAAACATCGTGGACGGCAACCATCAGATGGAGCCGGGCATGCCAGAATCCTTCAACGTATTGTTGAAAGAGATTCGTTCGCTGGGTATCAACATCGAACTGGAAGACGAGTAATTCTCGCTCAAACAGGTCA
+
GGGGGGGGGGGGGGGGGGGGGGGGGGGGGGGGGGGGGGGGGGGGGGGGGGGGGGGGGGGGGGGGGGGGGGGGGGGGGGGGGGGGGGGGGGGGGGGGGGGGGGGGGGGGGGGGGGGGGGGGGGGGGGGGGGGGGGGGGGGGGGGGGGGGGGGGGGGGGGGGGGGGGGGGGGGGGGGGGGGGGGGGGGGGGGGGGGGGGGGGGGGGGGGGGGGGGGGGGGGGGGGGGGGFGGGGGFFGGGGGGGFGFFFFFFFFFFFFFFBFFFFFBFFFFFFFB>?F?BF?F
@M03461:520:000000000-LPCRK:1:1101:4659:6852 1:N:0:CAATCAGG+CAGAACTG
CGGATCCCCGATCCGTGGACTTGTCAGCGACTGAGGAAACAGACTATAAGTCAGCTGAGGCATAACCTATCACGACCCTCAGCAATCCGAACTGCAGGAAATGCTCACCGTTAAGTCTGATGACGTGAACGGTCGTACCAAGATGTATAAAAACATCGTGGACGGCAACCATCAGATGGAGCCGGGCATGCCAGAATCCTTCAACGTATTGTTGAAAGAGATTCGTTCGCTGGGTATCAACATCGAACTGGAAGACGAGTAATTCTCGCTCAAACAGGTCACTT
+
GGGGGGGGGGGGGGGGGGGGGGGGGGGGGGGGGGGGGGGGGGGGGGGGGGGGGGGGGGGGGGGGGGGGGGGGGGGGGGGGGGGGGGGGGGGGGGGGGGGGGGGGGGGGGGGGGGGGGGGGGGGGGGGGGGGGGGGGGGGGGGGGGGGGGGGGGGGGGGGGGGGGGGGGGGGGGGGGGGGGGGGGGGGGGGGGGGGGGGGGGGGGGGGGGGGGGGGGGGGGGDGGGGGGGGGGGFFC<FCFG47CB@FFFFF?FFF?F@3>?=AA)9ABB?B>?AFFBBF>>?F)
@M03461:520:000000000-LPCRK:1:1101:13953:6880 1:N:0:CAATCAGG+CAGAACTG
CGGATCCCCGATCCGTGGACTTGTCAGCGACTGAGGAAACAGACTAAAACATAGCTGAGGGTTTCTTACCTACAGGCCTCAGCTTGCGGAATTGCAGGAAATGCTCACCGTTAAGTCTGATGACGTGAATGGTCGTACCAAGATGTATAAAAACATCGTGGACGGCAACCATCAGATGGAGCCGGGCATGCCAGAATCCTTCAACGTATTGTTGAAAGAGATTCGTTCGCTGGGTATCAACATCGAACTGGAAGACGAGTAATTCTCGCTCAAACAGGTCACTT
+
GGGGGGGGGGGGGGGGGGGGGGGGGGGGGGGGDGGGGGGGGGGGGGGGGGGGGGGGGGGGGGGGGGGGGGGGGGGGGGGGGGGGGGGGGGGGGGGGGGGGGGGGGGGGGGGGGGGGGGGGGGGGGGGGGGGGGGGGGGGGGGGGGGGGGGGGGGGGGGGGGGGGGGGGGGGGGGGGGGGGGGGGGGGGGFGGGGGGGGGGGGGGGGGGGGGGGGGGGGGGGGGGGGGGGGGGGFFGGGGGGGFGFFFFFFFFFFF??F@@?FDFFFAFBB?>?DFFBFF?:?F)
@M03461:520:000000000-LPCRK:1:1101:3489:6904 1:N:0:CAATCAGG+CAGAACTG
CGGATCCCCGATCCGTGGACTTGTCAGCGACTGAGGAAACAGACGGTGTATACGCTGAGGCTCTCTGAGGTCTGGGCCTCAGCTCCGTAACATGCAGGAAATGCTCACCGTTAAGTCTGATGACGTGAACGGTCGTACCAAGATGTATAAAAACATCGTGGACGGCAACCATCAGATGGAGCCGGGCATGCCAGAATCCTTCAACGTATTGTTGAAAGAGATTCGTTCGCTGGGTATCAACATCGAACTGGAAGACGAGTAATTCTCGCTCAAACAGGTCA
+
GGGGGGGGGGGGGGGGGGGGGGGGGGGGGGGGGGGGGGGGGGGGGGGGGGGGGGGGGGGGGGGGGGGGGGGGGGGGGGGGGGGGGGGGGGGGGFGGGGGGGGGGGGGGGGFGGGGGGGGGGFGGGGGGGGGEGGGGGGGGGGGGGGGGGGGGGGGGGGGGFGGGGGGGGGGGGGGGGG?FGGGGGGGGGGGGGGGGGGGGGGGGGGGGGGGGGGGGFGGGGFGGGGGGGGGGGFFGGGGGGGFG@FFFFFFFFFFFFFFFBFF<BF4<?<BFFFFF?<<5:
@M03461:520:000000000-LPCRK:1:1101:14923:6924 1:N:0:CAATCAGG+CAGAACTG
CGGATCCCCGATCCGTGGACTTGTCAGCGACTGAGGAAACAGACAGTTTCGCAGCTGAGGGATGAGGAAGATACAACCTCAGCTATGCAAAATGCAGGAAATGCTCACCGTTAAGTCTGATGACGTGAACGGTCGTACCAAGATGTATAAAAACATCGTGGACGGCAACCATCAGATGGAGCCGGGCATGCCAGAATCCTTCAACGTATTGTTGAAAGAGATTCGTTCGCTGGGTATCAACATCGAACTGGAAGACGAGTAATTCTCGCTCAAACAGGTCA
+
GGGGGGGFGGGGGGGGGGGGGGGGGGGGGGGGEGGGGGGGGGGGGGGGGGGGGGGGGGGGGEGGFGGGGFFFGGGGGGDGGGGGGGFGGGGGGGGGGGEBFFFGGGGGGGGGGGGGGGGGGGGGGGGGGGGGGGGGGGGGCFGGGFGGGFFFGGGGGGGGGGGGGGGGGGGGGGGGGGG?FFGGGGGGGGGGGGGFGEGGGCGFGGGGFGGGGCFGGF6>CDFGDGGGDG<=CBFGGFGF4F@95??>F?@FFF5<:33<?FB<DFFFFFFFFFF6??AD:
@M03461:520:000000000-LPCRK:1:1101:18765:6927 1:N:0:CAATCAGG+CAGAACTG
CGGATCCCCGAACCGTGGACTTGTCAGCGACTGAGGAAACAGACCTCAATAAGGCTGAGGCTAGTCATAGAGTGTACCTCAGCAGGTACCGGTGCAGGAAATGCTCACCGTTAAGTCTGATGACGTGAACGGTCGTACCAAGATGTATAAAAACATCGTGGACGGCAACCATCAGATGGAGCCGGGCATGCCAGAATCCTTCAACGTATTGTTGAAAGAGATTCGTTCGCTGGGTATCAACATCGAACTGGAAGACGAGTAATTCTCGCTCAAACAGGTCA
+
GGGGGGGGGGGGGGGGGGGGGGGGGGGGGGGGGGGGGGGGGGGGGGGGGGGGGGGGGGGGGGGGGGGGGGGGGGGGGGGGGGGGGGGGGGGGGGGGGGGGGGGGGGGGGGGGGGGGGGGGGGGGGGGGGGGGGGGGGGGGGGGGGGGGGGGFGGGGGGGGGGGGGGGGGGGGGGGGGGGGGGGGGGGGGGGGGGGFGGGGGGGGGGGGGGGGGGGGFGGGGGGGGGGGGGGGGFFFGGGGGGFGFFFFFFFFFFFFFFFFFFFFFFBFFFFFFFFFFFB?B
@M03461:520:000000000-LPCRK:1:1101:21574:6929 1:N:0:CAATCAGG+CAGAACTG
CGGATCCCCGATCCGTGGACTTGTCAGCGACTGAGGAAACAGACTGTTTGTCAGCTGAGGAAGTTGTTGGAGTACGCCTCAGCTGGTCAGCCTGCAGGAAATGCTCACCGTTAAGTCTGATGACGTGAACGGTCGTACCAAGATGTATAAAAACATCGTGGACGGCAACCATCAGATGGAGCCGGGCATGCCAGAATCCTTCAACGTATTGTTGAAAGAGATTCGTTCGCTGGGTATCAACATCGAACTGGAAGACGAGTAATTCTCGCTCAAACAGGTCA
+
GGGGGGGGGGGGGGGGGGGGGGGGGGGGGGGGGGGGGGGGGGGGGGGGGGGGGGGGGGGGGGGGGGGGGGGGGGGGGGGGFGGGGGGGGGGGGGGGGGGGGGGGGGGGGGGGDGGGGGGGGGGGGGGGGGGGGGGGGGGGGGGGGGGGGGGGGGGGGGGGFGGGGGDGGGGGGGGGGGGGGGGGGGGGGGGGGGGGGGGGGGGGGGGGGGGGGGGGGGFGGGGGGGGGGGGCE>FGGGGGGGFGFFFFFBFF?5><<BFFFFF9AFFFFFFF?DFFB?DD>
@M03461:520:000000000-LPCRK:1:1101:21358:6959 1:N:0:CAATCAGG+CAGAACTG
CGGATCCCCGATCCGTGGACTTGTCAGCGACTGAGGAAACAGACAGAAAGAATGCTGAGGTGAGTTGACAACATTACCTCAGCTAAGGTTGCTGCAGGAAATGCTCACCGTTAAGTCTGATGACGTGAACGGTCGTACCAAGATGTATAAAAACATCGTGGACGGCAACCATCAGATGGAGCCGGGCATGCCAGAATCCTTCAACGTATTGTTGAAAGAGATTCGTTCGCTGGGTATCAACATCGAACTGGAAGACGAGTAATTCTCGCTCAAACAGGTCA
+
GGGGGGGGGGGGGGGGGGGGGGGGGGGGGGGGGGGGGGGGGGGGGGGGGGGGGGGGGGGGGGGGGGGGGGGGGGGGGGGGGGGGGGGGGGGGGGGGGGGGGGGGGGGGGGGGGGGGGGGGGGGGGGGGGGGGGGGGGGGGGGGGGGGGGGGGGGGGGGGGGGGGGGGGGGGGGGGGGGGGGGGGGGGGGGGGGGGGGGGGGGGGGGGGGGGGGGGGGGGGGGGGGGGGGGGGGFFCFDFFGGFGFFFFFFFFFFFB?:BE?FFFFFFFFF?>FDF?BFDBF
@M03461:520:000000000-LPCRK:1:1101:3391:6960 1:N:0:CAATCAGG+CAGAACTG
CGGATCCCCGATCCGTGGACTTGTCAGCGACTGAGGAAACAGACTCTCTAAACGCTGAGGTGTATACTCTCAATGGCCTCAGCGCTTTCCTATGCAGGAAATGCTCACCGTTAAGTCTGATGACGTGAACGGTCGTACCAAGATGTATAAAAACATCGTGGACGGCAACCATCAGATGGAGCCGGGCATGCCAGAATCCTTCAACGTATTGTTGAAAGAGATTCGTTCGCTGGGTATCAACATCGAACTGGAAGACGAGTAATTCTCGCTCAAACAGGTCA
+
GGGGFGGGGGGGGGGGGGGGGGGGGGGGGGGGGGGGGGGGGGGGGGGGGGGGGGGGGGGGGGGGGGGGGGGGGGGGGFGGGGGGGGGGGGGGGGGGGGGGGGGGGGGGGGGGGGGGGGGGGGGGGGGGGGGGGGGGGGGGGGGGGGGGGGGGGGGGGGGGGGGGGGGGGGGGGGGGGGGGGGGGGGGGGGGGGGGGGGFGGGGGGGGGGGGGGGGGGGGGGGGGGGGGGGGGGFFGGGGGGGFGFFFFFFFFFFFFFFFFFFFFFFFFBB?FFFFFBBBBF
@M03461:520:000000000-LPCRK:1:1101:10258:6974 1:N:0:CAATCAGG+CAGAACTG
CGGATCCCCGATCCGTGGACTTGTCAGCGACTGAGGAAACAGACCATGAATGCGCTGAGGAAATCCGCCGTACATCCCTCAGCTACGTCCTGTGCAGGAAATGCTCACCGTTAAGTCTGATGACGTGAACGGTCGTACCAAGATGTATAAAAACATCGTGGACGGCAACCATCAGATGGAGCCGGGCATGCCAGAATCCTTCAACGTATTGTTGAAAGAGATTCGTTCGCTGGGTATCAACATCGAACTGGAAGACGAGTAATTCTCGCTCAAACAGGTCACTT
+
GGGGGGGGGGGGGGGGGGGGGGGGGGGGGGGGGGGGGGGGGGGGGGGGGGGGGGGGGGGGGGGGGGGGGGGGGGGGGGGGGGGGGGGGGGGGGGGGGGGGGGGGGGGGGGGGGGGGGGGGGGGGGGGGGGGGGGGGGGGGGGGGGGGGGGGGGGGGGGGGGGGGDGGGGGGGGGGGGGGGGGGGGGGGGGGGGGGFGGGGGGGGGGGGGGGGGGGGGGGGGGGGGGGGGDGGGFFGGGGGGGFGFFFFFFFFFFFFFFFFBFFFFFA?::<9?FFBFFA?BBB)
@M03461:520:000000000-LPCRK:1:1101:25485:6991 1:N:0:CAATCAGG+CAGAACTG
CGGATCCCCGATCCGTGGACTTGTCAGCGACTGAGGAAACAGACTTTAATGGTGCTGAGGAAATTTTTTTTATTGTCCTCAGCACTTCAGCTTGCAGGAAATGCTCACCGTTAAGTCTGATGACGTGAACGGTCGTACCAAGATGTATAAAAACATCGTGGACGGCAACCATCAGATGGAGCCGGGCATGCCAGAATCCTTCAACGTATTGTTGAAAGAGATTCGTTCGCTGGGTATCAACATCGAACTGGAAGACGAGTAATTCTCGCTCAAACAGGTCA
+
GGGGGGGGGGGEGGGGGDGFGGGGGGGGGGGGGGGGGGGGGGGGGGGFGGGGGGGGGGGGFDFGGGGGGGGGGGGGGGGGGGGGGGGGGGGGGGGGGGGFGGFGGGGGGGGGGGGGGGGGGGGGGGGFGGGGGGGGGGGGGGGGGGGGGGGGFFGGGGGGGGGGGGGGGGGGGGGGGGGGGGGDGGGGGGGGGGGGFEFGGGGGGGGGGCFGGGFC7:67FGGGGFGFGGGCEFFGGGGGFFFGD@FFFFFFF@FF6@BFFFAFFFF??BFF?>??((.4>
@M03461:520:000000000-LPCRK:1:1101:15057:6992 1:N:0:CAATCAGG+CAGAACTG
CGGATCCCCGATCCGTGGACTTGTCAGCGACTGAGGAAACAGACGTCGCGAAGGCTGAGGTAATGCCGTCATGCGCCCTCAGCTTAGATTCCTGCAGGAAATGCTCACCGTTAAGTCTGATGACGTGAACGGTCGTACCAAGATGTATAAAAACATCGTGGACGGCAACCATCAGATGGAGCCGGGCATGCCAGAATCCTTCAACGTATTGTTGAAAGAGATTCGTTCGCTGGGTATCAACATCGAACTGGAAGACGAGTAATTCTCGCTCAAACAGGTCA
+
GGGGGGGGGGGGGGGGGGGGGGGGGGGGGGGG@GGGGGGGGGGGGGGGGGGGGGGGGGGGGGGGGGGGGGGGGGGGGGGGGGGGGGGGGGGGGGGGGGGGGGGGGGGGGGGGGGGGGGGGGGGGGGGGGGGGGGGGGGGGGGGGGGGGGGGGGGGGGGGGGGGGGGGGGGGGGGGGGGGGGGGGGGGGGGGGGGGGGGGGGGGGGGGGGGGGGGGGGGGGGGGGGGGGGDCEEFFGFGGGGGFGBFFFFF?FFFF<FF:>BFA>BFFFFB:>?BF?F<>BF
@M03461:520:000000000-LPCRK:1:1101:20308:7007 1:N:0:CAATCAGG+CAGAACTG
CGGATCCCCGATCCGTGGACTTGTCAGCGACTGAGGAAACAGACTTTCGTCAAGCTGAGGACTTCCGTATCTATGCCCTCAGCACCATTATATGCAGGAAATGCTCACCGTTAAGTCTGATGACGTGAACGGTCGTACCAAGATGTATAAAAACATCGTGGACGGCAACCATCAGATGGAGCCGGGCATGCCAGAATCCTTCAACGTATTGTTGAAAGAGATTCGTTCGCTGGGTATCAACATCGAACTGGAAGACGAGTAATTCTCGCTCAAACAGGTCA
+
GGGGGGGGGGGGGGGGGGGGGGGGGGGGGGGGGGGGGGGGGGGGGGGGGGGGGGGGGGGGGGGGGGGGGGGGGGGGGGGGGGGGGGGGGGGGGGGGGGGGGGGGGGGGGGGGGGGGGGGGGGGGGGGGGGGGGGGGGGGGGGGGGGGGGGGGGGGGGGGGGGGGGGGGGGGGGGGGGGGGGGGGGGGGGGGGGGGGGGGGGGGGGGGGGGGGGGGGGGGGGGGGGGGGGGGGGFFGGGGGGGFGFFFFFFFFFFFFFFFFFFF<AFFFFFFFFFFFFFFFF
@M03461:520:000000000-LPCRK:1:1101:15551:7019 1:N:0:CAATCAGG+CAGAACTG
CGGATCCCCGATCCGTGGACTTGTCAGCGACTGAGGAAACAGACGTATTACTTGCTGAGGAATTATCGGTGTATATCCTCAGCGTTCCGTAATGCAGGAAATGCTCACCGTTAAGTCTGATGACGTGAACGGTCGTACCAAGATGTATAAAAACATCGTGGACGGCAACCATCAGATGGAGCCGGGCATGCCAGAATCCTTCAACGTATTGTTGAAAGAGATTCGTTCGCTGGGTATCAACATCGAACTGGAAGACGAGTAATTCTCGCTCAAACAGGTCA
+
GGGGGGGGGGGGGGGGGGCGGGGGGGGGGGGGDGGGGGGGGGGGGGGGGGGGGGGGGGGGGGGGGGGGGGGGGGGGGGGGGGGGGGGGGGGGGFGGGGGGGGGGGGGGGGGGGGGGGGGGGGGGGGGGGGGGGGGGGGGGGGGGGGGGGGGGGGGGGGGGGGGGGGGGGGGGGGGGGGGGGGGGGGGGGGGGGGGFGGGGGGGGGGGGGGGGGFGGFGGGGGGGDGGGGGGGGEFGGGGGGGFG3@FFFFFFFFFBBFEFFFFFFF>BFFBFFFFBB?A)4
@M03461:520:000000000-LPCRK:1:1101:21100:7020 1:N:0:CAATCAGG+CAGAACTG
CGGATCCCCGATCCGTGGACTTGTCAGCGACTGAGGAAACAGACCCTATGTTCGCTGAGGCGGAACACGAATTGATCCTCAGCAAAGCGTGGTGCAGGAAATGCTCACCGTTAAGTCTGATGACGTGAACGGTCGTACCAAGATGTATAAAAACATCGTGGACGGCAACCATCAGATGGAGCCGGGCATGCCAGAATCCTTCAACGTATTGTTGAAAGAGATTCGTTCGCTGGGTATCAACATCGAACTGGAAGACGAGTAATTCTCGCTCAAACAGGTCA
+
GGGGGGGGGGGGGGGGGGGGGGGGGGGGGGGGGGGGGGGGGGGGGGGGGGGGGGGGGGGGGGGGGGGGGGGGGGGGGGGGGGGGGGGGGGGGGGGGGGGGGGGGGGGGGGGGGGGGGGGGGGGGGGGGGGGGGGGGGGGGGGGGGGGGGGGGGGGGGGGGGGGGGGGGGGGGGGGGGGGGGGGGGGGGGGGGGGGGGGGGGGGGGGGGGGGGGGGGGGGGGGGGGGFGGGGGGFFFGGGGGGFGFFFFFFFFFF>BFFFF?FA<AFBFF?09?FF<?FDFF
@M03461:520:000000000-LPCRK:1:1101:14003:7027 1:N:0:CAATCAGG+CAGAACTG
CGGATCCCCGATCCGTGGACTTGTCAGCGACTGAGGAAACAGACCTTCTATCCGCTGAGGAAGAGCTCACTTTCTCCCTCAGCAACCGTAATTGCAGGAAATGCTCACCGTTAAGTCTGATGACGTGAACGGTCGTACCAAGATGTATAAAAACATCGTGGACGGCAACCATCAGATGGAGCCGGGCATGCCAGAATCCTTCAACGTATTGTTGAAAGAGATTCGTTCGCTGGGTATCAACATCGAACTGGAAGACGAGTAATTCTCGCTCAAACAGGTCA
+
GGGGGGGGGGGGGGGGGGGGGGGGGGGGGGGGEGGGGGGGGGGGGGGGGGGGGGGGGGGGGFGGGGGGGGGGGGGGGGGGGGGGGGGGGGGGGGGGGGGGGFFGGGGGGGGGGGGGGGGGGGGGGGGGGGGGGGGGGGGGGGGGGGFGGGGGGGGGGGGGGGGGGGGGGGGGGGGGGGCFDGGGGGGGGGGGGGGGGGGGGGGGGGGGGGGGGGGGFFFGGGGGGGGGGGGGGFFGGGGFGGFGEFFFFFFFFFFFFFDF?FBAFFD?BFFFFFFFF?A??
@M03461:520:000000000-LPCRK:1:1101:15019:7031 1:N:0:CAATCAGG+CAGAACTG
CGGATCCCCGATCCGTGGACTTGTCAGCGACTGAGGAAACAGACCAGTGTGATGCTGAGGACAATGTTTTGGCGTGCCTCAGCCCGAGGTCATGCAGGAAATGCTCACCGTTAAGTCTGATGACGTGAACGGTCGTACCAAGATGTATAAAAACATCGAGGACGGCAACCATCAGATGGAGCCGGGCATGCCAGAATCCTTCAACGTATTGTTGAAAGAGATTCGTTCGCTGGGTATCAACATCGAACTGGAAGACGAGTAATTCTCGCTCAAACAGGTCA
+
GGGGGGGGGGGGGGGGGGGGGGGGGGGGGGGGGGGGGGGGGGGGGGGGGGGGGGGGGGGGGGGGGGGGGGGGGGGGGGGGGGGGGGGGGGGGGGGGGGGGGGGGGGGGGGGGGGGGGGGGGGGGGGGGGGGGGGGGGGGGGGGGGGGGGGGGGGGGGGGGGGGGGGGGGGGGGGGGGGGGGGGGGGGGGGGGGGGGGGGGGGGCCGGGGGGGGGGGFGGGGGGGGGGGDGGGGFFGGGGGGFF:D?FFFF:FFFF?BFBB?F94<FA??::FFFF6?<A>>
@M03461:520:000000000-LPCRK:1:1101:16358:7033 1:N:0:CAATCAGG+CAGAACTG
CGGATCCCCGATCCGTGGACTTGTCAGCGACTGAGGAAACAGACGGTTTTGGCGCTGAGGCCCAGCAGGGTTCTTTCCTCAGCATCCACCTCTGCAGGAAATGCTCACCGTTAAGTCTGATGACGTGAACGGTCGTACCAAGATGTATAAAAACATCGTGGACGGCAACCATCAGATGGAGCCGGGCATGCCAGAATCCTTCAACGTATTGTTGAGAGAGATTCGTTCGCTGGGTATCAACATCGAACTGGAAGACGAGTAATTCTCGCTCAAACAGGTCA
+
GGGGGGGGGGGGGGGGGGGGGGGGGGGGGGGGGGGGGGGGGGGGGGGGGGGGGGGGGGGGGGGGGGGGGGFGGGGGGGGGGGGGGGGGGGFFGGGGGGGGGGGGGGGGGGGGGGGGGGGGGGGGGGGGGGGGGGGGGGGGGGGGGGGGGGGGGGGGGGGGGGGGGGGGGGGGGGGFGFGGGGGGGGGGGEFGGGGGGGGGGGGFEEGGGGGGG;CCFFDGGGFGGGFGGGGGGB?FGFFGGGFGBFFFFFF@:70,8B38:FFFBFA?FFB9<BF:?<B0:
@M03461:520:000000000-LPCRK:1:1101:5262:7064 1:N:0:CAATCAGG+CAGAACTG
CGGATCCCCGATCCGTGGACTTGTCAGCGACTGAGGAAACAGACCGCCACCCAGCTGAGGGCTTTCCGCGAGAGGCCCTCAGCAGTTGCCTTTGCAGGAAATGCTCACCGTTAAGTCTGATGACGTGAACGGTCGTACCAAGATGTATAAAAACATCGTGGACGGCAACCATCAGATGGAGCCGGGCATGCCAGAATCCTTCAACGTATTGTTGAAAGAGATTCGTTCGCTGGGTATCAACATCGAACTGGAAGACGAGTAATTCTCGCTCAAACAGGTCA
+
GGGGGGGGGGGGGGGGGGGGGGGGGGGGGGGGGGGGGGGGGGGGGFGGGGGGGGGGGGGGGGGGGGGGGGGDFGGGGGGGGGGGGGGGGGGGGGGGGGGGGGGGGGGGGGGGGGGGGGGGGGGGGGGGGGGGGGGGGGGGGGGGGFGGGGGGGGGGGGGGGGGGGGGGGGGFGGGGGGGGFGGGGEGGGGGGGFGGCFGGGGGG7EGECFGEG4?GGGGGGGGGGFGGDGGGGFFFDGGGGGFGFFFFFFFFFFFFFE3@?FFBABD?F??9?FF6?FA:?
@M03461:520:000000000-LPCRK:1:1101:14328:7095 1:N:0:CAATCAGG+CAGAACTG
CGGATCCCCGATCCGTGGACTTGTCAGCGACTGAGGAAACAGACTGGTTACCGGCTGAGGCGAAAGATAAGATGTACCTCAGCTAACTTAAATGCAGGAAATGCTCACCGTTAAGTCTGATGACGTGAACGGTCGTACCAAGATGTATAAAAACATCGTGGACGGCAACCATCAGATGGAGCCGGGCATGCCAGAATCCTTCAACGTATTGTTGAAAGAGATTCGTTCGCTGGGTATCAACATCGAACTGGAAGACGAGTAATTCTCGCTCAAACAGGTCA
+
GGGGGGGGGGGGGGGGGGGGGGGGGGGGGGGGDGGGGGGGGGGGGGGGGGGGGGGGGGGGGGGGFGGGGGGGGGGGGGGGGGGGGGGGGGGGGGGGGGGGFFGGGGGGGGGGGGGGGGGGGGGGGGGGGGGGGGGGGGGGGGGGGGGGGGGGGGGGGGGGGGGGCGGGGGGGGFGGGGGGGGGGGGGGGGGGGGGFGGGGGGG??E7FGGGGGGGG7DEGGGGGGGGGGGGGGFFGGGGGGG:>@?FFFF@FFFFFFFFF<FFFFFFFFFFFFFF:?BA?F
@M03461:520:000000000-LPCRK:1:1101:4609:7123 1:N:0:CAATCAGG+CAGAACTG
CGGATCCCCGATCCGTGGACTTGTCAGCGACTGAGGAAACAGACCGGTGACCCGCTGAGGCATGTGCTCAAAAGGCCCTCAGCGAACTAAGCTGCAGGAAATGCTCACCGTTAAGTCTGATGACGTGAACGGTCGTACCAAGATGTATAAAAACATCGTGGACGGCAACCATCAGATGGAGCCGGGCATGCCAGAATCCTTCAACGTATTGTTGAAAGAGATTCGTTCGCTGGGTATCATCATCGAACTGGAAGACGAGTAATTCTCGCTCAAACAGGTCA
+
GGGGGGGGGGGGGGGGGGFGGGGGGGGGGGGGGGGGGGGGGGGGGGGGGGGGGGGGGGGGGGGGGGGGGGGGGGGGGGGGGGGGGGGGGGGGGGGGGGGGGGGGGGGGGGGGGGGGGGGGGGGGGGGGGGGGGGGGGGGGGGGGGGGGGGGGGGGGGGGGGGGGGGGGGGGGGGGGGGGGFGGGGGGGGGGGGGGGGGGGGGGGGGGGGGGGGGGGGGGGGGGGDGGGGGGGGFFGGFGFGGFG?FFFFF@FFFFFFFFF?FFDFFFFFFFFFFF0:BBFF
@M03461:520:000000000-LPCRK:1:1101:21370:7124 1:N:0:CAATCAGG+CAGAACTG
CGGATCCCCGATCCGTGGACTTGTCAGCGACTGAGGAAACAGACAACGAGTTCGCTGAGGAAGGTACTCTCTAAGTCCTCAGCCTATACCGTTGCAGGAAATGCTCACCGTTAAGTCTGATGACGTGAACGGTCGTACCAAGATGTATAAAAACATCGTGGACGGCAACCATCAGATGGAGCCGGGCATGCCAGAATCCTTCAACGTATTGTTGAAAGAGATTCGTTCGCTGGGTATCAACATCGAACTGGAAGACGAGTAATTCTCGCTCAAACAGGTCACTT
+
GGGGGGGGGGGGGGGGGGGGGGGGGGGGGGGGGGGGFGGGGGGGGGGGGGGGGGGGGGGGGCFEGGGGGGGGGGGGGGGGGGGGGGGFGGGGGGGGGGGGFFFGGGGGGGGGGGGGGGGGGGGGGGGGGGGGGGGGGGGGFGGGGGCFGGGFFGGGGGGGGGGGGDEGGGGGGGGGGGGGGGGGGGGDGGGGGGGGGGGGGGGFFGGGGGGGGGFGGGCGFGGGGGGDDGGGGFF?FFFCFFFGEFFFF<FFF:>BFEFFFFBFFFAF?FF97<BFF6<:7?F)
@M03461:520:000000000-LPCRK:1:1101:3757:7126 1:N:0:CAATCAGG+CAGAACTG
CGGATCCCCGATCCGTGGACTTGTCAGCGACTGAGGAAACAGACTCACCCGTAGCTGAGGTTAGCGTTGATTTTACCCTCAGCGAGTCTGGATGCAGGAAATGCTCACCGTTAAGTCTGATGACGTGAACGGTCGTACCAAGATGTATAAAAACATCGTGGACGGCAACCATCAGATGGAGCCGGGCATGCCAGAATCCTTCAACGTATTGTTGAAAGAGATTCGTTCGCTGGGTATCAACATCGAACTGGAAGACGAGTAATTCTCGCTCAAACAGGTCA
+
GGGGGGGGGGGGGGGGGGGGGGGGGGGGGGGGGGGGGGGGGGGGGGGGGGGGGGGGGGGGGGGGGGGGGGGGGGGGGGGGGGGGGGGGGGGGGGGGGGGGGGGGGGGGGGGGGGGGGGGGGGGGGGGGGGGGGGGGGGGGGGGGGFFFGGGGGGGFGGFGGGGGGGGGGGEGGGGGGGGGGGGGGGGGGGGGGGGGGGFFGGGGGGGGGGGGGFGGFDFGGDGGGGGGGGDGGFFGGGGGGGFG:@FFFBFFFF@?BEE<?FFA<=B?FFF>?D<?FFF?:
@M03461:520:000000000-LPCRK:1:1101:4967:7130 1:N:0:CAATCAGG+CAGAACTG
CGGATCCCCGATCCGTGGACTTGTCAGCGACTGAGGAAACAGACTCATGCGGTGCTGAGGACAGAATTGCCAATAACCTCAGCACTTCCCTATGCAGGAAATGCTCACCGTTAAGTCTGATGACGTGAACGGTCGTACCAAGATGTATAAAAACATCGTGGACGGCAACCATCAGATGGAGCCGGGCATGCCAGAATCCTTCAACGTATTGTTGAAAGAGATTCGTTCGCTGGGTATCAACATCGAACTGGAAGACGAGTAATTCTCGCTCAAACAGGTCACTT
+
GGGGGGGGGGGGGGGGGGGGGGGGGGGGGGGGGGGGGGGGGGGGGGGGGGGGGGGGGGGGGGGGGGGGGGGGGGGGGGGGGGGGGGGGFGGGGGGGGGGGGGFGGGGGGGGGGGGGGGGGGGGGGGGGGGGGGGGGGGGGGGGGGGGGGGGGGGGGGGGGGGGGGGGGGGGGGGGGGGGGGGGGGGGGGGGGGGGGGGGGGGGGGGGGGGGGGGGGGGGGGGGGGGGGGGGGGFFGGGGGGGFGFFFFFFFFFFFFFFFFFFFFFFFFFFFFFFF??:A??FF)
@M03461:520:000000000-LPCRK:1:1101:16310:7154 1:N:0:CAATCAGG+CAGAACTG
CGGATCCCCGATCCGTGGACTCGTCAGCGACTGAGGAAACAGACTTTATATGGGCTGAGGTGGGCTTGCGATATATCCTCAGCTCACCAGCATGCAGGAAATGCTCACCGTTAAGTCTGATGACGTGAACGGTCGTACCAAGATGTATAAAAACATCGTGGACGGCAACCATCAGATGGAGCCGGGCATGCCAGAATCCTTCAACGTATTGTTGAAAGAGATTCGTTCGCTGGGTATCAACATCGAACTGGAAGACGAGTAATTCTCGCTCAAACAGGTCA
+
GGGGGGGGGGGGGGGGGGGGGGGGGGGGGGGGGGGGGGGGGGGGGGGGGGGGGGGGGGGGGGGGGGGGGGGGGGGGGGGGGGGGGGGGGGGGGGGGGGGGGGGGGGGGGGGGGGGGGGGGGGGGGGGGGGGGGGGGGGGGGGGGGGGGGGGGGGGGGGGGGGGGGGGGGGEGGGGGGGGGGGGGGGGGGGGGGGGFFGGGGGGGGGGGGGGGGGGGGGGGGGGGGGGGCDGGG>FGGGGGGGFGFFFFFBFFFFFFFF:>?FFFFFFFFB?9FF??<?A:7
@M03461:520:000000000-LPCRK:1:1101:4892:7161 1:N:0:CAATCAGG+CAGAACTG
CGGATCCCCGATCCGTGGACTTGTCAGCGACTGAGGAAACAGACTCATGACCTGCTGAGGTACATGCATAGCTGGGCCTCAGCGTATCCACGTGCAGGAAATGCTCACCGTTAAGTCTGATGACGTGAACGGTCGTACCAAGATGTATAAAAACATCGTGGACGGCAACCATCAGATGGAGCCGGGCATGCCAGAATCCTTCAACGTATTGTTGAAAGAGATTCGTTCGCTGGGTATCAACATCGAACTGGAAGACGAGTAATTCTCGCTCAAACAGGTCA
+
GGGGGGGGGGGGGGGGGGGGGGGGGGGGGGGGGGGGGGGGGGGGGGGGGGGGGGGGGGGGGGGGGGGGGGGGGGGGGGGGGGGGGGGGGGGGGGGGGGGGGGGGGGGGGGGGGGGGGGGGGGGGGGGGGGGGGGGGGGGGGGGGGGGGGGGDFGGGGGGGGGGGGGGGGGGGGGGGGGGGGGGGGGGGGDFGGGGGGGGGGGGGGGGGGGGGD<F:EDFGGGGGGGGGGGGGGFFF4C>CGFFGD@)>FFF@?FF?BFF@?FFFFFFFF:?B>BF???AFF
@M03461:520:000000000-LPCRK:1:1101:22740:7185 1:N:0:CAATCAGG+CAGAACTG
CGGATCCCCGATCCGTGGACTTGTCAGCGACTGAGGAAACAGACCGTGTATGTGCTGAGGAATAAGTGTGGGACAACCTCAGCATCACAGGATGCAGGAAATGCTCACCGTTAAGTCTGATGACGTGAACGGTCGTACCAAGATGTATAAAAACATCGTGGACGGCAACCATCAGATGGAGCCGGGCATGCCAGAATCCTTCAACGTATTGTTGAAAGAGATTCGTTCGCTGGGTATCAACATCGAACTGGAAGACGAGTAATTCTCGCTCAAAAAGGTCA
+
GGGGGGGGGGGGGGGGGGGGGGGGGGGGGEGGGGGGGGGGGGGGGGGGGGGGGGGGGGGGGFGGGGGGGGGGGGGGGGGGGGGGGGGGGGGGGGGGGGGGGGGGGGGGGGGGGGGGGGGGGGGGGGGGGGGGGGGGGGGGGGGGGGGGGGGGGGGGGGGGGGGGGGGGGGGGGGGGGGGGGGGGGGGGGGGGGGGGGGGGGGGGGGGGGGGGGGGGGGGGGGGGGCGGGGGGGFFGGGGGGGFGFFFFFFFFFFFBFFFD<FFFFFFFFFFFBFAFFFFF?
@M03461:520:000000000-LPCRK:1:1101:25889:7199 1:N:0:CAATCAGG+CAGAACTG
CGGATCCCCGATCCGTGGACTTGTCAGCGACTGAGGAAACAGACCGATCCCAAGCTGAGGCAACTCGAGTCATAGACCTCAGCTAGCCTACTTGCAGGAAATGCTCACCGTTAAGTCTGATGACGTGAACGGTCGTACCAAGATGTATAAAAACATCGTGGACGGCAACCATCAGATGGAGCCGGGCATGCCAGAATCCTTCAACGTATTGTTGAAAGAGATTCGTTCGCTGGGTATCAACATCGAACTGGAAGACGAGTAATTCTCGCTCAAACAGGTCA
+
GGGGGGGGGGGGGGGGGGGGGGGGGGGGGGGGGGGGGGGGGGGGGGGGGGGGGGGGGGGGGGGGGGGGGEGGGGGGGGGGGGGGGGGGFGGGGGGGGGGGGGGGGGGGGGGGGGGGGGGGGGGGGGGFGGGGGGGGGGGGGGGGGGGGFGGGGGGFFGGGGGGGGGGGGGGGGGGGGGGGGGGEGGGEFFGGGGGEFGGGGGGGGGGGCFGGGGGGGGGGGGG7CGGGGGDGGFFGGGGGGFF6<FFFFB4?FFFFF@<D?F<<AFA6?:?>DFF::6>?D
@M03461:520:000000000-LPCRK:1:1101:23143:7207 1:N:0:CAATCAGG+CAGAACTG
CGGATCCCCGATCCGTGGACTTGTCAGCGACTGAGGAAACAGACCAAGGGTATGCTGAGGAAAAACAAGAGATGTGCCTCAGCGGCCGAGATTGCAGGAAATGCTCACCGTTAAGTCTGATGACGTGAACGGTCGTACCAAGATGTATAAAAACATCGTGGACGGCAACCATCAGATGGAGCCGGGCATGCCAGAATCATTCAACGTATTGTTGAAAGAGATTCGTTCGCTGGGTATCAACATCGAACTGGAAGACGAGTAATTCTCGCTCAAACAGGTCA
+
GGGGGGGGGGGGGGGGGGGGGGGGGGGGGGGGGGGGGGGGGGGGGGGGGGGGGGGGGGGGGGGGGGGGGGGGGGGGGGGGGGGGGGGGGGGGGGGGGGGGGGGGGGGGGGGGGGGGGGGGGGGGGGGGGGGGGGGGGGGGGGGGGGGGGGGGGGGGGGGGGGGGGGGGGGGGGGGGGGGGGGGGGGGGGGGGGGGGGGGGGGGGGGGGGGGGGGGGGGGGGGGGGGGGGGGGGFFGGGGGGGFGBFFFFFFFFFFBFFFEBFD>AFFFFFFFFA2:BFA::
@M03461:520:000000000-LPCRK:1:1101:9941:7231 1:N:0:CAATCAGG+CAGAACTG
CGGATCCCCGATCCGTGGACTTGTCAGCGACTGAGGAAACAGACGCGCAGTAAGCTGAGGCACTTCATTCTATCTCCCTCAGCGTTCCATCCTGCAGGAAATGCTCACCGTTAAGTCTGATGACGTGAACGGTCGTACCAAGATGTATAAAAACATCGTGGACGGCAACCATCAGATGGAGCCGGGCATGCCAGAATCCTTCAACGTATTGTTGAAAGAGATTCGTTCGCTGGGTATCAACATCGAACTTGAAGACGAGTAATTCTCGCTCAAACAGGTCA
+
GGGGGGGGDGGGGGGGGGGGGGGGGGGGGGGGGGGGGGGGGGGGGGGGGGGGGGGGGGGGGGGGGGGGGGGGGGGGGGGGGGGGGGGGGGGGGGGGGGGGGGGGGGGGGGGGGGGGGGGGGGGGGGGGGGGGGGGGGGGGGGGGGGGGGGGGGGGGGGGGGGGGGGGGGGGGGGGGGFGGGGGGDGGGGGGGGGGGGGGGGGGGGGGGGGGGGGGGGGGGGGGGGGGGDGGGG@FFGGGGGGFG5FFFF)99FF?BFFBEFFFFAFF?FFFFFFDF:(87:
@M03461:520:000000000-LPCRK:1:1101:17817:7234 1:N:0:CAATCAGG+CAGAACTG
CGGATCCCCGATCCGTGGACTTGTCAGCGACTGAGGAAACAGACTGGAGAAGGCTGAGGCTATCTTGGCGACCTTCCTCAGCATTGTGTGATGCAGGAAATGCTCACCGTTAAGTCTGATGACGTGAACGGTCGTACCAAGATGTATAAAAACATCGTGGACGGCAACCATCAGATGGAGCCGGGCATGCCAGAATCCTTCAACGTATTGTTGAAAGAGATTCGTTCGCTGGGTATCAACATCGAACTGGAAGACGAGTAATTCTCGCTCAAACAGGTCACTGC
+
GGGGGGGGGGGGGGGGGGGGGGGGGGGGGGGGGGGGGGGGGG<FGGGGGGGGGGGGGGGGGGGGGGGFGEGGGGGGGGGGGGGGGGGGGGGGGGGGGGGGGFGGGGGGGGGGGGGGGGGGGGGGGGGGGGGGGGGGGGGGGFGGGGGGGGGGGGGGGGGGEGGGGGGGGGGGGGGGGGGGGGGGGGGGGGGGGGGGGGGGGGGGGGGGGGGGGGDGGGGGFGGGGGGDDGGGGFFGGGGGGGFD5;FF??FFFFFFFFFFDFFAAFFF?<6?FF?FFF02?FA2
@M03461:520:000000000-LPCRK:1:1101:9120:7238 1:N:0:CAATCAGG+CAGAACTG
CGGATCCCCGATCCGTGGACTTGTCAGCGACTGAGGAAACAGACTCAATAAGAGCTGAGGGAACTCGTAAGATAACCTCAGCTATGTTTGGTGCAGGAAATGCTCACCGTTAAGTCTGATGACGTGAACGGTCGTACCAAGATGTATAAAAACATCGTGGACGGCAACCATCAGATGGAGCCGGGCATGCCAGAATCCTTCAACGTATTGTTGAAAGAGATTCGTTCGCTGGGTATCAACATCGAACTGGAAGACGAGTAATTCTCGCTCAAACAGGTCACTGC
+
GGGGGGGGFGGGGGGGGGGGGGGGGGGGGGGGGGGGFGGGGGFGGGGGGGGGGGGGGGGGGGGGGGGGGGGGGGGGGFGGFGGGGGGGGGGGGGGGGGGGGGGGGGGGGGGGGGGGGGGGGGGGGGGGGGFGGGGGGGGGGGGGGGGFGGGGGGGGGGGGGGGGGGGGGGGGGGGGGGGFGGGGGGGGGGGGGGGGGGGGGGGGGGGGGGGGGGGFGGGGGFDDGFGGGGGGGFFDFGGGGG:DFFFFF?FF)<@:6@EFDFFFFFBF014?FF?:<AF?:BF7
@M03461:520:000000000-LPCRK:1:1101:21764:7239 1:N:0:CAATCAGG+CAGAACTG
CGGATCCCCGATCCGTGGACTTGTCAGCGACTGAGGAAACAGACGAGTGGTGAGCTGAGGGAATGTCCGAGACTGTCCTCAGCGCCCTCCGTTGCAGGAAATGCTCACCGTTAAGTCTGATGACGTGAACGGTCGTACCAAGATGTATAAAAACATCGTGGACGGCAACCATCAGATGGAGCCGGGCATGCCAGAATCCTTCAACGTATTGTTGAAAGAGATTCGTTCGCTGGGTATCAACATCGAACTGGAAGACGAGTAATTCTCGCTCAAACAGGTCACTC
+
GGGGGGGGGGGGGGGGGGGGGGGGGGGGGGGGGGGGGGGGGGGGGGGGGGGGGGGGGGGGGGGGGGGGGGGGGGGGGGGGGGGGGGGGGGGGGGGGGGGGGGGGGGGGGGGGGGGGGGGGGGGGGGGGGGGGGGGGGGGGGGGGGGGGGGGGGGGGGGGGGGGGGGGGGGGGGGGGGGGGGGGGGGGGGGGGGGGGGGGGGGGGGDGCGGGGGGCCCGGFGGGGGGFDGGGGGFFGGGGGGGFGFFFFFFFF??FFFFDDBFFDFFA01::><FF??<>??FF)
@M03461:520:000000000-LPCRK:1:1101:4682:7251 1:N:0:CAATCAGG+CAGAACTG
CGGATCCCCGATCCGTGGACTTGTCAGCGACTGAGGAAACCTCTCTAGAAACCCTCAGCAATTGCTTTTGCAGGAAATGCTCACCGTTAAGTCTGATGACGTGAACGGTCGTACCAAGATGTATAAAAACATCGTGGACGGCAACCATCAGATGGAGCCGGGCATGCCAGAATCCTTCAACGTATTGTTGAAAGAGATTCGTTCGCTGGGTATCAACATCGAACTGGAAGACGAGTAATTCTCGCTCAAACAGGTCACTGCTGTCGGGTTAAAACCCGGCAGCG
+
GGGGGGGGGGGGGGGGGGGGGGGGGGGGGGGGGGGGGGGGGGGGGGGGGGGGGGGGGGGGGGGGGGGGGGGGGGGGGGGGGGGGGGGGGGGGGGGGGGGGGGGGGGGGGGGGGGGGGGGGGGGGGGGGGGGGGGGGGGGGGGGGGGGGGGGGGGGGGGGGGGGGGFGGGGGGGGGGGGGGGGGGGGGGGGGGGGGGGGGGGGGGGGGGGGGGGGGGGGGGGGGGGGGGGGGGGFFGGGGGGFFGFDFFFFFFFFB??FFB?F?BFFF>BFFFFFFFFFFFFFF1
@M03461:520:000000000-LPCRK:1:1101:14564:7262 1:N:0:CAATCAGG+CAGAACTG
CGGATCCCCGATCCGTGGACTTGTCAGCGACTGAGGAAACAGCTCTAAACGTGCGAGGATACGGATGATGTCTCCCTCAGCATGCAAATCTGCAGGAAATGCTCACCGTTAAGTCTGATGACGTGAACGGTCGTACCAAGATGTATAAAAACATCGTGGACGGCAACCATCAGATGGAGCCGGGCATGCCAGAATCCTTCAACGTATTGTTGAAAGAGATTCGTTCGCTGGGTATCAACATCGAACTGGAAGACGAGTAATTCTCGCTCAAACAGGTCACTGCT
+
GGGGGGGGGGGGGGGGGGGGGGGGGGGGGGGGFGGGGGGGGGGGGGGGGGGGGGGGGGGGGGGGGGGGGGGGGGGGGGGGGGGGGGGGGGGGGGGGGGGGGGGGGGGGGGGGGGGGGGGGGGGGGGGGGGGGGGGGGGGGGGGGGGGGGGGGGGGGGGGGGGGGGGGGGGGGGGGGGGGGGGGGGGGGGGGGGGGGGGGGGGGGGGGGGGGGGGGGFGGGGGGGGGGGGGGEGFFGGGGGGGFGFFFFF?FFFFEFFFFFFFF><EF??>DFFFF0<04,.6?)
@M03461:520:000000000-LPCRK:1:1101:13866:7269 1:N:0:CAATCAGG+CAGAACTG
CGGATCCCCGATCCGTGGACTTGTCAGCGACTGAGGAAACAGACTCTATAAACGCTGAGGTGTCCACATAATTGGCCCTCAGCATGTACTATTGCAGGAAATGCTCACCGTTAAGTCTGATGACGTGAACGGTCGTACCAAGATGTATAAAAACATCGTGGACGGCAACCATCAGATGGAGCCGGGCATGCCAGAATCCTTCAACGTATTGTTGAAAGAGACTCGTTCGCTGGGTATCAACATCGAACTGGAAGACGAGTAATTCTCGCTCAAACAGGTCACTT
+
GGGGGGGGGGGGGGGGGGGGGGGGGGGGGGGGGDGGGGGGGGGGGGGGGGGGGGGGGGGGGGGGGGGGGCFFGGFFGGGGGGGFGFGGGGGGGGGGGGGGGGFGGGGGGGGGGGGGGGGGGGGGGGGGGGGDGGGGDGGGGGGGGGGG9FGGGGGGGGGGGDFGGGGGGGGFGGG9FGCE6EGGGGGGGGGGGFCFGGGGFGGGGGGCGGGGGGDF9D?FFGGGGGGGGGGEEDF?CFDGGGFGFF4>FFF:FFF??::8(=ABBFF:?FFF?FF8:?>???A)
@M03461:520:000000000-LPCRK:1:1101:10113:7290 1:N:0:CAATCAGG+CAGAACTG
CGGATCCCCGATCCGTGGACTTGTCAGCGACTGAGGAAACAGACTAGATTTTTGCTGAGGTTCACCTGGTACTGTTCCTCAGCGTTCTCAACTGCAGGAAATGCTCACCGTTAAGTCTGATGACGTGAACGGTCGTACCAAGATGTATAAAAACATCGTGGACGGCAACCATCAGATGGAGCCGGGCATGCCAGAATCCTTCAACGTATTGTTGAAAGAGATTCGTTCGCTGGGTATCAACATCGAACTGGAAGACGAGTAATTCTCGCTCAAACAGGTCACTT
+
GGGEFGGGGGGGGGGGGGGGGGFGGGGGGGGGGFGGFGGGGGCFF9FFGGGGGGGGCFGGGGGGGGGGGGGGGGGGGGGGAFGGGEEFGGGGGFGGGGGGGGDGGGCGGGGGDGGGGGGFEFDGGGGGFFGDGGGGGGGGFFGGGDGGGGGGGGFGGGGGGGGGGDEECDEGGGGCGFGDGGG5CEGGGGGGGGDFGFEDGGFFGDF*9C@FGFGGC77CFGFCCFGGGGG*55?CFGG>F7FF55?45))0)0)4::@7064><*-,4::4<234(4<)3:A)
@M03461:520:000000000-LPCRK:1:1101:19272:7296 1:N:0:CAATCAGG+CAGAACTG
CGGATCCCCGATCCGTGGACTTGTCAGCGACTGAGGAAACAGACCTGTAGAGAGCTGAGGGTAGGGCCGTCAGGCTCCTCAGCTGATTTGCATGCAGGAAATGCTCACCGTTAAGTCTGATGACGTGAACGGTCGTACCAAGATGTATAAAAACATCGTGGACGGCAACCATCAGATGGAGCCGGGCATGCCAGAATCCTTCAACGTATTGTTGAAAGAGATTCGTTCGCTGGGTATCAACATCGAACTGGAAGACGAGTAATTCTCGCTCAAACAGGTCACTT
+
GGGGGGGGGGGGGGGGGGGGGGGGGGGGGGGGGGGGGGGGGGGGGGGGGGGGGGGGGGGGGGGGGGGGGGGGEGGGGGGGGGFGGGGGGGGGGGGGGGGGGGGGGGGGGGGGGGGGGGGGGGGGGGGGGGGGGGGGGGGGGGGGGGGGGGGGGGGGGGGGGGGGGGGGGGGGGGGGGGGGGGGGGGGGGGGGGGGGGGGGGGGGGGGFGGGGGFCGGFGFFGGGGGGGGGGGGFFGGGGGGCFGBFF>FFFFFFFFFFFFFF>ABFBFBFFF2>BFB:DFFBF)
@M03461:520:000000000-LPCRK:1:1101:23610:7298 1:N:0:CAATCAGG+CAGAACTG
CGGATCCCCGATCCGTGGACTTGTCAGCGACTGAGGAAACAGACATTTTGAATGCTGAGGCTAGACGGTGCTGTGTCCTCAGCATTGAGGTTTGCAGGAAATGCTCACCGTTAAGTCTGATGACGTGAACGGTCGTACCAAGATGTATAAAAACATCGTGGACGGCAACCATCAGATGGAGCCGGGCATGCCAGAATCCTTCAACGTATTGTTGAAAGAGATTCGTTCGCTGGGTATCAACATCGAACTGGAAGACGAGTAATTCTCGCTCAAACAGGTCA
+
GGGGGGGGGGGGGGGGGGGGGGGGGGGGGGGGGGGGGGGGGGGGGGGGGGFGGGGGGGGGGGGGGGGGGGGGGGGGGGGGGGGGGGGGGGGGGGGGGGGGGGGGGGGGGGGGGGGGGGGGGGGGGGGGGGGGGGGGGGGGGGGGGGGGGGGGGGGGGGGGGGGGGGGGGGGGGGGGGGGGGGGGGGGGGGGGGGGGGGGGGGGGGGGGGGGGGGGGGGGGGGGGGGGGGGGGGFFGGGGGGGFGDFFFFFFFFFFFFFFFFFFFFFB??FFFFFFB<BF::
@M03461:520:000000000-LPCRK:1:1101:7657:7315 1:N:0:CAATCAGG+CAGAACTG
CGGATCCCCGATCCGTGGACTTGTCAGCGACTGAGGAAACAGACTCAGGCTCCGCTGAGAATATTTGGAGCTTAACCCTCAGCATGCCCTTTTGCAGGAAATGCTCACCGTTAAGTCTGATGACGTGAACGGTCGTACCAAGATGTATAAAAACATCGTGGACGGCAACCATCAGATGGAGCCGGGCATGCCAGAATCCTTCAACGTATTGTTGAAAGAGATTCGTTCGCTGGGTATCAACATCGAACTGGAAGACGAGTAATTCTCGCTCAAACAGGTCACTT
+
GGGGGGGGGGGGGGGGGGGGGGGGGGGGGGGGGGGGGGGGGGGGGGGGGGGGGGGGGGGGGGGGGGGGGGGGGGGGGGGGGGGGGGGGGGGGGGGGGGGGGGGGGGGGGGGGGGGGGGGGGFGGGGGGGGGGGGGGGGGGGGGGGGGGGGGGGGGGGGGGGGGGGGGGGGGGGGGGGGGGGGGGGGGGGGGGGGGGGGGGGGGGGGGGGGGGGGGGGGGGGFFGGGGGGGDEGFFFGGGGGGFGFFFFFFFFFFFFFFFFFFFFFFFFFFFFFBF?B<B??DB)
@M03461:520:000000000-LPCRK:1:1101:14099:7326 1:N:0:CAATCAGG+CAGAACTG
CGGATCCCCGATCCGTGGACTTGTCAGCGACTGAGGAAACAGACACTCAAACTGCTGAGGTATACTTATGCTCCAACCTCAGCTTCCCTTAATGCAGGAAATGCTCACCGTTAAGTCTGATGACGTGAACGGTCGTACCAAGATGTATAAAAACATCGTGGACGGCAACCATCAGATGGAGCCGGGCATGCCAGAATCCTTCAACGTATTGTTGAAAGAGATTCGTTCGCTGGGTATCAACATCGAACTGGAAGACGAGTAATTCTCGCTCAAACAGGTCA
+
GGGGGGGGGGGGGGGGGGGGGGGGGGGGGGGGGGGGGGGGGGGGGGGGGGGGGGGGGGGGGCGGGGGGGGGGGGGGGGGGGGGGGGGGGGGGGGGGGGGGGGGGGGGGGGGGGGGGGGGGGGFGGGGGGGGGGGGGGGGGGGGGGGGGGGGGGGGGGGGGGGGGGGGGGGGGDGGGGGGGGGGGGGGGGGGGGGGFGGGGGGGDFGGGGGGGG4CFDDGGGGGGGGGG3CGGGA?CGGGGGGFFBF?FFFFFFFFFFFFFF4ABAFFFFFFF2<B:?2<>?
@M03461:520:000000000-LPCRK:1:1101:12674:7331 1:N:0:CAATCAGG+CAGAACTG
CATCGCTGACGATTAACCGGATCCCCGATCCGTGGACTTGTCAGCGACTGAGGAAACAGACCAACTGCAAGCTGAGGTATCTGGCAGTCTGCGCCTCAGCTCTTTACTCTGCAGGAAATGCTCACCGTTAAGTCTGATGACGTGAACGGTCGTACCAAGATGTATAAAAACATCGTGGACGGCAACCATCAGATGGAGCCGGGCATGCCAGAATCCTTCAACGTATTGTTGAAAGAGATTCGTTCGCTGGGTATCAACATCGAACTGGAAGACGAGTAATTCTCGCTCAAACAGGTCA
+
CCCCCGGGGGGG-FFGGGGGGGGGGGGGGGGGGGGGGGGGGGGGGGGGGGGGGGGGGGGGGGGGGGGGGGGGGGGGGGGGGGGGGGGGGGGGGGGGGGGGGGGGGGGGGGGGGGGGGGGGGGGGGGGGGGGGGGGGGGGGGGGGGGGGGGGGGGGGGEFGGGGGGGGGGGGGGGGGGFGGGGGGGGGGGGGGGGGGGGGGGGGGGGGGGGGGGGGGGGGGGGGGFGGGGGGGGGGEGGGGGGGGGGGGGGFFGGGGGGGFGFFFFFFFFFF@:BFFFB?<<AFFFFFFFF22?F?BFF
@M03461:520:000000000-LPCRK:1:1101:20392:7344 1:N:0:CAATCAGG+CAGAACTG
CGGATCCCCGATCCGTGGACTTGTCAGCGACTGAGGAAACAGACGTGTGGATAGCTGAGGTTCGAGGATGTCCTAGCCTCAGCACCGTTACCTGCAGGAAATGCTCACCGTTAAGTCTGATGACGTGAACGGTCGTACCAAGATGTATAAAAACATCGTGGACGGCAACCATCAGATGGAGCCGGGCATGCCAGAATCCTTCAACGTATTGTTGAAAGAGATTCGTTCGCTGGGTATCAACATCGAACTGGAAGACGAGTAATTCTCGCTCAAACAGGTCA
+
GGGGGGGGGGGGGGGGGGGGGGGGGGGGGGGGGGGGGGGGGGGGGGGGGGGGGGGGGGGGGGGGGGGGGGGGGGGGGGGGGGGGGGGGGGGGGGGGGGGGGGGGGGGGGGGGGGGGGGGGGGGGGGGGGGGGGGGGGGGGGGGGGGGGGGGGGGGGGGGGGGGGGGGGGGGGGGGGGGGGGGGGGGGGGGGGGGGGGGGGGGGGGGGGGGGGGGEGGGGGGGGFGGGGGGGGGBFGGGGGGGFGFFFFFFFFFFFFFFFFFFFFFFFBBFFFFAFFFFA8:
@M03461:520:000000000-LPCRK:1:1101:15671:7357 1:N:0:CAATCAGG+CAGAACTG
CGGATCCCCGATCCGTGGACTTGTCAGCGACTGAGGAAACAGACATGTCGGGGGCTGAGGCCTGCGGCTCATCCCACCTCAGCTGGAAGTATTGCAGGAAATGCTCACCGTTAAGTCTGATGACGTGAACGGTCGTACCAAGATGTATAAAAACATCGTGGACGGCAACCATCAGATGGAGCCGGGCATGCCAGAATCCTTCAACGTATTGTTGAAAGAGATTCGTTCGCTGGGTATCAACATCGAACTGGAAGACGAGTAATTCTCGCTCAAACAGGTCA
+
GGGGGGGGGGGGGGGGGGGGGGGGGGGGGGGGGGGGGGGGGGGGGGGGGGGGGGGGGGGGGGGGGGGGGGGGGGGGGGGGGGGGGGFGGGGGGGGGGGGGGGGGGGGGGGGGGGGGGGGGGGGGGGGGGGGGGGGGGGGGGGGGGGGGGGGGGGGGGGGGGEFGGGGGGGGGGGGGGGFGGGGGGGGGGGGGGGG?EFGGGGFCFGGGGGFGGFGFFGGGGGGGGGGFCGDEGEFGGGGG5C@GEFFFFFFFFFFF?FDFFBDAFFAFBBFF>DFBF0>7:
@M03461:520:000000000-LPCRK:1:1101:5496:7357 1:N:0:CAATCAGG+CAGAACTG
CGGATCCCCGATCCGTGGACTTGTCAGCGACTGAGGAAACAGACGAGTTGAGGGCTGAGGGTCAGAATAAGATAAACCTCAGCTATAAATGTTGCAGGAAATGCTCACCGTTAAGTCTGATGACGTGAACGGTCGTACCAAGATGTATAAAAACATCGTGGACGGCGACCATCAGATGGAGCCGGGCATGCCAGAATCCTTCAACGTATTGTTGAAAGAGATTCGTTCGCTGGGTATCAACATCGAACTGGAAGACGAGTAATTCTCGCTCAAACAGGTCA
+
GGGGGGGGGGGGGGGGGGGGGGGGGGGGGGGGGGGGGGGGGGGGGBFGGGFGGGGGGGGGGGGGGGGGGGGGGGGGGGGGGGGGGGGGGGGGGGGGGGGGGGFGGFGGGGFGGGGGGGGGGGGGGGGGGGGDGGGGGGGGGGGGGFGGGGFGGGGGGGGGGGGGGGGGGGGGGGGGGGGGGGGGGGGGGGGGGGGGGGGGGGGGGEGGGGGGGGGGGGGGGGGGGGGGGGGGGFFGGGGGGGFGFFFFFFFFF?FFFFFFFFFFFFFFFFFFBFFF::A?0
@M03461:520:000000000-LPCRK:1:1101:9552:7359 1:N:0:CAATCAGG+CAGAACTG
CGGATCCCCGATCCGTGGACTTGTCAGCGACTGAGGAAACAGACAACAGTTCAGCTGAGGTTGTCCATATGACTTACCTCAGCAGGAACATATGCAGGAAATGCTCACCGTTAAGTCTGATGACGTGAACGGTCGTACCAAGATGTATAAAAACATCGTGGACGGCAACCATCAGATGGAGCCGGGCATGCCAGAATCCTTCAACGTATTGTTGAAAGAGATTCGTTCGCTGGGTATCAACATCGAACTGGAAGACGAGTAATTCTCGCTCAAACAGGTCACTT
+
GGGGGGGGGGGGGGGGGGGGGGGGGGGGGGGGGGGGGGGGGGGGGGGGGGGGGGGGGGGGGGGGGGGGGGGGGGGGGGGGGGGGGGGGGGGGGGGGGGGGGGGGGGGGGGGGGGGGGGGGGGGGGGGFGGGGGGGGGGGGGGGGGGGGGGGGGGGGGGGGGGGGGGGGGGGGGGGGGGGGDFGGGGGGGGGGGGGGGGGGGGGGGGGGGGGGGG7CGGFGGGGGGGGGDGGGGFFGGGGGGGFGFF@>F2F?F45:?:7DBFFFFB<BFF?F?FF<<:D)2:B)
@M03461:520:000000000-LPCRK:1:1101:11909:7363 1:N:0:CAATCAGG+CAGAACTG
CATCGCTGACGATTAACCGGATCCCCGATCCGTGGACTTGTCAGCGACTGAGGAAACAGACGCTCAAAGTGCTGAGGATGGCTAAGTGCATAGCCTCAGCGTCTGTTAGTGCAGGAAATGCTCACCGTTAAGTCTGATGACGTGAACGGTCGTACCAAGATGTATAAAAACATCGTGGACGGCAACCATCAGATGGAGCCGGGCATGCCAGAATCCTTCAACGTATTGTTGAAAGAGATTCGTTCGCTGGGTATCAACATCGAACTGGAAGACGAGTAATTCTCGCTCAAACAGGTCA
+
CCCCCGGGGGGG@FFGGGGGGGGGGGGGGGGGGGGGGGGGGGGGGGGGGGGGGGGGGGGGGGGGGGGGGGGGGGGGGGGFGGGGGGGGGGGGGGGGGGGGGGGGGGGGGGGGGGGGGGGGGGGGGGGGGGGGGGGGGGGGGGGGGGGGGGGGGGGGGGGGGGGGGGGGGGGGGGGGGGGGGGGGGGGGGGGGGGGGGGGGGGGGGGGGGGGGGGGGGGGGGGGGGGGGGGGGGGFGGGGGGGGGGGGGGGEFGGGGGGGFGFFFFFFFFFFFFFFDFFFFFFFFFFFFFFFFFFFA:D
@M03461:520:000000000-LPCRK:1:1101:3280:7375 1:N:0:CAATCAGG+CAGAACTG
CGGATCCCCGATCCGTGGACTTGTCAGCGACTGAGGAAAACAGACATTCCAGACGCTGAGGCGTCGGTGTAGATACCCCTCAGCTGATTGGAATGCAGGAAATGCTCACCGTTAAGTCTGATGACGTGAACGGTCGTACCAAGATGTATAAAAACATCGTGGACGGCAACCATCAGATGGAGCCGGGCATGCCAGAATCCTTCAACGTATTGTTGAAAGAGATTCGTTCGCTGGGTATCAACATCGAACTGGAAGACGAGTAATTCTCGCTCAAACAGGTCACT
+
GGGGGGGGGGGGGGGGGGDGGGGGDEGGGGGGGGGGGGGGGGGGGGGGGGFGGFFGGGEGGGEGGGGEGGFGGGGGGGGGEGGGGGFCFGGGGGGGGGGDF<FFGGCFGGGGEGGGGFGGGGGFDGGGDGDFEGGGCFGDFFGGGGGGGGGGD:CFCFEG,@FBEEFCCGDGGFGG9CEGGGG5CGGGGG>:FFGFCFGCFFGGGGGGC7CF9CC?:*<CFGFGCD<*>DG7EE7*0>7:77?F?B4?F?FF56<7?>5>:FFAAFF><FFFFB<2:7:>>03)
@M03461:520:000000000-LPCRK:1:1101:11073:7379 1:N:0:CAATCAGG+CAGAACTG
CGGATCCCCGATCCGTGGACTTGTCAGCGACTGAGGAAACAGACAGTAGAAGAGCTGAGGTCTGATTTGTGAGCATCCTCAGCTAGCGATCTTGCAGGAAATGCTCACCGTTAAGTCTGATGACGTGAACGGTCGTACCAAGATGTATAAAAACATCGTGGACGGCAACCATCAGATGGAGCCGGGCATGCCAGAATCCTTCAACGTATTGTTGAAAGAGATTCGTTCGCTGGGTATCAACATCGAACTGGAAGACGAGTAATTCTCGCTCAAACAGGTCA
+
GGGGGGGGGGGGGGGGGGGGGGGGGGGGGGGGGGGGGGGGGGGGGGGGGGGGGGGGGGGGGGGGGGGGGGFGGGGGGGGGGGGGGGGGGGGGDGGGGGGGGGGGGGGGGGGGGGGGGGGGGGGGGGGGGGGGGGGGGGGGGGGGGGGGGGGGGGGGGGGGGGGGGGGGGGGGGGGGGGGGGGGGGGGGGGGGGGGGGGGGGGGGGGGGGGGGGGGGGGGGGGGGGGGGGGGGGFFGGGGGGGFGFFFFFFFFFF>?FFFFFFFFFFFFFFFFFFF:<BF04
@M03461:520:000000000-LPCRK:1:1101:23803:7382 1:N:0:CAATCAGG+CAGAACTG
CGGATCCCCGATCCGTGGACTTGTCAGCGACTGAGGAAACAGACAACGTTGCTGCTGAGGGTTGATGTGCAAATACCCTCAGCGGTTTGTACTGCAGGAAATGCTCACCGTTAAGTCTGATGACGTGAACGGTCGTACCAAGATGTATAAAAACATCGTGGACGGCAACCATCAGATGGAGCCGGGCATGCCAGAATCCTTCAACGTATTGTTGAAAGAGATTCGTTCGCTGGGTATCAACATCGAACTGGAAGACGAGTAATTCTCGCTCAAACAGGTCACTT
+
GGGGGGGGGGGGGGGGGGGGGGGGGGGGGGGGGGGGGGGGGGGGGGGGGGGGGGGGGGGGGGGGGGGGGGGGGGGGGGGGGGGGGGGGGGGGGGGGGGGGGGGGGGGGGGGGGGGGGGGGGGGGGGGGGGGGGGGGGGGGGGGGGGGGGGGGGGGGGGGGGGGGGGGGGGGGGGGGGGGGGGGGGGGGGGGGGGGGGGGGGGGGGGGGGGGGGGGGGGGGGGGFCCFFGGGGGFFGGGGGGGFGEFFFFFFF@@FFFFFFFFFFFFFFBF<>>>>??<A:)5>)
@M03461:520:000000000-LPCRK:1:1101:3425:7390 1:N:0:CAATCAGG+CAGAACTG
CGGATCCCCGATCCGTGGACTTGTCAGCGACTGAGGAAACAGACGCACAAAAAGCTGAGGAAAAACCCTTAAATGTCCTCAGCATCGGCCCGTGCAGGAAATGCTCACCGTTAAGTCTGATGACGTGAACGGTCGTACCAAGATGTATAAAAACATCGTGGACGGCAACCATCAGATGGAGCCGGGCATGCCAGAATCCTTCAACGTATTGTTGAAAGAGATTCGTTCGCTGGGTATCAACATCGAACTGGAAGACGAGTAATTCTCGCTCAAACAGGTCA
+
GGGGGGGGGGGGGGGGGGGGGGGGGGGGGGGGGGGGGGGGGGGGGGGGGGGGGGGGGGGGGC:CFGGGGGGGGGGGGGGGGGGGGGGGGGGGGGGGFGGGGGGGGGGGGGGGGGGGGGGGGGGGGGGGGGGGEGGGGGGGGGFGGGGGGGGGGGGGGGGGGGGGGGGGGGGGGGGGGGGGGGGGGGGGGGGGGGGGGGGGGGGGGGGGGGGGGGGGGGGGGGFGGGGGGGGGGFFGDFGDG=?GB@FFFBFFFF@?FFFEFFFAFFFBF:?BFFFFF:AFF
@M03461:520:000000000-LPCRK:1:1101:15302:7391 1:N:0:CAATCAGG+CAGAACTG
CGGATCCCCGATCCGTGGACTTGTCAGCGACTGAGGAAACAGACAGGTGGGTGGCTGAGGTGAAATAGTACATGGCCCTCAGCATTATAGATTGCAGGAAATGCTCACCGTTAAGTCTGATGACGTGAACGGTCGTACCAAGATGTATAAAAACATCGTGGACGGCAACCATCAGATGGAGCCGGGCATGCCAGAATCCTTCAACGTATTGTTGAAAGAGATTCGTTCGCTGGGTATCAACATCGAACTGGAAGACGAGTAATTCTCGCTCAAACAGGTCA
+
GGGGGGGGGGGGGGGGGGGGGGGGGGGGGGGGGGGGGGGGGGGGGGGGGGGGGGGGGGGGGGGGGGGGGGGGGGGGGGGGGGGGGGGGGGGGGGGGGGGGGGGGGGGGGGGGGGGGGGGGGGGGGGGGGGGGGGGGGGGGGGGGGGGGGGGGGGGGGGGGGGGGGGGGGGGGGGGGGGGGGGGGGGGGGGGGGGGGGGGGGGGCFGGGGGGGGGGGGGGGGGGGGGGGGGGGGFFGGGGGGGFGEFFFFFFFFFFFFFDFFFFFFFFFFFBFFFFFFFFBB
@M03461:520:000000000-LPCRK:1:1101:7647:7407 1:N:0:CAATCAGG+CAGAACTG
CGGATCCCCGATCCGTGGACTTGTCAGCGACTGAGGAAACAGACACATCATTGGCTGAGGGTATATAATTCTAAGTCCTCAGCATCGCATACTGCAGGAAATGCTCACCGTTAAGTCTGATGACGTGAACGGTCGTACCAAGATGTATAAAAACATCGTGGACGGCAACCATCAGATGGAGCCGGGCATGCCAGAATCCTTCAACGTATTGTTGAAAGAGATTCGTTCGCTGGGTATCAACATCGAACTGGAAGACGAGTAATTCTCGCTCAAACAGGTCA
+
GGGGGGGGGGGGGGGGGGGGGGGGGGGGGGGGGGGGGGGGGGGGGGGGGGGGFGGGGGGGGGGGGGGGGGGGGGGGGGGGGGGGGGGGGGGGGGGGGGGGGGGGGGGGGGGGGGGGGGGGGGGGGGGGGGGGGGGGGGGGGGGGGGGGGGGGGGGGGGGGGGGGGGGGGGGGGGGGGGGGGGGGGGGGGGGGGGGGGGGGGGGGGGGEGGGGGGGGGGGGGGGGGGGGGGCEGFFGGGGGGGFGFFFFFFFFFFFFFFEFFFFFFFF?FFFFFFFFFF>DF
@M03461:520:000000000-LPCRK:1:1101:15604:7408 1:N:0:CAATCAGG+CAGAACTG
CGGATCCCCGATCCGTGGACTTGTCAGCGACTGAGGAAACAGACTCTAAAACTGCTGAGGACAAATTAGTAATTCGCCTCAGCGTCCGAATCTGCAGGAAATGCTCACCGTTAAGTCTGATGACGTGAACGGTCGTACCAAGATGTATAAAAACATCGTGGACGGCAACCATCAGATGGAGCCGGGCATGCCAGAATCCTTCAACGTATTGTTGAAAGAGATTCGTTCGCTGGGTATCAACATCGAACTGGAAGACGAGTAATTCTCGCTCAAACAGGTCA
+
GGGGGGGGGGGGGGGGGGGGGGGGGGGGGGGGGGGGGGGGGGGGGGGGGGGGGGGGGGGGGGGGGGGGGGGGGGGGGGGGGGGGGGGGGGGGGGGGGGGGGGGGGGGGGGGGGGGGGGGGGGGGGGGGGGGGGGGGGGGGGGGGGGGGGGGGGGGGGGGGGGGGGGGGGGGGGFGGGGGGGGGGGGGGGGGGGGGCCGGGGGGGGGGGGGGGGGGGGGGGGGGGGGGGGGGGG@FGGGGGGGFGFFFFFF@FFFFFFFDF:FF>AFFFFFFFFFFFBBB72
@M03461:520:000000000-LPCRK:1:1101:17183:7412 1:N:0:CAATCAGG+CAGAACTG
CGGATCCCCGATCCGTGGACTTGTCAGCGACTGAGGAAACAGACTCAACTACTGCTGAGGGGTAATTTCAAATAGTCCTCAGCACGTCTCGGTGCAGGAAATGCTCACCGTTAAGTCTGATGACGTGAACGGTCGTACCAAGATGTATAAAAACATCGTGGACGGCAACCATCAGATGGAGCCGGGCATGCCAGAATCCTTCAACGTATTGTTGAAAGAGATTCGTTCGCTGGGTATCAACATCGAACTGGAAGACGAGTAATTCTCGCTCAAACAGGTCACTT
+
GGGGGGGGFGGGGGGGGGGGGGGGGGGGGGGGGGGGGGGGGGGGGGGGGGGGGGGGGGGGGGGGGGGGGGGGGGGGGGGGGGGGGGGGGGGGGGGGGGGGGGGGGGGGGGGGGGGGGGGGGGGGGGGGGGGGGGGGGGGGFGGGGGGFGGGGGGGGGGGGGGGGGGGGGGGGGGGGGGGGGGGGGGGGGGGGGGGGGGGGGGGGGGGGGGGGGFGGGGGGGGGGGGGGGGGGGFFGGGGGGGFGFFFFF>?FFFFFFFFFBFFFFFFFF?BFFFF6?FA:?FF)
@M03461:520:000000000-LPCRK:1:1101:14009:7418 1:N:0:CAATCAGG+CAGAACTG
CGGATCCCCGATCCGTGGACTTGTCAGCGACTGAGGAAACAGACTGGGTCACGGCTGAGGGTATAAACATTCATTACCTCAGCACAGATTCTTGCAGGAAATGCTCACCGTTAAGTCTGATGACGTGAACGGTCGTACCAAGATGTATAAAAACATCGTGGACGGCAACCATCAGATGGAGCCGGGCATGCCAGAATCCTTCAACGTATTGTTGAAAGAGATTCGTTCGCTGGGTATCAACATCGAACTGGAAGACGAGTAATTCTCGCTCAAACAGGTCACTT
+
GGGGGGGGGGGGGGGGGGGGGGGGGGGGGGGGEGGGGGGGGGGGGGGGGGGGGGGGGGGGGGGGGGGGGGGGGGGGGGGGGGGGGGGGGGGGGGGGGGGGGGGGGGGGGGGGGGGGGGGGGGGGGGGGGGGGGGGGGGGGGGGGGGGGGGGGGGGGGGGGGGGGGGGGGGGGGGGGGGFGEFGGGGGGGGGGGGCCFGGGGGGFGGGGGGGGGFGGCFGGGGGGGGGGCGGEEEFFGGGGGGFGDFFFFBFFFFFFFEDB?FFFFFFFFBFFBFFFFFB?FFF)
@M03461:520:000000000-LPCRK:1:1101:19750:7422 1:N:0:CAATCAGG+CAGAACTG
CGGATCCCCGATCCGTGGACTTGTCAGCGACTGAGGAAACAGACCTAAAGTGTGCTGAGGCTATCACTCCCGTCCTCCTCAGCGGAAGTATATGCAGGAAATGCTCACCGTTAAGTCTGATGACGTGAACGGTCGTACCAAGATGTATAAAAACATCGTGGACGGCAACCATCAGATGGAGCCGGGCATGCCAGAATCCTTCAACGTATTGTTGAAAGAGATTCGTTCGCTGGGTATCAACATCGAACTGGAAGACGAGTAATTCTCGCTCAAACAGGTCA
+
GGGGGGGGGGGGGGGGGGGGGGGGGGGGGGGGGGGGGGGGGGGGGGGGGGGGGGGGGGGGGGGGGGGGGGGGGGGGGGGGGGGGGGGGFGGGGGGGGGGGGGGGGGGGGGGGGGGGGGGGGGGGGGGGGGGGGGGGGGGGGGGGGGGGGGGGGGGGGGGGGGGGGGGGGGGGGGGGGGGGGGGGGGGGGGGGGGGGGGGGGGGGGGGGGGGGGGGGGGGGGGGGGGGGGGGGGFFFGGGGGGFGFFFFFFFFFFFFFFEEBFFFFFFFFFF>?DBBFFFFF
@M03461:520:000000000-LPCRK:1:1101:14953:7428 1:N:0:CAATCAGG+CAGAACTG
CGGATCCCCGATCCGTGGACTTGTCAGCGACTGAGGAAACAGACAGTAAAGGCGCTGAGGCTGCGAACTGGGCTATCCTCAGCCAATCTAAATGCAGGAAATGCTCACCGTTAAGTCTGATGACGTGAACGGTCGTACCAAGATGTATAAAAACATCGTGGACGGCAACCATCAGATGGAGCCGGGCATGCCAGAATCCTTCAACGTATTGTTGAAAGAGATTCGTTCGCTGGGTATCAACATCGAACTGGAAGACGAGTAATTCTCGCTCAAACAGGTCA
+
GGGGGGGGGGGGGGGGGGGGGGGGGGGGGGGGEGGGGGGGGGGGGGGGGGGGGGGGGGGGGGGGGGGGGGGGGGGGGGGGGGGGGGGGGGGGGGGGGGGGGGGGGGGGGGGGGGGGGGGGGGGGGGGGGGGGGGGGGGGGGGGGGGGGGGGGFGGGGGGGGGGGGGGGGGGGGGGGGGGGGGGGGGGGGGGGGGGGGGGGGGGGGGGGGGGGGFGGGGFGGFGGGGGGGGGGG3FGGGGGGGFGFFFFFFFFF?FBFFFFFFFFFFABFFFFFFFFFFF?:
@M03461:520:000000000-LPCRK:1:1101:4912:7437 1:N:0:CAATCAGG+CAGAACTG
CGGATCCCCGATCCGTGGACTTGTCAGCGACTGAGGAAACAGACAGACGTAACGCTGAGGTAATAGGCACTAGCTTCCTCAGCAGCTACGGTTGCAGGAAATGCTCACCGTTAAGTCTGATGACGTGAACGGTCGTACCAAGATGTATAAAAACATCGTGGACGGCAACCATCAGATGGAGCCGGGCATGCCAGAATCCTTCAACGTATTGTTGAAAGAGATTCGTTCGCTGGGTATCAACATCGAACTGGAAGACGAGTAATTCTCGCTCAAACAGGTCACTT
+
GGGGGGGGGGGGGGGGGGGGGGGGGGGGGGGGGGGGGGGGGGGGGGGGGGGGGGGGGGGGGGGGGGGGGGGGGGGGGGGGGGGGGGGGGGGGGGGGGGGGGGGGGGGGGGGGGGGGGGGGFGGGGGGGGGGGGGGGGGGGGGGGGGGGGGGGGGGGGGGGGGGGGGGGGGGGGGGGGGGGGGGGGGGGGGGGGGGGGGGGGGGGGGGFGGGGGGGGGGGGDDFGGGGGGGGGGFFGGGFGGGFG>FFFFFFFFFFBFFE@FFFFFFFFFFFFFF>B?FF02:D-
@M03461:520:000000000-LPCRK:1:1101:16361:7437 1:N:0:CAATCAGG+CAGAACTG
CGGATCCCCGATCCGTGGACTTGTCAGCGACTGAGGAAACAGACAAGGGTCGGGCTGAGGTAACGTAACATTGTGACCTCAGCCCTCTTGTTTGCAGGAAATGCTCACCGTTAAGTCTGATGACGTGAACGGTCGTACCAAGATGTATAAAAACATCGTGGACGGCAACCATCAGATGGAGCCGGGCATGCCAGAATCCTTCAACGTATTGTTGAAAGAGATTCGTTCGCTGGGTATCAACATCGAACTGGAAGACGAGTAATTCTCGCTCAAACAGGTCA
+
GGGGGGGGGGGGGGGGGGGGGGGGGGGGGGGGGGGGGGGGGGGGGGGGGGGGGGGGGGGGGGGGGGGGGGGGGGGGGGGGGGGGGGGGGGGGGGGGGGGGGGGGGGGGGGGGGGGGGGGGGGGGGGGGGGGGGGGGGGGGGGGGGGGGGGGGGGGGGGGGGGGGGGGGGGGGGGGGGGGGGGGGGGGGGGGGGGGGGGGGGGGGGGGGGGGGGGGGGGGGGGGGGGGGGGCEGFFGGGGGGGFGFFFFFFFFFFFFFFBBFFFBFFFFFFFBBDF<?BF0:
@M03461:520:000000000-LPCRK:1:1101:21986:7446 1:N:0:CAATCAGG+CAGAACTG
CGGATCCCCGATCCGTGGACTTGTCAGCGACTGAGGAAACAGACGCTTTTTATGCTGAGGTTACAAGTCAGCACCTCCTCAGCGAAGTTGATTGCAGGAAATGCTCACCGTTAAGTCTGATGACGTGAACGGTCGTACCAAGATGTATAAAAACATCGTGGACGGCAACCATCAGATGGAGCCGGGCATGCCAGAATCCTTCAACGTATTGTTGAAAGAGATTCGTTCGCTGGGTATCAACATCGAACTGGAAGACGAGTAATTCTCGCTCAAACAGGTCA
+
GGGGGGGGGGGGGGGGGGGGGGGGGGGGGGGGGGGGGGGGGGGG+@F,C69CCFGGGGGG6,96C,,96C?<5FG8FGGGGGG7==+B,5,,CFGGGGGGGGGGGGGGGGGGGGGGGGGGGGGGGGGGGGGGGGGGGGGGGGGGGGGGGGGGGGGGGGGGGGGGGGGGGGGGGGGGGGGGGGGGGGGGGGGGGGGGGGGGGGGGGGGGGGGGGGGGGGGGGGGGGGGGGGGGGFFGFGGGGGFGFFFFFBFFFFFFFFFFFFFFFFFFFFFFFFF?F<A:)
@M03461:520:000000000-LPCRK:1:1101:5657:7453 1:N:0:CAATCAGG+CAGAACTG
CGGATCCCCGATCCGTGGACTTGTCAGCGACTGAGGAAACAGACGTGGGAACTGCTGAGGAACTCACGTTAAAACGCCTCAGCCTACACATTTGCAGGAAATGCTCACCGTTAAGTCTGATGACGTGAACGGTCGTACCAAGATGTATAAAAACATCGTGGACGGCAACCATCAGATGGAGCCGGGCATGCCAGAATCCTTCAACGTATTGTTGAAAGAGATTCGTTCGCTGGGTATCAACATCGAACTGGAAGACGAGTAATTCTCGCTCAAACAGGTCACTT
+
GGGGGGGGGGGGGGGGGGGGGGGGGGGGGGGGGGGGGGGGGGGGGGGGGGGGGGGGGGGGGGGGGGGGGGGGGGGGGGGGGGGGGGGGGGGGGGGGGGGGGGGGGGGGGGGGGGGGGGGGGGGGGGGGGGGGGGGGGGGGGGGGGGGGGGGGGGGGGGGGGGGGGGGGGGGGGGGGGGGGGGGGGGGGGGGGGGGGGGGGGGGGGGGGGGGGGGGGGGGGGGGG<CGGGGGGGFFGGGGGGGFGEFFFFFFFFFFFFFEFFFFFAFFFFFFFFFFFFFFFFFF)
@M03461:520:000000000-LPCRK:1:1101:22140:7456 1:N:0:CAATCAGG+CAGAACTG
CGGATCCCCGATCCGTGGACTTGTCAGCGACTGAGGAAACAGACAAAGCTTAAGCTGAGGTGTGAGACAGAGACATCCTCAGCGTCTAAGAATGCAGGAAATGCTCACCGTTAAGTCTGATGACGTGAACGGTCGTACCAAGATGTATAAAAACATCGTGGACGGCAACCATCAGATGGAGCCGGGCATGCCAGAATCCTTCAACGTATTGTTGAAAGAGATTCGTTCGCTGGGTATCAACATCGAACTGGAAGACGAGTAATTCTCGCTCAAACAGGTCA
+
GGGGGGGGGGGGGGGGGGGGGGGGGGGGGGGGGGGGDGGGGGGGGGGGGGGGGGGGGGGGGGGGGGGGGGGGGGGGGGGGGGGGGGGGGGGGGGGGGGGGGGGGGGGGGGGGGGGGGGGGGGGGGGGGGGGGGGGGGGGGGGGGGGGGGGGGGGGGGGGGGGGGGGGGGGGGGGGGGGGGGGGGGGGGGGGGGGGGDGGGGGGGGGGGGGGGGGGGGGGFGGGGGGGGGGGGGBFGGFGFGGFGFFFFFFFFFFFFFFFDFFFFFFFFFFFFFFFFFFBF?
@M03461:520:000000000-LPCRK:1:1101:14074:7465 1:N:0:CAATCAGG+CAGAACTG
CGGATCCCCGATCCGTGGACTTGTCAGCGACTGAGGAAACAGACTATAACACGGCTGAGGAGACTTGCTTTTTTCACCTCAGCCACTAGCTTTGCAGGAAATGCTCACCGTTAAGTCTGATGACGTGAACGGTCGTACCAAGATGTATAAAAACATCGTGGACGGCAACCATCAGATGGAGCCGGGCATGCCAGAATCCTTCAACGTATTGTTGAAAGAGATTCGTTCGCTGGGTATCAACATCGAACTGGAAGACGAGTAATTCTCGCTCAAACAGGTCA
+
GGGGGGGGGGGGGGGGGGGGGGGGGGGGGGGGGGGGGGGGGGGGGGGGGGGGGGGGGGGGGGGGGGGGGGGGGGGGGGGGGGGGGGGGGGFGGGGGGGGGGGGGGGGGGGGGGGGGGGGGFGGGGGGGGGGGGGGGGGGGGGGGGGGGGGGGGGGGGGGGGGGGGGGEGGGGGGGGGGGGGGGGGGGGGGGGGGGFFGGGGGFFGGGGGGGGGGGDEGGGGGGGGGGFDGGGGFFGGGGGGGFFEF?FFF4FFFF7?D3>:FFFFFFFF?BFFFF?BFA72
@M03461:520:000000000-LPCRK:1:1101:18048:7478 1:N:0:CAATCAGG+CAGAACTG
CGGATCCCCGATCCGTGGACTTGTCAGCGACTGAGGAAACAGACTGCATTACTGCTGAGGCAAAATAAAGAAATTACCTCAGCAAATCTCGATGCAGGAAATGCTCACCGTTAAGTCTGATGACGTGAACGGTCGTACCAAGATGTATAAAAACATCGTGGACGGCAACCATCAGATGGAGCCGGGCATGCCAGAATCCTTCAACGTATTGTTGAAAGAGATTCGTTCGCTGGGTATCAACATCGAACTGGAAGACGAGTAATTCTCGCTCAAACAGGTCACTT
+
GGGGGGGGGGGGGGGGGGGGGGGGGGGGGGGGGGGGGGGGGGGGGGGGGGGGGGGGGGGGGGGGGGGGGGGGGGGGGGGGGGGGGGGGGGGGGGGGGGGGGGGGGGGGGGGGGGGGGGGGGGGGGGGGGGGGGGGGGGGGGGGGGGGGGGGGGGGGGGGGGGGGGGGGGGGGGGGGGGGGGGGGGGGGGGGGGGGGGGGGGGGGGGGGGGGGGFGGFGGGGGGGGGGGGGGGGFFGGGGGGGFGFFFFFFFFFFFB?FFDFFFDFFF??BF;?FFFFFFF?)4)
@M03461:520:000000000-LPCRK:1:1101:10664:7479 1:N:0:CAATCAGG+CAGAACTG
CGGATCCCCGATCCGTGGACTTGTCAGCGACTGAGGAAACAGACTATTTGCTCGCTGAGGTGCCGCACAGCGGTTACCTCAGCACAATATTCTGCAGGAAATGCTCACCGTTAAGTCTGATGACGTGAACGGTCGTACCAAGATGTATAAAAACATCGTGGACGGCAACCATCAGATGGAGCCGGGCATGCCAGAATCCTTCAACGTATTGTTGAAAGAGATTCGTTCGCTGGGTATCAACATCGAACTGGAAGACGAGTAATTCTCGCTCAAACAGGTCA
+
GGGGGGGGFGGGGGGGGGGGGGGGGGGGGGGGGGGGGGGGGGGGGGGGGGGGGGGGGGGGGGGGGGGGGGGGGGGGGGGGGGGGGGGGGGGGGGGGGGGGGGGGGGGGGGGGGGGGGGGGGGGGGGGGGGGGGGGGGGGGGGGGGGGGGGGGGGGGGGGGGGGGGGGGGGGGGGGGGGGGGGGGGGGGGGGGGGGGGGGGGGGGGGGGGGGGGGGGGGGGGGGGGGGGGGGGGFFGGGGGGGFGFFFFFFFFFF>BFBDF?FFA>FFFFF?FBFFFFFF??
@M03461:520:000000000-LPCRK:1:1101:18630:7497 1:N:0:CAATCAGG+CAGAACTG
CGGATCCCCGATCCGTGGACTTGTCAGCGACTGAGGAAACAGACGAGAGGCATGCTGAGGATTACAATTTGTCATTCCTCAGCCTTGACGTTTGCAGGAAATGCTCACCGTTAAGTCTGATGACGTGAACGGTCGTACCAAGATGTATAAAAACATCGTGGACGGCAACCATCAGATGGAGCCGGGCATGCCAGAATCCTTCAACGTATTGTTGAAAGAGATTCGTTCGCTGGGTATCAACATCGAACTGGAAGACGAGTAATTCTCGCTCAAACAGGTCA
+
GGGGGGGGGGGGGGGGGGGGGGGGGGGGGGGGGGGGGGGGGGGGGGGGGGGGGGGGGGGGGGGGGGGGGGGGGGGGGGGGGGGGGGGGGGGGGGGGGGGGGGGGGGGGGGGGGGGGGGGGGGGGGGGGGGGGGGGGGGGGGGGGGGGGGGGGGGGGGGGGGGGGGGGGGGGGGGGGGGGGGGGGGGGGGGGGGGGGGGGGGGGGGGGGGGGGGGGGGGGGFGGGGGGGGGGGGFFGGGGGGGFGFFFFFFFFFFF?FFFFFFFFFFFFFFFFFFFFFFA?F
@M03461:520:000000000-LPCRK:1:1101:5595:7497 1:N:0:CAATCAGG+CAGAACTG
CGGATCCCCGATCCGTGGACTTGTCAGCGACTGAGGAAACAGACAATTGTTTTGCTGAGGGCGTATGAAGAGATGACCTCAGCAGCTCCATGTGCAGGAAATGCTCACCGTTAAGTCTGATGACGTGAACGGTCGTACCAAGATGTATAAAAACATCGTGGACGGCAACCATCAGATGGAGCCGGGCATGCCAGAATCCTTCAACGTATTGTTGAAAGAGATTCGTTCGCTGGGTATCAACATCGAACTGGAAGACGAGTAATTCTCGCTCAAACAGGTCA
+
GGGGGGGGGGGGGGGGGGGGGGGGGGGGGGGGGGGGGGGGGGGGGGGGGGGGGGGGGFGGGGGGGGGGGGGGGGGGGGGGGGGGGGGGGGGGGGGGGGGGGGGGGGGGGGGGGGGGGGGGGGGGGGGGGGGGGGGGGGGGGGGGGGGGGGGGGGGGGGGGGGGGGGGGGGGGGGGGGGGGGGGGGGGGGGGGGGGGGGGGGGGFGGGGGGGGGGGGGGGGGGGGGGGGGGGGGFFGGGGGGGFGFFFFFFFFFFFFFFFB?FFFAFFFFFFFFFBFFBF?F
@M03461:520:000000000-LPCRK:1:1101:15137:7552 1:N:0:CAATCAGG+CAGAACTG
CGGATCCCCGATCCGTGGACTTGTCAGCGACTGAGGAAACAGACTCAGTCCCCGCTGAGGGATTAGTCAGTAGGATCCTCAGCTGTTAATACTGCAGGAAATGCTCACCGTTAAGTCTGATGACGTGAACGGTCGTACCAAGATGTATAAAAACATCGTGGACGGCAACCATCAGATGGAGCCGGGCATGCCAGAATCCTTCAACGTATTGTTGAAAGAGATTCGTTCGCTGGGTATCAACATCGAACTGGAAGACGAGTAATTCTCGCTCAAACAGGTCA
+
GGGGGGGGGGGGGGGGGGGGGGGGGGGGGGGGCGGGGGGGGGGGGGGGGGGGGGGGGGGGGDGGGGGGGGGGGGGGGGGGGGGGGGGGGGGGGGGGGGGGGGGGGGGGGGGGGGGGGGGGGGGGGGGGGGGGGGGGGGGGGGGGGGGGGGGGGGGGGGGGGGGGGGGGGGGGGGGGGGGGGGGGGGGGGGGGGGGFCGGGGGGGGGGGGGGGGGGGGGGGGGGGDGGGGGGGGFFGGGGGGGFGFFFFFFFFFF@BFFEEF*46AFBF??FFFFDFF6AFF
@M03461:520:000000000-LPCRK:1:1101:11113:7557 1:N:0:CAATCAGG+CAGAACTG
CGGATCCCCGATCCGTGGACTTGTCAGCGACTGAGGAAACAGACCTACTTCGAGCTGAGGTTGGGCAGTATAACGTCCTCAGCAGAGTAGGTTGCAGGAAATGCTCACCGTTAAGTCTGATGACGTGAACGGTCGTACCAAGATGTATAAAAACATCGTGGACGGCAACCATCAGATGGAGCCGGGCATGCCAGAATCCTTCAACGTATTGTTGAAAGAGATTCGTTCGCTGGGTATCAACATCGAACTGGAAGACGAGTAATTCTCGCTCAAACAGGTCA
+
GFGGGGGGGGGFGGGFFGCFFGGGGGGGGGGGFFGGGGGGGGGGGGGGGGGGGGDGGFGGGGGGGGGGFGGGGGGGGGGGGGGGGFGGGGGGGGGGGGGGGGGGGGGGGGEGGGGGFGGGGGGGGGGGGGGGGGGGGGGGGGGGGFG9FFGGGGGGGGGGGGFGGGGGGGEGGGGGGGGFGGCEGGEGGGGGGGGGGCGGGGGGGGGGFDFFFDGC<C6CG=FFDGG<CGCEGFFGGGGFGGFGFFF>4>?494)4:B@@:?AB<?D?F0<>B28<:?ABF
@M03461:520:000000000-LPCRK:1:1101:27148:7577 1:N:0:CAATCAGG+CAGAACTG
CGGATCCCCGATCCGTGGACTTGTCAGCGACTGAGGAAACAGACACCGAATCAGCTGAGGTTAAAAACAGGAGATTCCTCAGCTACATTACATGCAGGAAATGCTCACCGTTAAGTCTGATGACGTGAACGGTCGTACCAAGATGTATAAAAACATCGTGGACGGCAACCATCAGATGGAGCCGGGCATGCCAGAATCCTTCAACGTATTGTTGAAAGAGATTCGTTCGCTGGGTATCAACATCGAACTGGAAGACGAGTAATTCTCGCTCAAACAGGTCACTT
+
FGGGGGGDFGGGGGFGGEGFFGGGGGGGGGGG7FFGGGGGGFCFFGG:FGGGGGFDCGFFFE9EFFFGFGC,BFFGGGFGGGGDGGFGGGGGGFFFGFEGGGGGFGFGGGGGGFFGGGDAFACECFGFCGG:FGGEGGGGDFBFFGGGGF@==FFFFGG@FFGGCGGGGGGGFEFFDF66D>C8EGGGGGGGGFCFCCGGGGGGGGGGGGGGGGCEFF6<5CDFD4CDGGDGDD@:FGGGGCFGDFFFFFFFFF4??@DE?@ABFFABBBF>2AFF<?<)8:A)
@M03461:520:000000000-LPCRK:1:1101:12302:7580 1:N:0:CAATCAGG+CAGAACTG
CATCGCTGACGATTAACCGGATCCCCGATCCGTGGACTTGTCAGCGACTGAGGAAACAGACTTGATTTTCGCTGAGGGTGCATGGTGTAAGGCCCTCAGCTACACTTTCTGCAGGAAATGCTCACCGTTAAGTCTGATGACGTGAACGGTCGTACCAAGATGTATAAAAACATCGTGGACGGCAACCATCAGATGGAGCCGGGCATGCCAGAATCCTTCAACGTATTGTTGAAAGAGATTCGTTCGCTGGGTATCAACATCGAACTGGAAGACGAGTAATTCTCGCTCAAACAGGTCA
+
CCCCCGGGGGGG;FGGGGGGGGGGGGGGGGGGGGGGGGGGGGGGGGGGGGGGGGGGGGGGGGGGGGGGGGGGGGGGGGGGGGGGGGGGGGGGGGGGGGGGGGGGGGGGGGGGGGGGGGGGGGGGGGGGGGGGGGGGGGGGGGGGGGGGGGGGGGGGGGGGGGGGGGGGGGGGGGGGGGGGGGGGGGGGGGGGGGGGGGGGGGGGGGGGGGGGGGGGGGGGGGGGGGGGGGGGGGGGGGGGGGGGGGGGG=@FGGGGGGGFGFFFFFFFFFFF?BFFFFFFFBFFFFFFFFFFFBFA::
@M03461:520:000000000-LPCRK:1:1101:25379:7592 1:N:0:CAATCAGG+CAGAACTG
CGGATCCCCGATCCGTGGACTTGTCAGCGACTGAGGAAACAGACTTGGCCTTGGCTGAGGTTCGTGCGAACGGAAGCCTCAGCCTCCTCTACTGCAGGAAATGCTCACCGTTAAGTCTGATGACGTGAACGGTCGTACCAAGATGTATAAAAACATCGTGGACGGCAACCATCAGATGGAGCCGGGCATGCCAGAATCCTTCAACGTATTGTTGAAAGAGATTCGTTCGCTGGGTATCAACATCGAACTGGAAGACGAGTAATTCTCGCTCAAACAGGTCACTT
+
GGGGGGGGGGGGGGGGGGGGGGGGGGGGGGGGGGGGGGGGGGGGGGGGGGFGGGGGGGGGGGGGGGGGGGGGGGGGGGGGGGGGGGGGGGGGGGGGGGGGGGGGGGGGGGGGGGGGGGGGGGGGGGGGGGGGGGGGGGGGGFFGGGGGGGGGGGGGGGGGGGGGGGGGGFGGGGGGGGGGGGGGGGGGGFGGGGGGGGGGGGGGGGGGGGGGGGGFGGFGGGGGGGGGGGGGGFFGGGGGGGF4>4<F@?FFFF>:6EBF?FFFFFF?B?69?DFFF:<??BF)
@M03461:520:000000000-LPCRK:1:1101:21409:7607 1:N:0:CAATCAGG+CAGAACTG
CGGATCCCCGATCCGTGGACTTGTCAGCGACTGAGGAAACAGACCTGATGCTGGCTGAGGTTTTATGAATTTACACCCTCAGCAGCAGACTATGCAGGAAATGCTCACCGTTAAGTCTGATGACGTGAACGGTCGTACCAAGATGTATAAAAACATCGTGGACGGCAACCATCAGATGGAGCCGGGCATGCCAGAATCCTTCAACGTATTGTTGAAAGAGATTCGTTCGCTGGGTATCAACATCGAACTGGAAGACGAGTAATTCTCGCTCAAACAGGTCA
+
GGGGGGGGGGGGGGGGGGGGGGFGGEGGGGGGGGGGFGGGGGGGGGGGGGGGGGGGGGGGGGGGGGGGGGGGGGGGGGGGGGGGGGGGGGGGGGGGGGEFGGGGGGGGGGGGGGGGGGGGGGGGGGGFGGGGGGGGGGGGGFGGGGGGGGGGGGGGGEGGGGGGGGGGGGGGGGGFCEGFGGGGGGGGGFGGGGGFGFGGGGGGGGGGGGGGGGCGGFGGGGGFGFGGGGGGGFFFDGGGGGFGFFFFFFFFFFFFFFBDBFFFAB<BFFFFFFFFBFBBD
@M03461:520:000000000-LPCRK:1:1101:24288:7610 1:N:0:CAATCAGG+CAGAACTG
CGGATCCCCGATCCGTGGACTTGTCAGCGACTGAGGAAACAGACGTCATCAGGGCTGAGGCTGGTGTTGCAACCGTCCTCAGCACCAGCAATTGCAGGAAATGCTCACCGTTAAGTCTGATGACGTGAACGGTCGTACCAAGATGTATAAAAACATCGTGGACGGCAACCATCAGATGGAGCCGGGCATGCCAGAATCCTTCAACGTATTGTTGAAAGAGATTCGTTCGCTGGGTATCAACATCGAACTGGAAGACGAGTAATTCTCGCTCAAACAGGTCACTT
+
GGGGGGGGGGGGGGGGGGGGGGGGGGGGGGGGGGGGGGGGGGGGGGGGEGGGGGGGGGGGGGGGGGGGGGGGGGGGGGGGGGGGGGGGGGGGGGGGGGGGGGGGGGGGGGGDGGGGGGGGGGGGGGGGGGGGGGGGGGGGGGGGGFGGGGGGGGGGGGGGGGGGGGGGGGGGGGGGGGGCFGGGGGGGGGGGGGGDGGGGGGGGGGGCFGFFGGGGFGGFGGFDDGGGGGGECBFGGGGGFFFGFFFFFBFFF:@BFFFB?FBFFFFFFFFFFAFFFFDFFFF)
@M03461:520:000000000-LPCRK:1:1101:13250:7619 1:N:0:CAATCAGG+CAGAACTG
CATCGCTGACGATTAACCGGATCCCCGATCCGTGGACTTGTCAGCGACTGAGGAAACAGACTTGGCAAAAGCTGAGGAACTGACGAAAACCCTCCTCAGCTCTTCTGCATGCAGGAAATGCTCACCGTTAAGTCTGATGACGTGAACGGTCGTACCAAGATGTATAAAAACATCGTGGACGGCAACCATCAGATGGAGCCGGGCATGCCAGAATCCTTCAACGTATTGTTGAAAGAGATTCGTTCGCTGGGTATCAACATCGAACTGGAAGACGAGTAATTCTCGCTCAAACAGGTCA
+
CCCCCGGGGGGG6FFGGGGGGGGGGGGGGGGGGGGGGGGGGGGGGGGGGGGGGGGGGGGGGGGGFGGGGGGGGGGGGGGGGGGGGGGGGGGGGGGGGGGGGGGGGGGGGGGGGGGGGGGGGGGGGGGGGGGGGGGGGGGGGGGGGGGGGGGGGGGGGGGGGGGGGGGGGGGGGGGGGGGGGGGGGGGGGGGGGGGGGGGGGGGGGGGGGGGGGGGGGGGGGGGGGGGGGGGGCEFGGGGGGGGGGGGGGGFFGFGGGGGFGFFFFFFFFFFF<FFBFBFFBFFBBFFFFFFFFFBFFF
@M03461:520:000000000-LPCRK:1:1101:20785:7627 1:N:0:CAATCAGG+CAGAACTG
CGGATCCCCGATCCGTGGACTTGTCAGCGACTGAGGAAACAGACACATCGGTCGCTGAGGCTCCTTTGGGGTCTACCCTCAGCGTATATGACTGCAGGAAATGCTCACCGTTAAGTCTGATGACGTGAACGGTCGTACCAAGATGTATAAAAACATCGTGGACGGCAACCATCAGATGGAGCCGGGCATGCCAGAATCCTTCAACGTATTGTTGAAAGAGATACGTTCGCTGGGTATCAACATCGAACTGGAAGACGAGTAATTCTCGCTCAAACAGGTCA
+
FCCFFCCD8F7@FEEGGDGGGGFGGGGFGGGGCGGCFGGGGF<@ECG<C@CBB>=CCGDDGA<?=EG9<,+8CFGFGF9DDGG=FFGCEFGGCFC9FC+AFFBF9,,CFFE?BB,AFGGFF?9,:FE8<?B7FC7><FCE<>@>FD=FF<FFGGC:@3@>CF:<@GGGD:B>FGG9;CFDFGC5CEDGGFGFG88<+<8@FFFGGEGFC7F+A*2=77609*0:57597<55EBF79C>FF4.C:)75><))9?)21)7;:=A46?968(,(4<8,3(3),
@M03461:520:000000000-LPCRK:1:1101:10220:7641 1:N:0:CAATCAGG+CAGAACTG
CGGATCCCCGATCCGTGGACTTGTCAGCGACTGAGGAAACAGACATGTTATCCGCTGAGGCACACTTTCGGAACGACCTCAGCGGTAAAAGATGCAGGAAATGCTCACCGTTAAGTCTGATGACGTGAACGGTCGTACCAAGATGTATAAAAACATCGTGGACGGCAACCATCAGATGGAGCCGGGCATGCCAGAATCCTTCAACGTATTGTTGAAAGAGATTCGTTCGCTGGGTATCAACATCGAACTGGAAGACGAGTAATTCTCGCTCAAACAGGTCA
+
GGGGGGGGGGGGGGGGGGGGGGGGGGGGGGGGGGGGGGGGGGGGGGGGGGGGGGGGGGGGGGGGGGGGGGGGGGGGGGGGGGGGGGGGGGGGGGGGGGGGGGGGGGGGGGGGGGGGGGGGGGGGGGGGGGGGGGGGGGGGGGGGGGGGGGGGGGGGGGGGGGGGGGGGGGGGGGGGGGGGGFGGGGGGGGGGGGGGGGGGGGGGGGGGGGGGGGGGGGGGGGGGGGGGGGGGGFFGGGGGGGFGDFFFFFFFFFFFFFDFFFFFFFFFFF<;DFFFFFD?F
@M03461:520:000000000-LPCRK:1:1101:10485:7661 1:N:0:CAATCAGG+CAGAACTG
CGGATCCCCGATCCGTGGACTTGTCAGCGACTGAGGAAACAGACTTTTGTAGGGCTGAGGACCTTAAGATAGTAATCCTCAGCACGATGTCATGCAGGAAATGCTCACCGTTAAGTCTGATGACGTGAACGGTCATACCAAGATGTATAAAAACATCGTGGACGGCAACCATCAGATGGAGCCGGGCATGCCAGAATCCTTCAACGTATTGTTGAAAGAGATTCGTTCGCTGGGTATCAACATCGAACTGGAAGACGAGTAATTCTCGCTCAAACAGGTCA
+
GGGGGGGGFGGGGGGGGGGGGGGGGGGGGGGGGGGGGGGGGGGGGGGGGGGGGGGGGGGGGGGGGGGGGGGGGGGGGGGGGGGGGGGGGGGFGFGGGGGGGGGGGGGGGGGGGGGGGGGGGGGGGGGGGGGGGGGGGGGGGGGGGGGGGGGGGGGGGGGGGGGGGGGGGGGGGGGGGGGGGGGGGGGGFGGGGGGGGGGGGGGGGGGGGGFFGGGGGGFDGGGGGGGGGGGGGFFGFGGGGGFGFFFFF2?4@@5:<:378FFF>?A:B?F;?FF<?0>??
@M03461:520:000000000-LPCRK:1:1101:22056:7671 1:N:0:CAATCAGG+CAGAACTG
CGGATCCCCGATCCGTGGACTTGTCAGCGACTGAGGAAACAGACTCCCGGCGCGCTGAGGATTATCCGGAAAGAAACCTCAGCCGTTCCTTTTGCAGGAAATGCTCACCGTTAAGTCTGATGACGTGAACGGTCGTACCAAGATGTATAAAAACATCGTGGACGGCAACCATCAGATGGAGCCGGGCATGCCAGAATCCTTCAACGTATTGTTGAAAGAGATTCGTTCGCTGGGTATCAACATCGAACTGGAAGACGAGTAATTCTCGCTCAAACAGGTCA
+
GGGGGGGGGGGGGGGGGGGGGGGGGGGGGGGGGGGGGGGGGGGGGGGGGGGGGGGGGGGGGGGGGGGGGGGGGGGGGGGGGGGGGGGGGGGGGGGGGGGGGGGGGGGGGGGGGGGGGGGGGGGGGGGGGGGGGGGGGGGGGGGGGGGGGGGGGGGGGGGGGGGGGGGGGGGGGGGGGGGGGGGGGGGGGGGGFGGGGGGGGGGGGGGEGGGGGGGG?F?DFFGGDGFFGGGGGFFGGGGGGGFGFFFFFFFFFFFFFFFFFFFFFFFFFB:>BFFFF?B?7
@M03461:520:000000000-LPCRK:1:1101:18782:7681 1:N:0:CAATCAGG+CAGAACTG
CGGATCCCCGATCCGTGGACTTGTCAGCGACTGAGGAAACAGACCTTACTTTAGCTGAGGTAGAATCAGCCTCGGACCTCAGCCAATACAAATGCAGGAAATGCTCACCGTTAAGTCTGATGACGTGAACGGTCGTACCAAGATGTATAAAAACATCGTGGACGGCAACCATCAGATGGAGCCGGGCATGCCAGAATCCTTCAACGTATTGTTGAAAGAGATTCGTTCGCTGGGTATCAACATCGAACTGGAAGACGAGTAATTCTCGCTCAAACAGGTCA
+
GGGGGGGGGGGGGGGGGGGGGGGGGGGGGGGGGGGGGGGGGGGGGGGGGGGGGGGGGGGGGGGGGGGGGGGGGGGGGGGGGGGGGGGGGGGGGGGGGGGGGGGGGGGGGGGGGGGGGGGGGGGGGGGGGGGGGGGGGGGGGGGGGGGGGGGGGGGGGGGGGGGGGGGGGGGGGGGGGGGGGGGGGGGGGGGGGGGGGGGGGGGGGGGFGGGGGGGGGGGGGGGGGGGGGGGGGFFGGGGGGGFGFFFFFFFFFFFFFFFFFFFFFFFFFFFFFAFFFFF::
@M03461:520:000000000-LPCRK:1:1101:27692:7691 1:N:0:CAATCAGG+CAGAACTG
CGGATCCCCGATCCGTGGACTTGTCAGCGACTGAGGAAACAGACTAGATAGGTGCTGAGGCGCCGTTAACATCGATCCTCAGCGCTCAATATTGCAGGAAATGCTCACCGTTAAGTCTGATGACGTGAACGGTCGTACCAAGATGTATAAAAACATCGTGGACGGCAACCATCAGATGGAGCCGGGCATGCCAGAATCCTTCAACGTATTGTTGAAAGAGATTCGTTCGCTGGGTATCAACATCGAACTGGAAGCCGAGTAATTCTCGCTCAAACAGGTCA
+
GGGGGGGGGGGGGGGGGGGGGGGGGGGGGGGGGGGGGGGGGGFDGGGGGGFCGGGGGFGGGGGGGGGGGGGGFGGFGGGGGGGGGGCGGGGGGGGGGGGGGGGGGGGGGGGGGGGGGGGGGFGGGGGGGGGGGGGGGGGGGGGGGGGGGGGGGGGGGGF<CGGEGGGGGFGCFB9CFGGF6CGGGGGGGFGGFGGGGGGFFGGGGGCFFFCECFGGCCGGGFGGGGGGGGG==>FGGGGG7CFGEF?F>7FFF:)(-7>>0BAA>=>F0229?<7??F<4)
@M03461:520:000000000-LPCRK:1:1101:6443:7696 1:N:0:CAATCAGG+CAGAACTG
CGGATCCCCGATCCGTGGACTTGTCAGCGACTGAGGAAACAGACCTAGTGCAGGCTGAGGACCCATAACGACATGACCTCAGCCAAGCCATTTGCAGGAAATGCTCACCGTTAAGTCTGATGACGTGAACGGTCGTACCAAGATGTATAAAAACATCGTGGACGGCAACCATCAGATGGAGCCGGGCATGCCAGAATCCTTCAACGTATTGTTGAAAGAGATTCGTTCGCTGGGTATCAACATCGAACTGGAAGACGAGTAATTCTCGCTCAAACAGGACA
+
GGGGGGGGGGGGGGGGGGGGGGGGGGGGGGGGGGGGGGGGGGGGGGGFGGGGGGGGGGGGGGGGGGGGGGGGGGGGGGGGGGGGGGGGGGGGGGGFGGGGGGGGGGGGGGGGGGGGGGGGGGGGGGGGGGGGGGGGGGGGGGGGGGGGGGGGGGGGGGGGGGGGGGGGGGGGGGGGGGGGGGGGGGGGGGGGGGGGCGGGGGGGGGGFGGGGGGGGGGFGGGGGGGGGGGGEGFFGGGGGGGFGFFFFF<FFFFFB?EFFFFFFFFFFFF?>FFFFFFF?8
@M03461:520:000000000-LPCRK:1:1101:23992:7720 1:N:0:CAATCAGG+CAGAACTG
CGGATCCCCGATCCGTGGACTTGTCAGCGACTGAGGAAACAGACTCCTTTGCGGCTGAGGTTTAGTTCGAATAAAACCTCAGCTTCTACGTATGCAGGAAATGCTCACCGTTAAGTCTGATGACGTGAACGGTCGTACCAAGATGTATAAAAACATCGTGGACGGCAACCATCAGATGGAGCCGGGCATGCCAGAATCCTTCAACGTATTGTTGAAAGAGATTCGTTCGCTGGGTATCAACATCGAACTGGAAGACGAGTAATTCTCGCTCAAACAGGTCA
+
GGGGGGGGGGGGGGGGGGGGGGGGGGGGGGGGGGGGGGGGGGGGGGGGGGGGGGGGGGGGGGGGGGGGGGGGGGGGGGGGGGGGGGGGGGGGGGGGGGGGGGGGGGGGGGGGGGGGGGGGGGGGGGGGGGGGGGGGGGGGGGGGGGGGGGGGGGGGGGGGGGGGGGGGGGGGGGGGGGGGGGGGGGGGGGGGGGGGGGGGGGGGGGGFGGGGGGGGGGGGGGGGGGGGGGGGGFFGFGGGGGFGFFFFFFFFFF:2:BE@?FFFAFAFFFFFFFFFFFF0)
@M03461:520:000000000-LPCRK:1:1101:25960:7730 1:N:0:CAATCAGG+CAGAACTG
CGGATCCCCGATCCGTGGACTTGTCAGCGACTGAGGAAACAGACGAGCTGAGCGCTGAGGTATGATATAACGACGACCTCAGCCGATAAACATGCAGGAAATGCTCACCGTTAAGTCTGATGACGTGAACGGTCGTACCAAGATGTATAAAAACATCGTGGACGGCAACCATCAGATGGAGCCGGGCATGCCAGAATCCTTCAACGTATTGTTGAAAGAGATTCGTTCGCTGGGTATCAACATCGAACTGGAAGACGAGTAATTCTCGCTCAAACAGGTCA
+
GGGGGGGGGGGGGGGGGGGGGGGGGGGGGGGGGGGGGGGGGGGGGGGGGGGGGGGGGGGGGGGGGGGGGGGGGGGGGGGGGGGGGGGGGGGGGGGGGGGGGGGGGGGGGGGGGGGGGGGGGGGGGGGGGGGCFEGGGGGGGGGGGFGGGGGGGGGGGGFGGGGGGGGGGGGGGGGGGGGGFGGGGGGGGGGGGGGGGGGGGGGFFGGGGGGGGFFGGGCFGGGGGGFGDGGG=BFGDGGGGGFGFFF>FFFFF?5??EFDFFFFAFBFB?FFFFBFFFFFF
@M03461:520:000000000-LPCRK:1:1101:22277:7731 1:N:0:CAATCAGG+CAGAACTG
CGGATCCCCGATCCGTGGACTTGTCAGCGACTGAGGAAACAGACTAAGCCCAAGCTGAGGAAATGTATCGTTGTTCCCTCAGCCGACATTCTTGCAGGAAATGCTCACCGTTAAGTCTGATGACGTGAACGGTCGTACCAAGATGTATAAAAACATCGTGGACGGCAACCATCAGATGGAGCCGGGCATGCCAGAATCCTTCAACGTATTGTTGAAAGAGATTCGTTCGCTGGGTATCAACATCGAACTGGAAGACGAGTAATTCTCGCTCAAACAGGTCACTT
+
GGGGGGGGGGGGGGGGGGGGGGGGGGGGGGGGGGGGGGGGGGGGGGGFGGGGGGGGGGGGFGGGGGGGGGGGGGGGGGGGGGGGGGGGGGGGGGGGGGGGGGGGGGGGGGFGGGGGGGGGGGGGGGGGGGGGGGGGGGGGGGGGGGGGGGGGGGGGGGGGGGGGGGGGGGGGGGGGGGGGGGGGGGGGGGGGGGGGGGGGGGGGGGGGGGGGGGGF9CGGGGGGGGGFCDDGGEFGGGGFGGFGFFFFFFFFFFFFFFFEFFFFFF20:BB>DBF?B?FFFF4)
@M03461:520:000000000-LPCRK:1:1101:18247:7734 1:N:0:CAATCAGG+CAGAACTG
CGGATCCCCGATCCGTGGACTTGTCAGCGACTGAGGAAACAGACGGGTAATAAGCTGAGGTATTATTGGTTCATAACCTCAGCATTCTTCTCTGCAGGAAATGCTCACCGTTAAGTCTGATGACGTGAACGGTCGTACCAAGATGTATAAAAACATCGTGGACGGCAACCATCAGATGGAGCCGGGCATGCCAGAATCCTTCAACGTATTGTTGAAAGAGATTCGTTCGCTGGGTATCAACATCGAACTGGAAGACGAGTAATTCTCGCTCAAACAGGTCA
+
GGGGGGGGGGGGGGGGGGGGGGGGGGGGGGGGGGGGGGGGGGGGGGGGGFGGGGGGGGGGGGGGGFGGGGGGGGGGGGGGGGGGGGGGGGGGGGGGGGGGGGGGGGGGGGGGGGGGGGGGGGGGGGGGGGGGGGGGGGGGGGGGGGGGGGGGGGGGGGGGGGGGGGGGGGGGGGGGGGGGGGGGGGGGGGGGGGGGGGGGGGGGGGGGGGGGGGGGGGGGGGGGGGGGGGGGGFFGGGGGGGFGFFFFF?FFFFFBFFFFFFFFFFFFFFFFFBFFFFF:?
@M03461:520:000000000-LPCRK:1:1101:27882:7756 1:N:0:CAATCAGG+CAGAACTG
CGGATCCCCGATCCGTGGACTTGTCAGCGACTGAGGAAACAGACCGTTGTAAAGCTGAGGAGTAGATAACAGTAGTCCTCAGCACTTCAGGCTGCAGGAAATGCTCACCGTTAAGTCTGATGACGTGAACGGTCGTACCAAGATGTATAAAAACATCGTGGACGGCAACCATCAGATGGAGCCGGGCATGCCAGAATCCTTCAACGTATTGTTGAAAGAGATTCGTTCGCTGGGTATCAACATCGAACTGGAAGACGAGTAATTCTCGCTCAAACAGGTCA
+
GGGGGE<FGGGGGGGGGGGGGGGGGGGGGGGGGGGGGGGFGGGGGFFGDFFFGGGGFGGGDG<FGGGGGGGGGGGGGFGCFFDGGGGGGGFFGFDGFGGFGGGGGGFFFGFGGGGGGFGGGGGGGGGFGFGGGGDGGG@FGGGGGGGGGGGGGCFFDGGCF@DEGGG@D,@FFGFGFBBCGGGEDGGGGGGFGCGFGGFFFGF7;EG=CCGFCCFCFFGFFGGGGFFFGGGGGFFGCDFGGG?C>:55<>?:FF@<:B:>0=A>>7A:<<?FF<?((487?
@M03461:520:000000000-LPCRK:1:1101:22507:7769 1:N:0:CAATCAGG+CAGAACTG
CGGATCCCCGATCCGTGGACTTGTCAGCGACTGAGGAAACAGACATATAGCCGGCTGAGGGATTAAGTGGGCAAATCCTCAGCTAACTAAAATGCAGGAAATGCTCACCGTTAAGTCTGATGACGTGAACGGTCGTACCAAGATGTATAAAAACATCGTGGACGGCAACCATCAGATGGAGCCGGGCATGCCAGAATCCTTCAACGTATTGTTGAAAGAGATTCGTTCGCTGGGTATCAACATCGAACTGGAAGACGAGTAGTTCTCGCTCAAACAGGTCA
+
GGGGGGGGGGGGGGGGGGGGGGGGGGGGGGGGGGGGGGGGGGGGGGGGGGGGGGGGGGGGGFFGGGGGGGGGGGGGGGGGGGGGGGGGGGGGGGGGGGGGGGGGGGGGGGGGGGGGGGGGGGGGGGGGGGGGGGGGGGGGGGGGGGGGGGGGGGGGGGGGGGGGGGGGGGGGGGGGGGGGGGGGGGGGGGGGGGGGGGGGGGGGGGGGGGGGGGGGGGGGGGGGGGGGGGGGGFFGGGGGGGFGFFFFFFFFFFFBBFF@BFFFFFFFBFF>DBF??FFFF
@M03461:520:000000000-LPCRK:1:1101:16116:7786 1:N:0:CAATCAGG+CAGAACTG
CGGATCCCCGATCCGTGGACTTGTCAGCGACTGAGGAAACAGACCTTAGTGGAGCTGAGGTTTACAAAATAGCCCACCTCAGCTTACCTTAGTGCAGGAAATGCTCACCGTTAAGTCTGATGACGTGAACGGTCGTACCAAGATGTATAAAAACATCGTGGACGGCAACCATCAGATGGAGCCGGGCATGCCAGAATCCTTCAACGTATTGTTGAAAGAGATTCGTTCGCTGGGTATCAACATCGAACTGGAAGACGAGTAATTCTCGCTCAAACAGGTCA
+
GGGGGGGGGGGGGGGGGGGGGGGGGGGGGGGGDGGEGGGGGGGGGGGGGGGGGGGGGGGGGGGGGGGFFGGFGGGGGGGGGGGGGGGGGGGGGGGGGGGGGGGGGGGGGGGGGGGGGGGGGGGGGGGGGGGGGGGGGGGGGGGGGGGGGGGGGGGGGGGGGGGGGGGGGGGGGGGGGGGGGGGGGGGGGGGGGGGGGGGGGGGGFGFGGGFFFGFFCFGGGGGGGGGGGGGGGDFFGGGGGGFGFFFFFFFFFFF?FF5>:4>:<FA??BFFFDFFFFF38
@M03461:520:000000000-LPCRK:1:1101:15621:7876 1:N:0:CAATCAGG+CAGAACTG
CGGATCCCCGATCCGTGGACTTGTCAGCGACTGAGGAAACAGACATTTTGAATGCTGAGGTCCCAGACATTTGATTCCTCAGCTGGTGGGAATGCAGGAAATGCTCACCGTTAAGTCTGATGACGTGAACGGTCGTACCAAGATGTATAAAAACATCGTGGACGGCAACCATCAGATGGAGCCGGGCATGCCAGAATCCTTCAACGTATTGTTGAAAGAGATTCGTTCGCTGGGTATCAACATCGAACTGGAAGACGAGTAATTCTCGCTCAAACAGGTCA
+
GGGGGGGGGGGGGGGGGGGGGGGGGGGGGGGGEGGGGGGGGGGGGGGGGGGGGGGGGGGGGGGGGGGGGGGGGGGGGGGGGGGGGGGGGGGGGGGGGGGGGGGGGGGGGGGGGGGGGGGGGGGGGGGGGGGGGGGGGGGGGGGGGGGGGGGGGGGGGGGGGGGGDGGGGGGGGGGGGGGGGGGGGGGGGGGGGGGGGGGGGGGGGGGGGGGGGGGGGGGGGGGDGGGGGGGGGFFGGGGFGGFGFFFFFFFFFFFFFFDFBFBBFFFFFFBFFDFFF<B7?
@M03461:520:000000000-LPCRK:1:1101:13594:7878 1:N:0:CAATCAGA+CAGAACTG
CGGATCCCCGATCCGTGGACTTGTCAGCGACTGAGGAAACAGACCCCAGTATGGCTGAGGGTGTAGCGAACTGATTCCTCAGCCCCAATTAATGCAGGAAATGCTCACCGTTAAGTCTGATGACGTGAACGGTCGTACCAAGATGTATAAAAACATCGTGGACGGCAACCATCAGATGGAGCCGGGCATGCCAGAATCCTTCAACGTATTGTTGAAAGAGATTCGTTCGCTGGGTATCAACATCGAACTGGAAGACGAGTAATTCTCGCTCAAACAGGTCACTT
+
GGGGGGGGGGGGGGGGGGCGGGGGGGGGGGGGGGGGGGGGGGGGFGDEEGFGGGGGGGGGGEGFFGGGGGGGGGGGGGGGGGFGGGDFGGGGGGGGGGGGGGGGGGGGGGGGGGGGGGGGGGGGGGGGGGGGGGGGGGGGFGGGGGGFFCGGGGGGFGGGGGGGGGGGGGGGGFFFGGFEFFEGGEGGGGGFDGGFFGGGGGGCGGG6FFGGGGGG7CFCGGGD*>FG<DGGGDFGGGGFFGFG@FFFFF:FF?F<F@::??FBDFB<BFFFFF237:8038>)
@M03461:520:000000000-LPCRK:1:1101:13883:7883 1:N:0:CAATCAGG+CAGAACTG
CGGATCCCCGATCCGTGGACTTGTCAGCGACTGAGGAAACAGACCTCCTCCGGGCTGAGGAAAACAGACCTTACACCCTCAGCCGGCACAAGTGCAGGAAATGCTCACCGTTAAGTCTGATGACGTGAACGGTCGTACCAAGATGTATAAAAACATCGTGGACGGCAACCATCAGATGGAGCCGGGCATGCCAGAATCCTTCAACGTATTGTTGAAAGAGATTCGTTCGCTGGGTATCAACATCGAACTGGAAGACGAGTAATTCTCGCTCAAACAGGTCA
+
GGGGGGGGGGGGGGGGGGGGGGGGGGGGGGGGGGGGGGGGGGGGGGGGGGGGGGGGGGGGGGGGGGGGGGGGGGGGGGGGGGGGGGGGGGGGGGGGGGGGGGGGGGGGGGGGGGGGGGGGGGGGGGGGGGGGGGGGGGGGGGGGGGGGGGGGGGGGGGGGGGGGGGGGGGGGGGGGGGGGGGGGGGGGGGGGGGGGGGGGGGGGGGGGGGFFGGGGGGGGGGGGGGGGGGGGGFFGGGGGGGFGFFFFFFFFFF5?:D3BBFFFBFFFFFFFFFFFF?BFF
@M03461:520:000000000-LPCRK:1:1101:28532:7889 1:N:0:CAATCAGG+CAGAACTG
CGGATCCCCGATCCGTGGACTTGTCAGCGACTGAGGAAACAGACATTACACGGGCTGAGGTCTTACTTAATATGCACCTCAGCCTTCATAACTGCAGGAAATGCTCGCCGTTAAGTCTGATGACGTGAACGGTCGTACCAAGATGTATAAAAACATCGTGGACGGCAACCATCAGATGGAGCCGGGCATGCCAGAATCCTTCAACGTATTGTTGAAAGAGATTCGTTCGCTGGGTATCAACATCGAACTGGAAGACGAGTAATTCTCGCTCAAACAGGTCA
+
GGGGGGGGGGGGGGGGGGGGGGGGGGGGGGGGGGGGGGGGGGGGGGGGGGGGGGGGGGGGGGGGGGGGGGGGGGGGGGGGGGGGGGGGGGGGGGGGGGGGGGGGGGGGGGGGGGGGGGGGGGGGGGGGGGGGGGGGGGGGGGGGGGGGGGGGGGGGGGGGGGGGGGGGGGGGFGGGGGGGGGGGGGGGGGGGGGGGGFGGGGGGGGGGGGGGGGGGGGGGGGGGGFGGGGDEGBFGFFGGGGFGD@FFFFFFFFFFFFFFFFFFFFAFBBFFFFFFFFFFF
@M03461:520:000000000-LPCRK:1:1101:24949:7898 1:N:0:CAATCAGG+CAGAACTG
CGGATCCCCGATCCGTGGACTTGTCAGCGACTGAGGAAACAGACATGATTGACGCTGAGGACAATAAATTGGAAGGCCTCAGCCGTGTAGTGTGCAGGAAATGCTCACCGTTAAGTCTGATGACGTGAACGGTCGTACCAAGATGTATAAAAACATCGTGGACGGCAACCATCAGATGGAGCCGGGCATGCCAGAATCCTTCAACGTATTGTTGAAAGAGATTCGTTCGCTGGGTATCAACATCGAACTGGAAGACGAGTAATTCTCGCTCAAACAGGTCA
+
GGGGGGGGGGGGGGGGGGGGGGGGGGGGGGGGGGGGGGGGGGGGGGGGGGGGGGGGGGGGGGGGGGGGGGGGGGGGGGGGGGGGGGGGGGGGGGGGGGGGGGGGGGGGGGGGGGGGGGGGGGGGGGGGGGGGGGGGGGGGGGGGGGGGGGGGGGGGGGGGGGGGGGGGGGGGGFGGGGGGGGGGGGGGGGGGGGGGGGGGGGGGGGGGGGGFFGGGGGGGGGGGGGFFGGGGGFFGGGDFGGFG@?FFF<FFFFFFFFEFFFAF27<BBFFFFFFF:<BFB
@M03461:520:000000000-LPCRK:1:1101:25967:7916 1:N:0:CAATCAGG+CAGAACTG
CGGATCCCCGATCCGTGGACTTGTCAGCGACTGAGGAAACAGACGAAACGCTCGCTGAGGAGAGCAGAAGTGGTCACCTCAGCGAGCGTAGTTGCAGGAAATGCTCACCGTTAAGTCTGATGACGTGAACGGTCGTACCAAGATGTATAAAAACATCGTGGACGGCAACCATCAGATGGAGCCGGGCATGCCAGAATCCTTCAACGTATTGTTGAAAGAGATTCGTTCGCTGGGTATCAACATCGAACTGGAAGACGAGTAATTCTCGCTCAAACAGGTCA
+
GGGGEFGFGEEGF;FGFFGFDEFFFFFGGEGGFEGGGGGGGGFGGGCEEGGGGGEFFCFGCFFGGGGGFGGFGFGEGEGGFFFFCFGFFDFGGGGGGGGGGGGGGDECFG3BFGGFADFGGGGGGCCDFGGGGGGGGGCFGGCCFGGGGGGGCFFAEEF7FGGGGGGGGFGGGGCFF?CFGDG5CEEGDFGGGFGF+>CFFCC@FEGCCFGFC4??+2:CFGGGGGGC<DD=EBFFC>CFDFFGE57:FF@F@FF??@B>?=)--1:::0397A80:?28?
@M03461:520:000000000-LPCRK:1:1101:11519:7920 1:N:0:CAATCAGG+CAGAACTG
CATCGCTGACGATTAACCGGATCCCCGATCCGTGGACTTGTCAGCGACTGAGGAAACAGACTAGCCTGGAGCTGAGGGGTTGTAATAATACATCCTCAGCTTTAGCGAATGCAGGAAATGCTCACCGTTAAGTCTGATGACGTGAACGGTCGTACCAAGATGTATAAAAACATCGTGGACGGCAACCATCAGATGGAGCCGGGCATGCCAGAATCCTTCAACGTATTGTTGAAAGAGATTCGTTCGCTGGGTATCAACATCGAACTGGAAGACGAGTAATTCTCGCTCAAACAGGTCA
+
CCCCCGFGGGGG-EGGGGGGGGGGGGGGGGGGGGGGGGGGGGGGGGGGGGGGGGGGGGGGGGGGGGGGGGGGGGGGGGGGGGGGGGGGGGGGGGGGGGGGGGGGGGGGGGGGGGGGGGGGGGGGGGGGGGGGGGGGGGGGGGGGGGGGGGGGGGGGGGGGGGGGGGGGGGGGGGGGGGGGGGGGGGGGGGGGGGGGGGGGGGGGGGGGGGGGGGGGGGGGGGGGFGGGGGGGGGGGGGGGGGGGGGGDGDFFGGGGGGGFGFFFFFFFFFFFFFFFBFFFFAFFFBFFFFFFFF?B??
@M03461:520:000000000-LPCRK:1:1101:23157:7923 1:N:0:CAATCAGG+CAGAACTG
CGGATCCCCGATCCGTGGACTTGTCAGCGACTGAGGAAACAGACGCCAAAGCAGCTGAGGGTAGTATTATTTCTTCCCTCAGCTATCTAGTATGCAGGAGATGCTCACCGTTAAGTCTGATGACGTGAACGGTCGTACCAAGATGTATAAAAACATCGTGGACGGCAACCATCAGATGGAGCCGGGCATGCCAGAATCCTTCAACGTATTGTTGAAAGAGATTCGTTCGCTGGGTATCAACATCGAACTGGAAGACGAGTAATTCTCGCTCAAACAGGTCA
+
GGGGGGGGGGGGGGGGGGGGGGGGGGGGGGGGGGGGGGGGGGGGGGGGGGGGGGGGGGGGGGGGGGGGGGGGGGGGGGGGGGGGGGGGGGGGGGGGGGGGGGGGGGGGGGGGGGGGGGGGGGGGGGGGGGGGGGGGGGGGGGGGGGGGGGGGGGGGGGGGGGGGGGGGGGGGGGGGGGGGGGGGGGGGGGGGGGGGGGGGGGGGGGGGGGGGGGGGGGGGGGGGGGGGGGGGGFFGGGGGGGFGFFFFFFFFFFFFFFFD?FAFBFFFFFF>?FFFFFF?B
@M03461:520:000000000-LPCRK:1:1101:3610:7932 1:N:0:CAATCAGG+CAGAACTG
CGGATCCCCGATCCGTGGACTTGTCAGCGACTGAGGAAACAGACCACAGGGCGGCTGAGGCCTGTCTGAGTCATTTCCTCAGCAAGACTTGATGCAGGAAATGCTCACCGTTAAGTCTGATGACGTGAACGGTCGTACCAAGATGTATAAAAACATCGTGGACGGCAACCATCAGATGGAGCCGGGCATGCCAGAATCCTTCAACGTATTGTTGAAAGAGATTCGTTCGCTGGGTATCAACATCGAACTGGAAGACGAGTAATTCTCGCTCAAACAGGTCA
+
GGGGGGGGGGGGGGGGGGGGGGGGGGGGGGGGGGGGGGGGGGGGGGGGGGGFFGGGGGGGG7BFGGGGGGGGGGGGGGGGGGGGGGGGGGGGGGGGGGGGGGGGGGGGGGGGGGGGGGGGGGGGGGGGGGGGGGGGGGGGGGGGGGGGGGGGGGGGGGGGGGGGGGGGGGGGGGGGGGGGGGGGGGGGGGGFGGGGGGGGGGGGGGGGGFGGGGGGFFFFGGGGGGGGGGGGGFFGGGGCFC@GEFFFFFFFFFFFFEDFFFFFFFFF??6;BFFFF<B?F
@M03461:520:000000000-LPCRK:1:1101:2874:7934 1:N:0:CAATCAGG+CAGAACTG
CGGATCCCCGATCCGTGGACTTGTCAGCGACTGAGGAAACAGACTTTTTTGGTGCTGAGGTAAAGGCATTGTAATTCCTCAGCACTTCGATATGCAGGAAATGCTCACCGTTAAGTCTGATGACGTGAACGGTCGTACCAAGATGTATAAAAACATCGTGGACGGCAACCATCAGATGGAGCCGGGCATGCCAGAATCCTTCAACGTATTGTTGAAAGAGATTCGTTCGCTGGGTATCAACATCGAACTGGAAGACGAGTAATTCTCGCTCAAACAGGTCA
+
GGGGGGGGGGGGGGGGGGGGGGGGGGGGGGGGGGGGGGGGGGGGGGGGGGGGGGGGGGGGG=CCCFGGGGGGGGGGGGGGGGGGGGGGGFGGGGGGGGGGGGGGGGGGGGGGGGGGGGGGGGGGGGGGGGGGGGGGGGGGGGGGGGGGGGGGGGGGGGGGGGGGGGGGGGGGGGGGGGGGGGGGGGGGGGGGGGGGGGGGGGGGGGGGGGGGGGGGGGGGGFGGGGGGGGGGGFFGGGGGGFFG>FFFFFFFF@>?FFFFFFAFFFFFF?FFF<BF?2<>>
@M03461:520:000000000-LPCRK:1:1101:24563:7938 1:N:0:CAATCAGG+CAGAACTG
CGGATCCCCGATCCGTGGACTTGTCAGCGACTGAGGAAACAGACTAGGTGTCAGCTGAGGTCTTCAACAACTTTAGCCTCAGCAAGTATTCATGCAGGAAATGCTCACCGTTAAGTCTGATGACGTGAACGGTCGTACCAAGATGTATAAAAACATCGTGGACGGCAACCATCAGATGGAGCCGGGCATGCCAGAATCCTTCAACGTATTGTTGAAAGAGATTCGTTCGCTGGGTATCAACATCGAACTGGAAGACGAGTAATTCTCGCTCAAACAGGTCA
+
GGGGGGGGGGGGGGGGGGGGGGGGGGGGGGGGGGGGGGGGGGGGGGGGFGGGGGGGGGGGGGGGGGGGGGGGGGGGGGGGGGGGGGGGGGGGGGGGGGGGGGGGGGGGGGGGGGGGGGGGGGGGGGGGGGGGGGGGGGGGGGGGGGGGGGGGGGGGGGGGGGGGGGGGGGGGGGGGGGGGGGGGGGGGGGGGGGGGGGGGGGGGGGGGGGGGGGGGGGGGGGGGGGGGGGGGGFFGFGGGGGFGFFFFFFFFFFFFFFFFFFFFFFFFFFFFFFFFF<<4:
@M03461:520:000000000-LPCRK:1:1101:6828:7960 1:N:0:CAATCAGG+CAGAACTG
CGGATCCCCGATCCGTGGACTTGTCAGCGACTGAGGAAACAGACCAAGTATGAGCTGAGGTTTATTCTTCTGTATGCTCAGCAATCGGTTTTGCAGGAAATGCTCACCGTTAAGTCTGATGACGTGAACGGTCGTACCAAGATGTATAAAAACATCGTGGACGGCAACCATCAGATGGAGCCGGGCATGCCAGAATCCTTCAACGTATTGTTGAAAGAGATTCGTTCGCTGGGTATCAACATCGAACTGGAAGACGAGTAATTCTCGCTCAAACAGGTCACTGC
+
GGGGGGGGGGGGGGGGGGGGGGGGGGGGGGGGGGGGGGGGGGGGGGGGGGGGGGFGGGFGEEFGGGFGGGGGGGGGGGGGGGGGGGGGGGGGGGFGGGGGGGGGGGGGGGGGGGGGGGGGGGGGGGGGGGGGDGGGGGGGGGGGGGGGGGGGGGGGGGGGGGGGGGGGGGGGGGGGGGGGGGGGGGGGGGGGGGGGGGGGGGGGGGGGGGGGGGGGG<FGGGGGGGGGGGGGGFFGGGGGGGFGFFFFFFFF?@F?BFFFFFFF)9?F:?BBAFFF:A?FBAF7
@M03461:520:000000000-LPCRK:1:1101:7517:7971 1:N:0:CAATCAGG+CAGAACTG
CGGATCCCCGATCCGTGGACTTGTCAGCGACTGAGGAAACAGACGTGTATTAAGCTGAGGCGAATCACAGTGTGATCCTCAGCACACATCCTTGCAGGAAATGCTCACCGTTAAGTCTGATGACGTGAACGGTCGTACCAAGATGTATAAAAACATCGTGGACGGCAACCATCAGATGGAGCCGGGCATGCCAGAATCCTTCAACGTATTGTTGAAAGAGATTCGTTCGCTGGGTATCAACATCGAACTGGAAGACGAGTAATTCTCGCTCAAACAGGTCA
+
GGGGGGGGGGGGGGGGGGGGGGGGGGGGGGGGGGGGGGGGGGGGGGGGGGGGGGGGGGGGGGGGGGGGGGGGGGGGGGFGGGGGGGGGGGGGGGGGGGGGGGGGGGGGGGGGGGGGGGGGGGGGGGGGGGGGGGGGGGGGGGGGGGGGGGGGGGGGGGGGGEFGGEGGGGGGGGGGGGGFGGGGGGGGGGGGGGGGGGGGGGGGGGGGGGFFGGGGGGFGGGGGGGGGGGGGGFFGGGGGGGFGFFFFFFFFFF@?BE>EBF<AFFFFFFFFFFD?F?<2:
@M03461:520:000000000-LPCRK:1:1101:25811:7982 1:N:0:CAATCAGG+CAGAACTG
CGGATCCCCGATCCGTGGACTTGTCAGCGACTGAGGAAACAGACCTTAGATTGGCTGAGGAACAACCGCACATGCACCTCAGCTTAATAGGATGCAGGAAATGCTCACCGTTAAGTCTGATGACGTGAACGGTCGTACCAAGATGTATAAAAACATCGTGGACGGCAACCATCAGATGGAGCCGGGCATGCCAGAATCCTTCAATGTATTGTTGAAAGAGATTCGTTCGCTGGGTATCAACATCGAACTGGAAGACGAGTAATTCTCGCTCAAACAGGTCA
+
GGGGGGGGGGGGGGGGGGGGGGGGGGGGGGGGGGGGGGGGGGGGGGGGGGGGGGGGGGGGGGGGGGGGGGGGGGGGGGGGGGGGGGGGGGGGGGGGGGGGGGGGGGGGGGGGGGGGGGGGGGGGGGGGGGGGGGGGGGGGGGGGGGGGGGGGGGGGGGGGGGGGGGGGGGGGGGGGGGGGGGGGGGGGGGGGGGGGGGGGGGGGGGGGGGGGGGGGGDGGGGGGGGGGGGGGGFFGGGGGGGFGFFFFFFFFFFFFFFEFFFFFFFB??BFF?FFFB?B)2
@M03461:520:000000000-LPCRK:1:1101:6960:7993 1:N:0:CAATCAGG+CAGAACTG
CGGATCCCCGATCCGTGGACTTGTCAGCGACTGAGGAAACAGACAATTAGCTTGCTGAGGTTGGTCATATAAAATACCTCAGCTAATTCCAGTGCAGGAAATGCTCACCGTTAAGTCTGATGACGTGAACGGTCGTACCAAGATGTATAAAAACATCGTGGACGGCAACCATCAGATGGAGCCGGGCATGCCAGAATCCTTCAACGTATTGTTGAAAGAGATTCGTTCGCTGGGTATCAACATCGAACTGGAAGACGAGTAATTCTCGCTCAAACAGGTCA
+
GGGGGGGGGGGGGGGGGGGGGGGGGGGGGGGGGGGGGGGGGGGGGGGGGGGGGGGGGGGGGGGGGGGGGGGGGGGGGGGGGGGGGGGGGGGGGGGGGGGGGGGGGGGGGGGGGGGGGGGGGGGGGGGGGGGGGGGGGGGGGGGGGGGGGGGGGGGGGGGGGGGGGGGGGGGGGGGGGGGGGGGGGGGGGGGGGGGGGGGGGGGGGGGGGFGGGGGGGGGGGGGGGGGGGGGGGFFGGGGGGGFGFFFFFFFFFFFFFEFFFFFFFFFFFFFFFF?2:?B0:
@M03461:520:000000000-LPCRK:1:1101:26958:8005 1:N:0:CAATCAGG+CAGAACTG
CGGATCCCCGATCCGTGGACTTGTCAGCGACTGAGGAAACAGACGACGTTTATGCTGAGGGAATCTGCTTGGATCGCCTCAGCGGATTGTTGTGCAGGAAATGCTCACCGTTAAGTCTGATGACGTGAACGGTCGTACCAAGATGTATAAAAACATCGTGGACGGCAACCATCAGATGGAGCCGGGCATGCCAGAATCCTTCAACGTATTGTTGAAAGAGATTCGTTCGCTGGGTATCAACATCGAACTGGAAGACGAGTAATTCTCGCTCAAACAGGTCA
+
GGGGGGGGGGGGGGGGGGGGGGGGGGGGGGGGGGGGGGGGGGGGGGGGGGGGGGGGGGGGGGGGGGGGGGGGGGGGGGGGGGGGGGGGGGGGGGGGGGGGGGGGGGGGGGGGGGGGGGGGGGGGGGGGGGGGGGGGGGGGGGGGGGGGGGGGGGGGGGGGEGGGGGGGGFGGGGGGGGGGGGGGGGGGGGGGGGGGGGGGGGGGGGGGGGGGGGGGGGGGGGGGGGGGGGGGGFFGGGGGGGFGFFFFFFFFFFFFFFFF?FFFFFFFBF?FFFFFFBFFF
@M03461:520:000000000-LPCRK:1:1101:28600:8016 1:N:0:CAATCAGG+CAGAACCG
CGGATCCCCGATCCGTGGACTTGTCAGCGACTGAGGAAACAGACGACCCCAATGCTGAGGTTAGAGTGGTTACTTCCCTCAGCTCTAACACATGCAGGAAATGCTCACCGTTAAGTCTGATGACGTGAACGGTCGTACCAAGATGTATAAAAACATCGTGGACGGCAACCATCAGATGGAGCCGGGCATGCCAGAATCCTTCAACGTATTGTTGAAAGAGATTCGTTCGCTGGGTATCAACATCGAACTGGAAGACGAGTAATTCTCGCTCAAACAGGTCA
+
GGGGGGGGGGGGGEFGGGGGGGGGGGGGGGGGGFGGFGFGGGGGGGGGGGDGGGGGDGGGGGGFFGGGGGGGGGGGGGGGGGGGGGGGGGGGGFGGGGGGGGGGGGGGGGGGGGGGGGGGGGGGGGGGGGGGGGGGGGGGGGGFGFGGGGGGGGGGGGGCGCFGGGGGG>ECFGGGGGGGGGGGGGDGGGGGGGGDECGGGGGGGGGGGGFGGGGFGGGGGGGGGGGGGGGGG@FGGGGGGFFG:FFFFFF@FFFFFFDF?@BFFFFF:?BFFABB08<7?
@M03461:520:000000000-LPCRK:1:1101:23919:8033 1:N:0:CAATCAGG+CAGAACTG
CGGATCCCCGATCCGTGGACTTGTCAGCGACTGAGGAAACAGACCTTGAGTCAGCTGAGGGCAAGTGGTAATTGGTCCTCAGCTTAACTATTTGCAGGAAATGCTCACCGTTAAGTCTGATGACGTGAACGGTCGTACCAAGATGTATAAAAACATCGTGGACGGCAACCATCAGATGGAGCCGGGCATGCCAGAATCCTTCAACGTATTGTTGAAAGAGATTCGTTCGCTGGGTATCAACATCGAACTGGAAGACGAGTAATTCTCGCTCAAACAGGTCA
+
GGGGGGGGGGGGGGGGGGGGGGGGGGGGGGGGGGGGGGGGGGGGGGGGGGGGGGGGGGGGGGGGGGGGEGGGGGGGGGGGGGGGGGGGGGGGGGGGGGGGGGGGGGGGGGFGGGGGGGGGGGGGGGGGGGGGGGGGGGGGGGGGGGGGGGGGGGGGGGGGGGGGGGGGGGGGGGGGGGGGGGGDEGGGGGGGGGGGGGGGGGGGGGGGGGGGGG7CFCGGGFGCDCFFGGGGGFFGGGGGGGFGFFFFFFFFFFFFFFF>BFFB9?B??:BFFFFBFFFFB
@M03461:520:000000000-LPCRK:1:1101:28700:8035 1:N:0:CAATCAGG+CAGAACTG
CGGATCCCCGATCCGTGGACTTGTCAGCGACTGAGGAAACAGACGTGTTTGATGCTGAGGTATGCAAACAACAAATCCTCAGCGGCCCCAACTGCAGGAAATGCTCACCGTTAAGTCTGATGACGTGAACGGTCGTACCAAGATGTATAAAAACATCGTGGACGGCAACCATCAGATGGAGCCGGGCATGCCAGAATCCTTCAACGTATTGTTGAAAGAGATTCGTTCGCTGGGTATCAACATCGAACTGGAAGACGAGTAATTCTCGCTCAAACAGGTCA
+
GGGGGGGGGGGGGGGGGGGGGGGGGGGGGGGGGGGGGGGGGGGGGGGGGGGGGGGGGGGGGGGGGGGGGGGGGGGGGGGGGGGGGGGGGGGGGGGGGGEGGGGGGGGGGGGGGGGGGGGGGGGGGGGGGGGGGGGGGGGGGGGGGGGGGGGGGGGGGGGGGGGGDGGGGFDFGGGGGGGGGGGGGGGGGGGGGGGGGGGGGGGGGGGGGGGGGGGGGG68DGGDDGGGGGGGGDFGGGGGGGFDDFFFFFFFFFF??BB>?FBFDFFB?:?BFFFFF?F>?
@M03461:520:000000000-LPCRK:1:1101:27974:8037 1:N:0:CAATCAGG+CAGAACTG
CGGATCCCCGATCCGTGGACTTGTCAGCGACTGAGGAAACAGACTATAGTTGTGCTGAGGTAAAAGTTAATGTTCACCTCAGCGTGTGCTTTTGCAGGAAATGCTCACCGTTAAGTCTGATGACGTGAACGGTCGTACCAAGATGTATAAAAACATCGTGGACGGCAACCATCAGATGGAGCCGGGCATGCCAGAATCCTTCAACGTATTGTTGAAAGAGATTCGTTCGCTGGGTATCAACATCGAACTGGAAGACGAGTAATTCTCGCTCAAACAGGTCA
+
EFGGGGGGGGGGGGGFGGGGGGGGGGGGGGGGGGGGFGGGGGGGGGFGGGGGGGGGGGGGGGGGGGGGGGGGGGGGGGGGGGGGCGGGGGGGGGGGGGGGGGGGGGFGGGGGGGGGGGGGGGGGGGGGGGGGGGGGGGGGGGGGGGGGGGGFGGGGGGGGGGGGGGGGGGGGGGGGGGGGGGGCGGGGGGGGGGGGGGGGGGGGGGGGGGGGGGGGGGGGGGGGGGGGGGGGGFFGGGGGGGFGFFFFFFFFFFFBFFFFFFFFFFFFFFFFFAFFFFFDF
@M03461:520:000000000-LPCRK:1:1101:27547:8042 1:N:0:CAATCAGG+CAGAACTG
CGGATCCCCGATCCGTGGACTTGTCAGCGACTGAGGAAACAGACAACGGATTCGCTGAGGCCTGATTTGTATTATACCTCAGCGCATAAAGCTGCAGGAAATGCTCACCGTTAAGTCTGATGACGTGAACGGTCGTACCAAGATGTATAAAAACATCGTGGACGGCAACCATCAGATGGAGCCGGGCATGCCAGAATCCTTCAACGTATTGTTGAAAGAGATTCGTTCGCTGGGTATCAACATCGAACTGGAAGACGAGTAATTCTCGCTCAAACAGGTCACTC
+
G:CEGGAEF:FGEGGGGCGGFGGDCFFEGGCG7FF<F@FCFGGFFA@F7FF@F@B6FF,=6D<CFC,FCFC?ECFG<EFGG,<+@FFCG9??F8EAECC84CFF@FEFAFBEED?FG<FGGFGGEB+AD?C>6@:83FGCFC@<FFGFFAFFCFGGGGGC:FE*@3FFGCEF,2,DG988,2C:>>EG:*>:<CFGGGGGGCGGFEDCCFDFGDFGGGGCCC:CDD5CD<DEG)7<<DFFD6)C7FF>47FFF45::BEFFF95)9-431<>?FB:?4725:4)
@M03461:520:000000000-LPCRK:1:1101:15462:8048 1:N:0:CAATCAGG+CAGAACTG
CGGATCCCCGATCCGTGGACTTGTCAGCGACTGAGGAAACAGACGGAAACCTTGCTGAGGTTAATGTAATAAGCACCCTCAGCACTGGGTATTGCAGGAAATGCTCACCGTTAAGTCTGATGACGTGAACGGTCGTACCAAGATGTATAAAAACATCGTGGACGGCAACCATCAGATGGAGCCGGGCATGCCAGAATCCTTCAACGTATTGTTGAAAGAGATTCGTTCGCTGGGTATCAACATCGAACTGGAAGACGAGTAATTCTCGCTCAAACAGGTCA
+
GGGGGGGGGGGGGGGGGGFGGGGGGGGGGGGGGGGGGGGGGGGGGGGGGGGGGGGGGGGGFGGGGGGGGGGGGGGGGGGGGGGGGGGGGGGGGGGGGGGGGGGGGGGGGGGGGGGGGGGGGGGGGGGGGGGGGGGGGGGGGGGGGGGGGGGGGGGGGGGGGGGFEGGGGGGGGGGGGGGGGGGGGGDCGGGGGGG?FGCFFGFFGGGGGGGGGGGGGFE;4FGGGGGFGGGGGFFGGGGGGG@FDFFFF?4:FF5:?D3>1@FFA7ABF?:BBFBFF?F??
@M03461:520:000000000-LPCRK:1:1101:12266:8049 1:N:0:CAATCAGG+CAGAACTG
CATCGCTGACGATTAACCGGATCCCCGATCCGTGGACTTGTCAGCGACTGAGGAAACAGACGAGTCCTACGCTGAGGTCGGGTCGCAACCGGGCCTCAGCGCTCACAAATGCAGGAAATGCTCACCGTTAAGTCTGATGACGTGAACGGTCGTACCAAGATGTATAAAAACATCGTGGACGGCAACCATCAGATGGAGCCGGGCATGCCAGAATCCTTCAACGTATTGTTGAAAGAGATTCGTTCGCTGGGTATCAACATCGAACTGGAAGACGAGTAATTCTCGCTCAAACAGGCCA
+
CCCCCGGGGGGG;FGGGGGGGGGGGGGGGGGGGGGGGGGGGGGGGGGGGGGGGGGGGGGGGGGGGGGGGGGGGGGGGGGGGGGGGGGGGGGGGGGGGGGGGGGGGGGGGGGGGGGGGGGGGGGGGGGGGGGGGGGGGGGGGGGGGGGGGGGGGGGGGFGGGGGGGGGGGGGGGGGGGGGGGGGGGGGGGGGGGGGGGGGGGGGGGGGGGGGGGGGGGGGGGGGGGGGGGGGGGFGFGGGGGGGGGGGGGGFFGGGGGGGFFBFFFFFFFFFFF?FBFFFFFDFABF6?6<ABFBBFF:
@M03461:520:000000000-LPCRK:1:1101:13474:8067 1:N:0:CAATCAGG+CAGAACTG
CATCGCTGACGATTAACCGGATCCCCGATCCGTGGACTTGTCAGCGACTGAGGAAACAGACATGCAGAACGCTGAGGGGTCGATCGTCATCAACCTCAGCTGTCTTAATTGCAGGAAATGCTCACCGTTAAGTCTGATGACGTGAACGGTCGTACCAAGATGTATAAAAACATCGTGGACGGCAACCATCAGATGGAGCCGGGCATGCCAGAATCCTTCAACGTATTGTTGAAAGAGATTCGTTCGCTGGGTATCAACATCGAACTGGAAGACGAGTAATTCTCGCTCAAACAGGTCA
+
CCCCCGGGGGGG-CFGGGGGGGGGGGGGGGGGGGGGGGGGGGGGGGGGGGGGGGGGGGGGGGGGGGGGGGGGGGGGGGGGGGGGGGGGGGGGGGGGGGGGGGGGGGGGGGGGGGGGGGGGGGGGGGGGGGGGGGGGGGGGGGGGGGGGGGGGGGGGGGGGGGGGGGGGGGGGGGGGGDGGGGGGGGGGGGGGGGGGGGGGGGGGGGGGGGGGGGGGGGGGGGGGGGGGGGGGGGGGGGGGGGGGGGGGGGFFGGGGGGGFGFFFFFFFFFFFFFF>EBFFBFFFFFF?FFFFBFFFBF
@M03461:520:000000000-LPCRK:1:1101:19114:8068 1:N:0:CAATCAGG+CAGAACTG
CGGATCCCCGATCCGTGGACTTGTCAGCGACTGAGGAAACAGACGGAACATGAGCTGAGGATCGGGGCGCCATCAGCCTCAGCGAGTGATATTGCAGGAAATGCTCACCGTTAAGTCTGATGACGTGAACGGTCGTACCAAGATGTATAAAAACATCGTGGACGGCAACCATCAGATGGAGCCGGGCATGCCAGAATCCTTCAACGTATTGTTGAAAGAGATTCGTTCGCTGGGTATCAACATCGAACTGGAAGACGAGTAATTCTCGCTCAAACAGGTCA
+
GGGGGGGGGGGGGGGGGGGGGGGGGGGGGGGGGGGGGGGGGGGGGGGGGGGGGGGGGGGGGGGGGGGGGGGGGGGGGGGGGGGGGGGGGGGGGGGGGGGGGGGGGGGGGGGGGGGGGGGGGGGGGGGGGGGGGGGGGGGGGGGGGGGGGGGGGGGGGGGGGGGGGGGGGGGGGGGGGGGGGGGGGGGGGGGGGGGGGGGGGGGGGGGGGGGGGGGGGGGGGGGGGGGGGGGGGFFGGGGGGGFGFFFFFFFFFFFFFFFEFFFFF?AFBFFFBAFFF?FFF
@M03461:520:000000000-LPCRK:1:1101:21173:8088 1:N:0:CAATCAGG+CAGAACTG
CGGATCCCCGATCCGTGGACTTGTCAGCGACTGAGGAAACAGACCGAGGGTCCGCTGAGGGAGTTAGTGCATGCTACCTCAGCTTCAAATCTTGCAGGAAATGCTCACCGTTAAGTCTGATGACGTGAACGGTCGTACCAAGATGTATAAAAACATCGTGGACGGCAACCATCAGATGGAGCCGGGCATGCCAGAATCCTTCAACGTATTGTTGAAAGAGATTCGTTCGCTGGGTATCAACATCGAACTGGAAGACGAGTAATTCTCGCTCAAACAGGTCA
+
GGGGGGGGGGGGGGGGGGGGGGGGGGGGGGGGGGGGGGGGGGGGGGGGGGGGGGGGGGGGGEFGGGGGGGGGGGGGGGGGGGGGGGGGGGGGGGGGGGGGGGGGGGGGGGGGGGGGGGGGGGGGGGGGGGGGGGGGGGGGGGGGGGGGGGGGGGGGGGGGGGGGGGGGGGGGGGGGGGGGGGGGGGGGGGGGGGGGGGGGGGGGGGGGGGGGGCFGGGGGGFGGGGGGGGGGGFFGGGGGGGFGFFFFFFFFFFFFFFFFFFFFFFFFFFFFFFFFFFFFF
@M03461:520:000000000-LPCRK:1:1101:18318:8095 1:N:0:CAATCAGG+CAGAACTG
CGGATCCCCGATCCGTGGACTTGTCAGCGACTGAGGAAACAGACAGGTGCATAGCTGAGGAGCACAACATTGTTGACCTCAGCAGACATAATTGCAGGAAATGCTCACCGTTAAGTCTGATGACGTGAACGGTCGTACCAAGATGTATAAAAACATCGTGGACGGCAACCATCAGATGGAGCCGGGCATGCCAGAATCCTTCAACGTATTGTTGAAAGAGATTCGTTCGCTGGGTATCAACATCGAACTGGAAGACGAGTAATTCTCGCTCAAACAGGTCA
+
GGGGGGGGGGGGGGGGGGGGGGGGGGGGGGGGGGGGGGGGGGGGGGGGGGGGGGGGGGGGGGGGGGGGGGGGGGGGGGGGGGGGGGGGGGGGGGGGGGGGGGGGGGGGGGGGGGGGGGGGGGGGGGGGGGGGGGGGGGGGGGGGGGGGGGGGGGGGGGGGGGGGGGGGGGGGGGGGGGGGGGGGGGGGGGGGGGGGGGGGGGGGFGGGGGGGGGGGGGGGGGGGGGGGGGGGGFFGGGGGGGFGFFFFFFFFFFFFFDDFFFFFFFFFFFBFFFFFFFFBF
@M03461:520:000000000-LPCRK:1:1101:12679:8120 1:N:0:CAATCAGG+CAGAACTG
CATCGCTGACGATTAACCGGATCCCCGATCCGTGGACTTGTCAGCGACTGAGGAAACAGACTTTTCCGAAGCTGAGGATCTTGTTGGGGCCAGCCTCAGCACTGATATATGCAGGAAATGCTCACCGTTAAGTCTGATGACGTGAACGGTCGTACCAAGATGTATAAAAACATCGTGGACGGCAACCATCAGATGGAGCCGGGCATGCCAGAATCCTTCAACGTATTGTTGAAAGAGATTCGTTCGCTGGGTATCAACATCGAACTGGAAGACGAGTAATTCTCGCTCAAACAGGTCA
+
CCCCCGGGGGGG-EGGGGGGGGGGGGGGGGGGGGGGGGGGGGGGGGGGGGGGGGGGGGGGGGGGGGGGGGGGGGGGGFGGGGGGGGGGGGGGGGGGGGGGGGGGGGGGGGGGGGGGGGGGGGGGGGGGGGGGGGGGGGGGGGGGGGGGGGGGGGGGGGGGGGGGGGGGGGGGGGGGGGGGGGGGGGGGGGGGGGGGGGGGGGGGGGGGGGGGGGGGGGGGCGGGGGGGGGGGFGGGGGGGGGGGGGGGGGFFGGGGGGGFGFFFFFFFFFF>7?FED:FFFFFABFFFFFFFF7?F:D
@M03461:520:000000000-LPCRK:1:1101:16573:8122 1:N:0:CAATCAGG+CAGAACTG
CGGATCCCCGATCCGTGGACTTGTCAGCGACTGAGGAAACAGACATGTCGTTGGCTGAGGATGAAATAGACTAGAACCTCAGCGTGGAAATGTGCAGGAAATGCTCACCGTTAAGTCTGATGACGTGAACGGTCGTACCAAGATGTATAAAAACATCGTGGACGGCAACCATCAGATGGAGCCGGGCATGCCAGAATCCTTCAACGTATTGTTGAAAGAGATTCGTTCGCTGGGTATCAACATCGAACTGGAAGACGAGTAATTCTCGCTCAAACAGGTCA
+
GGGGGGGGCGGGGGGGGGGGGGGGGGGGGGGGGGGGGGGGGGGGGGGGGGGGGGGGGGGGGGGGGGGGGGGGGGGGGGGGGGGGGGGGGGGGGGGGGGGGGGGGGGGGGGGGGGGGGGGGGGGGGGGGGGGGGGGGGGGGGGGGGFGGGGGGGGGGGGGGGGGGGGGGGGGGGGGGGGGGGGGGGGGGGGGGGGGGGGGGGGGGGGGGGGGGGGGGGGGGGGGGGGGGGGGGGFFGCGGGGGFG>FFFFFFFF4.:?EEFFF>AAFFFFFFFFAFFFFF22
@M03461:520:000000000-LPCRK:1:1101:18028:8132 1:N:0:CAATCAGG+CAGAACTG
CGGATCCCCGATCCGTGGACTTGTCAGCGACTGAGGAAACAGACGAAAGTATTGCTGAGGAAGGAGAGTGCTATGGCCTCAGCTGAGGGCGTTGCAGGAAATGCTCACCGTTAAGTCTGATGACGTGAACGGTCGTACCAAGATGTATAAAAACATCGTGGACGGCAACCATCAGATGGAGCCGGGCATGCCAGAATCCTTCAACGTATTGTTGAAAGAGATTCGTTCGCTGGGTATCAACATCGAACTGGAAGACGAGTAATTCTCGCTCAAACAGGTCA
+
GGGGGGGGGGGGGGGGGGGGGGGGGGGGGGGGGGGGGGGGGGGGGGGGGGGGGGGGGGGGGGGGGGGGGGGGGGGGGGGGGGGGGGGGGGGGGGGGGGGGGGGGGGGGGGGGGGGGGGGGGGGGGGGGGGGGGGGGGGGGGGGGGGGGGGGGGGGGGGGGGGGGGGGGGGGGGGGGGGGGGGGGGGGGGGGGGGGGGGGGGGGGGGGGGGGGGGGGFGGGGGGGGGGGGGGGGFFGGGGGGGFGFFFFFFFFFFFFFFFFFFBFFFFFFFFFFFFFFFF>B
@M03461:520:000000000-LPCRK:1:1101:28071:8145 1:N:0:CAATCAGG+CAGAACTG
CGGATCCCCGATCCGTGGACTTGTCAGCGACTGAGGAAACAGACTCAGGGTTTGCTGAGGATTACCTCAATTTCGACCTCAGCTGTTGTGTATGCAGGAAATGCTCACCGTTAAGTCTGATGACGTGAACGGTCGTACCAAGATGTATAAAAACATCGTGGACGGCAACCATCAGATGGAGCCGGGCATGCCAGAATCCTTCAACGTATTGTTGAAAGAGATTAGTTCGCTGGGTATCAACATCGAACTGGAAGACGAGTAATTCTCGCTCAAACAGGTCA
+
EFEF@BFF,8@FGGGDEE;EE<EEEFFFGCGCCCFGFCFFGG8F<FGGGGFGGCAE<9C=C=,CF?EFDFFGGGCCCCC<F<DDF,CCEFGGGGGGGGGGFGGGGFFFGEAFGFFGAFGFGECFFFFCFFGGGGECFGGAFBGFGGGCGFCDDCFFGDE:C7,@EDB<CEDFCFCGGFGFCGE>>GGGGCG?EFGCFFGGECFG;CGFC7CF=4+=<D097DC+2:@:C3DEG5FCF:>77*86>:78@46?65:(1>E;:4-6-96:1:04?FF?304:?
@M03461:520:000000000-LPCRK:1:1101:16021:8147 1:N:0:CAATCAGG+CAGAACTG
CGGATCCCCGATCCGTGGACTTGTCAGCGACTGAGGAAACAGACTAACTGGATGCTAGGTGCATTATCGGATGGTCCTCAGCGGTTGTAGTTGCAGGAAATGCTCACCGTTAAGTCTGATGACGTGAACGGTCGTACCAAGATGTATAAAAACATCGTGGACGGCAACCATCAGATGGAGCCGGGCATGCCAGAATCCTTCAACGTATTGTTGAAAGAGATTCGTTCGCTGGGTATCAACATCGAACTGGAAGACGAGTAATTCTCGCTCAAACAGGTCACTGC
+
GGGGGGGGGGGGGGGGGGGGGGGGGGGGGGGGGGGGGGGGGGGGGGGGGGGGGGGGGGGGGGGGGGGGGGGGGGGGGGGGGGGGGGGGGGGGGGGGGGGGGGGGGGGGGGGGGGGGGGGGGGGGGGGGGGGGGGGGGGGGGGGGGGGGGGGGGGGGGGGGGGGGGGGGGGGGGGGGGGGGGGGGGGGGGGGGGGGGGGGEFGGGGGGGGGGGGGGGGGGGGGGGGGGGGGGGGFFGGG>FFGFGFFFFFFF?FF46>FDFAFBADFBFF:>FA>BB?B?FDFA7
@M03461:520:000000000-LPCRK:1:1101:18275:8148 1:N:0:CAATCAGG+CAGAACTG
CGGATCCCCGATCCGTGGACTTGTCAGCGACTGAGGAAACAGACGAGCGTTAGGCTGAGGGTTTTTCGTAGTTACGCCTCAGCATATGATCATGCAGGAAATGCTCACCGTTAAGTCTGATGACGTGAACGGTCGTACCAAGATGTATAAAAACATCGTGGACGGCAACCATCAGATGGAGCCGGGCATGCCAGAATCCTTCAACGTATTGTTGAAAGAGATTCGTTCGCTGGGTATCAACATCGAACTGGAAGACGAGTAATTCTCGCTCAAACAGGTCACTT
+
GGGGGGGGFGGGGGGGGGGGGGGGGGGGGGGGGGGGGGGGGGGGGGGGGGGGGGGGGGGGGGGGGGGGGGGGGGGGGGGGGGGGGGGGGGGGGGGGGGGGGGGGGGGGGGGGGGGGGGGGGGGGGGGGGGGGGGGGGGGGGGGGGGGGGGGGGGGGGGGGGGGGGGGGGGGGGFGGGGGGGGGGGGGGGFGGGGFGGGGGGGGGGGGGGGDGGGFGGGGGFFGGGGGGGGGGGFFGGGGGGGFGFFFFFFFFFFFFFFFFFFFFFFFBF16>FA?1<?B?F?9)
@M03461:520:000000000-LPCRK:1:1101:16610:8163 1:N:0:CAATCAGG+CAGAACTG
CGGATCCCCGATCCGTGGACTTGTCAGCGACTGAGGAAACAGACCGACATGGTGCTGAGGGTCAGATCTTGTAGCCCCTCAGCTTCATCTCCTGCAGGAAATGCTCACCGTTAAGTCTGATGACGTGAACGGTCGTACCAAGATGTATAAAAACATCGTGGACGGCAACCATCAGATGGAGCCGGGCATGCCAGAATCCTTCAACGTATTGTTGAAAGAGATTCGTTCGCTGGGTATCAACATCGAACTGGAAGACGAGTAATTCTCGCTCAAACAGGTCA
+
GGGGGGGGCGGGGGGGGGGGGGGGGGGGGGGGGGGGGGGGGGGGGGGGGGGGGGGGGGGGGGGGGGGGGGGGGGGGGGGGGGGGGGGGGGGGGGGGGGGGGGGGGGGGGGGGGGGGGGGGGGGGGGGGGGGGGGGGGGGGGGGGGGGGGGGGGGGGGGGGGGGGGGGGGGGGGGGGGGGGGGGGGGGGGGGGGGGGGGGGGGGGGGGGGGGGGGGGGGGGGGGFGFGGGGGGGFFGGGGGGGFG@FFF>7FFFFFBFFD7:FBFDFFF?<BFFFFFFFF?F
@M03461:520:000000000-LPCRK:1:1101:19596:8166 1:N:0:CAATCAGG+CAGAACTG
CATCGCTGACGAGTAATTCTCGCTCAAACAGGTCACTGCTGTCGGGTTAAAACCCGGCAGCGGATTGTGCTAACTCCGACGGGAGCAAATCCGTGAAAGATTTATTAAAGTTT
+
CCCCCGGGGGGGGGGGGGGGGGGGGGGGGGGGGGGGGGGGFGGGGGGGGGGGGGGGGGGGGGGFGGGGGGGGGGGGGGCFGGGGGGGGGGGGGGGGGGGFGGGGGFGGGGGGG
@M03461:520:000000000-LPCRK:1:1101:26151:8185 1:N:0:CAATCAGG+CAGAACTG
CGGATCCCCGATCCGTGGACTTGTCAGCGACTGAGGAAACAGACGACTGCTTCGCTGAGGACATGTTTCCAGTAATCCTCAGCAAATATTACTGCAGGAAATGCTCACCGTTAAGTCTGATGACGTGAACGGTCGTACCAAGATGTATAAAAACATCGTGGACGGCAACCATCAGATGGAGCCGGGCATGCCAGAATCCTTCAACGTATTGTTGAAAGAGATTCGTTCGCTGGGTATCAACATCGAACTGGAAGACGAGTAATTCTCGCTCAAACAGGTCA
+
GGGGGGGGGGGGGGGGGGGGGGGGGGGGGGGGGGGGGGGGGGGGGGGGGGGGGGGGGGGGGGGGGGGGGGGGGGGGGGGGGGGGGGGGGGGGGGGGGGGGGGGGGGGGGGFGGGGGGGGGGGGGGGGGGGGGGGGGGGGGGGGGGGGGGGGGGGGGGGGGGGGGGGGGGGGGGGGGGGGGGGGGGGGGGGGGGGGGGGGGGGGGGGGGGGGGGGGFGGFDFFGGGGGGGGGGGFFGGGGGGGFGFFFFFFFFFFFFFFFFFFFFFFFFFFFFFFFFBFFF?
@M03461:520:000000000-LPCRK:1:1101:15843:8195 1:N:0:CAATCAGG+CAGAACTG
CGGATCCCCGATCCGTGGACTTGTCAGCGACTGAGGAAACAGACAGAGTTGCGGCTGAGGAAGGTACGGGTGCAATCCTCAGCACCTTTCCCTGCAGGAAATGCTCACCGTTAAGTCTGATGACGTAAACGGTCGTACCAAGATGTATAAAAACATCGTGGACGGCAACCATCAGATGGAGCCGGGCATGCCAGAATCCTTCAACGTATTGTTGAAAGAGATTCGTTCGCTGGGTATCAACATCGAACTGGAAGACGAGTAATTCTCGCTCAAACAGGTCA
+
GGGGGGGGGGGGGGGGGGGGGGGGGGGGGGGGEGGGGGGGGGGGGGGGGGGGEGGGGGGGGGGGGGGGGGGGGGGGGGGGGGGGGGGGGGGGGGGGGGGGGGGGGGGGGGGGGGGGGGGGGGGGGGGGGGGGGGGGGGGGGGGGGGGGGGGGGGGGGGGGGGGGGGGGGGGGGGGGGGGGGGGGGGGGGGGGGGGFGGGGGGGEGGGGGGGGGGGGGGGGGGGGGGGGGGGGGFFGGGGGGGFFDFFFFB?FFFFF?>)>:FFADFFFFFFFFAF<BFFFF
@M03461:520:000000000-LPCRK:1:1101:26800:8198 1:N:0:CAATCAGG+CAGAACTG
CGGATCCCCGATCCGTGGACTTGTCAGCGACTGAGGAAACAGACGTCCTGGTAGCTGAGGTTTACGGTTGTTGATGCCTCGGCAAGAGACTATGCAGGAAATGCTCACCGTTAAGTCTGATGACGTGAACGGTCGTACCAAGATGTATAAAAACATCGTGGACGGCAACCATCAGATGGAGCCGGGCATGCCAGAATCCTTCAACGTATTGTTGAAAGAGATTCGTTCGCTGGGTATCAACATCGAACTGGAAGACGAGTAATTCTCGCTCAAACAGGTCA
+
GGGGGGGGGGGGGGGGGGGGGGGGGGGGGGGGGGGGGGGGGGGGGGGGGGGGGGGGGGGGGGGGGGGGGGGGGGGGGGGGGGGGGGFGGGGGGGGGGGGGGGGGGGGGGGGGGGGGGGGGGGGGGGGGGGGGGGGGGGGGGGFGGGFGFGGGGGGGGGGGGGGGGGGGGGGGGGGGGGGFGGGGGGG=FFGGDGGGGGGGGGGGGGGGGGGGGGGGGGGG;FFGGGGGGGGGGFFGFGCCGGFGB?FFFFFFF@F??FFFFFFFAFFFFFF>FFFBBBA57
@M03461:520:000000000-LPCRK:1:1101:25552:8200 1:N:0:CAATCAGG+CAGAACTG
CGGATCCCCGATCCGTGGACTTGTCAGCGACTGAGGAAACAGACTTTCCCACAGCTGAGGCTTTCGACTCTGTAGTCCTCAGCTATACCTAATGCAGGAAATGCTCACCGTTAAGTCTGATGACGTGAACGGTCGTACCAAGATGTATAAAAACATCGTGGACGGCAACCATCAGATGGAGCCGGGCATGCCAGAATCCTTCAACGTATTGTTGAAAGAGATTCGTTCGCTGGGTATCAACATCGAACTGGAAGACGAGTAATTCTCGCTCAAACAGGTCA
+
GGGGGE@ACFCCFCEGGEGGGECFGGGGGGGGEGEDFGGDAFE@FGFGFGGGGG@FEFFGGFCEFGCCGGF?FGDFEFCGFGGAEFCCFGGGFGAFG@7=FGGGFGFGGGFC4BCFGGFGG9CE:BFGGGFCEGGGGGCF@FG,>FFGGGAFG7>DCFGFGGGGGEGGGFEFFGG9FG8DFGGGDGGGGGGGGFFGGCE9EGGFCGFCFFGG75CF?CC<FF7DD;CFGGGGGBFF4CFFGGFF)??5;?FF?FFBBFEEFFF24FAF?BBFFF703(<>?
@M03461:520:000000000-LPCRK:1:1101:17726:8227 1:N:0:CAATCAGG+CAGAACTG
CGGATCCCCGATCCGTGGACTTGTCAGCGACTGAGGAAACAGACGTAGTCTGGGCTGAGGTGAGTAGATTATTTAACCTCAGCTGTTAAGGTTGCAGGAAATGCTCACCGTTAAGTCTGATGACGTGAACGGTCGTACCAAGATGTATAAAAACATCGTGGACGGCAACCATCAGATGGAGCCGGGCATGCCAGAATCCTTCAACGTATTGTTGAAAGAGATTCGTTCGCTGGGTATCAACATCGAACTGGAAGACGAGTAATTCTCGCTCAAACAGGTCACTT
+
GGGGGGGGGGGGGGGGGGGGGGGGGGGGGGGGGGGGGGGGGGGGGGGGGGGGGGGGGGGGGGGGGGGFGGFGGGGEGGFGGGGGGGGGGGGGGGGGGGGGGGGGGGGGGGGGGGGGGGGGGGGGGGGGGGGDGGGGFGGGFFFDFD=DGFGGGGGGGGGGGGGGGGGDGG8CGFFCFGDDC::CEEGGG,<FGFG?EFGEGEGGGEF*<CFGGFFC2?FGCFGFDFGGD3*5E@FF4CGGGC@6)74<>7/<@5>:?D>><6<946<21(17<2?B<F<),,:)
@M03461:520:000000000-LPCRK:1:1101:7248:8259 1:N:0:CAATCAGG+CAGAACTG
CGGATCCCCGATCCGTGGACTTGTCAGCGACTGAGGAAACAGACAAATGACTTGCTGAGGTCATCGTGCGATCGTGCCTCAGCATCCAATCATGCAGGAAATGCTCACCGTTAAGTCTGATGACGTGAACGGTCGTACCAAGATGTATAAAAACATCGTGGACGGCAACCATCAGATGGAGCCGGGCATGCCAGAATCCTTCAACGTATTGTTGAAAGAGATTCGTTCGCTGGGTATCAACATCGAACTGGAAGACGAGTAATTCTCGCTCAAACAGGTCA
+
GGGGGGGGGGGGGGGGGGGGGGGGGGGGGGGGGGGGGGGGGGGGGFGGGGGGGGGGGGGGGGGGGGGGGGGGGGGGGGGGGGGGGGGGGFGGGGGGGGGGGGGGGGGGGGGGGGGGGGGGGGGGGGGGGGGGGGGGGGGGGGGGGGGGGGGGGGGGGGGGGGGGGGGGGGGGGGGGGGGGGGGGGGGGGGGGGGGGGGGGGGGGGGGGGGGGGGGGFGFGGGGGGGGGGGDGGFFGGGGGGGFGFFFFFFFFFFFFFFFFFFFBAFF<FFFFFFFFFFFFF
@M03461:520:000000000-LPCRK:1:1101:11644:8277 1:N:0:CAATCAGG+CAGAACTG
CGGATCCCCGATCCGTGGACTTGTCAGCGACTGAGGAAACAGACTTTTAGGTTGCTGAGGAGATTAGTATAAAAAGCCTCAGCATATATCTATGCAGGAAATGCTCACCGTTAAGTCTGATGACGTGAACGGTCGTACCAAGATGTATAAAAACATCGTGGACGGCAACCATCAGATGGAGCCGGGCATGCCAGAATCCTTCAACGTATTGTTGAAAGAGATTCGTTCGCTGGGTATCAACATCGAACTGGAAGACGAGTAATTCTCGCTCAAACAGGTCA
+
GGGGGGG<<FDFGGGGGGGGGGGGGGGFGGGGDGGGFGGGFGFGEFGGGGGGGGGGGFGD,B=FFGGGGGGGGGGGGGFGGGGFGGGGGGGGGFGGGGGGGGGGGFGGGGGGGGGGGGGGGGG9FFCEFGGFGGGGGGGG<FGFGGGGGAFFEEGFCFGGGGGGGGGEGECFGGGGGGGGCGGEGEGGGGGGFGGGGFGGGGGGGGGGGGGFGGF7<FCFGGGGGGGGGGGGGFFFCGGGGGFDE4?FFFF?@FFBF@ED<?BFAFB?<?<B<<>:BBF7:
@M03461:520:000000000-LPCRK:1:1101:7670:8284 1:N:0:CAATCAGG+CAGAACTG
CGGATCCCCGATCCGTGGACTTGTCAGCGACTGAGGAAACAGACCTGACACGCGCTGAGGGGTTATCATATCTAAACCTCAGCGCCTTTGTGTGCAGGAAATGCTCACCGTTAAGTCTGATGACGTGAACGGTCGTACCAAGATGTATAAAAACATCGTGGACGGCAACCATCAGATGGAGCCGGGCATGCCAGAATCCTTCAACGTATTGTTGAAAGAGATTCGTTCGCTGGGTATCAACATCGAACTGGAAGACGAGTAATTCTCGCTCAAACAGGTCA
+
GGGGGGGGGGGGGGGGGGGGGGGGGGGGGGGGGGGGGGGGGGGGGGGGGGGGGGGGGGGGGGGGGGGGGGGGGGGGGGGGGGGGGGGGGGGGGGGGGGGGGGGGGGGGGGGGGGGGGGGGGGGGGGGGGGGGGGGGGGGGGGGGGGGGGGGGGGGGGGGGGGGGGGGGGGGGGGGGGGGGGGGGGGGGGGGGGGGGGGGGGGGGGGGGGGGGGGGGGGGGGGGGGGGGGGGGGFFEFGGGGGFGFFFFFFFFFFFFBFBE?FFFFF>?BFFBFFFFFFFFF
@M03461:520:000000000-LPCRK:1:1101:23686:8299 1:N:0:CAATCAGG+CAGAACTG
CGGATCCCCGATCCGTGGACTTGTCAGCGACTGAGGAAACAGACCGGCACGACGCTGAGGATTGCATAATTGCCGTCCTCAGCTCAATGCGGTGCAGGAAATGCTCACCGTTAAGTCTGATGACGTGAACGGTCGTACCAAGATGTATAAAAACATCGTGGACGGCAACCATCAGATGGAGCCGGGCATGCCAGAATCCTTCAACGTATTGTTGAAAGAGATTCGTTCGCTGGGTATCAACATCGAACTGGAAGACGAGTAATTCTCGCTCAAACAGGTCA
+
GGGGGGGGGGGGGGGGGGGGGGGGGGGGGGGGGGGGGGGGGGGGGGGGGGGGGGGGGGGGGGGGGGGGGGGGGGGGGGGGGGGGGGGGGGGGGGGGGGGGGGGGGGGGGGGGGGGGGGGGGGGGGGGGGGGGGGGGGGGGGGGGGGGGGGGGGGGGGGGGGGGGGGGGGGGGGGGGGGGGGGGGGGGGGGGGGGGGGGGGGGGGGGGGGGGGGGGGGGGGGGGGGGGGGDGGGFFGFGGGGGFGFFFFFFFFFFFFFFFFFFFFFFBFFB2>>FFFFFFFF
@M03461:520:000000000-LPCRK:1:1101:15442:8321 1:N:0:CAATCAGG+CAGAACTG
CGGATCCCCGATCCGTGGACTTGTCAGCGACTGAGGAAACAGACTGGCCCCTAGCTGAGGAATATTAAAGAAAATTCCTCAGCACAAATCTATGCAGGAAATGCTCACCGTTAAGTCTGATGACGTGAACGGTCGTACCAAGATGTATAAAAATATCGTGGACGGCAACCATCAGATGGAGCCGGGCATGCCAGAATCCTTCAACGTATTGTTGAAAGAGATTCGTTCGCTGGGTATCAACATCGAACTGGAAGACGAGTAATTCTCGCTCAAACAGGTCA
+
GGGGGGGGGGGGGGGGGGGGGGGGGGGGGGGGEGGGGGGGGGGGGGGGGGGGGGGGGGGGGGGGGGGGGGGGGGGGGGGGGGGGGGGGGGGGGGGGGGGGGGGGGGGGGGGGGGGGGGGGGGGGGGGGGGGGGGGGGGGGGGGGGGGGGGGGGGGGGGGGGGGGGGGGGGGGGGGGGGGGGGGGGGGGGGGGGGGGGGGGGGGGGGGGGGGGGGGGGGGGGFGFGGGGGGGGGFFGGGGGGGFGFFFFFFFFFFF7:D>77BB>AFFFFFFFFFFBFFF>7
@M03461:520:000000000-LPCRK:1:1101:11178:8328 1:N:0:CAATCAGG+CAGAACTG
CGGATCCCCGATCCGTGGACTTGTCAGCGACTGAGGAAACAGACTGTACAATTGCTGAGGACTGGGAGATAGCTATCCTCAGCCGCAAACTCTGCAGGAAATGCTCACCGTTAAGTCTGATGACGTGAACGGTCGTACCAAGATGTATAAAAACATCGTGGACGGCAACCATCAGATGGAGCCGGGCATGCCAGAATCCTTCAACGTATTGTTGAAAGAGATTCGTTCGCTGGGTATCAACATCGAACTGGAAGACGAGTAATTCTCGCTCAAACAGGTCA
+
GGGGGGGGGGGGGGGGGGGGGGGGGGGGGGGGGGGGGGGGGGGGGGGGGGGGGGGGGGGGGGGGGGGGGGGGGGGGGGGGGGGGGGGGGGGGGGGGGGGGGGGGGGGGGGGGGGGGGGGGGGGGGGGGGGGGGGGGGGGGGGGGGDFEGGGGGGGGGGGGGGGGGGGGGGGGGGGGGGGFFGGGGGGGGGGGGGGGGGGGGGGGGGGGGGGGGGGGFGGGGGGGGGFGDGGGGDFGGGGGGGFGF?FFFFF?@FFBBFFD?FF<<FFBF?FFFFFFFFF?D
@M03461:520:000000000-LPCRK:1:1101:16100:8353 1:N:0:CAATCAGG+CAGAACTG
CGGATCCCCGATCCGTGGACTTGTCAGCGACTGAGGAAACAGACATCATACAGGCTGAGGAGTAACATAACAAAGGCCTCAGCTCTGAGAACTGCAGGAAATGCTCACCGTTAAGTCTGATGACGTGAACGGTCGTACCAAGATGTATAAAAACATCGTGGACGGCAACCATCAGATGGAGCCGGGCATGCCAGAATCCTTCAACGTATTGTTGAAAGAGATTCGTTCGCTGGGTATCAACATCGAACTGGAAGACGAGTAATTCTCGCTCAAACAGGTCA
+
GGGGGGGGGGGGGGGGGGGGGGGGGGGGGGGGGGGGGGGGGGGGGGGGGGGGGGGGGGGGGGGGGGGGGFFGGGGGGGGGGGGGGGGGGGGGGGGGGGGGGGGGGGGGGGGGGGGGGGGGGGGGGGGGGGGGGGDGGGGGGGGGGGGGGGGGFGGFGGGGEGGG8FGGGGGGGGGGGGGGGGGGGGGGGGGGGGGGFFGGGGGGGGGGGGGGGGGGCFFGGGGGGGFF<DGGG>FGGGGGGGFGF?@FFB?)6751?@>D<=A<B?A??B?>BFFBF?A?>
@M03461:520:000000000-LPCRK:1:1101:28139:8377 1:N:0:CAATCAGG+CAGAACTG
CGGATCCCCGATCCGTGGACTTGTCAGCGACTGAGGAAACAGACAGTACTTATGCTGAGGTGTCAGGTTGTACAATCCTCAGCTGGGAAGTCTGCAGGAAATGCTCACCGTTAAGTCTGATGACGTGAACGGTCGTACCAAGATGTATAAAAACATCGTGGACGGCAACCATCAGATGGAGCCGGGCATGCCAGAATCCTTCAACGTATTGTTGAAAGAGATTCGTTCGCTGGGTATCAACATCGAACTGGAAGACGAGTAATTCTCGCTCAAACAGGTCA
+
GGGGGGGGGGGGGGGGGGGGGGGGGGGGGGGEGGGGGGGGGGGGGGGGGGGGGGGGGGGGGGGGGGGGGGGGGGGGGGGGGGGGGGGGGGGGGGGGGGGGGGGGGGGGGGGGGGGGGGGGGFGGGGGGGGGGGGGGGGGGGGGGGGGGGGGGGGGGGGGGGGGGGGGGGGGGGGGGGGGGFGGGGGGGGGFGGGGGGGGGGGGGGGGGGGGGGGGGGGGGGGGGGGGGGGGGGFFGGGGFGFF<;F?FF?FFFFFFFF>EFFFFAFFFFFFFFFFFFF7?F
@M03461:520:000000000-LPCRK:1:1101:6454:8390 1:N:0:CAATCAGG+CAGAACTG
CGGATCCCCGATCCGTGGACTTGTCAGCGACTGAGGAAACAGACGTGTCAAAGGCTGAGGCCCTGTGGCCAGAGGTCCTCAGCCTCCTTACATGCAGGAAATGCTCACCGTTAAGTCTGATGACGTGAACGGTCGTACCAAGATGTATAAAAACATCGTGGACGGCAACCATCAGATGGAGCCGGGCATGCCAGAATCCTTCAACGTATTGTTGAAAGAGATTCGTTCGCTGGGTATCAACATCGAACTGGAAGACGAGTAATTCTCGCTCAAACAGGTCA
+
GGGGGGGGGGGGGGGGGGGGGGGGGGGGGGGGGGGGGGGGGGGGGGGGGGGGGGGGGGGGGGGGGGGGGGGGGGGGGGGGGGGGGGGGGGGGGGGGGGGGGGGGGGGGGGGGGGGGGGGGGGGGGGGGGGGGGGGGGGGGGGGGGGGGGGGGGGGGGGGGGGGGGGGGGGGGGGGGGGGGGGGGGGGGGGGGGGGGGGGGGGGGGGGFGGGGGGGCGGGGGGGGGGGGGGGGGFFGGGGGGGFGFFFFFFFFFFF<BFFEFFFFFFBFF?BFFFFFF?DF?
@M03461:520:000000000-LPCRK:1:1101:7921:8397 1:N:0:CAATCAGG+CAGAACTG
CGGATCCCCGATCCGTGGACTTGTCAGCGACTGAGGAAACAGACATTGTAATAGCTGAGGTTTTTCAAGTCATGCTCCTCAGCCTGTTGACGTGCAGGAAATGCTCACCGTTAAGTCTGATGACGTGAACGGTCGTACCAAGATGTATAAAAACATCGTGGACGGCAACCATCAGATGGAGCCGGGCATGCCAGAATCCTTCAACGTATTGTTGAAAGAGATTCGTTCGCTGGGTATCAACATCGAACTGGAAGACGAGTAATTCTCGCTCAAACAGGTCA
+
GGGGGGGGGGGGGGGGGGGGGGGGGGGGGGGGGGGGGGGGGGGGGGGGGGGGGGGGGGGGFGGGGGGGGGGGGGGGGGGGGGGGGGGGGGGGGGGGGGGGGGGGGGGGGGGGGGGGGGGGGGGGGGGGGGGGGGGGGGGGGGGGGGGGGGGGGGGFGGGGGGGGGGGGGGGGGGGGGGGGGGGGGGGGGGGGGGGGGFGGGFGGGGGGGGGGGGGGGGGGGGGGGGFFGGGGGFFGGGGGGGFGFFFFFFFFFFFFFFFFFFFFFFABFFFF>A?:BFDFF
@M03461:520:000000000-LPCRK:1:1101:8987:8421 1:N:0:CAATCAGG+CAGAACTG
CGGATCCCCGATCCGTGGACTTGTCAGCGACTGAGGAAACAGACAGGTCAATAGCTGAGGGAATCTAATTGTGCACCCTCAGCCTTACTCTGTGCAGGAAATGCTCACCGTTAAGTCTGATGACGTGAACGGTCGTACCAAGATGTATAAAAACATCGTGGACGGCAACCATCAGATGGAGCCGGGCATGCCAGAATCCTTCAACGTATTGTTGAAAGAGATTCGTTCGCTGGGTATCAACATCGAACTGGAAGACGAGTAATTCTCGCTCAAACAGGTCA
+
GGGGGGGGGGGGGGGGGGGGGGGGGGGGGGGGGGGGGGGGGGGGGGGGGGGGGGGGGGGGGGGGGGGGGGGGGGGGGGGGGGGGGGGGGGGGGGGGGGGGGGGGGGGGGGGGGGGGGGGGGGGGGGGGGGGGGGGGGGGGGGGGGGGGGGGGGGGGGGGGGGGGGGGGGGGGGGGGGGGGGGGGGGGGGGGGGGGGGGGGGGGGGGGGGGGGGGGGGGGGGGGGGGGGGGGGGFFGGGGGGGFGFFFFFFFFFFFFFFFFFFFFFFFFFFFFFFFFFFF?F
@M03461:520:000000000-LPCRK:1:1101:12710:8440 1:N:0:CAATCAGG+CAGAACTG
CGGATCCCCGATCCGTGGACTTGTCAGCGACTGAGGAAACAGACACAAGGCATGCTGAGGATAAAAAAGTTCGCTCCTCAGCTACCGACTATGCAGGAAATGCTCACCGTTAAGTCTGATGACGTGAACGGTCGTACCAAGATGTATAAAAACATCGTGGACGGCAACCATCAGATGGAGCCGGGCATGCCAGAATCCTTCAACGTATTGTTGAAAGAGATTCGTTCGCAGGGTATCAACATCGAACTGGAAGACGAGTAATTCTCGCTCAAACAGGTCACTGC
+
GGGGGGGGGGGGGGGGGGGGGGGGGGGGGGGGGGGGGGGGGGGGGGGGGGGGGGGGGGGGGGGGGGGGGGGGGGGGGGGGGGGGGGGGGGGGGGGGGGGGGGGGGGGGGGGGGGGGGGGGGGGGGGGGGGGGGGGGGGGGGGGGFGGGGGGGGGGGGGGGGGGGGGGGGGGGGGGGGGGGGGGGGGGGGGGGGGGGGGGGGGGGGGGGGGGGGGGGGGGGGGGGGGGGGGGGGFFGGGGGGGFGFFFFFFFFFFFFFFFFAFFFFFFFFFFFFFF<FD??FBA2
@M03461:520:000000000-LPCRK:1:1101:6015:8456 1:N:0:CAATCAGG+CAGAACTG
CGGATCCCCGATCCGTGGACTTGTCAGCGACTGAGGAAACAGACCAGTATAATGCTGAGGCCCGTAAATAGTCCCTCCTCAGCGAATCTCCATGCAGGAAATGCTCACCGTTAAGTCTGATGACGTGAACGGTCGTACCAAGATGTATAAAAACATCGTGGACGGCAACCATCAGATGGAGCCGGGCATGCCAGAATCCTTCAACGTATTGTTGAAAGAGATTCGTTCGCTGGGTATCAACATCGAACTGGAAGACGAGTAATTCTCGCTCAAACAGGTCA
+
GGGGGGGGGGGGGGGGGGGGGGGGGGGGGGGGGGGGGGGGGGGGGGGGGGGGGGGGGGGGGGGGGGGFGGGGGGGGGGGGGGGGGGGGGGGGGGGGGGGGGGGGGGGGGGGGGGGGGGGGGGGGGGGGGGGGGGGGGGGGGGGGGGGGGGGGGGGGGGGGGGGGGGGGGGGGGGGGGGGGGGGGGGGGGGGGGGGGGGGGGGGGGGGGGGGGGGGCGGGGGGGGGGGGGGGGGFFGGGGGGGFGFFFFFFFFFFFFFFFF?FFFFFFFFFBBFBFFFFFDB
@M03461:520:000000000-LPCRK:1:1101:23597:8461 1:N:0:CAATCAGG+CAGAACTG
CGGATCCCCGATCCGTGGACTTGTCAGCGACTGAGGAAACAGACGTATGGCTCGCTGAGGAATGTGGGTCAGTATACCTCAGCACGTAGATATGCAGGAAATGCTCACCGTTAAGTCTGATGACGTGAACGGTCGTACCAAGATGTATAAAAACATCGTGGACGGCAACCATCAGATGGAGCCGGGCATGCCAGAATCCTTCAACGTATTGTTGAAAGAGATTCGTTCGCTGGGTATCAACATCGAACTGGAAGACGAGTAATTCTCGCTCAAACAGGTCA
+
GGGGGGGGGGGGGGGGGGGGGGGGGGGGGGGGGGGGGGGGGGGGGGGGGGGGGGGGGGGGGGGGGGGGGGGGGGGGGGGGGGGGGGFGGGGGGGGGGGGGGGGGGGGGGGGGGGGGGGGGGGGGGGGGGGGGGGGGGGGGGGGGGGGGGGGGGGGGGGGGGGGGGGGGGGGGGGGGGGGGGGGGGGGGGGGGGGGGGGGGGGGGGGGGGGGGGGGGGGGGGGGGGGGGGGDGGFFFGGGGGGFGFFFFFFFFFFFFFFFFFFFFFFB<BBFFFFFFB2A2?
@M03461:520:000000000-LPCRK:1:1101:15456:8467 1:N:0:CAATCAGG+CAGAACTG
CGGATCCCCGATCCGTGGACTTGTCAGCGACTGAGGAAACAGACACTCAAGGTGCTGAGGCAAAATGGACAGATTACCTCAGCAGTTACTTATGCAGGAAATGCTCACCGTTAAGTCTGATGACGTGAACGGTCGTACCAAGATGTATAAAAACATCGTGGACGGCAACCATCAGATGGAGCCGGGCATGCCAGAATCCTTCAACGTATTGTTGAAAGAGATTCGTTCGCTGGGTATCAACATCGAACTGGAAGACGAGTAATTCTCGCTCAAACAGGTCA
+
GGGGGGFFFGGGGGGGGGGGGGGGGGGGGGGGCEFFFGGGGGGGGGGGGGGGGGGGGGGGGDGFGGFGGGGGGGGGGGFGGGGGGGGGGGGGGFGGGGGGGGGGGGGGGGGGGGGGGGGGGGGGGGGGGGGGGGGGGGGGFGGGGGFGGGGGGGGGGGGGGGGGDGGGGGGGGGGGGGGGGGGGGGGGGGGGF68CGGFGGGGGGGGFFGFGGGGG976>FFFFGDGFCCDGGE@FFGGGGG@CDFFFFBF?@F>?BD5><FBBFFDFFFFF<>FFFFFFF
@M03461:520:000000000-LPCRK:1:1101:14945:8481 1:N:0:CAATCGGG+CAGAACTG
CGGATCCCCGATCCGTGGACTTGTCAGCGACTGAGGAAACAGACTTAGTCCTGGCTGAGGTTAATCTCATGAAATACCTCAGCCACCGTTGATGCAGGAAATGCTCACCGTTAAGTCTGATGACGTGAACGGTCGTACCAAGATGTATAAAAACATCGTGGACGGCAACCATCAGATGGAGCCGGGCATGCCAGAATCCTTCAACGTATTGTTGAAAGAGATTCGTTCGCTGGGTATCAACATCGAACTGGAAGACGAGTAATTCTCGCTCAAACAGGTCA
+
GGGGGGGGGGGGGGGGGGGGGGGGGGGGGGGGGGGGGGGGGGGGGGGGGGGGGGGGGGGGGGGGGGFGGGGGGGGGGGGGGGGGGGGGGGG7FGGGGGGGGGGGGGGGGGGGGGGGGGGGGGGGGGGGGGGGGGGGGGGGGGGGGFGGGGGGGGGGGGGGGGGGGGGGGGGGGGGGGGGGGGGGGGGGGGGGGGGGGGGGGGGGGEGGGGGGGGGGGGGGGGGGGGGGGGGGGEFGGGGGGGFGFFFFFFFFFFFFFF>5:FFAFFFFFF?F?A<?F?F>:
@M03461:520:000000000-LPCRK:1:1101:26692:8492 1:N:0:CAATCAGG+CAGAACTG
CGGATCCCCGATCCGTGGACTTGTCAGCGACTGAGGAAACAGACAAAGTGGACGCTGAGGGACATCTAAGCGGACTCCTCAGCAAAATTTTTTGCAGGAAATGCTCACCGTTAAGTCTGATGACGTGAACGGTCGTACCAAGATGTATAAAAACATCGTGGACGGCAACCATCAGATGGAGCCGGGCATGCCAGAATCCTTCAACGTATTGTTGAAAGAGATTCGTTCGCTGGGTATCAACATCGAACTGGAAGACGAGTAATTCTCGCTCAAACAGGTCA
+
GGGGGGGGGGGGGGGGGGDGGGGGGGGGGGGGGGGGFGGGGGGGFGGGGGGGGGGGGGGGGGGGGGGGGGGGGEGGGGGGGGGGFFAFGGGGGEGGGGGGGGFGFGGGGGGGGGGGGGGGGGFGGGGGGGGGGGGGGGGGGGGGGGGGGGGGGGGGGGGGGGGGGGGGGGGGGGGGGGGGGGGGGGGGGGGGGGGGGGGGGGGGGGGGGGGGGGGGGGFGGGGGGGGGGGGGGFFGGGGGGGFGFFFFF?FFFFFFFFFFFFFFABFFFFFFFFFFFBBFF
@M03461:520:000000000-LPCRK:1:1101:17642:8496 1:N:0:CAATCAGG+CAGAACTG
CGGATCCCCGATCCGTGGACTTGTCAGCGACTGAGGAAACAGACTAGGGTTTAGCTGAGGCACGACGCAGCTGTACCCTCAGCCATGAGCTATGCAGGAAATGCTCACCGTTAAGTCTGATGACGTGAACGGTCGTACCAAGATGTATAAAAACATCGTGGACGGCAACCATCAGATGGAGCCGGGCATGCCAGAATCCTTCAACGTATTGTTGAAAGAGATTCGTTCGCTGGGTATCAACATCGAACTGGAAGACGAGTAATTCTCGCTCAAACAGGTCACTT
+
GGGGGGGGGGGGGGGGGGGGGGGGGGGGGGGGGGGGGGGGGGGGGGGGGGGGGGGGGGGGGGGGGGGGGGGGGGGGGGGGGGGGGGGGGGGGGGGGGGGGGGFGGGGGGGGGGGGGGGGGGGGGGGGGGGGGGGGGGGGGGGGGGGGGGGGGGGGGGGGGGGGGGGGGGGGGGGGGGGGGGGGGGGGGGGGGGGGGGGGGGGGGGGGGGGGGGGGGGGGGGGGGGGGGGGGGGFFGGGGGGGFGFFFFFFFFFFFF?EFFFFFFFFA??FFFFFFFFFB72:F)
@M03461:520:000000000-LPCRK:1:1101:18226:8496 1:N:0:CAATCAGG+CAGAACTG
CGGATCCCCGATCCGTGGACTTGTCAGCGACTGAGGAAACAGACGTCTAACAAGCTGAGGAAGTCTCTGTCACTTACCTCAGCCCCTGTGATTGCAGGAAATGCTCACCGTTAAGTCTGATGACGTGAACGGTCGTACCAAGATGTATAAAAACATCGTGGACGGCAACCATCAGATGGAGCCGGGCATGCCAGAATCCTTCAACGTATTGTTGAAAGAGATTCGTTCGCTGGGTATCAACATCGAACTGGAAGACGAGTAATTCTCGCTCAAACAGGTCACTT
+
GGGGGGGFFEGGEGGGGGGGGGGGGGGGGGGGGGGGGGGFGGFGGGGGGFGGGGFFFGFFCEGGGGGEFGFEFGGGGCGFFGGGCGGGDGGGGGGGGGGGGGGGGGGGGCBFEDFGGGGFGGGGGFEGFGGDFCFFGFGG8FGCGFGGFEFFGGGGFGGGE@FFGGGGGGGGGECGFFDCFCECCEGGCFFGGGGFGFGGGGGFCEGGG6CAGGGGEFGDFD>FC<CFGGDGGFFG:FGD57FF7FFFFFFFFFF?3B><?FBFAFDFB:31427:?FFFBFF)
@M03461:520:000000000-LPCRK:1:1101:17607:8503 1:N:0:CAATCAGG+CAGAACTG
CGGATCCCCGATCCGTGGACTTGTCAGCGACTGAGGAAACAGACAGTCGGTATGCTGAGGCGTTTGTCGATTATTACCTCAGCGACTATATTTGCAGGAAATGCTCACCGTTAAGTCTGATGACGTGAACGGTCGTACCAAGATGTATAAAAACATCGTGGACGGCAACCATCAGATGGAGCCGGGCATGCCAGAATCCTTCAACGTATTGTTGAAAGAGATTCGTTCGCTGGGTATCAACATCGAACTGGAAGACGAGTAATTCTCGCTCAAACAGGTCA
+
GGGGGGGGGGGGGGGGGGGGGGGGGGGGGGGGGGGGGGGGGGGGGGGGGGGGGGGGGGGGGGGGGGGGGGGGGGGGGGGGGGGGGGGGGGGGGGGGGGGGGGGGGGGGGGGGGGGGGGGGGGGGGGGGGGGGGGGGGGGGGGGGGGGGGGGGGGGGGGFFGGGGGGGGGGGGGGGGFFGGFGGGGGGGGGGGGGGGGGGGGGGGFEGGGG?GGFGGGGGGFDFGGGGGGGGGGFFGFFFCGGFGEFFFF?@FFFFBBFF@?FFFFFFFF?:B<<B?BFF?B
@M03461:520:000000000-LPCRK:1:1101:11147:8515 1:N:0:CAATCAGG+CAGAACTG
CGGATCCCCGATCCGTGGACTTGTCAGCGACTGAGGAAACAGACAGGGGAAGAGCTGAGGTGATTTACGCTTATAACCTCAGCGGTTAATGCTGCAGGAAATGCTCACCGTTAAGTCTGATGACGTGAACGGTCGTACCAAGATGTATAAAAACATCGTGGACGGCAACCATCAGATGGAGCCGGGCATGCCAGAATCCTTCAACGTATTGTTGAAAGAGATTCGTTCGCTGGGTATCAACATCGAACTGGAAGACGAGTAATTCTCGCTCAAACAGGTCA
+
GGGGGGGGGGGGGGGGGGGGGGGGGGGGGGGGGGGGFGGGGGGGGGGGGGGGGGGGGGGGGGGGGGGGGGGGGGGGGGGGGGGGGGGGGGGGGGGGGGGGGGGGGGGGGGGGGGGGGGGGGGGGGGGGGGGGGGGGGGGGGGGGGGGGGGGGGGGGGGGGGGGGGGGGGGGGGGGGGGGGGGGGGGGGGGGGGGFGGGGGGGGFGGGGGGGGGGGGAFFGGGGGGGGGGGGGGFFCDGGGGGFGFFFFFFFFFFF<:BBDBFFFF86::<:B?BB?FFFFF
@M03461:520:000000000-LPCRK:1:1101:18658:8518 1:N:0:CAATCAGG+CAGAACTG
CGGATCCCCGATCCGTGGACTTGTCAGCGACTGAGGAAACAGACGGTAAAGATGCTGAGGATCCTAAACATGGCACCCTCAGCACTTATCTGTGCAGGAAATGCTCACCGTTAAGTCTGATGACGTGAACGGTCGTACCAAGATGTATAAAAACATCGTGGACGGCAACCATCAGATGGAGCCGGGCATGCCAGAATCCTTCAACGTATTGTTGAAAGAGATTCGTTCGCTGGGTATCAACATCGAACTGGAAGACGAGTAATTCTCGCTCAAACAGGTCA
+
GGGGGGGGGGGGGGGGGGGGGGGGGGGGGGGGGGGGGGGGGGGGGGGGGGGGGGGGGGGGGGGGGGGGGGGFGGGGGGGGGGGGGGGGGGGGGGGGGGGGGGGGGGGGGGGGGGGGGGGGGGGGGGGGGGGGGGGGGGGGGGGGGGGGGGGGGGGGGGGGGGGGGGGGGGGGGGGGGGGGGGGGGGDGGFGGGGGFGGGGGGGGGGGGGGGGFFGGGGFGGGGGGGGGGDDGGFFGGGGGGGFGEFFFFFFFFFFFFFFFFFFFAFF<?FFFFFFFFFF?F
@M03461:520:000000000-LPCRK:1:1101:4108:8539 1:N:0:CAATCAGG+CAGAACTG
CGGATCCCCGATCCGTGGACTTGTCAGCGACTGAGGAAACAGACAGGGTCTATGCTGAGGAAATGTGCGATTTCTTCCTCAGCGCCAGTGTTTGCAGGAAATGCTCACCGTTAAGTCTGATGACGTGAACGGTCGTACCAAGATGTATAAAAACATCGTGGACGGCAACCATCAGATGGAGCCGGGCATGCCAGAATCCTTCAACGTATTGTTGAAAGAGATTCGTTCGCTGGGTATCAACATCGAACTGGAAGACGAGTAATTCTCGCTCAAACAGGTCA
+
GGGGGGGGGGGGGGGGGGGGGGGGGGGGGGGGGGGGGGGGGGGGGGGGGGGGGGGGGGGGFGGGGGGGGGGGGGGGGGGGGGGGGGGGGGGGGGGGGGGGGGGGGGGGGGGGGGGGGGGGGGGGGGGGGGGGGGGGGGGGGGGGGGGGGGGGGGGGGGGGGGGGGGGGGGGGGGGGGGGGGGGGGGGGGGGGGGGGGGGGGGGGGGGGGGGGGGGGGGGGGGGGGGGGGGGGEFFGGGGGGGFGFFFFFFFFFFFFFFFFBFFAAFF?FFFFF>?F?:ADF
@M03461:520:000000000-LPCRK:1:1101:11847:8542 1:N:0:CAATCAGG+CAGAACTG
CATCACTGACGATTAACCGGATCCCCGATCCGTGGACTTGTCAGCGACTGAGGAAACAGACCCTGTATCTGCTGAGGTACTGTTCCCTCCTGCCCTCAGCATTTTGTGATGCAGGAAATGCTCACCGTTAAGTCTGATGACGTGAACGGTCGTACCAAGATGTATAAAAACATCGTGGACGGCAACCATCAGATGGAGCCGGGCATGCCAGAATCCTTCAACGTATTGTTGAAAGAGATTCGTTCGCTGGGTATCAACATCGAACTGGAAGACGAGTAATTCTCGCTCAAACAGGTCA
+
CCCCCGGGGGGG-EFGGGGGGGGGGGGGGGGGGGGGGGGGGGGGGGGGGGGGGGGGGGGGGGGGGGGGGGGGGGGGGGGGGGGGGGGGGGGGGGGGGGGGGGGGGGGGGGGGGGGGGGGGGGGGGGGGGGGGGGGGGGGGGGGGGGGGGGGGGGGGGGGGGGGGGGGGGGGGGGGGGGGGGGGGGGGGGGGGGGGGGGGGGGGGGGGGGGGGGGGGGGGGGGGGGGGGGGGGGDFGGGGGGGGGGGGGGGFFGGGGGGGFGFFFFFF));FFFFFEFFFF9AFFFFFFFFFFFFFA:B
@M03461:520:000000000-LPCRK:1:1101:22060:8546 1:N:0:CAATCAGG+CAGAACTG
CGGATCCCCGATCCGTGGACTTGTCAGCGACTGAGGAAACAGACGCTTCATTAGCTGAGGTGAAAGCTGGGTATAGCCTCAGCTTCAAGTGTTGCAGGAAATGCTCACCGTTAAGTCTGATGACGTGAACGGTCGTACCAAGATGTATAAAAACATCGTGGACGGCAACCATCAGATGGAGCCGGGCATGCCAGAATCCTTCAACGTATTGTTGAAAGAGATTCGTTCGCTGGGTATCAACATCGAACTGGAAGACGAGTAATTCTCGCTCAAACAGGTCA
+
GGGGGGGGGGGGGGGGGGGGGGGGGGGGGGGGGGGGGGGGGGGGGGGGGGGGGGGGGGGGGGGGGGGGGGGGGGGGGGGGGGGGGGGGGGGGGGGGGGGGGGGGGGGGGGGGGGGGGGGGGGGGGGGGGGGGGGGGGGGGGGGGGGGGGGGGGGGGGGGGGGGGGGGGGGGGGGGGGGGGGGGGGGGGGFGGGGGGGGGGGGGGGGGGGGGGGGGGGGGGGGGGGGGGGGGGGFFGGGGGGGFGFFFFFFFFFF>?FFFFFFFFFFFFFFBFFFFFFBFB?
@M03461:520:000000000-LPCRK:1:1101:19829:8556 1:N:0:CAATCAGG+CAGAACTG
CGGATCCCCGATCCGTGGACTTGTCAGCGACTGAGGAAACAGACCTCTCGAAGGCTGAGGGCGCCAGAATATTGATCCTCAGCCGAACCTTATGCAGGAAATGCTCACCGTTAAGTCTGATGACGTGAACGGTCGTACCAAGATGTATAAAAACATCGTGGACGGCAACCATCAGATGGAGCCGGGCATGCCAGAATCCTTCAACGTATTGTTGAAAGAGATTCGTTCGCTGGGTATCAACATCGAACTGGAAGACGAGTAATTCTCGCTCAAACAGGTCATTT
+
GGGGGGGGGGGGGGGGGGGGGGGGGGGGGGGGGGGGGGGGGGGGGGGGGGGGGGGGGGGGGGEGGGGGGGGGGGGGGGGGGGGGGGGGGGGGGGGGGGGGGGGGFGGGGGGGGGGGGGGGGGGGGGGGGGGGGGGGGGGGGGGGGGGGGGGGGGGGGGGGGGGGGGGGGGGGGGGDGGGGGGGGGGGGGGGGGGGGGGGGGGGGGGGGGGGDG<EFGGGGGGGGGGGGGGGGGFFDGGGGGGFGFFFFFFFFFFFFFFDFBFF>9@9:BBFFFAFBFBFFFFF)
@M03461:520:000000000-LPCRK:1:1101:17981:8563 1:N:0:CAATCAGG+CAGAACTG
CGGATCCCCGATCCGTGGACTTGTCAGCGACTGAGGAAACAGACTTGCTATGGGCTGAGGAAGGCAAAGGTCATTGCCTCAGCCCGTAGAGCTGCAGGAAATGCTCACCGTTAAGTCTGATGACGTGAACGGTCGTACCAAGATGTATAAAAACATCGTGGACGGCAACCATCAGATGGAGCCGGGCATGCCAGAATCCTTCAACGTATTGTTGAAAGAGATTCGTTCGCTGGGTATCAACATCGAACTGGAAGACGAGTAATTCTCGCTCAAACAGGTCACTC
+
GGGGGGGFFEFGGGGGGGGGGGGGGGGGGGGGGGGGGGGCGGGGFGGGGGG9FFEFFGGGDGGGGGGGG@FGGGGGGGF8FCGGGGBFECFFEFFGFGGGGGEGGGGFGGDFEGEEGGGGGCADE?4=DFGGGCECFGGGCFDEGFFFEFFGGGCGF:3D:F>CEFGEFC:D?,4,;?FGF8C:EEECC>CE<:CFGGGG7FFGGEFFGGFGG57C?>FGFD+;5;DCDCDEEDFG<::79C@C;?FFFFFFFF470;>@:FD>)96:(,,4>341?1<))4<)
@M03461:520:000000000-LPCRK:1:1101:28265:8566 1:N:0:CAATCAGG+CAGAACTG
CGGATCCCCGATCCGTGGACTTGTCAGCGACTGAGGAAACAGACGTGAGACACGCTGAGGTCTAGACGTATTGACACCTCAGCATATGGGCATGCAGGAAATGCTCACCGTTAAGTCTGATGACGTGAACGGTCGTACCAAGATGTATAAAAACATCGTGGACGGCAACCATCAGATGGAGCCGGGCATGCCAGAATCCTTCAACGTATTGTTGAAAGAGATTCGTTCGCTGGGTATCAACATCGAACTGGAAGACGAGTAATTCTCGCTCAAACAGTTCA
+
GGECE@<,C@CGBCFGGGGGGGG<@AECFDGGGGGGGCFFFFF@@C@FB<EFGBGGCFFFG8<FCDGEGCCFGGGGG7EE@=FFGGA<54B=FGFGBCCEDGF9?FCG=FEFEGGE<AFFGDFDCF=FFBCF==@FDFECFD3<3F,C@FFG@FCGCGB<7<:CE:<@:,>E8>FF9>:F:6E:8:>E,=C,?C88@C@FFFFGG=C=F6?E:9EGF0=CGDDGG;<*7D5::;FC*:7C47?C).7;F47?6@4(257.4F)-69)-2<(,8.2::54)6
@M03461:520:000000000-LPCRK:1:1101:14630:8573 1:N:0:CAATCAGG+CAGAACTG
CGGATCCCCGATCCGTGGACTTGTCAGCGACTGAGGAAACAGACAAGTAAGCTGCTGAGGAGGCACCTTACATGTCCCTCAGCTTATAACTGTGCAGGAAATGCTCACCGTTAAGTCTGATGACGTGAACGGTCGTACCAAGATGTATAAAAACATCGTGGACGGCAACCATCAGATGGAGCCGGGCATGCCAGAATCCTTCAACGTATTGTTGAAAGAGATTCGTTCGCTGGGTATCAACATCGAACTGGAAGACGAGTAATTCTCGCTCAAACAGGTCA
+
GGGGGGGGGGGGGGGGGGGGGGGGGGGGGGGGGGGGGGGGGGGGGGGGGGGGGGGGGGGGGGGGGGGGGGGGGGGGGGGGGGGGGGGGGGFGGGGGGGGGGGGGGGGGGGGGGGGGGGGGGGGGGGGGGGGGGGGGGGGGGGGGGGGGGGGGGGGGGGGGGGGGGGGGGGGGGGGGGGGGGGGGGGGGGGFFGGGGGGGGGGGFFGGGGGGGGGGGGGGGGGGGGGGGGG:EGFFGFGGGGGFGFFFFFD?FFFFFFF5B:FFFFFFFFFFBFFBFFFF?F
@M03461:520:000000000-LPCRK:1:1101:27652:8578 1:N:0:CAATCAGG+CAGAACTG
CGGATCCCCGATCCGTGGACTTGTCAGCGACTGAGGAAACAGACAGATTTGGAGCTGAGGAGTGCAGCAGTATGGTCCTCAGCAACAAGCTATGCAGGAAATGCTCACCGTTAAGTCTGATGACGTGAACGGTCGTACCAAGATGTATAAAAACATCGTGGACGGCAACCATCAGATGGAGCCGGGCATGCCAGAATCCTTCAACGTATTGTTGAAAGAGATTCGTTCGCTGGGTATCAACATCGAACTGGAAGACGAGTAATTCTCGCTCAAACAGGTCA
+
GGGGGGF@GGGGGGGGGGGGGGGGGGGGGGGGGGGGGGGGGGGGGGFGGGGGGFGGGFGGGGGGGGGGGGGGFGGGGGGGGGGGGGGGGGGGGGGGGGGEFGGGGFFGGGFGGGGGGGFCGGGGGGEGGGGGGGGGGGGFFGGFGGGGGGFGGGGGGCFFGGGDEEGGGFGGGFGGGFFGCCECEDDEGGGGGGGFGCFGDGGGGGGGG6C@FCFGGGFGCFFGGCFGGGGDGFFGGGGGGGFGEFFF@?FFFFFFFFEF?=A>AFF??6?FFFFFBFA?F
@M03461:520:000000000-LPCRK:1:1101:13989:8587 1:N:0:CAATCAGG+CAGAACTG
CGGATCCCCGATCCGTGGACTTGTCAGCGACTGAGGAAACAGACTCTGTCCCGGCTGAGGCAGGTACCTTTCAAACCCTCAGCTTAAGAAACTGCAGGAAATGCTCACCGTTAAGTCTGATGACGTGAACGGTCGTACCAAGATGTATAAAAACATCGTGGACGGCAACCATCAGATGGAGCCGGGCATGCCAGAATCCTTCAACGTATTGTTGAAAGAGATTCGTTCGCTGGGTATCAACATCGAACTGGAAGACGAGTAATTCTCGCTCAAACAGGTCA
+
GGGGGGGGGGGGGGGGGGGGGGGGGGGGGGGGCFGGGGGGGGGGGGGGGGGGGGGGGGGGGGGGGGGGGGGGGGGGGGGGGGGGGGGGGGGGGGGGGGGGGGGGGGGGGGGGGGGGGGGGGGGGGGGGGGGGGGGGGGGGGGGGGGGGGGGGGGGGGGGGGGGGGGGGGGGGGGGGGGGGGGGGGGGGGGGGGGGGGGGGGGGGGGGCGGGGGGGGFGGGGGGGGGGGDGGGGFFGGGGGGGFGFFFFFFFFF?>BBFFEBFBAFF<?BFFFFFBFFFF>4
@M03461:520:000000000-LPCRK:1:1101:7238:8593 1:N:0:CAATCAGG+CAGAACTG
CGGATCCCCGATCCGTGGACTTGTCAGCGACTGAGGAAACAGACGTCATTACGGCTGAGGAAGGCTTGATCCAAGGCCCAGCTGTAGATTATGCAGGAAATGCTCACCGTTAAGTCTGATGACGTGAACGGTCGTACCAAGATGTATAAAAACATCGTGGACGGCAACCATCAGATGGAGCCGGGCATGCCAGAATCCTTCAACGTATTGTTGAAAGAGATTCGTTCGCTGGGTATCAACATCGAACTGGAAGACGAGTAATTCTCGCTCAAACAGGTCACTGC
+
GGGGGGGGGGGGGGGGGGGGGGGGGGGGGGGGGFGGGGGGGGGGGGGGGGGGGGGGGGGGGGGGGGGGGGGGGGGGGGGGGGGGEFGGGGGGGGGGGGGGGGGGGGGGGGGGGGGGGGGGGGGGBCGGGFGGGGGGGGGGGGGGGGGGGGGGGGGGGGFGGGGGGGGGGGGGGGGGGGGGGGGGGGGGEGGGGGFFGGGGGGGGGGFGGGGGGGGGGGGGGGGGGGGGGGGDGFFGGGGGFFFGFFFFFFFF@FFBFDBFFFF<AFF6:?>BFFFF08???AF?
@M03461:520:000000000-LPCRK:1:1101:25705:8626 1:N:0:CAATCAGG+CAGAACTG
CGGATCCCCGATCCGTGGACTTGTCAGCGACTGAGGAAACAGACCTGATTGCAGCTGAGGATGCCAATAGAGTTATCCTCAGCCAAGTGTCATGCAGGAAATGCTCACCGTTAAGTCTGATGACGTGAACGGTCGTACCAAGATGTATAAAAACATCGTGGACGGCAACCATCAGATGGAGCCGGGCATGCCAGAATCCTTCAACGTATTGTTGAAAGAGATTCGTTCGCTGGGTATCAACATCGAACTGGAAGACGAGTAATTCTCGCTCAAACAGGTCA
+
GGGGGGGGGGGGGGGGGGGGGGGGGGGGGGGGGGGGGGGGGGGGGGGGGGGGGGGGGGGGGGGGGGGGGGGGGGGGGGGGGGGGGGGGGGGGGGGGGGGGGGGGGGGGGGGGGGGGGGGGGGGGGGGGGGGGGGGGGGGGGGGGGGGGGGGGGGGGGGGGGGGGGGGGGGGGGGGGGGGGGGGGGGGGGGGGGGGGGGGGGGGGGGGGGGGGGGGGGGGGGGGGGGGGGGGGGFFGGGGGGGFGFFFFFFFFFFFFFFFFFFFFFFFFFFFFFFFFFFA0:
@M03461:520:000000000-LPCRK:1:1101:4454:8626 1:N:0:CAATCAGG+CAGAACTG
CGGATCCCCGATCCGTGGACTTGTCAGCGACTGAGGAAACAGACGCTATTGCGGCTGAGGGTAAGTCGATAAAGCTCCTCAGCAATAGAGGTTGCAGGAAATGCTCACCGTTAAGTCTGATGACGTGAACGGTCGTACCAAGATGTATAAAAACATCGTGGACGGCAACCATCAGATGGAGCCGGGCATGCCAGAATCCTTCAACGTATTGTTGAAAGAGATTCGTTCGCTGGGTATCAACATCGAACTGGAAGACGAGTAATTCTCGCTCAAACAGGTCA
+
GGGGGGGGGGGGGGGGGGGGGGGGGGGGGGGGGGGGGGGGGGGGGGGGGGGGGGGGGGGGGGGGGGGGGGGGGGGGGGGGGGGGGGGGGGGGGGGGGGGGGGGGGGGGGGGGGGGGGGGGGGGGGGGGGGGGGGGGGGGGGGGGGGGGGGGGGGGGGGGGGGGGGGGGGGGGGGDGGGCFGGGEGGGGGGGGGGGGGGGGGGGGGGGGGGGGGGGGGGGGGGFGDFGGDDGGGFFGGGGGGGFG>FFFFFFF@FFFFF@FFF>ADFFFFFFFFA???:A??
@M03461:520:000000000-LPCRK:1:1101:17214:8628 1:N:0:CAATCAGG+CAGAACTG
CGGATCCCCGATCCGTGGACTTGTCAGCGACTGAGGAAACAGACTGTGTAGAAGCTGAGGAACTTACTTCGCGCGTCCTCAGCCATTATTTCTGCAGGAAATGCTCACCGTTAAGTCTGATGACGTGAACGGTCGTACCAAGATGTATAAAAACATCATGGACGGCAACCATCAGATGGAGCCGGGCATGCCAGAATCCTTCAACGTATTGTTGAAAGAGATTCGTTCGCTGGGTATCAACATCGAACTGGAAGACGAGTAATTCTCGCTCAAACAGGTCA
+
GGGGGGGGGGGGGGGGGGGGGGGGGGGGGGGGGGGGGGGGGGGGGGGGGGGGGGGGGGGGGGGGGGFGGGGGGGGGGGGGGGGGGGGGGGGGGGGGGGGGGGGGGGGGGGFGGGGGGGGGGGGGGGGFGGGGGGGGGGGGGGGGGGGGGGGGGGGGGFFGGGGGGGGGGGGGGGGGGGGFGGGGEEGGGGGGGGGGFGGFGGGGFGFGGGGGGFFF7CCGGGGGGGGGGGGGGF5E4FGGGGFGFFFFF2?F:FFFFFFEFFFDFFAFFFF>2<?F?3<?F
@M03461:520:000000000-LPCRK:1:1101:5786:8629 1:N:0:CAATCAGG+CAGAACTG
CGGATCCCCGATCCGTGGACTTGTCAGCGACTGAGGAAACAGACATTACATGCGCTGATGTACACAAGATCGATCACCCCAGCACATCAGTTTGCAGGAAATGCTCACCGTTAAGTCTGATGACGTGAACGGTCGTACCAAGATGTATAAAAACATCGTGGACGGCAACCATCAGATGGAGCCGGGCATGCCAGAATCCTTCAACGTATTGTTGAAAGAGATTCGTTCGCTGGGTATCAACATCGAACTGGAAGACGAGTAATTCTCGCTCAAACAGGTCACTT
+
GGDBBFG@FFGFGGGGGD7CFGGG<AAF@@:FDGGFGDFGGC<F@FGGGGG@DGGGGG,6<EFFGG@EEGGF,4C:FE,@CC8FGFGGGGGGGGGGG8+EGGFFGCFGFGF:BDFGGFGFFGGGGGGGGGFEGGGGGGFF<@DFG<FDAB9E<FAC,@FF7@FGEGE<<B:DFGF,@;BCD6:1:5EECCCG@FF*1A8FGGGGGCF8<CEFECC9:C6CFDG7>9FF*/95557F<FGGGG?D)5?>@4???5)8?EF>?=<42*::?F:>BFFF1:A:B:A.
@M03461:520:000000000-LPCRK:1:1101:7877:8648 1:N:0:CAATCAGG+CAGAACTG
CGGATCCCCGATCCGTGGACTTGTCAGCGACTGAGGAAACAGACGTCAGAAGGGCTGAGGCAGTATTCACCGCAGGCCTCAGCAATCTAACCTGCAGGAAATGCTCACCGTTAAGTCTGATGACGTGAACGGTCGTACCAAGATGTATAAAAACATCGTGGACGGCAACCATCAGATGGAGCCGGGCATGCCAGAATCCTTCAACGTATTGTTGAAAGAGATTCGTTCGCTGGGTATCAACATCGAACTGGAAGACGAGTAATTCTCGCTCAAACAGGTCA
+
GGGGGGGGGGGGGGGGGGGGGGGGGGGGGGGGGGGGGGGGGGGGGGGGGGGGGGGGGGGGGGGGGGGGGGGGGGGGGGGGGGGGGGGGGGGGGGGGGGGGGGGGGGGGGGGGGGGGGGGGGGGGGGGGGGGGGGGGGGGGGGGGGGGGGGGGGGGGGGGGGGGGGGGGGGGGGGGGGGGGGGGGGGGGGGGGGGGGGGGGGGGGGGGGGGGGGGGGGGGGGGGGGGGGGGGGGFFGGGGGGGFGFFFFFFFFFFFFFFFFFFBFFFFFFFFFFFFFFFFFF
@M03461:520:000000000-LPCRK:1:1101:27890:8654 1:N:0:CAATCAGG+CAGAACTG
CGGATCCCCGATCCGTGGACTTGTCAGCGACTGAGGAAACAGACGCTCCCCGCGCTGAGGTGCTTTTGAAAAAGCACCTCAGCCAGAAGGTATGCAGGAAATGCTCACCGTTAAGTCTGATGACGTGAACGGTCGTACCAAGATGTATAAAAACATCGTGGACGGCAACCATCAGATGGAGCCGGGCATGCCAGAATCCTTCAACGTATTGTTGAAAGAGATTCGTTCGCTGGGTATCAACATCGAACTGGAAGACGAGTAATTCTCGCTCAAACAGGTCA
+
GGGGGGGGGGGGGGGGGGGGGGGGGGGGGGGGGGGGGGGGGGGGGGGGGGGGGGGGGGGGGGGGGGGGGGGGGGGGGGGGGGGGGGGGGGGGGGGGGGGGGGGGGGGGGGGGGGGGGGGGGGGGGGGGGGGGGGGGGGGGGGGGGGGGGGGGGGGGGGGGGGGGGGGGGGGGGGGGGGGGGGGGGGGGGGGGGGGCEGGGGGGGGGGGGGGGGGGGGGGGGGGGGGDDGDGGGFFGCFGGGGFFDFFFFFFFFFFFFFEFFFFFFFFB6<?FFFFF?FF:?
@M03461:520:000000000-LPCRK:1:1101:17379:8670 1:N:0:CAATCAGG+CAGAACTG
CGGATCCCCGATCCGTGGACTTGTCAGCGACTGAGGAAACAGACGCATGACCGGCTGAGGCGTTCCCATCATCTTTCCTCAGCAATGCAGGCTGCAGGAAATGCTCACCGTTAAGTCTGATGACGTGAACGGTCGTACCAAGATGTATAAAAACATCGTGGACGGCAACCATCAGATGGAGCCGGGCATGCCAGAATCCTTCAACGTATTGTTGAAAGAGATTCGTTCGCTGGGTATCAACATCGAACTGGAAGACGAGTAATTCTCGCTCAAACAGGTCACTT
+
GGGGGGGGGGGGGGGGGGGGGGGGGGGGGGGGGGGGGGGGGGGGGGGGGGGGGGGGGGGGGGGGGGGGGGGGGGGGGGGGGGGGGGGGGGGGGGGGGGGGGGGGGGGGGGGGGGGGGGGGFGGGGGGGGGGGGGGGGGGGGGGGGFGGGGGGGGGGDFGGGGGGGGGGGGGGGFGGGGGGGGGGGGGGGGGGGGGGGGGGGGGGGGGFGGFGGFFG7CFGFGDDDFGC<D35=@F7CDGDFGFC@FFF><@FFF>?:DE>?FAFAFA60260<>B0::B27?B)
@M03461:520:000000000-LPCRK:1:1101:24758:8685 1:N:0:CAATTAGG+CAGAACTG
CGGATCCCCGATCCGTGGACTTGTCAGCGACTGAGGAAACAGACTTGATCCAGGCTGAGGGGATTCACGGGTTTGGCCTCAGCTCTTGAAAGTGCAGGAAATGCTCACCGTTAAGTCTGATGACGTGAACGGTCGTACCAAGATGTATAAAAACATCGTGGACGGCAACCATCAGATGGAGCCGGGCATGCCAGAATCCTTCAACGTATTGTTGAAAGAGATTCGTTCGCTGGGTATCAACATCGAACTGGAAGACGAGTAATTCTCGCTCAAACAGGTCA
+
GGGGGGGGGEGGGGGGGGGGGGGGGGGGGGGGGGGGGGGGGGGGGGGGGGGGGGGGGGGGGGGGGGGGGGGGGGGGGGGGGGGGGGGGGGGGGGGGGGGGGGGGGGGGGGGGGGGGGGGGGGGGGFGGGGGGGGGGGGGGGGGGGGGGGGGGGGGGGGGGGGGGGGGGGGGGGGGGGGGGGGGGGGGGGGGGGGGGGGGGGGGGGGGGGGGGGGGGGGFGGGGGGGFGGGGGGFFGGGGGGGFGFFFFFFF@FFFFFFFBBF9AAFFF03?FFFFFBFFFB
@M03461:520:000000000-LPCRK:1:1101:15532:8687 1:N:0:CAATCAGG+CAGAACTG
CGGATCCCCGATCCGTGGACTTGTCAGCGACTGAGGAAACAGACTTGATGTTAGCTGAGGTTGTTTGGTGTTTGTCCTCAGCTTTTTTGCATGCAGGAAATGCTCACCGTTAAGTCTGATGACGTGAACGGTCGTACCAAGATGTATAAAAACATCGTGGACGGCAACCATCAGATGGAGCCGGGCATGCCAGAATCCTTCAACGTATTGTTGAAAGAGATTCGTTCGCTGGGTATCAACATCGAACTGGAAGACGAGTAATTCTCGCTCAAACAGGTCACTGC
+
GGGGGGGGGGGGGGGGGGGGGGGGGGGGGGGGGGGGGGGGGGGGGGGGGGGGGGGGGGGGGGGGGGGGGGGGGGGGGGGGGGGGGGGGGGGGGGGGGGGGGGGGGGGGGGGGGGGGGGGGGGGGGGGGGGGGGGGGGGGGGGGGGGGGGGGGGGGGGGGGGGGGGGGGGGGGGGGGGGGGGGGGGGGGCGGGGGGGGGGGGGGGGGFGGGGGGGGGGGGGGGGGGGGGGGGEEF?FFGGGGGFGFFFFFFFFFFFFFFBFDFFFFFFFBFFF><?1:<??FFB<
@M03461:520:000000000-LPCRK:1:1101:23711:8692 1:N:0:CAATCAGG+CAGAACTG
CGGATCCCCGATCCGTGGACTTGTCAGCGACTGAGGAAACAGACAATCATACAGCTGAGGGGGTTCGGAACTTAAGCCTCAGCCTCGGATTATGCAGGAAATGCTCACCGTTAAGTCTGATGACGTGAACGGTCGTACCAAGATGTATAAAAACATCGTGGACGGCAACCATCAGATGGAGCCGGGCATGCCAGAATCCTTCAACGTATTGTTGAAAGAGATTCGTTCGCTGGGTATCAACATCGAACTGGAAGACGAGTAATTCTCGCTCAAACAGGTCACTT
+
GGGGGGGGGGGGGGGGGGGGGGGGGGGGGGGGGGGGGGGGGGGGGGGGGGGGGGGGGGGGGGGGGGGGGGGGGGGGGGGGGGGGGGGGGGGGGGGGGGGGGGGGGGGGGGGGGGGGGGGGGGGGGGGGGGGGGGGGGGGGGGGGGGGGGGGGGGGGGGGGGGGGGGGGGGGGGGFGGGGGGGGGGGGGGGGGGGGGGGGGGGGGGGGGGGGGGGGGGGGGGGGC<6DGGGGGGFFGGGGGGGFGFFFFFFFFF@FFFFFF?FFFFF>??FFFFFD??BBB>DF)
@M03461:520:000000000-LPCRK:1:1101:19454:8712 1:N:0:CAATCAGG+CAGAACTG
CGGATCCCCGATCCGTGGACTTGTCAGCGACTGAGGAAACAGACCACACAATGGCTGAGGGTAGGCCACAAATTCTCCTCAGCATGTCTAATTGCAGGAAATGCTCACCGTTAAGTCTGATGACGTGAACGGTCGTACCAAGATGTATAAAAACATCGTGGACGGCAACCATCAGATGGAGCCGGGCATGCCAGAATCCTTCAACGTATTGTTGAAAGAGATTCGTTCGCTGGGTATCAACATCGAACTGGAAGACGAGTAATTCTCGCTCAAACAGGTCACTT
+
GGGGGGGGGGGGGGGGGGGGGGGGGGGGGGGGGGGGGGGGGGGGGGGFGG6CEFGGGGGGGGGGGGGGGGGGGGGGGGGGGGGGGGGGGGGGGGGGGGGGGGGGGGGGGGGGGGGGGGGGGGGGGGGGGGGGGGEGGGGGDGGGGGGGGGGGGGGGGGGGGGGGGGGGGGGGGGGFGGGGGGGGGGGGGGGGGGGGGGGGGGGGGGGGGGGGGGGGGGGGGGGGGGGGGGGGGBFGGGGGGGFGFFFFFFFFFFF??FFFFFFFFFDBFBFBFFFFF?>???B)
@M03461:520:000000000-LPCRK:1:1101:16960:8715 1:N:0:CAATCAGG+CAGAACTG
CGGATCCCCGATCCGTGGACTTGTCAGCGACTGAGGAAACAGACTGTTTTACAGCTGAGGGATGGGGGCTTGTTAGCCTCAGCCACATGGCATGCAGGAAATGCTCACCGTTAAGTCTGATGACGTGAACGGTCGTACCAAGATGTATAAAAACATCGTGGACGGCAACCATCAGATGGAGCCGGGCATGCCAGAATCCTTCAACGTATTGTTGAAAGAGATTCGTTCGCTGGGTATCAACATCGAACTGGAAGACGAGTAATTCTCGCTCAAACAGGTCA
+
GGGGGGGGGGGGGGGGGGGGGGGGGGGGGGGGGGGGGGGGGGGGGGGGGGGGGGGGGGGGGGGGGGGGGGGGGGGGGGGGGGGGGGGGGGGGGGGGGGGGGGGGGGGGGGGGGGGGGGGGGGGGGGGGGGGGGGGGGGGGGGFGGGGGGGGGGGGGGGGGGGGGGGGGGGGGGGGGGGGGGGGGGGGGGFGGGGGGGGGGGGGGGGGGGGGGGGGG?FFGGGGGGGGGGGGGGFFGGGGGGGFGFFFFFFFFFFFFFFEFFFFFFFFFB:?FBAFBFFD?>
@M03461:520:000000000-LPCRK:1:1101:3708:8735 1:N:0:CAATCAGG+CAGAACTG
CGGATCCCCGATCCGTGGACTTGTCAGCGACTGAGGAAACAGACTTTGGCTTAGCTGAGGTGGGAGGGTAAAGAGTCCTCAGCTAATGGTTATGCAGGAAATGCTCACCGTTAAGTCTGATGACGTGAACGGTCGTACCAAGATGTATAAAAACATCGTGGACGGCAACCATCAGATGGAGCCGGGCATGCCAGAATCCTTCAACGTATTGTTGAAAGAGATTCGTTCGCTGGGTATCAACATCGAACTGGAAGACGAGTAATTCTCGCTCAAACAGGTCA
+
GGGGGGGGGGGGGGGGGGGGGGGGGGGGGGGGGFGGGGGGGGGGGGGGGGGGGGGGGGGGFGDEFFGGFGGGGGGGGGGGGGGGGGEFGGFFFFFFGGGGGFGGGGGGGGGGGGGGGGEFGFGGGCGGGGGGFGGGGGGFFGGFGGGFGGGGGGGFGGGGCGGGGGGGG7@9>FEGGGFGGGEGGGCECCF6FFGGDCFGGFFGGGFGFFFFCGFGFFGGDCFGGGGCCD<EG>@F4CCCFFFDEFFFF>F@FFF?:EFB<F<<>F<?B:<7?7<?B<F)2
@M03461:520:000000000-LPCRK:1:1101:23855:8745 1:N:0:CAATCAGG+CAGAACTG
CGGATCCCCGATCCGTGGACTTGTCAGCGACTGAGGAAACAGACACATCATCAGCTGAGGATCGCTCTTATTATGCCCTCAGCGACAGTAGGTGCAGGAAATGCTCACCGTTAAGTCTGATGACGTGAACGGTCGTACCAAGATGTATAAAAACATCGTGGACGGCAACCATCAGATGGAGCCGGGCATGCCAGAATCCTTCAACGTATTGTTGAAAGAGATTCGTTCGCTGGGTATCAACATCGAACTGGAAGACGAGTAATTCTCGCTCAAACAGGTCA
+
GGGGGGGGGGGGGGGGGGGGGGGGGGGGGGGGGGGGGGGGGGGGGGGGGGGGGGGGGGGGGGGGGGGGGGGGGGGGGGGGGGGGGGGGFGGGGGGGGGGGGGGGGGGGGGGGGGGGGGGGGGGGGGGGGGGGGGGGGGGGGGGGGGGGGGGGGGGGGGGGGGGGGGGGGGGGGGGGGGGGGGGGGGGGGGGGGGGGGGGGGGGGGGGGGGGGGGGGGGGGGGGGGDFFGGGGGFFGGGGGGGFFFFFFFFFFFFF?BFEB?FFFFFFFFFFBDFF?FFB?F
@M03461:520:000000000-LPCRK:1:1101:24641:8750 1:N:0:CAATCAGG+CAGAACTC
CGGATCCCCGATCCGTGGACTTGTCAGCGACTGAGGAAACAGACCTATTGCCAGCTGAGGTTCTATTTTTCAACACCCTCAGCTAAACGCTTTGCAGGAAATGCTCACCGTTAAGTCTGATGACGTGAACGGTCGTACCAAGATGTATAAAAACATCGTGGACGGCAACCATCAGATGGAGCCGGGCATGCCAGAATCCTTCAACGTATTGTTGAAAGAGATTCGTTCGCTGGGTATCAACATCGAACTGGAAGACGAGTAATTCTCGCTCAAACAGGTCA
+
GGGGGGGGGGGGGGGGGGGGGGGGGGGGGGGGGGGGGGGGGGGGGGGGFGGGGGGGGGGGGGGGGGGGGGGGGGGGGGGGGGGGGGGGGGGGGGGGGGGGGGGGGGGGGGGGGGGGGGGGGGGGGGGGGGGGGGGGGGGGGGGGGGGGGGGGGGGGGGGGGGGGGGGGGGGGGGGGGGGGGGGGGGGGGGGGGGGGGGGGGGGGGGGGGGGGGGGGGGGGGGGGGGGFGGGGGFFGGGGGGGFGFFFFFFFFFFFFBFFFBFFFAFFFFFFFFFFFFFFBD
@M03461:520:000000000-LPCRK:1:1101:28376:8760 1:N:0:CAATCAGG+CAGAACTG
CGGATCCCCGATCCGTGGACTTGTCAGCGACTGAGGAAACAGACATAGACATCGCTGAGGGGCAGAGAAGGTCAGCCCTCAGCTTCCTAATGTGCAGGAAATGCTCACCGTTAAGTCTGATGACGTGAACGGTCGTACCAAGATGTATAAAAACATCGTGGACGGCAACCATCAGATGGAGCCGGGCATGCCAGAATCCTTCAACGTATTGTTGAAAGAGATTCGTTCGCTGGGTATCAACATCGAACTGGAAGACGAGTAATTCTCGCTCAAACAGGTCA
+
GGGGGGGGGGGGGGGGGGEGGGGGGGGGGGGGGGGGGGGGGGGGGGGGGGGGGGGGGGGGGGGGGGGGGGGGGGGGGGGGGGGGGGGGGGGGGGGGGGGGGGGGGGGGGGGGGGGGGGGGGGGGGGGGGGGGGGGGGGGGGGGGGGGGGGGGGGGGGGGGGGGGGGGGGGGGGGGGGGGGGGGGEGGGGGGGGGGGGGGGGGGGGGGGGGGGGGGGGGGGGGGGGGGGGGGGGFFGGGGGGGFGFFFFFFFFFFFFFFFFFFFFFFFFFB:>FFF<?1<)8
@M03461:520:000000000-LPCRK:1:1101:15321:8776 1:N:0:CAATCAGG+CAGAACTT
CGGATCCCCGATCCGTGGACTTGTCAGCGACTGAGGAAACAGACATTTAGTCGGCTGAGGCGGGACACTTGTTACCCCTCAGCTTAACAACCTGCAGGAAATGCTCACCGTTAAGTCTGATGACGTGAACGGTCGTACCAAGATGTATAAAAACATCGTGGACGGCAACCATCAGATGGAGCCGGGCATGCCAGAATCCTTCAACGTATTGTTGAAAGAGATTCGTTCGCTGGGTATCAACATCGAACTGGAAGACGAGTAATTCTCGCTCAAACAGGTCA
+
GGGGGGGGGGGGGGGGGGGGGGGGGGGGGGGGGGGGGGGGGGGGGGGGGGGGGGGGGGGGGGGGGGGGGGGGGGGGGGGGGGGGGGGGGGGGGGGGGGGGGGGGGGGGGGGGGGGGGGGGGGGGGGGGGGGGGGGGGGGGGGGGGGGGGGGGGGGGGGGGGGGGGGGGGGGGGGGGGGGGGGGGGGGGGGGGGGGGGGGGGGGGGGFGGGGGGGGGGGGGGGGGGGGGGGGGG:FGGGGGGGFGFFFFFFFFFF>:BE37?FFFFFFFF??BFBF:?FF0:
@M03461:520:000000000-LPCRK:1:1101:27236:8795 1:N:0:CAATCAGG+CAGAACTG
CGGATCCCCGATCCGTGGACTTGTCAGCGACTGAGGAAACAGACTTTGGGTGGGCTGAGGGATTAGATATCGCTGGCCTCAGCATTATGTTATGCGGGAAATGCTCACCGTTAAGTCTGATGACGTGAACGGTCGTACCAAGATGTATAAAAACATCGTGGACGGCAACCATCAGATGGAGCCGGGCATGCCAGAATCCTTCAACGTATTGTTGAAAGAGATTCGTTCGCTGGGTATCAACATCGAACTGGAAGACGAGTAATTCTCGCTCAAACAGGTCA
+
GGGGGGGGGGGGGGGGGGGGGGGGGGGGGGGGGGGGGGGGGGGGGGGGGGGGGCGGGGGGGGGGGGGGGGGGGGGGGGGGGGGGGGGGGFGGGFGCGGGGGGGGGGGGGGGGGGGGFFGGGGGGGGGGGGGGGGGGGGGGGGGGGFGGGGGGGGGGGGGGGGGGGGGGGGGGGGGGGGGGFGEGGGGGGGGGGGGGGGGGGGGGGGGGGGGGGGFGDGEFGFGGGDFGGGGGGFFGFGGGGGFGFFFFFFFFFFF?:@@E?=A>DF<?B?6;?A???0<?B
@M03461:520:000000000-LPCRK:1:1101:16612:8797 1:N:0:CAATCAGG+CAGAACTG
CGGATCCCCGATCCGTGGACTTGTCAGCGACTGAGGAAACAGACGTGGGCAGGGCTGAGGATAGGCAGATTCGGTGCCTCAGCTTAAGTAGTTGCAGGAAATACTCACCGTTTAAGTCTGATGACGTGAACGGTCGTACCAAGATGTATAAAAACATCGTGGACGGCAACCATCAGATGGAGCCGGGCATGCCAGAATCCTTCAACGTATTGTTGAAAGAGATTCGTTCGCTGGGTATCAACATCGAACTGGAAGACGAGTAATTCTCGCTCAAACAGGTCACT
+
GGGGGGGGGGGGGGGGGGGGGGGGGGGGGGGGGGGGGGGGGGGGGGGGGGGGGGGGGGGGGGGGGGGGGGGGGGGGGGGGGGGGGGGGGGGGGGGGGGGGGGGGGGGGGGGGGGGGGGGGGGGGGGGGGGGGGGGGGGGGGGGGGGGGGGGGGGGGGGGGGGGGGGGGGGGGGGGGGGGGGGGGGGGGGGGGGGGGGGGGGGGGGGGGGGGGGGGGF>CGGGGGGGGGGGGGGFFGGGGGGGFGFFFFFFFFFFFFFFFDFFFFFFFFFFFFBDFFFF?BFFF2
@M03461:520:000000000-LPCRK:1:1101:11005:8847 1:N:0:CAATCAGG+CAGAACTG
CGGATCCCCGATCCGTGGACTTGTCAGCGACTGAGGAAACAGACGGTTATAAAGCTGAGGCAGATCAAAGACGCAACCTCAGCGGATTGAAATGCAGGAAATGCTCACCGTTAAGTCTGATGACGTGAACGGTCGTACCAAGATGTATAAAAACATCGTGGACGGCAACCATCAGATGGAGCCGGGCATGCCAGAATCCTTCAACGTATTGTTGAAAGAGATTCGTTCGCTGGGTATCAACATCGAACTGGAAGACGAGTAATTCTCGCTCAAACAGGTCA
+
GGGGGGGGGGGGGGGGGGGGGGGGGGGGGGGGGFFGGGGGGGGGGGFGGGGGGGGGGGGGGGGGGGGGGGGGGGGGGGGGGGGGGGGGGGGGGGGGGGGGGGGGGGGGGGGGGGGGGGGGGGGGGGEGGGGGGGGGGGGGGGGGGFGGGGGGGGGGGGGGGGGGGGDGGGGGGGFGGGGGGGGGGEGGGGFGGGGGGGGGGGGGGGGGGGFGGFGGGGGGGGGGGGGGGGGGDDFGGGGGGG?4>FFFFFFFFFF?:EEDFFFFFFFFFBFFFFFFFFBFF
@M03461:520:000000000-LPCRK:1:1101:19230:8856 1:N:0:CAATCAGG+CAGAACTG
CGGATCCCCGATCCGTGGACTTGTCAGCGACTGAGGAAACAGACTAAGTCCTAGCTGAGGCAAAGGATACTCAAGACCTCAGCCAAAGCGGCTGCAGGAAATGCTCACCGTTAAGTCTGATGACGTGAACGGTCGTACCAAGATGTATAAAAACATCGTGGACGGCAACCATCAGATGGAGCCGGGCATGCCAGAATCCTTCAACGTATTGTTGAAAGAGATTCGTTCGCTGGGTATCAACATCGAACTGGAAGACGAGTAATTCTCGCTCAAACAGGTCA
+
GGGGGGGGGGGGGGGGGGGGGGGGGGGGGGGGGGGGGGGGGGGGGGGGGGGGGGGGGGGGGGGGGGGGGGGGGGGGGGGGGGGGGGGGGGGGGGGGGGGFGGGGGGGGGGGGGGGGGGGGGGGGGGGGGGGGGGGGGGGGGGGGGGGGGGGGGGGGGGGGGGGGGGGGGGGGGGGGGGGGFGGGGGGGGGGGGGGGGGGGGGGGGGGGGGGGGGFGGGGGGGGGGGGGGGGGGFFGFFGGGGFGEFFFFFFFFFFFFFFFFFFFFFFFFFF>FFF??FFBF
@M03461:520:000000000-LPCRK:1:1101:12544:8868 1:N:0:CAATCAGG+CAGAACTG
CATCGCTGACGATTAACCGGATCCCCGATCCGTGGACTTGTCAGCGACTGAGGAAACAGACTTCCCAGTCGCTGAGGGTCAGATTCATTGCTGCCTCAGCTTCTAACTCTGCAGGAAATGCTCACCGTTAAGTCTGATGACGTGAACGGTCGTACCAAGATGTATAAAAACATCGTGGACGGCAACCATCAGATGGAGCCGGGCATGCCAGAATCCTTCAACGTATTGTTGAAAGAGATTCGTTCGCTGGGTATCAACATCGAACTGGAAGACGAGTAATTCTCGCTCAAACAGGTCA
+
CCCCCGGGGGGG-EFGGGGGGGGGGGGGGGGGGGGGGGGGGGGGGGGGGGGGGGGGGGGGGGGGGGGGGGGGGGGGGGGGGGGGGGGGGGGGGGGGGGGGGGGGGGGGGGGGGGGGGGGGGGGGGGGGGGGGGGGGGGGGGGGGGGGGGGGGGGGGGGGGGGGGGGGGGGGGGGGGGGGGGGGGGGGGGGGGGGGEGGGGGGGGGGGGGGGGGGGGGGGGGGGGGGGGGGGGGGGFGGGGGGGGGGGGGGFFGGGGGGGFGFFFFFFFFFFFFFFFFFFFFFFFFBBFFFFFFFFFFF
@M03461:520:000000000-LPCRK:1:1101:9535:8887 1:N:0:CAATCAGG+CAGAACTG
CGGATCCCCGATCCGTGGACTTGTCAGCGACTGAGGAAACAGACTGATAATTGGCTGAGGTAACACGGTCAAATTACCTCAGCACGGCCGTATGCAGGAAATGCTCACCGTTAAGTCTGATGACGTGAACGGTCGTACCAAGATGTATAAAAACATCGTGGACGGCAACCATCAGATGGAGCCGGGCATGCCAGAATCCTTCAACGTATTGTTGAAAGAGATTCGTTCGCTGGGTATCAACATCGAACTGGAAGACGAGTAATTCTCGCTCAAACAGGTCA
+
GGGGGGGGGGGGGGGGGGGGGGGGGGGGGGGGGGGGGGGGGGGGGGGGGGGGEFGGGGGGGGGGGGGGGGGGGGGGGGGGGGGGGGGGGGGGGGGGGGGGGGGGGGGGGGGGGGGGGGGGGGGGGGGGGGGGGGGGGGGGGGGGGGGGGGGGGGGGGGGGGGGGGGGGGGGGGGGGGGGGGGGGGGGGGGGGGGGGGGGGGGGGGGGGGGGGGGGGFGGGGGGDDGGGGGGGGFFGGGGGGGFG>FFFFFFFFFF?6B>DFFFFFFFBFBB>FFBFFFF?B
@M03461:520:000000000-LPCRK:1:1101:21793:8890 1:N:0:CAATCAGG+CAGAACTG
CGGATCCCCGATCCGTGGACTTGTCAGCGACTGAGGAAACAGACCGGAAATTGGCTGAGGCTAAATTGGGGTCGTGCCTCAGCTAATTCACGTGCAGGAAATGCTCACCGTTAAGTCTGATGACGTGAACGGTCGTACCAAGATGTATAAAAACATCGTGGACGGCAACCATCAGATGGAGCCGGGCATGCCAGAATCCTTCAACGTATTGTTGAAAGAGATTCGTTCGCTGGGTATCAACATCGAACTGGAAGACGAGTAATTCTCGCTCAAACAGGTCACTT
+
GGGGGGGGGGGGGGGGGGGGGGGGGGGGGGGGGGGGGGGGGGGGGGGGGGGGGGGGGGGGGGGGGGGGGGGGGGGGGGGGGGGGGGGGGGGGGGGGGGGGGGGGGGGGGGFGGGGGGGGGGGGGGGGGGGGGGGGGGGGGGGGGGGGGGGGGGGGGGGGGGGGGGGGGGGGGGGGGGGGGGGGGGGGGGFGGGGGGGGGGGGGGGGGGGGGGGGGGCFGGGGGGGGGGGGGGGEFGGGGGGGFGFFFFFFFFFFFFFFFFFFFFFFA6:<?FFFFFF?F?>09)
@M03461:520:000000000-LPCRK:1:1101:28580:8903 1:N:0:CAATCAGG+CAGAACTG
CGGATCCCCGATCCGTGGACTTGTCAGCGACTGAGGAAACAGACACGTATTTAGCTGAGGTTCAAATGTTTTAGATCCTCAGCGATTACGACTGCAGGAAATGCTCACCGTTAAGTCTGATGACGTGAACGGTCGTACCAAGATGTATAAAAACATCGTGGACGGCAACCATCAGATGGAGCCGGGCATGCCAGAATCCTTCAACGTATTGTTGAAAGAGATTCGTTCGCTGGGTATCAACATCGAACTGGAAGACGAGTAATTCTCGCTCAAACAGGTCA
+
GGGGGGGGGGGGGGGGGGGGGGGGGGGGGGGGGGGGGGGGGGGGGGGGGGGGGGGFGGGGGGGGGGGGGGGFGGGGGGGGGGGGGFGGGGGGGGGGGGGGGGCFGGGFGGGGGGGGGGGGGGGGGC@FGGGGGGGGGGGGGGGGGGGGGGGGGEG9FFCGEEGGGGGGGDEFGGGFFGCFGGGEGGGGFGGFE6>CGGGFGGFGGEGFCEFGFGFGCGC*;FDGGGFGCCDGE>5+7CFGGGFG))8>FFFFFFFFFF3>:F>B9=::(,,7<<<1314)4
@M03461:520:000000000-LPCRK:1:1101:27473:8909 1:N:0:CAATCAGG+CAGAACTG
CGGATCCCCGATCCGTGGACTTGTCAGCGACTGAGGAAACAGACTCTTATGATGCTGAGGCGTTCTACTGTCAAATCCTCAGCATCCACTTTTGCAGGAAATGCTCACCGTTAAGTCTGATGACGTGAACGGTCGTACCAAGATGTATAAAAACATCGTGGGCGGCAACCATCAGATGGAGCCGGGCATGCCAGAATCCTTCAACGTATTGTTGAAAGAGATTCGTTCGCTGGGTATCAACATCGAACTGGAAGACGAGTAATTCTCGCTCAAACAGGTCACTT
+
GGGGGGGGGGGGGGGGGGGGGGGGGGGGGGGGGGGGGGGGGGGGGGGGGGGGGGGGGGGGGGGGGGGGGGGGGGGGGGGGGGGGGGGGGGGGGGGGGGGGGGGGGGGGGGGGGGGGGGGGGGGGGGGCFGGGGGGGGGGGGGGGGGGGGGGGGGGGGGGGGGGGGGGGGGGGD9FGGGGGGGGGGGEDGGGGGGGGGGGGGGGGGGGGGGGGGGGGGGGGGGGGC7FFGGGGGFFG6CFGGCFGBFFFFFFFFFF?BFE>7FFBAF<?B<:>FFFB0<B0)):)
@M03461:520:000000000-LPCRK:1:1101:22600:8916 1:N:0:CAATCAGG+CAGAACTG
CGGATCCCCGATCCGTGGACTTGTCAGCGACTGAGGAAACAGACAAACCACTAGCTGAGGTACATAGCAGTTTCGTCCTCAGCAACATAATTTGCAGGAAATGCTCACCGTTAAGTCTGATGACGTGAACGGTCGTACCAAGATGTATAAAAACATCGTGGACGGCAACCATCAGATGGAGCCGGGCATGCCAGAATCCTTCAACGTATTGTTGAAAGAGATTCGTTCGCTGGGTATCAACATCGAACTGGAAGACGAGTAATTCTCGCTCAAACAGGTCA
+
GGGGGGGGGGGGGGGGGGGGGGGGGGGGGGGGGGGGGGGGGGGGGGGGGGGGGGGGGGGGGGGGGGGGGGGGGGGGGGGGGGGGGGGGGGGGGGGGGGGGGGGGGGGGGGGGGGGGGGGGGGGGGGGGGGGGGGGGGGGGGGGGGGGGGGGGGGGGGGGGGGGGGGGGGGGGGGGGGGGGGGGGGGGGGGGGGGGGGGGGGGGGGGGGGGGFFGGGGGGGGGGGGFGGGGGGGFFGGGGGGGFGFF@FFFFFFFFFFFDB?FFFAF9?FFFFFFFBFFF70
@M03461:520:000000000-LPCRK:1:1101:26054:8956 1:N:0:CAATCAGG+CAGAACTG
CGGATCCCCGATCCGTGGACTTGTCAGCGACTGAGGAAACAGACGTGTTTTTAGCTGAGGTCTACGAATCAACTATCCTCAGCACCAGTTAATGCAGGAAATGCTCACCGTTAAGTCTGATGACGTGAACGGTCGTACCAAGATGTATAAAAACATCGTGGACGGCAACCATCAGATGGAGCCGGGCATGCCAGAATCCTTCAACGTATTGTTGAAAGAGATTCGTTCGCTGGGTATCAACATCGAACTGGAAGACGAGTAATTCTCGCTCAAACAGGTCA
+
GGGGGGGGGGGGGGGGGGGGGGGGGGGGGGGGGGGGGGGGGGGGGGGGGGGGGGGGGGGGGGGGGGGGGGGGGGGGGGGGGGGGGGGGGGGGGGGGGGGGGGGGGGGGGGGGGGGGGGGGGGGGGGGGGGGGGGGGGGGGGGGGGGGGGGGGGGGGGGGGGGGGGGGGGGGGGGGGGGGGGGGGGGGGGGGGGGGGGGGGGGGGGGGGGGGGGGGGGGGGGGGGGGGGGGGGGFFGGGGGGGFGFFFFFFFFFFFFFFBD?FBF<BAFFFFFFFF:2<A??
@M03461:520:000000000-LPCRK:1:1101:13604:8963 1:N:0:CAATCAGG+CAGAACTG
CATCGCTGACGATTAACCGGATCCCCGATCCGTGGACTTGTCAGCGCCTGAGGAAACAGACACAAAAGTCGCTGAGGCTATCTAAAGTAAGCTCCTCAGCACGTAATTTTGCAGGAAATGCTCACCGTTAAGTCTGATGACGTGAACGGTCGTACCAAGATGTATAAAAACATCGTGGACGGCAACCATCAGATGGAGCCGGGCATGCCAGAATCCTTCAACGTATTGTTGAAAGAGATTCGTTCGCTGGGTATCAACATCGAACTGGAAGACGAGTAATTCTCGCTCAAACAGGTCA
+
CCCCCGGGGGGG;FGGGGGGGGGGGGGGGGGGGGGGGGGGGGGGGGGGGGGGGGGGGGGGGGGGGGGFGGGGGGGGGGGGGGGGGGGGGGGGGGGGGGGGGGGGGGGGGGGGGGGGGGGGGGGGGGGGGGGGGGGGGGGGGGGGGGGGGGGGGGGGGGGGGGGGGGGGGGGGGGGGGGGGGGGGGGGGGGGGGGGGGGGGGGGGGGGGGGGGGGGGGGGGGGGGDGGGGGGGGGGGGGGGGGGGGGGGGGFFGGGGGGGFGFFFFFFFFFFFFFEDFFFFFFFFFFFFFFFFFFFADF
@M03461:520:000000000-LPCRK:1:1101:20773:8966 1:N:0:CAATCAGG+CAGAACTG
CGGATCCCCGATCCGTGGACTTGTCAGCGACTGAGGAAACAGACGTACAAGTAGCTGAGGTCCAGTGATTGACGACCTCAGCGTCCATTTCTGCAGGAAATGCTCACCGTTAAGTCTGATGACGTGAACGGTCGTACCAAGATGTATAAAAACATCGTGGACGGCAACCATCAGATGGAGCCGGGCATGCCAGAATCCTTCAACGTATTGTTGAAAGAGATTCGTTCGCTGGGTATCAACATCGAACTGGAAGACGAGTAATTCTCGCTCAAACAGGTCACTGC
+
GGGGGGGGGGGGGGGGGGGGGGGGGGGGGGGGGGGGGGGGGGGGGGGGGGGGGGGGGGGGGGGGGGGGGGGGGGGGGGGGGGGGGGGGGGGGGGGGGGGGGGGGGGGGGGGGGGGGGGGGGGGGGGGGGGGGGGGGGGGGGGGGGGGGGGGGGGGGGGGGGGGGGGGGGGGGGGGGFGGGGGGGGGGGGGGGGGGGGGGGGGGGGGGGGGGGGGCGGGGGGGGGGGGGGGGGGFFGGGGGGGFGFFFFFFFFFFFFFDFFFFFBFF?FBFF?AFBFFFFF?FF<
@M03461:520:000000000-LPCRK:1:1101:28456:8999 1:N:0:CAATCAGG+CAGAACTG
CGGATCCCCGATCCGTGGACTTGTCAGCGACTGAGGAAACAGACGCAAACTCTGCTGAGGACTTAGCCCATAAGCTCCTCAGCTATACGCAGTGCAGGAAATGCTCACCGTTAAGTCTGATGACGTGAACGGTCGTACCAAGATGTATAAAAACATCGTGGACGGCAACCATCAGATGGAGCCGGGCATGCCAGAATCCTTCAACGTATTGTTGAAAGAGATTCGTTCGCTGGGTATCAACATCGAACTGGAAGACGAGTAATTCTCGCTCAAACAGGTCA
+
GGGGGGGGGGGGGGGGGGGGGGGGGGGGGGGGGGGGGGGGGGGGGGGGGGGGGGGGGGGGGGGGGGGGGGGGGGGGGGGGGGGGGGGGGGGGGGGGGGGGGGGGGGGGGGGGGGGGGGGGFGGGGGGGGGGGGGGGGGGGGGGGGGGGGGGGGGGGFGGGGGGGGGGGGGGGGGGGGGGGGGGGGGGGGGFGGGGGGGGGGGGGGGGGGGGGGGGGFFGGGGGGGGGGGGGGGFFGGGGGGGFGFFFFFFFFFFFFFFFFFFFFFFFFFFFFFFFFFFFFF
@M03461:520:000000000-LPCRK:1:1101:15635:9009 1:N:0:CAATCAGG+CAGAACTG
CGGATCCCCGATCCGTGGACTTGTCAGCGACTGAGGAAACAGACCGAGGGTCCGCTGAGGGAGTTAGTGCATGCTACCTCAGCTTCAAATCTTGCAGGAAATGCTCACCGTTAAGTCTGATGACGTGAACGGTCGTACCAAGATGTATAAAAACATCGTGGACGGCAACCATCAGATGGAGCCGGGCATGCCAGAATCCTTCAACGTATTGTTGAAAGAGATTCGTTCGCTGGGTATCAACATCGAACTGGAAGACGAGTAATTCTCGCTCAAACAGGTCA
+
GGGGGGGGGGGGGGGGGGGGGGGGGGGGGGGGGGGGGGGGGGGGFGGGGGGGGGGGGGGGG?FGGGGGGGGGGGGGGGGGGGGGGGGGGGGGGGGGGGGGGGGGGGGGGGGGEGGGFGGGGGGGGGGGGGGGGGGGGGGGF>FFFGFFGGCCFGGGGGFFFGGGDGGGGEGGGGGFGGGGGGGGGGDEGGGGGFCGFFGGGGGFFGGFFFFFGF?CC>FGGFCGGGGFGDDCEFFGFGCCGFFG>?FFFF4FFFF?FFBD?FFAFFA??:?B?A<6?883:
@M03461:520:000000000-LPCRK:1:1101:3725:9010 1:N:0:CAATCAGG+CAGAACTG
CGGATCCCCGATCCGTGGACTTGTCAGCGACTGAGGAAACAGACGCTCTTCCTGCTGAGGGTCCGTTTCCTCACGACCTCAGCCATATGTATTGCAGGAAATGCTCACCGTTAAGTCTGATGACGTGAACGGTCGTACCAAGATGTATAAAAACATCGTGGACGGCAACCATCAGATGGAGCCGGGCATGCCAGAATCCTTCAACGTATTGTTGAAAGAGATTCGTTCGCTGGGTATCAACATCGAACTGGAAGACGAGTAATTCTCGCTCAAACAGGTCA
+
GGGGGGGGGGGGGGGGGGGGGGGGGGGGGGGGGGGGGGGGGGGGGGGGGGGGGGGGGGGGGGGGGGGGGGGGGGGGGGGGGGGGGGGGGFGGGGGGGGGGGGGGGGGGGGGGGGGFGGGGGGGGGEGGGGGGGGGGGGGGGGGGGGGGGGGGGGGGGGGGGGGGGGGGGCGFGGGGGGGGFGGGGGGGGGGGGGGGGGFGGGGGGGGGGFGFGGGGCGGGFCFGG<FGGGDGDBFGGGFGFDFC>FFFFFFFFFFFF>;<:FA<>FFF??1>?FFB::BFF
@M03461:520:000000000-LPCRK:1:1101:16173:9076 1:N:0:CAATCAGG+CAGAACTG
CGGATCCCCGATCCGTGGACTTGTCAGCGACTGAGGAAACAGACAACAATTATGCTGAGGTTCTACTATTGCTGTCCCTCAGCCCACTTATGTGCAGGAAATGCTCACCGTTAAGTCTGATGACGTGAACGGTCGTACCAAGATGTATAAAAACATCGTGGACGGCAACCATCAGATGGAGCCGGGCATGCCAGAATCCTTCAACGTATTGTTGAAAGAGATTCGTTCGCTGGGTATCAACATCGAACTGGAAGACGAGTAATTCTCGCTCAAACAGGTCACTT
+
GGGGGGGGGGGGGGGGGGGGGGGGGGGGGGGGFGGGGGGGGGGGGGGGGGGGGGGGGGGGGGGGGGGGGGGGGGGGGGGGGGGGGGGGGGGGGGGGGGGGGGGGGGGGGGGGGGGGGGGGGGGGGGGGGGGGGGGGGGGGGGGGGGGGGGGGGGGGGGGGGGGGGGGGGGGGGGGGGGGGGGGGGGGGGGGGGGGGGGGGGGGGGGGGGGGGGGGGGGGGGGGGGGGGGGGGGFFGGGGGGGFGDFFFFFFFFFF?FFFFFFFFFFFFFFFFFFFFF?AF?BF)
@M03461:520:000000000-LPCRK:1:1101:20978:9076 1:N:0:CAATCAGG+CAGAACTG
CGGATCCCCGATCCGTGGACTTGTCAGCGACTGAGGAAACAGACGGAGCTAATGCTGAGGAAGGGGGTATTGTCACCTCAGCTCTAATAAGTGCAGGAAATGCTCACCGTTAAGTCTGATGACGTGAACGGTCGTACCAAGATGTATAAAAACATCGTGGACGGCAACCATCAGATGGAGCCGGGCATGCCAGAATCCTTCAACGTATTGTTGAAAGAGATTCGTTCGCTGGGTATCAACATCGAACTGGAAGACGAGTAATTCTCGCTCAAACAGGTCACTGC
+
GGGGGGGGGGGGGGGGGGGGGGGGGGGGGGGGGGGGGGGGGGGGGGGGGGGGGG,FGGGGGGGGGGGGGGGGGGGGGGGGGGGGGGGGGGGGGGGGGGGGGGGGGGGGGGGGGGGGGGGGGGGGGGGGGGGGGGGGGGGGGGGGGGGGGGGGGGGGGGGGGGGGGGGGGGGGGGGGGGGGGGDGGGGGGGGGGGGGGGGGGGGGGGGGGGGGGGGGGDDGGGGGGGGGGGGGGFFGGGGGGGFGFFFFFFFFFFFFFFFFFFFFFFFFFFFBFFFFFFFFFFF<
@M03461:520:000000000-LPCRK:1:1101:11377:9079 1:N:0:CAATCAGG+CAGAACTG
CATCGCTGACGATTAACCGGATCCCCGATCCGTGGACTTGTCAGCGACTGAGGAAACAGACTAACGATAGGCTGAGGGAGAGATCGTTAGTTGCCTCAGCCATCCCAATTGCAGGAAATGCTCACCGTTAAGTCTGATGACGTGAACGGTCGTACCAAGATGTATAAAAACATCGTGGACGGCAACCATCAGATGGAGCCGGGCATGCCAGAATCCTTCAACGTATTGTTGAAAGAGATTCGTTCGCTGGGTATCAACATCGAACTGGAAGACGAGTAATTCTCGCTCAAACAGGTCA
+
CCCCCGFGGGGG-EFGGGGGGGGGGGGGGGGGGGGGGGGGGGGGGGGGGGGGGGGGGGGGGGGGGGGGGGGGGGGGGGGGGGGGGGGGGGGGGGGGGGGGGGGGGGGGGGGGGGGGGGGGGGGGGGGGGGGGGGGGGGGGGGGGGGGGGGGGGGGGGGGGGGGGGGGGGGGGGGGGGGGGGGGGGGGGGGGGGGGGGGGGGGGGGGGGGGGGGGGGGGGGGGGGGGGGGGGGGGGGGGGGGGGGGDGGGGFFGGGGFGGFGFFFFFFFFFFFBFF:D:FFFFF<:?<FFFFFFFFF7?
@M03461:520:000000000-LPCRK:1:1101:28479:9103 1:N:0:CAATCAGG+CAGAACTG
CGGATCCCCGATCCGTGGACTTGTCAGCGACTGAGGAAACAGACACCCAATCGGCTGAGGTCTGCAATGTTAAACCCCTCAGCCTGTTGTTCTGCAGGAAATGCTCACCGTTAAGTCTGATGACGTGAACGGTCGTACCAAGATGTATAAAAACATCGTGGACGGCAACCATCAGATGGAGCCGGGCATGCCAGAATCCTTCAACGTATTGTTGAAAGAGATTCGTTCGCTGGGTATCAACATCGAACTGGAAGACGAGTAATTCTCGCTCAAACAGGTCA
+
GGGGGGGGGGGGGGGGGGGGGGGGFGGGGGGGGGGGGGGGGGGGGGFGGGGGGGGGGGGGGGGGGGGGGGGGGGGGGGGGFFGGGGGGGGGGGFGGGGGGGGGGGGGGGGGGGGGGGGGGGFGGGGGGGGGGGGDGGGGGGGGGGGGGGGGGGGGGGCGGGGGGGGGGGGGGGGGGGGGGGGGGGGGGGGGGGGFGGGGGGGGGGEGGGGGGGGFGD>CCFGFCCDGGGDGEGBFGGGGGGD?GFFFFFFFF?:F70BEFFFFFFFFF0(49?FFFF?B03
@M03461:520:000000000-LPCRK:1:1101:10174:9115 1:N:0:CAATCAGG+CAGAACTG
CGGATCCCCGATCCGTGGACTTGTCAGCGACTGAGGAAACAGACCCAACCTGGGCTGAGGGTTAGGGACATCAGGGCCTCAGCGCCACACAATGCAGGAAATGCTCACCGTTAAGTCTGATGACGTGAACGGTCGTACCAAGATGTATAAAAACATCGTGGACGGCAACCATCAGATGGAGCCGGGCATGCCAGAATCCTTCAACGTATTGTTGAAAGAGATTCGTTCGCTGGGTATCAACATCGAACTGGAAGACGAGTAATTCTCGCTCAAACAGGTCC
+
GGGGGGGGGGGGGGGGGGGGGGGGGGGGGGGGGGGGGGGGGGGGGGGGGGGGGGGGGGGGGGGGGGGGGGGGGGGGGGGGGGGGGGGGGGGGGGGGGGGGGGGGGGGGGGGGGGGGGGGGGGGGGGGGGGGGGGGGGGGGGGGGGGGGGGGGGGGGGGGGGGGGGGGGGGGGGGGGGGGGGGGGGGGGGGGGGGGGGGGGGGGGGGGGGGGGGGFGGGGGGGGGGGGGGGGGG:?+2:FGGD5D>FFFFFFFF@)34))02@A<:=A0((.7><<:?(-))
@M03461:520:000000000-LPCRK:1:1101:6344:9131 1:N:0:CAATCAGG+CAGAACTG
CGGATCCCCGATCCGTGGACTTGTCAGCGACTGAGGAAACAGACCTTATTACCGCTGAGGTATAACGCCCATCTATCCTCAGCTCTTTAGCATGCAGGAAATGCTCACCGTTAAGTCTGATGACGTGAACGGTCGTACCAAGATGTATAAAAACATCGTGGACGGCAACCATCAGATGGAGCCGGGCATGCCAGAATCCTTCAACGTATTGTTGAAAGAGATTCGTTCGCTGGGTATCAACATCGAACTGGAAGACGAGTAATTCTCGCTCAAACAGGTCCCTT
+
FGEEEGG@F:BCFGDGFD;EFGGGF9CF+6@FFGGCGGGGGGCF@@F9CE6CEF@EGGA6C,CC6CFGDBEGGFGGGGAEFFG9FFGFGFAFGGGGGGD=FAECGFEFFGGECG9E??EFFGGGGGG@FGC:FFCGGGGG@,3EFGF;@=,FBC>FCCF<CBF<CEFGGF*DFC9,DF68FC51=CGGGE62>BBFF?<;CCFCF5C6AEC@C5A9<D68CFFFGGGGGDDEG)0<<FFGFFFG3@F:;<F4?F5:?3>72FDA<=>:BBF()4,8?03),.5)
@M03461:520:000000000-LPCRK:1:1101:14630:9147 1:N:0:CAATCAGG+CAGAACTG
CGGATCCCCGATCCGTGGACTTGTCAGCGACTGAGGAAACAGACCTTCGATAAGCTGAGGTGTATGAGGGTTACGGCCTCAGCTGGTCTAACTGCAGGAAATGCTCACCGTTAAGTCTGATGACGTGAACGGTCGTACCAAGATGTATAAAAACATCGTGGACGGCAACCATCAGATGGAGCCGGGCATGCCAGAATCCTTCAACGTATTGTTGAAAGAGATTCGTTCGCTGGGTATCAACATCGAACTGGAAGACGAGTAATTCTCGCTCAAACAGGTCA
+
GGGGGGGGGGGGGGGGGGGGGGGGGGGGGGGGGGGGGGGGGGGGGGGGGGGGGGGGGGGGGGGGGGGGGGGGGGGGGGGGGGGGGGGGGGGGGGGGGGGGGGGGGGGGGGGGGGGGGGGGGGGGGGGGGGGGGGGGGGGGGGGGGGGGGGGGGGGGGGGGGGGGGGGGGGGGGGGFGGGGGGGGGGGGGGGGGGGFFGGGGGGGGGGGGGGGGGGGGGGGGGGGGGGGGGGGGFFGGGGGG=FF@FFFFFFFFFFBFF>EBFFAFFBFFF<F?7?<0:B:?
@M03461:520:000000000-LPCRK:1:1101:21411:9151 1:N:0:CAATCAGG+CAGAACTG
CGGATCCCCGATCCGTGGACTTGTCAGCGACTGAGGAAACAGACAACTGCAGCGCTGAGGTTAGGGTTCACCAAGGCCTCAGCTTTAGCAAATGCAGGAAATGCTCACCGTTAAGTCTGATGACGTGAACGGTCGTACCAAGATGTATAAAAACATCGTGGACGGCAACCATCAGATGGAGCCGGGCATGCCAGAATCCTTCAACGTATTGTTGAAAGAGATTCGTTCGCTGGGTATCAACATCGAACTGGAAGACGAGTAATTCTCGCTCAAACAGGTCA
+
GGGGGGGGGGGGGGGGGGGGGGGGGGGGGGGGGFGGGGGGGGGGGGGGGGGGGGGGGGGGGGGGGGGGGGGGGGGGGGGGGGGGGGGGGGGGGGGGGGGGGGGGGGGGGGGGGGGGGGGGGGGGGGGGGGGGGGGGGGGGGGGGGGGGGGGGGGGGGGGGGGGGGGGGGGGGGGGGGGGGGGGGGGGGGGGGGDFGGGGGGGGGGGGFGGGGGGGGGGDGGGGGGFGGGGGDGEFGGGGGGGFGEFFFFFFFFFFBFFFF<FFFFFFFFFFFFAFBFFFF0
@M03461:520:000000000-LPCRK:1:1101:15178:9155 1:N:0:CAATCAGG+CAGAACTG
CGGATCCCCGATCCGTGGACTTGTCAGCGACTGAGGAAACAGACTCACCTCGAGCTGAGGTCCAGTCTTAAAGCGTCCTCAGCTCGACTCAGTGCAGGAAATGCTCACCGTTAAGTCTGATGACGTGAACGGTCGTACCAAGATGTATAAAAACATCGTGGACGGCAACCATCAGATGGAGCCGGGCATGCCAGAATCCTTCAACGTATTGTTGAAAGAGATTCGTTCGCTGGGTATCAACATCGAACTGGAAGACGAGTAATTCTCGCTCAAACAGGTCACTT
+
GGGGGGGGGGEEGGGGGGCGGGAFGGGGGEGGGCFFGGGFGG,E@FFGGFFGGGGGGGGFGGGGGGGGGGGGGGGGGGGFGGGDGGGGEGFGGFGGGGGGGGGGGFGGGGGGGFDFGFGDGGGGEFGGGFGGCGGGFGGGFD@FFFGGGGGGGGFFFGFGDEEGGGGGGGGFGGGGGGFGGGGGGGDGGGGGG:EGGGGGGGG9A=DGGGGGGCFG?CCCDFGGGGGGGC<=E3;+9DGFGD?<;FFFFF?FFFFFB::>?FFAFFABFFBFFBB04?>)355)
@M03461:520:000000000-LPCRK:1:1101:14941:9158 1:N:0:CAATCAGG+CAGAACTG
CGGATCCCCGATCCGTGGACTTGTCAGCGACTGAGGAAACAGACCTCCCTACAGCTGAGGTGATTACCGACTCTATCCTCAGCTCTCTATACTGCAGGAAATGCTCACCGTTAAGTCTGATGACGTGAACGGTCGTACCAAGATGTATAAAAACATCGTGGACGGCAACCATCAGATGGAGCCGGGCATGCCAGAATCCTTCAACGTATTGTTGAAAGAGATTCGTTCGCTGGGTATCAACATCGAACTGGAAGACGAGTAATTCTCGCTCAAACAGGTCA
+
GGGGGGGGGGGGGGGGGGGGGGGGGGGGGGGGGGGGGGGGGGGGGGGGGGGGGGGGGGGGGGGGGGGGGGGGGGGGGGGGGGGGGGGGGGGGGGGGGGGGGGGGGGGGGGGGGGGGGGGGGGGGGGGGGGGGGGGGGGGGGGGGGGGGGGGGGGGGGGGGGGGGGGGGGGGGGGGGGGGGGGGGGGGGGGGGGGGGGGGGGGGGGGGGGGFGGGGFCFGGGGGGGGGGGGGGGFFGGGGGGGFFBFFFFFFFFF><:EFBBFABFFFFFFFF<AF??:A8>
@M03461:520:000000000-LPCRK:1:1101:10308:9170 1:N:0:CAATCAGG+CAGAACTG
CGGATCCCCGATCCGTGGACTTGTCAGCGACTGAGGAAACAGACGCACGGATCGCTGAGGATTAAATTCATCTGTACCTCAGCTAACTGGTTTGCAGGAAATGCTCACCGTTAAGTCTGATGACGTGAACGGTCGTACCAAGATGTATAAAAACATCGTGGACGGCAACCATCAGATGGAGCCGGGCATGCCAGAATCCTTCAACGTATTGTTGAAAGAGATTCGTTCGCTGGGTATCAACATCGAACTGGAAGACGAGTAATTCTCGCTCAAACAGGTCA
+
GGGGGGGGGGGGGGGGGGGGGGGGGGGGGGGGGGGGGGGGGGGGGGGGGGGGGGGGGGGGGGGGGGGGGGGGGGGGGGGGGGGGGGGGGGGGGGGGGGGGGGGGGGGGGGGGGGGGGGGGGGGGGGGGGGGGGGGGGGGGGGGGGGGGGGGGGGGGGGGGGGGGGGGGGGGGGGGGGGGGGGGGGGGGGGGGGGGGGGGGGGGGGGGFGGFGGGGGGGGGGGGGGGGGGGGGGFFEFGGGGGFGFFFFFFFFFFFF?@BFFFFFFFFFFFFFBFFFFF>?F
@M03461:520:000000000-LPCRK:1:1101:2532:9179 1:N:0:CAATCAGG+CAGAACTG
CGGATCCCCGATCCGTGGACTTGTCAGCGACTGAGGAAACAGACAACGTTGCTGCTGAGGGTTGATGTGCAAATACCCTCAGCGGTTTGTACTGCAGGAAATGCTCACCGTTAAGTCTGATGACGTGAACGGTCGTACCAAGATGTATAAAAACATCGTGGACGGCAACCATCAGATGGAGCCGGGCATGCCAGAATCCTTCAACGTATTGTTGAAAGAGATTCGTTCGCTGGGTATCAACATCGAACTGGAAGACGAGTAATTCTCGCTCAAACAGGTCACTT
+
GGGGGGGGGGGGGGGGGGGGGGGGGGGGGGGGGGGGGGGGGGGGGGGGGGGGGGGGGGGGGFGGGGGGGGGGGGGGGGGGGGGGGGGGGGGGGFGGGGGGGGGGGGGGGGGGGGGGGGGGGFGGGGGGGGGGGGGGGGGGGGFGGGGGGFGGGGGGGGGGGGGGGGGGGGGGGFFGGGGGGGGGGGGGGGGGGGGGGGGGGGGGGGGGGGGGGGGG7DGGGGGGGGGGGGGGGFFGGGGGGGFG37?FFFFFFFFFFFBFBFFFBFDFFBFFFFF<::<?FFB)
@M03461:520:000000000-LPCRK:1:1101:14597:9179 1:N:0:CAATCAGG+CAGAACTG
CGGATCCCCGATCCGTGGACTTGTCAGCGACTGAGGAAACAGACGAGAAACGCGCTGAGGACTCCCCGGATACAACCTCAGCACTTGAATTTGCAGGAAATGCTCACCGTTAAGTCTGATGACGTGAACGGTCGTACCAAGATGTATAAAAACATCGTGGACGGCAACCATCAGATGGGGCCGGGCATGCCAGAATCCTTCAACGTATTGTTGAAAGAGATTCGTTCGCTGGGTATCAACATCGAACTGGAAGACGAGTAATTCTCGCTCAAACAGGTCACTGC
+
GGGGGGGGGGGGGGGGGGGGGGGGGGGGGGGGGGGGGGGGGGGGGGGGGGGGGGGGGGGGGGGGGGGGGGGGGGGGGGGGGGGGGGGGGGGGGGGGGGGGGGGGGGGGGGGGGGGGGGGGGGGGGGGGGGGGGGGGGGGGGGGGGGGGGGGGGGGGGGGGGGGGGGGGGGGGGGGGGGGGGGGGGGGGGGGGGGGGGGGGGGGGGGGGGGGGGGGGGGGGGGGGGGGGGGGGGFFGGGGGGGFGFFFFFFFFFFF?FFDFFFFFFFFFFFFFFFFFFAFFFBF<
@M03461:520:000000000-LPCRK:1:1101:25173:9206 1:N:0:CAATCAGG+CAGAACTG
CGGATCCCCGATCCGTGGACTTGTCAGCGACTGAGGAAACAGACACAGGGTGTGCTGAGGAGTGGGAAGTGTACGCCCTCAGCTCAATAGAGTGCAGGAAATGCTCACCGTTAAGTCTGATGACGTGAACGGTCGTACCAAGATGTATAAAAACATCGTGGACGGCAACCATCAGATGGAGCCGGGCATGCCAGAATCCTTCAACGTATTGTTGAAAGAGATTCGTTCGCTGGGTATCAACATCGAACTGGAAGACGAGTAATTCTCGCTCAAACAGGTCA
+
GGGGGGGGGGGGGGGGGGGGGGGGGGGGGGGGGGGGGGGGGGGGGGGGGGGGGGGGGGGGFGGGGGGGGGGGGGGGGGGGGGGGGGGGGGGGGGGGGGGGGGGGGGGGGGGGGGGGGGGGGFGGGGGGGGGGGGGGGGGGGGGGGGGGGGGGGGGGGGGGGGGGGGGGGGGGGGGGGGGGGGGEGGGGGGGGGGGGGGGGGGGGGGGGGGGGGGGGGGGGGGGGGGGGGGGGGFFGGGFFGGFGFFFFFFFFFFFFFFFFFFFFFFFFFFFBFFFFFF>FF
@M03461:520:000000000-LPCRK:1:1101:19202:9235 1:N:0:CAATCAGG+CAGAACTG
CGGATCCCCGATCCGTGGACTTGTCAGCGACTGAGGAAACAGACCCAGGAAGTGCTGAGGCAATACCTTGTAAGGTCCTCAGCAGTGCACCCTGCAGGAAATGCTCACCGTTAAGTCTGATGACGTGAACGGTCGTACCAAGATGTATAAAAACATCGTGGACGGCAACCATCAGATGGAGCCGGGCATGCCAGAATCCTTCAACGTATTGTTGAAAGAGATTCGTTCGCTGGGTATCAACATCGAACTGGAAGACGAGTAATTCTCGCTCAAACAGGTCACTT
+
GGGGGGGGGGGGGGGGGGGGGGGGGGGGGGGGGGGGGGGGGGGGFGGGGGGGFGGGGGGGGGGGGGGGGGGGGGGGGGGGGGGGGGGGGGGGGGGGGGGGGGGGGGGGGGGGGGGGGGGGGGGGGGGGGGGGGGEGGGGGGGGGGGGGGGFGGGGGGGGGGGGDGGGGGGGGGGGGGGGGGGGEGGGGGGGGGGGGGGGGGGGGGGFGGGF9@4CGFGFFG:C@CCGGGD*:=BFGCFFGGGFG@5@@:)<FFFFB?FDDFFFFFF<B?BFFFFD:<BF:?:>)
@M03461:520:000000000-LPCRK:1:1101:19633:9255 1:N:0:CAATCAGG+CAGAACTG
CGGATCCCCGATCCGTGGACTTGTCAGCGACTGAGGAAACAGACCTTAGTGGTGCTGAGGCTATTTCTCCCCGGTTCCTCAGCATCCAAAAATGCAGGAAATGCTCACCGTTAAGTCTGATGACGTGAACGGTCGTACCAAGATGTATAAAAACATCGTGGACGGCAACCATCAGATGGAGCCGGGCATGCCAGAATCCTTCAACGTATTGTTGAAAGAGATTCGTTCGCTGGGTATCAACATCGAACTGGAAGACGAGTAATTCTCGCTCAAACAGGTCA
+
GGGGGGGGGGGGGGGGGGGGGGGGGGGGGGGGGGGGGGGGGGGGGGGGGGGGGGGGGGGGGGGGGGGGGGGGGGGGGGGGGGGGGGGGGGGGGGGGGGGGGGGGGGGGGGGGGGGGGGGGGGGGGGGGGGGGGGGGGGGGGGGGGGGGGGGGGGGGGGGGGGGGGGGGGGGGGGGGGGGGGGGGGGGGGGGGGGGGGGGGGGGGGGGGGGG@FFGGGGGGGFGGGGGGGGDGGFFCGGGGGGFG:5?FFFFFFFFFFEDFBFFBFFFFFFFBFFFFFFFF?
@M03461:520:000000000-LPCRK:1:1101:3031:9278 1:N:0:CAATCAGG+CAGAACTG
CGGATCCCCGATCCGTGGACTTGTCAGCGACTGAGGAAACAGACGGCCCGCAAGCTGAGGTAAAGATTGCAGAATGCCTCAGCTTTAATATATGCAGGAAATGCTCACCGTTAAGTCTGATGACGTGAACGGTCGTACCAAGATGTATAAAAACATCGTGGACGGCAACCATCAGATGGAGCCGGGCATGCCAGAATCCTTCAACGTATTGTTGAAAGAGATTCGTTCGCTGGGTATCAACATCGAACTGGAAGACGAGTAATTCTCGCTCAAACAGGTCA
+
GGGGGGGGGGGGGGGGGGGGGGGGGGGGGGGGGGGGGGGGGGGGGGGGGGGGGGGGGGGGG=9CFFGGGGGGGGGGGGGGGGGGGGGGGGGGGGGGGGGGGGGGGGGGGGGGDGGGGGGGGGGGGGGGGGGGGGGGGGGGGGGGGGGGGGGGGGGGGGGGGGGGGGGGGGGGGGGGGGGGGGGEGGGGGGGGGGGGGGGGGGGGGGGGGGFGGGGF7>EFG7FGGGGGGGGGGFFGGGGGGGFGF?FF@<FFFFFFFF:E<FAAAFFFF0?F>>BFFFF?D
@M03461:520:000000000-LPCRK:1:1101:19885:9293 1:N:0:CAATCAGG+CAGAACTG
CGGATCCCCGATCCGTGGACTTGTCAGCGACTGAGGAAACAGACGAGTAGGAAGCTGAGGGTCCAGGTCGTACTTGCCTCAGCCTGGAGCGTTGCAGGAAATGCTCACCGTTAAGTCTGATGACGTGAACGGTCGTACCAAGATGTATAAAAACATCGTGGACGGCAACCATCAGATGGACCCGGGCATGCCAGAATCCTTCAACGTATTGTTGAAAGAGATTCGTTCGCTGGGTATCAACATCGAACTGGAAGACGAGTAATTCTCGCTCAAACAGGTCACTT
+
D:@B;FG8CCFCFCFGDC;CFGGGC9EC@+@FCGGFGGFFGG,,6@:66C<EFGFFGGF,C=,66:=6=+8CFDA<FD,CEA,F<F=,<EFCFEDGD,8,:E?EFDFFCCF=BFCEFGGGGFGGGGG<FG@+FFGGGD7F,3DFGF<@FC=,8F<><:FFGDFCC:C7FFCDFGF@B,,,,,61E>E=23BC:FE6A9@EF9>EG5C@CFCFCC?7C>7<FGFD365<3>***0?F*::CFFFG5077>46)0?47?5@D<*6647)44(46?F>B0(4)534)
@M03461:520:000000000-LPCRK:1:1101:16857:9294 1:N:0:CAATCAGG+CAGAACTG
CGGATCCCCGATCCGTGGACTTGTCAGCGACTGAGGAAACAGACAATGCTCATGCTGAGGAGAATAACATTGGAAGCCTCAGCGTTGATCGATGCAGGAAATGCTCACCGTTAAGTCTGATGACGTGAACGGTCGTACCAAGATGTATAAAAACATCGTGGACGGCAACCATCAGATGGAGCCGGGCATGCCAGAATCCTTCAACGTATTGTTGAAAGAGATTCGTTCGCTGGGTATCAACATCGAACTGGAAGACGAGTAATTCTCGCTCAAACAGGTCACTT
+
GGGGGGGGGGGGGGGGGGGGGGGGGGGGGGGGGGGGGGGGGGGGGGGGGGGGGGGGGGGGGGGGGGGGGGGGGGGGGGGGGGGGGGGGGGGGGGGGGGGGGGGGGGGGGGGGGGGGGGGGGGGGGGGGGGGGGGGGGGGGGGGGGGGGGGGGGGGGGGGGGGGGGGGGGGGGGGGGGGGGGGGGGGGGGGGGGGGFDGGGGGGGFGGGGGCCFDFGFGGGGGGGGGGGGGGGGDFEFGGGGGFGBFFFFFFFFFFFFFEE?FADB?AF:2:>?FF:FFA?DFF)
@M03461:520:000000000-LPCRK:1:1101:15991:9294 1:N:0:CAATCAGG+CAGAACTG
CGGATCCCCGATCCGTGGACTTGTCAGCGACTGAGGAAACAGACTTATTCTTAGCTGAGGAAAACTGGGATACTGTCCTCAGCATAGTGTCATGCAGGAAATGCTCACCGTTAAGTCTGATGACGTGAACGGTCGTACCAAGATGTATAAAAACATCGTGGACGGCAACCATCAGATGGAGCCGGGCATGCCAGAATCCTTCAACGTATTGTTGAAAGAGATTCGTTCGCTGGGTATCAACATCGAACTGGAAGACGAGTAATTCTCGCTCAAACAGGTCA
+
GGGGGGGGGGGGGGGGGGGGGGGGGGGGGGGGGGGGGGGGGGGGGGGGGGGGGGGGGGGGGGGGGGGGGGGGGGGGGGGGGGGGGGGGGGGGGGGGGGGGGGGGGGGGGGGGGGGGGGGGGGGGGGGGGGGGGGGGGGGGGGGGGGGGGGGGGGGGGGGGGGGGGGGGGGGGGGGGGGGGGGGGGGGGGGGGGGGGGGGGGGGGGGGGGGGGGGGGGGGGGGGGGGGGGGGGGFFGGGGGGGFGFFFFFFF?FFFFFFEDBFFBFFFFFFFFFFFFFFF??
@M03461:520:000000000-LPCRK:1:1101:2390:9296 1:N:0:CAATCAGG+CAGAACTG
CGGATCCCCGATCCGTGGACTTGTCAGCGACTGAGGAAACAGACATTTATGCCGCTGAGGCCCTCGTTTTGCTTATCCTCAGCCCTGAAGAGTGCAGGAAATGCTCACCGTTAAGTCTGATGACGTGAACGGTCGTACCAAGATGTATAAAAACATCGTGGACGGCAACCATCAGATGGAGCCGGGCATGCCAGAATCCTTCAACGTATTGTTGAAAGAGATTCGTTCGCTGGGTATCAACATCGAACTGGAAGACGAGTAATTCTCGCTCAAACAGGTCACTT
+
GGGGGGGGGGGGGGGGGGEGGGGGGGGGGGGGGGGGGGGGGGGGGGGGGGGGGGGGGGGGGGGGGGGGGGFGGGGGGGGGGGGGGGGFGGGGGGGGGGGGGGGGGGGGGGGGEGGGGGGGGCGGGGGGGGGGGGGGGGGGGGGGGGGGGGCGGGGGGGGGGGGGGGDGGGGGGGFGGGGGGGEGGGGGGGGGGGG*>?FGGGGGGGGGGGGGGGGGGGGGFGGGGGGGGGGGGFFGGGGGGGFFE?FFFBFF6F>BFF3<:F9>AFFF?<BFFAFBFFAFFFF)
@M03461:520:000000000-LPCRK:1:1101:15089:9304 1:N:0:CAATCAGG+CAGAACTG
AGGATCCCCGATCCGTGGACTTGTCAGCGACTGAGGAAACAGACTAATTCTGTGCTGAGGCTAACACCTGTTTATCCCTCAGCATCAGCGTGTGCAGGAAATGCTCACCGTTAAGTCTGATGACGTGAACGGTCGTACCAAGATGTATAAAAACATCGTGGACGGCAACCATCAGATGGAGCCGGGCATGCCAGAATCCTTCAACGTATTGTTGAAAGAGATTCGTTCGCTGGGTATCAACATCGAACTGGAAGACGAGTAATTCTCGCTCAAACAGGTCA
+
<FGGGGGGGGGGGGGGGGGGGGGGGGGGGGGGGGGGGGGGGGGG,F,CF9C<EFGGGGGGCG<66C@FG<F<9669EFGGGGGDGG@,,+C,CFGGGGGGGGGGGGGGGGGGGGGGGGGGGGGGGGGGGGGGGGGGGGGGGGGGGGGGGGGGGGGGGGGGGGGGGGGGGGGGGGGGGGGGGGGGGGGGGGGGGGGGGGGGGGGGGGGGGGGGGGGGGGFGGGGGGGGGGGGGGFFGGGGGGGFGFFFFFFFFFFFFFFFFFFFFFFFFFFFBFFFFFFA7:
@M03461:520:000000000-LPCRK:1:1101:28375:9309 1:N:0:CAATCAGG+CAGAACTG
CGGATCCCCGATCCGTGGACTTGTCAGCGACTGAGGAAACAGACACTCACGATGCTGAGGGAATCGACGTTGAGCGCCTCAGCATGGCTATCTGCAGGAAATGCTCACCGTTAAGTCTGATGACGTGAACGGTCGTACCAAGATGTATAAAAACATCGTGGACGGCAACCATCAGATGGAGCCGGGCATGCCAGAATCCTTCAACGTATTGTTGAAAGAGATTCGTTCGCTGGGTATCAACATCGAACTGGAAGACGAGTAATTCTCGCTCAAACAGGTCA
+
GGGGGGGGGGGGGGGGGGGGGGGGGGGGGGGGGGGGGGGGGGGGGGGGGGGGGGGGGGGGGGGGGGGGGGGGGGGGGGGGGGGGGGGGGGGGGGGGGGGGGGGGGGGGGGGGGGGGGGGGGGGGGGGGGGGGGGGGGGGGGGGGGGGGGGGGGGGGGGGGFGGGGGGGGGGGGGGGGGGGGGGGGGGGGGGGGGGGGGGGGGGGGGGGGGGGGGGGGGGGGGGGGGGGGGGGGFFGGGGGGGFGFFFFFFFFFFFFFEEEFFFFFFFFFFFFFFFFFFFFF
@M03461:520:000000000-LPCRK:1:1101:3127:9310 1:N:0:CAATCAGG+CAGAACTG
CGGATCCCCGATCCGTGGACTTGTCAGCGACTGAGGAAACAGACCCACAGTTCGCTGAGGAGCTATTCGAGTTGTACCTCAGCCATTGGTTCTGCAGGAAATGCTCACCGTTAAGTCTGATGACGTGAACGGTCGTACCAAGATGTATAAAAACATCGTGGACGGCAACCATCAGATGGAGCCGGGCATGCCAGAATCCTTTAACGTATTGTTGAAAGAGATTCGTTCGCTGGGTATCAACATCGAACTGGAAGACGAGTAATTCTCGCTCAAACAGGTCACTC
+
GGGGGGGGGGGGGGGGGGGGGGGGGGGGGGGGGGGGGGGGGGGGGGGGGGGGGGGGGGGGGDGGGGGGGGGGGGGGGGGGGGGGGGGGGGGGGGGGGGGGGGGGGGGGGGGGGGGGGGGGGGGGGGGGGGGGGGGGGGGGGGGGGGGGGGGGGGGGGGGGGGGGGGGFGGGGGGGGGGFGGGGGGGGGGGGGGGGGGGGGGGGGGGGGGGGGGFGDFFGGGGGGGGGGGGGGGFFGGGGGGGFGF4FFF?FFFFFFFFFF?F9<AFFFFFFFFF>?B6<>?FA)
@M03461:520:000000000-LPCRK:1:1101:4655:9319 1:N:0:CAATCAGG+CAGAACTG
CGGATCCCCGATCCGTGGACTTGTCAGCGACTGAGGAAACAGACTCAGGTGACGCTGAGGATTGGTGCCGTAAATTCCTCAGCACACTAATGTGCAGGAAATGCTCACCGTTAAGTCTGATGACGTGAACGGTCGTACCAAGATGTATAAAAACATCGTGGACGGCAACCATCAGATGGAGCCGGGCATGCCAGAATCCTTCAACGTATTGTTGAAAGAGATTCGTTCGCTGGGTATCAACATCGAACTGGAAGACGAGTAATTCTCGCTCAAACAGGTCA
+
GGGGGGGGGGGGGGGGGGGGGGGGGGGGGGGGGGGGGGGGGGGGGGGGGGGGGGGGGGGGGGGGGGGGGGGGGGGGGGGGGGGGGGGGGGGGGGGGGGGGGGGGGGGGGGGGGGGGGGGGGGGGGGGGGGGGGGGGGGGGGGGGGGGGGGGGGGGGGGGGGGGGGGGGGGGGGGGGGGGGGGGGGGGGGGGGGGGDGGGGGGGGGGGGGGGFGGGGGGGGGGGG3FGGD5DGGFFGGGGGGGFGDFFFFFFFF?;:BFBFFFFBFFFFFFFF>FF?B<A>D
@M03461:520:000000000-LPCRK:1:1101:23382:9320 1:N:0:CAATCAGG+CAGAACTG
CGGATCCCCGATCCGTGGACTTGTCAGCGACTGAGAAACAGACTGTGTGTAGGCTGAGGATGACGGGTGTTGTCACCTCAGCCTTAAGCTTTGCAGGAAATGCTCACCGTTAAGTCTGATGACGTGAACGGTCGTACCAAGATGTATAAAAACATCGTGGACGGCAACCATCAGATGGAGCCGGGCATGCCAGAATCCTTCAACGTATTGTTGAAAGAGATTCGTTCGCTGGGTATCAACATCGAACTGGAAGACGAGTAATTCTCGCTCAAACAGGTCACTGC
+
GGGGGGGGGGGGGGGGGGGGGGGGGGGGEGGGGFGGGGGGGGGGGFGGGGGGGGGGGGGGGGGGGGGGGGGGGGGGGGGGGGGGGGGGGGGGGGGGGGGGGGGGGGGGGGGGFGGGGGGGFGGGGGGGGGGGGGGGGGGGGGGGGGFGGGGGGGGGGGGGGGGGGGGGGGGGGGGGGGFCGGGGCEDGCFGGGGFGGGGGGGGFDGGGGGGGGCFGGGGGGGGGGDFCDGGGGFFGGGGGGGFGFFFFFFFFFFFFFFF@>FFFFF:B?BFFAF:7:<0:7A))
@M03461:520:000000000-LPCRK:1:1101:20911:9333 1:N:0:CAATCAGG+CAGAACTG
CGGATCCCCGATCCGTGGACTTGTCAGCGACTGAGAAACAGACGGCCGACTCGCTGAGGCGTCACAGATGGGGGGCCTCAGCATGGCTTATTGCAGGAAATGCTCACCGTTAAGTCTGATGACGTGAACGGTCGTACCAAGATGTATAAAAACATCGTGGACGGCAACCATCAGATGGAGCCGGGCATGCCAGAATCCTTCAACGTATTGTTGAAAGAGATTCGTTCGCTGGGTATCAACATCGAACTGGAAGACGAGTAATTCTCGCTCAAACAGGTCACTGC
+
GGGGGGGGGGGGGGGGGGGGGGGGGGGGGGGGGGGGGGGGGGGGGGGGGGGGGGGGGGGGGGGGGGGGGGGGGGGGGGGGGGGGGGGGGGGGGGGGGGGGGGGGGGGGGGGGGGGGGGGGGGGGGGGGGGGGGGGGGGGGGGGGGGGGGGGGGGGGGGGGGGGGGGGGGGGGGGGGGGGGGGGGGGGGGGGGGGGGGGGGGGGGGGGGGGGGGGGGGGGGGGGGGGGGGGCEGFFCCGGGGGFGFFFFFFFFFFFFFEEF>FFFFFFF<?>DFFF?FFFFFF<2
@M03461:520:000000000-LPCRK:1:1101:11059:9338 1:N:0:CAATCAGG+CAGAACTG
CGGATCCCCGATCCGTGGACTTGTCAGCGACTGAGGAAACAGACACCAGGGTAGCTGAGGCGCGTGTAGCAATAATCCTCAGCTGTTCGCCGTGCAGGAAATGCTCACCGTTAAGTCTGATGACGTGAACGGTCGTACCAAGATGTATAAAAACATCGTGGACGGCAACCATCAGATGGAGCCGGGCATGCCAGAATCCTTCAACGTATTGTTGAAAGAGATTCGTTCGCTGGGTATCAACATCGAACTGGAAGACGAGTAATTCTCGCTCAAACAGGTCA
+
GGGGGGGGGGGGGGGGGGGGGGGGGGGGGGGGGFGGGGGGGGGGGGGGGGGGGGGGGGGGGGGGGGGGGGGGGGGGGGGGGGGGGGGGGGGGGGGGGGGGGGGGGGGGGGGGGGGGGGGGGGGGGGGGGGGGGGGGGGGGGGGGGGGGGGGGGGGGGGGGGGGGGGGGGGGGGGGGGGGGGGGGGGGGGGGGGGGGGGGGGGGGGGGFGGGGGGGGGGGGGGGGGGGGGGGGGFFGGGGGGGFGFFFFF>FFFFFFFFFFFFFFFFFFFFFFFAFBBFFFF
@M03461:520:000000000-LPCRK:1:1101:4261:9370 1:N:0:CAATCAGG+CAGAACTG
CGGATCCCCGATCCGTGGACTTGTCAGCGACTGAGGAAACAGACAAGGGACGGGCTGAGGTTTGGTCTCTTTAACACCTCAGCTCTAACGAGTGCAGGAAATGCTCACCGTTAAGTCTGATGACGTGAACGGTCGTACCAAGATGTATAAAAACATCGTGGACGGCAACCATCAGATGGAGCCGGGCATGCCAGAATCCTTCAACGTATTGTTGAAAGAGATTCGTTCGCTGGGTATCAACATCGAACTGGAAGACGAGTAATTCTCGCTCAAACAGGTCA
+
GGGGGGGGGGGGGGGGGGGGGGGGGGGGGGGGGGGGGGGGGGGGGGGGGGGGGGGGGGGGGGGGGGGGGGGGGGGGGGGGGGGGGGFGGGGGGGGGGGGGGGGGGGGGGGGGGGGGGGGGGGGGGGGGGGGGGGGGGGGGGGGGGGGGGGGGGGGGGGGGGGGGGGGGGGGGGGGGGGGGGGGGGGGGGGGGGGGGGGGGGGGGGGGGGGGGGCEFGGGGGGGFGGGGGGGGGFFGGGGGGGFGFFFFFFFFFF4:?EFFFFFFFFFFF?BFF<??:?<>:
@M03461:520:000000000-LPCRK:1:1101:8396:9375 1:N:0:CAATCAGG+CAGAACTG
CGGATCCCCGATCCGTGGACTTGTCAGCGACTGAGGAAACAGACTGCGATCTCGCTGAGGTGCTAATCAAGCTTTCCCTCAGCGGTGGCGAATGCAGGAAATGCTCACCGTTAAGTCTGATGACGTGAACGGTCGTACCAAGATGTATAAAAACATCGTGGACGGCAACCATCAGATGGAGCCGGGCATGCCAGAATCCTTCAACGTATTGTTGAAAGAGATTCGTTCGCTGGGTATCAACATCGAACTGGAAGACGAGTAATTCTCGCTCAAACAGGTCA
+
GGGGGGGGGGGGGGGGGGGGGGGGGGGGGGGGFEFGGGGGGGGGGGGGGGGGGGGGGGGGGGGGGGGGGGGGGGGGGGGGGGGGGGGGGGGGGGGGGGGGGGGGGGGGGGGGGGGGGGGGGGGGGGGGGGGGGGGGGGGGGGGGGGGGGGGGGGGGGGGGGGGGGGGGGGGGGGGGGGGCGGGGGGGGGGGGGGGGGGGGGGGGGGGGGGGGGGGGGGGFGGGGGGFGGGDGGEFGGGGGGGFGFFFFFFFFFFFFFFFFFFFFFFFFF<<FFFFF<?FFF
@M03461:520:000000000-LPCRK:1:1101:7057:9386 1:N:0:CAATCAGG+CAGAACTG
CGGATCCCCGATCCGTGGACTTGTCAGCGACTGAGGAAACAGACTATGTTGATGCTGAGGCTGTTCTGCGGTACTGCCTCAGCAGTGTATGTTGCAGGAAATGCTCACCGTTAAGTCTGATGACGTGAACGGTCGTACCAAGATGTATAAAAACATCGTGGACGGCAACCATCAGATGGAGCCGGGCATGCCAGAATCCTTCAACGTATTGTTGAAAGAGATTCGTTCGCTGGGTATCAACATCGAACTGGAAGACGAGTAATTCTCGCTCAAACAGGTCA
+
GGGGGGGGGGGGGGGGGGGGGGGGGGGGGGGGGFGGGGGGGGGGGGGGGGGGGGGGGGGGGGGGGGGGGGGGGGGGGGGGGGGGGGGGGGGGGGGGGGGGGGGGGGGGGGGGGGGGGGGGGGGGGGGGGGGGGGGGGGGGGGGGGGGGGGGGGGGGGGGGGGGGGGGGGGGGGGGGGGGGGGGGGGGGGGGGGGGGGGGGGGGGGGGGGGGGGGGGGGGGGGGCGGGGGGGGGFFGFGGGGGFGFFFFFFFFFFFFFFFFFFFFFFFFBFFFFFFFFFFDB
@M03461:520:000000000-LPCRK:1:1101:4042:9397 1:N:0:CAATCAGG+CAGAACTG
CGGATCCCCGATCCGTGGACTTGTCAGCGACTGAGGAAACAGACATGCAGTAGGCTGAGGTTAACTTTCTAAAAGACCTCAGCGTGTAGAGTTGCAGGAAATGCTCACCGTTAAGTCTGATGACGTGAACGGTCGTACCAAGATGTATAAAAACATCGTGGACGGCAACCATCAGATGGAGCCGGGCATGCCAGAATCCTTCAACGTATTGTTGAAAGAGATTCGTTCGCTGGGTATCAACATCGAACTGGAAGACGAGTAATTCTCGCTCAAACAGGTCA
+
GGGGGGGGGGGGGGGGGGGGGGGGGGGGGGGGGGGGGGGGGGGGGGGGGGGGGGGGGGGGGGGGGGGGGGGGGGGGGGGGGGGGGGGGGGGGGGGGGGGGGGGGGGGGGGGGGGGGGGGGGGGGGGGGGGGGGGGGGGGGGGGGGGGGGGGGGGGGGGGGGGGGGGGGGGGGGGGGGGGGGGGGGGGGGGGGGGGFGGGGGGGGGGGGGGGGGCGGGGGGGGGGGGGGGGGGGFFGGGGGGGFGFFFFFFFF?@>?FFDFFFFFFFFFFFFFBBFFFFDBB
@M03461:520:000000000-LPCRK:1:1101:17431:9397 1:N:0:CAATCAGG+CAGAACTG
CGGATCCCCGATCCGTGGACTTGTCAGCGACTGAGGAAACAGACGTTATAGTGGCTGAGGTATAGCCTTGCATCCTCCTCAGCATGCGGAACTGCAGGAAATGCTCACCGTTAAGTCTGATGACGTGAACGGTCGTACCAAGATGTATAAAAACATCGTGGACGGCAACCATCAGATGGAGCCGGGCATGCCAGAATCCTTCAACGTATTGTTGAAAGAGATTCGTTCGCTGGGTATCAACATCGAACTGGAAGACGAGTAATTCTCGCTCAAACAGGTCACTT
+
GGGGGGGGGGGGGGGGGGEGGGGGGGGGGGGGGGGGGGGGGGGGGGGGGGGGGGGGGGGGGGGGGGGGGGGGGGGGGGGGGGGGGGGGGGGGGGGGGGGGGGGGGGGGGGFGGGGGGGGGGGGGGGGGGGGGGGGGGGGGGGGGGGGGGGGGGGGGGGGGGGGGGGGGGGGGGGGGGGCGGGGGGGGGGGGGGGGGGGGGGGGGGGGGGGGGGGGGGGGGGGGGGGGGGGGGGE?GGGGGGGFGEF?FFFFFFFF?:EFFFFFFFFFF::?>)8?FFFDBFF>)
@M03461:520:000000000-LPCRK:1:1101:19532:9401 1:N:0:CAATCAGG+CAGAACTG
CGGATCCCCGATCCGTGGACTTGTCAGCGACTGAGGAAACAGACAGATAACGTGCCGAGGAAGGGCTATAAGCGCACCTCAGCTGAGAAGGATGCAGGAAATGCTCACCGTTAAGTCTGATGACGTGAACGGTCGTACCAAGATGTATAAAAACATCGTGGACGGCAACCATCAGATGGAGCCGGGCATGCCAGAATCCTTCAACGTATTGTTGAAAGAGATTCGTTCGCTGGGTATCAACATCGAACTGGAAGACGAGTAATTCTCGCTCAAACAGGTCA
+
GGGGGGGGGGGGGGGGGGGGGGGGGGGGGGGGGGGGGGGGGGGGGGGGGGGGGGGGGGGGGGGGGGGGGGGGGGGGGGGGGGGGGGGGGGGGGGGGGGGGGGGGGGGGGGGGGGGGGGGGGGGGGGGGGGGGGGGGGGGGGGGGGGGGGGGGGGGGGGGGGGGGGGGGGGGGGGGGGGGGGGGCEEGGGGGGGGGGGGGGGGGGGGGGGGGGGFGFGGGGGGGGGGGGGGGGGFFFGGGGGGFGFFFFFFFFFFFFFFFFFFFFFFFFFB?BF<BFF<B:>
@M03461:520:000000000-LPCRK:1:1101:21618:9422 1:N:0:CAATCAGG+CAGAACTG
CGGATCCCCGATCCGTGGACTTGTCAGCGACTGAGGAAACAGACCAAACTTAAGCTGAGGTGGGATCAAAGGTGGCCCTCAGCCCAACTGGATGCAGGAAATGCTCACCGTTAAGTCTGATGACGTGAACGGTCGTACCAAGATGTATAAAAACATCGTGGACGGCAACCATCAGATGGAGCCGGGCATGCCAGAATCCTTCAACGTATTGTTGAAAGAGATTCGTTCGCTGGGTATCAACATCGAACTGGAAGACGAGTAATTCTCGCTCAAACAGGTCA
+
GGGGGGGGGGGGGGGGGGGGGGGGGGGGGGGGGGGGGGGGGGGGGGGGGGGGGGGGGGGGGGGGGGGGGGGGGGGGGGGGGGGGGGGGGGGGGGGGGGGGGGGGGGGGGGGGGGGGGGGGGGGGGGGGGGGGGGGGGGGGGGGFGGGGGGGGGGGGGGGGGEGGGGGGGGGGGGGGGGGGGGGGGGGGGGGGGGGGGGGGGGGGGGGGGGGGGGGFGGGGGGGGGGGGGDGGGFFGGGGGGGFGFFFFFFFFFFFFFFFFFFDFFFFFFFFFFFFBBFB?2
@M03461:520:000000000-LPCRK:1:1101:25292:9429 1:N:0:CAATCAGG+CAGAACTG
CGGATCCCCGATCCGTGGACTTGTCAGCGACTGAGGAAACAGACCATAGCTAGGCTGAGGTCTATGGGCAGAGACTCCTCAGCCGCTGGCTTTGCAGGAAATGCTCACCGTTAAGTCTGATGACGTGAACGGTCGTACCAAGATGTATAAAAACATCGTGGACGGCAACCATCAGATGGAGCCGGGCATGCCAGAATCCTTCAACGTATTGTTGAAAGAGATTCGTTCGCTGGGTATCAACATCGAACTGGAAGACGAGTAATTCTCGCTCAAACAGGTCA
+
GGGGGGGGGGGGGGGGGGGGGGFGGGGGGGGGGGGGGGGGGGGGGGGGGGGGGGGGGGGGGGGGGGGGGGGGGGGGGGGGGGGGGGGGGGGGGGGGGGGGGGGGGGGGGGGGEGGGGGGGGGGGGGGGGGGGGGGGGGGGGGGGGGGGGGGGGGGGGGGGGGGGGGGGGGGGGGGGGGGGGGGGGGGGGGGGGGGGGGGGGGGGGGGGGGGGGGGFGGGGGGGGGGGGGGGGGFFGGGGGGGFGEFFFFFFFFFFFFFFFFFFBFFBFFFFFFFFF??FF>
@M03461:520:000000000-LPCRK:1:1101:16970:9432 1:N:0:CAATCAGG+CAGAACTG
CGGATCCCCGATCCGTGGACTTGTCAGCGACTGAGGAAACAGACTCATATAAGGCTGAGGCCAATCCATTTCTTTGCCTCAGCGTCCTGGCTTGCAGGAAATGCTCACCGTTAAGTCTGATGACGTGAACGGTCGTACCAAGATGTATAAAAACATCGTGGACGGCAACCATCAGATGGAGCCGGGCATGCCAGAATCCTTCAACGTATTGTTGAAAGAGATTCGTTCGCTGGGTATCAACATCGAACTGGAAGACGAGTAATTCTCGCTCAAACAGGTCA
+
GGGGGGGGGGGGGGGGGGGGGGGGGGGGGGGGGGGGFGGGGGGGGGGGGGGGGGGGGGGGGGGGGGGGGGGGGGGGGGGGGGGGGGGGGGGGGGGGGGGGGGGGGGGGGGGGGGGGGGGGGGGGGGGGGGGGGGGGGGGGGGGGGGGGGGGGGGGGGGGGGGGGGGGGGGGGGGGGGGGGGGGGGGGGGGGGGGGGGGGGGGGGGGGGGGGGGGGGGGGGGGGGGGGGGGGGGFFGGGGGGGFGFFFFFFFFFFFFFF:5<FAFFFFF?BFFFFFFFFBFF
@M03461:520:000000000-LPCRK:1:1101:5563:9435 1:N:0:CAATCAGG+CAGAACTG
CGGATCCCCGATCCGTGGACTTGTCAGCGACTGAGGAAACAGACCTGTGGTGAGCTGAGGAAACCGCGTCATCTTGCCTCAGCCCGCTCGGTTGCAGGAAATGCTCACCGTTAAGTCTGATGACGTGAACGGTCGTACCAAGATGTATAAAAACATCGTGGACGGCAACCATCAGATGGAGCCGGGCATGCCAGAATCCTTCAACGTATTGTTGAAAGAGATTCGTTCGCTGGGTATCAACATCGAACTGGAAGACGAGTAATTCTCGCTCAAACAGGTCA
+
GGGGGGGGGGGGGGGGGGGGGGGGGGGGGGGGGGGGGGGGGGGGGGGGGGGGGGGGGGGGGGGGGGGGGGGGGGGGGGGGGGGGGGGGGGGGGGGGGGGGGGGGGGGGGGGGGGGGGGGGGGGGGGGGGGGGGGGGGGGGGGGGGGGGGGGGGGGGGGGGGGGGGGGGGGGGGGGGGGGGGGGGGGGGGGGGGGGGGGGGGGGGGGGGGGGGGGGGGGGGGGGGGGGGGGGGGFFGGGGGGGFGFFFFFFFFFFFFBFFEBFFBFFFFFFFFFFBFFFFFB
@M03461:520:000000000-LPCRK:1:1101:7827:9524 1:N:0:CAATCAGG+CAGAACTG
CGGATCCCCGATCCGTGGACTTGTCAGCGACTGAGGAAACAGACGGAACTGTCGCTGAGGTGTGGCCTAGGATTCACCTCAGCAGTACGTATTGCAGGAAATGCTCACCGTTAAGTCTGATGACGTGAACGGTCGTACCAAGATGTATAAAAACATCGTGGACGGCAACCATCAGATGGAGCCGGGCATGCCAGAATCCTTCAACGTATTGTTGAAAGAGATTCGTTCGCTGGGTATCAACATCGAACTGGAAGACGAGTAATTCTCGCTCAAACAGGTCA
+
GGGGGGGGGGGGGGGGGGGGGGGGGGGGGGGGGGGGGGGGGGGGGGGGGGGGGGGGGGGGGGGGGGGGGGGGGGGGGGGGGGGGGGGGGGGGGGGGGGGGGGGGGGGGGGGGGGGGGGGGGGGGGGGGGGGGGGGGGGGGGGGGGGGGGGGGGGGGGGGGGGGGGGGGGGGGGGGGGGGGGGGGGGGGGGGGGGGGGGGGGGGGGGGGGGGGGGGGGGGGGGGGGGGGGGGGGFFGGGGGGGFGFFFFFFFFFFF:<EBBBFFFFFFFF?BBFA?BFFF??
@M03461:520:000000000-LPCRK:1:1101:8768:9538 1:N:0:CAATCAGG+CAGAACTG
CGGATCCCCGATCCGTGGACTTGTCAGCGACTGAGGAAACAGACAACGCACTTGCTGAGGACGTTTGGGGGATTAGCCTCAGCCGCTCGAAATGCAGGAAATGCTCACCGTTAAGTCTGATGACGTGAACGGTCGTACCAAGATGTATAAAAACATCGTGGACGGCAACCATCAGATGGAGCCGGGCATGCCAGAATCCTTCAACGTATTGTTGAAAGAGATTCGTTCGCTGGGTATCAACATCGAACTGGAAGACGAGTAATTCTCGCTCAAACAGGTCA
+
GGGGGGGGGGGGGGGGGGGGGGGGGGGGGGGGFCFGGGGGGGGGGGGGGGGGGGGGGGGGGGGFGGGGGGGGGGGGGGGGGGGGGGGGGGGGGGGGGGGGGGGGGGGGGGGGGGGGGGGGGGGGGGGGGGGGGGGGGGGGGGGGGGGGGGGGGGGGGGGGGGGGGGGGGGGGGGGGGGGGGGGGGGGGGGGGGGGGGGGFDGGGGGGGGGGGGGGGGGFGGGGGGGGGGG3EGFFGGGFGGG?FEFFFF?FFFFFFFFFFFFFF9BBBFB?BDFFFFFFFF
@M03461:520:000000000-LPCRK:1:1101:5914:9541 1:N:0:CAATCAGG+CAGAACTG
CGGATCCCCGATCCGTGGACTTGTCAGCGACTGAGGAAACAGACGAATGGACAGCTGAGGATCACTGAACGTGCTACCTCAGCCCTCCAACCTGCAGGAAATGCTCACCGTTAAGTCTGATGACGTGAACGGTCGTACCAAGATGTATAAAAACATCGTGGACGGCAACCATCAGATGGAGCCGGGCATGCCAGAATCCTTCAACGTATTGTTGAAAGAGATTCGTTCGCTGGGTATCAACATCGAACTGGAAGACGAGTAATTCTCGCTCAAACAGGTCA
+
GGGGGGGGGGGGGGGGGGGGGGGGGGGGGGGGGGGGGGGGGGGGGGGGGGGGGGGGGGGGGGGGGGGGGGGGGGGGGGGGGGGGGGGGGGGGGGGGGGGGGGGGGGGGGGGGGGGGGGGGGGGGGGGGGGGGGGGGGGGGGGGGGGGGGGGGGGGGGGGGGGGGGGGGGGGGGGGGGGGGGGGGGGGGGGGGGGGGGGGGGGGGGGGGGGGGGGGGGGGGGGGGGGGGGGGGGFFGGGGGGGFGFFFFFFFFFFFFFFFF?FFAAFFFFFFFFFFFFFFFF
@M03461:520:000000000-LPCRK:1:1101:26991:9553 1:N:0:CAATCAGG+CAGAACTG
CGGATCCCCGATCCGTGGACTTGTCAGCGACTGAGGAAACAGACGATCGTTACGCTGAGGATTCGAGACATCGAACCTCAGCACACAAACCTGCAGGAAATGCTCACCGTTAAGTCTGATGACGTGAACGGTCGTACCAAGATGTATAAAAACATCGTGGACGGCAACCATCAGATGGAGCCGGGCATGCCAGAATCCTTCAACGTATTGTTGAAAGAGATTCGTTCGCTGGGTATCAACATCGAACTGGAAGACGAGTAATTCTCGCTCAAACAGGTCACTGC
+
GGGGGGGGGGGGGGGGGGGGGGGGGGGGGGGGGGGGGGGGGGGGGGGGGGGGGGGGCGGGGGGGGGGGGGGGGGGGGGGGGGGGGGGGGGGGGGGGGGGGGGGGGGGGGGGGGGGFGGGGGGGGGGGGGGEFGGGGGGGGGGGGGGGGGGGGGGGCGGGGGGGGGGGGGGFGGGGGGEGGGGGGGGGGGGGGFGGGGGGGGGFCGFGFGDGGGCF?CFCFGFGGGGGGGGGDGFFCFGGGGF;D4?>F*8?@:5FFFEFFDFFFAF?F?FB?FFF?:44:BFF<
@M03461:520:000000000-LPCRK:1:1101:28976:9575 1:N:0:CAATCAGG+CAGAACTG
CGGATCCCCGATCCGTGGACTTGTCAGCGACTGAGGAAACAGACTCCGATGAAGCTGAGGAGGCATCATACCGTATCCTCAGCGGCCACCGCTGCAGGAAATGCTCACCGTTAAGTCTGATGACGTGAACGGTCGTACCAAGATGTATAAAAACATCGTGGACGGCAACCATCAGATGGAGCCGGGCATGCCAGAATCCTTCAACGTATTGTTGAAAGAGATTCGTTCGCTGGGTATCAACATCGAACTGGAAGACGAGTAATTCTCGCTCAAACAGGTCA
+
GGGGGGGGGGGGGGGGGGGGGGGGGGGGGGGGGGGGGGGGGGGGGGGGGGGGGGGGGGGGGGGGGGGGGGGGGGGGGGGGGGGGGGGGGGGGGGGGGGGGGGGGGGGGGGGGGGGGGGGGGGGGGGGGGGGGGGGGGGGGGGGGGGGGGGGGGGGGGGGGGGGGGGGGGGGGGGGGGGGGGGGGGGGGGGGGGGGGGGGGGGGGGGGGGGGGGGGDGGGGGGGGGCGGGGGGGFFGGGGGGGFGEFFFF?FFFFFFFFFFFFFFFFFFF?662<?:?FFBF
@M03461:520:000000000-LPCRK:1:1101:15077:9577 1:N:0:CAATCAGG+CAGAACTG
CGGATCCCCGATCCGTGGACTTGTCAGCGACTGAGGAAACAGACTGAGAGACTGCTGAGGCTGATCATGCGATATACCTCAGCTCGGTGTGTTGCAGGAAATGCTCACCGTTAAGTCTGATGACGTGAACGGTCGTACCAAGATGTATAAAAACATCGTGGACGGCAACCATCAGATGGAGCCGGGCATGCCAGAATCCTTCAACGTATTGTTGAAAGAGATTCGTTCGCTGGGTATCAACATCGAACTGGAAGACGAGTAATTCTCGCTCAAACAGGTCA
+
GGGGGGGGGGGGGGGGGGGGGGGGGGGGGGGGGGGGGGGGGGGGGGGGGGGGGGGGGGGGGGGGGGGGGGGGGGGGGGGFGGGGGGGFGGGGGGGGGGGGGGGGGGGGGGGGGGGGGGFGGGGGGGGGGGGGGGGGGGGGGGGGGGGGGGGGGGGGGGFGGGGGGGGGGGGGGGGGGGGGGGGGGGDDGGGGGEGGFGGGGGGGDGGGGGGGGFGEFGG4C@GGGFGGGDGEGFFGFFGG4C@FEFF4>???F?>7:>)04FAFFF<?666;DFFF?BB27
@M03461:520:000000000-LPCRK:1:1101:17471:9586 1:N:0:CAATCAGG+CAGAACTG
CGGATCCCCGATCCGTGGACTTGTCAGCGACTGAGGAAACAGACACTGAATACGCTGAGGCTACTGAAATTAACTTCCTCAGCCTTTAAGCATGCAGGAAATGCTCACCGTTAAGTCTGATGACGTGAACGGTCGTACCAAGATGTATAAAAACATCGTGGACGGCAACCATCAGATGGAGCCGGGCATGCCAGAATCCTTCAACGTATTGTTGAAAGAGATTCGTTCGCTGGGTATCAACATCGAACTGGAAGACGAGTAATTCTCGCTCAAACAGGTCA
+
GGGGGGGGGGGGGGGGGGGGGGGGGGGGGGGGGGGGGGGGGGGGGGGGGGGGGGGGGGGGGGGGGGGGGGGGGGGGGGGGGGGGGGGGGGGGGGGGGGGGGGGGGGGGGGGGGGGGGGGGGGGGGGGFGGGGGGGGGGGGGGGGGGGGGGGGGGGGGGGGGGGGGGGGGGGGGGGGGGGGGGGGGGGGGGGGGGGGGGGGGGGGGGGGGGGGGGGGGGFGGGGGGGGGGGGGGFFGGGGGGGFGFF?@FFFFFFFFBF@FFFFAFFFFFBFFFBF<FFFDF
@M03461:520:000000000-LPCRK:1:1101:8225:9594 1:N:0:CAATCAGG+CAGAACTG
CGGATCCCCGATCCGTGGACTTGTCAGCGACTGAGGAAACAGACTCTTAGCGCGCTGAGGGCCATTATCGCACATGCCTCAGCCAAAGGAATTGCAGGAAATGCTCACCGTTAAGTCTGATGACGTGAACGGTCGTACCAAGATGTATAAAAACATCGTGGACGGCAACCATCAGATGGAGCCGGGCATGCCAGAATCCTTCAACGTATTGTTGAAAGAGATTCGTTCGCTGGGTATCAACATCGAACTGGAAGACGAGTAATTCTCGCTCAAACAGGTCA
+
GGGGGGGGGGGGGGGGGGGGGGGGGGGGGGGGGFGGGGGGGGGGGGGGGGGGGGGGGGGGGGGGGGGGGGGGGGGGGGGGGGGGGGGGGGGGGGGGGGGGGGGGGGGGGGGGGGGGGGGGGGGGGGGGFGGGGGGGGGGGGGGGGGGGGGGGGGGGGGGGGGGGGGGGGGGGGGGGGGGGGGGGGGGGGGGGGGGGGGGGGGGGGGGGGGGGGGGGGGFGGGGFGFGGGGGCGFFGGGGGGGFGFFFFFFFFFFFFFFFFFFFFFFFF:BFFFAFFB:A:0
@M03461:520:000000000-LPCRK:1:1101:10243:9599 1:N:0:CAATCAGG+CAGAACTG
CGGATCCCCGATCCGTGGACTTGTCAGCGACTGAGGAAACAGACGATGTATTTGCTGAGGCGTCTTCATTCCCTCTCCTCAGCTCAGTATCTTGCAGGAAATGCTCACCGTTAAGTCTGATGACGTGAACGGTCGTACCAAGATGTATAAAAACATCGTGGACGGCAACCATCAGATGGAGCCGGGCATGCCAGAATCCTTCAACGTATTGTTGAAAGAGATTCGTTCGCTGGGTATCAACATCGAACTGGAAGACGAGTAATTCTCGCTCAAACAGGTCA
+
GGGGGGGGGGGGGGGGGGGGGGGGGGGGGGGGGFGGGGGGGGGGGFGGGGGGGGGGGGGGGGGGGGGGGGGGGGGGGGGGGGGGGGGGGGGGGGGGGGGGGGGGGGGGGGGGGGGGGGGGGGGGGGGGGGGGGGEGGGGGGGGGGGGGGGGGGGGGGGGGGGGGGGGGGGGGGGGGGGGGGGGGGGGGGGGGGGGGGGGGGGGGGGGGGGGGGGGGGGGGGGGGGGGGGGGGGFFDGGGGGGFGEFFFFFFFFFFFFFEDBFFFFFFFFFFFFFFFFBB:?
@M03461:520:000000000-LPCRK:1:1101:25780:9600 1:N:0:CAATCAGG+CAGAACTG
CGGATCCCCGATCCGTGGACTTGTCAGCGACTGAGGAAACAGACGCTAAGCTCGCTGAGGCTGAGGTTTTTGACTACCTCAGCATAACGCTTTGCAGGAAATGCTCACCGTTAAGTCTGATGACGTGAACGGTCGTACCAAGATGTATAAAAACATCGTGGACGGCAACCATCAGATGGAGCCGGGCATGCCAGAATCCTTCAACGTATTGTTGAAAGAGATTCGTTCGCTGGGTATCAACATCGAACTGGAAGACGAGTAATTCTCGCTCAAACAGGTCA
+
GGGGGGGCFFGGGGGGGGGGGGGGGGGGGGGGGGGGGGGGGGFGGGGGGGGFFGGCGGGGGG@FGGGGGGGGGFGGGGGGFGGGFGGGGGEGGGGGGGGFGGGGGGGGGGFGGGGFGGGFFGGGGFFFFGFEFEDGGGGGGGGGGGGGGGGGGGFGGGGGGGGDGGGGGGGFGGGGGGGFGGCCC8EECFGGGFCFFGGGGGGGGGGGGGGGF8AFGGGCGFF>C9FGGGDEGFFGGGGGGGFGFFFFFFFFFF5<?FFFFFF9BFFF<?B>FFFFFFA?>
@M03461:520:000000000-LPCRK:1:1101:23521:9600 1:N:0:CAATCAGG+CAGAACTG
CGGATCCCCGATCCGTGGACTTGTCAGCGACTGAGGAAACAGACTATCACGCTGCTGAGGGGATCTGTGTCAATCCCCTCAGCAGTACAAGTTGCAGGAAATGCTCACCATTAAGTCTGATGACGTGAACGGTCGTACCAAGATGTATAAAAACATCGTGGACGGCAACCATCAGATGGAGCCGGGCATGCCAGAATCCTTCAACGTATTGTCGAAAGAGATTCGTTCGCTGGGTATCAACATCGAACTGGAAGACGAGTAATTCTCGCTCAAACAGGTCA
+
GGGGGGGGGGGGGGGGGGGGGGGGGGGGGGGGGGGGGGGGGGGGGGGGGGGGGGGGGGGGGGGGGGGGGGGGGGGGGGGGGGGGGGGGGGGGGGGGGGGGGGGGGGGGGGGGGGGGGGGGGGGGGGGGGGGGGGGGGGGGGGGGGGGGGGGGGGGGGGGGGGGGGGGGGGGGGGGGGGGGGGGGGGGGGGGGGGGGGGGGGGGGGGGGGGGGGGGGGGGGGGGGGGGGGGGGGFFGGGGGGGFGFFFFFFFFFFFFFFFFFFFFFF<??FFF?BFFB?FFF
@M03461:520:000000000-LPCRK:1:1101:13595:9642 1:N:0:CAATCAGG+CAGAACTG
CATCGCTGACGATTAACCGGATCCCCGATCCGTGGACTTGTCAGCGACTGAGGAAACAGACAAAGAGGAAGCTGAGGATAAGTGTCTTGGGATCCTCAGCTGTCGTTCGTGCAGGAAATGCTCACCGTTAAGTCTGATGACGTGAACGGTCGTACCAAGATGTATAAAAACATCGTGGACGGCAACCATCAGATGGAGCCGGGCATGCCAGAATCCTTCAACGTATTGTTGAAAGAGATTCGTTCGCTGGGTATCAACATCGAACTGGAAGACGAGTAATTCTCGCTCAAACAGGTCA
+
CCCCCGGGGGGG-FGGGGGGGGGGGGGGGGGGGGGGGGGGGGGGGGGGGGFGGGGGGGGGGGGGGGGGGGGGGGGGGGGGGGGGGGGGGGGGGGGGGGGGGGGGGGGGGGGGGGGGGGGGGGGGGGGGGGGGGGGGGGGGGGGGGGGGGGGGGGGGGGGGGGGGGGGGGGGGGGGGGGGGGGGGGGGGGGGGGGGGGGGGGGGGGGGGGGGGGGGGGGGGGGGGGGGGGGGGGGGGGGGGGGGGGGGGGGFFGGGGGGGFGFFFFFFFFFFFBBDEFFFFFBFF?FFFFFBFFF?BB?
@M03461:520:000000000-LPCRK:1:1101:3542:9654 1:N:0:CAATCAGG+CAGAACTG
CGGATCCCCGATCCGTGGACTTGTCAGCGACTGAGGAAACAGACCGAATCCTGGCTGAGGAAGTTCACAGTTTCACCCTCAGCCAATGTCACTGCAGGAAATGCTCACCGTTAAGTCTGATGACGTGAACGGTCGTACCAAGATGTATAAAAACATCGTGGACGGCAACCATCAGATGGAGCCGGGCATGCCAGAATCCTTCAACGTATTGTTGAAAGAGATTCGTTCGCTGGGTATCAACATCGAACTGGAAGACGAGTAATTCTCGCTCAAACAGGTCA
+
GGGGGGGGGGGGGGGGGGGGGGGGGGGGGGGGGGGGGGGGGGGGGGGGGGGGGGGGGGGGG=ECFFGGGGGGGGGGGGGGGGGGGGGGGGGGGGGGGGGGGGGGGGGGGGGGGGGGGGGGGGGGGGGGGGGGGGGGGGGGGGGGGGGGGGGGGGGFGGGGGGGGGGGGGGGGGGGGGGGGFGGGGGGGFGGGGGGGGGGGGGGGGGGGGGGGGGGGCGGGGGGGGGGGGGGGGFFGGGGGGG?GDFFFFFFFFFFFFFFFBFFAFFAF?BFFFB<?::ADF
@M03461:520:000000000-LPCRK:1:1101:8546:9657 1:N:0:CAATCAGG+CAGAACTG
CGGATCCCCGATCCGTGGACTTGTCAGCGACTGAGGAAACAGACTATGACTGTGCTGAGGGCTTCATGCTATTTAACCTCAGCAATCTTGGGTGCAGGAAATGCTCACCGTTAAGTCTGATGACGTGAACGGTCGTACCAAGATGTATAAAAACATCGTGGACGGCAACCATCAGTTGGAGCCGGGCATGCCAGAATCCTTCAACGTATTGTTGAAAGAGATTCGTTCGCTGGGTATCAACATCGAACTGGAAGACGAGTAATTCTCGCTCAAACAGGTCA
+
GGGGGGGGGGGGGGGGGGGGGGGGGGGGGGGGFFGGGGGGGGGGGGGGGGGGGGGGGGGGGGGGGGGGGGGGGGGGGGGGGGGGGGGGGGGGGGGGGGGGGGGGGGGGGGGGGGGGGGGGGGGGGGGGGGGGGGGGGGGGGGGGGGGGGGGGGGGGGGGGGGGGGGGGGGGGGGGGGGGGGGGGGGGGGGGGFFGGGGGGGGGGGGGGGGGGGDGGFGFGGGGGGGGGGGGGGFFGGGGGGGFGFFFFFFFFFFF?FFB57BBAFFFFFBF>>A?BB<AFF
@M03461:520:000000000-LPCRK:1:1101:24089:9667 1:N:0:CAATCAGG+CAGAACTG
CGGATCCCCGATCCGTGGACTTGTCAGCGACTGAGGAAACAGACCCACGAGTTGCTGAGGCGATAAGCACAGTGAACCTCAGCCGTAGATATTGCAGGAAATGCTCACCGTTAAGTCTGATGACGTGAACGGTCGTACCAAGATGTATAAAAACATCGTGGACGGCAACCATCAGATGGAGCCGGGCATGCCAGAATCCTTCAACGTATTGTTGAAAGAGATTCGTTCGCTGGGTATCAACATCGAACTGGAAGACGAGTAATTCTCGCTCAAACAGGTCACTT
+
GGEFGGGGGGGGGGGGGGDGGGGGGGGGFEEGCFGGFGGGGGGGGGGGGGGGGGGGGGGGGG@FGGGGGGGGGGGFGFGGFGGGGGGGGGGGGGFGGGGGGGGGCGGGGGGGGGGGGGGGGGGGGGGGGGGGGGGGGGGGGGGGGFGGGGGFGECGGGGGGGGGGGGEGFG9FGGGGGGGGGGGGEGGGFGGGFFGGGFGGGGGGGGGGGGGGGGGGGF4CGFCD9DGGGGGGFFGGGGGGGF6@FFFFFFFF?FBBDFFFFF2<F::<<:;74>:?B<>28A)
@M03461:520:000000000-LPCRK:1:1101:16785:9681 1:N:0:CAATCAGG+CAGAACTG
CGGATCCCCGATCCGTGGACTTGTCAGCGACTGAGGAAACAGACGGGGCTTCCGCTGAGGATATGGTCATTCTTGTTCCTCAGCAGAGGATAATGCAGGAAATGCTCACCGTTAAGTCTGATGACGTGAACGGTCGTACCAAGATGTATAAAAACATCGTGGACGGCAACCATCAGATGGAGCCGGGCATGCCAGAATCCTTCAACGTATTGTTGAAAGAGATTCGTTCGCTGGGTATCAACATCGAACTGGAAGACGAGTAATTCTCGCTCAAACAGGTCACT
+
FGGGGGGGGGDFFGFFFGGGGFGFFGGGEGEFFGGGGGGGGGGGGEGGGGGEGGGGGGGGCEFGGGGGFFGGGGGGGGGGGGGGGGGGGGDFGFGFFGFGGFGGGGGGGGGGGGFGFEFGGGGGGGGGGGGGGGGGGGGGGGGGGGGGCFFGGGGGGGGG<FEFGGGGGGGGGGGGGE;FGGGGGDGGGGGGGF?FGGGGGGGD;FDGGGFFGGFFGGGGFFFGGGGGGGGGGBBGGGGGCFFDFFFFF?F:<4<<FFFF?>9AAFA>F??BFD<?BF0<472)
@M03461:520:000000000-LPCRK:1:1101:6059:9686 1:N:0:CAATCAGG+CAGAACTG
CGGATCCCCGATCCGTGGACTTGTCAGCGACTGAGGAAACAGACCGCCTGGCAGCTGAGGGTGACACACCTGACAGCCTCAGCCCACTTTAGTGCAGGAAATGCTCACCGTTAAGTCTGATGACGTGAACGGTCGTACCAAGATGTATAAAAACATCGTGGACGGCAACCATCAGATGGAGCCGGGCATGCCAGAATCCTTCAACGTATTGTTGAAAGAGATTCGTTCGCTGGGTATCAACATCGAACTGGAAGACGAGTAATTCTCGCTCAAACAGGTCACTT
+
GGGGGGGGGGGGGGGGGGGGGGGGGGGGGGGGGGGGGGGGGGGGGGGGGGGGGGGGGGGGGGGGGGGGGGGGGGGGGGGGGGGGGGGGGGGGGGGGGGGGGGGGGGGGGGFGGGGGGGGGGGGGGGGGGGGGGGGGGGGGGGGGGGGGGGGGGGGGGGGGGGGGGGGGGGGGGGGGGGGGGGGGGGGGGGGGGGGGGGGGGGGGGGGFGGGGGFGGFGGGGGGGGGGGGGGGGFFGGGGGGGFGEFFFFFFFFFFF?EEDFFFF<FFFFFBFFFFF??F?>BD)
@M03461:520:000000000-LPCRK:1:1101:15094:9705 1:N:0:CAATCAGG+CAGAACTG
CGGATCCCCGATCCGTGGACTTGTCAGCGACTGAGGAAACAGACATACATACGGCTGAGGCGCGCAGAAGAGTGGACCTCAGCGATACTCGATGCAGGAAATGCTCACCGTTAAGTCTGATGACGTGAACGGTCGTACCAAGATGTATAAAAACATCGTGGACGGCAACCATCAGATGGAGCCGGGCATGCCAGAATCCTTCAACGTATTGTTGAAAGAGATTCGTTCGCTGGGTATCAACATCGAACTGGAAGACGAGTAATTCTCGCTCAAACAGGTCA
+
GGGGGGGGGGGGGGGGGGGGGGGGGGGGGGGGGGGGGGGGGGGGGGGGGGGGGGGGGGGGGGGGGGGGGGGGGGGGGGGGGGGGGGGGGGGGGGGGGGGGGGGGGGGGGGEGGGGGGGGGGGGGGGGGGGGGGGGGGGGGGGGGGGGGGGGGGGGGGGGGGGGGGGGGGGGGGGGGGGGGGGGGGGGGGGGGGGGGGGGGGGGGDEGGGGGGGGGFGGGGGGGGGGGGGGGGGFFGGGGGGGFGFFFFFFFFFFFFFFFFFFF>>FFFFF:>FFDFFFF?F
@M03461:520:000000000-LPCRK:1:1101:3633:9708 1:N:0:CAATCAGG+CAGAACTG
CGGATCCCCGATCCGTGGACTTGTCAGCGACTGAGGAAACAGACAGATCTTGTGCTGAGGTCAACTTCTACCGTTCCCTCAGCTGACAACGGTGCAGGAAATGCTCACCGTTAAGTCTGATGACGTGAACGGTCGTACCAAGATGTATAAAAACATCGTGGACGGCAACCATCAGATGGAGCCGGGCATGCCAGAATCCTGCAACGTATTGTTGAAAGAGATTCGTTCGCTGGGTATCAACATCGAACTGGAAGACGAGTAATTCTCGCTCAAACAGGTCA
+
GGGGGGGGGGGGGGGGGGGGGGGGGGGGGGGGGGGGGGGGGGGGGGGDGGGGFGGGGGGGGGGGGGGGGGGGGGGGGGGGGGGGGGGGGGGGGGGGGGGGGGGGGGGGGGGGGGGGGGGGGGGGGGGGGGGGGGGGGGGGGGGGGGGGGGGGGGGGGGGGGGGGGGGGGGGGGGGGGGGGGGGGGGGGGGGGGGGGGGGGGGGGGGGGGFGGGGGGFDFGGGGGGGGGGGGGGFFGGGGGGF@G@FFFFFFFFFFFFFBEBFAF>FFFFFFFFAFFFFFFF
@M03461:520:000000000-LPCRK:1:1101:15926:9715 1:N:0:CAATCAGG+CAGAACTG
CGGATCCCCGATCCGTGGACTTGTCAGCGACTGAGGAAACAGACGCCCGAAACGCTGAGGGTCGGTGTAATAAATGCCTCAGCTGCAGCGATTGCAGGAAATGCTCACCGTTAAGTCTGATGACGTGAACGGTCGTACCAAGATGTATAAAAACATCGTGGACGGCAACCATCAGATGGAGCCGGGCATGCCAGAATCCTTCAACGTATTGTTGAAAGAGATTCGTTCGCTGGGTATCAACATCGAACTGGAAGACGAGTAATTCTCGCTCAAACAGGTCA
+
GGGGGGGGGGGGGGGGGGGGGGGGGGGGGGGGGGGGGGGGGGGGGGGGGGGGGGGGGGGGGGGGGGGGGGGGGGGGGGGGGGGGGGGGGGGGGGGGGGGGGGGGGGGGGGGGGGGGGGGGGGGGGGGGGGGGGGGGGGGGGGGGGGGGGGGGGGGGGGGGGDGGGGGGGGGGGGGGGGGGGGGGGGGGGGGGGGGGGGGGGGGGGGGGGGGGGFGG?FGGGGGGGGGGGGGGGFFFGGGGGGFGFFFFFFF?FFFFFE3>?FFBFFB<0?FFDFFFF(5)3
@M03461:520:000000000-LPCRK:1:1101:25521:9718 1:N:0:CAAACAGG+CAGAACTG
CGGATCCCCGATCCGTGGACTTGTCAGCGACTGAGGAAACAGACCACGTTCGGGCTGAGGCCGAGATGATTTTATTCCTCAGCCGTGCTTTTTGCAGGAAATGCTCACCGTTAAGTCTGATGACGTGAACGGTCGTACCAAGATGTATAAAAACATCGTGGACGGCAACCATCAGATGGAGCCGGGCATGCCAGAATCCTTCAACGTATTGTTGAAAGAGATTCGTTCGCTGGGTATCAACATCGAACTGGAAGACGAGTAATTCTCGCTCAAACAGGTCA
+
GGGGGGGGGGGGGGGGGGGGGGGGGGGGGGGGGGGGGGGGGGGGGGGGGGGGGGGGGGGGGGGFGGGGGGGGGGGGGGGGGGGGGGEGGGGGGGGGGGGGGGGGGGGGGGGGGGGGGGGGGGGGGGGGGGGGGGGGGGGGGGGGGGGGGGGGGGGGGGGGGGGGGGGGGGGGGGGGGGGGGGGGGGDGGGGGGGGGGGGGGGGGGGGGGGGGFGGGGGGGGGGFGGGGGGGGGFFGGFGFGGFGFFFF@FFFFFFB?FEFFFFFFFBB??FFFB??B<<:?
@M03461:520:000000000-LPCRK:1:1101:3849:9725 1:N:0:CAATCAGG+CAGAACTG
CGGATCCCCGATCCGTGGACTTGTCAGCGACTGAGGAAACAGACTGACTACAGGCTGAGGCAAGAACCGTATTTCCCCTCAGCAGGTTTTTGTGCAGGAAATGCTCACCGTTAAGTCTGATGACGTGAACGGTCGTACCAAGATGTATAAAAACATCGTGGACGGCAACCATCAGATGGAGCCGGGCATGCCAGAATCCTTCAACGTATTGTTGAAAGAGATTCGTTCGCTGGGTATCAACATCGAACTGGAAGACGAGTAATTCTCGCTCAAACAGGTCACTT
+
GGGGGGGGGGGGGGGGGGGGGGGGFGGGGGGGEGGGGGGGGGGGGGGGGGGGGGGGGGGGGGGGGGGGGGGGGGGGGGGGGGGGGGGFGGGGGGGGGGGGGGGGGGGGGGGGGGGGGGGGGGGGGGGGGGGGGGGGGGGGGGFGGGGGGFGCGGGGFGGGGGGGGDGFGGGGGFGFGGGEEFGGGGGGGGGGFGGGGGGGGGGGGGGFGGFGGGDCGDGGGGGGGGGGGGDGGDFGGGGGGCFGFFFFFFFFF4:::BE>?FFAAF>?FFFF7>?F??FFFFF)
@M03461:520:000000000-LPCRK:1:1101:7502:9747 1:N:0:CAATCAGG+CAGAACTG
CGGATCCCCGATCCGTGGACTTGTCAGCGACTGAGGAAACAGACCAACGAATCGCTGAGGTTAATAAACAGCGCTCCTCAGCTTTACGTCGTGCAGGAAATGCTCACCGTTAAGTCTGATGACGTGAACGGTCGTACCAAGATGTATAAAAACATCGTGGACGGCAACCATCAGATGGAGCCGGGCATGCCAGAATCCTTCAACGTATTGTTGAAAGAGATTCGTTCGCTGGGTATCAACATCGAACTGGAGGACGAGTAATTCTCGCTCAAACAGGTCACTGC
+
GGGGGGGGGGGGGGGGGGGGGGGGGGGGGGGGGGGGGGGGGGGGGGGGGGGGGGGGGGGGFGGGGGGGGGGGGGGGGGGGGGGGGGGGGGGGGGGGGGGGGGGFGGGGGGGGGGGGGGGGGGGGGGGGGGGGGGGGGGGGGGGGGGGGGGGGGGGGGGGGGGGGGGGGGGGGGGGGGGGGGGGGGGGGGGGGGGGGGGGGGGGGGGGGGGGGGGGGGGGGGGGGGGGGDGGGDFFGGGGGGGFGFFFFFFFFFB@>BFDFFFFFFFF<:(3?FFFFF>?FFFF7
@M03461:520:000000000-LPCRK:1:1101:4035:9750 1:N:0:CAATCAGG+CAGAACTG
CGGATCCCCGATCCGTGGACTTGTCAGCGACTGAGGAAACAGACGAGCATACTGCTGAGGCTTATATGAGGTCCTACCTCAGCTTAGCAGGGTGCAGGAAATGCTCACCGTTAAGTCTGATGACGTGAACGGTCGTACCAAGATGTATAAAAACATCGTGGACGGCAACCATCAGATGGAGCCGGGCATGCCAGAATCCTTCAACGTATTGTTGAAAGAGATTCGTTCGCTGGGTATCAACATCGAACTGGAAGACGAGTAATTCTCGCTCAAACAGGTCA
+
GGGGGGGGGGGGGGGGGGGGGGGGGGGGGGGGGGGGGGGGGGGGGGGGGGGG9FGGGGGGGGGGGGGGGGGGGGGGGGGGGGGGGGGGGGGGGGGGGGGGGGGGGGGGGGGGGGGGGGGGGGGGGGGGGGGGGGGGGGGGGGGGGGGGGGGGGGGGGGGGGGGGGGGGGGGGGGGGGGGGGGGGGGGGGGGGGGGGGGGGGGGGGGGGGGGGGGFGGGGGGGGGGGGGGGGGGFFGGGGGGGFD:?FFFFFFFF@FFFB>BFFFFFFFFFFFF>BBF0<?F
@M03461:520:000000000-LPCRK:1:1101:11668:9759 1:N:0:CAATCAGG+CAGAACTG
CATCGCTGACGATTAACCGGATCCCCGATCCGTGGACTTGTCAGCGACTGAGGAAACAGACTCGGATACGGCTGAGGTCATGTAAATATCTCTCCTCAGCACAATTCTCTGCAGGAAATGCTCACCGTTAAGTCTGATGACGTGAACGGTCGTACCAAGATGTATAAAAACATCGTGGACGGCAACCATCAGATGGAGCCGGGCATGCCAGAATCCTTCAACGTATTGTTGAAAGAGATTCGTTCGCTGGGTATCAACATCGAACTGGAAGACGAGTAATTCTCGCTCAAACAGGTCA
+
CCCCCGFGGGGE-EFGGGGGGGGGCFGGGGGGGGGGGGGGGGGGGGGGGCFGFGFEGGGGGGGGGEGGGGGGGGFGGFG@FGGGGGGFGGGGGGGGGGGGGGGGGGDGGGGGGGGGFGGGGGGGGGGGGGEGEGGGGGAFGGGGCGFFEGDEGGGGGGGGGGFGGGGGGGGGGGGGGD@FGGGGGGGGFFFFGGGGGFGGGEGGGGGGGGGGFFGGGGGGGGGGGF6F9FCFGGGGGGGG>DGGGGGGDE@:?CGGGF6;67F?FFF?4;5<?FFFDFFFFFFB:F:?B2AFFF:>::
@M03461:520:000000000-LPCRK:1:1101:21052:9761 1:N:0:CAATCAGG+CAGAACTG
CGGATCCCCGATCCGTGGACTTGTCAGCGACTGAGGAAACAGACTGTAAAGAAGCTGAGGTATCTAGTAATAGTATCCTCAGCGGCAGTCTGTGCAGGAAATGCTCACCGTTAAGTCTGATGACGTGAACGGTCGTACCAAGATGTATAAAAACATCGTGGACGGCAACCATCAGATGGAGCCGGGCATGCCAGAATCCTTCAACGTATTGTTGAAAGAGATTCGTTCGCTGGGTATCAACATCGAACTGGAAGACGAGTAATTCTCGCTCAAACAGGTCA
+
GGGGGGGGGGGGGGGGGGGGGGGGGGGGGGGGGGGGGGGGGGGGGGGGGGGGGGGGGGGGGGGGGGGGGGGGGGGGGGGGGGGGGGGGGGGGGGGGGGGGGGGGGGGGGGGGGGGGGGGGGGGGGGGGGGGGGGGGGGGGGGGGGGGGGGGGGGGGGGGGGGGGGGGGGGGGGGGGGGGGGGGGGGGGGGGGGGGGGGGGGGGGGGGGGGGGGGGGGGGGGGGGGGGGGGGGGFFGGGGGGGFGFFFFFFFFFFFFFFFFFFFBFFFF??BBFFFFFFFFF
@M03461:520:000000000-LPCRK:1:1101:26049:9780 1:N:0:CAATCAGG+CAGAACTG
CGGATCCCCGATCCGTGGACTTGTCAGCGACTGAGGAAACAGACAATACCGTTGCTGAGGTTCTCCTGGATGGCAGCCTCAGCTGTCCCTCATGCAGGAAATGCTCACCGTTAAGTCTGATGACGTGAACGGTCGTACCAAGATGTATAAAAACATCGTGGACGGCAACCATCAGATGGAGCCGGGCATGCCAGAATCCTTCAACGTATTGTTGAAAGAGATTCGTTCGCTGGGTATCAACATCGAACTGGAAGACGAGTAATTCTCGCTCAAACAGGTCA
+
GGGGGGGGGGGGGGGGGGGGGGGGGGGGGGGGGGGGGGGGGGGGGGGGGGGFGGGGGGGGGGGGGGGGGGGGGGGGGGGGGGGGGGGGGGGGGGGGGGGGGGGGGGGGGGFGGGGGGGGGGGGGGGGGGGGGGGGGGGGGGGGGGGGGGGGGGGGGGGGGGGGGGGGGGGGGGGGGGGGGGGGEEEGGGGGGGGGGGGGGGGGGGGGGGGGGGGGGGGGGGGGGGGGGGGGGE>FFGGFGGGFFFFFFFFFF<F4:?FFFFFFFFF>?01:><2<?::A?F
@M03461:520:000000000-LPCRK:1:1101:17264:9785 1:N:0:CAATCAGG+CAGAACTG
CGGATCCCCGATCCGTGGACTTGTCAGCGACTGAGGAAACAGACAATATGAATGCTGAGGTGGGCGTAACTGGATACCTCAGCTGGAGATCTTGCAGGAAATGCTCACCGTTAAGTCTGATGACGTGAACGGTCGTACCAAGATGTATAAAAACATCGTGGACGGCAACCATCAGATGGAGCCGGGCATGCCAGAATCCTTCAACGTATTGTTGAAAGAGATTCGTTCGCTGGGTATCAACATCGAACTGGAAGACGAGTAATTCTCGCTCAAACAGGTCA
+
GGGGGGGGGGGGGGGGGGGGGGGGGGGGGGGGGGGGGGGGGGGGGGGGGGGGGGGGGGGGGGGGGGGGGGGGGGGGGGGGGGGGGGGGGGGGGGGGGGGGGGGGGGGGGGGGGGGGGGGGGGGGGGGGGGGGGGGGGGGGGGGGGGGGGGGGGGGGGGGGGGGGGGGGGGGGGGGGGGGGGGGGGGGGGGGGGGGGGGGGGGGGGGGGGGGGGGGGGGGGGGGGGFGGGGGGGFFGCFGGGGFGFFFFFFFFFFFFFFFFFFFFFFF?::BFFBFFFFFFF
@M03461:520:000000000-LPCRK:1:1101:10003:9788 1:N:0:CAATCAGG+CAGAACTG
CGGATCCCCGATCCGTGGACTTGTCAGCGACTGAGGAAACAGACTATTATTAAGCTGAGGCCTGTGTATTACGCCACCTCAGCATCATGGGGTGCAGGAAATGCTCACCGTTAAGTCTGATGACGTGAACGGTCGTACCAAGATGTATAAAAACATCGTGGACGGCAACCATCAGATGGAGCCGGGCATGCCAGAATCCTTCAACGTATTGTTGAAAGAGATTCGTTCGCTGGGTATCAACATCGAACTGGAAGACGAGTAATTCTCGCTCAAACAGGTCA
+
GGGGGGGGGGGGGGGGGGGGGGGGGGGGGGGGGFGGGGGGGGGGGGGGGGGGGGGGGGGGGGGGGGGGGGGGGGGGGGGGGGGGGGGGGGGGGGGGGGGGGGGGGGGGGGGGGGGGGGGGGGGGGGGGGGGGGGGGGGGGGGGGGGGGGGGGGGGGGGGGGGGGGGGGGGGGGGGGGGGGGGGGGGGGGGGGGGGGGGGGGGGGGGGGGGGGGGGGGGGGGGGFGGGGGGGGGFFGGGGGGGFGFFFFFFFFFFFFFFFE:FFFFFFFFFFFFFFFFFF?B
@M03461:520:000000000-LPCRK:1:1101:2913:9789 1:N:0:CAATCAGG+CAGAACTG
CGGATCCCCGATCCGTGGACTTGTCAGCGACTGAGGAAACAGACGGTGCTCCTGCTGAGGTTTCCGCATACTGGTACCTCAGCCGCACACCATGCAGGAAATGCTCACCGTTAAGTCTGATGACGTGAACGGTCGTACCAAGATGTATAAAAACATCGTGGACGGCAACCATCAGATGGAGCCGGGCATGCCAGAATCCTTCAACGTATTGTTGAAAGAGATTCGTTCGCTGGGTATCAACATCGAACTGGAAGACGAGTAATTCTCGCTCAAACAGGTCA
+
GGGGGGGGGGGGGGGGGGGGGGGGGGGGGGGGGGGGGGGGGGGGGGGGGGGGGGGGGGGGGGGGGGGGGGGGGGGGGGGGGGGGGGGGGGGGGGGGGGGGGGGGGGGGGGGGGGGGGGGGGGGGGGGGGGGGGGGGGGGGGGGGGGGGGGGGGGGGGGGGFEGGGGGGGGGGGGGGGGGGGGGGGGGGGGGGGGGGGGGGGGGGGGGGGGGGGGGGFFFGGGGGGFGGGGGGGFFGGGGGGGFGF)?>FFFFFFFFBFEFFF<A9@>FFF:;FBFFFF<??
@M03461:520:000000000-LPCRK:1:1101:7031:9797 1:N:0:CAATCAGG+CAGAACTG
CGGATCCCCGATCCGTGGACTTGTCAGCGACTGAGGAAACAGACCACGTGATTGCTGAGGCCGGTTGCTTCATTGTCCTCAGCCTCCCTAGTTGCAAGAAATGCTCACCGTTAAGTCTGATGACGTGAACGGTCGTACCAAGATGTATAAAAACATCGTGGACGGCAACCATCAGATGGACCCGCGCATGCCAGAATCCTTCAACGTATTGTTGAAAGAGATTCGTTCGCTGGGTATCAACATCGAACTGGAAGACGAGTAATTCTCGCTCAACCAGGTCACTT
+
FCFFE@EC,C7CG@,FFCFGF@EFGGG8FEDG@FC,CFG@<,6:9EF:FCF<C<,F<A==FG++@C=FGGG9FEGGFFE<,?FG,B=4,EBFBGFGGD8F,B,E?F5EGCF?+4,:E?FEE9FEFGEFFCF+@36@DFFFCFFFAF9;BC=B,@>CGGBF7+358CFGDF>BFBF9DG:D,6>8*4=:E88CFCFC+;<AC9@;FEGE++=FF4C4?+=40;CD7D*9C5/=*)72***2<C)9).<>5,/8/7)8:;))./64<6:0:0(,,(.-4642:04.
@M03461:520:000000000-LPCRK:1:1101:13459:9812 1:N:0:CAATCAGG+CAGAACTG
CATCGCTGACGATTAACCGGATCCCCGATCCGTGGACTTGTCAGCGACTGAGGAAACAGACCCGCCTTATGCTGAGGACTTTAAATCGCGCTACCTCAGCAAGGGTAATTGCAGGAAATGCTCACCGTTAAGTCTGATGACGTGAACGGTCGTACCAAGATGTATAAAAACATCGTGGACGGCAACCATCAGATGGAGCCGGGCATGCCAGAATCCTTCAACGTATTGTTGAAAGAGATTCGTTCGCTGGGTATCAACATCGAACTGGAAGACGAGTAATTCTCGCTCAAACAGGTCA
+
CCCCCGGGGGGG-EGGGGGGGGGGGGGGGGGGGGGGGGGGGGGGGGGGGGGGGGGGGGGGGGGGGGGGGGGGGGGGGGGGGGGGGGGGGGGGGGGGGGGGGGGGGGGGGGGGGGGGGGGGGGGGGGGGGGGGGGGGGGGGGGGGGGGGGGGGGGGGGGGGGGGGGGGGGGGGGGGGGGGGGGGGGGGGGGGGGGGGGGGGGGGGGGGGGGGGGGGGGGGGGGGGGGGGGGGGGGGGGGGGGGGGGGGGGGFFGGGGGGGFGFFFFFF@FFFFFFFFFFFFFFFFFFFFFFFFFFFFFF
@M03461:520:000000000-LPCRK:1:1101:6729:9830 1:N:0:CAATCAGG+CAGAACTG
CGGATCCCCGATCCGTGGACTTGTCAGCGACTGAGGAAACAGACAGTTGAACGGCTGAGGTCCAAATAAGTGACTCCCTCAGCTCGGGATATTGCAGGAAATGCTCACCGTTAAGTCTGATGACGTGAACGGTCGTACCAAGATGTATAAAAACATCGTGGACGGCAACCATCAGATGGAGCCGGGCATGCCAGAATCCTTCAACGTATTGTTGAAAGAGATTCGTTCGCTGGGTATCAACATCGAACTGGAAGACGAGTAATTCTCGCTCAAACAGGTCA
+
GGGGGGGGGGGGGGGGGGGGGGGGGGGGGGGGGGGGGGGGGGGGGGGGGGGGGGGGGGGGGGGGGGGGGGGGGGGGGGGGGGGGGGGGGGGGGGGGGGGGGGGGGGGGGGGGGGGGGGGGGGGGGGGGGGGGGGGGGGGGGGGGGGGGGGGGGGGGGGGGGGGGGGGGGGGGGGGGGGGGGGGGGGGGGGGGGGGGGGGGGGGGGGGGGGGGGGGGGGGGGGGGGGGGGGGGGEFGGGGGGGFGFFFFFFFFFFF?FFEDFFFFAFBFFFFFFFB?B?FFF
@M03461:520:000000000-LPCRK:1:1101:7117:9849 1:N:0:CAATCAGG+CAGAACTG
CGGATCCCCGATCCGTGGACTTGTCAGCGACTGAGGAAACAGACGCTGTGATAGCTGAGGGAGAAGGAGGGTATGGCCTCAGCTCGTAAACTTGCAGGAAATGCTCACCGTTAAGTCTGATGACGTGAACGGTCGTACCAAGATGTATAAAAACATCGTGGACGGCAACCATCAGATGGAGCCGGGCATGCCAGAATCCTTCAACGTATTGTTGAAAGAGATTCGTTCGCTGGGTATCAACATCGAACTGGAAGACGAGTAATTCTCGCTCAAACAGGTCA
+
GGGGGGGGGGGGGGGGGGGGGGGGGGGGGGGGGGGGGGGGGGGGGGGGGGGGGGGGGGGGGGGGGGGGGGGGGGGGGGGGGGGGGGGGGGGGGGGGGGGGGGGGGGGGGGGGGGGGGGGGGGGGGGGGGGGGGGGGGGGGGGGGGGGGGGGGGGGGGGGGGGGGGGGGGGGGGGGGGGGGGGGGGGGGGGGGGGGGGGGGGGGGGGGGGGGGGGGGGGGGGCGGGGGGGGGGGFFGGGGGGGFGFFFFFFFFFFF??FFFFFFFBFFFFFFFFFFFFFF?F
@M03461:520:000000000-LPCRK:1:1101:2489:9866 1:N:0:CAATCAGG+CAGAACTG
CGGATCCCCGATCCGTGGACTTGTCAGCGACTGAGGAAACAGACCAGTATCGAGCTGAGGATCAACGAACGATAATCCTCAGCCGGACTGATTGCAGGAAATGCTCACCGTTAAGTCTGATGACGTGAACGGTCGTACCAAGATGTATAAAAACATCGTGGACGGCAACCATCAGATGGAGCCGGGCATGCCAGAATCCTTCAACGTATTGTTGAAAGAGATTCGTTCGCTGGGTATCAACATCGAACTGGAAGACGAGTAATTCTCGCTCAAACAGGTCACTT
+
GGGGGGGGGGGGGGGGGGGGGGGGGGGGGGGGGGGGGGGGGGGGGGGGGGGGGGGGGGGGGCGGGGGGGGGGGGGGGGGGGGGGGGGGGGGGGGGGGGGGGGGGGGGGGGGGGGGGGGGGGGGGGGGGGGGGGGGGGGGGGGFGGGGGGGGGGGGGGGGGGGGGGGGGGGGGGGGGGGGGGFGGGGGGGFCGGGGGGGGGGGGGGGFGGGGGGGGGDGCFGGGGGGGGGGGGGFFGGGGGG=FGE?FFFFFF4?FFFF>D<FBFFFABB?<>FBFFFFA::DF)
@M03461:520:000000000-LPCRK:1:1101:17933:9883 1:N:0:CAATCAGG+CAGAACTG
CGGATCCCCGATCCGTGGACTTGTCAGCGACTGAGGAAACAGACAAACACGCGGCTGAGGCCCGTTAACAAGGGGCCCTCAGCGGGGTACCGTGCAGGAAATGCTCACCGTTAAGTCTGATGACGTGAACGGTCGTACCAAGATGTATAAAAACATCGTGGACGGCAACCATCAGATGGAGCCGGGCATGCCAGAATCCTTCAACGTATTGTTGAAAGAGATTCGTTCGCTGGGTATCAACATCGAACTGGAAGACGAGTAATTCTCGCTCAAACAGGTCA
+
GGGGGGGGGGGGGGGGGGGGGGGGGGGGGGGGGGGGGGGGGGGGGGGGGGGGGGGGGGGGGGGGFGGGGGGGGGGGGGGGGGGGGGGGGGGGGGGGGGGGGGGGGGGGGGGGGGGGGGGGGGGGGGGGGGGGGGGGGGGGGGGGGGGGGGGGGGGGGGGGGGGGGGGGGGGGGGGGGGGGGGGGGGGGGGGGGGDGFGGGGGGGGGGGGGGFGCGGGGGGGGGGGGGGGGGGGFFGCGGGGGFGEFFFFFFFFFFFFFBFFFFFFFA??1:BFFFFF?BBF
@M03461:520:000000000-LPCRK:1:1101:2698:9896 1:N:0:CAATCAGG+CAGAACTG
CGGATCCCCGATCCGTGGACTTGTCAGCGACTGAGGAAACAGACTTCAACGTAGCTGAGGACGACTTGATGGTAGTCCTCAGCCTGCCATTGTGCAGGAAATGCTCACCGTTAAGTCTGATGACGTGAACGGTCGTACCAAGATGTATAAAAACATCGTGGACGGCAACCATCAGATGGAGCCGGGCATGCCAGAATCCTTCAACGTATTGTTGAAAGAGATTCGTTCGCTGGGTATCAACATCGAACTGGAAGACGAGTAATTCTCGCTCAAACAGGTCA
+
GGGGGGGGGGGGGGGGGGGGGGGGGGGGGGGGGGGGGGGGGGGGGGGGGGGGGGGGGGGGG<FGGGGGGGGGGGGGGGGGGGGGGGGGGGGGGGGGGGGGGGGGGGGGGGGGGGGGGGGGGGGGGGGGGGGGGGGGGGGGGGGGGGGGGGGGGGGGGGGGGGGGGGGGGGGGGGGGGGGGGGGGGGGGGGGGGGGGGGGGGGGGGGGGGGGGGGGFEDFGGGGGGGGGGGGGGFFGGGGGGGFGFFFFFFFFFFFFFFEFFF<ABFFFFFFFFFF??:AFF
@M03461:520:000000000-LPCRK:1:1101:3832:9904 1:N:0:CAATCAGG+CAGAACTG
CGGATCCCCGATCCGTGGACTTGTCAGCGACTGAGGAAACAGACATCCTTTGTGCTGAGGGCCTATACGTACTCCTCCTCAGCTTACGCCATTGCAGGAAATGCTCACCGTTAAGTCTGATGACGTGAACGGTCGTACCAAGATGTATAAAAACATCGTGGACGGCAACCATCAGATGGAGCCGGGCATGCCAGAATCCTTCAACGTATTGTTGAAAGAGATTCGTTCGCTGGGTATCAACATCGAACTGGAAGACGAGTAATTCTCGCTCAAACAGGTCA
+
[truncated: 47,510,631 more chars]
