# Supplementary material for: Assembling a True “Olympic Gel” From over 16 000 Combinatorial DNA Rings
Source: Adv Mater. 2026 Mar 6;38(34):e20549. doi: 10.1002/adma.202520549 (PMC13274696; doi:10.1002/adma.202520549)
Supplement: Supplementary file 4 — Supporting File 4: adma72688‐sup‐0004_Data_S5_NGS_analysis.zip. [file ADMA-38-e20549-s001.zip › Data_S2_NGS_analysis/20_transformations/FASTQ_files/Gibson_2.fastq]

@M03461:520:000000000-LPCRK:1:1101:18921:1602 2:N:0:TTTCAACG+CAGAACTG
AAACTTTAATAAATCTTTCACGGATTTGCTCCCGTCGGAGTTAGCACAATCCGCTGCCGGGTTTTAACCCGACAGCAGTGACCTGTTTGAGCGAGAATTACTCGTCTTCCAGTTCGATGTTGATACCCAGCGAACGAATCTCGTTCAACAATACGTTGAAGGATTCTGTCATGCCCTGCTCCATCTGATGGTTGCCGTCCACGATTTTTTTATACTTCTTTGTACGACCGTTCACCTCCTCCTACTTAACGGTTCTCATTTCCTGCAGCCTCTTTTTCTGTTGC
+
99<CFGGD9FE<EGGGGGGFEF7+BFGGFF,C<@FFC77:FF99CFA@EGCF7BFFCEC7CGGGGFFF<?:+8++C8,C,,9CFEGFF89D8++>+:FFGFFE7FGGGGFF9FFFE,C9EFFA>EE>>9,4C+@>C78@CEEFFFF?=B,,@9<?FE,:,<,,@E7EC,@,=,=??*:99>9*=@@++=+3AC*-9468>(8)58(8BFDF)9.9+3;6>3@C3?0((36???(5)5,(.3(.).<9)).((-,(-5).<A44:2((.)4(..-)6)())))))
@M03461:520:000000000-LPCRK:1:1101:9489:1605 2:N:0:TTGCAACG+CAGAACTG
CTTTAATAAATCTTTCACGGATTTGCTCCCGTCGGAGTTAGCACAATCCGCTGCCGGGTTTTAACCCGACAGCAGTTACCTGTTTGAGCGAGAATTACTCGTCTTCCAGTTCGATGTTGATACCCAGCGAACGAATCTCTTTCAACAATACGTTGAAGGTTTCTGGCATGCCCGGCTCCATCTGTTGGTTGCCGTCCTCGATGTTTTTATACATCTTGGTACGACCGTTCACGTCATCATACTTAACTGTGAGCATTTCCTGCTTTAATTTGATCTGTTGC
+
;CFFD,C<@9FFGGGFCEC@7FCEC<F<C<@FFGC7:CF9,C<FEFF<F@<F:@@:77FEGGF8C<?++@++C@8E,,9BFGFDG,,+?:74+:EEAD@E@FGGDAFC9EEEG,A>@FF9CDF@E9,>3>8CE+8=@DAEFC8,:=,,@936DC5377,,7;CE,9,@E,?713**3496DGA:+=4758?(9556>(9?(;5=7+=>4?36+;C??3*7).,(39;F?2(.(431:A4)).66:)6)).)).(),<44:94:()--)4)6)))64:))))
@M03461:520:000000000-LPCRK:1:1101:14794:1646 2:N:0:TTGCAACG+CAGAACTG
AAACTTTAATAAATCTTTCACGGATTTGCTCCCGTCGGAGTTAGCACAATCCGCTGCCGGGTTTTAACCCGACAGCAGTGACCTGTTTGAGCGAGAATTACTCGTCTTCCAGTTCGATGTTGATACCCAGCGAACGAATCTCTTTCAACAATACGTTGAAGGATTCTGGCATTCCCGGCTCCATCTGATGGTTGCCGTCCACGATGTTTTTATACATCTTGGTACGACCGTTCACGTCATCAGACTTAACGTTTAGCATTTCCTGCATCTGTTACATCTGCGGA
+
GC@EGGGG9FFGFGGGGGGGGG@@FGGG9FA8@@FEEFCEGGGCAFEEFDGFGDFGDDF7CFDCEFFEFA+FF7:FGGF8AFEFGGGCFA@FG7B@@FGGAFCBFFGGGGGFFGGG,E>FGF9ECE8EC?F8@7CCEEFGG;FGGC9=B,,E,D8FC@F7AC,@;9D<966E,E@<?7CD4DAFFFC+=B4AC*4A;@?@2@):F(?FFFFAE35+;A7C<=AEF;09>6<1,261,(3::).)),.)663(,((.:)56).).),(..))6644-)4442,((
@M03461:520:000000000-LPCRK:1:1101:14923:1661 2:N:0:TTGCAACG+CAGAACTG
AAACTTTAATAAATCTTTCACGGATTTGCTCCCGTCGGAGTTAGCACAATCCGCTGCCGGGTTTTAACCCGACAGCAGTGACCTGTTTGAGCGAGAATTACTCGTCTTCCAGTTCGATGTTGATACCCAGCGAACGAATCTCTTTCAACAATACGTTGAAGGATTCTGGCATGCCCGGCTCCATCTGATGGTTGCCGTCCACGATGTTTTTATACATCTTGGTACGACCGTTCACGTCATCAGACTTAACGGTGAGCATTTCCTGCCCAGTATGTTGCTGAGGA
+
GGGGGGGGGGGGFGGGGGGGGGC@FGGGGGFGFGGGGGGGGGGGGGGGGGGGGDGFGGG7FCGGGGGGGGD@FECCEGF8EEGGGGGGGGGGGGGDGGGGGGGGGGGGFFGGGGGG?FGGGGAFGGDG9FGGGGGGGGGGGGGGGGGGG8DDAEGGGGGGFC8CFGGGGGFGDGFEE>DDDGAGGFFFFFGFFFDFEDEF?FD@F@FFFFFFEEE6AFEFFFFFFFDFF66<F>A0?:BFFF<2::D>AFB04(48722<44AFF:(3)8B<4):A):><2,()
@M03461:520:000000000-LPCRK:1:1101:16949:1662 2:N:0:TTGCAACG+CAGAACTG
AAACTTTAATAAATCTTTCACGGATTTGCTCCCGTCGGAGTTAGCACAATCCGCTGCCGGGTTTTAACCCGACAGCAGTGACCTGTTTGAGCGAGAATTACTCGTCTTCCAGTTCGATGTTGATACCCAGCGAACGAATCTCTTTCAACAATACGTTGAAGGATTCTGGCATGCCCGGCTCCATCTGATGGTTGCCGTCCACGATGTTTTTATACATCTTGGTACGACCGTTCACGTCATCAGACTTAACGGTGAGCCTTTCCTTCATTGACTTTCGCTGAGGC
+
GGGGGGGGFGGGGGGGGGGGGGG7FGGGGGGFFCGGGGGEGGGGGGFCGGGFGGGGGFGGGGGGGGGGGGGGGGDGGGGCFGGGGGGGFFGGECGGGGGGGGGGGGGGGGGGGGGGFGGGGGGFGGFGGGGGDGGGGGGGGGGGGF9DFG8FCGGFGFGFFF?FGGGGGCFGGGGGFGGDGDFGGFF>FF*;F*9FEDFFFFDFF@FCFFFACCEA6AEEFA<CEF<9;9DBFFA6?B??FA?<2:A4)90931(.2((4399:)6.<AA))-)))(4:3((,(
@M03461:520:000000000-LPCRK:1:1101:16988:1671 2:N:0:TTGCAACG+CAGAACTG
AAACTTTAATAAATCTTTCACGGATTTGCTCCCGTCGGAGTTAGCACAATCCGCTGCCGGGTTTTAACCCGACAGCAGTGACCTGTTTGAGCGAGAATTACTCGTCTTCCAGTTCGATGTTGATACCCAGCGAACGAATCTCTTTCAACAATACGTTGAAGGATTCTGGCATGCCCGGCTCCATCTGATGGTTGCCGTCCACGATGTTTTTATACATCTTTGTACGACTGTTCACGTCATCAGACTTAACGTTAAGCAGTTCCTGCAAACCTTCCATCTGAGGA
+
FAFEGFGGGGGGFGGGGGGFGDC+BFFFCE,CFCFGGDECGGDEEE<ECFGFECFCE,@:F@@FGFGGDF77>+4,<FG8FFFFGGGG@97,@+>7C?EFEFGGGGFDF?FFFDFG,FFGGG9EF9E=,DCEGGGGCEGGGGGGGGGFG8=@ADFEDEDCE?,EA9FG,CEC6CGGFGGGDG4:=>:+:999A?2?6@;>27?@F;==AAF4CCC7+7.6):<3<?02;;;5/)163(43<)).58ADDF<,(((.))(..6)6937-5(4<<>7)).-)).8)
@M03461:520:000000000-LPCRK:1:1101:11886:1687 2:N:0:TTGCAACG+CAGAACTG
AAACTTTAATAAATCTTTCACGGATTTGCTCCCGTCGGAGTTAGCACAATCCGCTGCCGGGTTTTAACCCGACAGCAGTGACCTGTTTGAGCGAGAATTACTCGTCTTCCAGTTCGATGTTGATACCCAGCGAACGAATCTCTTTCAACAATACGTTGAAGGATTCTGGCATGCCCGGCTCCATCTGATGGTTGCCGTCCACGATGTTTTTATACATCTTGGTACGACCGTTCACGTCATCAGACTTAACGGTGAGCATTTCCTGCAATTTCATGAGCTGAGGG
+
GGGGGGGGGGGGGGGGGGGGGGGEGGGGGGGCFGGGGGGGGGGGGGGGGGGGGGGGDGGGGGGGGGGGGGEGG>FGGGGGGGGGGGGGFGGGGCGGGGGGGGG7FGGGGGGDFFGGCGGGGGFGGGGGFGGGGGGGDGGGGGGGGGFGGGCGFGFGFGCCFFGGGCGGAFFG>FCEAECCGDAGGFFCB>FFFBDF;@FBFFF9AFF7AFAFE3?=FFCEC*7??D09>@FB:BB<<F?BB))),54)6AB9?13,(4)5<A<BAF?A9AA>2>A<)-)(),-(
@M03461:520:000000000-LPCRK:1:1101:18662:1725 2:N:0:TTGCAACG+CAGAACTG
AAACTTTAATAAATCTTTCACGGATTTGCTCCCGTCGGAGTTAGCACAATCCGCTGCCGGGTTTTAACCCGACAGCAGTGACCTGTTTGAGCGAGAATTACTCGTCTTCCAGTTCGATGTTGATACCCAGCGAACGAATCTCTTTCAACAATACGTTGAAGGATTCTGGCATGCCCGGCTCCATCTGATGGTTGCCGTCCACGATGTTTTTATACATCTTGGTACGACCGTTCACGTCATCAGACTTAACGGTGAGCATTTCCTGCACTAACCCGAGCTGAGGT
+
GGGGGGGGGGGGGGGGGGGGGGGGGGGGFGGGGGGGGGGGGGGGGGGGGGGGGGGGGGGGGGGGGGGGGGGGGEGGGGGGFGGGGGGGGGGGGGGGGGGGGGGGGGGGGGGGGGGGGGGGGGGGGGGGGGGGGGGGBEGGGGGFGGGGGGGGGGGGGGGGGGGFGGGGGGGGGGGGFGGGGGFFGFFGFFGFFFFFFFF@@EEFFFFFFFFFFFFFFFFFFFFEEF@FFFFF??D<BFF<FA?F?FFFFFFB610:?F<BBA<ABF?FFBFF?:1(46274:0.
@M03461:520:000000000-LPCRK:1:1101:9554:1725 2:N:0:TTGCAACG+CAGAACTG
AAACTTTAATAAATCTTTCACGGATTTGCTCCCGTCGGAGTTAGCACAATCCGCTGCCGGGTTTTAACCCGACAGCAGTGACCTGTTTGAGCGAGAATTACTCGTCTTCCAGTTCGATGTTGATACCCAGCGAACGAATCTCTTTCAACAATACGTTGAAGGATTCTGGCATGCCCGGCTCCATCTGATGGTTGCCGTCCACGATGTTTTTATACATCTTGGTACGACCGTTCACGTCATCAGACTTAACGGTGAGCATTTCCTGCATAGAAATACGCTGAGGG
+
GGAFGGGGGGGGGGGGGGGGGGGGGGGGGGGGGGGGGGGGGGGGGGGGGGGGGGGGGGGGGGGGGGGGGGGGGGGGGGGGGGGGGGGGGGGGGGGGGGGGGGGGGGGGGGGGGGGGFGGGGGGGGGFGGGGGGGGGGGGGGGGGGGGGGGGGGGGGGGGGGGGGFGGGGGGGGGFGFGGGGGFGGFFCFFGFFFDFEFEFFEE@?=A6@F>;?<ECFFEFFFE35;?9@F?:?79?<02<DA<<D?FA2)40--1??B?AA<>A4::ABA<><A)4(38(-8?(
@M03461:520:000000000-LPCRK:1:1101:21316:1729 2:N:0:TTGCAACG+CAGAACTG
CTTTAATAAATCTTTCACGGATTTGCTCCCGTCGGAGTTAGCACAATCCGCTGCCGGGTTTTAACCCGACAGCAGTGACCTGTTTGAGCGAGAATTACTCGTCTTCCAGTTCGATGTTGATACCAGCGAACGAATCTCTTTCAACAATACGTTGAAGGATTCTGGCATGCCCGGCTCATCTGATGGTTGCCGTCCACGATGTTTTTATACATCTTGGTACGACCGTTCACGTCATCAGACTTAACGGTGAGCATTTCCTGCACATATAACAGCTGAGGATG
+
FGFGGGGGGGAFGGGGGGGG@GGGGGGGDGGGGGGGGGGFGGGGGGGGGGGGEGDEGGGGGGGGGGFG7FGGGGGGFGGGGGGCGGGGGGCGGGGGGGFFGGGC7EGGEFGGG8FGFDFAFFF=9FFGECEGECFCEGFGGGGEGGDFGGGCFGGGG?,E7?FFCGGGGG2AEFGGGG>AFFCFG*9@?FAFEF9BEF269A57FFFF6<EEFFFF3=F32?6@FFDDB2::3<1<<<8?><A29804((80>?2-)6:470:4>2:)6<>)2333((,(.
@M03461:520:000000000-LPCRK:1:1101:20100:1730 2:N:0:TTGCAACG+CAGAACTG
CTTTAATAAATCTTTCACGGATTTGCTCCCGTCGGAGTTAGCACAATCCGCTGCCGGGTTTTAACCCGACAGCAGTGACCTGTTTGAGCGAGAATTACTCGTCTTCCAGTTCGATGTTGATACCCAGCGAACGAATCTCTTTCAACAATACGTTGAAGGATTCTGGCATGCCCGGCTCCATCTGATGGTTGCCGTCCACGATGTTTTTATACATCTTGGTACGACCGTTCACGTCATCAGACTTAACGGTGAGCATTTCCTGCACGATTTGTTGCTGAGGG
+
GGGGGGGGGGGGGGGGGGGGFGGGGGGGFGGGGGGGGGGGGGGGGGGGGGGGGGGGGGGGGGGGFGGGGGDGGFGGGGGGGGGGGGGGGGGGGGGGGGGGGGGGGGGGGGGGGGGGGGGGGGGGGGGFGGGGGGGCEGFGGGGGGGGGGGGGGCGGGGGGGGFGGGGGGCFGGBGGGGGAFGFFGFFFFFFBFB@EBFFEBF?AFFFFFFE?AFFE?CA8.<<<BB>F00:<B?<<:A2<?B?BFA28((-:?BF?>BA<BF>4?B0:18AFFBF>A4181
@M03461:520:000000000-LPCRK:1:1101:22047:1738 2:N:0:TTGCAACG+CAGAACTG
AAACTTTAATAAATCTTTCACGGATTTGCTCCCGTCGGAGTTAGCACAATCCGCTGCCGGGTTTTAACCCGACAGCAGTGACCTGTTTGAGCGAGAATTACTCGTCTTCCAGTTCGATGTTGATACCCAGCGAACGAATCTCTTCCAACAATACGTTGAAGGATTCTGGCATGCCCGGCTCCATCTGATGGTTGCCGTCCACGATGTTTTTATACATCTTGGTACGACCGTTCACGTCATCAGACTTAACGGTGAGCATTTCCTGCACTATCGTTCGCTGAGGC
+
GGFGGGGGGGGGGGGGGGGGGGGGGGGGGGFGGGGGGGGGGGGGGGGGGGGGGGGGGGGGGGGGGGGGGGGGGGGGGGGEGGGGGGGGGGGGGGGGGGGGGGGGFFGGGGGGGGGGGGGGGGGGGGGGGGFGGGGGGGGGCEFGGGGGGGGGGGGGGGGGGFGGGGGGGGGGGGFGFGGGGGFGGBFCE6FFFFBFBFFFFFFFFFA6CFFFCEFCFFCC363?E?DB@03<?BFFFBF7>AFFB>A92469??0??<BAF9<<<03:2:<DF<??B6?<0(((
@M03461:520:000000000-LPCRK:1:1101:15101:1758 2:N:0:TTGCAACG+CAGAACTG
AAACTTTAATAAATCTTTCACGGATTTGCTCCCGTCGGAGTTAGCACAATCCGCTGCCGGGTTTTAACCCGACAGCAGTGACCTGTTTGAGCGAGAATTACTCGTCTTCCAGTTCGATGTTGATACCCAGCGAACGAATCTCTTTCAACAATACGTTGAAGGATTCTGGCATGCCCGGCTCCATCTGATGGTTGCCGTCCACGATGTTTTTATACATCTTGGTACGACCGTTCACGTCATCAGACTTAACGGTGAGCATTTCCTGCAGTGGGAAGAGCTGAGGG
+
GGGGGGGGGGGGGGGGGGGGGGGGGGGGGGGGGGGGGGGGGGGGGGGGGGGGGGGGGGGGGGGEGGGGGGGGGGGGGGGGGGGGGGGGGGGGGGGGGGGGGGGGGGGGGGGGGGGGGGGGGGGGGGGGGGGGGGGGGGGGGGGGGGGGGCGGGGGGGGGGGGGGGGGGGGGGGGGGFGGGGGFGGFFGFFGFFFFFFFFFFFDFFFFFFFFFFFFFFFFFFFFFFFDFFF@?FFFFFFB?BF<)4?A>AA?B??0:?>>FFFFAA(18)(4(8807:?2:<?FF
@M03461:520:000000000-LPCRK:1:1101:14889:1774 2:N:0:TTGCAACG+CAGAACTG
AAACTTTAATAAATCTTTCACGGATTTGCTCCCGTCGGAGTTAGCACAATCCGCTGCCGGGTTTTAACCCGACAGCAGTGACCTGTTTGAGCGAGAATTACTCGTCTTCCAGTTCGATGTTGATACCCAGCGAACGAATCTCTTTCAACAATACGTTGAAGGATTCTGGCATGCCCGGCTCCATCTGATGGTTGCCGTCCACGATGTTTTTATACATCTTGGTACGACCGTTCACGTCATCAGACTTAACGGTGAGCATTTCCTGCAGCTCGACATGCTGAGGC
+
GGGGGGGGGGGGGGGGGGGGGGGGGGGGGGGGGGGGGGGGGGGGGGGGGGGGGGGGGGGGGGGCGGGGGGGGGGGGGGGGGGGGGGGGGGGGGGGGGGGGGGGGGGGGGGGGGGGGGGGGGGGGGGDGGGGCGGGGGGGGGGGGGGGGGEGGGGGEGGGGGGFFGGGCGFGGGGGGFCDDGGFGGFFGFFGFFAFFFFFFFFFFFFFFFFFFFFFFFFFEEFFFFFF>B@FFFFF?:?F?FAFFDDFFFF?B?6?FBFFFFFA24::02??0(4,8>?<A<B:(
@M03461:520:000000000-LPCRK:1:1101:13975:1775 2:N:0:TTGCAACG+CAGAACTG
AAACTTTAATAAATCTTTCACGGATTTGCTCCCGTCGGAGTTAGCACAATCCGCTGCCGGGTTTTAACCCGACAGCAGTGACCTGTTTGAGCGAGAATTACTCGTCTTCCAGTTCGATGTTGATACCCAGCGAACGAATCTCTTTCAACAATACGTTGAAGGATTCTGGCATGCCCGGCTCCATCTGATGGTTGCCGTCCACGATGTTTTTATACATCTTGGTACGACCGTTCACGTCATCAGACTTAACGGTGAGCATTTCCTGCAATTTAAATCGCTGAGGC
+
GGGGGGGGGGGGGGGGGGGGGGGGGGGGGGGGGGGGGGGGGGGGGGGGGGGGGGGGGGGGGGGEGGGGGGGGGGGGGGGGGGGGGGGGGGGGGGGGGGGGGGGGGGGGGGGGGGGGDGGGGGGGGGGGF8EGGGGGGGGGGGGGGGGGAFGGGGGGGGGAFGGGGGGGGGGGGGGGFCDDCGFGGFFGFFGFFFFFFFFFFFE9FFFFF5FFFFFFFFFFFFEFFFFB9BF??:AF:1?FF2<?FFFABB:>?BBBFA)2<>24<BB<AD>9<9AB::BF(41-
@M03461:520:000000000-LPCRK:1:1101:7940:1782 2:N:0:TTGCAACG+CAGAACTG
AAACTTTAATAAATCTTTCACGGATTTGCTCCCGTCGGAGTTAGCACAATCCGCTGCCGGGTTTTAACCCGACAGCAGTGACCTGTTTGAGCGAGAATTACTCGTCTTCCAGTTCGATGTTGATACCCAGCGAACGAATCTCTTTCAACAATACGTTGAAGGATTCTGGCATGCCCGGCTCCATCTGATGGTTGCCGTCCACGATGTTTTTATACATCTTGGTACGACCGTTCACGTCATCAGACTTAACGGTGAGCATTTCCTGCAAGGGATTAAGCTGAGGT
+
GGGGGGGGGGGGGGGGGGGGGGGGGGGGGGGGGGGGGGGGEGCGGGGGGGGGGGGGGGGGGGEGGGGGGGGGGDEGGGGGGGGGGGGGGGGGGGGGGGGGGGGGGGGGFFFGGGGGGGGGGGGGGGGGGGGGGGGGGGGGGGGGGGGGGGGGGGGGGGGFGGGGGGGGGGGGGGCFEEGCGGFGGFFGFFCFFEFADFFFDFA@FFFFFFFFEFFCFFEEFFFFFDFFBBFFFFFFF1(49247:BFF<<(4:??0>AFD2<6<<?7>>0<02?B9)992?FF(
@M03461:520:000000000-LPCRK:1:1101:16830:1803 2:N:0:TTGCAACG+CAGAACTG
AAACTTTAATAAATCTTTCACGGATTTGCTCCCGTCGGAGTTAGCACAATCCGCTGCCGGGTTTTAACCCGACAGCAGTGACCTGTTTGAGCGAGAATTACTCGTCTTCCAGTTCGATGTTGATACCCAGCGAACGAATCTCTTTCAACAATACGTTGAAGGATTCTGGCATGCCCGGCTCCATCTGATGGTTGCCGTCCACGATGTTTTTATACATCTTGGTACGACCGTTCACGTCATCAGACTTAACGGTGGGCATTTCCTGCAACCGCGCTAGCTGAGGG
+
GGGGGGGGGGGGGGGGGGGGGGGFGGGGGGGGGGGGGGGGGGGGGGGGGGGGGGDGGGGGGFGGGGGGGGGGGDGGGGGGGGGGGGGGGGGGGGGGGGGGGGGGGGGGGGGGGGGGGGGGGGGGGGGGGGGGDEGGGGGGGGGGGGGGGGGGGGGGGGGGGGGGGGGGGGGGGGFGFGGDGGFGGFFGFFGFFAFFFFFFFFFFFFFFFFFFFFFFFFFFFFFFFF?BFFFFFFB?:BFFFF?<BF9A<<:04:>FFF?FFAF)443<4((-4>FFB(..<??(
@M03461:520:000000000-LPCRK:1:1101:13940:1812 2:N:0:TTGCAACG+CAGAACTG
AAACTTTAATAAATCTTTCACGGATTTGCTCCCGTCGGAGTTAGCACAATCCGCTGCCGGGTTTTAACCCGACAGCAGTGACCTGTTTGAGCGAGAATTACTCGTCTTCCAGTTCGATGTTGATACCCAGCGAACGAATCTCTTTCAACAATACGTTGAAGGATTCTGGCATGCCCGGCTCCATCTGATGGTTGCCGTCCACGATGTTTTTATACATCTTGGTACGACCGTTCACGTCATCAGACTTAACGGTGAGCATTTCCTGCACCTAAGACAGCTGAGGC
+
GGGGGGGGGGGGGGGGGGGGGGGGGGGGGGGGGGGGGGGGGGGGGGGGGGGGGGGGGGGGGGGDGGGGGGGGGGGGGGGGGGGGGGGGGGGGGGGGG<FGGGGDGGGFGGGGFGGGDGGGGGGGGGGGGGGGGGGGGGGGGGGGGGGGGGGGGGGGGGGGGGGGGGGGGGGGFGGGF5CCDGFGGFFGFFGFFEBFFDFFFFFF>6);@FFAEFEFFFFFFFFFF616@>FFBFB1?BF7BBF?>D<AA)39<?FFFA?FFBAABB1(.(.5.5?01:7246<(
@M03461:520:000000000-LPCRK:1:1101:9167:1817 2:N:0:TTGCAACG+CAGAACTG
AAACTTTAATAAATCTTTCACGGATTTGCTCCCGTCGGAGTTAGCACAATCCGCTGCCGGGTTTTAACCCGACAGCAGTGACCTGTTTGAGCGAGAATTACTCGTCTTCTAGTTCGATGTTGATACCCAGCGAACGAATCTCTTTCAACAATACGTTGAAGGATTCTGGCATGCCCGGCTCCATCTGATGGTTGCCGTCCACGATGTTTTTATACATCTTGGTACGACCGTTCACGTCATCAGACTTAACGGTGAGCATTTCCTGCAGGATATAGCGCTGAGGG
+
GGDGGGGGGGGGGGGGGGGGGGGGGGGGGGGGGGGGGGGGGGGGGGGGGGGGGGGGGGGGGGGGGGGGGGGGGGGGGGGGGGGGGGGGGGGGGGGGGGGGGGGGGGGGF@FGGGGGGGGGGGGGGGGGGGGGGGGGGGGGGCFGGGGGGGGGGGGGGGGGGGGGGCGGGGGGGGGGFGGGGGFGGFFGFFGFFEFFFFFFFFFFFFFFFFFFFEFFFFEFFFEFFFFFFFFFFFAFFFFFF98<>?BF)46>B:?B:><DA<9A4?14:3:2<AAAFFFFFFB(
@M03461:520:000000000-LPCRK:1:1101:15243:1823 2:N:0:TTGCAACG+CAGAACTG
AAACTTTAATAAATCTTTCACGGATTTGCTCCCGTCGGAGTTAGCACAATCCGCTGCCGGGTTTTAACCCGACAGCAGTGACCTGTTTGAGCGAGAATTACTCGTCTTCCAGTTCGATGTTGATACCCAGCGAACGAATCTCTTTCAACAATACGTTGAAGGATTCTGGCATGCCCGGCTCCATCTGATGGTTGCCGTCCACGATGTTTTTATACATCTTGGTACGACCGTTCACGTCATCAGACTTAACGGTGAGCATTTCCTGCAGGTGTAGTGGCTGAGAG
+
GGGGGGGGGGGGGGGGGGGGGGGGGGGGGGGGGGGGGGGGGGGGGGGGGGGGGGGGGGGGGGGGGGGGGGGGGGGGGGGGGGGGGGGGGGGGGGGGGGGGGGGGGGGGGGGGGGGGGGGGGGGGGGGGGGGGGGGGGGGGGGGGGGGGGGGGGGGGGGGGGGGGGGGFGGGGGGGGFGGGGGFGGFFGFFDFF4@FFFFF?EE=FFFFFFFFFF?6;CFFFFE?C17@BFFFB?FFFF:<6<2,3:<BFFF6<6?<BB?FFFFFFFF?0(:A79<:?F0(,8:2
@M03461:520:000000000-LPCRK:1:1101:20921:1850 2:N:0:TTGCAACG+CAGAACTG
CTTTAATAAATCTTTCACGGATTTGCTCCCGTCGGAGTTAGCACAATCCGCTGCCGGGTTTTAACCCGACAGCAGTGACCTGTTTGAGCGAGAATTACTCGTCTTCCAGTTCGATGTTGATACCCAGCGAACGAATCTCTTTCAACAATACGTTGAAGGATTCTGGCATGCCCGGCTCCATCTGATGGTTGCCGTCCACGATGTTTTTATACATCTTGGTACGACCGTTCACGTCATCAGACTTAACGGTGAGCATTTCCTGCAGATCATGATGCTGAGGG
+
FGGGGGGGGGGGGGGGGGGG@FGGGGGGGGGGGGGGGEGEGGGGGGGGGGGGGGGGGGGGCFFFGGGGGGGGGGFGGGGGGGGGGGGGGGGGGGFGGGGGGGGGFGGGGFFGGFGGGGGGGGGGGGGGGGGGGGEGGGGGGGGGGGGGGAFGFGGFGGGGGGGGGGGGGGGGGFGGCGGFGGFFGFFCFFEDFFFFFFFF@FFFFF;FFCCFF6C?EFFFCEF;@FFFFFBB?BFBBFB<<?:ABAF?>:3:<BFDF4:AAAFBF)3>0)6<A<B<>)31(
@M03461:520:000000000-LPCRK:1:1101:11633:1858 2:N:0:TTGCAACG+CAGAACTG
AAACTTTAATAAATCTTTCACGGATTTGCTCCCGTCGGAGTTAGCACAATCCGCTGCCGGGTTTTAACCCGACAGCAGTGACCTGTTTGAGCGAGAATTACTCGTCTTCCAGTTCGATGTTGATACCCAGCGAACGAATCTCTTTCAACAATACGTTGAAGGATTCTGGCATGCCCGGCTCCATCTGATGGTTGCCGTCCACGATGTTTTTATACATCTTGGTACGACCGTTCACGTCATCAGACTTAACGGTGAGCATTTCCTGCATTAAAAAAAGCTGAGGT
+
GGGGGGGGGGGGGGGGGGGGGGGGGGGGGGGGGGGGGGGGGGGGGGGGGGGGGGGGGGGGGGGGGGGGGGGGGGGGGGGGGGGGGGGGGGGGGGGGGGGGGGGGGGGGGGGGGGGGGGGGGGGGGGGGGGGGGGGGGGGGFFGGGGFCGGGGGGGGGGGGGEGGGGGFGGGGGGGGFDDGGGAFGFFFFFGFFFBAEDFFFFE@FDFC:FFACEFFFF?EFFFEFFDF@B??B7<6<FFFFA??>BADBF?BB?:2:A?44<:AFFB<44:A<B-7233:)4:(
@M03461:520:000000000-LPCRK:1:1101:10948:1889 2:N:0:TTGCAACG+CAGAACTG
CTTTAATAAATCTTTCACGGATTTGCTCCCGTCGGAGTTAGCACAATCCGCTGCTGGGTTTTAACCCGACAGCAGTGACCTGTTTGAGCGAGAATTACTCGTCTTCCAGTTCGATGTTGATACGCAGCGAACGAATCTCTTTCAACAATACGTTGAAGGATTCTGGCATGCTCGGCTCCATCTGATGGTTGCCGTCCACGATGTTTTTATACATCTTGGTACGACCGTTCACGTCTTCAGACTTAACGGTGAGCATTTCCTGCAATCCACGATCCTGAGGC
+
FC,<@,<,E<<,CFFFC<,,@F:FFGA,,9FGE6FF+8,<FF,<F8,CF@@F7@,6,,CF,,C66FEF+>+8F,:E<,5FAGFDE<,?F4+4+@F,5EFGGGD8BFG9<,94+,CFBGDAFC;+4+6>E7BE8+63>DED:ED;CCG8@DF6E,@4DA63:7+@DFGFG,,,2<*7*@94FFF6+1+39CEFBEF49>EB>>B0+1.)..57+;11<?*7)<(,62;<@;@)(4(((-..)8:A>AB:>?(81543:9A<4<:.)442).,-((()-)((-
@M03461:520:000000000-LPCRK:1:1101:20956:1900 2:N:0:TTGCAACG+CAGAACTG
CTTTAATAAATCTTTCACGGATTTGCTCCCGTCGGAGTTAGCACAATCCGCTGCCGGGTTTTAACCCGACAGCAGTGACCTGTTTGAGCGAGAATTACTCGTCTTCCAGTTCGATGTTGATACCCAGCGAACGAATCTCTTTCAACAATACGTTGAAGGATTCTGGCATGCCCGGCTCCATCTGATGGTTGCCGTCCACGATGTTTTTATACATCTTGGTACGACCGTTCACGTCATCAGACTTAACGGTGAGCATTTCCTGCAACGTTCAAAGCTGAGGG
+
FGGGGGGGGGGGGGGGGGGG@FGGGGFGGGGGGGDGGGGGGGGGGGGGGGGGGGGGGGGGCFGGGGGGGGGGGGGGGGGGGGGGGGGGGGGGEGGGGGGGGGGGGGGGGGGGGFGGGGGGGDGGGGGGGGGGGGGGGGGGGDGGGGGGGGGGGGGFFGFGGGGGGGGGGGGGGFGGDGGFGGCFGFFGFFFFF>@FFDFEFFFFFF4F4CEFF:A?CF4@C<0;@>@@:BFFF7:07A9BFF:A)44:9??B:02>>>FFDF:0<)4:,3><4:?BF?21(
@M03461:520:000000000-LPCRK:1:1101:13919:1904 2:N:0:TTGCAACG+CAGAACTG
AAACTTTAATAAATCTTTCACGGATTTGCTCCCGTCGGAGTTAGCACAATCCGCTGCCGGGTTTTAACCCGACAGCAGTGACCTGTTTGAGCGAGAATTACTCGTCTTCCAGTTCGATGTTGATACCCAGCGAACGAATCTCTTTCAACAATACGTTGAAGGATTCTGGCATGCCCGGCTCCATCTGATGGTTGCCGTCCACGATGTTTTTATACATCTTGGTACGACCGTTCACGTCATCAGACTTAACGGTGAGCATTTCCTGCATAGATTTGAGCTGAGGG
+
GGGGGGGGGGGGGGGGGGGGGGGGGGGGGGGGGGGGGGGGGGGGGGGGGGGGGGGGGGGGGGGGGGGGGGGGGGGGGGGGFGGGGGGGGGGGGGGGGGGGGGGGGGGGGGGGGGGGGGGGGGGGGGGGGGGGGGGGGGGGGGGGGGGFGGGGGGGGGGGDFEGGGGGGGFGGGGGGFGGGGGFGGFFGFFGFFFFAD@BFFFF@?@FFFFF:<EFFFFFFFFEFEF(79@@:1,)43???DAF<?F<9241363((42454<BA)4:A>2):>BAF6:2:FB<,
@M03461:520:000000000-LPCRK:1:1101:7569:1936 2:N:0:TTGCAACG+CAGAACTT
AAACTTTAATAAATCTTTCACGGATTTGCTCCCGTCGGAGTTAGCACAATCCGCTGCCGGGTTTTAACCCGACAGCAGTGACCTGTTTGAGCGAGAATTACTCGTCTTCCAGTTCGATGTTGATACCCAGCGTACGAATCTCTTTCAACAATACGTTGAAGGATTCTGGCATCCCCGGCGCCATCGGATGGTTGCCGTCCACGATGCTTTTATACTTCTTGGTACGACCGTTCACTTCATCATACTTAACGGTGAGCATTTCCTGCACGTCCCCTAGCTGAGGG
+
,EEF,,C9@EE9CEEEGAFDCEE@CFGGGGCF,@EFGCGD@8CCFEGGGGFGGGEGGEFEF6B@@FGGFGGD@FCFGFF,AEFC=EFF85DCEF:+=EEAFA,8ABF7EEEFGGGGGGCFGGDGCEE@F?@E+6B=EFFG,EFF>,>EFG?,@8@,@8@7E8C99CCE777,,4,@>9***33:D)/*2):AC)(8)/=>?8B9F0)/+:*19).+31?)/6=?F<:99>:0(.-).3:)))).)-)664191:(((.44)).).5(5<((4:0714()..(8(
@M03461:520:000000000-LPCRK:1:1101:13122:1956 2:N:0:TTGCAACG+CAGAACTG
AAACTTTAATAAATCTTTCACGGATTTGCTCCCGTCGGAGTTAGCACAATCCGCTGCCGGGTTTTAACCCGACAGCAGTGACCTGTTTGAGCGAGAATTACTCGTCTTCCAGTTCGATGTTGATACCCAGCGAACGAATCTCTTTCAACAATACGTTGAAGGATTCTGGCATGCCCGGCTCCATCTGATGGTTGCCGTCCACGATGTTTTTATACATCTTGGTACGACCGTTCACGTCATCAGACTTAACGGTGAGCATTTCCTGCAAACCCACCAGCTGAGGG
+
GGGGGGGGGGGGGGGGGGGGGGGGGGGGGGGGGGGGGGGGGGGGGGGGGGGGGGGGGGGGGGGGGGGGGGGGGGGGGGGGGGGGGGGGGGGGGGGGGGGGGGGGGGGGGGGGGGGGGGGGGGGGGGFGGGGGGGGGGGGGGGGGGGGGGGGGGGGGGGGGGGGFGFGGGGGGDGFGEEGGGGFGGFFDFFGFFFFFFFEFFFFBF?F7AFFFEFFFFFFEFFFFF?06@BF?B?FFB?FFFF?2:BBFFFFF??B??F?B<AFFFFFFF(43?B??<:7?4?:(
@M03461:520:000000000-LPCRK:1:1101:14657:1965 2:N:0:TTGCAACG+CAGAACTG
AAACTTTAATAAATCTTTCACGGATTTGCTCCCGTCGGAGTTAGCACAATCCGCTGCCGGGTTTTAACCCGACAGCAGTGACCTGTTTGAGCGAGAATTACTCGTCTTCCAGTTCGATGTTGATACCCAGCGAACGAATCTCTTTCAACAATACGTTGAAGGATTCTGGCATGCCCGGCTCCATCTGATGGTTGCCGTCCACGATGTTTTTATACATCTTGGTACGACCGTTCACGTCATCAGACTTAACGGTGAGCATTTCCTGCAGGGGAATACGCTGAGGC
+
GGGGGGGGGGGGGGGGGGGGGGGGGGGGGGGGGGGGGGGGGGGGGGGGGGGGGGGGDFGGGGGGGGGGGGGGGGGGGGGGGGGGGGGGGGGGGGGGGGGGGGGGGGGGGGGGGGGGGGGGGGGGGGGGGGGEGGGGGGGGGGGGGGGGGGFGGGGFGFFFFGGGFGGGGGGGGF?CEEGGGGFGGFFFFFGFFADFDFFFFFFFFFFFFFFFCFE63:?CEFFEFD?B;>?BFFFFFFFFFFF<:FFFFB601-::0<?ABD>2<::0<>FF?:?9<<(3904(
@M03461:520:000000000-LPCRK:1:1101:22741:1989 2:N:0:TTGCAACG+CAGAACTG
AAACTTTAATAAATCTTTCACGGATTTGCTCCCGTCGGAGTTAGCACAATCCGCTGCCGGGTTTTAACCCGACAGCAGTGACCTGTTTGAGCGAGAATTACTCGTCTTCCAGTTCGATGTTGATACCCAGCGAACGAATCTCTTTCAACAATACGTTGAAGGATTCTGGCATGCCCGGCTCCATCTGATGGTTGCCGTCCACGATGTTTTTATACATCTCGGTACGACCGTTCACGTCATCAGACTTAACGGTGAGCATTTCCTGCATCTTTACCAGCTGAGGT
+
GGEFGGGGGGGGGGGGGGGGGGGE@FFGGGGGGGGGGGGGGGGGGGGGGGGGGGGGGGGGGGGGGGGGGGGGGGGGGGGGGGGGGGGGGGGGGGGGGGGGGGGGGGGGGGGGGGGGGGGGGGGGGGGGGGGGGGGGGGGGGGGGGGGGGGGGGGGGGGGGGGGGGGGGGGGGGGGGFGGGGDFGGFFGFFGFFFFFFFFFFFFFFFF7=FFFFFFFFFFFFFFF@?0;B>?FFFFFB:87<4<4:?4:<AB6<?B6><226)<BFF7AFFBFFFFBBFF:B064
@M03461:520:000000000-LPCRK:1:1101:19804:2018 2:N:0:TTGCAACG+CAGAACTG
CTTTAATAAATCTTTCACGGATTTGCTCCCGTCGGAGTTAGCACAATCCGCTGCCGGGTTTTAACCCGACAGCAGTGACCTGTTTGAGCGAGAATTACTCGTCTTCCAGTTCGATGTTGATACCCAGCGAACGAATCTCTTTCAACAATACGTTGAAGGATTCTGGCATGCCCGGCTCCATCTGATGGTTGCCGTCCACGATGTTTTTATACATCTTGGTACGACCGTTCACGTCATCAGACTTAACGGTGAGCCTTTCCTGCACCACGTTTGGCTGAGGA
+
FGGGGGGGGGGGGGGGGGGGGGGGGGGGGGGGGGGGGGGGGGGGGGGGGGGGGGGGGGGGDGGGGGGGGGGGGGGGGGGGGGGGGGGGGGGGGGGGGGGGGGGGGGGGGGGGGGFGGGGGGGGGGGGGGGGGGGGGGGGGGGGGGGGGGGGGCGGGAFGGFGGGGGGGGGGFGDEGGGGFGGFFGFFGFFFDFBDFFFFFFFDF6FAFFFFFFFFFFFFFFF?DFFFFFFFFFFFF?DA2<B?9924:04<?F?0(54<<BF0,43::B?<B0602:BBF,
@M03461:520:000000000-LPCRK:1:1101:11136:2020 2:N:0:TTGCAACG+CAGAACTG
AAACTTTAATAAATCTTTCACGGATTTGCTCCCGTCGGAGTTAGCACAATCCGCTGCCGGGTTTTAACCCGACAGCAGTGACCTGTTTGAGCGAGGATTACTCGTCTTCCAGTTCGATGTTGATACCCAGCGAACGAATCTCTTTCAACAATACGTTGAAGGATTCTGGCATGCCCGGCTCCATCTGATGGTTGCCGTCCACGATGTTTTTATACATCTTGGTACGACCGTTCACGTCATCAGACTTACAGGTGAGCATTTCCTGCACCACTCTTCGCTGCGGG
+
GG@FGGGGGGGGGGGGGGGGGGGGGGGGGGGGGGGGGGGGGGGGGGGGGGGGGGGGGGGGGGGGGGGGGGGGGGGGGGGGGGGGGGGGGGGGGGGGGGGGGGGGGGGGGGGGGGGGFGGGGGGGGF@FGGGGGGGGGGGGGGGGGGGGGGGGEFGGDFGGG??FFFCGGGGGGGCFFGGGGGFGGFFGFFDFFDBBBDFFF@A;A@FFFAFFC<CC8AE<C*7)<;0990::??F02<??AF<?B76A4)2:2893:FBFB<<A>B:(4:6(()6:?F(1(46(
@M03461:520:000000000-LPCRK:1:1101:9625:2040 2:N:0:TTGCAACG+CAGAACTG
AAACTTTAATAAATCTTTCACGGATTTGCTCCCGTCGGAGTTAGCACAATCCGCTGCCGGGTTTTAACCCGACAGCAGTGACCTGTTTGAGCGAGAATTACTCGTCTTCCAGTTCGATGTTGATACCCAGCGAACGAATCTCTTTCAACAATACGTTGAAGGATTCTGGCATGCCCGGCTCCATCTGATGGTTGCCGTCCACGATGTTTTTATACATCTTGGTACGACCGTTCACGTCATCAGACTTAACGGTGAGCATTTCCTGCAGCATATCGCGCTGAGGG
+
GGCGGGGGGGGGGGGGGGGGGGGGGGGGGGGGGGGGGGGGGGGGGGGGGGGGGGGGGGGGGGGGGGGGGGGGGGGGGGGGGGGGGGGGGGGGGGGGGGGGGGGGGGGGGGGGGGGGGGGGGGGGGGGGGGGGGGGGGGGGGGGGGGGFGFGGGGGGGGGGGGGGGGGGGGGGGFGGFGGGDGFGGFFDFFGFFFFFFFFFFFFFFDAFFFFFFFFFFFCEEFF?E?DFFFFFFFFFBFFB<428:DADFF?;:(4??FFFADBFFFB:?FFFA2(.,6>9B::(
@M03461:520:000000000-LPCRK:1:1101:13208:2045 2:N:0:TTGCAACG+CAGAACTG
AAACTTTAATAAATCTTTCACGGATTTGCTCCCGTCGGAGTTAGCACAATCCGCTGCCGGGTTTTAACCCGACAGCAGTGACCTGTTTGAGCGAGAATTACTCGTCTTCCAGTTCGATGTTGATACCCAGCGAACGAATCTCTTTCAACAATACGTTGAAGGATTCTGGCATGCCCGGCTCCATCTGATGGTTGCCGTCCACGATGTTTTTATACATCTTGGTACGACCGTTCACGTCATCAGACTTAACGGTGAGCATTTCCTGCAGTATCAATAGCTGAGGG
+
GGGGGGGGGGGGGGGGGGGGGGGGGGGGGGGGGGGGGGGGGGGGGGGGGGGGGGGGGGGGGGGGGGGGGGGGGGGGGGGGGGGGGGGGGGGGGGGGGGGGGGGGGGGGGGGGFGGGGGGGGGGGGGGGGGGGGGGGGGGGGGGGGGGGGGGGGGGGGGGGGGCGGGGGFGGGGGGGFEDDGGFGGFFGFFGFFFFFFFFFFFFFF@F8AFFFFFFFFFF?CFEFFD<BFFFFF?A?BFBFFABFF75AFF?>FF?B:AFFADBAAFFFA9:AD4>BA<46<BF:
@M03461:520:000000000-LPCRK:1:1101:21787:2064 2:N:0:TTGCAACG+CAGAACTG
AAACTTTAATAAATCTTTCACGGATTTGCTCCCGTCGGAGTTAGCACAATCCGCTGCCGGGTTTTAACCCGACAGCAGTGACCTGTTTGAGCGAGAATTACTCGTCTTCCAGTTCGATGTTGATACCCAGCGAACGAATCTCTTTCAACAATACGTTGAAGGATTCTGGCATGCCCGGCTCCATCTGATGGTTGCCGTCCACGATGTTTTTATACATCTTGGTACGACCGTTCACGTCATCAGACTTAACGGTGAGCATTTCCTGCATATCCTGACGCTGAGGG
+
GG@FGGGGGGGGGGGGGGGGGGGGEGGGGGGGGGGGGGGGGGGGGGGGGGGGGGGGGFGF>FGGGGGGGGGGGGGGGFGGGGGGGGGGGGGGGGGGGGGGGGGGGGGGGGGGGGFEGGGGGGGGGGGGGGGGGGGGGGGGGGGGGGGGGGGGGGGGG?GGGGFFGFGGGGGGGGCGFEG>DGFGGFFFFF49BDDFFFFF@EE=F?FACFFFF?CA7A76<=@EF60:9>F?F74?B<?FFFFBFBA<4<?080:BFFBFFFD24>:62:BFF><?0:?69:<(
@M03461:520:000000000-LPCRK:1:1101:8701:2068 2:N:0:TTGCAACG+CAGAACTG
AAACTTTAATAAATCTTTCACGGATTTGCTCCCGTCGGAGTTAGCACAATCCGCTGCCGGGTTTTAACCCGACAGCAGTGACCTGTTTGAGCGAGAATTACTCGTCTTCCAGTTCGATGTTGATACCCAGCGAACGAATCTCTTTCAACAATACGTTGAAGGATTCTGGCATGCCCGGCTCCATCTGATGGTTGCCGTCCACGATGTTTTTATACATCTTGGTACGACCGTTCACGTCATCAGACTTAACGGTGAGCATTTCCTGCACGCCGACACGCTGAGGG
+
GGGGGGGGGGGGGGGGGGGGGGGGGGGGGGGGGGGGGGGGGGGGGGGGGGGGGGGGGGGGGGGGGGGGGGGGGGGGGFGGGGGGGGGGGGGGGGGGGGGGGGGGGGGGGGGGGGGGCGGGGGGGGGGGGGGGGGGGGGGGGGGGGGGGGGGCFGEFDFCGGGGGFGGGGGGGGGGFEGGCGGFGGFFGFFGFF>BFBDF>@FF@FFFFFFFFEEFFFFFEEFAFFFFFBFFFF>DFBF?FFA???BFBB6:>F?F<7AFF>FAAFF?FFB0;>>F9(341,.2(
@M03461:520:000000000-LPCRK:1:1101:11355:2072 2:N:0:TTGCAACG+CAGAACTG
AAACTTTTATAAATCTTTCACGGATTTGCTCCCGTCGGAGTTAGCACAATCCGCTGCCGGGTTTTAACCCGACAGCAGTGACCTGTTTGAGCGAGAATTACTCGTCTTCCAGTTCGATGTTGATACCCAGCGAACGAATCTCTTTCAACAATACGTTGAAGGATTCTGGCATGCCCGGCTCCATCTGATGGTTGCCGTCCACGATGTTTTTATACATCTTGGTACGACCGTTCACGTCATCAGACTTAACGGTGAGCATTTCCTGCATTATATTCTGCTGAGGG
+
GG<FGGGGGGGGGGGGGGGGGGGGGGGGGGGGGGGGGGGGGGGGGGGGGGGGGGGGGGGGGGGGGGGGGGGGGGGGGGGGGGGGGGGGGGGGGGGGGGGGGGGGGGGGGGGGGGGGGGGGGGGGGGGGGGGGGGGGGGGGGGGGGGGGGGGGGGGGGGGGGGGGGGGGGGGGGGGGFGGGGGFGGFFGFFGFFFFFFFFFFEFFFFFFFFFFFECFFFFEFFAEFFFB69<BFFD?FFFFFFFFFFBFFAFFF:??:AFBFBFAAFFAAFFFF))-.4<:>F?(
@M03461:520:000000000-LPCRK:1:1101:15867:2096 2:N:0:TTGCAACG+CAGAACTG
AAACTTTAATAAATCTTTCACGGATTTGCTCCCGTCGGAGTTAGCACAATCCGCTGCCGGGTTTTAACCCGACAGCAGTGACCTGTTTGAGCGAGAATTACTCGTCTTCCAGTTCGATGTTGATACCCAGCGAACGAATCTCTTTCAACAATACGTTGAAGGATTCTGGCATGCCCGGCTCCATCTGATGGTTGCCGTCCACGATGTTTTTATACATCTTGGTACGACCGTTCACGTCATCAGACTTAACGGTGAGCATTTCCTGCATTTCCGCATGCTGAGGG
+
GGGGGGGGGGGGGGGGGGGGGGGGGGGGGFAGGGGGGGGGGGGGGGGGGGGGGGGGDGGDGGDCFDGGGGGGGGGGGGGGGGGGGGFGGGGGGGEGGGGGGGGGGGGCGGG9FFGGFGFGGGGGGGGGGCECCEGGGGGGGFGGGGGGGGCGG6DGGGGGGGDGFGGGGGGGGGFFEEG4DDFGGFF7@AFBFDFFFFF>9=BBFFFAF)=A3C3;:AE3CFFCCFF>F>@?B?A10:??947?2:BADBFB:(:<FAFF)6A<<?(646<41606(24::?B6
@M03461:520:000000000-LPCRK:1:1101:12464:2103 2:N:0:TTGCAACG+CAGAACTG
AAACTTTAATAAATCTTTCACGGATTTGCTCCCGTCGGAGTTAGCACAATCCGCTGCCGGGTTTTAACCCGACAGCAGTGACCTGTTTGAGCGAGAATTACTCGTCTTCCAGTTCGATGTTGATACCCAGCGAACGAATCTCTTTCAACAATACGTTGAAGGATTCTGGCATGCCCGGCTCCATCTGATGGTTGCCGTCCACGATGTTTTTATACATCTTGGTACGACCGTTCACGTCATCAGACTTAACGGTGAGCATTTCCTGCATGTGATCAAGCTGAGGC
+
GGGGGGGGGGGGGGGGGGGGGGGGGGGGGGGGGGGGGGGGGGGGGGGGGGGGGGGGGGGGGGGGGGGGGGGGGGGGGGGGGGGGGGGGGGGGGGGGGGGGGGGGGGGGGGGGGGGGGGGGGGGGGGGGGGGGGGGGGGGGGGGGGGGGGGGGGGGGGGGGGGGGGGGGGGGGGGGGFGGGGGFGGFFGFFCBFEFFB@FFFFFFFFFFFAFFEFFFFFFFFFFEE?6>B@DFBBFFFFFFFFFFBFFFFFBFFFF?FBFA>A94:??A)6).:>B3).5:)14(
@M03461:520:000000000-LPCRK:1:1101:10587:2156 2:N:0:TTGCAACG+CAGAACTG
AAACTTTAATAAATCTTTCACGGATTTGCTCCCGTCGGAGTTAGCACAATCCGCTGCCGGGTTTTAACCCGACAGCAGTGACCTGTTTGAGCGAGAATTACTCGTCTTCCAGTTCGATGTTGATACCCAGCGAACGAATCTCTTTCAACAATACGTTGAAGGATTCTGGCATGCCCGGCTCCATCTGATGGTTGCCGTCTACGATGTTTTTATACATCTTGGTACGACCGTCCACGTCATCAGACTTAACGGTGAGCATTTCCTGCATATCGTTAAGCTGAGGG
+
FE8CCFGF@<F<FGGGFGCGGG7@FCGC<F<<<FC@@+@BBCG<E@F@C@EGGC@CGABFG@F77,<F,A>+7FEGAF?4?F<?F:F?<<FGE@G:+9F<<F,@AF<F;,,949C>,8D4>,E>FG84448CE=3C>8@CDEGGEGCAG9@3<8+@,4333:83EFF75<CA,@4@B7DG>D9:D+++482A8928)05(0*/886F+@58A<<?78CEF?6.))/;9(,6(-,433-81<A27?2)6.420:11(()4>><>2-5(:A264::84<)4:)(((
@M03461:520:000000000-LPCRK:1:1101:18111:2176 2:N:0:TTGCAACG+CAGAACTG
AAACTTTAATAAATCTTTCACGGATTTGCTCCCGTCGGAGTTAGCACAATCCGCTGCCGGGTTTTAACCCGACAGCAGTGACCTGTTTGAGCGAGAACTACTCGTCTTCCAGTTCGATGTTGATACCCAGCGAACGAATCTCTTTCAACAATACGTTGAAGGATTCTGGCATGCCCGGCTCCATCTGATGGTTGCCGTCCACGATGTTTTTATACATCTTGGTACGACCGTTCACGTCATCAGACTTAACGGTGAGCATTTCCTGCAAGGGAGATAGCTGAGGC
+
GGGGGGGGGGGGGGGGGGGGGGGGGGGGGGGGGGGGGGGGGGGGFGGGGGGGGGGGGGGGGGGGGGGGGGGGGGGGGGGGGGGGGGGGGGGGGGGGGGGGGGGGGGGGGGGGGGGGGGGGGGGGGGDFGGGGGGGGGGGGGGGGGGGGGGGGGGGGGGGGGGGGGGGGGGGGGGGGFGGGGGFGGFFGFFGFFFFFFFFFFFFFFFFFCFFFCEEFFFFFFFFFFFFFFFF?FFF<8:?<AA??>BFFFFFFF:???<FFFF2<<724A?F6?B?29<DFFF:(
@M03461:520:000000000-LPCRK:1:1101:16467:2181 2:N:0:TTGCAACG+CAGAACTG
AAACTTTAATAAATCTTTCACGGATTTGCTCCCGTCGGAGTTAGCACAATCCGCTGCCGGGTTTTAACCCGACAGCAGTGACCTGTTTGAGCGAGAATTACTCGTCTTCCAGTTCGATGTTGATACCCAGCGAACGAATCTCTTTCAACAATACGTTGAAGGATTCTGGCATGCCCGGCTCCATCTGATGGTTGCCGTCCACGATGTTTTTATACATCTTGGTACGACCGTTCACGTCATCAGACTTAACGGTGAGCATTTCCTGCATTGCCTCAAGCTGAGGG
+
EFDFF9CEGGCGGFGGG<FGGGGGEGGGFCACCFGDEEEGGFFGFFFFGFGGGGEGCFGCE@:@FFGGFFFCDGEDFGFGGFG<FGGGFGFGGGGGGFAEGGGGFGGGDGGGFGGGGGGGGFGDGGG8>=FEGGGEGGGD=EAFGCCCFFFGC8DDF?F;EGEFGFGFFGGFD6CF5ED99*9C89BCFFC?FE=482?2@=?58(281)=FC6<FAAEFC=EFF00171(43,414,41944),,)).)(,3:(457?4)626.(,6).42.4?2<).8)8::
@M03461:520:000000000-LPCRK:1:1101:8006:2183 2:N:0:TTGCAACG+CAGAACTG
AAACTTTAATAAATCTTTCACGGATTTGCTCCCGTCGGAGTTAGCACAATCCGCTGCCGGGTTTTAACCCGACAGCAGTGACCTGTTTGAGCGAGAATTACTCGTCTTCCAGTTCGATGTTGATACCCAGCGAACGAATCTCTTTCAACAATACGTTGAAGGATTCTGGCATGCCCGGCTCCATCTGATGGTTGCCGTCCACGATGTTTTTATACATCTTGGTACGACCGTTCACGTCATCAGACTTAACGGTGAGCATTTCCTGCAGGGTTGAACGCTGAGGG
+
GGGGGGGGGGGGGGGGGGGGGGGGGGGGGGGGGGGGGGGGGGGGGGGGGGGGGGGGGGGGGGGGGGGGGGGGGGGGGGGGGGGGGGGGGGGGGGGGGGGGGGGGGGGGGGGGGGGGGGGGGGGGGGGGGGGGGGGGGGGGGGGGGGGGGGGGGGGGGGGGGFGGGGGGGGFCCGFGFGG4;DFFGFFGFFFFFFFFADFFFFEFFFFFFFFFC6?AFFFFEFFFF?DFB>FBB?<::<0:AD?BDFFFAF:>F::?FABAAAFAA?:??><?>0)4?60((43(
@M03461:520:000000000-LPCRK:1:1101:18164:2240 2:N:0:TTGCAACG+CAGAACTG
AAACTTTAATAAATCTTTCACGGATTTGCTCCCGTCGGAGTTAGCACAATCCGCTGCCGGGTTTTAACCCGACAGCAGTGACCTGTTTGAGCGAGAATTACTCGTCTTCCAGTTCGATGTCGATACCCAGCGAACGAATCTCTTTCAACAATACGTTGAAGGATTCTGGCATGCCCGGCTCCATCTGATGGTTGCCGTCCACGATGTTTTTATACATCTTGGTACGACCGTTCACGTCATCAGACTTAACGGTGAGCATTTCCTGCAGCAGTACAAGCTGAGGG
+
GGGGGFGGGGGGGGGFGGGFGGG@EGGGGGGFEGGGGGGGGGGGGGGGGGGGGGGGGFGGG@FFGGGGGGGGGGGGGGGGGGGGGGGGGFFCFGGGGGGGGGGG@FGGGGGGGGGEGGGGGGGGEEGGGGGGGGGGGGGGGGGGGGFGGFGFCFFC@FDEEFGGGDFGGGGFGGGGE7DDDGFFG>FGFFGFFADFF>D@DEFFF7AFFFFFCEFFFFCEFFFFFD603;?<<:<B?B?:FF<?:?9<<<B>::2??2?FF>BB27703?<9>4)-5())5((3
@M03461:520:000000000-LPCRK:1:1101:19854:2243 2:N:0:TTGCAACG+CAGAACTG
CTTTAATAAATCTTTCACGGATTTGCTCCCGTCGGAGTTAGCACAATCCGCTGCCGGGTTTTAACCCGACAGCAGTGACCTGTTTGAGCGAGAATTACTCGTCTTCCAGTTCGATGTTGATACCCAGCGAACGAATCTCTTTCAACAATACGTTGAAGGATTCTGGCATGCCCGGCTCCATCTGATGGTTGCCGTCCACGATGTTTTTATACATCTTGGTACGACCGTTCACGTCATCAGACTTAACGGTGAGCATTTCCTGCAGAAGGGAGTGCTGAGGG
+
FGGGGGGGGGGGGGGGGGGGGGGGFGGGGGGGGGGGGGGGGGGGGGGGGGGGEGGGGGGGEGGGGGGGGGGGGGGGGGGGGGGGGGGGGGGGGGGGGGGGGGGGGGGGGGGGGGGGGGGGGFFEGGGGGGGGGGGGGGGGGGGGGGGGFGGGGGGGGGGGGGGGGFFGGFGGGEEDDGGFGGFFGFFGFFF>FDFF@FFFFFFFFFFFFEFFFCFEFFFFEF?;BF9<BFFFFFFFFA)5<?BFFFA6BF?F6:<B9<BFFFF??2,.1:?017>F>)40,
@M03461:520:000000000-LPCRK:1:1101:11120:2245 2:N:0:TTGCAACG+CAGAACTG
AAACTTTAATAAATCTTTCACGGATTTGCTCCCGTCGGAGTTAGCACAATCCGCTGCCGGGTTTTAACCCGACAGCAGTGACCTGTTTGAGCGAGAATTACTCGTCTTCCAGTTCGATGTTGATACCCAGCGAACGAATCTCTTTCAACAATACGTTGAAGGATTCTGGCATGCCCGGCTCCATCTGATGGTTGCCGTCCACGATGTTTTTATACATCTTGGTACGACCGTTCACGTCATCAGACTTAACGGTGAGCATTTCCTGCACATGCTAACGCTGAGGT
+
GGAFGGGGGGGGGGGGGGGGGGGGGGGGGGGGGGGGGGGGGGGGGGGGGGGGGGGGGGGGGGGCGGGGGGGGGGGGGGGGGGGGGGGGGGGGGGGGGGGGGGGGGGGGGGGGGGGGGGGGGGGGGGGGGGGGGGGGGGGGGGGGGGGGGGGGGGGGGGGGGGECGGGGGGGGGGGGFGGGGGFGGFFGCFGFFFBFFFFFFFFFFFFFFFFFFFFFFFFFFFFFEFFFFFDFBFFFF60:BFFFFFFFFFF6<BB?BF?><2<<BB:>AAFFFFFFBB:B>?:(
@M03461:520:000000000-LPCRK:1:1101:15127:2248 2:N:0:TTGCAACG+CAGAACTG
AAACTTTAATAAATCTTTCACGGATTTGCTCCCGTCGGAGTTAGCACAATCCGCTGCCGGGTTTTAACCCGACAGCAGTGACCTGTTTGAGCGAGAATTACTCGTCAGCGATGAGATCGGAAGAGCGTCGTGTAGGGAAAGAGTGTTGCAGTTCTGGTGTAGATCTCGGTGGTCGCCGTATCATTAAAAAAAAAAAACACAGATAGTTGTGTCGGTCTACGACGGTGACAGTTGAATGTAATAGACGTTCACGTGTCCACTATATGATTGACCACAGTAACAAA
+
GGGGGGGGGGGGGGGGGGGGGGGGGGGGGGGGGGGGGGGGGGGGGGGGGGGGGGGGGGGGGGG@FGGGGGGGGGGGGGGGGGGGGGGGGGGGGGGGGGGGGGGGGGGGGGGGGGGGFGFGGGGGGGGEGGEGDFGGGGFGGGGFFDEFGGGD;=FFGGGGGFEFFFGGGGGG8?ECEG?C*?FC@FF@=ADEA>6:)/).,.))*)***0074100).).()-((((-))))).).))-))-))))((,,,),((((--,)()))))).),-))(,(.))6)).
@M03461:520:000000000-LPCRK:1:1101:23390:2248 2:N:0:TTGCAACG+CAGAACTG
AAACTTTAATAAATCTTTCACGGATTTGCTCCCGTCGGAGTTAGCACAATCCGCTGCCGGGTTTTAACCCGACAGCAGTGACCTGTTTGAGCGAGAATTACTCGTCTTCCAGTTCGATGTTGATACCCAGCGAACGAATCTCTTTCAACAATACGTTGAAGGATTCTGGCATGCCCGGCTCCATCTGATGGTTGCCGTCCACGATGTTTTTATACATCTTGGTACGACCGTTCACGTCATCAGACTTAACGGTGAGCATTTCCTGCAGTTGTCTCTGCTGAGGC
+
GGGGGGGGGGGGGGGGGGGGGGGGGGGGGGGGGGGGGGGGGGGGGGGGGGGGGGGGGGGGGGGDGGGGGGGGGGGGGGFAFGGGGGGGGGGGGGGGGGGGGGGGGGGGGGGGFGGGGGFGGGGGGGGGGGGGGGGDGGGGFGGGGGGFGFDGGGGGGGGGG6FFFGGGGFGG8?FGEGDGDDAGGFF7BADFFBFFFFFFFFFBFDA1@FFA5))+;FCEFFECFF@@FF6?B0>?????ADFB:,6-59?;:,3:?<?FFFFA2:::<BBA9>ABF22)64:(
@M03461:520:000000000-LPCRK:1:1101:8892:2249 2:N:0:TTGCAACG+CAGAACTG
AAACTTTAATAAATCTTTCACGGATTTGCTCCCGTCGGAGTTAGCACAATCCGCTGCCGGGTTTTAACCCGACAGCAGTGACCTGTTTGAGCGAGAATTACTCGTCTTCCAGTTCGATGTTGATACCCAGCGAACGAATCTCTTTCAACAATACGTTGAAGGATTCTGGCATGCCCGGCTCCATCTGATGGTTGCCGTCCACGATGTTTTTATACATCTTGGTACGACCGTTCACGTCATCAGACTTAACGGTGAGCATTTCCTGCATCTAAAAACGCTGAGGG
+
GGGGGGGGGGGGGGGGGGGGGGGGGGGGGGGGGGGGGGGGGGGGGGGGGGGGGGGGGGGGGGGEGGGGGGGGGGGGGGGGGGGGGGGGGGGGGGGGGGGGGGGGGGGGGGGGGGGGGGGGGGGGGGGGGGGGGGGGGGGGGGGGGGGFGGFFGGGGGGFGGGGGFGGFGGGGGGGGFGGCGGFFGCFGAFGFFEFFFDFFFEF>FF;FFF5FEFFC:ACFCA@?EFFFFBFB::BFF<?:ADFF??>A9A?>BF<B?DF9).6>F?<<AABFBFD:;;8?F?1:
@M03461:520:000000000-LPCRK:1:1101:11164:2263 2:N:0:TTGCAACG+CAGAACTG
AAACTTTAATAAATCTTTCACGGATTTGCTCCCGTCGGAGTTAGCACAATCCGCTGCCGGGTTCTAACCCGACAGCAGTGACCTGTTTGAGCGAGAATTACTCGTCTTCCAGTTCGATGTTGATACCCAGCGAACGAATCTCTTTCAACAATACGTTGAAGGATTCTGGCATGCCCGGCTCCATCTGATGGTTGCCGTCCACGATGTTTTTATACATCTTGGTACGACCGTTCACGTCATCAGACTTAACGGTGAGCATTTCCTGCAGCTTTAATCGCTGAGGG
+
GG@FGGGGGGGGGGGGGGGGGGGGGGGGGGGGGGGGGGGGGGGGGGGGGGGGGGGGGGGGGGGGGGGGGGGGGGGGGGGGGGGGGGGGGGGGGGGGGGGGGGGGGGGGGGGGGGGGGGGGGGGGGGGGGGGGGGGGGGGGGGGGGGGGGGFGGGGGGGGGGGGGGGGGGGGGCGGGFGGGGGFGGFFCFFGFFFBFB@BBDFBBFFFFFFFFEFFFFFEFFFECCFFFFFF<<?F?F?6?FA7?::4<<ABFF<B<?B29<A2:AFF??FFFF24>B:1?>F?(
@M03461:520:000000000-LPCRK:1:1101:22850:2270 2:N:0:TTGCAACG+CAGAACTG
AAACTTTAATAAATCTTTCACGGATTTGCTCCCGTCGGAGTTAGCACAATCCGCTGCCGGGTTTTAACCCGACAGCAGTGACCTGTTTGAGCGAGAATTACTCGTCTTCCAGTTCGATGTTGATACCCAGCGAACGAATCTCTTTCAACAATACGTTGAAGGATTCTGGCATGCCCGGCTCCATCTGATGGTTGCCGTCCACGATGTTTTTATACATCTTGGTACGACCGTTCACGTCATCAGACTTAACGGTGAGCATTTCCTGCAGGTTGAAGTGCTGAGGG
+
GE<FGGGGGGGGGGGGGGGGGGG@:FEGGGEEGGGGGGGGGGGDFGGGGGGGGGGGGGGGCFG>EGGGGGEGGGGGGGGGGGGGGFGGGGGCFGGGGFGGGGGGGGGGGGGGG;FGGEFFEFGGGGGGGGGGGGGGGGGGGGGGGGGGEGGGGGGGGGGGGFG6DGFGGGGGFGGGEC7DGGFGGAFGFFGFFE=FFFABFFFBF@FCCFFFCEEFFF95C4AEE6<@BF??::ABFF?7-)58:>)64>?08?1(,879ABBA<4<(267?(-).5<<>9?:(
@M03461:520:000000000-LPCRK:1:1101:22278:2283 2:N:0:TTGCAACG+CAGAACTG
AAACTTTAATAAATCTTTCACGGATTTGCTCCCGTCGGAGTTAGCACAATCCGCTGCCGGGTTTTAACCCGACAGCAGTGACCTGTTTGAGCGAGAATTACTCGTCTTCCAGTTCGATGTTGATACCCAGCGAACGAATCTCTTTCAACAATACGTTGAAGGATTCTGGCATGCCCGGCTCCATCTGATGGTTGCCGTCCACGATGTTTTTATACATCTTGGTACGGCCGTTCACGTCATCAGACTTAACGGTGAGCATTTCCTGCAATCGAATGGGCTGAGGG
+
GGFGGGGGGGGGGGGGGGGGGGGC:BFGGFGGGGGGGGGGGGGGGGGGGGGGGFGGGGGGGGGGFGGGGGGGGGGGGGGGGGGGGGGGGGGGGGGGGGGGGGGGGGGGGGGGGGGGGGGGGGGGFGGGGGGGEGGGGGGGGGGGGGGGGGGGGGGGGGGGGGGGGGGGGGGFFGCFDEDDGGFFGFFFFF4AFEFBEFFBDEF2??F@=FFFCFFAFFFFCAE3CDFFFFFF08AFFFFF<24?FF<B>BFBB038?AB><A>A<?1)<?6:08:2:?1<?1((
@M03461:520:000000000-LPCRK:1:1101:21541:2287 2:N:0:TTGCAACG+CAGAACTG
CTTTAATAAATCTTTCACGGATTTGCTCCCGTCGGAGTTAGCACAATCCGCTGCCGGGTTTTAACCCGACAGCAGTGACCTGTTTGAGCGAGAATTACTCGTCTTCCAGTTCGATGTTGATACCCAGCGAACGAATCTCTTTCAACAATACGTTGAAGGATTCTGGCATGCCCGGCTCCATCTGATGGTTGCCGTCCACGATGTTTTTATACATCTTGGTACGACCGTTCACGTCATCAGACTTAACGGTGAGCATTTCCTGCATGGGACACTGCTTGGGG
+
FGDFGGGFFFFGGGGGGGGG@CCFFGGGGGGFGGGGGGGCGGGGFFGGGGGGGGFGGGGG7FFGFGGGGGG7FGGDFGGGGGGGGGFGGGGGGGGGGGGFFGCGGGCFFGFGGFAFGGGDDDF8EEFGDGEGGG8FGGGGGGGFDD9EGGFE?<8DFFGCCCCGGFFFGFGECECDCGGFFFF1BCAFFFE9?>-?==@;=FDFFFFF4C?)177CCC47;??6>6021(5::??FFBA<>2:249<164(:00))6:><BA??447441::7?<4))(.(
@M03461:520:000000000-LPCRK:1:1101:18878:2289 2:N:0:TTGCAACG+CAGAACTG
AAACTTTAATAAATCTTTCACGGATTTGCTCCCGTCGGAGTTAGCACAATCCGCTGCCGGGTTTTAACCCGACAGCAGTGACCTGTTTGAGCGAGAATTACTCGTCTTCCAGTTCGATGTTGATACCCAGCGAACGAATCTCTTTCAACAATACGTTGAAGGATTCTGGCATGCCCGGCTCCATCTGATGGTTGCCGTCCACGATGTTTTTATACATCTTGGTACGACCGTTCACGTCATCAGACTTAACGGTGAGCATTTCCTGCACTGCGTAGCGCGGAGGG
+
GGGGGGGGGGGGGGGGGGGGGGEGGGGGGGGGFGGGGGGGGGGGGGGGGGGGGGGGGGGGGFGGGGGGGGGGGCCGGGGGGGGGGGGEFGGGGGGGGGGGGGGGGGGGGGGGGGGGGGGGGGFGFGGGGGGGGGGGGGGGGGGGGGGGGGEGGGGGGGGFFGFGGGGGGGGGFGGGFEGGGGFDGFFFFF4A>BBA455@?EFFFFFFFFFA57CFFF?CFFFEFFD>11;6?F<?BBFBDAFF?:<A>902:03??77ADFFAA(4:A?<?<:1,70((,,((
@M03461:520:000000000-LPCRK:1:1101:9351:2293 2:N:0:TTGCAACG+CAGAACTG
AAACTTTAATAAATCTTTCACGGATTTGCTCCCGTCGGAGTTAGCACAATCCGCTGCCGGGTTTTAACCCGACAGCAGTGACCTGTTTGAGCGAGAATTACTCGTCTTCCAGTTCGATGTTGATACCCAGCGAACGAATCTCTTTCAACAATACGTTGAAGGATTCTGGCATGCCCGGCTCCATCTGATGGTTGCCGTCCACGATGTTTTTATACATCTTGGTACGACCGTTCACGTCATCAGACTTAACGGTGAGCATTTCCTGCAATGGTCAGGGCTGAGGG
+
GG8FGGGGGGGGGGGGGGGGGGGGGGGGGGGGGGGGGGGGGGGGGGGGGGGGGGGGGGGGGGGGGGGGGGGGGGGGGGGGGGGGGGGGGGGGGGGGGGGGGGGGGGGGGGGGGGGGFGGGGGGGGGGGGGGGGGGGGGGGGGGGGGGGGGGGGGGGGGGGGGGGGGGGGGGGGGGGFGGGGGFGGFFGFFGFFFFFFFFFFFFFFFFFFFFFFFFFFFFFFFEEFF?FB@<??BB?,3:?AFFFFFFF>A?FFFFFF<DFBFFFFFFDFFFBF<BFF<1::6?F
@M03461:520:000000000-LPCRK:1:1101:9826:2295 2:N:0:TTGCAACG+CAGAACTG
AAACTTTAATAAATCTTTCACGGATTTGCTCCCGTCGGAGTTAGCACAATCCGCTGCCGGGTTTTAACCCGACAGCAGTGACCTGTTTGAGCGAGAATTACTCGTCTTCCAGTTCGATGTTGATACCCAGCGAACGAATCTCTTTCAACAATACGTTGAAGGATTCTGGCATGCCCGGCTCCATCTGATGGTTGCCGTCCACGATGTTTTTATACATCTTGGTACGACCGTTCACGTCATCAGACTTAACGGTGAGCATTTCCTGCAACCTTCGCAGCTGAGGG
+
GG8FGGGGGGGGGGGGGGGGGGGGGGGGGGGGGGGGGGGGGGGGGGGGGGGGGGGGGGGGGGGEGGGGGGGGGGGGGGGGGGGGGGGGGGGGGGGGGGGGGGGGGGGGGGGGGGGGGGGGGGGGGGGGGGGGGEGGGGGGEGGGGGGGGGGGGGGGGGGGGGGGGGGGGGGGGGCFBEGGGGFGGFFGFFFFFFDFDFB@DFF>F@FFFFFFFFCFFFFFFFFEFDDFFFF?::<B<:01<>F7>B><<AB>F?((52<B<>FAA01>BBBB?10::>B?).(4
@M03461:520:000000000-LPCRK:1:1101:16720:2313 2:N:0:TTGCAACG+CAGAACTG
AAACTTTAATAAATCTTTCACGGATTTGCTCCCGTCGGAGTTAGCACAATCCGCTGCCGGGTTTTAACCCGACAGCAGTGACCTGTTTGAGCGAGAATTACTCGTCTTCCAGTTCGATGTTGATACCCAGCGAACGAATCTCTTTCAACAATACGTTGAAGGATTCTGGCATGCCCGGCTCCATCTGATGGTTGCCGTCCACGATGTTTTTATACATCTTGGTACGACCGTTCACGTCATCAGACTTAACGGTGAGCATTTCCTGCACAAAAATGCGCTGAGGT
+
GGGGGGGGGGGGGGGGGGGGGGGEGGGGGGGGGGGGGGGGGGGGGGGGGGGGGGGGGGGGGGGGGGGGGGGGGGGGGGGGGGGGGGGGGGGGGGGGGGGGGGGGGGGGGGGGGGGGGGFFCFGGGGFGGGGGGGGGGGGGGGGGGGGGGGGGGGGGGGGGGGGFGGFGFGGGGGFGEGGGGGFGGFFGFFFFFFFFFDFFFFF@F?FFFF>:?EFF6AEEFFF4?DFFBFF?FF9:76:?AA?4>DBAFFF9??FFBFFFFAF9AF?:BFFFFBFB6(,3;?<4
@M03461:520:000000000-LPCRK:1:1101:16661:2320 2:N:0:TTGCAACG+CAGAACTG
AAACTTTAATAAATCTTTCACGGATTTGCTCCCGTCGGAGTTAGCACAATCCGCTGCCGGGTTTTAACCCGACAGCAGTGACCTGTTTGAGCGAGAATTACTCGTCTTCCAGTTCGATGTTGATACCCAGCGAACGAATCTCTTTCAACAATACGTTGAAGGATTCTGGCATGCCCGGCTCCATCTGATGGTTGCCGTCCACGATGTTTTTATACATCTTGGTACGACCGTTCACGTCATCAGACTTAACGGTGAGCATTTCCTGCATCTAAGAGTGCTGAGGG
+
GGGGGGGGGGGGGGGGGGGGGGGFGGGGGGGFGGGGGGGGGGGGG9FGGGGGGGGGGGGGGFGGGGGGGGGGGGGGGGGGGGGGGGGGGGGGGGGGGGGGGGGGGGGGGGGGGGGGGGGGGGGGGGGGGGGGGGGGGGGGGGGGGGGGGGGGGGGGGGGGGGGGGGFFGGGGGGGGFGGGGDFGGFFGFFGFFFFFDD>B@FFFF;AFFFFFC?EACFFEFFFFFF@BFFFFFFFBBB:BF<<2??DFFFFFF?F?2ABAAFA223:>FFFF><?>DABBA?B(
@M03461:520:000000000-LPCRK:1:1101:8298:2326 2:N:0:TTGCAACG+CAGAACTG
AAACTTTAATAAATCTTTCACGGATTTGCTCCCGTCGGAGTTAGCACAATCCGCTGCCGGGTTTTAACCCGACAGCAGTGACCTGTTTGAGCGAGAATTACTCGTCTTCCAGTTCGATGTTGATACCCAGCGAACGAATCTCTTTCAACAATACGTTGAAGGATTCTGGCATGCCCGGCTCCATCTGATGGTTGCCGTCCACGATGTTTTTATACATCTTGGTACGACCGTTCACGTCATCAGACTTAACGGTGAGCATTTCCTGCACTGTTCGGCGCTGAGGG
+
GGGGGGGGGGGGGGGGGGGGGGGGGGGGGGFGGGGGGGGGGGGGGGGGGGGGGGGGGGGGGFGEGGGGGGGGGGGGGGGGGGGGGGGGGGGGGGGGGGGGGGGGGGGGGGGGGGGGGGGGGGGGGGGGGGGGGGGGGGGGGGGGGGGGGGGGGGGGGGGGGGGGGGGGGGGGGGFGEGGGGGFGGFFGFFGFFDBFFFD>?EFBFFFFFFFFC?EFFFFFFFFECF@FFFFFFFFFFFB:AFB>BFFD>FF9:::?BFFF2<AAF::?<BB6>B;>BF>9(46(
@M03461:520:000000000-LPCRK:1:1101:17252:2341 2:N:0:TTGCAACG+CAGAACTG
AAACTTTAATAAATCTTTCACGGATTTGCTCCCGTCGGAGTTAGCACAATCCGCTGCCGGGTTTTAACCCGACAGCAGTGACCTGTTTGAGCGAGAATTACTCGTCAGCGATGAGATCGGAAGAGCGTCGTGTAGGGAAAGAGTGTTGCAGTTCTGGTGTAGATCTCGGTGGTCGCCGTATCACTAAAAAAAAACATCACGATCTTTCTGCATCTTATCTCACACCCGTGACTTTCCCACTCTTCTGCCTCCACCACGCCTTCCTTATCCACTAGTCGCCCAGC
+
GFGGGGGGFGGGGGGGGGGGGGG@@FGGGGGGGGGGGGGGGGGGGGGGGGGGGGGGGFGGGFFGGGGGGGGGGGGGGGFFFGGGGFGGGGGGGGGGGGGGGGGGGGEGGGGGGGGGGGGGGGGGGGGGDE@EFGFGGGCFGFGAFA7AGCF5,33=EEFFE,D;=;CFF*@E44=E>1/3*C6+1=46/*)82.(;*6A3((8())1++++3)))10*)))*-).4(((((34)).)).(.().)-..)).82(228412:0).))-.-6.()()).((,,((,
@M03461:520:000000000-LPCRK:1:1101:17004:2346 2:N:0:TTGCAACG+CAGAACTG
AAACTTTAATAAATCTTTCACGGATTTGCTCCCGTCGGAGTTAGCACAATCCGCTGCCGGGTTTTAACCCGACAGCAGTGACCTGTTTGAGCGAGAATTACTCGTCTTCCAGTTCGATGTTGATACCCAGCGAACGAATCTCTTTCAACAATACGTTGAAGGATTCTGGCATGCCCGGCTCCATCTGATGGTTGCCGTCCACGATGTTTTTATACATCTTGGTACGACCGTTCACGTCATCAGACTTAACGGTGAGCATTTCCTGCAAGGCGGCTAGCTGAGGT
+
GGGGGGGGGGGGGGGGGGGGGGGEGGGGGGGFGGGGGGGGGGGGGGGGGGGGGGGGGGGGGFEFGGGGGGGGGGGGGGGGGGGGGGGGGGGGGGGGGGGGGGGGGGGGGGGGGGGGFDGGGGGGGGGGGGGGGGGGGGGGGGGFGGGGGGGGGGGGGGGGGGGGGGGGGGGFGGGGFGGDGGFGGFFGFFCBFDD4ADFFFFFFF@FFF;FFEFFFFFFFFFFECFDFFF@FFFFFFBF7<9??F?<AA>?18<FFFA)<5:4A<?03<?6;09>F07AB8BF,
@M03461:520:000000000-LPCRK:1:1101:18967:2377 2:N:0:TTGCAACG+CAGAACTG
AAACTTTAATAAATCTTTCACGGATTTGCTCCCGTCGGAGTTAGCACAATCCGCTGCCGGGTTTTAACCCGACAGCAGTGACCTGTTTGAGCGAGAATTACTCGTCTTCCAGTTCGATGTTGATACCCAGCGAACGAATCTCTTTCAACAATACGTTGAAGGATTCTGGCATGCCCGGCTCCATCTGATGGTTGCCGTCCACGATGTTTTTATACATCTTGGTACGACCGTTCACGTCATCAGACTTAACGGTGAGCATTTCCTGCATCAGCAAAAGCTGCGGA
+
GGGGGGGGGGGGGGGGGGGGGGG:FFGGGGGFGGGGGGGGGCFGGGGGGGGGGGGGGGGGGGGGGFGGGGGGGGGGGGGGGGGGGDEGGGGGGGGGGGGGGGGGGDGGFGGGGGGGGGFGGGGGGGFGGGGGGGGGGGGGGGGGGGFGGGGDEGGGGGGFGGGGGGGGGGGGF?FCEGGDGGFGGFFGFFGFFFFFF2?>DBE>F?FFFFFFEFCF=A?5CAECE?<FFFD<7?A???:<5<FFDFFFFF068<BFFFFFAAFFF:8>>2?5),330:AF((3(
@M03461:520:000000000-LPCRK:1:1101:6878:2378 2:N:0:TTGCAACG+CAGAACTG
AAACTTTAATAAATCTTTCACGGATTTGCTCCCGTCGGAGTTAGCACAATCCGCTGCCGGGTTTTAACCCGACAGCAGTGACCTGTTTGAGCGAGAATTACTCGTCTTCCAGTTCGATGTTGATACCCAGCGAACGAATCTCTTTCAACAATACGTTGAAGGATTCTGGCATGCCCGGCTCCATCTGATGGTTGCCGTCCACGATGTTTTTATACATCTTGGTACGACCGTTCACGTCATCAGACTTAACGGTGAGCATTTCCTGCATTGAGTGCCGCTAGGTC
+
GGGGGGGGGGGGGGGGGGGGGGGGGGGGGGGGGGGGGGGGGGGGGGGGGGGGGGGGGGGGGGGDGGGGGGGGGGGGGGGGGGGGGGGGGGGGGGGGGGGGGGGGGGGGGGGGGGGGGGGGGGGGGGFGGGFGGGGGGGGGGGGGGGGGGGGGGGGGGGGGGGGGGGGGGGGGG6FDEGGGGGFGGFFGFFFFFFFFFFFFFFFFFFFFFFFFEEFFFFFFFFFFFFFF;>@?FFFFFBF?FFFFFFFF59?BFF<:BD?AFAAAAF?AD<<>ADFFFFFFFFF2
@M03461:520:000000000-LPCRK:1:1101:16460:2390 2:N:0:TTGCAACG+CAGAACTG
AAACTTTAATAAATCTTTCACGGATTTGCTCCCGTCGGAGTTAGCACAATCCGCTGCCGGGTTTTAACCCGACAGCAGTGACCTGTTTGAGCGAGAATTACTCGTCTTCCAGTTCGATGTTGATACCCAGCGAACGAATCTCTTTCAACAATACGTTGAAGGATTCTGGCATGCCCGGCTCCATCTGATGGTTGCCGTCCACGATGTTTTTATACATCTTGGTACGACCGTTCACGTCATCAGACTTAACGGTGAGCATTTCCTGCAATTTGTGAGGCTGAGGG
+
GGGGGGGGGGGGGGGGGGGGGGGGGGGGGGGGGGGGGGGGGGGGGGGGGGGGGGGGGGGGGFGCGGGGGGGGGGGGGGGGGGGGGGGGGGGGGGGGGGGGGGGGGGGGGGGGGGGGGGGGGGGGGGGGGGGGGGGGGGGGGGGGGGGGGGGGGGGGGGGGGGGGGGGGGFGGGGGGFGGGGGFCDAFGFFGFFFFFFFBFDB>@FFAFFAAFFFFF=CFFCFAEFFDFFBD?FFFFB62(:>>>?F<9AB?>FFF?8>>DFFFBDF:A9AADA?A<6???260(
@M03461:520:000000000-LPCRK:1:1101:12462:2395 2:N:0:TTGCAACG+CAGAACTG
AAACTTTAATAAATCTTTCACGGATTTGCTCCCGTCGGAGTTAGCACAATCCGCTGCCGGGTTTTAACCCGACAGCAGTGACCTGTTTGAGCGAGAATTACTCGTCTTCCAGTTCGATGTTGATACCCAGCGAACGAATCTCTTTCAACAATACGTTGAAGGATTCTGGCATGCCCGGCTCCATCTGATGGTTGCCGTCCACGATGTTTTTATACATCTTGGTACGACCGTTCACGTCATCAGACTTAACGGTGAGCATTTCCTGCAAGTGAATTTGCTGAGGG
+
GGGGGGGGGGGGGGGGGGGGGGGGGGGGGGGGGGGGGGGGGGGGGGGGGGGGGGGGGGGGGGGDGGGGGGGGGGGGGGGGGGGGGGGGGGGGGGGGGGGGGGGGGGGGGGGGGGGGGGGGGGGGGGGGGGGGGGGGGGGGGGGGGGGGGGGGGGGGGGGGGGGGGFGGGGGGGGGGEEDGGGFGGFFFFFGFFF>BBFF=@FFFFFFFFFFFFFFFFFFFFFFFFFFFFFFFFFFBBFFFB<<72?AFFFFFF0<6?AFFBBFFFF7<AAA>AA<)6<>FFFFB
@M03461:520:000000000-LPCRK:1:1101:24283:2400 2:N:0:TTGCAACG+CAGAACTG
AAACTTTAATAAATCTTTCACGGATTTGCTCCCGTCGGAGTTAGCACAATCCGCTGCCGGGTTTTAACCCGACAGCAGTGACCTGTTTGAGCGAGAATTACTCGTCTTCCAGTTCGATGTTGATACCCAGCGAACGAATCTCTTTCAACAATACGTTGAAGGATTCTGGCATGCCCGGCTCCATCTGATGGTTGCCGTCCACGATGTTTTTATACATCTTGGTACGACCGTTCACGTCATCAGACTTAACGGTGAGCATTTCCTGCAATCCACACGGCTGTGGG
+
GGCFGGGGGGGGGGGGGGGGGGGGGGGGGGGEGGGGGGGGGGGFGGGGFGGFEFGEG8FGGGGFGGGGGGGGGGFGGGGGGGGGGGGGGGGFGEGGGFGGDGGGGGGGGFGGGGGGGGGFGFGGGGEGGGFEGGGGGGGGFFFFGFGGGGGFGGGGGGGGGGFGGGGGGGFFF6,CBGGGGGFGGFFCFFGFCEBF?58@DE4=A@FF6A3ACEFF8+).96A351(1:9;02(:131:?9<2)3,<6>AFBF2,4:A2<:<4)48?<92(5:(41-((4(.4:
@M03461:520:000000000-LPCRK:1:1101:18312:2422 2:N:0:TTGCAACG+CAGAACTG
AAACTTTAATAAATCTTTCACGGATTTGCTCCCGTCGGAGTTAGCACAATCCGCTGCCGGGTTTTAACCCGACAGCAGTGACCTGTTTGAGCGAGAATTACTCGTCTTCCAGTTCGATGTTGATACCCAGCGAACGAATCTCTTTCAACAATACGTTGAAGGATTCTGGCATGCCCGGCTCCATCTGATGGTTGCCGTCCACGATGTTTTTATACATCTTGGTACGACCGTTCACGTCATCAGACTTAACGGTGAGCATTTCCTGCACCTACACCAGCTGAGGT
+
GGGGGGGGGGGGGGGGGGGGGGGEGGGGGFFGGGGGGGGGGGGGGGGGGGGGGGGGGGGGGFGGGGGGGGGGGGGGGFGGGGGGGGGGGGGGGGGGGGGGGGGGGGGGGGGGGGGEDFGGGGFGGGGGGGGGGGGGGGGGGGGGGGFFGGFGGGGFFGGFGGFFFGGGGFFGGGFFFGGDGGFGGA@GFF>FFDFFEDABFEFFFFFFFFFFFFE6+@9EFFA4C@D>9;DBFFBB?B6:9AB?DBFFFBBB???:7<?AA2:BABFF8<?FF:?F03)223((
@M03461:520:000000000-LPCRK:1:1101:16826:2428 2:N:0:TTGCAACG+CAGAACTG
AAACTTTAATAAATCTTTCACGGATTTGCTCCCGTCGGAGTTAGCACAATCCGCTGCCGGGTTTTAACCCGACAGCAGTGACCTGTTTGAGCGAGAATTACTCGTCTTCCAGTTCGATGTTGATACCCAGCGAACGAATCTCTTTCAACAATACGTTGAAGGATTCTGGCATGCCCGGCTCCATCTGATGGTTGCCGTCCACGATGTTTTTATACATCTTGGTACGACCGTTCACGTCATCAGACTTAACGGTGAGCATTTCCTGCACGTCTCGCAGCTGAGGG
+
GGGGGGGGGGGGGGGGGGGGGGGGGGGGGGGGGGGGGGGGGGGGGGGGGGGGGGGGGGGGGGGGGGGGGGGGGGGGGGGGGGGGGGGGGGGGGGGGGGFGGGGGGGGGGGGGGGGGGGGGGGGGGGGGGGGGGGGGGGGGGGGGGGGGGGGGGGGDGGGGGGGGGGGGGGGGGGGGFGGGGGFGGFFGFFGFFFFFFFFFFFFBFFFFFFFFFFFFFF?FEFFFFFFFFFFFF?26<BFFFFFB:7ADBFB>:3:??B?BBFF<A:(51<<(.33((-373<0(
@M03461:520:000000000-LPCRK:1:1101:17748:2437 2:N:0:TTGCAACG+CAGAACTG
AAACTTTAATAAATCTTTCACGGATTTGCTCCCGTCGGAGTTAGCACAATCCGCTGCCGGGTTTTAACCCGACAGCAGTGACCTGTTTGAGCGAGAATTACTCGTCTTCCAGTTCGATGTTGATACCCAGCGAACGAATCTCTTTCAACAATACGTTGAAGGATTCTGGCATGCCCGGCTCCATCTGATGGTTGCCGTCCACGATGTTTTTATACATCTTGGTACGACCGTTCACGTCATCAGACTTAACGGTGAGCATTTCCTGCATATGGCTCTGCTGAGGG
+
GGGGGGGGGGGFGGGGGGGGGGG+FGGGGGGGGGGGGGGGGGGGGGGGGGGGGGGGGGGGGGGFGGGGGGGGGGGGGGGGGGGGGGGGGGGGGGGGGGGGGGGGCGFGGGGGFGGGFGGGGGGGFGGGFGGGGGGDGGGGGGGGGGGGGGGGFGGCGGGGGGGGGGGGGGGGC6CF5EDGGCAGGFF9FFDFCFFFFFFFFFF>>?FFFFFFFFFFCC?EFFFEF6;>9BF:?FABF0<?A9327?A44A?F?B?:?AF):<BA<:<<4<99BFFFFFF>4(((
@M03461:520:000000000-LPCRK:1:1101:21270:2440 2:N:0:TTGCAACG+CAGAACTG
CTTTAATAAATCTTTCACGGATTTGCTCCCGTCGGAGTTAGCACAATCCGCTGCCGGGTTTTAACCCGACAGCAGTGACCTGTTTGAGCGAGAATTACTCGTCTTCCAGTTCGATGTTGATACCCAGCGAACGAATCTCTTTCAACAATACGTTGAAGGATTCTGGCATGCCCGGCTCCATCTGATGGTTGCCGTCCACGATGTTTTTATACATCTTGGTACGACCGTTCACGTCATCAGACTTAACGGTGAGCATTTCCTCATCAGTACATGCTGAGGTC
+
FGGGGGGGGGGGGGGGGGGGFGGGGGGGGGGGGGGGGGGGGGGGGGGGGGGGGGGGGGGGGGGGGGGGGGGGGGGGGGGGGGGGGGGGGGGGGDGGGGGGGGGGGGGGGGGGGGGGGGGGGGGGGGGGGGGGGGGGGGGGGFGGGGGGGGGGGGGGGGGGGGGGGGGGGGGGGFGGCDGFGGFFGFFGFFFFFFFFFFFFFFFAFFFFFFFF6;8?EEFA9EFFFBBF0(:><B?<?A>4?FF><FFF0:B?BFFFBBFFFFF<29>2<<AA<>4<A1<:0
@M03461:520:000000000-LPCRK:1:1101:11298:2454 2:N:0:TTGCAACG+CAGAACTG
AAACTTTAATAAATCTTTCACGGATTTGCTCCCGTCGGAGTTAGCACAATCCGCTGCCGGGTTTTAACCCGACAGCAGTGACCTGTTTGAGCGAGAATTACTCGTCTTCCAGTTCGATGTTGATACCCAGCGAACGAATCTCTTTCAACAATACGTTGAAGGATTCTGGCATGCCCGGCTCCATCTGATGGTTGCCGTCCACGATGTTTTTATACATCTTGGTACGACCGTTCACGTCATCAGACTTAACGGTGAGCATTTCCTGCAACAAGATCTGCTGAGGT
+
GGCFGGGGGGGGGGGGGGGGGGGGGGGGGGDCFGGGGGGGGGGGGGGGGGGGGGGGGGGGGGCCFGGGGGGGGGGGGGGGGGGGGGGGGGGGGGGGGGGGGGGGGGFGGGGGGGGGGGGGGGGGGGGGGGGGGEGGGGGGGGGGGGGGGGDFGGGFGGGGGGGGCFGGFFGGGGGCBGDDGGFGGFF9BFGFFD(;?@FFFFFFFFFFFAFFFFFFFFEFFAECF;@BB>@::BB?:BFFFBF???>BBF?>?F0:FFD>AA<)<7?7??F:03<9<A2?A3?(
@M03461:520:000000000-LPCRK:1:1101:24019:2460 2:N:0:TTGCAACG+CAGAACTG
AAACTTTAATAAATCTTTCACGGATTTGCTCCCGTCGGAGTTAGCACAATCCGCTGCCGGGTTTTAACCCGACAGCAGTGACCTGTTTGAGCGAGGATTACTCGTCTTCCAGTTCGATGTTGATACCCAGCGAACGAATCTCTTTCAACAATACGTTGAAGGATTCTGGCATGCCCGGCTCCATCTGATGGTTGCCGTCCACGATGTTTTTATACATCTTGGTACGACCGTTCACGTCATCAGACTTAACGGTGAGCATTTCCTGCATTTCCAATAGCTGAGGG
+
GGGGG9FFGGGGG9EGGFGGFGGGCFFGGGGGGGGGGGGGGGGGGGGGGGGGEGGGGDFGGGG@DGGGFGGEEEGGGGGGGGGGGGFGGGGGGGGF@8FGGGGGFFFGFGFGGFFC8BEFAFGFFGEEFFGGGGEGGGFEFGGFFGGGGGGCEGGFDGGGGGGCFGFGGGGGGG,@@:DGG4FGGFFD+=DBFF9F>@F>=;A@FFFFAFF5??<FFFC6CFFFF@124>,:?:467060>FF<2>2:<):04:06?4<4<2<)6::>9>A<A2>:9)).8?:(
@M03461:520:000000000-LPCRK:1:1101:14191:2468 2:N:0:TTGCAACG+CAGAACTG
AAACTTTAATAAATCTTTCACGGATTTGCTCCCGTCGGAGTTAGCACAATCCGCTGCCGGGTTTTAACCCGACAGCAGTGACCTGTTTGAGCGAGAATTACTCGTCTTCCAGTTCGATGTTGATACCCAGCGAACGAATCTCTTTCAACAATACGTCGAAGGATTCTGGCATGCCCGGCTCCATCTGATGGTTGCCGTCCACGATGTTTTTATACATCTTGGTACGACCGTTCACGTCATCAGACTTAACGGTGAGCATTTCCTGCAAGCTCCCTAGCTGAGGT
+
GGGGGGGGGGGGGGGGGGGGGGGGGGGGGGGGGGGGGGGGGGGGGGGGGGGGGGGGGGGGGGGGGGGGGGGGGGGGGGGGGGGGGGGGGGGGGGGGGGGGGGGGGGGGGGGGGGGGGGGGGGGGGGGGGGGGGGGGGGFGGGGGGGGGGFGGGGGGGGGGGGGGGGGGGGGGGGGGFGGDGGFGGFFGBFGFFEFFFFFFFFFFFFFFFFFFFFFFFFEFEFFFFFFFFFF?B7A?<FF7>D?2)2<<BB<03(((4<?AFFB<AB0<<?).44?BB:6>F<B,
@M03461:520:000000000-LPCRK:1:1101:24572:2486 2:N:0:TTGCAACG+CAGAACTG
AAACTTTAATAAATCTTTCACGGATTTGCTCCCGTCGGAGTTAGCACAATCCGCTGCCGGGTTTTAACCCGACAGCAGTGACCTGTTTGAGCGAGAATTACTCGTCTTCCAGTTCGATGTTGATACCCAGCGAACGAATCTCTTTCAACAATACGTTGAAGGATTCTGGCATGCCCGGCTCCATCTGATGGTTGCCGTCCACGATGTTTTTATACATCTTGGTACGACCGTTCACGTCATCAGACTTAACGGTGAGCATTTCCTGCATAAAATAAGGCTGAGGG
+
GG?FGGFGGGFFGGGGGGGFGGEGGGGGFG<@FGGGGGGGGGGGFFGGGGGGGF7FFEGGGFEFGFGFAFGGGGEGGFGGGGFCF?EGCFGFGCFFGGGGFGGG=FFFGFGGGFGGFFDFGGGGGD@DFGCEGGGEGGGGGGGGGGGGFG8DFGGGFFFGGFGFGGGGDEFA@FGGFGGGCGF8CFFF>CGBFFB?;>B@DEFFFFFFFFFF??EA+;76CF4?C??;>(;0::A<::<<>AF<>,))4<B>?6:6?F?DFFFFA:2<)69>B<<93((,3:6(
@M03461:520:000000000-LPCRK:1:1101:19594:2506 2:N:0:TTGCAACG+CAGAACTG
CTTTAATAAATCTTTCACGGATTTGCTCCCGTCGGAGTTAGCACAATCCGCTGCCGGGTTTTAACCCGACAGCAGTGACCTGTTTGAGCGAGAATTACTCGTCTTCCAGTTCGATGTTGATACCCAGCGAACGAATCTCTTTCAACAATACGTTGAAGGATTCTGGCATGCCCGGCTCCATCTGATGGTTGCCGTCCACGATGTTTTTATACATCTTGGTACGACCGTTCACGTCATCAGGCTTAACGGTGAGCATTTCCTGCACGAAAGAACGCTGAGGT
+
FGGGGGGGGGGGGGGGGGGGGGGGGGGGGGGGGGGGGGGGGGGGGGGGGGGGGGGGGGGGGGGGGGGGGGGGGGGGGGGGGGGGGGGGGGGGGGGGGGGGGGGGGGGGGGGGGGGGGGGGGGGGGGGGGGGGGGGGGGGGGGGGGGGGGGGGGGGGGGGGGGGGGGGGGFGGGFGGGGGFGGFFGFFGFFFFFFFFFFEEFFFFFFFFFFFFFCFFFEFFFEF;@FFF04:A?FFF?BF?DFF??9AF6:BF6:<B26A2<>?<BB?,:>?BFFFFF9B((
@M03461:520:000000000-LPCRK:1:1101:18884:2516 2:N:0:TTGCAACG+CAGAACTG
AAACTTTAATAAATCTTTCACGGATTTGCTCCCGTCGGAGTTAGCACAATCCGCTGCCGGGTTTTAACCCGACAGCAGTGACCTGTTTGAGCGAGAATTACTCGTCTTCCAGTTCGATGTTGATACCCAGCGAACGAATCTCTTTCAACAATACGTTGAAGGATTCTGGCATGCCCGGCTCCATCTGATGGTTGCCGTCCACGATGTTTTTATACATCTTGGTACGACCGTTCACGTCATCAGACTTAACGGTGAGCATTTCCTGCACGTGTATAAGCTGAGGG
+
GGGGGGGGGGGGGGGGGGGGGGGEGGGGGGGGGGGGGGGGGGGGGGGGGGGGGGDGGGGGGFFGGGGGGGGGGFGGGGGGGGGGGGGGGGGGGGGGGGGGGGGGGGGGGGGGGGGGFFFGGGGGGGFCGGGGGGGGGGGGGGGGGGGFFGDFGGGGGGGGGGGGGGGGGFFGGGGGDGGGGGFGGFFGFFGFFFFFFFFFDFFFFFFFFFFFFFFFFFFFFFFFFFFFFFFFFFFF?::?ADFFDBBAFBFFBBF<>A<ADAF<AB?BF115<AAABAFF7?:(
@M03461:520:000000000-LPCRK:1:1101:13246:2526 2:N:0:TTGCAACG+CAGAACTG
AAACTTTAATAAATCTTTCACGGATTTGCTCCCGTCGGAGTTAGCACAATCCGCTGCCGGGTTTTAACCCGACAGCAGTGACCTGTTTGAGCGAGAATTACTCGTCTTCCAGTTCGATGTTGATACCCAGCGAACGAATCTCTTTCAACAATACGTTGAAGGATTCTGGCATGCCCGGCTCCATCTGATGGTTGCCGTCCACGATGTTTTTATACATCTTGGTACGACCGTTCACGTCATCAGACTTAACGGTGAGCATTTCCTGCACTGTATAATGCTGAGGC
+
GGGGGGGGGGGGGGGGGGGGGGGGGGDGGGGGGGGGGGGGGGGGGGGGGGGGGGGGGGGGGFGCGGGGGGGGGGGGGGGGGGGGGGGGGGGGGGGGGGGGGGGGGGGGGGGGGFGGFGGGGGGGGGGFGGGGGGGGGGGGGGGGGGGGGGGGGGGGGGGGGGGFGGGGFGGGGGGGFGDDGGFGGAF>FFGFAEBFFFFFFFFFFFFFFFFFFEFFFFEFFFFFFFFFFFF<BFFFFFFFBFF2))6<AFFFF:?:BDFD<BFFA:<7ABFF94A<D>))61:,
@M03461:520:000000000-LPCRK:1:1101:11356:2535 2:N:0:TTGCAACG+CAGAACTG
AAACTTTAATAAATCTTTCACGGATTTGCTCCCGTCGGAGTTAGCACAATCCGCTGCCGGGTTTTAACCCGACAGCAGTGACCTGTTTGAGCGAGAATTACTCGTCTTCCAGTTCGATGTTGATACCCAGCGAACGAATCTCTTTCAACAATACGTTGAAGGATTCTGGCATGCCCGGCTCCATCTGATGGTTGCCGTCCACGATGTTTTTATACATCTTGGTACGACCGTTCACGTCATCAGACTTAACGGTGAGCATTTCCTGCATCCAGCCGTGCTGAGGG
+
GGCFGGGGGGGGGGGGGGGGGGGGGGGGGGGGGGGGGGGGGGGGGGGGGGGGGGGGGGGGGGGEGGGGGGGGGGGGGGGGGGGGGGGGGGGGGGGGGGGGGGGGGGGGGGGGGGGGFGGGGGGGGGGGGGGGGGGGGGGGGGGGGGGGGGGGGGGGFFFGGGGGGGGGGGGGGGGGFGGGGGFGGFFCFFCFFFFFFFFFFEFBFFFFFFFFFFEFFFFFFFFEFDFF>BF??BAFFFFFFFBF??FFBFFBFBFB?7?A9><99:BAA?04>?0:9?BFA:?(
@M03461:520:000000000-LPCRK:1:1101:22834:2539 2:N:0:TTGCAACG+CAGAACTG
AAACTTTAATAAATCTTTCACGGATTTGCTCCCGTCGGAGTTAGCACAATCCGCTGCCGGGTTTTAACCCGACAGCAGTGACCTGTTTGAGCGAGAATTACTCGTCTTCCAGTTCGATGTTGATACCCAGCGAACGAATCTCTTTCAACAATACGTTGAAGGATTCTGGCATGCCCGGCTCCATCTGATGGTTGCCGTCCACGATGTTTTTATACATCTTGGTACGACCGTTCACGTCATCAGACTTAACGGTGAGCATTTCCTGCAAGACTCCACGCTGAGGG
+
GGEGGGGGGGGGGGGGGGGGGGGGGGGGGGGGGGGGGGGGGGGGGGGGGGGGGGGGGGGGGGGEGGGGGGGGGGGGGGGGGGGGGGGGGGGGGGGGGGGGGGGGGGGGGGGGGGGGGGGGGGGGGGFGGGGGGGGGGGGGGGGGGGGGGGGGGGGFGGDGGGGGGGGGGGGGCGGGFGGGGGFFGF>CFFGAFEDFFFFFFFE>FF;AFFFFFC3AA@;EFFEE<;;B@B@<03:17:BBF97?>:FFFBFFF004><>AAD)69?074::4?737:><060((
@M03461:520:000000000-LPCRK:1:1101:13202:2564 2:N:0:TTGCAACG+CAGAACTG
AAACTTTAATAAATCTTTCACGGATTTGCTCCCGTCGGAGTTAGCACAATCCGCTGCCGGGTTTTAACCCGACAGCAGTGACCTGTTTGAGCGAGAATTACTCGTCTTCCAGTTCGATGTTGATACCCAGCGAACGAATCTCTTTCAACAATACGTTGAAGGATTCTGGCATGCCCGGCTCCATCTGATGGTTGCCGTCCACGATGTTTTTATACATCTTGGTACGACCGTTCACGTCATCAGACTTAACGGTGAGCATTTCCTGCACCGTCAAATGCTGAGGG
+
GGGGGGGGGGGGGGGGGGGGGGGGGGGGGGGGGGGGGGGGGGGGGGGGGGGGGGGGGGGGGGGGGGGGGGGGGGGGGGGGGGGGGGGGGGGGGGGGGGGGGGGGGGGGGGGGGGGGGGGGGGGGGGGGGGGGGGGGGGGGGGGGGGGGGGGGGGGGGGGGGGGGGGGGDFGGGGGGFGGGGGFGGFCGFFDFFFDBBDFFFFEFF@FFCFFFFFFFFFFEFFEFFF<B@FFFBFDFFFBFDFFFFFFFFFF9B4:<FB?FABBBFFFFB1::?F<A<ABFA<BB
@M03461:520:000000000-LPCRK:1:1101:8621:2603 2:N:0:TTGCAACG+CAGAACTG
AAACTTTAATAAATCTTTCACGGATTTGCTCCCGTCGGAGTTAGCACAATCCGCTGCCGGGTTTTAACCCGACAGCAGTGACCTGTTTGAGCGAGAATTACTCGTCTTCCAGTTCGATGTTGATACCCAGCGAACGAATCTCTTTCAACAATACGTTGAAGGATTCTGGCATGCCCGGCTCCATCTGATGGTTGCCGTCCACGATGTTTTTATACATCTTGGTACGACCGTTCACGTCATCAGACTTAACGGTGAGCATTTCCTGCAATAGCTAAAGCTGAGGG
+
GGGGGGGGGGGGGGGGGGGGGGGGGGGGGGGGGGGGGGGGGGGGGGGGGGGGGGGGGGGGGGGGGGGGGGGGGGGGGGG@FGGGGGGGGGGGGGGGGGGGGGGGGGGGGGGGGGGGGGGGGGGGGGGGGGGGGGGGGGGGGGGGGGGGGGGGAFGGGGGGGGGGGGGGFGGGGGGGEDGDGGFGGFFGFF>FFDFFFFFFDFFFFFFFFFFFE<CF6FFFEFA?CF@FFF7?FFB62<<:AF<2:?<A)609B??FFB7A<9A9>B?32.:AAFBFBF7:???(
@M03461:520:000000000-LPCRK:1:1101:13921:2605 2:N:0:TTGCAACG+CAGAACTG
AAACTTTAATAAATCTTTCACGGATTTGCTCCCGTCGGAGTTAGCACAATCCGCTGCCGGGTTTTAACCCGACAGCAGTGACCTGTTTGAGCGAGAATTACTCGTCTTCCAGTTCGATGTTGATACCCAGCGAACGAATCTCTTTCAACAATACGTTGAAGGATTCTGGCATGCCCGGCTCCATCTGATGGTTGCCGTCCACGATGTTTTTATACATCTTGGTACGACCGTTCACGTCATCAGACTTAACGGTGAGCATTTCCTGCACTGACTTATGCTGAGGG
+
GGGGGGGGGGGGGGGGGGGGGGGGGGGGGGGGGGGGGGGGGGGGGGGGGGGGGGGGGGGGGGGGGGGGGGGGGGGGGGGGGGGGGGGGGGGGDGGGGGGGGGGGGGGGGFGGGGGGGGGGGGGGGGGGGGGGGGGGGGGGGGGGGGGGGGGGGGGGGGGGGGGFFGGGCFGGGGGGECGDGDFGGFFFFFGFFFFBEFFFFFFFFFFFFFFFEEFCFFFFEFFFEF<@F@DFBBFF:?FFA473,559<4:>??:??B>>FFF<A??:B27?>:<A9999A664
@M03461:520:000000000-LPCRK:1:1101:22547:2610 2:N:0:TTGCAACG+CAGAACTG
AAACTTTAATAAATCTTTCACGGATTTGCTCCCGTCGGAGTTAGCACAATCCGCTGCCGGGTTTTAACCCGACAGCAGTGACCTGTTTGAGCGAGAATTACTCGTCTTCCAGTTCGATGTTGATACCCAGCGAACGAATCTCTTTCAACAATACGTTGAAGGATTCTGGCATGCCCGGCTCCATCTGATGGTTGCCGTCCACGATGTTTTTATACATCTTGGTACGACCGTTCACGTCATCAGACTTAACGGTGAGCATTTCCTGCAGAGAGGCATGCTGAGGG
+
FGGGGECFGGGGGGGGDFGGGFGEEEDGDEFGFGGGGGGGFGGGGGGGGGDGGGGGGGGGGGC@FGGGGGGGGGGFGGGGGGCFGGGGGCF8CEGGGGGGCFGGFEFGGGGFABFGGGFGDGGGGCFEFGGGGGGGGGGGEFGFGCFAFFE9CCGGGGGGGGGEF6EE9?FGGFCC99>7D4>FG6B+=A7*195?8>?B=@>FF?);CFFFEE?71A47CAEEF06;F936<3<<(12(.)53:24<B<?>F?F65<7A<2<AA08>A6:BF0()().6)(((
@M03461:520:000000000-LPCRK:1:1101:17517:2649 2:N:0:TTGCAACG+CAGAACTG
AAACTTTAATAAATCTTTCACGGATTTGCTCCCGTCGGAGTTAGCACAATCCGCTGCCGGGTTTTAACCCGACAGCAGTGACCTGTTTGAGCGAGAATTACTCGTCTTCCAGTTCGATGTTGATACCCAGCGAACGAATCTCTTTCAACAATACGTTGAAGGATTCTGGCATGCCCGGCTCCATCTGATGGTTGCCGTCCACGATGTTTTTATACATCTTGGTACGACCGTTCACGTCATCAGACTTAACGGTGAGCATTTCCTGCAAGCCTGACAGCTGAGGC
+
GGGGGGGGGGGGGGGGGGGGGGGEGGGGGGGGGGGGGGGGGGGGGGGGGGGGGGGGGGGGGFGGGGGGGGGGGGGGGGGGGGGGGGGGGGGGGGGGGGGGGGGGGGGGGGGGGGGGGGGGGGGGGGGGGGGGGGGGGGGGGGGGGGGFGGGGGGGGGGFGGGGGGGGGGGGGGGGGEDGGGGFGGFFGFFCFFDFFFFFFFFFFFFFFCFFFE?CFFFFFFFECFFFF@@<FFBF:?FFFFFF?72<B<AF02::BFFBDDFFFF?FAB??FF:>2703246(,
@M03461:520:000000000-LPCRK:1:1101:20325:2659 2:N:0:TTGCAACG+CAGAACTG
CTTTAATAAATCTTTCACGGATTTGCTCCCGTCGGAGTTAGCACAATCCGCTGCCGGGTTTTAACCCGACAGCAGTGACCTGTTTGAGCGAGAATTACTCGTCTTCCAGTTCGATGTTGATACCCAGCGAACGAATCTCTTTCAACAATACGTTGAAGGATTCTGGCATGCCCGGCTCCATCTGATGGTTGCCGTCCACGATGTTTTTATACATCTTGGTACGACCGTTCACGTCATCAGACTTAACGGTGAGCATTTCCTGCATTCCACGAGGCTGAGGG
+
FGGGGGGGGGGGGGGGGGGGGGGGGGGGGGGGGGGGGGGGGGGGGGGGGGGGGGGGGGGGDGGGGGGGGGGGGGGGGGGGGGGGGGGGGGGGGGGGGGGGGGGGGGGGGGGGGGGGGGGGGGGGGGGGGGGGGGGGGGGGGGGGGGGGGGGGGEGGGGGGGGGGGFGGGGGGGFGGGGGFGGFFGFFGFFFFFFFFFFFFFFFFFFFFFCFFFCFFEFFFFFFFFFFFFFFFFFFFFFDFF:2<AAAFB<FFFFFBFF>FFFF?9AFFFF?B0>><??FB(
@M03461:520:000000000-LPCRK:1:1101:22711:2673 2:N:0:TTGCAACG+CAGAACTG
AAACTTTAATAAATCTTTCACGGATTTGCTCCCGTCGGAGTTAGCACAATCCGCTGCCGGGTTTTAACCCGACAGCAGTGACCTGTTTGAGCGAGAATTACTCGTCTTCCAGTTCGATGTTGATACCCAGCGAACGAATCTCTTTCAACAATACGTTGAAGGATTCTGGCATGCCCGGCTCCATCTGATGGTTGCCGTCCACGATGTTTTTATACATCTTGGTACGACCGTTCACGTCATCAGACTTAACGGTGAGCATTTCCTGCAGTCGAGTTCGCTGAGGG
+
GGGGGGGGGGGGGGGGGGGGGGGGEGFGGGGGGGGGGGGGGGGGGGGGGGGGGGGGGGGGGGGGGGGGGGGGGGEGGGGGGGGGGGGGGGGGGGGGGGGGGGGGCGGGGGGGBFGGDGFGGGGGGGFGGGGGGGGGGGGGGGGGGGGGGGGFFGGGGGGGGGGGGGGFGGGGFGCFFGGGGGFGG>FCFFGFADBFFFEFDFFFFF;AFFF496EFFACFFFFFFF6@FF?FFFFFB::0>ADFB?AAAAF0<:B:?A)<)-6:AF00)5(494<A:0332(((
@M03461:520:000000000-LPCRK:1:1101:9652:2693 2:N:0:TTGCAACG+CAGAACTG
AAACTTTAATAAATCTTTCACGGATTTGCTCCCGTCGGAGTTAGCACAATCCGCTGCCGGGTTTTAACCCGACAGCAGTGACCTGTTTGAGCGAGAATTACTCGTCTTCCAGTTCGATGTTGATACCCAGCGAACGAATCTCTTTCAACAATACGTTGAAGGATTCTGGCATGCCCGGCTCCATCTGATGGTTGCCGTCCACGATGTTTTTATACATCTTGGTACGACCGTTCACGTCATCAGACTTAACGGTGAGCATTTCCTGCAATCGTTTGCGCTGAGGC
+
GG@FGGGGGGGGGGGGGGGGGGGGGGGGGGGGGGGGGGGGGGGGGGGGGGGGGGGGGGGGGGGBFGGGGFGGGGGGGGGGGGGGGGGGGGGGGGGGGGGGGGGGGGGGGGGGFFGGFFGGGGGGGGGGGGFGGGGGGGGGGGGGGGFGGGGGGGGGGGGGGGGGGGGGGGGGFGGDDGGGGGFGGFFGFFGFFFFFFFFFFFFFFFFFFA:F?9CACF6?FFECEFDF>@?FFFFBF0::AAFBFBF<BFF>B6:??A?<<BFFF:<<):?FFFBBF(,29:0(
@M03461:520:000000000-LPCRK:1:1101:11075:2703 2:N:0:TTGCAACG+CAGAACTG
AAACTTTAATAAATCTTTCACGGATTTGCTCCCGTCGGAGTTAGCACAATCCGCTGCCGGGTTTTAACCCGACAGCAGTGACCTGTTTGAGCGAGAATTACTCGTCTTCCAGTTCGATGTTGATACCCAGCGAACGAATCTCTTTCAACAATACGTTGAAGGATTCTGGCATGCCCGGCTCCATCTGATGGTTGCCGTCCACGATGTTTTTATACATCTTGGTACGACCGTTCACGTCATCAGACTTAACGGTGAGCATTTCCTGCATCTGAACGCGCTGAGGG
+
GGEGGGGGGGGGGGGGGGGGGGGGGGGGGGGGGGGGGGGGGGGGGGGGGGGGGGGGGGGGGGGDGGGGGGGGGGGGGGGGGGGGGGGGGGGGGGGGGGGGGGGGGGGGGGGGGGGGGGGGGGGGGGGGGGGGGGGGGGGGGGGGGGGGGGGGGGGGGGGGGGGGGGGGGGGGGGGGEGGGGGFGGFFGFFGFFEFFFFFFFEF=>?AFFFFFFEFFACCFEFF3<;<B9@DFF?<6:?<7<>4<?FFFAABB??:?FFFFAFFFFFB>F2)6AF6:9>99(48(
@M03461:520:000000000-LPCRK:1:1101:7656:2707 2:N:0:TTGCAACG+CAGAACTG
AAACTTTAATAAATCTTTCACGGATTCGCTCCCGTCGGAGTTAGCACAATCCGCTGCCGGGTTTTAACCCGACAGCAGTGACCTGTTTGAGCGAGAATTACTCGTTTTCCAGTTCGATGTTGATACCCAGCGAACGAATCTCTTTCAACAATACGTTGAAGGATTCTGGCATGCCCGGCTCCATCTGATGGTTGCCGTCCACGATGTTTTTATACATCTTGGTACGACCGTTCACGTCATCAGACTTAACGGTGAGCATTTCCTGCATGGACTACAGCTGAGGG
+
GGGGGGGGGGGGGGGGGGGGGGGGGG,FFGGGGGGGGGGGGGGGGGGGGGGGGGGGGGGGGGGGGGGGGGGGGGGGGGGGGFGGGGGGGGGGGGGGGGGGGGGGGGGGGGGGFGGGGGGGGGGGGGGDGGGGGGGGGGGGGFGGGGGGGGGGGGGGGGGGGGGGGCGGGGGGGGGGFGGDGGFGGFFGFFGFFFFFE@FFFFFFFFFFFFFFFFFA=FFEFFE;EF;@7>FFFBFBBFFFAA<)8?>BB2:B?6::?FFF>99<AF?4>00:<:B:37::2,4(
@M03461:520:000000000-LPCRK:1:1101:10311:2709 2:N:0:TTGCAACG+CAGAACTG
AAACTTTAATAAATCTTTCACGGATTTGCTCCCGTCGGAGTTAGCACAATCCGCTGCCGGGTTTTAACCCGACAGCAGTGACCTGTTTGAGCGAGAATTACTCGTCAGCGATGAGATCGGAAGAGCGTCGTGTAGGGAAAGAGTGTTGCAGTTCTGGTGTAGATCTCGGTGGTCGCCGTATCATTAAAAAAAAAAACTAAACAGAATGTGACACGAAAGCGAGTCACACACAAAGAGTTAATGTATATTGTAGTATAACAACGAACACAATAGTAAAGTGATCA
+
GGFGGGGGGGGGGGGGGGGGGGGGGGGGGGGGGGGGGGGGGGGGGGGGGGGGGGGGGGGGGGGGGGGGGGGGGGGGGGGGGGGGGGGGGGGGGGGGGGGGGGGGGGGGGGDGGGGGGGGGGGGGGGGGGGGGGGGGGFFGGGGGGGGFGGGF2EFGGGGGGGG7DF7>FGGGEGGGFG/;FCFCFA=FFADFFFF30/+))(155.*/*1/0))()))(,()(,.))-((((,((((-))).))))).)).))-)-)-)-)(,((((((-)))))))-)))..)
@M03461:520:000000000-LPCRK:1:1101:13582:2724 2:N:0:TTGCAACG+CAGAACTG
AAACTTTAATAAATCTTTCACGGATTTGCTCCCGTCGGAGTTAGCACAATCCGCTGCCGGGTTTTAACCCGACAGCAGTGACCTGTTTGAGCGAGAATTACTCGTCTTCCAGTTCGATGTTGATACCCAGCGAACGAATCTCTTTCAACAATACGTTGAAGGATTCTGGCATGCCCGGCTCCATCTGATGGTTGCCGTCCACGATGTTTTTATACATCTTGGTACGACCGTTCACGTCATCAGACTTAACGGTGAGCATTTCCTGCATATTAATAAGCTGAGGA
+
GGGGGGGGGGGGGGGGGGGGGGGGGG@FGGGGGGGGGGGGGGGGGGGGGGGGGGGGGGGGGGGEGGGGGGGGGEGGGGGGGGGGGGGGGGGGGGGGGGGGGGGGGGGGGGGGGGGGGGGGGGGGGGGGGGGGGGGGGGGGGGGGGGGGGGGGGGGGGGFGGGGGGGGGGGGGGGGGFGGGGGFGGFFGFFGFFFFFEDEFFFFFFDF@FFFACFFFFFFEEAEFFF?BFBDFFBFFFFFFFA?BBFFF9>BBFBFFFF7<<><<A02AA2A>BF4A4>A?FFB)
@M03461:520:000000000-LPCRK:1:1101:24382:2732 2:N:0:TTGCAACG+CAGAACTG
AAACTTTAATAAATCTTTCACGGATTTGCTCCCGTCGGAGTTAGCACAATCCGCTGCCGGGTTTTAACCCGACAGCAGTGACCTGTTTGAGCGAGAATTACTCGTCTTCCAGTTCGATGTTGATACCCAGCGAACGAATCTCTTTCAACAATACGTTGAAGGATTCTGGCATGCCCGGCTCCATCTGATGGTTGCCGTCCACGATGTTTTTATACATCTTGGTACGACCGTTCACGTCATCAGACTTAACGGTGAGCATTTCCTGCATTTTTAAGTGCTGAGGT
+
GGFGGGFGGGGDFGGGGGGGFGDGCFGGGAFE@EGGGGDGGGGGGGGGGGGGGGGGGFGGGGGGGGGGGGGGEGEFGGGFFGFGGGFDFGGGGGGFCCGGGCFEGGGGGGDCGFEGFGGGFGGGGGFCFE8BGDGECEGGGGGGFFC:FGGFEGGADGGGGFCFC+EECFGGGGGGBGGDGGFGGFFGACFFFFF4?>?BDBEFFD4;1=FFFEEFA7)6?A;7??89BBDF::AFF:?B>F<?FF25:>?1?61:2<<>2<AFA03<ABAA<,66<24<AB6(
@M03461:520:000000000-LPCRK:1:1101:24490:2738 2:N:0:TTGCAACG+CAGAACTG
AAACTTTAATAAATCTTTCACGGATTTGCTCCCGTCGGAGTTAGCACAATCCGCTGCCGGGTTTTAACCCGACAGCAGTGACCTGTTTGAGCGAGAATTACTCGTCTTCCAGTTCGATGTTGATACCCAGCGAACGAATCTCTTTCAACAATACGTTGAAGGATTCTGGCATGCCCGGCTCCATCTGATGGTTGCCGTCCACGATGTTTTTATACATCTTGGTACGACCGTTCACGTCATCAGACTTAACGGTGAGCATTTCCTGCAAAGTTCTAGGCTGAGGG
+
GGGGGGGGGGGGGGGGGGGGGGGGGGGGGGGGGGGGGGGGGGGGGGGGGGGGGGGGGGGGGGGGGGGGGGGGGGGGGGGGGGGGGGGGGGGGGGGGGGGGGGGGGGGGGGGGGGGGGGGGGGGGGGEGGGGGGGGGGGGGGGGGGGGGGGCFGGDGGGGGGGGGGGGGGGGGGGGGFEGDDGFGGFFGFFGFFFDFEDFF=EFFFFFFFFFFFFFFFFCEEAEEE;;BBFF?FFFFFFFBD2<?FFFFFFFFFFB?:BF94AAFABF7>BFF<BF<)48<?0:?
@M03461:520:000000000-LPCRK:1:1101:9740:2753 2:N:0:TTGCAACG+CAGAACTG
AAACTTTAATAAATCTTTCACGGATTTGCTCCCGTCGGAGTTAGCACAATCCGCTGCCGGGTTTTAACCCGACAGCAGTGACCTGTTTGAGCGAGAATTACTCGTCTTCCAGTTCGATGTTGATACCCAGCGAACGAATCTCTTTCAACAATACGTTGAAGGATTCTGGCATGCCCGGCTCCATCTGATGGTTGCCGTCCACGATGTTTTTATACATCTTGGTACGACCGTTCACGTCATCAGACTTAACGGTGAGCATTTCCTGCAAGAAATTAGGCTGAGGG
+
GG@FGGGGGGGGGGGGGGGGGGGGGGGGGGGGGGGGGGGGGGGGGGGGGGGGGGGGGGGGGGGGGGGGGGGGGGGGGGGGGGGGGGGGGGGGGGGGGGGGGGGGGGGGGGGGGGGGGGGGGGGGGGGGGGGGGGGGGGGGGGGGGGGGGGGGGGGGGGGGGGGGGGGGGGGGGGGGFGGGGGFGGFF>FFGFFFFFFFFFFFFFFFFFFFFFFFFFFFFFFFFFFFDFFFFFFFFFFFBBFFFFF?DB<AF>B?FBFF?BAADBDF?FFFFBAFFFFB?<??F(
@M03461:520:000000000-LPCRK:1:1101:17508:2755 2:N:0:TTGCAACG+CAGAACTG
AAACTTTAATAAATCTTTCACGGATTTGCTCCCGTCGGAGTTAGCACAATCCGCTGCCGGGTTTTAACCCGACAGCAGTGACCTGTTTGAGCGAGAATTACTCGTCTTCCAGTTCGATGTTGATACCCAGCGAACGAATCTCTTTCAACAATACGTTGAAGGATTCTGGCATGCCCGGCTCCATCTGATGGTTGCCGTCCACGATGTTTTTATACATCTTGGTACGACCGTTCACGTCATCAGACTTAACGGTGAGCATTTCCTGCAATGACCCAAGCTGAGGC
+
GGGGGGGGGGGGGGGGGGGGGGGGGGGGGGGGGGGGGGGGGGGGGGGGGGGGGGGGGGGGGGGFGGGGGGGGGGGGGGGGGGGGGGGGGGGGGGGGGGGGGGGGGGGGGGGGGGGGGGGGGGGGGGGGGGGGGGGGGGGGGGGGGGGGGGGGGGGGGGGGGGGGGGGGGGGGGGGGFEDGGGFGGFFFFFFFFEFFFFFFDFF9;=AFFFFFFFFFFFFFFFFFFFFFFFFFF7A?0(3:BAFF:>AAFFF>?8:BBADAA<44<><A<?FFFFF:1:))3:81
@M03461:520:000000000-LPCRK:1:1101:24456:2756 2:N:0:TTGCAACG+CAGAACTG
AAACTTTAATAAATCTTTCACGGATTTGCTCCCGTCGGAGTTAGCACAATCCGCTGCCGGGTTTTAACCCGACAGCAGTGACCTGTTTGAGCGAGAATTACTCGTCTTCCAGTTCGATGTTGATACCCAGCGAACGAATCTCTTTCAACAATACGTTGAAGGATTCTGGCATGCCCGGCTCCATCTGATGGTTGCCGTCCACGATGTTTTTATACATCTTGGTACGACCGTTCACGTCATCAGACTTAACGGTGAGCATTTCCTGCAAAACCCCTTGCTGAGGG
+
GGGGGGGGGGGGGGGGGGGGGGGGGGGGGGGGGGGGGGGGGGGGGGGGGGGGGGGGGGGGGGGGGGGGGGGGGGGGGGGGGGGGGGGGGGGGGGGGGGGGGGGGGGGGGGGGGGGGGGGGGGGGGGFGGGGGGGGGGGGGGGGGGGGGGGGGGGGGGGGGGGGGGGGGGGGGGGDGFGGGGGFGGFFGFFFFFDFFF=DFFFFFFFFFFFFFFFFFFFFFFFFFE?@FFFFFFFB13:BFF>FFFFFFFFFFF0:?BFFF<<9<<?(4>(8<F(-810>D4(44
@M03461:520:000000000-LPCRK:1:1101:19571:2776 2:N:0:TTGCAACG+CAGAACTG
CTTTAATAAATCTTTCACGGATTTGCTCCCGTCGGAGTTAGCACAATCCGCTGCCGGGTTTTAACCCGACAGCAGTGACCTGTTTGAGCGAGAATTACTCGTCTTCCAGTTCGATGTTGATACCCAGCGAACGAATCTCTTTCAACAATACGTTGAAGGATTCTGGCATGCCCGGCTCCATCTGATGGTTGCCGTCCACGATGTTTTTATACATCTTGGTACGACCGTTCACGTCATCAGACTTAACGGTGAGCATTTCCTGCAAACTAAAGTGCTGAGGG
+
FGGGGGGGGGGGGGGGGGGGGGGGGGGGGGGGGGGGGGGGGGGGGGGGGGGGGGGGGGGGEGGGGGGGGGGGGGGGGGGGGGGGGGGGGGFGGGGGGGGGGGGGGGGGGGGGGGGGGGGGGGGGGGFGDGGGGGGGGGGGGGGGGGGGGGGGGGGGGGGGGGGGGGGGGGGGGEEGCGGFGGFFGFFFFFFFF:@EFFFDFFFFF=FAF?CEFFFFFFFFEE6DF@0;?FFFFFB:?FFF?F05<AF?>6:?:B274<A2<AB<AFFFDFFFF249)-:?B
@M03461:520:000000000-LPCRK:1:1101:7812:2845 2:N:0:TTGCAAAG+CAGAACTG
AAACTTTAATAAATCTTTCACGGATTTGCTCCCGTCGGAGTTAGCACAATCCGCTGCCGGGTTTTAACCCGACAGCAGTGACCTGTTTGAGCGAGAATTACTCGTCAGCGATGAGATCGGAAGAGCGTCGTGTAGGGAAAGAGTGTTGCAGTTCTGGTGTAGATCTCGGTGGTCGCCGTATCATTAAATAAAAAAATTATACTAAAATGCCGTCTTGCGTCAATACGTGTAACTATACTCATTCTGTCCCTTACACCTGCTTCCATCTTTCATCCCACTACGCC
+
GGGGFGFGGGGGGGGGGGGGGGGDGDGGGGGGGGGGGGGGGGGGGGGGGGGGGGGGGGGGGGGGGGGGGGGGGGGGGFG8EGGGGGGGGGGGGGGGGGGGGGGEGGDFFGFGG9EG9FFDGGGGGDGEEGEGGGGGG8DFFGGGGGBFFGG;@ECC7<DCGFGEFFGFFCEGGC>C9EG>?<C7CA6:+1+++*/))/*/7)+)3)*+1+)),.,)++.(()())),,(,(--)))))-)))))-)-))))),(.2(...())).)))))6))6),)((((((-
@M03461:520:000000000-LPCRK:1:1101:16280:2847 2:N:0:TTGCAACG+CAGAACTG
AAACTTTAATAAATCTTTCACGGATTTGCTCCCGTCGGAGTTAGCACAATCCGCTGCCGGGTTTTAACCCGACAGCAGTGACCTGTTTGAGCGAGAATTACTCGTCTTCCAGTTCGATGTTGATACCCAGCGAACGAATCTCTTTCAACAATACGTTGAAGGATTCTGGCATGCCCGGCTCCATCTGATGGTTGCCGTCCACGATGTTTTTATACATCTTGGTACGACCGTTCACGTCATCAGACTTAACGGTGAGCATTTCCTGCAGTGTAAAGTGCTGAGGG
+
GGGGGGGGGGGGGGGGGGGGGGGGGGGGGGCGCGGGGGGGCGGGGGGGGGGGGGGGGGGGGGGEGGGFEGGEGGGGGGGGGGGGGGGGGFGGGGGGGFFGGGGGGGGGGGGGAFGGDGGGGGGGGGGGGGGGGGGGGGGGGGGGGGGGGGGGGGGGGGFGGGGGGGFFFFGGGGC?DGGGGGFCC>FGFFGFFFFFFFFFFFFFFF4+;FFFEFFFA79??=ACE@<@FBDFFBA?<B??<A7>DFAAAD?08(::?234):AB2?04-5<29AB<BDA<5::(
@M03461:520:000000000-LPCRK:1:1101:12104:2847 2:N:0:TTGCAACG+CAGAACTG
AAACTTTAATAAATCTTTCACGGATTTGCTCCCGTCGGAGTTAGCACAATCCGCTGCCGGGTTTTAACCCGACAGCAGTGACCTGTTTGAGCGAGAATTACTCGTCTTCCAGTTCGATGTTGATACCCAGCGAACGAATCTCTTTCAACAATACGTTGAAGGATTCTGGCATGCCCGGCTCCATCTGATGGTTGCCGTCCACGATGTTTTTATACATCTTGGTACGACCGTTCACGTCATCAGACTTAACGGTGAGCATTTCCTGCACTGGGACACGCCGTGGG
+
GGGGGGGGGGGGGGGGGGGGGGGGGGGGGGGGGGGGGGGGGGGGGGGGGGGGGGGGGGGGGFGGGGGGGGGGGGGGGGGFGGGGGGGGGGGGGGGGGGGGGGGGFDGGGGGGGGGGGGGGGGGGGGGFGGGGGGGGGGGGGGGGGGGGGGGGGGGGGGGFGCGFGGGGCGGGGGGCEGCDDDFGGFFGFFGFFFFFBDFFDEE=FFFFCFFFFEF=FFC?EAA?CDFF>FF<:3<BF<B<><228:AFDF?088?<22<<<FF<)58?A?B?:7:B?>17(,,(
@M03461:520:000000000-LPCRK:1:1101:13350:2855 2:N:0:TTGCAACG+CAGAACTG
AAACTTTAATAAATCTTTCACGGATTTGCTCCCGTCGGAGTTAGCACAATCCGCTGCCGGGTTTTAACCCGACAGCAGTGACCTGTTTGAGCGAGAATTACTCGTCTTCCAGTTCGATGTTGATACCCAGCGAACGAATCTCTTTCAACAATACGTTGAAGGATTCTGGCATGCCCGGCTCCATCTGATGGTTGCCGTCCACGATGTTTTTATACATCTTGGTACGACCGTTCACGTCATCAGACTTAACGGTGAGCATTTCCTGCAAAAACCAGAGCTGAGGG
+
GGGGGGGGGGGGGGGGGGGGGGGGGGGGGGGGGGGGGGGGGGGGGGGGGGGGGGGGGGGGGGGGGGGGGGGGGGGGGGGGGGGGGGGGGGGGGGGGGGGGGGGGGGGGGGGGGGGGGGGGGGGGGGGGGGGGGGGGGGGGGGGGGGGGGGGGGGGGGGGGGGGGGFGFGGGGDFFGFGGDGGFGGFF>FFGFFFFFEDFFFFFFFFF=FF>AECFCFFEFEFFFE@@9@FFFF>DFFFFFFAFFFFF)6<?BFB<??BDFFFBF2::AFFFF?:<:28<?)2<(
@M03461:520:000000000-LPCRK:1:1101:7908:2867 2:N:0:TTGCAACG+CAGAACTT
AAACTTTAATAAATCTTTCACGGATTTGCTCCCGTCGGAGTTAGCACAATCCGCTGCCGGGTTTTAACCCGACAGCAGTGACCTGTTTGAGCGAGAATTACTCGTCTTCCAGTTCGATGTTGATACCCAGCGAACGAATCTCTTTCAACAATACGTTGAAGGATTCTGGCATGCCCGGCTCCATCTGATGGTTGCCGTCCACGATGTTTTTATACATCTTGGTACGACCGTTCACGTCATCAGACTTAACTGTGAGCATTTCCTGCATCGGGCGGGGCTGAGGC
+
FFEEEFGGCFD<DGGGGGGGGGC7FEGGGFFGFCFGGGGGGFGEGGGGGGGGGGGGGFGEECEEGGFGGGGDGCFDGEF8FGGGG??<EE7FEDCE@FFGGCAFGGGGDGCGGFFGCFDEFFDGGGGGGFGGGGGDGGGGGFGGGGGAG9,@AFGF6FGFG,DFCCCC7F>FFC?F57>*CDF@FA>7BFFF@ABFAFFFD:?94=FFCF>FEC56+;6?<477?;1>997113<(41((.6)33:B2:9)).<<2:AF94<BA9:(6911731(4((2(,4,-
@M03461:520:000000000-LPCRK:1:1101:23049:2869 2:N:0:TTGCAACG+CAGAACTG
AAACTTTAATAAATCTTTCACGGATTTGCTCCCGTCGGAGTTAGCACAATCCGCTGCCGGGTTTTAACCCGACAGCAGTGACCTGTTTGAGCGAGAATTACTCGTCTTCCAGTTCGATGTTGATACCCAGCGAACGAATCTCTTTCAACAATACGTTGAAGGATTCTGGCATGCCCGGCTCCATCTGATGGTTGCCGTCCACGATGTTTTTATACATCTTGGTACGACCGTTCACGTCATCAGACTTAACGGTGAGCATTTCCTGCATTGGGTTGTGCTGAGGG
+
FGEFGGGGGGFGGGGGGGGGGGGGDGGGGFFGGGGGGGGGGGGGGGGGGGGGGGGGGGGGGGGEGGGGGGGGGGGGGGGGGGGGGGGGGGGGGCFFFGGGGGGGFGGGGGGGFGGGGGEFGGGGFCEGGFGGGGGGGGGGGGGGGGGGGGGGGGGGGGCFGGGGGGGGGGGGGGGGF5CDGGFGGFF=EFGFFB2FEDFFFFFFFF=A7;>AEEEFAA;EFFFFFFF>@>FBF?FFBF07<<BDF7ABFFFFF?0:BFDA<<44<7<243>::(4<02)64:?(
@M03461:520:000000000-LPCRK:1:1101:17149:2873 2:N:0:TTGCAACG+CAGAACTG
AAACTTTAATAAATCTTTCACGGATTTGCTCCCGTCGGAGTTAGCACAATCCGCTGCCGGGTTTTAACCCGACAGCAGTGACCTGTTTGAGCGAGAATTACTCGTCTTCCAGTTCGATGTTGATACCCAGCGAACGAATCTCTTTCAACAATACGTTGAAGGATTCTGGCATGCCCGGCTCCATCTGATGGTTGCCGTCCACGATGTTTTTATACATCTTGGTACGACCGTTCACGTCATCTGACTTAACGGTGAGCATTTCCTGCACCTTCTCTCGCTGAGGC
+
GGGGGGGGGGGGGGGGGGGGGGGGGGGGGGGGGGGGGGGGGGGGGGGGGGGGGGGGGGGGGGGFGGGGGGGGGGGGGGGGGGGGGGGGGGGGGGGGGGGGGGGGGGGGGGGGGGGGGGGGGGGGGGEGGGGGGGGGGGGGGGGGGGGGGGFGGGGGGGGGGGGGFGGGGGGFGGFGFGGGGGFGGFCFFFGFFFFFFDE>FFFFFFFFFFAFEFFFFF9EEFFFFFFFFFD?FFBFFFFFFFFFFFFFFF?F:6:?BB2<BB<)::<:00>?2AAF?BF?F?:1
@M03461:520:000000000-LPCRK:1:1101:20125:2890 2:N:0:TTGCAACG+CAGAACTG
CTTTAATAAATCTTTCACGGATTTGCTCCCGTCGGAGTTAGCACAATCCGCTGCCGGGTTTTAACCCGACAGCAGTGACCTGTTTGAGCGAGAATTACTCGTCTTCCAGTTCGATGTTGATACCCAGCGAACGAATCTCTTTCAACAATACGTTGAAGGATTCTGGCATGCCCGGCTCCATCTGATGGTTGCCGTCCACGATGTTTTTATACATCTTGGTACGACCGTTCACGTCATCAGACTTAACGGTGAGCATTTCCTGCACCGTCGGCTGCTGAGGG
+
FDFGGGGGGGGGGGGGGGGGDGGGGGGGGGGGGGGGGGGGGGGGGGGGGGGGGGGGGGGGCGGGGGGGGGGGGGGGGGGGGGGGGGGGGGGGGGGGGGGGGGGGGFGGGGGGGFGGGGGGGGGFFGGGGGEEGGGGGGGGGGGGGGGGGGGGGGGGGGFGDGGFGGGGGGGFGFGGGGDFFFFFGFFFFFFDFFFFFFFFFA?FFAFFAEFEFFA?FEFECE??;>@FFF:A?BF04)-52::A>AA0922:6:),6:BFFF?07:22:09>1(4)).48(
@M03461:520:000000000-LPCRK:1:1101:10699:2911 2:N:0:TTGCAACG+CAGAACTG
AAACTTTAATAAATCTTTCACGGATTTGCTCCCGTCGGAGTTAGCACAATCCGCTGCCGGGTTTTAACCCGACAGCAGTGACCTGTTTGAGCGAGAATTACTCGTCTTCCAGTTCGATGTTGATACCCAGCGAACGAATCTCTTTCAACAATACGTTGAAGGATTCTGGCATGCCCGGCTCCATCTGATGGTTGCCGTCCACGATGTTTTTATACATCTTGGTACGACCGTTCACGTCATCAGACTTAACGGTGAGCATTTCCTGCACGTAACAATGCTGAGGG
+
GG8FGGGGGGGGGGGGGGGGGGGGGGGGGGGGGGGGGGGGGGGGGGGGGGGGGGGGGGGGGGGGGGGGGGDGGGGGGGGGGGGGGGGGGGGGGGGGGGGGGGGGGGGGGGGGGGGGGGGGGGGGGGGGGGGGDGGGGGGGGGGGGGGGGGGGGGGGGGGGGGCCGFGGGGGGGGGGEGGGGGFGGFFCFFGFFFFFEFFFFFFFFFAFFFFF?5CFAFFFFFEEF@7@;@FF<>B:<?<BA97??DF<AFFFF0?B?ABB<AA<<((4(,3:?B><7?<<A0::
@M03461:520:000000000-LPCRK:1:1101:6855:2930 2:N:0:TTGCAACG+CAGAACTG
AAACTTTAATAAATCTTTCACGGATTTGCTCCCGTCGGAGTTAGCACAATCCGCTGCCGGGTTTTAACCCGACAGCAGTGACCTGTTTGAGCGAGAATTACTCGTCTTCCAGTTCGATGTTGATACCCAGCGAACGAATCTCTTTCAACAATACGTTGAAGGATTCTGGCATGCCCGGCTCCATCTGATGGTTGCCGTCCACGATGTTTTTATACATCTTGGTACGACCGTTCACGTCATCAGACTTAACGGTGAGCATTTCCTGCATCATGTTTAGCTGAGGG
+
GGGGGGGGGGGGGGGGGGGGGGGGGGGGGGGGGGGGGGGGGGGGGGGGGGGGGGGGGGGGGGGGGGGGGGGGGGGGGGGGGGFGGGGGGFGGGGGGGGGGGGGGGGGGGGGGGGGGGGGGFGGGGGGGFGGGGGGGGGGGGGGGGGGGGGGGGGGGGGGGGCGGGCGGGGGGGGFF?GGGDGFDCB>FFFGFFBDFBFFF?FFFFFFFFFFFF<CFFFEF?FFFFFFB@FDF0:AFF038:<42:?AFFFF0:::8(<<BDAFBF::9>FAFBFFFDA9<7::(
@M03461:520:000000000-LPCRK:1:1101:13493:2932 2:N:0:TTGCAACG+CAGAACTG
AAACTTTAATAAATCTTTCACGGATTTGCTCCCGTCGGAGTTAGCACAATCCGCTGCCGGGTTTTAACCCGACAGCAGTGACCTGTTTGAGCGAGAATTACTCGTCTTCCAGTTCGATGTTGATACCCAGCGAACGAATCTCTTTCAACAATACGTTGAAGGATTCTGGCATGCCCGGCTCCATCTGATGGTTGCCGTCCACGATGTTTTTATACATCTTGGTACGACCGTTCACGTCATCAGACTTAACGGTGAGCATTTCCTGCAAACCTTAGTGCTGAGGC
+
GGGGGGGGGGGGGGGGGGGGGGGGGGFGGGGGGGGGGGGGGGGGGGGGGGGGGGGGGGGGGGGGGGGGGGGGGGGGGGGGGGGGGGGGGGGGGGGGGGGGGGGGGGGGGGGGGGGGGGGGGGGGGGGGGGGGGGGGGGGGGGGGGGCFGGGGGGGGGGGGGGGGGGGGGGGGGGGGEGGGGGFGGFFGFFGFFFFFFDFBFFFFFFFFFFFFFFFAFFFFFFFFFFFFFF@?BFA::1:BDAB?BFF>FFFFFF?:FF<26A<4<:BFFFFF<9<4)6<:513,
@M03461:520:000000000-LPCRK:1:1101:14131:2934 2:N:0:TTGCAACG+CAGAACTG
AAACTTTAATAAATCTTTCACGGATTTGCTCCCGTCGGAGTTAGCACAATCCGCTGCCGGGTTTTAACCCGACAGCAGTGACCTGTTTGAGCGAGAATTACTCGTCTTCCAGTTCGATGTTGATACCCAGCGAACGAATCTCTTTCAACAATACGTTGAAGGATTCTGGCATGCCCGGCTCCATCTGATGGTTGCCGTCCACGATGTTTTTATACATCTTGGTACGACCGTTCACGTCATCAGACTTAACGGTGAGCATTTCCTGCAGAACCCAACGCTGAGGC
+
GGGGGGGGGGGGGGGGGGGGGGGGGGGGGGGGGGGGGGGGGGGGGGGGGGGGGGGGGGGGGGGGGGGGGGGGGGGGGGGGGGGFGGGGGGGGGGGGGGGGGGGGGGGEFGGGFGGGGGGGGGGGGGGGGGGGGGGGGGGGGGGGGGGGGGGGGGGGGGGGCGGFGGFGGGGGFGEGFDDGGGFGGFACFFGFFDFFFFFFFFFBFF4CFFFFFFFFFFFFFFFEFFFFBB?6?2<:::0:BFF23:AFFFFF<::FBABFFD<ADF??F7????BFB>?0(:?(
@M03461:520:000000000-LPCRK:1:1101:17985:2937 2:N:0:TTGCAACG+CAGAACTG
AAACTTTAATAAATCTTTCACGGATTTGCTCCCGTCGGAGTTAGCACAATCCGCTGCCGGGTTTTAACCCGACAGCAGTGACCTGTTTGAGCGAGAATTACTCGTCTTCCAGTTCGATGTTGATACCCAGCGAACGAATCTCTTTCAACAATACGTTGAAGGATTCTGGCATGCCCGGCTCCATCTGATGGTTGCCGTCCACGATGTTTTTATACATCTTGGTACGACCGTTCACGTCATCAGACTTAACGGTGAGCATTTCCTGCATTACTCTTGGCTGAGGC
+
GGGGFGGGGGGGFFGGGGGGGGGEGGGGGGGGGGGGGGGGGGGGGGGGGGGGGGGDGGGGGFGGGGGGGGGCE@GGGGGFGGAFGFGGGFGGGGGGGGGGGGDGGGGGGGGGFGGGFGGGGGGGGGGGGGCDGGGGEGGGGGGGGG;FGGFGE?FGGGGDFFFEGGGGGGGGGGEFFDGGGGFGGFFGFFFFFBFFFFFFFFF2:=8AFFFFFFFC;CFFEFFEEF?@FF7:?FF?BBBBF2<?FBDFFF:;B?06?72<AFF>A?BFAAAFAABFFFF:<:1(
@M03461:520:000000000-LPCRK:1:1101:8082:2952 2:N:0:TTGCAACG+CAGAACTG
AAACTTTAATAAATCTTTCACGGATTTGCTCCCGTCGGAGTTAGCACAATCCGCTGCCGGGTTTTAACCCGACAGCAGTGACCTGTTTGAGCGAGAATTACTCGTCTTCCAGTTCGATGTTGATACCCAGCGAACGAATCTCTTTCAACAATACGTTGAAGGATTCTGGCATGCCCGGCTCCATCTGATGGTTGCCGTCCACGATGTTTTTATACATCTTGGTACGACCGTTCACGTCATCAGACTTAACGGTGAGCATTTCCTGCACGTATAACCGCTGAGGT
+
GGGGGGGGGGGGGGGGGGGGGGGGGGGGGGGGGGGGGGGGGGGGGGGGGGGGGGGGGGGGGGGGGGGGGGGGGGGGGGGGGGGGGGGGGGGGGGGGGGGGGGGGGGGGGGGGGGGGGGGGGGGGGGGGGGGGGGGGGGGGGGGGGGGGGGGGGGGGGGGGGGGGGGGGGGGGGGGGFGGGGGFGGFFGFFGFFFFFEDFFFEF=F@AFFFFFFFFFFFFFEFEFE;@BF@??FFBBFFFFFFFF?:FA>FFF<?FFFA7<2<)).8?7:B:<>DF:>BFFFF6(
@M03461:520:000000000-LPCRK:1:1101:13721:2984 2:N:0:TTGCAACG+CAGAACTG
AAACTTTAATAAATCTTTCACGGATTTGCTCCCGTCGGAGTTAGCACAATCCGCTGCCGGGTTTTAACCCGACAGCAGTGACCTGTTTGAGCGAGAATTACTCGTCTTCCAGTTCGATGTTGATACCCAGCGAACGAATCTCTTTCAACAATACGTTGAAGGATTCTGGCATGCCCGGCTCCATCTGATGGTTGCCGTCCACGATGTTTTTATACATCTTGGTACGACCGTTCACGTCATCAGACTTAACGGTGAGCATTTCCTGCAAAAATTCTTGCTGAGGC
+
GGGGGGGGGGGGGGGGGGGGGGGGGGGGGGGGGGGGGGGGGGGGGGGGGGGGGGGGGGGDGGGGGGGGGGGGGGGGGGGGGGGGGGGGFFGGGGGGGGGGGGGGGGGGGGGGGGGGGGDGGGGGGGGGGGGGGGGGGGGGGGGGGGGGGGGGGGGGGGGGGGGGGDFGGGGGGFGGEEGGDGFFFCFD+BFFFFFF;9DBFEEFFFFFAFFFEEFFFCCCEFACC;;@F61677AFBB0,:<??7?DFFF06?B<6:<<99A9)<4:4)41:(4499<24:<?2
@M03461:520:000000000-LPCRK:1:1101:10156:3032 2:N:0:TTGCAACG+CAGAACTG
AAACTTTAATAAATCTTTCACGGATTTGCTCCCGTCGGAGTTAGCACAATCCGCTGCCGGGTTTTAACCCGACAGCAGTGACCTGTTTGAGCGAGAATTACTCGTCTTCCAGTTCGATGTTGATACCCAGCGAACGAATCTCTTTCAACAATACGTTGAAGGATTCTGGCATGCCCGGCTCCATCTGATGGTTGCCGTCCACGATGTTTTTATACATCTTGGTACGACCGTTCACGTCATCAGACTTAACGGTGAGCATTTCCTGCAAATCCAAATGCTGAGGA
+
GGGGGGGGGGGGGGGGGGGGGGGGGGGGGGGGGGGGGGGGGGGGGGGGGGGGGGGGGGGGGGGGGGGGGGGGGGDGGGGGGGGGGGGGGGGGGGGGGGGGGGGGGGGGGGGGFGGGGGGGGGGGGGGGGGGGGGGGGGGGCGGGGGGGGGGFGGGGGGGGGGGGGGGGGGFGGGGGFGGGGGFGGFFGFFGFFEBFFFFFFFF=>@FFFFFFFFFFFFEFFFFFE@FFFFFFFFF:BBBFF<?DBFFFAFBFF?B?><?FF>):>:<<AAB(22<74<AB)81)
@M03461:520:000000000-LPCRK:1:1101:9735:3032 2:N:0:TTGCAACG+CAGAACTA
AAACTTTAATAAATCTTTCACGGATTTGCTCCCGTCGGAGTTAGCACAATCCGCTGCCGGGTTTTAACCCGACAGCAGTGACCTGTTTGAGCGAGAATTACTCGTCTTCCAGTTCGATGTTGATACCCAGCGAACGAATCTCTTTCAACAATACGTTGAAGGATTCTGGCATGCCCGGCTCCATCTGATGGTTGCCGTCCACGATGTTTTTATACATCTTGGTACGACCGTTCACGTCATCAGACTTAACGGTGAGCATTTCCTGCAACAAAAGATGCTGAGGA
+
GGCFGGGGGGGGGGGGGGGGGGGGGGGGGGGGGGGGGGGGGGGGGGGGGGGGGGGGGGGGGGGGGGGGGGGGGGGGGGGGGGGGGGGGGGGGGGGGGGGGGGGGGGGGGGGGGGGGGGGGGGGGGGGGGGGGGGGGGGGGGGGGGGGGGGGGGGGGGGFGGGGDGGGGFGGGGGGGBGGGGGFGGFFFFFGFFFFFFFFFFF>=FF;FFFFFFFEFFFFFFAECEF<9:BFBFFB(.33:FABFFBFF29?>?(3:B>DFFFFFFFFFF:?????A<>-)41:,
@M03461:520:000000000-LPCRK:1:1101:23663:3073 2:N:0:TTGCAACG+CAGAACTG
AAACTTTAATAAATCTTTCACGGATTTGCTCCCGTCGGAGTTAGCACAATCCGCTGCCGGGTTTTAACCCGACAGCAGTGACCTGTTTGAGCGAGAATTACTCGTCTTCCAGTTCGATGTTGATACCCAGCGAACGAATCTCTTTCAACAATACGTTGAAGGATTCTGGCATGCCCGGCTCCATCTGATGGTTGCCGTCCACGATGTTTTTATACATCTTGGTACGACCGTTCACGTCATCAGACTTAACGGTGAGCATTTCCTGCTTTGTATCTTGCTGCGGA
+
GGGGGGGGGGGGGGGGGGGGGGGGGGGGGGGGGGGGGGGGGGGGGGGGGGGGGGGGGGGGGGGEGGGGGGGGGGGGGGGGGGGGGGGGGGGGGGGGGGGGGGGDGGGGGGGGGGGGGFEGGGGGGGEGGGGGGGGGGGGGGGGGGFGGGFGGGGGGFGGFFCFFGGGFCFGGGGFFECGDDGFGGFF7+=CFF>=FE?FBFFF=><F8AAFFFFFFF84<76=EC?DF@B@:08A?:?::FFF2?>><><2(4-1:?23:>FF2<0(-4462)4.)))-4)3>,
@M03461:520:000000000-LPCRK:1:1101:11000:3077 2:N:0:TTGCAACG+CAGAACTG
AAACTTTAATAAATCTTTCACGGATTTGCTCCCGTCGGAGTTAGCACAATCCGCTGCCGGGTTTTAACCCGACAGCAGTGACCTGTTTGAGCGAGAATTACTCGTCTTCCAGTTCGATGTTGATACCCAGCGAACGAATCTCTTTCAACAATACGTTGAAGGATTCTGGCATGCCCGGCTCCATCTGATGGTTGCCGTCCACGATGTTTTTATACATCTTGGTACGACCGTTCACGTCATCAGACTTAACGGTGAGCATTTCCTGCATCCGGGATAGCTGAGGG
+
GG8EFGGGGGGGGGGGGGGGGGFGGGGGGGGGGGGGGGGGGGFGGGGGGGGGGGGGGDGGGGGGGGGGGGGGGGGGGGGGGGGGGGGGGGGGGGGGGGGGGGGGGGGGGFFGGGGGGFGGFDGGGGGGGGGGGGGGGGGGGGGGGGGGGGGGGGGGGDCGFGFGGGGGGGDCCGFGAGGGGGFGGFFGFFGFFEBFFFEFFFFFF@FFFFFFFEEF6C3?EFF9E@DF@B;6??D?2?:FFF?FDFA4491;33?<?BFAA>4><?F):2?>FF>(4:4<7???
@M03461:520:000000000-LPCRK:1:1101:19916:3080 2:N:0:TTGCAACG+CAGAACTG
CTTTAATAAATCTTTCACGGATTTGCTCCCGTCGGAGTTAGCACAATCCGCTGCCGGGTTTTAACCCGACAGCAGTGACCTGTTTGAGCGAGAATTACTCGTCTTCCAGTTCGATGTTGATACCCAGCGAACGAATCTCTTTCAACAATACGTTGAAGGATTCTGGCATGCCCGGCTCCATCTGATGGTTGCCGTCCACGATGTTTTTATACATCTTGGTACGACCGTTCACGTCATCAGACTTAACGGTGAGCATTTCCTGCACGAACACATGCTGAGGT
+
FFGGGGGFGGGGGGGGGGGGGGGGGGGGGGGGGGDGGGGGGGGGGGGGGGGGGGGGGGGGEGGGGGGGGGGGGGGGGGGGGGGGGGGGGGGGGGGGGGGGGGGGGGGGGGGGGGGGGGGGGGGGGFGGGGGGGGGGGGGGGGGGGGGGGFGGGGGGGGFGGGGGGGGGGGGGGF5DGGGFGGFFGFFGFFFFFFFFFDFEFFFFFFFFF<7<;AFEFFFFFFF@;99?BB?FFFFFFB9?BFF<A491>?::?FAB>ADFBFF??<?>F971)5)6<B?<,
@M03461:520:000000000-LPCRK:1:1101:21586:3080 2:N:0:TTGCAACG+CAGAACTG
CTTTAATAAATCTTTCACGGATTTGCTCCCGTCGGAGTTAGCACAATCCGCTGCCGGGTTTTAACCCGACAGCAGTGACCTGTTTGAGCGAGAATTACTCGTCTTCCAGTTCGATGTTGATACCCAGCGAACGAATCTCTTTCAACAATACGTTGAAGGATTCTGGCATGCCCGGCTCCATCTGATGGTTGCCGTCCACGATGTTTTTATACATCTTGTTACGACCGTTCACGTCATCAGACTTAACGGTGAGCATTTCCTGCAGTCCGTGCGGCTGAGGG
+
FGFDGGGGGGGGDGFGGGGG@GCFGGGGGGGGGGDGGEFDGGGGGGGGGGGGGGGGGGG@7CAFGGGGGGGEGC=EFDFGGGGFFFAFGEEEEGGFGGFGGFGGFGGGGAFEECDFEFGGGGGGGGGGGGEGGEEFGFEGFGGFGFG=EGGGG8DCCDCFECFCCCFGFFCCF>5DCDGFGDBA9BFFFFFFFFFF@=@E@F@;AF;5AECCFFFC6C+)6?(3>>>?6B(<:7?:<A:?2:44)-<:6?61(52?A644).4,5A(2:68(,2749::?2
@M03461:520:000000000-LPCRK:1:1101:19627:3086 2:N:0:TTGCAACG+CAGAACTG
CTTTAATAAATCTTTCACGGATTTGCTCCCGTCGGAGTTAGCACAATCCGCTGCCGGGTTTTAACCCGACAGCAGTGACCTGTTTTAGCGAGAATTACTCGTCTTCCAGTTCGATGTTGATACCCAGCGAACGAATCTCTTTCAACAATACGTTGAAGGATTCTGGCATGCCCGGCTCCATCTGATGGTTGCCGTCCACGATGTTTTTATCCATCTTGGTACGACCGTTCACGTCATCAGCCTTAACTGTGAGCATTTCCTGCAAGTGGAAGCGATGAGGG
+
GGAFG9EGFEFFGGGGGAFGEGG?CAFD,,@F@B7FGGF9FFAFAFFGGGGGGGGGEGGGCGGGEFFCGGGGGEFFGGGG9=F9F,?E<FGGEEGGGGCEEFEGCEGGGGGG+E=DEGGGGGGCFFGGBCEGC7+8CDFDGCE;CEG8=F?DC@DCCE>3,5+@A9?>E>CC:?E>47*;+BFF+BC4@FE2F46?2(7?9?;57+;F5<).;+1)65*47?70>;0840(4:?BBB<44)42)8AA)6:9>2(<2:94>A2((.)))5))81((,,)).(
@M03461:520:000000000-LPCRK:1:1101:12048:3101 2:N:0:TTGCAACG+CAGAACTG
AAACTTTAATAAATCTTTCACGGATTTGCTCCCGTCGGAGTTAGCACAATCCGCTGCCGGGTTTTAACCCGACAGCAGTGACCTGTTTGAGCGAGAATTACTCGTCTTCCAGTTCGATGTTGATACCCAGCGAACGAATCTCTTTCAACAATACGTTGAAGGATTCTGGCATGCCCGGCTCCATCTGATGGTTGCCGTCCACGATGTTTTTATACATCTTGGTACGACCGTTCACGTCATCAGACTTAACGGTGAGCATTTCCTGCAGGCAGGTAAGCTGAGGG
+
GGGGGGGGGGGGGGGGGGGGGGGGGGGGGGGGGGGGGGGGGGGGGGGGGGGGGGGGGGGGGGGGGGGGGGGGGGGGGGGGGGGGGGGGGGGGGDGGGGGGGGGGGGGGGGGGGGGGGGGGGGGGGGFGGGGGGGGGGGGGFGGGGGGGGGGGGGGGGGGGGGGGGGGGGGGGGGGGFGGGCGFGGFFFFA>FFBFF:9DFFBFFFFFFFFFFFFFFFFFFFFFFFFFFFF?BFFF<B?FFF<<222<9AFFFF61447<AFFFFB2::?>019?).45:B>38(
@M03461:520:000000000-LPCRK:1:1101:22009:3109 2:N:0:TTGCAACG+CAGAACTG
AAACTTTAATAAATCTTTCACGGATTTGCTCCCGTCGGAGTTAGCACAATCCGCTGCCGGGTTTTAACCCGACAGCAGTGACCTGTTTGAGCGAGAATTACTCGTCTTCCAGTTCGATGTTGATACCCAGCGAACGAATCTCTTTCAACAATACGTTGAAGGATTCTGGCATGCCCGGCTCCATCTGATGGTTGCCGTCCACGATGTTTTTATACATCTTGGTACGACCGTTCACGTCATCAGACTTAACAGTGAGCATTTCCTGCAAGAAAATGAGCTGAGGG
+
GGEGGGGGGGGGGGGGGGGGGGGGEGFGGGGGGGGGGGGGGGGGGGGGGGGGGGGGGGGGGGGGGGGGGGGGGGGGGGGGGGGGGGGGFGGGGGGGGGGGGGGGGGGGGGGGGGGGGGGGGGGGDGFGGGGGEGGGGGGGGGGGGGGGGGGGGGGGGGGGGGGGGGGGGDGGGGGGFGGGGGFGGFFGFFGFFFFFF?EFFFFFFF;AFFFFEEFFFFECFFFFFFFFFF2<?BFFFFFFFF?<??F<DFB>A)68?BFBADF2<>B<2:<(84<A<A9?D:?8
@M03461:520:000000000-LPCRK:1:1101:20269:3113 2:N:0:TTGCAACG+CAGAACTG
CTTTAATAAATCTTTCACGGATTTGCTCCCGTCGGAGTTAGCACAATCCGCTGCCGGGTTTTAACCCGACAGCAGTGACCTGTTTGAGCGAGAATTACTCGTCTTCCAGTTCGATGTTGATACCCAGCGAACGAATCTCTTTCAACAATACGTTGAAGGATTCTGGCATGCCCGGCTCCATCTGATGGTTGCCGTCCACGATGTTTTTATACATCTTGGTACGACCGTTCACGTCATCAGACTTAACGGTGAGCATTTCCTGCACTGTGACGTGCTGAGGG
+
FGGGGGGGGGGGGGGGGGGGGGGGGGGGGGGGGGGGGGGGGGGGGGGGGGGGGGGGGGGGCGGGGGGGGGGGGGGGGGGGGGGGGGGGGGGGGGGGGGGGGGGGGGGGGGGGGGGGGGGGGGGEFGGGGGGGGGDGGGGGGGGGGGGGGGGGGGGGGGGGGGGGGFGGGGGGGFGGGGGFGGFFGFFGFFFFFFFFFFFEFFFFFFFFFFECF87CEFFFFFFFF>FFFFFFFF?B?>>D?BFFF<<BF:18?><?DADFFFB7:4(444>F:(43>4??(
@M03461:520:000000000-LPCRK:1:1101:20228:3117 2:N:0:TTGCAACG+CAGAACTG
CTTTAATAAATCTTTCACGGATTTGCTCCCGTCGGAGTTAGCACAATCCGCTGCCGGGTTTTAACCCGGCAGCAGTGACCTGTTTGAGCGAGAATTACTCGTCTTCCAGTTCGATGTTGATACCCAGCGAACGAATCTCTTTCAACAATACGTTGAAGGATTCTGGCATGCCCGGCTCCATCTGATGGTTGCCGTCCACGATGTTTTTATACATCTTGGTACGACCGTTCACGTCATCCGACTTAACGGTGAGCTTTTCCTGCACGTAGTACCGCCGAGGC
+
CFGFFCFFDGGGGGGFGGGEEFCFFG<CFDGGGGGDGBEFCFEGGGCGFBEGGG<@@BBC,DCFGCFFEECGGGEGCE<FEG?FEFFFAFGC@45EFCC<?FEGGFGEEEFACEFFGFDF=DBEFGGGGDCCEGGGGAFGGGFGCDGEGGGFCGC::EFD,=DDG9,CF,2<;?>C*3;4CC9@:FF=FA?=9?DFBF3:2),5@F)857<C6;@C33F4).1;@024::?<0:1?BA)3(41162402<3(.:).-89<B4::(2,(42::9-,(,43(-
@M03461:520:000000000-LPCRK:1:1101:10275:3123 2:N:0:TTGCAACG+CAGAACTG
AAACTTTAATAAATCTTTCACGGATTTGCTCCCGTCGGAGTTAGTACAATCCGCTGCCGGGTTTTAACCCGACAGCAGTGACCTGTTTGAGCGAGAATTACTCGTCTTCCAGTTCGATGTTGATACCCAGCGAACGAATCTCTTTCAACAATACGTTGAAGGATTCTGGCATGCCCGGCTCCATCTGATGGTTGCCGTCCACGATGTTTTTATACATCTTGGTACGACCGTTCACGTCATCAGACTTAACGGTGAGCATTTCCTGCAGACCAATCTGCTGAGGG
+
GG8FGGGGGGGGGGGGGGGGGGGGGGGGGGGGGGGGGGDGGGGGGGGGGGGGGGGGGGGGGGGGGGGGGGGGGGGGGGGGGGGGGGGGGGGGGGGGGGGGGGGGGGGGGGGGGGGGGGGGGGGGGGGGGGGGGGGGGGGGGGGGGGGGGGGGGGGGGGGGGGGGGGGFGGGGGGDGFGGCGGFGGFFGFFGFFDDFFFFFFFF=FD;AFFFFF?EFCC;?5AA3C;F>FFFFFBAB<B08<<>FBBFFFFFFF6?BFDF<><A<2::?AFBBFFFFF<9?506(
@M03461:520:000000000-LPCRK:1:1101:19523:3126 2:N:0:TTGCAACG+CAGAACTG
CTTTAATAAATCTTTCACGGATTTGCTCCCGTCGGAGTTAGCACAATCCGCTGCCGGGTTTTAACCCGACAGCAGTGACCTGTTTGAGCGAGAATTACTCGTCTTCCAGTTCGATGTTGATACCCAGCGAACGAATCTCTTTCAACAATACGTTGAAGGATTCTGGCATGCCCGGCTCCATCTGATGGTTGCCGTCCACGATGTTTTTATACATCTTGGTACGACCGTTCACGTCATCAGACTTAACGGTGAGCATTTCCTGCAACAAATGGTGCTGAGGG
+
FGGGGGGGGGGGGGGGGGGGGGGGGGGGGGGGGGGGGGGGGGGGGGGGGGGGGGGGGGGGEGGGGGGGGGGGGGGGGGGGGGGGGGGGGGGGGGGGGGGGGGGGGGGGGGGGGGGGGGGGGGGGGGGGGGGGGGGGGGCGGFGGGGGGGGGGGGGGGGGGGGGGGGGGGFFFGF5CGGDFGGFFGFFGFFFFFFFFFFFFFFFFAFFFFFFEAA:CEFAEFFFDFFFF<:>A<??FFFBFFB:D9AF?>BF?FBFF<AFFFA:1>D?(2<A2>F<<B4:?<
@M03461:520:000000000-LPCRK:1:1101:8249:3135 2:N:0:TTGCAACG+CAGAACTG
AAACTTTAATAAATCTTTCACGGATTTGCTCCCGTCGGAGTTAGCACAATCCGCTGCCGGGTTTTAACCCGACAGCAGTGACCTGTTTGAGCGAGAATTACTCGTCTTCCAGTTCGATGTTGATACCCAGCGAACGAATCTCTTTCAACAATACGTTGAAGGATTCTGGCATGCCCGGCTCCATCTGATGGTTGCCGTCCACGATGTTTTTATACATCTTGGTACGACCGTTCACGTCATCAGACTTAACGGTGAGCATTTCCTGCATAACACTTCGCTGAGGG
+
GGGGGGGGGGGGGGGGGGGGGGEGGGGGGGGGGGGGGGGGGGGGGGGGGGGGGGGGGGGGGGGGGGGGGGGGGGGGGGGFGGGGGGGGGGGGGGGGGGGGGGGGGGGGGGGCAFGGGGGGGGGGGGGGFGGEGGGGGGGGGGGGGGGGGGGGCGGGGGGFGGGGGGGGGGGGGG7FEGGGGGFFD8BGFFCFFFFF4@FFFEF=A?FFFFFFFEFFFFFFFA<EFFF9BFFFFFF?:<:?AAB7:?BF<A?>B???BAFBAFFFFF?DF2:A?AFBF?B?9?<(
@M03461:520:000000000-LPCRK:1:1101:10914:3147 2:N:0:TTGCAACG+CAGAACTG
AAACTTTAATAAATCTTTCACGGATTTGCTCCCGTCGGAGTTAGCACAATCCGCTGCCGGGTTTTAACCCGACAGCAGTGACCTGTTTGAGCGAGAATTACTCGTCTTCCAGTTCGATGTTGATACCCAGCGAACGAATCTCTTTCAACAATACGTTGAAGGATTCTGGCATGCCCGGCTCCATCTGATGGTTGCCGTCCACGATGTTTTTATACATCTTGGTACGACCGTTCACGTCATCAGACTTAACGGTGAGCATTTCCTGCATCGACCCCAGCTGAGGG
+
GG@FGGGGGGGGGGGGGGGGGGGGGGGGGGGGGGGGGGGGGGGGGGGGGGGGGGGGGGGGGGGGGGGGGGGGGGGGGGGGGGGGGGGGGGGGGGGGGGGGGGGGGGGGGGGGGGGGEGGGGGGGGGDGGGGGGGGGGGGGGGGGGGGGGGGGGGGGGGGGGGGGGGGGGGGGGGGGFGGGGGFGGFFGFFGFFBDFFFFFFFFFFF;FFFFFEFFFFFFFEFFEFFF@BBFFFFFFB??BFFFF?FFFBA?FFFFFFFBAFFFAAFBFF?FBFFFF:1:78::(
@M03461:520:000000000-LPCRK:1:1101:24513:3148 2:N:0:TTGCAACG+CAGAACTG
AAACTTTAATAAATCTTTCACGGATTTGCTCCCGTCGGAGTTAGCACAATCCGCTGCCGGGTTTTAACCCGACAGCAGTGACCTGTTTGAGCGAGAATTACTCGTCTTCCAGTTCGATGTTGATACCCAGCGAACGAATCTCTTTCAACAATACGTTGAAGGATTCTGGCATGCCCGGCTCCATCTGATGGTTGCCGTCCACGATGTTTTTATACATCTTGGTACGACCGTTCACGTCATCAGCCGTAACGGTGAGCATTTCCTGCATCTTGAGGGGCTGGGGC
+
GGGGGGGGGGGGGGGGGGGGGGGGGGGGGGGFGGGGGGGGGGGGGGGGGGGFGGGGGGGGGFGGGGGGGGGGGGGGGGGGGGGGGGGGGGGGGGGGGGGGGGGGGGGGGGGGGGGGGGGGGGGGFFEFGGGGGGGGGGGGGGGGGGGGGGGGGGGGGGEGGGGGGFGGGGGFGCAEFGGGGGFGGFFGFFGFFBF4B?EFFFFFFFAF=FFFEFFFFFFFEFECC@1>>913<:D6?F6:<4<2((--8??;B:66?<2:4>BFDFBBA2>>:0:0192:((4(
@M03461:520:000000000-LPCRK:1:1101:11972:3154 2:N:0:TTGCAACG+CAGAACTG
AAACTTTAATAAATCTTTCACGGATTTGCTCCCGTCGGAGTTAGCACAATCCGCTGCCGGGTTTTAACCCGACAGCAGTGACCTGTTTGAGCGAGAATTACTCGTCTTCCAGTTCGATGTTGATACCCAGCGAACGAATCTCTTTCAACAATACGTTGAAGGATTCTGGCATGCCCGGCTCCATCTGATGGTTGCCGTCCACGATGTTTTTATACATCTTGGTACGACCGTTCACGTCATCAGACTTAACGGTGAGCATTTCCTGCATTTGCTCCCGCTGAGGG
+
GGGGGGGGGGGGGGGGGGGGGGGGGGGGGGGGGGGGGGGGGGGGGGGGGGGGGGGGDGGGGGGGGGGGGGGGGGGGGGGGGGGGGGGGGGGGGGGGGGGGGGGGGGGGGGGGGGGGFFGGGGGGGGGGGGGGGGGGGGGGGGGGGGGGGGGGGGGGGGGGGGGGGGGGCCEFGGGGF>CDGGFGGFFGFFGFFFFFDFE>FFF@A?FFFFFFEFFFFFFFFFFFFDDF09;?B04?FFB?A9<?B?DFAA?BB:32?7?AFFB9A:())-.<9<)8>>9((.86
@M03461:520:000000000-LPCRK:1:1101:14037:3180 2:N:0:TTGCAACG+CAGCACTG
AAGCTTTAATAAATCTTTCACGGATTTGCTCCCGTCGGAGTTAGCACAATCCGCTGCCGGGTTTTAACCCGACAGCAGTGACCTGTTTGAGCGAGAATTACTCGTCTTCCAGTTCGATGTTGATACCCAGCGAACGAATCTCTTTCAACAATACGTTGAAGGATTCTGGCATGCCCGGCTCCATCTGATGGTTGCCGTCCACGATGTTTTTATACATCTTGGTACGACCGTTCACGTCATCCGCATTAACGGTGAGCATTTCCTGCAGCCCCTCCAGCCGGGGG
+
FGDGFEDE<C9CCEFGGGGGGF@F:CFGGGCEFGFFCCEEGGGCEEGGGGGGGGGDGEGFGC@FC,CFFGGCF@CGE<EFFGDFA?CE?FEFFGGE7FGFG?EFFGGG=9E,9EFE@DDGG;FFGFDGFGC=8CEGGCDEFGGGGEDEEED9CFFECFFFFGC9D7E:C?ECECFGEDGGG99DGFADB>*;>ABFF?BF95?(8?A=AA;A?<?FFFEF?47?C;69@0:60()22(48>24(((4649(,3-4(.)44>A9B):0(5362612,(((,(-,4
@M03461:520:000000000-LPCRK:1:1101:25067:3183 2:N:0:TTGCAACG+CAGAACTG
AAACTTTAATAAATCTTTCACGGATTTGCTCCCGTCGGAGTTAGCACAATCCGCTGCCGGGTTTTAACCCGACAGCAGTGACCTGTTTGAGCGAGAATTACTCGTCTTCCAGTTCGATGTTGATACCCAGCGAACGAATCTCTTTCAACAATACGTTGAAGGATTCTGGCATGCCCGGCTCCATCTGATGGTTGCCGTCCACGATGTTTTTATACATCTTGGTACGACCGTTCACGTCATCAGACTTAACGGTGAGCATTTCCTGCAAGCGAAGCAGCTGAGGC
+
GGGGGGGGGGGGGGGGGGGGGGGGGGGGGGGGGGGGGGGGGGGGGGGGGGGGGGGGGGGGGGGGGGGGGGGGGGGGGGGGGGGGGGGGGGGGGGGGGGGGGGGGGGGGGGGGGGGGGGGGGGGGGGGGGGGGGGGGGDFGGGGGFGGGGGGGGGGGGCFFGGGGGGGFGGGFFGFGEGGGGGFGGCFEFFGFFFFFEFFF=EFFFDFACFFFCEEF@FE?EFEFFDFF911::2>BBFF?D<?7?BFFAAFFFF?:?D<<>>ABB?FF>F:F6;F>:B:430,(
@M03461:520:000000000-LPCRK:1:1101:18167:3184 2:N:0:TTGCAACG+CAGAACTG
AAACTTTAATAAATCTTTCACGGATTTGCTCCCGTCGGAGTTAGCACAATCCGCTGCCGGGTTTTAACCCGACAGCAGTGACCTGTTTGAGCGAGAATTACTCGTCTTCCAGTTCGATGTTGATACCCAGCGAACGAATCTCTTTCAACAATACGTTGAAGGATTCTGGCATGCCCGGCTCCATCTGATGGTTGCCGTCCACGATGTTTTTATACATCTTGGTACGACCGTTCACGTCATCAGACTTAACGGTGAGCATTTCCTGCCCTTGGTCCACGCTGAGG
+
GGGGGGGGGGGGGGGGGGGGGGGEGGGGGGGGGGGGGGGGGGGGGGGGGGGGGGDGGGGGGFGFFGGGGGGGGGGGGGGGGGGGGGGGGGGGGGGGGGGGGGGGGGGGGGGGGGGGFFGGGGGGGGFGGGGGGGGGGGGGFGGGGGGGGGFGGGGGGGGFGFFGGGGFCGGGGGGFDGGGGGFGGF>FFFDFFA=FFFFFFFF@FFF=CFFFCEECAFFFFFEFFF;03:@BFFF?<<F?AF<BBFFB2)4>::?:?A2<A>A<:((.:73:A48<409(2(,3
@M03461:520:000000000-LPCRK:1:1101:22899:3197 2:N:0:TTGCAACG+CAGAACTG
AAACTTTAATAAATCTTTCACGGATTTGCTCCCGTCGGAGTTAGCACAATCCGCTGCCGGGTTTTAACCCGACAGCAGTGACCTGTTTGAGCGAGAATTACTCGTCTTCCAGTTCGATGTTGATACCCAGCGAACGAATCTCTTTCAACAATACGTTGAAGGATTCTGGCATGCCCGGCTCCATCTGATGGTTGCCGTCCACGATGTTTTTATACATCTTGGTACGACCGTTCACGTCATCAGACTTAACGGTTAGCATTTCCTGCACATGATCAAGCTGAGGT
+
GGFGGGGGGGGGGGGGGGGGGGGGCFGGGGGGGGGGGGGGGGGGGGGGGGGGGGGGGGGGGGGGGGGGGGGGGGGGFGGGGGGGGGGGGGGGEGGCGGGGGGGGGGGGGGGGGGGGFGGGGGGGGGGGGGGGGGGGGGGGGGGGFGEGGGGGGGGGGGCGGGFG7CFGFGGGGGGGFGGGGGFFGFF79B9BFEFFF?EBFE?=??F7AFFFFEEAFFEFFA@CE?FFFF??7(64<BFBF2>2>DB>>4(7?8(:BAA<A<>DFFF?4<<A2<A?2777??:(
@M03461:520:000000000-LPCRK:1:1101:7665:3198 2:N:0:TTGCAACG+CAGAACTG
AAACTTTAATAAATCTTTCACGGATTTGCTCCCGTCGGAGTTAGCACAATCCGCTGCCGGGTTTTAACCCGACAGCAGTGACCTGTTTGAGCGAGAATTACTCGTCTTCCAGTTCGATGTTGATACCCAGCGAACGAATCTCTTTCAACAATACGTTGAAGGATTCTGGCATGCCCGGCTCCATCTGATGGTTGCCGTCCACGATGTTTTTATACATCTTGGTACGACCGTTCACGTCATCAGACTTAACGGTGAGCATTTCCTGCATTTAATCCCCCGTAGGT
+
GGGGGGGGGGGGGGGGGGGGGGGGGGGGGGCFFGGGGGGGEGEFGGGGGGGGGGGGGGGGGGGGGGGGGGGEGGGGGGGDGGGDGGGGGGGGGGGGGGGGGGDGGGGGGGGGGGGG8AFGGGGGFGGGGGGDGGGGGGGGGGGGGGGGGGGGAFDGGGGGGGEGGGFFGF>CFGFGFGGC>CFGGAFGAFFFFFFF)589@B4@FD5CAFFFE33+;FEFE=ECC?<9;>@??FB:<067A4>3,,6<99204<B:?A>B29A24:())6:4><>)(4((((-)
@M03461:520:000000000-LPCRK:1:1101:11591:3214 2:N:0:TTGCAACG+CAGAACTG
AAACTTTAATAAATCTTTCACGGATTTGCTCCCGTCGGAGTTAGCACAATCCGCTGCCGGGTTTTAACCCGACAGCAGTGACCTGTTTGAGCGAGAATTACTCGTCTTCCAGTTCGATGTTGATACCCAGCGAACGAATCTCTTTCAACAATACGTTGAAGGATTCTGGCATGCCCGGCTCCATCTGATGGTTGCCGTCCACGATGTTTTTATACATCTTGGTACGACCGTTCACGTCATCAGACTTAACGGTGAGCATTTCCTGCACGTCATGACGCTGAGGG
+
GGGGGFGGGGGGGGGGGGGGGGGGGGGGFGGGGGGGGGGGGFFGGGGGGGGGGGGGGGGCGGGGGGGGGGGGGGGGGGGGGGGGGGGGGGGGGGGGGGGGGGGGGGGGGGGFGFGGFCFFGGGGGGGGGGGGGGGGGGGGGGGGGGG:FGGGGGFFFGGGFF?:EFFGGGGGGGGCDEGDGGFGGFFGFFGFFEFF456=?3?5>=F;A4>FFFFAF=?<<4<??D;99;<:?FBF:?FFFBBFF:BF9<BF?FFFFBF>BFBADF:?BB02:A<?6??2(488
@M03461:520:000000000-LPCRK:1:1101:6451:3226 2:N:0:TTGCAACG+CAGAACTG
AAACTTTAATAAATCTTTCACGGATTTGCTCCCGTCGGAGTTAGCACAATCCGCTGCCGGGTTTTAACCCGACAGCAGTGACCTGTTTGAGCGAGAATTACTCGTCTTCCAGTTCGATGTTGATACCCAGCGAACGAATCTCTTTCAACAATACGTTGAAGGATTCTGGCATGCCCGGCTCCATCTGATGGTTGCCGTCCACGATGTTTTTATACATCTTGGTACGACCGTTCACGTCATCAGACTTAACGGTGAGCATTTCCTGCATGTCTAATCGCTGAGGC
+
GGGGGGGGGGGGGGGGGGGGGGFGGGGGGGGGGGGGGGGGGGGGGGGGGGGGGGGGGGGGGGGGGGGGGGGGGGGGGGGGGGGGGGGGGGGGGGGGGGGGGGGGGGGGGGGGGGGGFGGGGGFGGGEFGGGGGGGGGGGGGGGGGGGGGGGGGGGGGGDGGGGGGGGGGGGGGGGGFGGGGGFGGFFGFFGFF>BF;DEFDFF>?DF=AFFFCCEFFFFFCFE3CF?FF>F?<?AFFB:?FA?)8>AFAA6B??032>FD)4:>BB?<ABF>DFB<8?B?;::(
@M03461:520:000000000-LPCRK:1:1101:12171:3240 2:N:0:TTGCAACG+CAGAACTG
AAACTTTAATAAATCTTTCACGGATTTGCTCCCGTCGGAGTTAGCACAATCCGCTGCCGGGTTTTAACCCGACAGCAGTGACCTGTTTGAGCGAGAATTACTCGTCTTCCAGTTCGATGTTGATACCCAGCGAACGAATCTCTTTCAACAATACGTTGAAGGATTCTGGCATGCCCGGCTCCATCTGATGGTTGCCGTCCACGATGTTTTTATACATCTTGGTACGACCGTTCACGTCATCAGACTTAACGGTGAGCATTTCCTGCAAAAAGAAAGGCTGAGGT
+
GGGGGGGGGGGGGGGGGGGGGGGGGGFGGGGGGGGGGGGGGGGGGGGGGGGGGGGGGGGGGGGDGGGGGGGGGGGGGGGGGGGGGGGGGGGGGGGGGGGGGGGGFGGGGGGGFFGGGGGGGGGGGGFGGGGGGGGGGGGGGFGGGGGGGGGGGGGGGGGGFGFFGFGGGGGGGGGGFGDCGGFGDFFGFFGFFFFFFFFFDFFFFFFFCFFFEFFFFFFFFAFFFFFFFFFFBFFFFFFFFF?<:0<DFB:;:<B:BAFFFFFBFF?FA?<0?:72<6:<08:(
@M03461:520:000000000-LPCRK:1:1101:23236:3241 2:N:0:TTGCAACG+CAGAACTG
AAACTTTAATAAATCTTTCACGGATTTGCTCCCGTCGGAGTTAGCACAATCCGCTGCCGGGTTTTAACCCGACAGCAGTGACCTGTTTGAGCGAGAATTACTCGTCTTCCAGTTCGATGTTGATACCCAGCGAACGAATCTCTTTCAACAATACGTTGGAGGATTCTGGCATGCCCGGCTCCATCTGATGGTTGCCGTCCACGATGTTTTTATACATCTTGGTACGACCGTTCACGTCATCAGACTTAACGGTTAGCATTTCCTGCAACTCTGCTAGCTGAGGT
+
GGCGGGGGGGGGGGGGGGGGGGGEEGGGGGFGGGGGGGGGGGGGGGGGGGGGGGGGGGGGGGGCGFGGGGGGGGGGGGGGGGGGGGGGGGGFGGGGGGGGGGGGGGGGGGGGGGGGGGFEGGGGGGGGGGGGGGGGGGGGGGGGGGGGGGGGGGGGFGGFGGCFFGGGGGGGGGFFDEGGGGFGGFFDFF>ABDDFFFFFFFF@A?FAAAFACCEFFA?CCFFEF;DFFF?BF?DFFFFFFA>FF>A2<FF>2(4<DFFFFFF<>BFFF>2:4)4<<2)4).2(
@M03461:520:000000000-LPCRK:1:1101:10729:3247 2:N:0:TTGCAACG+CAGAACTG
AAACTTTAATAAATCTTTCACGGATTTGCTCCCGTCGGAGTTAGCACAATCCGCTGCCGGGTTTTAACCCGACAGCAGTGACCTGTTTGAGCGAGAATTACTCGTCTTCCAGTTCGATGTTGATACCCAGCGAACGAATCTCTTTCAACAATACGTTGAAGGATTCTGGCATGCCCGGCTCCATCTGATGGTTGCCGTCCACGATGTTTTTATACATCTTGGTACGACCGTTCACGTCATCAGACTTAACGGTTAGCATTTCCTGCAATCCATTAAGCTGAGGG
+
GGAFGGGGGGGGGGGGGGGGGGFGGGGGGGGGGGGGGGGGGGGGGGGGGGGGGGGGGGGGGGGDGGGGGGGGGGGGGGGGGGGGGGGGGGGGGGGGGGGGGGGGGGGGGGGGGGGGGGGGGGGGGGGGGGGD@CGGGGGGGGGGGGGGGGGGGGGGGGGGGGGGGGGGGGGGGGGGFGGGGGFGGFFGFFGFFFFFEFFFFEF>F?8AFFFFFFFFFFEFFFFFFD@FFFDFF?F?FFFFFFFDFFFFFFBF:(40<AAFFADFFF:AAB??9A4<BFFBF06(
@M03461:520:000000000-LPCRK:1:1101:23512:3254 2:N:0:TTGCAACG+CAGAACTG
AAACTTTAGTAAATCTTTCACGGATTTGCTCCCGTCGGAGTTAGCACAATCCGCTGCCGGGTTTTAACCCGACAGCAGTGACCTGTTTGAGCGAGAATTACTCGTCTTCCAGTTCGATGTTGATACCCAGCGAACGAATCTCTTTCAACAATACGTTGAAGGATTCTGGCATGCCCGGCTCCATCTGAAGGTTGCCGTCCACGATGTCTTTATACATCTTGGTACGACCGTACAACTCATCAGACTTAACGTTGAGCATTTCCTGCAGAACCACGGGCTGAGGC
+
FE,CCFGGGGGDGFFGGGGGGGEGGGGGGFG@@FGC@F@FGCGGGGFGGGDECFGGG8FECCFGCGGABFFBBFGFFGF,CFCGGGDEBBDFCE:=7FF<9FFCBFGCFAFFGGG+AFGGGDD4>CE8>,,@CCEG7@DEFGA8CG;CD83=A?@A<:F:FFFFADDGAFGD8,4@?5CCC96BC+:9+3A?FA(;?=D9@B;@F;A+@788?3)++;;))*/?7;04((/((()..4).-6872)64:)-(((((,58925)64:0(6(.,4:692(,4042(
@M03461:520:000000000-LPCRK:1:1101:16939:3267 2:N:0:TTGCAACG+CAGAACTG
AAACTTTAATAAATCTTTCACGGATTTGCTCCCGTCGGAGTTAGCACAATCCGCTGCCGGGTTTTAACCCGACAGCAGTGACCTGTTTGAGCGAGAATTACTCGTCTTCCAGTTCGATGTTGATACCCAGCGAACGAATCTCTTTCAACAATACGTTGAAGGATTCTGGCATGCCCGGCTCCATCTGATGGTTGCCGTCCACGATGTTTTTATACATCTTGGTACGACCGTTCCCGTCATCAGACTTAACGGTGAGCATTTCCTGCACAAGGAAATGCTGAGGG
+
GGGGGGGGGGGGAFGGGGGGGGG@@FFGGGGGGGGGGGGGEGEFGGGGGGGGGGGGGDFFFBFGFCGGGGGGGDFGFFGGFGGFGGGGGGGGEGDGGGGGGFGGGGGGGGGGEGGGFFGGGGFFGGGGGFGGCCGBEGGGFGGGGGGGGC=FAEGF@EFAECGGGGGGGGFFGGGGEDD;CCA8F8B+9FCFADDFDFFFFEF9465ACAFFECEAFFC6C679C70:;;@07(3:?B?BFF2232644A2914((2244<AFFBF0:4?:617099A4<<(--
@M03461:520:000000000-LPCRK:1:1101:21133:3302 2:N:0:TTGCAACG+CAGAACTG
CTTTAATAAATCTTTCACGGATTTGCTCCCGTCGGAGTTAGCACAATCCGCTGCCGGGTTTTAACCCGACAGCAGTGACCTGTTTGAGCGAGAATTACTCGTCTTCCAGTTCGATGTTGATACCCAGCGAACGAATCTCTTTCAACAATACGTTGAAGGATTCTGGCATGCCCGGCTCCATCTGATGGTTGCCGTCCACGATGTTTTTATACATCTTGGTACGACCGTTCACGTCATCAGACTTAACGGTGAGCATTTCCTGCATCTAGTTTTGCTGAGGT
+
FGGGGGGGGGGGGGGGGGGGGGGGGGGGGGGGGGGGGGGGGGGGGGGGGGGGGGGGGGGGGGGGGGGGGGGGGGGGGGGGGGGGGGGGGGGGGGGGGGGGGGGGGGGGGGGGCFGGGGGGGGGFFGGGGGGGGGGGGGGGGGGGGGGDGGGGGFFGGGGGGGGGGGGGGGGFCEGGGGGFGGF6FAF*@CDBFEDFBDBE2?@FCFFFFFFFFFFEEF4@EFD?BF9;?FBFF??FFB<FF?FF2<FF>F???:<?A<9AFAFFAAA2:<25<?2>>A6<(
@M03461:520:000000000-LPCRK:1:1101:16026:3330 2:N:0:TTGCAACG+CAGAACTG
AAACTTTAATAAATCTTTCACGGATTTGCTCCCGTCGGAGTTAGCACAATCCGCTGCCGGGTTTTAACCCGACAGCAGTGACCTGTTTGAGCGAGAATTACTCGTCTTCCAGTTCGATGTTGATACCCAGCGAACGAATCTCTTTCAACAATACGTTGAAGGATTCTGGCATGCCCGGCTCCATCTGATGGTTGCCGTCCACGATGTTTTTATACATCTTGGTACGACCGTTCACGTCATCAGACTTAACGGTGAGCATTTCCTGCACTGGTCTGCGCTGAGGT
+
GGGGGGGGGGFGGGGGGGGGGGGGGGGGGGGGGGGGGGGGGGGGGGGGGGGGGGGGGGGGGGG:FGGGGGGGGGGGGGGGGGGGGGGGGGGGGGGGGGGGGGGGGGGGGGGGGGGGGGGGGGGGGGGGGGGGGGGGGEFGGGGGGGGGGFGGGGGGGGGGGGGGGGGGGFCGFFGGEGGGGGFGGFFGFFGFFFFFEFFFFEDFFFFFFFFFFFFFFFFFFFFEFFD>6>FFFFFFFFFFBFB??FB)6AF6?:?FF<DFFBBD<?436>B46ABAF>;BB??,
@M03461:520:000000000-LPCRK:1:1101:24478:3332 2:N:0:TTGCAACG+CAGAACTG
AAACTTTAATAAATCTTTCACGGATTTGCTCCCGTCGGAGTTAGCACAATCCGCTGCCGGGTTTTAACCCGACAGCAGTGACCTGTTTGAGCGAGAATTACTCGTCTTCCAGTTCGATGTTGATACCCAGCGAACGAATCTCTTTCAACAATACGTTGAAGGATTCTGGCATGCCCGGCTCCATCTGATGGTTGCCGTCCACGATGTTTTTATACATCTTGGTACGACCGTTCACGTCATCAGACTTAACGGTGAGCATTTCCTGCAAAACAGACCGCTGAGGT
+
GGFGGGGGGGGGGGGGGGGGGGGGGGGGGGGGGGGGGGGGEGGGGGGGGGGGGGGGGGGGGGGGGGGGGGGGGGGGGGGGGGGGGGGGGGGGGGGGGGGGGGGGGGGGGGGGGGGGGGGGGGGGGGGGGGGGGGGGGEGGGFGGGGGGGGC8FGGGGGGGGGFDGGGGGGGGGGGGFGGGGGFGGFFGFFGFFFFFFFFFFFFFFFFF6FFA?CEFFF?EFFFFFF<@@92:00><:16<DAF?0)62<A:1?2?<BA?B<FFFA?7<4:?073:?BF>>>B((
@M03461:520:000000000-LPCRK:1:1101:25386:3346 2:N:0:TTGCAACG+CAGAACTG
AAACTTTAATAAATCTTTCACGGATTTGCTCCCGTCGGAGTTAGCACAATCCGCTGCCGGGTTTTAACCCGACAGCAGTGACCTGTTTGAGCGAGAATTACTCGTCTTCCAGTTCGATGTTGATACCCAGCGAACGAATCTCTTTCAACAATACGTTGAAGGATTCTGGCATGCCCGGCTCCATCTGATGGTTGCCGTCCACGATGTTTTTATACATCTTGGTACGACCGTTCACGTCATCAGACTTAACGGTGAGCATTTCCTGCAGGGCATGAGGCTGAGGG
+
GGGGGGGGGGGGGGGGGGGGGGGGGGGGGFGGGGGGGGGGGGGGGGGGGGGGCFGGGFCGGFGGGFGGGGGGGEGGG?FGGGGGGGGGGGGGGGGGG9FCGGGGGGGFEFGGGGFGGGGGGGFGFGEFCFGGGGGGGGGGGGGGGFGGGGFFGGGGGGGGGGGGGGGGGFGFCGFGFGGGGDFFGFFFF@FFFFFFB2;=@EFBFFFF65>A??<F+;;3?FE?C;;>;>FF0><8<?1?<6<<34>--6?92(3<?FFD2<2443((.7:6BF>7(33(,313
@M03461:520:000000000-LPCRK:1:1101:20603:3361 2:N:0:TTGCAACG+CAGAACTG
CTTTAATAAATCTTTCACGGATTTGCTCCCGTCGGAGTTAGCACAATCCGCTGCCGGGTTTTAACCCGACAGCAGTGACCTGTTTGAGCGAGAATTACTCGTCTTCCAGTTCGATGTTGATACCAGCGAACGAATCTCTTTCAACAATACGTTGAAGGATTCTGGCATGCCCGGCTCCATCTGATGGTTGCCGTCCACGATGTTTTTATACATCTTGGTACGACCGTTCACGTCATCAGACTTAACGGTGAGCATTTCCTGCATATGAAGCAGCTGAGGTG
+
GGGGGGGGGGGGGGGGGGGGGGGGGGGGGGGGGGGGGGGGGGGGGGGGGGGGGGGGGGGG7FGGGGGGGGGGGGGGGGGGGGGGGFGGGGGGGGGGGGGGGGGGGGGGGFGGGGGGGGGGGGGGGGGGGGGGGGGGGGGGGGGGGGGGGGGGGGGGGGGGGGGGCGFGGGGGGFGGGGGFGGFFFFFGFFF9DEFEFFFFFFFF65>AFEFEFFFEEFFEFFDFBFFFFFFFFFF?<AF??7A>F>F><((4?ABFBAABABFBB<:A<23?1:?7<?6(,
@M03461:520:000000000-LPCRK:1:1101:15339:3373 2:N:0:TTGCAACG+CAGAACTG
AAACTTTAATAAATCTTTCACGGATTTGCTCCCGTCGGAGTTAGCACAATCCGCTGCCGGGTTTTAACCCGACAGCAGTGACCTGTTTGAGCGAGAATTACTCGTCTTCCAGTTCGATGTTGATACCCAGCGAACGAATCTCTTTCAACAATACGTTGAAGGATTCTGGCATGCCCGGCTCCATCTGATGGTTGCCGTCCACGATGTTTTTATACATCTTGGTACGACCGTTCACGTCATCAGACTTAACGGTGAGCATTTCCTGCAAATCGATGAGCTGAGGC
+
GGGGGGGGGGGGGGGGGGGGGGGGGGGGGGGGGGGGGGGGGGGGGGGGGGGGGGGGGGGGGGGGGGGGGGGGGGGGGGGGFGGGGGGGGGGGGGGGGGGGGGGGGGGGGGGFFGGGFGGGGGGGGGGGGGGGGGGGGGGGGGGGFGGGGGFGGGGGGGGGGGGGGGGGGGGGGGCGFCGGGGFGGFFGFFGFFFFFFFFFFEFFFFFFFFFFFFFFFFFFEFFFEDFFF@<?BFF:?B?F<94>7>BFFF<9BFF?F22AAAAD>7?<448?:?AABDF:)8?0
@M03461:520:000000000-LPCRK:1:1101:14144:3375 2:N:0:TTGCAACG+CAGAACTG
AAACTTTAATAAATCTTTCACGGATTTGCTCCCGTCGGAGTTAGCACAATCCGCTGCCGGGTTTTAACCCGACAGCAGTGACCTGTTTGAGCGAGAATTACTCGTCTTCCAGTTCGATGTTGATACCCAGCGAACGAATCTCTTTCAACAATACGTTGAAGGATTCTGGCATGCCCGGCTCCATCTGATGGTTGCCGTCCACGATGTTTTTATACATCTTGGTACGACCGTTCACGTCATCAGACTTAACGGTGAGCATTTCCTGCAAACTAGTTTGCTGAGGT
+
GGGGGGGGGGGGGGGGGGGGGGGGGGGGGGGGGGGGGGGGGGGGGGGGGGGGGGGGGGGGGGGGGGGGGGGGGGGGFGGFGGGFGGGGGGGGGGGGGGGGGGGGGGGGGGGGGGGGFGGGGGGGGGGFGGGGGGGGGGGGGGGGGGGGG9FGGGGGGGGGGGFCGGGGGGGGGGGGFGGGGGFFGFFGFFGFFFFFFFFFFEFFFFFFFFFFFEF=@FFFFFFFFF717><6:742?FFFAA<7?FFBAFFB<606?<>>DFF9>?FAF:A9<A:<<<AFF?0(
@M03461:520:000000000-LPCRK:1:1101:8208:3375 2:N:0:TTGCAACG+CAGAACTG
AAACTTTAATAAATCTTTCACGGATTTGCTCCCGTCGGAGTTAGCACAATCCGCTGCCGGGTTTTAACCCGACAGCAGTGACCTGTTTGAGCGAGAATTACTCGTCTTCCAGTTCGATGTTGATACCCAGCGAACGAATCTCTTTCAACAATACGTTGAAGGATTCTGGCATGCCCGGCTCCATCTGATGGTTGCCGTCCACGATGTTTTTATACATCTTGGTACGACCGTTCACGTCATCAGACTTAACGGTTAGCATTTCCTGCAGGATAATTTGCTGAGGG
+
GGGGGGGGGGGGGGGGGGGGGGGGGGGGGGGGGGGGGGGGGGGGGGGGGGGGGGGGGGGGGGGGGGGGGGGGGGGGGGGGGGGGGGGFGGGGGGGGGGGGGGGGGGGGGGGGGGGGFGGGGGGGGGGGGGGGGGGGGGGGDGGGGGGGGG8DGGGGFGFGGGGGGGGFGGGGGGGGFGGGGGFGGFFGFF4FFEFFBDFF@FF>>?;FFFFFFCEFFFF??FECC?26>@FFFFFB?FFFFFB<2269)4:14(1:BDFFFFFFF?(38<FFF>6<ABB22(--
@M03461:520:000000000-LPCRK:1:1101:6171:3378 2:N:0:TTGCAACG+CAGAACTG
CTTTAATAAATCTTTCACGGATTTGCTCCCGTCGGAGTTAGCACAATCCGCTGCCGGGTTTTAACCCGACAGCAGTGACCTGTTTGAGCGAGAATTACTCGTCTTCCAGTTCGATGTTGATACCCAGCGAACGAATCTCTTTCAACAATACGTTGAAGGATTCTGGCATGCCCGGCTCCATCTGATGGTTGCCGTCCACGATGTTTTTATACATCTTGGTACGACCGTTCACGTCATCAGACTTAACGGTGAGCATTTCCTGCATCCGCGGCGGCTGAGGG
+
FGGGGGGGGGGGGGGGGGGGCFGGGGGGGGGGGGGGGGGGFGGGGGGGGGGGGGGGCFCGEGGGGGGGGGGGGGGGGGGGGGGGGGGGGGGGGGGGFGGGGGGGGGGGGGGGGGGGGGGFGGGDEGGGCECECEEGGGFGGGGGGGGFGGGFGGGFCCGFDGGGGGGGGGGGG>5DDGGACFFFGFFFFFD>FF@FF?FFFF?FFA8>ACEF+:CEFEFEEEF0;BFFFF0)4:::BF97??F<>)6?62(1(,44A):ADA??4:>:B>06;>>;0432(
@M03461:520:000000000-LPCRK:1:1101:11410:3386 2:N:0:TTGCAACG+CAGAACTG
AAACTTTAATAAATCTTTCACGGATTTGCTCCCGTCAGAGTTAGCACAATCCGCTGCCGGGTTTTAACCCGACAGCAGTGACCTGTTTGAGCGAGAATTACTCGTCTTCCAGTTCGATGTTGATACCCAGCGGACGAATCTCTTTCAACAATACGTTGAAGGATTCTGGCATGCCCGGCTCCATCTGATGGTTGCCGTCCACGATGTTTTTATACATCTTGGTACGACCGTTCACGTCATCAGACTTAACGGTGAGCATTTCCTGCACGATTAGTGGCTGAGGG
+
GGFGGGGGGGGGGGGGGGGGGGGGGGGGGGGGGGGG,FGGGGGGGGGGGGGGGGGGGGGGGGGGGGGGGGGGGGGGGGGGGGGGGGGGGGGGGGGGGGGGGGGGGGGGGGGGGGGGGGGGGGGGGGGGGGGGGGGGGGGGGGGGGGGGGGGGGGGGGGGGGGGGGFGGGGGGGGFGFGGGGGFGGFFFFFFFFFDFFFBB@=D@FFFFFFFFE<?:=CCEFFFFFFDFB@@FF>DFFF<FBA>???<A<A?FFB:??A<>BAB<<BBFF??FBBB>6?:??:?(
@M03461:520:000000000-LPCRK:1:1101:16261:3402 2:N:0:TTGCAACG+CAGAACTG
AAACTTTAATAAATCTTTCACGGATTTGCTCCCGTCGGAGTTAGCACAATCCGCTGCCGGGTTTTAACCCGACAGCAGAGACCTGTTTGAGCGAGAATTACTCGTCTTCCAGTTCGATGTTGATACCCAGCGAACGAATCTCTTTCAACAATACGTTGAAGGATTCTGGCATGCCCGGCTCCATCTGATGGTTGCCGTCCACGATGTTTTTATACATCTTGGTACGACCGTTCACGTCATCAGACTTAACGGTGAGCATTTCCTGCTAAAGACAGTGCTGAGGA
+
GGGGGGGGGGGGGGGGGGGGGGGGGGGGGGGGGGGGGGGGGGGGGGGGGGGGGGGGGGGGGGGGGGGGGGGGGGGGGGGGGGGGGGGGGGGGGGGGGGGGGFGGGGGFGGGGGGGGGFGGGGGFGGGGGGGGGGGGGGGGGGGGGGGGGFGGGGFGGFGGGGFGGGGGGGFGGGGGFGGGGGFGGFF7FFGFFEFFFFFFDFB@FFFFFFFFFFFFFFCECFFFFF<BFFFFFFA?FF02<A?FFF>FAF?BF?B?>BFBAFBFF?(4)48<???FFAB><:B)
@M03461:520:000000000-LPCRK:1:1101:22405:3411 2:N:0:TTGCAACG+CAGAACTG
AAACTTTAATAAATCTTTCACGGATTTGCTCCCGTCGGAGTTAGCACAATCCGCTGCCGGGTTTTAACCCGACAGCAGTGACCTGTTTGAGCGAGAATTACTCGTCTTCCAGTTCGATGTTGATACCCAGCGAACGAATCTCTTTCAACAATACGTTGAAGGATTCTGGCATGCCCGGCTCCATCTGATGGTTGCCGTCCACGATGTTTTTATACATCTTGGTACGACCGTTCACGTCATCAGACTTAACGGTGCGCATTTCCTGCAAGTTTCAGTGCTGAGGG
+
GG<FGGGGGGGGGGGGGGGGGGGG>FDGGEGGGGGGGGGGGGGGGGGGGGGGGGGGGGGGDFGGGGGGGGGGGGEGDCFFGGGGGAFFGGGGGGGGGGGGGGGGGGGGGGGGGGGGFGFFGGGGGGGGGGGGGGGGGGGGCFGGFGGGGGGFFFGEGGGGGGGGGFGGGGGGCCFGEED>CGFGGFF798FFABFFFDEB?FB>A?A::FF4C?E76A9CCF7?E@?1966<B796(42:B4<??0<>BF?;8((-41((5<AAD?0<>44).-.6)6)))(,(
@M03461:520:000000000-LPCRK:1:1101:9819:3432 2:N:0:TTGCAACG+CAGAACTG
AAACTTTAATAAATCTTTCACGGATTTGCTCCCGTCGGAGTTAGCACAATCCGCTGCCGGGTTTTAACCCGACAGCAGTGACCTGTTTGAGCGAGAATTACTCGTCTTCCAGTTCGATGTTGATACCCAGCGAACGAATCTCTTTCAACAATACGTTGAAGGATTCTGGCATGCCCGGCTCCATCTGATGGTTGCCGTCCACGATGTTTTTATACATCTTGGTACGACCGTTCACGTCATCAGACTTAACGGTGAGCATTTCCTGCATCTAGAGAAGCTGAGGG
+
GG8FFGGGGGGGGGGGGGGGGGGGGGGGGGGGGGGGGGGGGGGGGGGGGFGFGGGEGGGGGCFGGGGGGGGGGGGGGGGGGGGGGGGGGGDFGGGGGGGGGGGGGGGGGGGGFGGGGGGGGGGGGGEGGF8ECBEEGGGGGGGGFGGGGGG87EGFGFCFEFGGGGGGGGGGGGGGFGGGGGFGGFFFFFFFFFFFFFF=@EBFFDF=FFFFE3?FFFCEFFEEE<@B9BF?B04,.212:><?>?)).<63(-16:<2<B949>BBF<94A9?BB0::7<?((
@M03461:520:000000000-LPCRK:1:1101:9537:3439 2:N:0:TTGCAACG+CAGAACTG
AAACTTTAATAAATCTTTCACGGATTTGCTCCCGTCGGAGTTAGCACAATCCGCTGCCGGGTTTTAACCCGACAGCAGTGACCTGTTTGAGCGAGAATTACTCGTCTTCCAGTTCGATGTTGATACCCAGCGAACGAATCTCTTTCAACAATACGTTGAAGGATTCTGGCATGCCCGGCTCCATCTGATGGTTGCCGTCCACGATGTTTTTATACATCTTGGTACGACCGTTCACGTCATCAGACTTAACGGTGAGCATTTCCTGCACTCAATTGGGCTGAGGG
+
GGCFGGGGGGGGGGGGGGGGGGGGGGGGGGGGGGGGGGGGGGGGGGGGGGGGGGGGGGGGGGGDGGGGGGGGGGGGGGGGGGGGGGGGGGGGGGGGGGGGGGGGGGGGGGGGGGGGGGGGGGGGGGFGGFGGGGGGGGGGGGGGGGGGGGFCFGGGGGGGGGGGGGGGGGGGGGCGFGGGGGFGGFFFFFGFFFFFFFFFFFF=F@FFFFFFFFEFFFFFE4ACEDFBFFFFFBFF?6?BA<?DFFAFBA:9?F:<BFFFFD:9<?7()4289<)416:<B?B(
@M03461:520:000000000-LPCRK:1:1101:12666:3459 2:N:0:TTGCAACG+CAGAACTG
AAACTTTAATAAATCTTTCACGGATTTGCTCCCGTCGGAGTTAGCACAATCCGCTGCCGGGTTTTAACCCGACAGCAGTGACCTGTTTGAGCGAGAATTACTCGTCTTCCAGTTCGATGTTGATACCCAGCGAACGAATCTCTTTCAACAATACGTTGAAGGATTCTGGCATGCCCGGCTCCATCTGATGGTTGCCGTCCACGATGTTTTTATACATCTTGGTACGACCGTTCACGTCATCAGACTTAACGGTGAGCATTTCCTGCAGTCCTCCTTGCTGAGGT
+
GGGGGGGGGGGGGGGGGGGGGGGGGGGGGGGGGGGGGGGGGGGGGGGGGGGGGGGGGGGGGGGGGGGGGGGGGGGGGGGGGGGGGGGGGGGGGGGGGGGGGGGGGGGFGGGGGGGGGGGGGGGGGGGGGGGGGGGGGGGGGGGGGGGGGGGGGGGGGGGGGGGGGGFGGGGGFGGGFDGGGGFGGFFGFFGFFFFFFFFFFFFFFFFAFFFFFFFFFFFFFFFFFD?FFFFFFFDFBFFFA9?BFFF2448>BBFFF<<A5<:<AF:><046AB<44:BA)26(
@M03461:520:000000000-LPCRK:1:1101:21020:3467 2:N:0:TTGCAACG+CAGAACTG
CTTTAATAAATCTATCACGGATTTGCTCCCGTCGGAGTTAGCACAATCCGCTGCCGGGTTTTAACCCGACAGCAGTGACCTGTTTGAGCGAGAATTACTCGTCTTCCAGTTCGATGTTGATACCCAGCGAACGAATCTCTTTCAACAATACGTTGAAGGATTCTGGCATGCCCGGCTCCATCTGATGGTTGCCGTCCACGATGTTTTTATACATCTTGGTACGACCGTTCACGTCATCAGACTTAACGGTGAGCATTTCCTGCAGGTTAGCGAGCTGAGGG
+
GGGGGGGGGGGGGGGGGGGGGGGGDGGGGGGGGGGGGGGGGGGGGGGGGGGGGGGGGGGG:FGGGGGGGGGGGGGGGGGGGGGGGGGGGGGGGGGGGGGGGGGGGGGGGGGGGGGGGGGGFFGFGGGGDGGGGGGGGGGGGGGGGGGGGGGGGGGGGGGGGGGGGGGGGGGFGDGDGG>FGGFFCAFGFFEFFFFFF?EFFFFFFFFFFEFFFFFFFF=EEE@D@F@(:BFFFFFFFF<?F:2>D><B0:(:??)2<AAFFFF?BBF<)3>>>9;>:711(
@M03461:520:000000000-LPCRK:1:1101:20312:3501 2:N:0:TTGCAACG+CAGAACTG
CTTTAATAAATCTTTCACGGATTTGCTCCCGTCGGAGTTAGCACAATCCGCTGCCGGGTTTTAACCCGACAGCAGTGACCTGTTTGAGCGAGAATTACTCGTCTTCCAGTTCGATGTTGATACCCAGCGAACGAATCTCTTTCAACAATACGTTGAAGGATTCTGGCATGCCCGGCTCCATCTGATGGTTGCCGTCCACGATGTTTTTATACATCTTGGTACGACCGTTCACGTCATCAGACTTAACGGTGAGCATTTCCTGCATCATCTTCTGCTGAGGG
+
FGGGGGGGGGGGGGGGGGGGGGGGGGGGGGGGGGGGGGGGGGGGGGGGGGGGGGGGGGGGGGGGGGGGGGGGGGGGGGGGGGGGGGGGGGGGGGGGGGGGGGGGGGGGGGGGGGGGEGGGGGGGGGGGGGGGGGGGGGGGGGGGGGGGGGGGGGGGGGGGGGGGGGGGGGGEGFGGGGGFGGFFGFFGFFFFFFFFFFFFFFFFFFFFFFEFFFFFFFF@ECFFBB6;17?DFFFFFBA?>FFFDAFFFFFF:BAFFFFFFFBBFF>BB<BDBFBAB>BBF
@M03461:520:000000000-LPCRK:1:1101:21219:3516 2:N:0:TTGCAACG+CAGAACTG
CTTTAATAAATCTTTCACGGATTTGCTCCCGTCGGAGTTAGCACAATCCGCTGCCGGGTTTTAACCCGACAGCAGTGACCTGTTTGAGCGAGAATTACTCGTCTTCCAGTTCGATGTTGATACCCAGCGAACGAATCTCTTTCAACAATACGTTGAAGGATTCTGGCATGCCCGGCTCCATCTGATGGTTGCCGTCCACGATGTTTTTATACATCTTGGTACGACCGTTCACGTCATCAGACTTAACGGTGAGCATTTCCTGCATGGCTCCGAGCTGAGGG
+
FGGGGGGGGGGGGGGGGGGGFGGGGGGGGGGGGGGGGGGGGGGGGGGGGGGGGGGGGGGGEGFFGGGGGGGGGGGGGGGGGGGGGGGGGGGGGGGGGGGGGGGGGGGGGGGGGGGGGGGGGGGGGGGGGGGGGDGGGGGGGGGGGGGFGGGGGFGGGGGGGGGGGGGGGGGCGBGGDDGFGGFFFFFGFFFFFFDFFFFE>FFFFFFFFE3CA6:?EEFFFFFFFFFFFFFFB:031A<7<87<AFFFFFBFB(5>AABABF0(4<:<20(4>>;>FBF(8
@M03461:520:000000000-LPCRK:1:1101:15438:3523 2:N:0:TTGCAACG+CAGAACTG
AAACTTTAATAAATCTTTCACGGATTTGCTCCCGTCGGAGTTAGCACAATCCGCTGCCGGGTTTTAACCCGACAGCAGTGACCTGTTTGAGCGAGAATTACTCGTCTTCCAGTTCGATGTTGATACCCAGCGAACGAATCTCTTTCAACAATACGTTGAAGGATTCTGGCATGCCCGGCTCCATCTGATGGTTGCCGTCCACGATGTTTTTATACATCTTGGTACGACCGTTCACGTCATCAGACTTAACGGTGAGCATTTCCTGCAAATTAAGCAGCTGAGGG
+
GGGGGGGGGGGGGGGGGGGGGGGCGGGGGGGGGGGGGGGGGGGGGGGGGGGGGDGGGGGGGGGEGGGGGGGGEGFGGGGGGGFFFFDGGGCFGGGCGFGGGGCGGGGGGGGGFGGDFGGGGGGGGGGGG8F7@EGGGDCGGGGGGGGGG?FGGGGGGFGGGGGGGGGFG6@FFFGGEEGDGGFGGAFGFFGFFE(;55?=@EDBF@F68=>FEEEFCACEFFFECD;>9BFFFFF<?FBBAF???FF2><BF1(-(38?>294).::AF9ADA<BA?:<B?FFF
@M03461:520:000000000-LPCRK:1:1101:8079:3547 2:N:0:TTGCAACG+CAGAACTG
AAACTTTAATAAATCTTTCACGGATTTGCTCCCGTCGGAGTTAGCACAATCCGCTGCCGGGTTTTAACCCGACAGCAGTGACCTGTTTGAGCGAGAATTACTCGTCTTCCAGTTCGATGTTGATACCCAGCGAACGAATCTCTTTCAACAATACGTTGAAGGATTCTGGCATGCCCGGCTCCATCTGATGGTTGCCGTCCACGATGTTTTTATACATCTTGGTACGACCGTTCACGTCATCAGACTTAACGGTGAGCATTTCCTGCATATAACTTTGCTGAGGG
+
GGGGGGGGGGGGGGGGGGGGGGGGGGGGGGGGGGGGGGGGGGGGGGGGGGGGGGGGGGGGGGGGGGGGGGGGGGGGGGG<FGGGGGGGGGGGGGGGGGGGGGGGGGGGGGGGGGGGGGGGGGGGGGGGGGGGGGGGGGGGGGGGGGGGGGGGGGGGGGGGGGGGGGGGFFGFFGFGEGGGGGFGGFFGFFGFFEFF>DEFFFB@FFFFFFFFF3?CFFFFCFEEEF;F@FF?B?DFF???A<74::9AA4<BF2((47BF><A><?8AA<A<<>>AAA))-482
@M03461:520:000000000-LPCRK:1:1101:16046:3560 2:N:0:TTGCAACG+CAGAACTG
AAACTTTAATAAATCTTTCACGGATTTGCTCCCGTCGGAGTTAGCACAATCCGCTGCCGGGTTTTAACCCGACAGCAGTGACCTGTTTGAGCGAGAATTACTCGTCTTCCAGTTCGATGTTGATACCCAGCGAACGAATCTCTTTCAACAATACGTTGAAGGATTCTGGCATGCCCGGCTCCATCTGATGGTTGCCGTCCACGATGTTTTTATACATCTTGGTACGACCGTTCACGTCATCAGCCTTAACGGTGAGCATTTCCTGCACCCGAGGAAGCTGAGGG
+
GGGGGGGGGGGGGGGGGGGGGGGGFGGGGGGGGGGGGGGGGGGGGGGGGGGGGGGGGGGGGGDCGGGGGGGGGGGGGGGGGGGGGGGGGGGGGGGGGGGGGGGGGGGGGGGGGGGGFGGGGGGGGGFGGGGGGGGGGGGGGFGGGGGGGGGFGGGGGGGGGGGGGGGGGGGGGGGGEDGGDDFGGFFGFFGFFFFFFFFBFFFFFFFA=8AF???AAFFEEFFFF<;B>FFFFFF?7:??<9))((5<DF?>?(80:AFF<9BFFF:BFFF>FB(8???F<BB<
@M03461:520:000000000-LPCRK:1:1101:14875:3567 2:N:0:TTGCAACG+CAGAACTG
AAACTTTAATAAATCTTTCACGGATTTGCTCCCGTCGGAGTTAGCACAATCCGCTGCCGGGTTTTAACCCGACAGCAGTGACCTGTTTGAGCGAGAATTACTCGTCTTCCAGTTCGATGTTGATACCCAGCGAACGAATCTCTTTCAACAATACGTTGAAGGATTCTGGCATGCCCGGCTCCATCTGATGGTTGCCGTCCACGATGTTTTTATACATCTTGGTACGACCGTTCACGTCATCAGACTTAACGGTGAGCATTTCCTGCATTTGCCTAAGCTGAGGA
+
GGGGGGGGGGGGGGGGGGGGGGGGGGGGGGGGGGGGGGGGFGGGGGGGGGGGGGGGGGGGGGG:FGGGGGGGGGGGGGGGGGGGGGGGGGGGGGGGGGGGGGGGGGGGGFGGGGGGGGFGGCGGGGEGGGGGGGGGGGGGGGGGGGGGGGGGGGGGGGGDFGGFGGFFFGGGGG6FFGGGGGFGGFFGFFGFFEBFEFFFDEF@FF88CFFFFFEFAFFCEFEFFFFFFF<:?7A146:14:>)8:ADBFF6?BFFFF?44>A444?DFFB<7<A7?BF?F??3
@M03461:520:000000000-LPCRK:1:1101:7054:3570 2:N:0:TTGCAACG+CAGAACTG
AAACTTTAATAAATCTTTCACGGATTTGCTCCCGTCGGAGTTAGCACAATCCGCTGCCGGGTTTTAACCCGACAGCAGTGACCTGTTTGAGCGAGAATTACTCGTCTTCCAGTTCGATGTTGATACCCAGCGAACGAATCTCTTTCAACAATACGTTGAAGGATTCTGGCATGCCCGGCTCCATCTGATGGTTGCCGTCCACGATGTTTTTATACATCTTGGTACGACCGTTCACGTCATCAGACTTAACGGTGAGCATTTCCTGCATTACGTCAGGCTGAGGC
+
GGGGGGGGGGGGGGGGGGGGGGGGGGGGGGGGGGGGGGGGGGGGGGGGGGGGGGGGGGGGGGGGGGGGGGGGGGGGGGGGGGGGGGGGGGGGGGGGGGGGGGGGGGGGGGGGGGGGGGGGGGGGGGFFGGGGGGGGGGGGGGGGGGGGGGGGGGGGGGGGGGGGGGGGGGGGGGEGFGGGGGFGGFFGFFGFFEFFBFFFFFFFFFFFFFFFFCFFFFFFFFFFFFFFF;1:?FFFFF::AAFF?FFBAFFFF::?FA?FBBFFFFFBFA<<B02:2:B0:??(
@M03461:520:000000000-LPCRK:1:1101:21017:3572 2:N:0:TTGCAACG+CAGAACTG
CTTTAATAAATCTTTCACGGATTTGCTCCCGTCGGAGTTAGCACAATCCGCTGCCGGGTTTTAACCCGACAGCAGTGACCTGTTTGAGCGAGAATTACTCGTCTTCCAGTTCGATGTTGATACCCAGCGAACGAATCTCTTTCAACAATACGTTGAAGGATTCTGGCATGCCCGGCTCCATCTGATGGTTGCCGTCCACGATGTTTTTATACATCTTGGTACGACCGTTCACGTCGTCAGACTTAACGGTGAGCATTTCCTGCAATAAGGCATGCTGAGGC
+
FGGGGGGGGGGGGGGGGGGGGGGGGGGGGGGGGGGGGGGGGGGGGGGGGGGGGGGGGGGGEGGGGGGGGGGGGGGGGGGGGGGGGGGGGGGGGGGGGGGGGGGGGGGGGGGGGGGGGGGGGGGGGGGGGGGGGGDFGGGGGGGGGGGGGGGGGGGGGGDGGGGGGGGGGFG@FAEGGGGFGGFFGFFFFFFBFEFFFFFEFFFFCFFFF?EEFFFFCE6@FE<@FB>FFF7>?F?FBFFFA>FFFA>?B???FF<><66A2)4?444AA212>?FAA28:(
@M03461:520:000000000-LPCRK:1:1101:17936:3599 2:N:0:TTGCAACG+CAGAACTG
AAACTTTAATAAATCTTTCACGGATTTGCTCCCGTCGGAGTTAGCACAATCCGCTGCCGGGTTTTAACCCGACAGCAGTGACCTGTTTGAGCGAGAATTACTCGTCTTCCAGTTCGATGTTGATACCCAGCGAACGAATCTCTTTCAACAATACGTTGAAGGATTCTGGCATGCCCGGCTCCATCTGATGGTTGCCGTCCACGATGTTTTTATACATCTTGGTACGACCGTTCACGTCATCAGACTTAACGGTGAGCATTTCCTGCAATGTACTAGGCTGAGGG
+
GGGGGGGGGGGGGGGGGGGGGGGGGGGGGGGGGGGGGGGGGGGGGGGGGGGGGGGGGGGGGFGGGGGGGGGGGGGGGGGGGGGGGGGGGGGGGGGGGGGGGGGGGGGGGGGGGGGGGGGGGGGGGGGGGGGGGGGGGGGGGGGGGGGGGGGGGGGGGGFGGFGGGGGGGGGGCGGEEGGGGGFGGFFGFF7AFFFFFFFFFFFBF;FFFFFFFFFF+@C37FEEFF;@;;FFFFFFFFFFFFF?D>>ADF:0?FFF?DFBA<<A9?BAF?FA><444<?FBF6(
@M03461:520:000000000-LPCRK:1:1101:13040:3602 2:N:0:TTGCAACG+CAGAACTG
AAACTTTAATAAATCTTTCACGGATTTGCTCCCGTCAGAGTTAGCACAATCCGCTGCCGGGTTTTAACCCGACAGCAGTGACCTGTTTGAGCGAGAATTACTCGTCTTCCAGTTCGATGTTGATACCCAGCGAACGAATCTCTTTCAACAATACGTTGAAGGATTCTGGCATGCCCGGCTCCATCTGATGGTTGCCGTCCACGATGTTTTTATACATCTTGGTACGACCGTTAACGTCATCAGACTTAACGGTGAGCATTTCCTGCAGAGTTACCAGCTGAGGG
+
GGGGGGGGGGGGGGGGGGGGGGGGGGGGGGGGGGGGGGGGGGGGGGGGGGGGGGGGGGGGGGGGGGGGGGGGGGGGGGGGGGGGGGGGGGGGGGGGGGGGGGFGGGGGGGGGGGGGFGGGGGGGGGGCGGGGGGGGGGGGGGGGGGGGGGGGGGGGGGGFGGGGGGGGGGGGGGEGFGGGGGFFGFFGFFGFFFFFFFFFF=EFFDFAAFFFEFFFFFFFFFECFD?FF>F2(=C<@6B?FFFFFFAFDBBFF?B?FFFB2494<?<B<(.4<A>>7?)541?(
@M03461:520:000000000-LPCRK:1:1101:22485:3606 2:N:0:TTGCAACG+CAGAACTG
AAACTTTAATAAATCTTTCACGGATTTGCTCCCGTCGGAGTTAGCACAATCCGCTGCCGGGTTTTAACCCGACAGCAGTGACCTGTTTGAGCGAGAATTACTCGTCTTCCAGTTCGATGTTGATACCCAGCGAACGAATCTCTTTCAACAATACGTTGAAGGATCCTGGCATGCCCGGCTCCATCTGATGGTTGCCGTCCACGATGTTTTTATACATCTTGGTACGACCGTTCACGTCATCAGACTTAACGGTGAGCATTTCCTGCATTAGCTTCAGCTGAGGG
+
GECCE<CEAF<CC,6FF9CAFF7@,BCFF@CE,@FGG7@F@@F9FFGFFDAEC<FGGC7:7@B@FFFGCEECFGGEG@FBFEGFEFFFCGGGEG:FFA<FCAFEGGGGFFDDGFEG8EFGGFFFFFGDGFGGEGGE8CFGGFFGGDCFDDBFFEG<FFFCD,:E,0DEGGGGCCFF>5CCDDFCGFF>+=*9=8BB;@FFFEABFFF:CA>FFFFAAF?CEFF6C@0>B@<01?AB:1<3<<)8?FA>A>B62(8(4<2544<<-486><)(6)64<9<82402
@M03461:520:000000000-LPCRK:1:1101:19707:3607 2:N:0:TTGCAACG+CAGAACTG
CTTTAATAAATCTTCCACGGATTTGCTCCCGTCGGAGTTAGCACAATCCGCTGCCGGGTTTTAACCCGACAGCAGTGACCTGTTTGAGCGAGAATTACTCGTCTTCCAGTTCGATGTTGATACCCAGCGAACGAATCTCTTTCAACAATACGTTGAAGGATTCTGGCATGCCCGGCTCCATCTGATGGTTGCCGTCCACGATGTTTTTATACATCTTGGTACGACCGTTCACGTCATCAGACTTAACGGTGAGCATTTCCTGCAAGAAGTAAGCTGAGGCC
+
FGGGGGGGGGGGGGGGGGGGEGGGGGGGGGGGGGGGGGGGGGGGGGGGGGGGGGGGGGGGEGGGGGGGGGGGGGGGGGGGGGGGGGGGGGGGGFGGGGGGDFGGGGGGGGGGGGGGGGGCFGGGGGGG8EGGGGGGGGGGGGF9CFFEF,:EGGGGGG?EGGFGGFFGGGGCFECDGGGFGGFFGFFCFFEFFA5BFFFFFF?4ACF;AEFFFFFEF?AEC51;BB@:?1(46<8(8AA>BFFB)<>F>?0<?8))4<4A>):<<)4((-)6<2A))(-,(
@M03461:520:000000000-LPCRK:1:1101:25457:3633 2:N:0:TTGCAACG+CAGAACTG
AAACTTTAATAAATCTTTCACGGATTTGCTCCCGTCGGAGTTAGCACAATCCGCTGCCGGGTTTTAACCCGACAGCAGTGACCTGTTTGAGCGAGAATTACTCGTCTTCCAGTTCGATGTTGATACCCAGCGAACGAATCTCTTTCAACAATACGTTGAAGGATTCTGGCATGCCCGGCTCCATCTGATGGTTGCCGTCCACGATGTTTTTATACATCTTGGTACGACCGTTCACGTCATCAGACTTAACGGTGAGCATTTCTGCACCAATTTAGGCTGAG
+
GGGGGGGGGGGGGGGGGGGGGGGGGGGGGGGGGGGGGGGGGGGGGGGGGGGGGGGGGGGGGGGFGGGGGGGGGGGGGFGFGGGGGGGGGGGGGGGGGGGGGGGGGGGGGGGFGGGGGGGGGGGGGG8EGGGG@EGGGGGGGFGGGGGGGGCFGGGGGGGGGGGGGCFGFGGGGGGGFGGGGGFGGFF96=;BFE=F:5?@DE?@FFAA7;AA?EFFFAC?<AAEF?@FF6?3<:<(36<FDAD2>?>DFF?FF?<:?FFAFA))-4:?8,7BF))54::?6
@M03461:520:000000000-LPCRK:1:1101:6114:3634 2:N:0:TTGCAACG+CAGAACTG
CTTTAATAAATCTTTCACGGATTTGCTCCCGTCGGAGTTAGCACAATCCGCTGCCGGGTTTTAACCCGACAGCAGTGACCTGTTTGAGCGAGAATTACTCGTCTTCCAGTTCGATGTTGATACCCAGCGAACGAATCTCTTTCAACAATACGTTGAAGGATTCTGGCATGCCCGGCTCCATCTGATGGTTGCCGTCCACGATGTTTTTATACATCTTGGTACGACCGTTCACGTCATCAGACTTAACGGTGAGCAGTTCCTGCAGTTACTAGTGCTGAGGA
+
FGFGGGGGGGGGGGGGGGFGCFGGGGGGGGGGGGGGGGGGGGGGGGGGGGGGGGGGGGGG:FGGGGGGGGGGGGGGFGGCGGGGGGGDFGGGGGGGGGGGGGGGGGGFAFEGGGGGGGGGGGGGGGGGDGGGGDGGGGGGGGGGFGFFGFGFGGGDGGC?CGGGGG?EGFFGFFGGGGGFGGFF7BFDFA62AB@EFFFFFF;AAFFFFEFFC7A??EFFE<<;@BFF?FFFF?8?79)2<>?FB9A?FF?BB0<(66>A<>BBF>44:A9A>2<B))48)
@M03461:520:000000000-LPCRK:1:1101:8392:3679 2:N:0:TTGCAACG+CAGAACTG
AAACTTTAATAAATCTTTCACGGATTTGCTCCCGTCGGAGTTAGCACAATCCGCTGCCGGGTTTTAACCCGACAGCAGTGACCTGTTTGAGCGAGAATTACTCGTCTTCCAGTTCGATGTTGATACCCAGCGAACGAATCTCTTTCAACAATACGTTGAAGGATTCTGGCATGCCCGGCTCCATCTGATGGTTGCCGTCCACGATGTTTTTATACATCTTGGTACGACCGTTCACGTCATCATACTTAACGGTGAGCATTTCCTGCACTCAAGAGGGCTGAGGG
+
GGGGGGGGGGGGGGGGGGGGGGGGGGGGFGGGGGGGGGGGGGGGGGGGGGGGGGGGGGGCGGGGGGGGGDGGGGGGGGGGGGGGGGGGGGGGGGGGGGGGGGGGGGGGGGGGGGGGGGGGGGGGGGGGGGGGGGGGGGGGGGGGGGGGGGGGGGGGGGGFCGGGGGGGGGGGGFGGFGGGGGFGGFFGFF79B3>FEFFBFFB@FFFFFFFFEEE6;CCEFAFFCF@@FBDB?2A::?1:<B2:<9AFFF1>?16::<?<64:AA7(49???)5:0:<11<:?-
@M03461:520:000000000-LPCRK:1:1101:21462:3694 2:N:0:TTGCAACG+CAGAACTG
CTTTAATAAATCTTTCACGGATTTGCTCCCGTCGGAGTTAGCACAATCCGCTGCCGGGTTTTAACCCGACAGCAGTGACCTGTTTGAGCGAGAATTACTCGTCTTCCAGTTCGATGTTGATACCCAGCGAACGAATCTCTTTCAACAATACGTTGAAGGATTCTGGCATGCCCGGCTCCATCTGATGGTTGCCGTCCACGATGTTTTTATACATCTTGGTACGACCGTTCACGTCATCAGACTTAACGGTGAGCATTTCCTGCACGATAGGGCGCTGAGGC
+
FGFGGGGGGGGGGGGGGGGGGGGGGGGGGGGGGGGGGGGGGGGGGGGGGGGGGGGGGGGGEGGGGGGGGGGGGGGGGGGGGGGGGGGGGGGGGGGGGGGGGGGGGGGGGGGGGGGGGGGGGGGEGDFGGGGGGGGGGGGGGGGGGGGGGGGGGGGGGGGGGGGFD7?FG6EFGF5CDGDFGDCFGFFGFFE=FEFEFFFFFF@FFFFFFFFFC@FCFF444?D?>BFDFFFAB:6?<FFBFFFA9<A6;B??::2<DAA:AFFFFF:(24??<BFF>4::(
@M03461:520:000000000-LPCRK:1:1101:9705:3701 2:N:0:TTGCAACG+CAGAACTG
AAACTTTAATAAATCTTTCACGGATTTGCTCCCGTCGGAGTTAGCACAATCCGCTGTCGGGTTAAAACCCGGCAGCAGTGACCTGTTTGAGCGAGAATTACTCGTCTTCCAGTTCGATGTTGATACCCAGCGAACGAATCTCTTTCAACAATACGTTGAAGGATTCTGGCATGCCCGGCTCCATCTGATGGTTGCCGTCCACGATGTTTTTATACATCTTGGTACGACCGTTCACGTCATCAGACTTAACGGTTAGCATTTCCTGCACTGTTAGCTGCTGAGGG
+
GG8FGGGGGGGGGGGGGGGGGGGGGGGGGGGGGGGGGGGGGGGGGGGGGGGGGGGGGGGGGGGGGGGGGGGGGGGGGGGGGGGGGGGGGGGGGGGGGGGGGGGGGGGGGGGGGGGGGGGGGGGGGGGGGGGGGGGGGGGGGGGGGGGGGGGGGGGGGGGGGGGGGGGGGGGGGGGGFGGGGGFGGFFFFFGFFFFFFFFFDEFFFFFFFFFAC.<FFCEFFFF?C;<6>FFFFFF:2?<FFFFF?7AFFA?>?(,(64:AAAA6440(68<AAF><9??FF044
@M03461:520:000000000-LPCRK:1:1101:22513:3705 2:N:0:TTGCAACG+CAGAACTG
AAACTTTAATAAATCTTTCACGGATTTGCTCCCGTCGGAGTTAGCACAATCCGCTGCCGGGTTTTAACCCGACAGCAGTGACCTGTTTGAGCGAGAATTACTCGTCTTCCAGTTCGATGTTGATACCCAGCGAACGAATCTCTTTCAACAATACGTTGAAGGATTCTGGCATGCCCGGCTCCATCTGATGGTTGCCGTCCACGATGTTTTTATACATCTTGGTACGACCGTTCACGTCATCAGACTTAACGGTGAGCATTTCCTGCAACGACTTAGGCTGAGGG
+
GGDGGGGGGGGGGGGGGGGGGGGGDEGGGGGGGGGGGGGGGGGGGGGGGGGGGGGGGGGGGGGGGGGGGGGGGGGGGGGGGGGGGGGGGGGGGGGGGGGGGGGGGGGGGGGGGGGGGGGGGGGGGGGGGGGGGGGGGGGGGGGGGGGGGGGGGGGGGGGGGGGGFGGGGGGGGGGGFGGGDGFGGFFGFFGFFEFFFD>@FFFFFFFFFFFFFEEFAAEFE4<CE@@FFBDFBBA??:<:AFF>0:92<BFFF001:ABFFFFB<:?FDF<>?FD)<:7?:0(-
@M03461:520:000000000-LPCRK:1:1101:12345:3708 2:N:0:TTGCAACG+CAGAACTG
AAACTTTAATAAATCTTTCACGGATTTGCTCCCGTCGGAGTTAGCACAATCCGCTGCCGGGTTTTAACCCGACAGCAGTGACCTGTTTGAGCGAGAATTACTCGTCTTCCAGTTCGATGTTGATACCCAGCGAACGAATCTCTTTCAACAATACGTTGAAGGATTCTGGCATGCCCGGCTCCATCTGATGGTTGCCGTCCACGATGTTTTTATACATCTTGGTACGACCGTTCACGTCATCAGACTTAACGGTGAGCATTTCCTGCAGCCAAAACCGCGGAGGG
+
GGGGGGGGGGGGGGGGGGGGGGGGGGDGGGGGGGGGGGGGGGGGGGGGGGGGGGGGGGGEGGGGGGGGGGGGGGGGGGGGGGGGGGGGGGGGGGGGGGGGGGGGGGGFGGGGGGGGGGGGGGGGGGGGGGGGGGGGDGGGGGGGGGGGGGGGGGGGGGGFGGCFGGGGGGGGGGGGFCGGGGFGGFFFFFGFFFFFE=BFFFEFA;AFFFFFFF?68@C?EFE??;;;>9@BFF4,3:BB>>B2):><B<:;?08<:2)-.::B2332?FFFF(38>>((,,24
@M03461:520:000000000-LPCRK:1:1101:10540:3713 2:N:0:TTGCAACG+CAGAACTG
AAACTTTAATAAATCTTTCACGGATTTGCTCCCGTCGGAGTTAGCACAATCCGCTGCCGGGTTTTAACCCGACAGCAGTGACCTGTTTGAGCGAGAATTACTCGTCTTCCAGTTCGATGTTGATACCCAGCGAACGAATCTCTTTCAACAATACGTTGAAGGATTCTGGCATGCCCGGCTCCATCTGATGGTTGCCGTCCACGATGTTTTTATACATCTTGGTACGACCGTTCACGTCATCAGACTTAACGGTGAGCATTTCCTGCACAAAGGGCAGCTGAGGG
+
GGGGGGGGGGGGGGGGGGGGGGGGFGGGGGGGGGGGGGGGGGGGGGGGGGGGGGGGGGGGGGGEFGGGGGGGGGGGGGGGGGGGGGGGGGGGGGGGGGGGGGGGGGGGGGGGGGGGEFGGGGGGGGGGGGGGDGGEGGGGGGGGGGGGGGECFGGGGGGGGGGGGGGGGGGGGGFGFECGGGFGGFFFFFGFFFFFFFFFFFFFFFFFFFFFFFFFFFCEEFFEEF;;BFFFFFFBF??045??BFAA4A?9BFFF:A?FFBAF9487<::(:8:?FFB?28((
@M03461:520:000000000-LPCRK:1:1101:24890:3723 2:N:0:TTGCAACG+CAGAACTG
AAACTTTAATAAATCTTTCACGGATTTGCTCCCGTCGGAGTTAGCACAATCCGCTGCCGGGTTTTAACCCGACAGCAGTGACCTGTTTGAGCGAGAATTACTCGTCTTCCAGTTCGATGTTGATACCCAGCGAACGAATCTCTTTCAACAATACGTTGAAGGATTCTGGCATGCCCGGCTCCATCTGATGGTTGCCGTCCACGATGTTTTTATACATCTTGGTACGACCGTTCACGTCATCAGACTTAACGGTGAGCATCTCCTGCATTGGCAGACGCTGAGGC
+
GFFGGGGEGGGGGGGGGGGGGGCFEFFGGDAFGGGGGDEGGCDEGGGGGGGGDFGGGFFFG:FFGGGGCGGGG:CFGGE8EC9EGGGGGCG<>@F7@9?FFFGGGG=F@FEGFGFGFGGDFFAFFF8EEE8CEGGEEGGGGGGGC=EFD8BFGFGF88D;E68E9CFF92C:FG7CBEGC>7*===ACEF4*=9>A?=B@@BF@?@AFCFFAC?EC+:6)7*/;C8(.(630((.(.283>A)437292>?>1(,,4>7?>BAF7:(6)44:73(47>6?(21-
@M03461:520:000000000-LPCRK:1:1101:19995:3725 2:N:0:TTGCAACG+CAGAACTG
CTTTAATAAATCTTTCACGGATTTGCTCCCGTCGGAGTTAGCACAATCCGCTGCCGGGTTTTAACCCGACAGCAGTGACCTGTTTGAGCGAGAATTACTCGTCTTCCAGTTCGATGTTGATACCCAGCGAACGAATCTCTTTCAACAATACGTTGAAGGATTCTGGCATGCCCGGCTCCATCTGATGGTTGCCGTCCACGATGTTTTTATACATCTTGGTACGACCGTTCACGTCATCCGACTTAACGGTTAGCATTTCCTGCAGTAAAGTTGGCTGGGGG
+
FGGGGGGGGGGGGGGGGGGGGGGGFGGGGGGGGGGGGGGGGGGGGGGGGGGGGGGGGGGGDGGGGGGGGGGGGGGGGGGGGGGGG?FGGGDGGGGGGGGGGGGGGGGFGFGGGGGGGGGGGGGGGGGGGGGGGGGGGGGGGGGGGGGGGGGGFGGGGGGGGGGGGGGGGFGFGFGGGGGAGGFFGFFGFFDFF4@DFF@;9F@FFFFF55.<FFF?<<*44<?(.36;::?>4:::<2.46>129>22(-((.6))6<>AA)(.494)65>>)4((((-4(
@M03461:520:000000000-LPCRK:1:1101:21439:3734 2:N:0:TTGCAACG+CAGAACTG
CTTTAATAAATCTTTCACGGATTTGCTCCCGTCGGAGTTAGCACAATCCGCTGCCGGGTTTTAACCCGACAGCAGTGACCTGTTTGAGCGAGAATTACTCGTCTTCCAGTTCGATGTTGATACCCAGCGAACGAATCTCTTTCAACAATACGTTGAAGGATTCTGGCATGCCCGGCTCCATCTGATGGTTGCCGTCCACGATGTTTTTATACATCTTGGTACGACCGTTCACGTCATCAGACTTAACGGTGAGCATTTCCTGCATTTATGTATGCTGAGGG
+
FGGFGGGGGGGGGGGGGGGGEGGGGGGGGGGGGGGGGGGGFFGFGGGGGGGGGGGGGGGGEGGGGGGDGGGGGGGGFGGGGGGGGGGGGGEGGGGGGGGGGGGGGGGGGGGFGGFGGGGGFDGFGGGGGGGGGGGGGFFFGGGGGGGGGGGGGGF6EFGGFGGGGGGGGGGGG>EDDDGFGFFFGFFGFFFDF>9B@D=>@F?AFFAFFFFFCFFEFFAEE7;(6>FF?FFBFFFFBFFFFFD2>9)3>?B0<:A2<AA>BF:(6:AAD964AFBFF224(
@M03461:520:000000000-LPCRK:1:1101:21744:3750 2:N:0:TTGCAACG+CAGAACTG
AAACTTTAATAAATCTTTCACGGATTTGCTCCCGTCGGAGTTAGCACAATCCGCTGCCGGGTTTTAACCCGACAGCAGTGACCTGTTTGAGCGAGAATTACTCGTCTTCCAGTTCGATGTTGATACCCAGCGAACGAATCTCTTTCAACAATACGTTGAAGGATTCTGGCATGCCCGGCTCCATCTGATGGTTGCCGTCCACGATGTTTTTATACATCTTGGTACGACCGTTCACGTCATCAGACTTAACGGTGAGCATTTCCTGCACGCAAACGAGCTGAGGG
+
GGCFGGGGGGGGGGGGGGGGGGGGGGGGFFGGGGGGGGGGGGGGGGGGGGGGGGGGGGGG7FGGGGGGGGGGGEGGGFFFGGGGGGGGGGGGGDGGGGGGGGGGGGGGGGGGGGGGGCFEEGGGFGFGGGGGGGGGGGGGGFGGGFGCDFGGGGGGGGGGGGFGF7FGGGGGCFGGFGGGGGFGGFF>FFFFFFFFB@BBFE4=AD5@FFFFEC?F=CCFFA;4?<;@FFFF?(48?FFB<)47?><A<AF>BBFFFFFFA>AA>:7??((7>(,99BB7)(-4
@M03461:520:000000000-LPCRK:1:1101:15248:3768 2:N:0:TTGCAACG+CAGAACTG
GTTTGCCCTTTTAAAAAATTTAATAAATTTTTCACGGATTTTTTCCCGCGGGGGTTGGCAAAAAACCCCGCCGGGTTTTTACCCCCCACCATGGGCCGTTTTTAGCGAGAATTACTCGTTTTCCAATTTGAGGTTTTAACCCCCGCAACGAAATTTTTTTAAACAAAAGTTTAAGGATTTTGCCATGCCGGCCCCCCTCGGTTGGTTCCCTGCCCCCATGTTTTTTTTCTCCTTGGTTCGACGTTCACCGTCCTCCACATTAACGTTTGGCATTTCCTGACTGTCTTATTGCTGGGGG
+
-86,,,,,,CC,,,;CC7,CE,,,<EE,,6CE,,<,C+,@C,,+,C9,++++FE@:++<,,:<,+844++48+@C:4CE+4,CE<+++8+,,,8+,8++8>++,5,+**53,8,,,,*,1*>,,,,,7,,,*,4>,*,62<,B1**=***4***+33>8*20+03/*22<+++++3++3*0+++0+3A7*0*/)9D3)1))*)0)0)*(/*)0,3()-).97=?@)1(.***))-)5()(.4(-:((681,,4(6(.(())).6:((,-(83582).4))..))).6)-))6<A2(7,
@M03461:520:000000000-LPCRK:1:1101:21914:3783 2:N:0:TTGCAACG+CAGAACTG
AAACTTTAATAAATCTTTCACGGATTTGCTCCCGTCGGAGTTAGCACAATCCGCTGCCGGGTTTTAACCCGACAGCAGTGACCTGTTTGAGCGAGAATTACTCGTCTTCCAGTTCGATGTTGATACCCAGCGAACGAATCTCTTTCAACAATACGTTGAAGGATTCTGGCATGCCCGGCTCCATCTGATGGTTGCCGTCCACGATGTTTTTATACATCTTGGTACGACCGTTCACGTCATCTGACTTAACGGTGAGCATTTCCTGCAATCAGACTGGCGGAGGG
+
GG@FE@FEFFEFGCFDFGGDGGGGGGGGGGDGCGGGGGFFBFFFGGGGGGGGGGGGGFG@FFE:@FGGGGGGGEGGGGGGGFGGGGGGGGFECEGCCFGGGGGGGGGGCFBFFFECE,>EC;ECFG@F9DFC@GGGGGGGCDGFFGGFF?DEGGGGGGGGFFGG7;EC7FGGCCFF55CGDGFGGFF7BF49852?D2A@>F>28=5;+=FFF<EF=FE5?6=3<?F1991(3?>???002).)4<245><0,,(4(4>A):<)4,:750,)5))4(4((,403
@M03461:520:000000000-LPCRK:1:1101:17195:3797 2:N:0:TTGCAACG+CAGAACTG
AAACTTTAATAAATCTTTCACGGATTTGCTCCCGTCGGAGTTAGCACAATCCGCTGCCGGGTTTTAACCCGACAGCAGTGACCTGTTTGAGCGAGAATTACTCGTCTTCCAGTTCGATGTTGATACCCAGCGAACGAATCTCTTTCAACAATACGTTGAAGGATTCTGGCATGCCCGGCTCCATCTGATGGTTGCCGTCCACGATGTTTTTATACATCTTGGTACGACCGTTCACGTCATCAGACTTAACGGTGAGCATTTCCTGCAGTAACTCTGGCTGAGGC
+
GGFGFFGGGGGGGGGGGGGGGGGGGGGGGGGGGGGGGGCGGGGGGGGGGGGGGGGGGGGGGGGGGGGGGGGEFGGGGGGGGGGGGGGGGGGGGGGGGGGGGGGGGGGGGGGFGGGGFGEGGGGGGGGGGFFEEGGGGGGGGFGGGGGGGGGEFGGGGGGGGGFGGGGGGGGGGGFGEE>CCDFGGFCFFFGFFDFFFFFFFFEF43AAFF:FE5<+;:4?E=EEFF@F9@;6?BA?0(-8<92<>FAAAA?BBFF0?7<<B)46:?7:<>AFAAFA00:::??0
@M03461:520:000000000-LPCRK:1:1101:21729:3804 2:N:0:TTGCAACG+CAGAACTG
AAACTTTAATAAATCTTTCACGGATTTGCTCCCGTCGGAGTTAGCACAATCCGCTGCCGGGTTTTAACCCGACAGCAGTGACCTGTTTGAGCGAGAATTACTCGTCTTCCAGTTCGATGTTGATACCCAGCGAACGAATCTCTTTCAACAATACGTTGAAGGATTCTGGCATGCCCGGCTCCATCTGATGGTTGCCGTCCACGATGTTTTTATACATCTTGGTACGACCGTTCACGTCATCCGACTTAACGGTGAGCATTTCCTGCACGTCCATCCGCTGAGGG
+
GGGGGGGGGGGGGGGGGGGGGGGGGGGGFGGFGGGGGGGGGGGGGGGGGGGGGGGGGGGGGGGCFFFFGGGGGGGGGGGGGGGGGGGGGGGGGGGGGFGGGGGGGGCGGGGGGGGGGGGGGGGGGGFGDGGGGDGGGGGGGGFGGGGGGGGFGCFGGGGGGGGGGGGECFGGGGGGFED9CGFGFFFGFFGFFA=FFFFFFFFFF@F7FFF:?<CAAFEFE*7?EFFFFF;:(()8:BFFF)2699<<2410:1<(24<AAAAD47(,(.8(-))4(38>(42(
@M03461:520:000000000-LPCRK:1:1101:16345:3813 2:N:0:TTGCAACG+CAGAACTG
AAACTTTAATAAATCTTTCACGGATTTGCTCCCGTCGGAGTTAGCACAATCCGCTGCCGGGTTTTAACCCGACAGCAGTGACCTGTTTGAGCGAGAATTACTCGTCTTCCAGTTCGATGTTGATACCCAGCGAACGAATCTCTTTCAACAATACGTTGAAGGATTCTGGCATGCCCGGCTCCATCTGATGGTTGCCGTCCGCGATGTTTTTATACATCTTGGTACGACCGTTCACGTCATCAGACTTAACGGTGAGCATTTCCTGCAGAGTTACGGGCTGAGGG
+
GGGGGGGGGGGGGGGGGGGGGGGGGGGGGGGGGGGGGGGGGGGGGGGGGGGGGGGGGGGGGGG@FGGGGGGGGGGGGGGGGGGGGGGGGGGGGGGGGGGGGGGGGGGGGGGG4EFGGGGGGGGGGGGGGGGGGGGGGGGGGGGGGGGGGGGGGGGGGGGGGGCFFGGGGGGGGGGGFGGGGGFGGFFCFFGFFFFFFFFFFFFFFFFFFAFFFFFFF@EFFFFEFF?FFBB0:?A<?6:BFF<<>7ABFF?>:<06:)3<BFFFFF?F>:AB2:2(((-462:(
@M03461:520:000000000-LPCRK:1:1101:23368:3815 2:N:0:TTGCAACG+CAGAACTG
AAACTTTAATAAATCTTTCACGGATTTGCTCCCGTCGGAGTTAGCACAATCCGCTGCCGGGTTTTAACCCGACAGCAGTGACCTGTTTGAGCGAGAATTACTCGTCTTCCAGTTCGATGTTGATACCCAGCGAACGAATCTCTTTCAACAATACGTTGAAGGATTCTGGCATGCCCGGCTCCATCTGATGGTTGCCGTCCACGATGTTTTTATACATCTTGGTACGACCGTTCACGTCATCAGACTTAACGGTGAGCATTTCCTGCATGTTCAATGGCTGAGGG
+
GFGGGGGGGGGGGGGGGGGGGGGGGGGGGGGGGGGGGGGGGGGGGGGGGGGFGGGGGDGGGGGCFGGGGDGGGGGGGGGGGFGGGGGGGGGGGGGGGGGGGGGGGGGGGGGGFGGGGGGGGGGGGGGGGGGGGGGGGGGGGGGGGGGGGGGGGGGGGFGGGGGGGCFGGGGGFGGGDGGDGDFGGFF>FFGFFFFFFFFFFFFFFDF6AFFACCE7AFFFFFFFFF<970:???A?:???DAD<7?AFFFFBF06?F73A<FAA<FFFF<BFA)4)8((48<:(
@M03461:520:000000000-LPCRK:1:1101:16976:3823 2:N:0:TTGCAACG+CAGAACTG
AAACTTTAATAAATCTTTCACGGATTTGCTCCCGTCGGAGTTAGCACAATCCGCTGCCGGGTTTTAACCCGACAGCAGTGACCTGTTTGAGCGAGAATTACTCGTCTTCCAGTTCGATGTTGATACCCAGCGAACGAATCTCTTTCAACAATACGTTGAAGGATTCTGGCATGCCCGGCTCCATCTGATGGTTGCCGTCCACGATGTTTTTATACATCTTGGTACGACCGTTCACGTCATCAGACTTAACGGTGAGCATTTCCTGCAAGACAACAGGCTGAGGG
+
GGGGGGGGGGGGGGGGGGGGGGGFGGGGGGGGGGGGGGGGGGGGGGGGGGGGGGGGGGGGGGGGGGGGGGGGGGGGGGGGGGGGGGGGGGGGGGGGGGGGGGGGGGGGGGGGGGGGGGGGGGGGGGFGGGGGGGGGGGGGGGGGGGGGGGGGGGGGGGGGGGGGGGGGGGGGGGFFFGGGGGFGGFFGFFGFFFFFFFFFFFFFF7F6FFFFFFFFFFFFFFFFFFFFFFD??FA???FFFFFFFFAA<AF62(4<FB?FBFFFFFFFB:??FFFF??11:6((
@M03461:520:000000000-LPCRK:1:1101:19081:3844 2:N:0:TTGCAACG+CAGAACTG
AAACTTTAATAAATCTTTCACGGATTTGCTCCCGTCGGAGTTAGCACAATCCGCTGCCGGGTTTTAACCCGACAGCAGTGACCTGTTTGAGCGAGAATTACTCGTCTTCCAGTTCGATGTTGATACCCAGCGAACGAATCTCTTTCAACAATACGTTGAAGGATTCTGGCATGCCCGGCTCCATCTGATGGTTGCCGTCCACGATGTTTTTATACATCTTGGTACGACCGTTCACGTCATCAGACTTAACGGTGAGCATTTCCTGCAGCTTGAAGTGCTGAGGT
+
GGGGGGGGGGGGGGGGGGGGGGGGGGGGGGGGGGGGGGGGGGGGGGGGGGGGGGGGGGGGGGGCGGGGGGGGGGGGGGGGGGGGGGGGGGGGGGGGGGGGGGGGGGGGGGGGGGGGFGGGGGGGGGFGGGGGGGGGGGGGGGGGGGGGGGGGGGGGGGGGGFGGGGGGGGGGGGGGFGGGGGFGGFFGFFCFFFFFFFFFFFEFFDFF=AF5?CFFFFFFFFFFFFFFFFFFF?FBB?BFFA3>F?FFFF?BF<BFFFFFFFBAF?::?BAFFFF>)66)6(3,
@M03461:520:000000000-LPCRK:1:1101:14394:3848 2:N:0:TTGCAACG+CAGAACTG
AAACTTTAATAAATCTTTCACGGATTTGCTCCCGTCGGAGTTAGCACAATCCGCTGCCGGGTTTTAACCCGACAGCAGTGACCTGTTTGAGCGAGAATTACTCGTCTTCCAGTTCGATGTTGATACCCAGCGAACGAATCTCTTTCAACAATACGTTGAAGGATTCTGGCATGCCCGGCTCCATCTGATGGTTGCCGTCCACGATGTTTTTATACATCTTGGTACGACCGTTCACGTCATCAGACTTAACGGTGAGCATTTCCTGCAGCACGCGATGCTGAGGG
+
GGGGGGGGGGGGGGGGGGGGGGGGGGGGGGGGGGGGGGGGGGGFGGGGGGGGGGGGGGGGGGGEGGGGGGGGGGGGGGGGFGGGGGGGGGGGGGGGGGGGGGGGGGGGGGGGGGGGGGGGGGGGGGFGGGGGGGGGGGGGGGGGGGGGGGGDGGGGGGGGGGGGGGFFGGGGGGGGFGGGGGFGGFFGFFGFFEFFFFFFFFEFF?AFFAAFFFFFFFEFEFFFFDFFF;@67?ABFFFBDBF<::9BFFF9::?BFB?AA<<5A?7>0(49BBBF6?DAA0::
@M03461:520:000000000-LPCRK:1:1101:8285:3852 2:N:0:TTGCAACG+CAGAACTG
AAACTTTAATAAATCTTTCACGGATTTGCTCCCGTCGGAGTTAGCACAATCCGCTGCCGGGTTTTAACCCGACAGCAGTGACCTGTTTGAGCGAGAATTACTCGTCTTCCAGTTCGATGTTGATACCCAGCGAACGAATCTCTTTCAACAATACGTTGAAGGATTCTGGCATGCCCGGCTCCATCTGATGGTTGCCGTCCACGATGTTTTTATACATCTTGGTACGACCGTTCACGTCATCAGACTTAACGGTGAGCATTTCCTGCATACCGACGCGCTGAGGC
+
GGGGGGGGGGGGGGGGGGGGGGGGGGGGGGGGGGGGGGGGGGGGGGGGGGGGGGGGGGGGGGGGGGGGGGGGGGGGGGGGGGGGGGGGGGGGGGGGGGGGGGGGGGGGGGGGGGGGGGGGGGGFGGGGGGGGGGGGGGGGGGGGGGGGGGGGGGGGGGGGGGGGGGGGGGGGGGFGFGGDGGFGGFFGFFGFFFFFFFFBFFFFFFFFFFF4?CEFFFFFFFFEFDFFFFFFFBFFFFF<D>DF?FFFFFF>?6??><?<)4<<AF:9>BFFFF(41602(41,
@M03461:520:000000000-LPCRK:1:1101:9784:3868 2:N:0:TTGCAACG+CAGAACTG
AAACTTTAATAAATCTTTCACGGATTTGCTCCCGTCGGAGTTAGCACAATCCGCTGCCGGGTTTTAACCCGACAGCAGTGACCTGTTTGAGCGAGAATTACTCGTCTTCCAGTTCGATGTTGATACCCAGCGAACGAATCTCTTTCAACAATACGTTGAAGGATTCTGGCATGCCCGGCTCCATCTGATGGTTGCCGTCCACGATGTTTTTATACATCTTGGTACGACCGTTCACGTCATCAGACTTAACGGTGAGCATTTCCTGCACATTGCAATGCTGAGGG
+
GGCGGGGGGGGGGGGGGGGGGGGGGGGGGGGGGGGGGGGGGGGGGGGGGGGGGGGGGGGGGGGEFGGGGGGGGGGGGGGGGGGGGGGGGGGGGGGGGGGGGGGGGGGGGGGGFGGGGGGGGGGGGGCGGGGGGGGGGGGGGGGGGGGGGGCFGGGFGGFFGGGGGGGGGGGGFGGGFGGGGGFGGFFGFFFFFFFFFFFFFFF>A<AFFFFFCCFFFFCEFFFEE??BFFFFFBAFF:(8AF2<D:<A<AB>F<BF?2<AFFFFF?7:AAFF><447?>FA<0<
@M03461:520:000000000-LPCRK:1:1101:14636:3913 2:N:0:TTGCAACG+CAGAACTG
AAACTTTAATAAATCTTTCACGGATTTGCTCCCGTCGGAGTTAGCACAATCCGCTGCCGGGTTTTAACCCGACAGCAGTGACCTGTTTGAGCGAGAATTACTCGTCTTCCAGTTCGATGTTGATACCCAGCGAACGAATCTCTTTCAACAATACGTTGAAGGATTCTGGCATGCCCGGCTCCATCTGATGGTTGCCGTCCACGATGTTTTTATACATCTTGGTACGACCGTTCACGTCATCAGACTTAACGGTGAGCATTTCCTGCAATTCCTAAAGCTGAGGG
+
GGGGGGGGGGGGGGGGGGGGGGGGGGGGGGGGGGGGGGGGGGGGGGGGGGGGGGGGGGGGGGDCGGGGGGGGGGGGGGGGGGGGGGGGGGGGGGGGGGGGGGGGGGGGGGGGGGGGGGGGGGGGGGGGGGGGGGGGGGGGGGGGGGGGGGGGGGGGGGGGGFGGGGGGGGGGGGGGFGGGGGFGGFFGFFGFFEFFFFF@DFF@F?FFFFF:?CEFFFFFFFFFFFFFFFFFB?BFF1::A92.5:BBFFFFF0:0:7?FAA>B2::A<2<2692<AA7?2::(
@M03461:520:000000000-LPCRK:1:1101:23198:3920 2:N:0:TTGCAACG+CAGAACTG
AAACTTTAATAAATCTTTCACGGATTTGCTCCCGTCGGAGTTAGCACAATCCGCTGCCGGGTTTTAACCCGACAGCAGTGACCTGTTTGAGCGAGAATTACTCGTCTTCCAGTTCGATGTTGATACCCAGCGAACGAATCTCTTTCAACAATACGTTGAAGGATTATGGCATGCCCGGCTCCATCTGATGGTTGCCGTCCACGATGTTTTTATACATCTTGGTACGACCGTGCCCGTTATCAGACTTAACGGTGCACATTTCCTGCAGCTCGCAGGGCTGAGGG
+
CFCFGFFGGGDAEACEFFFGGG@+B:EFEFF<FGGGDG:BBFCGG<<<EFGGG7F7@FGGDFC,FFFFGGGE@FCGGGGGFFGGG<<EFFFFGGGE@9EEFGFCEGGGDFCAAEFGD,@E9@CFDCFGFFF7EE>EECF>FFCEA:DD>,DDAFD:CCC<E6@DC+=:ACE,,77FD:DC7CF>F8@7=@7;845F5>A=DFF95;5+;):AF)9A11?354)7)676>18(((((,(42-.5<)5)66>?(-4()..--6.6)-(,().5:0(--,(.(,(4-
@M03461:520:000000000-LPCRK:1:1101:21990:3933 2:N:0:TTGCAACG+CAGAACTG
AAACTTTAATAAATCTTTCACGGATTTGCTCCCGTCGGAGTTAGCACAATCCGCTGCCGGGTTTTAACCCGACAGCAGTGACCTGTTTGAGCGAGAATTACTCGTCTTCCAGTTCGATGTTGATACCCAGCGAACGAATCTCTTTCAACAATACGTTGAAGGATTCTGGCATGCCCGGCTCCATCTGATGGTTGCCGTCCACGATGTTTTTATACATCTTGGTACGACCGTTCACGTCATCAGACTTAACGGTGAGCATTTCCTGCAATTGACCACGCTGAGGG
+
GGDFGGGGGGGGGGGGGGGGGGGECGFGGGGGGGGGGGGGGGGGGGGGGGGGGGGGGGGGGGGGGGGGGGGGGGGGGGGGGGGGGGGGGGGGGGGGGGGGGGGGGGGGGGGGGGGGGGGGGGGGGGGGGGGGGGGGGGGGGGGGGGGGGGGGGGGGGGGGGGGGGGGGGGGGGGCFFGGGGGFGGFFGFFGFCDFFEFFF@FFFFF;AFFFFFFFFFF4CFFFFFFFFBFFFFBFFFFFFFFFFFBFFFFFF<68??73>DBDFFFFB4A2:<??:698<;B?B
@M03461:520:000000000-LPCRK:1:1101:24712:3945 2:N:0:TTGCAACG+CAGAACTG
AAACTTTAATAAATCTTTCACGGATTTGCTCCCGTCGGAGTTAGCACAATCCGCTGCCGGGTTTTAACCCGACAGCAGTGACCTGTTTGAGCGAGAATTACTCGTCTTCCAGTTCGATGTTGATACCCAGCGAACGAATCTCTTTCAACAATACGTTGAAGGATTCTGGCATGCCCGGCTCCATCTGATGGTTGCCGTCCACGATGTTTTTATACATCTTGGTACGACCGTTCACGTCATCAGACTTAACGGTGAGCATTCCCTGCAGTATCCTCGGCTGAGGG
+
GGCFGGGGGGGGGGGFFFGGGFFGCCFFFGGGEGGGGGGGCGGGGFGGGGGGGGGGGGGDGFGFFFGGGGGGGGCFGG?FGGGGGFFGGFGGGGGGGFFGGGGGFGGFGGCDFFGGGGGGFGGGGGE8DFDGDEGGGGGGGGGGGGFFC8EFGGGGGGGGFGGGDFGG9,:EFCFGFGGDDD4:88>7>FGFFFDFE5BFFFF=;=A@@8>FCEE=@@)9?=EFF@DBF0,8<?2(.((.643243<):A:9??(8:<?D))5>BBF(6<<A<)4((402(.8<
@M03461:520:000000000-LPCRK:1:1101:18209:3971 2:N:0:TTGCAACG+CAGAACTG
AAACTTTAATAAATCTTTCACGGATTTGCTCCCGTCGGAGTTAGCACAATCCGCTGCCGGGTTTTAACCCGACAGCAGTGACCTGTTTGAGCGAGAATTACTCGTCTTCCAGTTCGATGTTGATACCCAGCGAACGAATCTCTTTCAACAATACGTTGAAGGATTCTGGCATGCCCGGCTCCATCTGATGGTTGCCGTCCACGATGTTTTTATACATCTTGGTACGACCGTTCACGTCATCAGACTTAACGGTGAGCATTTCCTGCAGAGGGCGTTGCTGAGGG
+
GGGGGGGGGGGGGGGGGGGGGGGEGGGGGGGGGGGGGGGGGGGGGGGGGGGGGGGGGGGGGGGGGGGGGGGGGGGGGGGGGGGGGGGGGGGGGGGGGGGGGGGGGGGGGGGGGGGGGGGGGGGGGGGGGGGGGGGGGGGGGGGGGGGGGGGGGGGGGGGGGGGGGGGGGGGGFGGGFGGGGGFGGFFGFFGFFFFFFFFFFFFBFFFFFFFFFFFFFFEFFFFFFF?@@FFFFFFFFFFFFA?>DFFFFFFFBFFFBFFAFFFFF022626?<;>B;:AFF??(
@M03461:520:000000000-LPCRK:1:1101:5188:3983 2:N:0:TTGCAACG+CAGAACTG
AAACTTTAATAAATCTTTCACGGATTTGCTCCCGTCGGAGTTAGCACAATCCGCTGCCGGGTTTTAACCCGACAGCAGTGACCTGTTTGAGCGAGAATTACTCGTCTTCCAGTTCGATGTTGATACCCAGCGAACGAATCTCTTTCAACAATACGTTGAAGGATTCTGGCATGCCCGGCTCCATCTGATGGTTGCCGTCCACGATGTTTTTATACATCTTGGTACGACCGTTCACGTCATCAGACTTAACGGTGAGCATTTCCTGCATACCTCCCAGCTGAGGT
+
GG,EFGGGGGGGGGGGFGGGGGGCCFGGGGGGGGGGGGGGGGGGGGGGGGGGGGGGGGGGGFF7FGGGFGGGGGGGGGGGGGGGGGGGGGGGGGGGGGGGGGGGGGGGGCFGG;FGFGGGGGGGGGFGGGG8CGGGGGGGGGGGGGFGGGGGGGFGGGGGGFGGGGFGG?FGGGGGFEDDGGFGGFFGFFGFFFFFD@FFFFFFF@8AA=FF?EEFFFFFF4=CFFD@BFFFFFBFB0:(24)3,245<AFFFF?:>22<<BFFFFFB9?FFF003>?)()4(,
@M03461:520:000000000-LPCRK:1:1101:25891:3996 2:N:0:TTGCAACG+CAGAACTG
AAACTTTAATAAATCTTTCACGGATTTGCTCCCGTCGGAGTTAGCACAATCCGCTGCCGGGTTTTAACCCGACAGCAGTGACCTGTTTGAGCGAGAATTACTCGTCTTCCAGTTCGATGTTGATACCCAGCGAACGAATCTCTTTCAACAATACGTTGAAGGATTCTGGCATGCCCGGCTCCATCTGATGGTTGCCGTCCACGATGTTTTTATACATCTTGGTACGACCGTTCACGTCATCAGACTTAACGGTGAGCATTTCCTGCAGCGCACAATGCTGAGGT
+
GGGGGGGGGGGGGGGGGGGGGGGGGGGGFGGDGGGGGGGGFGGGGGGGGGGGGGGDGFGDGGGGGGGGGGGGGGGGGGGGGGGGGGGGGGFGGGGGGGGGGGGGGGGGGGGGGGGGGGGGGGGGGGGGFGGGGGGGGGGGGGGGGGGGFGDFFGGGGGGGGGGGGGGFCFGFGGGDFGGGGCFGGFFGFF4?F5@FFFFFDFE>A;=A+AFF<CEFFFE<C=<CCD@F;>:(4396:?BFB<>7706444?BF<?1(8BB<<<AAB???>3>0432)3:A>:6,
@M03461:520:000000000-LPCRK:1:1101:14273:4008 2:N:0:TTGCAACG+CAGAACTG
AAACTTTAATAAATCTTTCACGGATTTGCTCCCGTCGGAGTTAGCACAATCCGCTGCCGGGTTTTAACCCGACAGCAGTGACCTGTTTGAGCGAGAACTACTCGTCTTCCAGTTCGATGTTGATACCCAGCGAACGAATCTCTTTCAACAATACGTTGAAGGATTCTGGCATGCCCGGCTCCATCTGATGGTTGCCGTCCACGATGTTTTTATACATCTTGGTACGACCGTTCACGTCATCAGACTTAACGGTGAGCATTTCCTGCAAACATTACAGCTGAGGG
+
GGGGGGGGGGGGGGGGGGGGGGGGGGGGGGGGGGGGGGGGGGGGGGGGGGGGGGGGGGGEGGGCGGGGGGGGGGGGGGFGGGGCFFGGGGGGGGGGGGGGGGGGGGGGGGGGGGGGGGGGGCGFGGFGGGGGGGGGGGGGGGGGGGFGGCFGGGGGGGGGGGG?9CFGGGGGGGGGFGGGGGFGGFFGFFGFFDFFFFFFFFDFFFFFFFFFEEFFFFF?CFFFF?;BFB7B??DFF?B?>F?BB7>ABF?FF?:BFF?B<>AAFFFB>:0<B64<732:??B(
@M03461:520:000000000-LPCRK:1:1101:11925:4020 2:N:0:TTGCAACG+CAGAACTG
AAACTTTAATAAATCTTTCACGGATTTGCTCCCGTCGGAGTTAGCACAATCCGCTGCCGGGTTTTAACCCGACAGCAGTGACCTGTTTGAGCGAGAATTACTCGTCTTCCAGTTCGATGTTGATACCCAGCGAACGAATCTCTTTCAACAATACGTTGAAGGATTCTGGCATGCCCGGCTCCATCTGATGGTTGCCGTCCACGATGTTTTTATACATCTTGGTACGACCGTTCACGTCATCAGACTTAACGGTGAGCATTTCCTGCATCCACTCAAGCTGAGGT
+
GGGGGGGGGGGGGGGGGGGGGGGGGGGGGGGGGGGGGGGGGGGGGGGGGGGGGGGGGGGGGGGGGGGGGGGGGGGGGGGGGGGGGGGGGGGGGGGGGGGGGGGGGGGGGGGGGGGGGFGGGGGGGGFGGGGGGGGGGGGDGGGGGGGGGGGGGGGGGGGGGGGFGGGGFGGGEGGGFGGGGGFGGFFFFFGFFFFFFFFFFFFFFFFFFFAACFFFFFFFFFFFFF@BFBFFFFFFFFFFFAD>?BFFFFFF?????A<ADF<<<??AAB?:)4?BDBFBB:?,
@M03461:520:000000000-LPCRK:1:1101:15896:4027 2:N:0:TTGCAACG+CAGAACTG
AAACTTTAATAAATCTTTCACGGATTTGCTCCCGTCGGAGTTAGCACAATCCGCTGCCGGGTTTTAACCCGACAGCAGTGACCTGTTTGAGCGAGAATTACTCGTCTTCCAGTTCGATGTTGATACCCAGCGAACGAATCTCTTTCAACAATACGTTGAAGGATTCTGGCATGCCCGGCTCCATCTGATGGTTGCCGTCCACGATGTTTTTATACATCTTGGTACGACCGTTCACGTCATCAGACTTAACGGTGAGCATTTCCTGCACTTTATGCAGCTGAGGT
+
GGGGGGGGGGGGGGGGGGGGGGGGGGGGGGGGGGGGGGGGGGGGGGGGGGGGGGGGGGGDGFGEGGGGGGGGGDGGGGGGGGGGGGGGGGGGGGGGGGGGGGGGGGGGGGGGGGGGGGFGGGGGGGGGGGGGGGGGGGGGGGGGGGGGGGGGGGGGGGGGGGGFGGGGGGGGGGGGBDGC>DFGGFFFF>FFFFFFFFF=DBE@FDFFF;FFFFFFFFFFFFEFFFFFFFFFFFFFFBF?F>FBFFBAA>:91:?<7A754)669:2:A7<<2:A<>:0,2:?,
@M03461:520:000000000-LPCRK:1:1101:23453:4030 2:N:0:TTGCAACG+CAGAACTG
AAACTTTAATAAATCTTTCACGGATTTGCTCCCGTCGGAGTTAGCACAATCCGCTGCCGGGTTTTAACCCGACAGCAGTGACCTGTTTGAGCGAGAATTACTCGTCTTCCAGTTCGATGTTGATACCCAGCGAACGAATCTCTTTCAACAATACGTTGAAGGATTCTGGCATGCCCGGCTCCATCTGATGGTTGCCGTCCACGATGTTTTTATACATCTTGGTACGACCGTTCACGTCATCAGACTTAACGGTGAGCATTTCCTGCAAACCGGTAAGCTGAGGC
+
GGFGGGGGGGGGGFGGGGGGFGFGGGGFAFGGGGGGGGGGGGGGGGGGGGGFGCGGGGGDEGG@FFFFGGGGGGGGGGGGGGGGGGGGGGGGGGGGGGGFGGGGGGGGGGGG,EA8:FFFGGGGGGGGGGDGCGGGGGGGAFGGGGFEFDG?FGGGGGGGGGGGFGGGGGGFGG?FEGGGGDFGGFFFFFGABEFFE@FFFBB=FD8F;AAFFFCFFFCFFFFC<0:B@FF<:BFFFFFBF).48?BFFFB6?:?:?<BABA<D)((-.6199>FFF76:??B(
@M03461:520:000000000-LPCRK:1:1101:26075:4034 2:N:0:TTGCAACG+CAGAACTG
AAACTTTAATAAATCTTTCACGGATTTGCTCCCGTCGGAGTTAGCACAATCCGCTGCCGGGTTTTAACCCGACAGCAGTGACCTGTTTGAGCGAGAATTACTCGTCTTCCAGTTCGATGTTGATACCCAGCGAACGAATCTCTTTCAACAATACGTTGAAGGATTCTGGCATGCCCGGCTCCATCTGATGGTTGCCGTCCACGATGTTTTTATACATCTTGGTACGACCGTTCACGTCATCAGACTTAACGGTGAGCATTTCCTGCAAGCTGCATCGCTGAGGC
+
GGF,FGGGGGFGGGGGGGGGGGEGGGGGCFFCFEGFGGGGGGGGGGFFGFG8FCGGGGGGGFGGGGGGGFEE:FEG@CFFGGFGGGGGGGGGGGGD:EDEFGFGDEFGGFEGEAFCFFEFGGFGCEF=9BFGGGGCEEGGEADGGF;:B=DFFCGGGGGGGGGCF6DGGGGFGG7FDEDDDGF>8FFGF6>F89>FF=EFFFE>FFA6AFFF?C<:=F?CFFFFFF6>9;?BFFFF?FF:BBDB>BDF2A?;B<?6?),5A2<<AFF24052:?))(-8:;B:(
@M03461:520:000000000-LPCRK:1:1101:12112:4035 2:N:0:TTGCAACG+CAGAACTG
AAACTTTAATAAATCTTTCACGGATTTGCTCCCGTCGGAGTTAGCACAATCCGCTGCCGGGTTTTAACCCGACAGCAGTGACCTGTTTGAGCGAGAATTACTCGTCTTCCAGTTCGATGTTGATACCCAGCGAACGAATCTCTTTCAACAATACGTTGAAGGATTCTGGCATGCCCGGCTCCATCTGATGGTTGCCGTCCACGATGTTTTTATACATCTTGGTACGACCGTTCACGTCATCAGACTTAACGGTGAGCATTTCCTGCAGTCCGGAGGGCTGAGGG
+
GGGGGGGGGGGGGGGGGGGGGGGGGGGGDFG8FGGGGGGGGGGGGGGGGGGGGDFGGGGGGGGGGGGFGGGGGGGGGGGGGGGGGGGGGGGGGDGGGGGGGGGGGGGGGGGGGGGGGGGGGGGGGGGGGGGGGGGGGGGDGGGGGCFGGGGGGGGGGGGGGGGGGGGGGGGFGGGGEGGGGGFGGFFFFFGFA9@8//8>@B>@FDFFFFFF?CEFFF3CFFECEF0>FFF??F2:FBFF9<?F?FAFA>BFBF:?0AFA<9<>A??>>?BB60>F601<(10(
@M03461:520:000000000-LPCRK:1:1101:5651:4042 2:N:0:TTGCAACG+CAGAACTG
AAACTTTAATAAATCTTTCACGGATTTGCTCCCGTCGGAGTTAGCACAATCCGCTGCCGGGTTTTAACCCGACAGCAGTGACCTGTTTGAGCGAGAATTACTCGTCTTCCAGTTCGATGTTGATACCCAGCGAACGAATCTCTTTCAACAATACGTTGAAGGATTCTGGCATGCCCGGCTCCATCTGATGGTTGCCGTCCACGATGTTTTTATACATCTTGGTACGACCGTTCACGTCATCAGACTTAACGGTGAGCATTTCCTGCATGTCGGCATGCTGAGGC
+
GG,EGGGGGGGGGGGGGGGGGGGFGGGGGGGGGGGGGGGGGGGGGGGGGGGGGGGGGGGGGGGEGGGGGGGGGGGGGGGGGGGGGGGGGGGGGGGGGGGGGGGGGGGGGGGGFFGGGGGGGGGGGGGGGGGDGGGGGGGGGGGGGGGGGGGGGGGGGGGGGGGGGFFGGCFGGGFGFGGDGGFGGFF9FFGFFFFFFFFFFFFFFFFFFFFFEFFAFFEFFFFFFF0>@FD?B?<:<BFF>92382<AAFFFFFFFFB>B<BFFFFFFAAFFFF691)4<<::(
@M03461:520:000000000-LPCRK:1:1101:14474:4070 2:N:0:TTGCAACG+CAGAACTG
AAACTTTAATAAATCTTTCACGGATTTGCTCCCGTCGGAGTTAGCACAATCCGCTGCCGGGTTTTAACCCGACAGCAGTGACCTGTTTGAGCGAGAATTACTCGTCTTCCAGTTCGATGTTGATACCCAGCGAACGAATCTCTTTCAACAATACGTTGAAGGATTCTGGCATGCCCGGCTCCATCTGATGGTTGCCGTCCACGATGTTTTTATACATCTTGGTACGACCGTTCACGTCATCAGACTTAACGGTGAGCATTTCCTGCAACAGCTTATGCTGAGGG
+
GGGGGGGGGGGGGGGGGGGGGGEGGGGGGGFGGGGGGGGGGGGGGGGGGGGGGGGGGGGGGGGCGGGGGGGGGGGGGGGGGGGGGGGGGGGGGGGEFGGGGGGGGGGGGGGGGGGGGGGGGGGGGGGGGGGGGGGGGGGGGGGGGGGGGFGGGGGGGGGGFGGGGFFGGFGGGFGGFGGGGGFGGFFGFFGFFFFFFFEFFFFFFFFFFFFFEFEFA@?CFF<)?;09>BF:<?F?F:13>A>,03>A>AB>?:<B?A?46A265:2))((()5)5<29>4:B4
@M03461:520:000000000-LPCRK:1:1101:18354:4084 2:N:0:TTGCAACG+CAGAACTG
AAACTTTAATAAATCTTTCACGGATTTGCTCCCGTCGGAGTTAGCACAATCCGCTGCCGGGTTTTAACCCGACAGCAGTGACCTGTTTGAGCGAGAATTACTCGTCTTCCAGTTCGATGTTGATACCCAGCGAACGAATCTCTTTCAACAATACGTTGAAGGATTCTGGCATGCCCGGCTCCATCTGATGGTTGCCGTCCACGATGTTTTTATACATCTTGGTACGACCGTTCACGTCATCAGACTTAACGGTGAGCATTTCCTGCAGGGTAGACTGCTGAGGG
+
GGGGGGGGGGGGGGGGGGGGGGGDGGGGGGGGGGGGGGGGGGGGGGGGGGGGGGGGGGGGGGGGGGGGGGGGGGGGGGGGGGGGGGGGGGGGGGGGGGGGGGGGGGGGGGGGGGGGGGGGGGGGGGFGGGGGGGGGGGGGGGGGGGGGGGGGGGGGGGGGGGGGGGGGGGGGGGGGEGGGGGFGGFFGFFGFF>>FFFFFFFFFFFFFFFF4CEEFFFFFFFFFFF@F9@FB?FDFFFFFBB?FFFAABF69<<BBFF>A<BFF<B:((44><69220<>BFF(
@M03461:520:000000000-LPCRK:1:1101:5926:4085 2:N:0:TTGCAACG+CAGAACTG
AAACTTTAATAAATCTTTCACGGATTTGCTCCCGTCGGAGTTAGCACAATCCGCTGCCGGGTTTTAACCCGACAGCAGTGACCTGTTTGAGCGAGAATTACTCGTCTTCCAGTTCGATGTTGATACCCAGCGAACGAATCTCTTTCAACAATACGTTGAAGGATTCTGGCATGCCCGGCTCCATCTGATGGTTGCCGTCCACGATGTTTTTATACATCTTGGTACGACCGTTCACGTCATCAGACTTAACGGTGAGCATTTCCTGCATCTAACTGAGCTGAGGG
+
FF,EFGGGGGGGGGGGGGGGGGGCGGGGGGGGGGGGGGGGGGGGGGGGGGGGGGGGGGGDCFD,DFGGGGGGGGGGGGGGGGGGGFGGGGFGGGGGGGGGFGGGEFFGGGGGFEGGGGGGGGGGFGEGGGGGEGGGGGGGCGGGGGGGGGDGGGGGGGGGGGGGGGGGGGGGGGFFDEGDGGFGGFFGFFFFFFFFFFFF==5=:()3;5A43CCC66)5?A79??06:@DBFFFB?0?(6<B??B<AFFBFFF0:7))6>BFBAFF<>).)6)).542441((
@M03461:520:000000000-LPCRK:1:1101:23321:4096 2:N:0:TTGCAACG+CAGAACTG
AAACTTTAATAAATCTTTCACGGATTTGCTCCCGTCGGAGTTAGCACAATCCGCTGCCGGGTTTTAACCCGACAGCAGTGACCTGTTTGAGCGAGAATTACTCGTCTTCCAGTTCGATGTTGATACCCAGCGAACGAATCTCTTTCAACAATACGTTGAAGGATTCTGGCATGCCCGGCTCCATCTGATGGTTGCCGTCCACGATGTTTTTATACATCTTGGTACGACCGTTCACGTCATCAGACTTAACGGTGAGCATTTCCTGCAGTTAGGTTAGCTGAGGG
+
GGFGGGGGGGGGGFFGGGGGGGGGGGGGGEF@DGGDFGDGGGFGGGGFGGG8FGGGGCGG@GG@FFGEGGCCFGGGGGGGGGGGGGAEFFGCFEGGGGGGGGGGGGGGGFGGGGGGGGDFFGGGGGFGGF?EEGGGGGGGCFGGFGGFGGDFGGGFGGG,EBFGG6DFGGGGGG6EEGG>4CFFFCF=FFFFFFFFFF;@DEFFFDFFFAFFFFFFFFFCEFFEF@;>F>;<?B9??FFFB)57?FAAAFF21(4<FFFAAAB2)41:<4)6(6<B:<4A4:?<
@M03461:520:000000000-LPCRK:1:1101:5879:4097 2:N:0:TTGCAACG+CAGAACTG
CTTTAATAAATCTTTCACGGATTTGCTCCCGTCGGAGTTAGCACAATCCGCTGCCGGGTTTTAACCCGACAGCAGTGACCTGTTTGAGCGAGAATTACTCGTCTTCCAGTTCGATGTTGATACCCAGCGAACGAATCTCTTTCAACAATACGTTGAAGGATTCTGGCATGCCCGGCTCCATCTGATGGTTGCCGTCCACGATGTTTTTATACATCTTGGTACGACCGTTCACGTCATCAGACTTAACGGTGAGCATTTCCTGCATGAACTACTGCTGAGGG
+
CFGGGGGGGGGGGGGGGGGGEDGGGGGGGGGGGGGGGGGGGGGGGGGGGGGGGGGGGGCGCFGGGGGGGGGGGGGGFFGFGGGGGGGGGGGGGGGGGGGGGGGGGGGFGF9EGFGGGGGGGGGFGGGGGGGGGGGGGGGGGGGGGGGGGGGGGGGGGGGGGGGGGGGGGGGEDEDGDGGFGGFFCFFGFFFFFFFFFFFFFFDFFF;>AEFFFFFEFFAEFFF<FFFFFBBFFFFB(-:23:>>ADFF0,36?FF2:<A9AF?<9)8<>AFF<)4<028?3
@M03461:520:000000000-LPCRK:1:1101:7012:4105 2:N:0:TTGCAACG+CAGAACTG
AAACTTTAATAAATCTTTCACGGATTTGCTCCCGTCGGAGTTAGCACAATCCGCTGCCGGGTTTTAACCCGACAGCAGTGACCTGTTTGAGCGAGAATTACTCGTCTTCCAGTTCGATGTTGATACCCAGCGAACGAATCTCTTTCAACAATACGTTGAAGGATTCTGGCATGCCCGGCTCCATCTGATGGTTGCCGTCCACGATGTTTTTATACATCTTGGTACGACCGTTCACGTCATCAGACTTAACGGTGAGCATTTCCTGCATTTAAAATAGCTGAGGG
+
GGGGGGGGGGGGGGGGGGGGGGGGGGGGGGGGGGGGGGGGGGGGGGGGGGGGGGGGGGGFGEGGGGGGGGGGGGGGGGGFGGGGGGGGGGGGGGGGGGGGGGGGGGGGGGGGGGGGDGGGGGGGGGGGGGGGGGGGGGGEGGGGGGGGGGGGGGGGFGGGGGGGGGGGGGGGGGCFBGGGGGFGFFCGFFGFFDFFFFF@FFFFF<AFFFFFC6)+;AC?EFFFFFFBF(;?FFF:4??FFB7<B?DFAD0;B228:<<F>BB:BF?<BA<<44))-)6)46((
@M03461:520:000000000-LPCRK:1:1101:10703:4121 2:N:0:TTGCAACG+CAGAACTG
AAACTTTAATAAATCTTTCACGGATTTGCTCCCGTCGGAGTTAGCACAATCCGCTGCCGGGTTTTAACCCGACAGCAGTGACCTGTTTGAGCGAGAATTACTCGTCTTCCAGTTCGATGTTGATACCCAGCGAACGAATCTCTTTCAACAATACGTTGAAGGATTCTGGCATGCCCGGCTCCATCTGATGGTTGCCGTCCACGATGTTTTTATACATCTTGGTACGACCGTTCACGTCATCAGACTTAACGGTGAGCATTTCCTGCAATGTAATATGCTGAGGG
+
GGDGGGGGGGGGGGGGGGGGGGGGGGGGGGGGGGGGGGGGGGGGGGGGGGGGGGGGGFGGGGGDGGGGGGGGGGGGGGGGGGGGGGGGGGGGGGGGGGGGGGGGGGGGGGGGGGGGGGGGGGGGGGGGGGGGGGGGGGGGGGGGGGGGGGGGGGGGGGGGGGGGGGGGGGGGGGGGFGGGGGFGGFFGFFGFFFFFFFFFFFFFFFAFFFFFFEEFFFC?EFFFF?;69BFFFFF02?FFFFF?7)<A>BFF:6:<38<ABBFAFFB><?>>9<5:<)64)4:<
@M03461:520:000000000-LPCRK:1:1101:26379:4128 2:N:0:TTGCAACG+CAGAACTG
AAACTTTAATAAATCTTTCACGGATTTGCTCCCGTCGGAGTTAGCACAATCCGCTGCCGGGTTTTAACCCGACAGCAGTGACCTGTTTGAGCGAGAATTACTCGTCTTCCAGTTCGATGTTGATACCCAGCGAACGAATCTCTTTCAACAATACGTTGAAGGATTCTGGCATGCCCGGCTCCATCTGATGGTTGCCGTCCACGATGTTTTTATACATCTTGGTACGACCGTTCCCTTCATCAGACTTAACGGTTAGCATTTCCTGCAGTACCGCACGCTGTGGC
+
G<FGGCGGGGFGGGGGGGGFDFEGEGGGC<CFEGGGGGCFFGGGGCEFEFGFGGGGGGGGDFEEGCFGFGGGDGGGGFFFGGGGFGFGGGGFGGGGGFGGGCEGGGGDFCFGGGGGGGGGCGGFGFCGC?8CGEEGGGGGGGGGGFGGGFEFFGGGGGFFFCFFCDFCAFGGCG??A:D7;79@D>F71+4?B>B4;@?9@E)65?;AAFF4)7C:71)7C4@C)(36>F<0(()))(5<B28?>:25>BF9B(4(5>BFBFFF25(,6)621(,-(-(,,.((
@M03461:520:000000000-LPCRK:1:1101:23276:4138 2:N:0:TTGCTACG+CAGAACTG
AAACTTTAATAAATCTTTCACGGATTTGCTCCCGTCGGAGTTAGCACAATCCGCTGCCGGGTTTTAACCCGACAGCAGTGACCTGTTTGAGCGAGAATTACTCGTCTTCCAGTTCGATGTTGATACCCAGCGAACGAATCTCTTTCAACAATACGTTGAAGGATTCTGGCATGCCCGGCTCCATCTGATGGTTGCCGTCCACGATGTTTTTATACATCTTGGTACGACCGTTCACGTCATCAGACTTAACGGTTAGCATTTCCTGCACGCGCCCGTGCTGAGGG
+
GGGGGGGGGGGGGGGGGGGGGGGGGGGGGGGGGGGGGGGGGGGGGGGGGGGGGGGGGGGGGGGGGGGGGGGEGGGGGGGGGGGGGGGGGGGGGGGGGGGGGGGGGGGGGGGGGGGGGGGGGGGGGGGFGGGDGGGGGGGGGGGGGGGGGGGGGGGGGGGGGFGFGGGGGGGGGG?FFGGGGGFGGFFFFFGFFFFFF?E@DFFFFDFFFFFFFFFFFACEFFFCCDFFFB8B?:DFFFBFF<2442<BBBFF?(3?A<AAF<A44:1?B>F61619B??B)(((
@M03461:520:000000000-LPCRK:1:1101:20588:4148 2:N:0:TTGCAACG+CAGAACTG
CTTTAATAAATCTTTCACGGATTTGCTCCCGTCGGAGTTAGCACAATCCGCTGCCGGGTTTTAACCCGACAGCAGTGACCTGTTTGAGCGAGAATTACTCGTCTTCCAGTTCGATGTTGATACCCAGCGAACGAATCTCTTTCAACAATACGTTGAAGGATTCTGGCATGCCCGGCTCCATCTGATGGTTGCCGTCCACGATGTTTTTATACATCTTGGTACGACCGTTCACGTCATCAGACTTAACGGTGAGCATTTCCTGCATGGTGCTCAGCTGAGGG
+
FGGGGGGGGGGGGGGGGGGGGGGGGGGGGGGGGGGGGGGGGGGGGGGGGGGGGGGGGGGGEGGGGGGGGGGGGGGGGGGGGGGGGGGGGGGGGGGGGGGGGGGGGGGGGGGGGGGGGGGGGGGGGGGGGGGGGGGGGGGGGGGGGGGGGGGGGGGGGGGGGGGGGGGGGGGGGDGGGGDFFGFFGFFGFFFFFFFFFFFFFFFFCFFFFFFFFFFFEFFFFF@FFFBDFFFFFFFFFF4<??BBFFFFBFFFF?<<DBFAFF>7<<?FFF26AB>AF<B?:
@M03461:520:000000000-LPCRK:1:1101:20023:4161 2:N:0:TTGCAACG+CAGAACTG
CTTTAATAAATCTTTCACGGATTTGCTCCCGTCGGAGTTAGCACAATCCGCTGCCGGGTTTTAACCCGACAGCAGTGACCTGTTTGAGCGAGAATTACTCGTCTTCCAGTTCGATGTTGATACCCAGCGAACGAATCTCTTTCAACAATACGTTGAAGGATTCTGGCATGCCCGGCTCCATCTGATGGTTGCCGTCCACGATGTTTTTATACATCTTGGTACGACCGTTCACGTCATCAGACTTAACGGTGAGCCTTTCCTGCATCGAACGGTGCTGAGGG
+
FGGGGGGGGGGGGGGGGGGGGGGGGGGGGFGGGGGGGGGGGGGGGGGGGGGGGGGGGGGG@GGGGGGGGGGGGGGGGGGGGGGGGGGGGGGGGGGGGFFGGGGGGGGGGGGGGGGGFGGGFFGGGGGGGGGGGGGGGGGGGGGGGGGGGGGGGGGGFGGGGGGGGGGGGFGGFEGGGGGFGGFFGFFCFFFFF>DFF@BE=F@FFFFFFCFEAFAEEFAAEEF6>@FFBFFFFFFFFFF??FBFFFFFFFBF23(3<BABBAF:AFFFFFFF?FB8<DB8(
@M03461:520:000000000-LPCRK:1:1101:22715:4169 2:N:0:TTGCAACG+CAGAACTG
AAACTTTAATAAATCTTTCACGGATTTGCTCCCGTCGGAGTTAGCACAATCCGCTGCCGGGTTTTAACCCGACAGCAGTGACCTGTTTGAGCGAGAATTACTCGTCTTCCAGTTCGATGTTGATACCCAGCGAACGAATCTCTTTCAACAATACGTTGAAGGATTCTGGCATGCCCGGCTCCATCTGATGGTTGCCGTCCACGATGTTTTTATACATCTTGGTACGACCGTTCACGTCATCAGACTTAACGGTGAGCATTTCCTGCACCAGATAAAGCTGAGGC
+
GGGGGGGGGGGGGGGGGGGGGGGECFGGGGGGGGGGGGGGGGGGGGGGGGGGGGGGGGGGGGGGGGGGGGGGGGGGGGGGGGGGGGGGGGGGGGGGGGGGGGGGGGGGGGGGGGGGGGGGGGGGGGGGGGGGGGGGGGGGGGGGGGGGGGGGGGGGGGGGGDFGGGGGGGGGGGGGEGGGDGFGGFFGFFGFFFFFFFFBFFFFFFFAFFFFEFFFFFFFFFFFFDFFFF2?<:ABF?BBFA?FFFFFA<?FF6<BFFFFAAF2-3:?FFBB>2<A)6A0)(((
@M03461:520:000000000-LPCRK:1:1101:6351:4172 2:N:0:TTGCAACG+CAGAACTG
AAACTTTAATAAATCTTTCACGGATTTGCTCCCGTCGGAGTTAGCACAATCCGCTGCCGGGTTTTAACCCGACAGCAGTGACCTGTTTGAGCGAGAATTACTCGTCTTCCAGTTCGATGTTGATACCCAGCGAACGAATCTCTTTCAACAATACGTTGAAGGATTCTGGCATGCCCGGCTCCATCTGATGGTTGCCGTCCACGATGTTTTTATACATCTTGGTACGACCGTTCACGTCATCAGACTTAACGGTGAGCATTTCCTGCAATTACATAAGCTTAGGG
+
GGGGGGGGGGGGGGGGGGGGGGEFGGGGGGGGGGGGGGGGGGGGGGGGGGGGGGGGGGGGGGGGGGGGGGGGGGGGGGGGGGGGGGGGGGGGGGGFGGGGGGGGGGGGGGFGGGGGGGEGGGGGGGGGGGGGGGGGGGGGGGGGGGGGGGFGGGGGGGGCFFGGGGGGGGGGGGFGEGGGGGFGGFFFFFGFFFFFFFFFFFFFFF;=AFFFFFF:+;?EFAEEEDFF>B@BFFFF?<?:94)5>><ABFFB1::?:D2<><A<BF7<AABFBFF<<<)))44(
@M03461:520:000000000-LPCRK:1:1101:20217:4184 2:N:0:TTGCAACG+CAGAACTG
CTTTAATAAATCTTTCACGGATTTGCTCCCGTCGGAGTTAGCACAATCCGCTGCCGGGTTTTAACCCGACAGCAGTGACCTGTTTGAGCGAGAATTACTCGTCTTCCAGTTCGATGTTGATACCCAGCGAACGAATCTCTTTCAACAATACGTTGAAGGATTCTGGCATGCCCGGCTCCATCTGATGGTTGCCGTCCACGATGTTTTTATACATCTTGGTACGACCGTTCACGTCATCAGACTTAACGGTGAGCATTTCCTGCACTTAACCCGGCTGAGGA
+
GFGGGGGGGGGGGGGGGGGGGGGGGGGGGGGGGGGGGGGGGGGGGGGGGGGGGGGGGGGG@FGGGGGGGGGGGGGGGGGGGGGGGGGGGGGGGGGGGGGGGGGGGGGGGGGGGGGGGGGGGGGGGGGGDGGGGGGGGGGGGGGGGGGGGGGGGGGGGGGFGGGGGGGGGGGGGFGGGCDFGGCF7FFGFFFFBFDB@FFE@FFFFFFFF5CEFFFEEF4ACEFFFFFF??BFFFFF?B<??B79ABBF>:(::?FFFFAAAA:7:)).6<>?BFBBBFF6)
@M03461:520:000000000-LPCRK:1:1101:5401:4193 2:N:0:TTGCAACG+CAAAACTG
AAACTTTAATAAATCTTTCACGGATTTGCTCCCGTCGGAGTTAGCACAATCCGCTGCCGGGTTTTAACTCGACAGCAGTGACCTGTTTGAGCGAGAATTACTCGTCTTCCAGTTCGATGTTGATACCCAGCGAACGAATCTCTTTCAACAATACGTTGAAGGATTCTGGCATGCCCGGCTCCATCTGATGGTTGCCGTCCACGATGTTTTTATACATCTTGGTACGACCGTTCACGTCATCAGACTTAACGGTGAGCATTTCCTGCAGTTATGAAGGCTGAGGC
+
GG,CFGGGGGGGGGGGGGGFGG@@CFGGGFFGGGGGGGGGE8FFGGGGGGFGGGGGGFGEGFF7<FFGGGGGGGGGGGGFFGFFFFGGGGGGGGGGGGGGGGGGGGGGGGGGF9ECFAFFGGDGGGGGGGGGGGGGGEGGG9DGGGGGGGGGGGGGGG6CAFE?FCFGFFGGGGGGECGG>C?FGFFFFFGFFB@492AB9EDB4668B;FFFCECAFFFFFEFFFD@BF08@;4<BBF<AFFBB)6<AF<>B1(13<BAADDA<??>-:AB2>BFFFBFFF1-
@M03461:520:000000000-LPCRK:1:1101:17417:4212 2:N:0:TTGCAACG+CAGAACTG
AAACTTTAATAAATCTTTCACGGATTTGCTCCCGTCGGAGTTAGCACAATCCGCTGCCGGGTTTTAACCCGACAGCAGTGACCTGTTTGAGCGAGAATTACTCGTCTTCCAGTTCGATGTTGATACCCAGCGAACGAATCTCTTTCAACAATACGTTGAAGGATTCTGGCATGCCCGGCTCCATCTGATGGTTGCCGTCCACGATGTTTTTATACATCTTGGTACGACCGTTCACGTCATCAGACTTAACGGTGAGCATTTCCTGCAACATTGCTTGCTGAGGG
+
GGGGGGGGGGGGGGGGGGGGGGGCGGGGGGGGGGGGGGGGGGGGGGGGGGGGGGGGGGGGGGGGGGGGGGGGGGGGGGGGGGGGGGGGGGGGGGGGGGGGGGGGGGGGGGGGGGGGGGGGGGGGGGFGGGGGGGGGGGGGGGGGGGGGGGGGGGGGGGGGGGGGGGGGGGGGGGGGFGGGGGFGGFFGFFCFFBFFFFFFDEA=FFFFFFFFFFFFFFFFFFFFFFFFFFFFFFFFFFFFFFF7:?BBAAFFBF6:BFBFFF<>B:BFFFF9<AFF?FFFFBF?
@M03461:520:000000000-LPCRK:1:1101:5028:4227 2:N:0:TTGCAACG+CAGAACTG
CTTTAATAAATCTTTCACGGATTTGCTCCCGTCGGAGTTAGCACAATCCGCTGCCGGGTTTTAACCCGACAGCAGTGACCTGTTTGAGCGAGAATTACTCGTCTTCCAGTTCGATGTTGATACCCAGCGAACGAATCTCTTTCAACAATACGTTGAAGGACTCTGGCATGCCCGGCTCCATCTGATGGTTGCCGTCCACGATGTTTTTATACATCTTGGTACGACCGTTCACGTCATCAGACTTAACGGTGAGCATTTCCTGCATCACATCCGGCTGCGGA
+
FGGGGGGGGGGGGGGGGGGGEGGGGGGGGGGGGGGGGGGGGGGGGGGGGGGGGGGGGGGGEGGGGGGGGGFGGGGGGGGGGGGGGGGGGGGGGGGGGGGGGGGGGGGGFFAFG?FGGGCGFFGFGGGGEGGGGGGGGGGGGGGGFGGGGGGGGGGGGG?EFGGGGGC>EFG6FEGGGGGFGGFF7BFGFFFDF>FFFFE:=F1;FFFF:EFE6:ACCF4=EC;(49@B:?FFBFF<:F9)).4:>AF?088:07)).-4:AABFAFFFFFF??B>17(,4-
@M03461:520:000000000-LPCRK:1:1101:19670:4232 2:N:0:TTGCAACG+CAGTACTG
CTTTAATAAATCTTTCACGGATTTGCTCCCGTCGGAGTTAGCACAATCCGCTGCCGGGTTTTAACCCGACAGCAGTGACCTGTTTGAGCGAGAATTACTCGTCTTCCAGTTCGATGTTGATACCCAGCGAACGAATCTCTTTCAACAATACGTTGAAGGATTCTGGCATGCCCGGCTCCATCTGATGGTTGCCGTCCACGATGTTTTTATACATCTTGGTACGACCGTTCACGTCATCAGACTTAACGGTGAGCATTTCCTGCATTGGATACTGCTGAGGA
+
FGGGGGGGGGGGGGGGGGGGGGGGGGGGGGGGGGGGGGGGGGGGGGGGGGGGGGGGGGGGDGGGGGGGGGGGGGGGGGGGGGGGGGGGGGGGGGGGGGGGGGGGGGGGGGGGGGGGGGGGGGGGGGGGEGGGGGGGGGGGGGGGGGGGGGGGGGGGGGGGGGGGGGGGGFGGGEGGGGGFGGFFGFFGFFFFFFFFBDFFFFFFFFFFFFFFFCAEEFFFFFFFBFFF::BA:<??BFBFFFFFFFFFFF6?FB77ABAFFFF:>A?B?<A:AADA4:<B)
@M03461:520:000000000-LPCRK:1:1101:13109:4243 2:N:0:TTGCAACA+CAGAACTG
AAACTTTAATAAATCTTTCACGGATTTGCTCCCGTCGGAGTTAGCACAATCCGCTGCCGGGTTTTAACCCGACAGCAGTGACCTGTTTGAGCGAGAATTACTCGTCTTCCAGTTCGATGTTGATACCCAGCGAACGAATCTCTTTCAACAATACGTTGAAGGATTCTGGCATGCCCGGCTCCATCTGATGGTTGCCGTCCACGATGTTTTTATACATCTTGGTACGACCGTTCACGTCATCAGACTTAACGGTGAGCATTTCCTGCATCACTTCAAGCTGAGGC
+
GGGGGGGGGGGGGGGGGGGGGGGGGGGGGGGGGGGGGGGGGGGGGGGGGGGGGGGGGGGGGGGCGGGGGGGGGGGFGGGGGGGGGGGGGGGGGGGGGFGGGGGGGGGGGGGDFFGGGGGGGGGGGG@FGGGGGEGGGGGGGGGGGGGGGGGGGGGGGGGGGGGGGGGGFGGGGGCEEEGDGGFGGFFGFFGFFFBFD@D=DFF26=FFF4FFCEFFF@67CFFFE;06@BFFF?B?F?FFB>F2?3<ABA<;:8?:?A?A<AFBFF?BF?2<AFFFFFB:24:(
@M03461:520:000000000-LPCRK:1:1101:9309:4272 2:N:0:TTGCAACG+CAGAACTG
AAACTTTAATAAATCTTTCACGGATTTGCTCCCGTCGGAGTTAGCACAATCCGCTGCCGGGTTTTAACCCGACAGCAGTGACCTGTTTGAGCGAGAATTACTCGTCTTCCAGTTCGATGTTGATACCCAGCGAACGAATCTCTTTCAACAATACGTTGAAGGATTCTGGCATGCCCGGCTCCATCTGATGGTTGCCGTCCACGATGTTTTTATACATCTTGGTACGACCGTTCACGTCATCAGACTTAACGGTGAGCATTTCCTGCATCTCGTAGTGCTGAGGT
+
GG@FGGGGGGGGGGGGGGGGGGGGGGGGGGGGGGGGGGGGGGGGGGGGGGGGGGGGGGGGGGGCGGGGGGGGGGGGGGGGGGGGGGGGGGGGGGGGGGGGGGGGGGGGGGGGGGGGGGGGGGGGFGGGGFGEGGGGGDFGGGGGGGGGGG8FGGGGGGGGGGGGGGGGGGGGGGGGFGGGGGFGGFF>FFCFFEFFFFFBFEF>F@AF=FFFE?EFFFFFE*7?E1;>>>DFFFB:<BFFA2??:?>F4<?9??B::A?FAF>DBBFFFFABF?(4?B<<4<?.
@M03461:520:000000000-LPCRK:1:1101:23860:4274 2:N:0:TTGCAACG+CAGAACTG
AAACTTTAATAAATCTTTCACGGATTTGCTCCCGTCGGAGTTAGCACAATCCGCTGCCGGGTTTTAACCCGACAGCAGTGACCTGTTTGAGCGAGAATTACTCGTCTTCCAGTTCGATGTTGATACCCAGCGAACGAATCTCTTTCAACAATACGTTGAAGGATTCTGGCATGCCCGGCTCCATCTGATGGTTGCCGTCCACGATGTTTTTATACATCTTGGTACGACCGTTCACGTCATCAGACTTAACGGTGAGCATTTCCTGCATTGTTCGGTGCTGAGGG
+
GGGGGGGGGGGGGGGGGGGGGGGGGGGGGGGGGGGGGGGGGGGGGGGGGGGGGGGGGGGGGGGEGGGGGGGGGGGGGGGGGGGGGGGGGGGGGGGGGGGGGGGGGGGGGGGGGGGGFDFGGGGGGGGFFFGEEGGGGGGGGGGGGGGGGGGGGGGGGGGGGGGGGGGGGGGGGGGGFGGDDDFGGFFGFFFFFFBFFFFF=3B@;?FACAFFECFCFFE?CFFF3;@FFB;604AB?<??ADF25:AAFA?BF((1:<2<BFA<<:?FFFFB<:(86>BA2(4,
@M03461:520:000000000-LPCRK:1:1101:11007:4316 2:N:0:TTGCAACG+CAGAACTG
AAACTTTAATAAATCTTTCACGGATTTGCTCCCGTCGGAGTTAGCACAATCCGCTGCCGGGTTTTAACCCGACAGCAGTGACCTGTTTGAGCGAGAATTACTCGTCTTCCAGTTCGATGTTGATACCCAGCGAACGAATCTCTTTCAACAATACGTTGAAGGATTCTGGCATGCCCGGCTCCATCTGATGGTTGCCGTCCACGATGTTTTTATACATCTTGGTACGACCGTTCACGTCATCAGACTTAACGGTGAGCATTTCCTGCAAACAAACTTGCTGAGGG
+
GGFGGGGGGGGGGGGGGGGGGGGGGGGGGGGGGGGGGGGGGGGGGGGGGGGGGGGGGGGGGGGGGGGGGGGGGGGGGGGGGGGGGGGGGGGGGGGGGGGGGGGGGGGGGGGGFGGGGGGGGGGGGGFGGGGGGGGGGGGGGGGGGGGGGGGGGGGGGGGGGGGGGGGGGGGGGGGGFGGDGGFGGFFGFFGFFFFFEFFFFFFFFFFFFFFFFFFFFFEFEAEFEFDF@BDB?FFFB0:BA>>?4?AFAFFFFFFF?BBFFFFFF:BFF?FFFFF9:><>AFF(
@M03461:520:000000000-LPCRK:1:1101:25988:4324 2:N:0:TTGCAACG+CAGAACTG
AAACTTTAATAAATCTTTCACGGATTTGCTCCCGTCGGAGTTAGCACAATCCGCTGCCGGGTTTTAACCCGACAGCAGTGACCTGTTTGAGCGAGAATTACTCGTCTTCCAGTTCGATGTTGATACCCAGCGAACGAATCTCTTTCAACAATACGTTGAAGGATTCTGGCATGCCCGGCTCCATCTGATGGTTGCCGTCCACGATGTTTTTATACATCTTGGTACGACCGTTCACGTCATCCGCCTTAACGGTGAGCATTTCCTGCATAACGCTCCGCTGAGGC
+
GGGGGGGGGGGGGGGGGGGGGGGGGGGGGGGGGGGGGGGGGGGGGGGGGGGGGGGGGGGGGGGGGGGGGGGGGGGGGGGGGGGGGGGGGGGGGGGGGGGGGGGGGGGGGGGGGGGGGGGGGGGGGGGGGGGGGGGGGGGGGGGGGGGGGGGGGGGGGGGGFFGGGGGGGGGGGGGGFGGGGDAFGFFGFFGFFFFFBDFFFEE>47FFFFFFFFFFFFFFFFFFC1(:>63:<:>?BB:?>)1(33:8<AF0-,4<BA?F>BFFBFBF92:?0(4(8:?F9((,
@M03461:520:000000000-LPCRK:1:1101:11508:4337 2:N:0:TTGCAACG+CAGAACTG
AAACTTTAATAAATCTTTCACGGATTTGCTCCCGTCGGAGTTAGCACAATCCGCTGCCGGGTTTTAACCCGACAGCAGTGACCTGTTTGAGCGAGAATTACTCGTCTTCCAGTTCGATGTTGATACCCAGCGAACGAATCTCTTTCAACAATACGTTGAAGGATTCTGGCATGCCCGGCTCCATCTGATGGTTGCCGTCCACGATGTTTTTATACATCTTGGTACGACCGTTCACGTCATCAGACTTAACGGTGAGCATTTCCTGCACGAAACTAAGCTGAGGG
+
GGGGGGGGGGGGGGGGGGGGGGGGGGFGGGGGGGGGGGGGGGGGGGGGGGGG7FGGGGGGGGGGGGGGGGGGGEGGGGGGGGGGGGGGGGGGGGGGGGGGGGGGGGGGGGGGGGGGGGGGGGGGGGGGGGGGGGGGGGGGGGGGGGGGGGGGGGGGGGGGGGGGGGGGGGGGGGFFFDGGGGFGGFFGFFGFFFFFADFFFFFBFFFFFFFFFFFFFFEFFFFFFF@FFFFFFFFFFFFFFADFBFFFFFF6:::1?BBFFFFFFF7:((-:>AA0226?7:?(
@M03461:520:000000000-LPCRK:1:1101:17422:4367 2:N:0:TTGCAACG+CAGAACTG
AAACTTTAATAAATCTTTCACGGATTTGCTCCCGTCGGAGTTAGCACAATCCGCTGCCGGGTTTTAACCCGACAGCAGTGACCTGTTTGAGCGAGAATTACTCGTCTTCCAGTTCGATGTTGATACCCAGCGAACGAATCTCTTTCAACAATACGTTGAAGGATTCTGGCATGCCCGGCTCCATCTGATGGTTGCCGTCCACGATGTTTTTTTACATCTTGGTACGACCGTTCACGTCATCAGACTTAACGGTGAGCATTTCCTGCCTATTACTTCGCTGATGC
+
GGGGGGGGCFGGFGGGGGGGDGG@FEFFGGCFGGGGG@GGGGEFGGGGGGGGGGGGGFGEGFGGGFGGGGGGGEGGGFFGGFGFGGGGGGGGEGGGCGGGGGFFFFGGGGFGEFGGF;EFFGFGGGGGGGGGEGGGGGFEGGGGGFCFGG8EFFGGGG8:DCFGFG7DFGGGCFC??EG**;68:F+2:@FFF>2?B@FB?BB@)1;8AA>),6EFAC?ECAACEFDF>>612(633:?:B<?2),)6:A?F:6:12<)6>>A9AB()-642).<<(((,().)
@M03461:520:000000000-LPCRK:1:1101:10784:4369 2:N:0:TTGCAACG+CAGAACTG
CTTTAATAAATCTTTCACGGATTTGCTCCCGTCGGAGTTAGCACAATCCGCTGCCGGGTTTAACCCGACAGCAGTGACCTGTTTGAGCGAGAATTACTCGTCTTCCAGTTCGATGTTGATACCCAGCGAACGAATCTCTTTCAACAATACGTTGAAGGATTCTGGCATGCCCTGCTCCATCTGATGGTTGCCGTCCACGATGTTTTTATACATCTTGGTACGACCGTTCACGTCATCAGACTTAATGGTGAGCATTTCCCGCACATTAGCCCGCTCAG
+
FFCFGDAGGFGGGGCGFFFGDGGGGGGA<DCFGGGGGGGDF9EDEGGGGGGGGGDGFEGG7FGGAFEGGGGGGGGGGGGGGGGGGGGGG>BFGGDGGGGGGGGFGGGFFAFCGEFG,EFDCFG8@FEGGGGE7CDGCGGFFGGFCFEFGFCE:FGFFG,D@FDFCFFGDC6,,;CFGG5CGGACF6F>A5F35@@F95=AF>5B1)88F???@F=7));;C6119180((9=D6:7<4).82-:)).4:<DFF2<)6:<32;0(1)64)4306-3((.
@M03461:520:000000000-LPCRK:1:1101:18417:4372 2:N:0:TTGCAACG+CAGAACTG
AAACTTTAATAAATCTTTCACGGATTTGCTCCCGTCGGAGTTAGCACAATCCGCTGCCGGGTTTTAACCCGACAGCAGTGACCTGTTTGAGCGAGAATTACTCGTCTTCCAGTTCGATGTTGATACCCAGCGAACGAATCTCTTTCAACAATACGTTGAAGGATTCTGGCATGCCCGGCTCCATCTGATGGTTGCCGTCCACGATGTTTTTATACATCTTGGTACGACCGTTCACGTCATCAGACTTAACGGTGAGCATTTCCTGCATGGTATTCGGCTGAGGG
+
GGGGGGGGGGGGGGGGGGGGGGGGGGGGGGGGGGGGGGGGGGGGGGGGGGGGGGGGGGGGGGGGGGGGGGGGGGGGGGGGGGGGGGGGGGGGGGGGGGGGGGGGGGGGGGGGGGGGGGGGGGGGGGGGFFGGGGGGGGGGFGGGGGGGGGGGGGGGGGGGGGGGGGGGGGGGGGGGFGGGGGFGGFFGFFGFFFFFFFFFFFFFFFFFFFFFEEFFFFFFFFFFFFF;@B?FFFF:1:B0ADFFFF2A<A?FFFFFFF?BABFDF??24:AD>9AFBFFFFFFF
@M03461:520:000000000-LPCRK:1:1101:15249:4402 2:N:0:TTGCAACG+CAGAACTG
AAACTTTAATAAATCTTTCACGGATTTGCTCCCGTCGGAGTTAGCACAATCCGCTGCCGGGTTTTAACCCGACAGCAGTGACCTGTTTGAGCGAGAATTACTCGTCTTCCAGTTCGATGTTGATACCCAGCGAACGAATCTCTTTCAACAATACGTTGAAGGACTCTGGCATGCCCGGCTCCATCTGATGGTTGCCGTCCACGATGTTTTTATACATCTTGGTACGACCGTTCACGTCATCAGACTTAACGGTGAGCATTTCCTGCAAAATTCCTTGCTGAGGG
+
GGGGGGGGGGGGGGGGGGGGGGGGGGGGGGGGGGGGGGGGGGGGGGGGGGGGGGGGGGGGGGGCGGGGGGGGGGGGGGGGGGGGFGGGGGGGGGGGGCFGGGGGGGGGGGGGGFGGGGGGGGGGGGEFGGGGGGGGGGGGGGGGGGGGGGGGGGGGGGGGGGGGGGGGGGGFGCGGFGGGGGFGGFFGFFGFFFFFFFFFFEEFFFFFFFFFFFFFFFFFFFFFFF<BBBFBFFFFFFF?DFFBF?FFFFB;FFFFFF?FF<26-7?B41>?>FFFFFFFF<B?
@M03461:520:000000000-LPCRK:1:1101:19422:4407 2:N:0:TTGCAACG+CAGAACTG
CTTTAATAAATCTTTCACGGATTTGCTCCCGTCGGAGTTAGCACAATCCGCTGCCGGGTTTTAACCCGACAGCAGTGACCTGTTTGAGCGAGAATTACTCGTCTTCCAGTTCGATGTTGATACCCAGCGAACGAATCTCTTTCAACAATACGTTGAAGGATTCTGGCATGCCCGGCTCCATCTGATGGTTGCCGTCCACGATGTTTTTATACATCTTGGTACGACCGTTCACGTCATCAGACTTAACGGTGAGCATTTCCTGCATAAACGAGGGCTGAGGG
+
FGGGGGGGGGGGGGGGGGGGGGGGFGGGGGGGGGGGGGGGGGGGGGGGGGGGGGGGGGGGEGGGGGGGGGGGGGGGGGGGGGGGGGGGGGGGGGGGGGGGGGGGGGGGGGGGGGGGGGGGGGGGGGGGGGGGGGGGGGGGGGGGGGGGGGGGGGGGGGGGGGGGGGGGGGGGGFGGGGGFGGFFGFFGFFDFFFDFFFFA=A;AAFFFFFFFFFFFFFFFEEFFFFF?6?BDFB<??BA?BFB9<<<?9BFBFBFFFFBFFFFBFAB4A?>>(9??:1803
@M03461:520:000000000-LPCRK:1:1101:10032:4408 2:N:0:TTGCAACG+CAGAACTG
AAACTTTAATAAATCTTTCACGGATTTGCTCCCGTCGGAGTTAGCACAATCCGCTGCCGGGTTTTAACCCGACAGCAGTGACCTGTTTGAGCGAGAATTACTCGTCTTCCAGTTCGATGTTGATACCCAGCGAACGAATCTCTTTCAACAATACGTTGAAGGATTCTGGCATGCCCGGCTCCACCTGATGGTTGCCGTCCACGATGTTTTTATACATCTTGGTACGACCGTTCACGTCATCAGACTTAACGGTGAGCATTTCCTGCACGGATCGACGCTGAGGG
+
GG<FGGGGGGGGGGGGGGGGGGGGGGGGGGGGGGGGGGGGGGGGGGGGGGGGGGGGGGGGGGGCFGGGGGGGGGGGGGGGGGGGGGGGGGGGGGGGGGGGGGGGGGGGGGGGGGGGGGGGGGGGGGGGGGGGGGGGGGGGGGGGGGGGGFFGGGGGGGCFGGGGGGGGGGGGGGGGFGGGGGFGGFFGFFGFFFFFFFFFFEFFFFFFFFFFFFFFFFEFFFFFFFFFF96?B?A?FF:3ABB?B?ABFFFBB?:<?AD>5A<BD0(4:B9<>(499B<F03((
@M03461:520:000000000-LPCRK:1:1101:16957:4415 2:N:0:TTGCAACG+CAGAACTG
AAACTTTAATAAATCTTTCACGGATTTGCTCCCGTCGGAGTTAGCACAATCCGCTGCCGGGTTTTAACCCGACAGCAGTGACCTGTTTGAGCGAGAATTACTCGTCTTCCAGTTCGATGTTGATACCCAGCGAACGGATCTCTTTCAACAATACGTTGAAGGATTCTGGCATGCCCGGCTCCATCTGATGGTTGCCGTCCACGATGTTTTTATACATCTTGGTACGACCGTTCACGTCATCAGACTTAACGGTGAGCATTTCCTGCAAAAACAACTGCTGAGGG
+
GGGGGGGGGGGGGGGGGGGGGGGGGGGGGGGGGGGGGGGGGGGGGGGGGGGGGGGGGGGGGGGGGGGGGGGGGGGGGGGGGGGGGGGGGGGGGGGGGGGGGGGGGGGGGGGGGGGGGGGGGGGGGGGGGGGGGGGGGGGGGGGGGGGGGGGGGGGGGGGGGGGGGGGGGGGGGGGGFGGGGGFGGFFGFFGFFFFFFFFFFFFFFFFFFFFFFFFFFFEFFFFFCDFFFFFFFFF:?FB?FF?FF?ABFFF68:?BFBFFD<<44:BFFFFBBFFF7?ABAB0?
@M03461:520:000000000-LPCRK:1:1101:17232:4430 2:N:0:TTGCAACG+CAGAACTG
AAACTTTAATAAATCTTTCACGGATTTGCTCCCGTCGGAGTTAGCACAATCCGCTGCCGGGTTTTAACCCGACAGCAGTGACCTGTTTGAGCGAGAATTACTCGTCTTCCAGTTCGATGTTGATACCCAGCGAACGAATCTCTTTCAACAATACGTTGAAGGATTCTGGCATGCCCGGCTCCATCTGATGGTTGCCGTCCACGATGTTTTTATACATCTTGGTACGACCGTTCACGTCATCAGACTTAACGGTGAGCATTTCCTGCAACTGGGAAAGCTGAGGG
+
GGGGGGGGGGGGGGGGGGGGGGGEGGGGGGGGGGGGGGGGGGGGGGGGGGGGGGGGGGGGGFGGGGGGGGGGGGGGGGGGGGGGGGGGGGGGGGGGGGGGGGGGGGGGGGGGGGGGGGGGGGGGGGFGGGGGGGGGGGGGGGGGGGGGGGGGGGGGGGGGGGGGGGGGGGGGGGGGFGGGGGFGGFFGFFGFFDFFFFFFFFFFFDFFFFFFEEFFFFFFEFEFEF<BFFFFFFFBFFF?DF?FFFBFFFB>?<::BFDFFFFFF:BAF>:?::?<<BFFB:B?
@M03461:520:000000000-LPCRK:1:1101:11475:4432 2:N:0:TTGCAACG+CAGAACTG
AAACTTTAATAAATCTTTCACGGATTTGCTCCCGTCGGAGTTAGCACAATCCGCTGCCGGGTTTTAACCCGACAGCAGTGACCTGTTTGAGCGAGAATTACTCGTCTTCCAGTTCGATGTTGATACCCAGCGAACGAATCTCTTCCAACAATACGTTGAAGGATTCTGGCATGCCCGGCTCCATCTGATGGTTGCCGTCCACGATGTTTTTATACATCTTGGTACGACCGTTCACGTCATCAGACTTAACGGTGAGCATTTCCTGCACACTTCCGAGCTGAGGC
+
GGGGGGGGGGGGGGGGGGGGGGGGGGGGGGGGGGGGGGGGGGGGGGGGGGGGGGGGGGGGGGGGGGGGGGGGGGGGGGGFGGGGGGGGGGGGGGGGGGGGGGGGGGGGGGGGGGGGGGGGGGGGGGGGGGGGGGGGGGGGGGGGGGGGGGGGGGGGGGGGGGGGGGGGGGGGGGGGFGGGGGFGGFFGFFGFFFFFFFFFFFF=FFFFFFFFFFFFFFFEFFFFF0(6;BFFFFFFFFFFFAFF?FFA9<B9((3?FFF<<AFA),3:B??<?B?BFFFF?:?(
@M03461:520:000000000-LPCRK:1:1101:24218:4436 2:N:0:TTGCAACG+CAGAACTG
AAACTTTAATAAATCTTTCACGGATTTGCTCCCGTCGGAGTTAGCACAATCCGCTGCCGGGTTTTAACCCGACAGCAGTGACCTGTTTGAGCGAGAATTACTCGTCTTCCAGTTCGATGTTGATACCCAGCGAACGAATCTCTTTCAACAATACGTTGAAGGATTCTGGCATGCCCGGCTCCATCTGATGGTTGCCGTCCACGATGTTTTTATACATCTTGGTACGACCGTTCACGTCATCAGACTTAACGGTGAGCATTTCCTGCAGCCAATGTAGCTGAGGC
+
GGGGGGGGGGGGGGGGGGGGGGGGGGGGGGGGGGGGGGGGGGGGGGGGGGGGFGGGGGGGGGGGGGGGGGGGGGGGGGGGGGGGGGGGGGGGGGGGGGGGGGGGGGGGGGCGGGGGGGGGGGGGGGGGGFGDGGGGGGGGGGGGGGGGGDGGGGGGGGFGGGGGGGGGGGGFFGGGFGGGGGFGGFFGFFFFFD>FFFFFFFFBFFFFFFFFFFEFFFEFFFFEF;(:;BF?B?DFFF?BA)5?:BFFFA?><,,4>DFB4AAFFFF(808?>(:A4<<92?:1
@M03461:520:000000000-LPCRK:1:1101:12227:4446 2:N:0:TTGCAACG+CAGAACTG
AAACTTTAATAAATCTTTCACGGATTTGCTCCCGTCGGAGTTAGCACAATCCGCTGCCGGGTTTTAACCCGACAGCAGTGACCTGTTTGAGCGAGAATTACTCGTCTTCCAGTTCGATGTTGATACCCAGCGAACGAATCTCTTTCAACAATACGTTGAAGGATTCTGGCATGCCCGGCTCCATCTGATGGTTGCCGTCCACGATGTTTTTATACATCTTGGTACGACCGTTCACGTCATCAGACTTAACGGTGAGCATTTCCTGCAATGTTATCCGCTGAGGG
+
GFGGGGGGGGGGGEGGGFGGFFFGGGDF9FGFFGGGGGGGGGGFCFFGGGGEGGFGDFGDG@C@GFFGGGGDGDFGDGGGGGGCFEFGGFEGGCCF@CEFGC?FGDGG,FA?FGFGFFDFEDFGGGGFFFGGGGGGGEGGFFGGFGGGGGG8<CFGGGGCFEFGFGFGCCFGGFFGE>DDGGA7DFFFFFGFF>BFF@BFFFFFFDF@F4>FCFFC8FEFFF<EEF@F@BF:?FFFFFFFB:?7::BAA<<BB??:?>?<BFF<A?7>DFF464ABF6?91188
@M03461:520:000000000-LPCRK:1:1101:5021:4456 2:N:0:TTGCAACG+CAGAACTG
CTTTAATAAATCTTTCACGGATTTGCTCCCGTCGGAGTTAGCACAATCCGCTGCCGGGTTTTAACCCGACAGCAGTGACCTGTTTGAGCGAGAATTACTCGTCTTCCAGTTCTATGTTGATACCCAGCGAACGAATCTCTTTCAACAATACGTTGAAGGATTCTGGCATGCCCGGCTCCATCTGATGGTTGCCGTCCACGATGTTTTTATACATCTTGGTACGACCGTTCACGTCATCAGACTTAACGGTGAGCATTTCCTGCACACAGTCGAGCTGCGGG
+
FGGGGGGGGGGGGGGGGGGG@EGGGGGGGGGGGGGGGGGGGGGGGGGGGGGGGDGGGGFGEGGGGGGGGGGGGGGGGGGGGGGGGGGGGGGGGGGGGGGGGGGGGGGGGEFGGGGGGGGGGGGGGGGGEEGGGGGGGGGGGGGGGGGGGGGFGGGFGGGGGGGGGGDGGGGGGEGGGGGFGGFFFFFGFFF=FEFFF?EF969FFFFFFEFEFFFEEFA@EED(266?FFFFB?<BFFFF>BF2<:AB6?0<BF72A9AABF?B?<BFF>D??0022(407
@M03461:520:000000000-LPCRK:1:1101:13270:4458 2:N:0:TTGCAACG+CAGAACTG
AAACTTTAATAAATCTTTCACGGATTTGCTCCCGTCGGAGTTAGCACAATCCGCTGCCGGGTTTTAACCCGACAGCAGTGACCTGTTTGAGCGAGAATTACTCGTCTTCCAGTTCGATGTTGATACCCAGCGAACGAATCTCTTTCAACAATACGTTGAAGGATTCTGGCATGCCCGGCTCCATCTGATGGTTGCCGTCCACGATGTTTTTATACATCTTGGTACGACCGTTCACGTCATCAGACTTAACGGTGAGCATTTCCTGCAAGAAACAACGCTGAGGT
+
GGGGGGGGGGGGGGGGGGGGGGGGGGGGGGGGGGGGGGGGGGGGGGGGGGGGGGGGGGGGGGGGGGGGGGGGGGGGGGGGGGGGGGGGGGGGGGGGGFGGGGGGGGGFGGGGGGGGGGGGGGGGGGGGGGGGGGGGGGGGGGGGGGGGGGGGGGGGGGGGGGGGGGGGGGGGGGGGEGGDGGFGGFFGFFFFFEFFFFFFFEF9FFFFCFFFEFFFCFCEFAACEF16@FF:<?ABF?F<><<)225<FFF><6(:BA?FAFF94:<A28777<F?B>B:2<F(
@M03461:520:000000000-LPCRK:1:1101:20921:4468 2:N:0:TTGCAACG+CAGAACTG
CTTTAATAAATCTTTCACGGATTTGCTCCCGTCGGAGTTAGCACAATCCGCTGCCGGGTTTTAACCCGACAGCAGTGACCTGTTTGAGCGAGAATTACTCGTCTTCCAGTTCGATGTTGATACCCAGCGAACGAATCTCTTTCAACAATACGTTGAAGGATTCTGGCATGCCCGGCTCCATCTGATGGTTGCCGTCCACGATGTTTTTATACATCTTGGTACGACCGTTCACGTCATCAGACTTAACGGGGAGCATTTCCTGCAGACGTACCCGCTTAGGC
+
CFGGGGGGGGGGGGGGGGGGGGGGGGGGGGGGGGGGGGGDGGGGGGGGGGGGGGFGEEGFEGGGGGGGGGGGGGFGCCGGFGGGGFGGGGGEGGGGFGGGGGGGGGGGGGGDGGGGGGGGGGGGGGGGGGGGGGGGGGGGGGGGGGGGGGGGGGGGFGFFFGDGGGGGGGGGGFGGGGGFGCFCFF6CBFF=F4@FFFFFBFFAFF)>FCCEAFF4?E43).(/(:>@BBBB?FFFFF9).))6<9640((4346?299>>)7772:(8-2()((--(.3,
@M03461:520:000000000-LPCRK:1:1101:24449:4473 2:N:0:TTGCAACG+CAGAACTG
AAACTTTAATAAATCTTTCACGGATTTGCTCCCGTCGGAGTTAGCACAATCCGCTGCCGGGGTTTAACCCGACAGCAGTGACCTGTTTGAGCGAGAATTACTCGTCTTCCAGTTCGATGTTGATACCCAGCGAACGAATCTCTTTCAACAATACGTTGAAGGATTCTGGCATGCCCGGCTCCATCTGATGGTTGCCGTCCACGATGTTTTTATACATCTTGGTACGACCGTTCACGTCATCCGACTTAACGGTGAGCATTTCCTGCAGTCCGAGGGGCTGAGGC
+
GGG8@FFGGGGGGGGGGGGGGGGGGGGGGGCGGGGGGGGGGGGGGGGGGGGFGGGGGFGGGGGGGGGGGGCFGGGGGGGGGGGGGGGGGGGGGEGGDCFGGGGGGGGGGGGGGFGGG9EFGGGGGGGGGGGGGGGGGGGGGGGGGGGGFGFFFGGGGGGGDGDFGGGGGGGGGGDGEGDCGGFGGAFC8ACFFFFFFFFF@EFFF?=F6A:F<EFFCFFFE;<EE@@FFF::BBA:3:6?A)8160:AFFFFF?<?FF>46<>AF?724:7BB6;>B966::B(
@M03461:520:000000000-LPCRK:1:1101:22040:4475 2:N:0:TTGCAACG+CAGAACTG
AAACTTTAATAAATCTTTCACGGATTTGCTCCCGTCGGAGTTAGCACAATCCGCTGCCGGGTTTTAACCCGACAGCAGTGACCTGTTTGAGCGAGAATTACTCGTCTTCCAGTTCGATGTTGATACCCAGCGAACGAATCTCTTTCAACAATACGTTGAAGGATTCTGGCATGCCCGGCTCCATCTGATGGTTGCCGTCCACGATGTTTTTATACATCTTGGTACGACCGTTCACGTCATCAGACTTAACGGTGAGCATTTCCTGCATATTTGGCGGCTGAGGG
+
GGCGGGGGGGGGGGGGGGGGGGGGGGGGGGGGGGGGGGGGGGGGGGGGGGGGGGGGGGGGGGGGGGGGGGGGGGGGGGGGGGGGGGGGGGGGGGGGGGGGGGF@FGGGGGGGGGGGGGGGGGGGGGGGGFGGGGGGGGGGGGGGGGGGGGGGGGGGGGGGGGGGGGGGGGGGGGGGFGGGGGFGGFFGFFGFFDFFFFFFFFF>FF8AFFFFF55FCFFFFFFFEFDFBF?FF?<:B:??DFFF?FAADB?9<3::BD?FDFFFFF?<A9AFA4:069061<1,
@M03461:520:000000000-LPCRK:1:1101:13931:4478 2:N:0:TTGCAACG+CAGAACTG
AAACTTTAATAAATCTTTCACGGATTTGCTCCCGTCGGAGTTAGCACAATCCGCTGCCGGGTTTTAACCCGACAGCAGTGACCTGTTTGAGCGAGAATTACTCGTCTTCCAGTTCGATGTTGATACCCAGCGAACGAATCTCTTTCAACAATACGTTGAAGGATTCTGGCATGCCCGGCTCCATCTGATGGTTGCCGTCCACGATGTTTTTATACATCTTGGTACGACCGTTCACGTCATCAGACTTAACGGTGAGCATTTCCTGCATCGTTTGGAGCTGAGGG
+
GGGGGGGGGGGGGGGGGGGGGGGGGGGGGGGGGGGGGGGGGGGGGGGGGGGGGGGGGGGGGGGGGGGGGGGGGGGGGGGGGGGGGGGGGGGGGGGGGGGGGGFGFGGGGGGGFGGGGGGGGGGGGGFFGGGGGGGGGGGGFGGGGGGGGGGGGGGGGGFGGGGGGFCGFGGCFGFGFGC?DGAFGFF>>FGFFFDFFFFFFFD@A@F7CAF4CCCC=CEFFFFEFFFF9B;:?FDFF?FFFFFF?>29AA:6??FBFABF<A94<??DF6,(3::?7?72<?0(
@M03461:520:000000000-LPCRK:1:1101:8987:4478 2:N:0:TTGCAACG+CAGAACTG
AAACTTTAATAAATCTTTCACGGATTTGCTCCCGTCGGAGTTAGCACAATCCGCTGCCGGGTTTTAACCCGACAGCAGTGACCTGTTTGAGCGAGAATTACTCGTCTTCCAGTTCGATGTTGATACCCAGCGAACGAATCTCTTTCAACAATACGTTGAAGGATTCTGGCATGCCCGGCTCCATCTGATGGTTGCCGTCCACGATGTTTTTATACATCTTGGTACGACCGTTCACGTCATCAGACTTAACGGTGAGCATTTCCTGCAAAAACAAAGGCTGAGGA
+
GGFGGGGGGGGGGGGGGGGGGGGGGGGGGGGGGGGGGGGGGGGGGGGGGGGGGGGGGGGGGGGEGGGGGGGGGGGGGGGGGGGGGGGGGGGGGGGGGGGGGGGGGGGGGGGGGGGGGGGGGGGGGGFGGGGGGGGGGGGGGGGGGGGGGGGGGGGGGGGGGGGGGGGGGGGFGGGGFGGGGGFGGFFGFFGFFFFFEFFFFFFFFFFFFFFFFFFFFFFFFAEEFFFFFF?BFFFFFFBBFFFFFDFFFB?B?6?FFB2AA>AFFFF><73?BB:??B??BFF2
@M03461:520:000000000-LPCRK:1:1101:14867:4483 2:N:0:TTGCAACG+CAGAACTG
AAACTTTAATAAATCTTTCACGGATTTGCTCCCGTCGGAGTTAGCACAATCCGCTGCCGGGTTTTAACCCGACAGCAGTGACCTGTTTGAGCGAGAATTACTCGTCAGCGATGAGATCGGAAGAGCGTCGTGTAGGGAAAGAGTGTTGCAGTTCTGGTGTAGATCTCGGTGGTCGCCGTATCATTAAAAAAAAAAGAAAATACAAATTGCTGCATGATCGCTTATAAACGTGCGAACAATACTACACAATCCACAACGTTAGACTACAACTATCGACATTACAA
+
GGGGGGGGGGGGGGGGGGGGGGGGGGGGGGGGGGGGGGGGGGGGGGGGGGGGGGGGGGGGGGGEGGGGGGGGGGGGGGGGGGGGGGGGGGGGGGGGGGGGGGGGGGGGGGGGGGGGGGGGGGGGGGGGGGEGFGGGGGGGGGGFGGFGGGGD<EEEFGGGGGGFFGGGGGGE@=C5?E*;CFF7=FFFFFD>:B@))()())2/*)++++*/,()1**.,(.,(.).))((-((((((().)))))()()(,)((((((((-))).(),).(.)(--4()-).)
@M03461:520:000000000-LPCRK:1:1101:15350:4484 2:N:0:TTGCAACG+CAGAACTG
AAACTTTAATAAATCTTTCACGGATTTGCTCCCGTCGGAGTTAGCACAATCCGCTGCCGGGTTTTAACCCGACAGCAGTGACCTGTTTGAGCGAGAATTACTCGTCTTCCAGTTCGATGTTGATACCCAGCGAACGAATCTCTTTCAACAATACGTTGAAGGATTCTGGCATGCCCGGCTCCATCTGATGGTTGCCGTCCACGATGTTTTTATACATCTTGGTACGACCGTTCACGTCATCAGACTTAACGGTGAGCATTTCCTGCATGCCGGCTAGCTGAGGG
+
GGGGGGGGGGGGGGGGGGGGGGGGGGGGGGGGGGGGGGGGGGGGGGGGGGGGGGGGGGGGGGGGGGGGGGGGGGGGGGGGGGGGGGGGGGGGGGGGGGGGGGGGGGGGGGGGGGGGGGGGGGGGGGGGGGGGGGGGGGGGGGGGGGGGGFFGGGGGGGGGGGGGGGGGGGGGGFGGE7DGGGFGGFFGFFGFFFFFFDE>DFFFFFFAFFFFFFFFFFFFFFFFFFFFBB@FFFB??FFFFFB<>?A<AFFFFFFFFFFFFB>FB::94::;(7>B??BF2??(
@M03461:520:000000000-LPCRK:1:1101:19120:4494 2:N:0:TTGCAACG+CAGAACTG
AAACTTTAATAAATCTTTCACGGATTTGCTCCCGTCGGAGTTAGCACAATCCGCTGCCGGGTTTTAACCCGACAGCAGTGACCTGTTTGAGCGAGAATTACTCGTCTTCCAGTTCGATGTTGATACCCAGCGAACGAATCTCTTTCAACAATACGTTGAAGGATTCTGGCATGCCCGGCTCCATCTGATGGTTGCCGTCCACGATGTTTTTATACATCTTGGTACGACCGTTCACGTCATCAGACTTAACGGTGAGCATTTCCTGCATCTTGGCGAGCTGAGGC
+
GGGGGGGGGGGGGGGGGGGGGGG@FGGGGGGFGGGGGGGGGGGGGGGGGGGDGGGEEGGGGFEFGGGGFGGEGGGGGGGGGGGGGGGGFGGGGGGGGGFDGGGGGGGGFGGGGGGGGGGGGGGGGGGGGGGGGGGGGGGGFGGGGGGGGGGGGGGGGGGFGGGGGGGGGGGGGGGGFCDGGGFFGFF+=BFA>BBFFFFFFEEBFDFFFF>F3?CFFFF<?AEEFFFF>9D02:DFFFF?DF??BB<AABFFFF::?2<444<B>B04>BDF7?(9>>B?F:1(
@M03461:520:000000000-LPCRK:1:1101:11053:4521 2:N:0:TTGCAACG+CAGAACTG
AAACTTTAATAAATCTTTCACGGATTTGCTCCCGTCGGAGTTAGCACAATCCGCTGCCGGGTTTTAACCCGACAGCAGTGACCTGTTTGAGCGAGAATTACTCGTCTTCCAGTTCGATGTTGATACCCAGCGAACGAATCTCTTTCAACAATACGTTGAAGGATTCTGGCATGCCCGGCTCCATCTGATGGTTGCCGTCCACGATGTTTTTATACATCTTGGTACGACCGTTCACGTCATCAGACTTAACGGTGAGCATTTCCTGCACGATGACATGCTGAGGG
+
GGDGGGGGGGGGGGGGGGGGGGGGGGGGGGGGGGGGGGGGGGGGGGGGGGGGGGGGGGGGGGGEGGGGFGGGGGGGGGGGGGGGGGGGGGGGGGGGGGGGGGGGGGGGGGGGGGGGGGGGGGGGGGGGGGGGGGGGGGGGGGGGGGGGGGGGGGGGGGFGGGGGGGGGGGGGGGFGFGGGGGFGGFFGFFGFFFFFFFFFFFFFFDFFFFFFEFFAFF9?EFEFFFFFFFFFFFFFFF?FDFFF?0<BBAFFF?F:4AFF<>AFFFF002:0<<742?>26:?2
@M03461:520:000000000-LPCRK:1:1101:23579:4532 2:N:0:TTGCAACG+CAGAACTG
AAACTTTAATAAATCTTTCACGGATTTGCTCCCGTCGGAGTTAGCACAATCCGCTGCCGGGTTTTAACCCGACAGCAGTGACCTGTTTGAGCGAGAATTACTCGTCTTCCAGTTCGATGTTGATACACAGCGAACGAATCTCTTTCAACAATACGTTGAAGGATTCTGGCATGCCCGGCTCCATCTGATGGTTGCCGTCCACGATGTTTTTATACATCCTGGTACGACCGTTCACGTCATCAGACTTAACGGTGAGCATTTCCTGCATCCATTGAAGCCGAGGG
+
GDFGFFGGGGCGGFGGGGGGGGGGGGFGGGGGGGGGGGGGGGGGGGGGGGGGGGGGGGDGGFG@FFFGGGGEGGFGGGFDFFCGGGGGGGFFGGGGGGGGGGGGGGGGGGGGGGGGGGGGGGGGGG,EFGGGGGGGEGCEEGGGGGGGGGGGGGGGGFGGGGGGFFAFGGGGGGFFDGGG>76FGFFD>FGFFFFFEFFFFEFFF@0;@AFFE?C67:37A4=4?D2>F9;:1241<??<><?24)6<<AF9?((,43?4<>D242(6A,34<A4<9?023(3(
@M03461:520:000000000-LPCRK:1:1101:6738:4536 2:N:0:TTGCAACG+CAGAACTG
AAACTTTAATAAATCTTTCACGGATTTGCTCCCGTCGGAGTTAGCACAATCCGCTGCCGGGTTTTAACCCGACAGCAGTGACCTGTTTGAGCGAGAATTACTCGTCTTCCAGTTCGATGTTGATACCCAGCGAACGAATCTCTTTCAACAATACGTTGAAGGATTCTGGCATGCCCGGCTCCATCTGATGGTTGCCGTCCACGATGTTTTTATACATCTTGGTACGACCGTTCACGTCATCAGACTTAACGGTGAGCATTTCCTGCACTACTGAGGGCTGAGGG
+
GGGGGGGGGGGGGGGGGGGGGGGGGGGGGGGGGGGGGGGGGGGGGGGGGGGGGGGGGGGGGGGGGGGGGGGGGGGGGGGGGGGGGGGGGGGGGGGGGGGGGGGGGGGGGGGGGGGGGGGGGGGGGGGGGGGGGGGGGGGGGGGGGGGGGGGGGGGGGGGGGGGGGGGGGGGGGGGGFGGGGGFGGFFGFFGFFFFFEFFFFFFFFFFFFFFFFEEFFFFEFFFFFFFFFFFFFFFFFFFFFFFFFFFFA<<961:02A?B<AB>>?FFFFF<4>?BF6(4:B?(
@M03461:520:000000000-LPCRK:1:1101:14780:4546 2:N:0:TTGCAACG+CAGAACTG
AAACTTTAATAAATCTTTCACGGATTTGCTCCCGTCGGAGTTAGCACAATCCGCTGCCGGGTTTTAACCCGACAGCAGTGACCTGTTTGAGCGAGAATTACTCGTCTTCCAGTTCGATGTTGATACCCAGCGAACGAATCTCTTTCAACAATACGTTGAAGGATTCTGGCATGCCCGGCTCCATCTGATGGTTGCCGTCCACGATGTTTTTATACATCTTGGTACGACCGTTCACGTCATCAGACTTAACGGTGAGCATTTCCTGCATTTCGTTAGGCTGAGGA
+
GGGGGGGGGGGGGGGGGGGGGGGGGGGGGGGGFGGGGGGGGGGGGGGGGGGGGGGGDGGGGGGCGGGGGGGGGGGGGGGGGGGGGGGGGGGGGGGGGGGGGGGGGGGGGGGGGGGGGGGGGFFGGGGGGGGGGGGGGGGGGGGGGGGGG?FGGGGGGGGGFC8DFDGGGCGGGGFGFGGDGGFGGFFGFFGFFF9FEFFFD=EFFFFFFFFFFFFFFFFFFFFFFFDFBFFFFFFFFFFFFF?DFBFFFF:>64?:B<?>A>49>?1A<2<<3:04(3)40::)
@M03461:520:000000000-LPCRK:1:1101:20077:4559 2:N:0:TTGCAACG+CAGAACTG
CTTTAATAAATCTTTCACGGATTTGCTCCCGTCGGAGTTAGCACAATCCGCTGCCGGGTTTTAACCCGACAGCAGTGACCTGTTTGAGCGAGAATTACTCGTCTTCCAGTTCGATGTTGATACCCAGCGAACGAATCTCTTTCAACAATACGTTGAAGGATTCTGGCATGCCCGGCTCCATCTGATGGTTGCCGTCCACGATGTTTTTATACATCTTGGTACGACCGTTCACGTCATCAGACTTAACGGTGAGCATTTCCTGCAACCCAGATTGCTGAGGG
+
FFGGGGGGGGGGGGGGGGGGGGGGGGGGGGGGGGGGGGGGGGGGGGGGGGGGGGGGGGGGCGGGGGGGGGGGGGGGGGGGGGGGGGGGGGGGGGGGGGGGGFGGGGGGGGGGGGGGGGGGGGGGGGGGGGGGGGGGGGGGGGGGGGGGGGGGGGGGGGGGGGGGGGGGGFGGGFGGGGGFGGFFGFFGFFFFFFFBFFFFFFFFFFFFAC?EFFFFF?FEEFF@FFB<B??FFFFB:A<????4>><?>:32::B<DFFFFFFFFFF?0.8?BBBFFFFF(
@M03461:520:000000000-LPCRK:1:1101:8223:4585 2:N:0:TTGCAACG+CAGAACTG
AAACTTTAATAAATCTTTCACGGATTTGCTCCCGTCGGAGTTAGCACAATCCGCTGCCGGGTTTTAACCCGACAGCAGTGACCTGTTTGAGCGAGAATTACTCGTCTTCCAGTTCGATGTTGATACCCAGCGAACGAATCTCTTTCAACAATACGTTGAAGGATTCTGGCATGCCCGGCTCCATCTGATGGTTGCCGTCCACGATGTTTTTATACATCTTGGTACGACCGTTCACGTCATCAGACTTAACGGTGAGCATTTCCTGCATAGTTTCCGTCTGAGGT
+
GGGGGGGGGGGGGGGGGGGGGGGGGGGGGGGGGGGGGGGGGGGGGGGGGGGGGGGGGGGGGGGGGGGGGGGGGGGGGGGGGGGGGGGGGGGGGGGGGGGGGGGGGGGGGGGGGGGGFGGGGGGGGGGGGGGGGGGGGGGGGGGGGGGGGGFGGGGGGGGGGGGGGCGGGGGGGGGGFGGGGGFGGFFGFFGFFBFFD@EF>EF@FDAFFFFA9367AFFFEFFEFFFFFFFFFFABFB?FAFF?:?AFFFFF?B084<<A<2<9A?:BFAB>A>A?)4<:AF<,
@M03461:520:000000000-LPCRK:1:1101:7755:4586 2:N:0:TTGCAACG+CAGAACTG
AAACTTTAATAAATCTTTCACGGATTTGCTCCCGTCGGAGTTAGCACAATCCGCTGCCGGGTTTTAACCCGACAGCAGTGACCTGTTTGAGCGAGAATTACTCGTCTTCCAGTTCGATGTTGATACCCAGCGAACGAATCTCTTTCAACAATACGTTGAAGGATTCTGGCATGCCCGGCTCCATCTGATGGTTGCCGTCCACGATGTTTTTATACATCTTGGTACGACCGTTCACGTCATCAGACTTAACGGTGAGCATTTCCCGCAGTTGATTTCGCTGAGGG
+
CFDFGGGGGGGGFGGGGGGFGGDGEGGFFFCFGGGGGDGG7FFGGGGGGGGGGGGGGFGGGGGGGGGGGGGGGGGGGGGGGGGGGGGGGFGGGDGEGFGGGGGGFFFGGGGFGGGGCGFFFFGGGGGFGFFECCGGGGGGGGFFGFGGDEGDGGGFCFGGGGF6F?GFA6CGGGFFBGGGGGF>DFFFFFGAFBBFFFDFFFFF42AFF=FFF<CAA8?EEFFEEF;BF@@F?FFFBBB?<A?5:7A><>:9:04<02<D)6)53433?BFB9AA)248<06<6
@M03461:520:000000000-LPCRK:1:1101:8423:4595 2:N:0:TTGCAACG+CAGAACTG
AAACTTTAATAAATCTTTCACGGATTTGCTCCCGTCGGAGTTAGCACAATCCGCTGCCGGGTTTTAACCCGACAGCAGTGACCTGTTTGAGCGAGAATTACTCGTCTTCCAGTTCGATGTTGATACCCAGCGAACGAATCTCTTTCAACAATACGTTGAAGGATTCTGGCATGCCCGGCTCCATCTGATGGTTGCCGTCCACGATGTTTTTATACATCTTGGTACGACCGTTCACGTCATCAGACTTAACTGTGAGCATTTCCTGCAATTTGGTTCGCTGAGGG
+
GGGGGGGGGGGGGGGGGGGGGGCFFGGGGGFGGGGGGGGGGGGGGGGGGGGGGGGGGGGGGGGGGGGGGGGGGGGGGFG=EFGEGFGGGGGGGGGGGGGGGGGGGGGGGFEGGGGGGGGGGGGGAE@FFGGGGGGGGGGGGGGGGGGGGGGGAFGGGGGFFCGGGFGGFGGFGGFGDGGGGGFGGAACFADFFFFF?DFFFFFFF0=+@FFFFFFCFFEECFEEFDFFFFFFFFFBB?F?F9>7?DFF<4):<4<<FF2<9<DFFF0<:4AAAFBA>FFFB:<(
@M03461:520:000000000-LPCRK:1:1101:10080:4597 2:N:0:TTGCAACG+CAGAACTG
AAACTTTAATAAATCTTTCACGGATTTGCTCCCGTCGGAGTTAGCACAATCCGCTGCCGGGTTTTAACCCGACAGCAGTGACCTGTTTGAGCGAGAATTACTCGTCTTCCAGTTCGATGTTGATACCCAGCGAACGAATCTCTTTCAACAATACGTTGAAGGATTCTGGCATGCCCGGCTCCATCTGATGGTTGCCGTCCACGATGTTTTTATACATCTTGGTACGACCGTTCACGTCATCAGACTTAACGGTGAGCATTTCCTCCATTACGTTTCGCTGAGGG
+
GGFGGGGGGGGGGGGGGGGGGGGGGGGGGGGGGGGGGGGGGGGGGGGGGGGGGGGGGGGGGGGGGGGGGGGGGEGGGGGFGGGGGGGGGGGGGGGGGGGGGGGGGGGGGGGGGGGG@FGGGGGGGGGGGFGGGGGGGGGGGGGGGGFGGGGGDGGGGGFAFCDGGGGGGGGFGGGGFGGGGGFGGFFDFFGFFFFFFFF>@EF=FFFFFFFFF3?+11?EF47??@<@36@61(5:???:A2<?:?B>A2:(((((44>D<A4))((6<)-(:3,)((((-.((
@M03461:520:000000000-LPCRK:1:1101:4844:4600 2:N:0:TTGCGACG+CAGAACTG
CTTTAATAAATCTTTCACGGATTTGCTCCCGTCGGAGTTAGCACAATCCGCTGCCGGGTTTTAACCCGACAGCAGTGACCTGTTTGAGCGAGAATTACTCGTCTTCCAGTTCGATGTTGATACCCAGCGAACGAATCTCTTTCAACAATACGTTGAAGGATTCTGGCATGCCCGGCTCCATCTGATGGTTGCCGTCCACGATGTTTTTATACATCTTGGTACGACCGTTCACGTCATCAGACTTAACGGTGAGCATTTCCTGCATTTGACAAAGCTGAGGG
+
FFGGGGGGGGGGGGGGGGGGCEGGGGGGEGGGGGGGGGGFGGGGGGGGGGGGGGFGGGGG7DGGFGGGGGGGGGGGGGGGGGGGGGGGGGGGGGGGGGGGGGGGGGGFFFEGGGGGGGGGGGGGGGGGGGEGGDGGGGGGGGGGGGGGGGGGGGGGGGGGGGGGGGCGGGGEGFGDGGGFFGFFGFFGFCEDFFFEFFFF@FDFFFFF45<EFFFFFCFF?EF;BFF@BB0>B<6:3)).5:3<99AF>F:BBFF?:4<>AFBFF>A9AAAA<037>5:<B
@M03461:520:000000000-LPCRK:1:1101:14387:4602 2:N:0:TTGCAACG+CAGAACTG
AAACTTTAATAAATCTTTCACGGATTTGCTCCCGTCGGAGTTAGCACAATCCGCTGCCGGGTTGTAACCCGACAGCAGTGACCTGTTTGAGCGAGAATTACTCGTCTTCCAGTTCGATGTTGATACCCAGCGAACGAATCTCTTTCAACAATACGTTGAAGGATTCTGGCATGCCCGGCTCCATCTGATGGTTGCCGTCCACGATGTTTTTATACATCTTGGTACGACCGTTCACGTCATCAGACTTAACGGTGAGCATTTCCTGCAGTAACATGTGCTGAGGG
+
FFGGGGGGAEFGGFGGGGGGGGGGGGGGGG<@,FGDEC@FGGGGGGGGGGGGGGGGGGGGGGG+FGFCCCF7FCGGGEGFFCFFFFFEEF?5CFBF7C?FFFGGGEGGEGGGFGGGGGG>DFGGFFEEFGGGGGGGGGGGGGGGGGGGGFGGFFFE:CFFECGDFGGGG6CFF69C>EGGDD9CF>FFFFG*@/2ABDFFDB68??F6CFFFFF?AA7?<CF7?60;(33243:A:?2<4<AB?B7<>AA:((,(,:A29>AB)4>::9<BFFF:A-<9B948(
@M03461:520:000000000-LPCRK:1:1101:12085:4607 2:N:0:TTGCAACG+CAGAACTG
AAACTTTAATAAATCTTTCACGGATTTGCTCCCGTCGGAGTTAGCACAATCCGCTGCCGGGTTTTAACCCGACAGCAGTGACCTGTTTGAGCGAGAATTACTCGTCTTCCAGTTCGATGTTGATACCCAGCGAACGAATCTCTTTCAACAATACGTTGAAGGATTCTGGCATGCACGGCTCCATCTGATGGTTGCCGTCCACGATGTTTTTATACATCTTGGTACGACCGTTCACGTCATCAGACTTAACGGTGAGCATTTCCTGCAGAAGCTAACGCTGAGGA
+
GFFGGGGGGGGGFDFGGDFGFGD7FGGGGGFGGGGGGGGGGGGGGGCFFGGGGGGGGGE@EGD@FAEFGGGGGGGGGGFFGGGGGGGGFCFGGCEGEFGGGAFFFGGGGGGGFGGG8ED8FGCGGGE=ED8EGGGGGGGDGGGGGGFGGGGGGGGG8D:EFFFGGGGAAFGGGG,@F@?9DGFGGFF799;?F>BFF@EFFFF2?25:;4=AEFCAAFCEFFAFE@0>0:@0(4<?FFF?<>??7>><<<(716308<<A9):<<:<0<((,.:A7:;:(,4,)
@M03461:520:000000000-LPCRK:1:1101:16362:4609 2:N:0:TTGCAACG+CAGAACTG
AAACTTTAATGAATCTTTCACGGATTTGCTCCCGTCGGAGTTAGCACAATCCGCTGCCGGGTTTTAACCCGACAGCAGTGACCTGTTTGAGCGAGAATTACTCGTCTTCCAGTTCGATGTTGATACCCAGCGAACGAATCTCTTTCAACAATACGTTGAAGGATTCTGGCATGCCCGGCTCCATCTGATGGTTGCCGTCCACGATGTTTTTATACATCTTGGTACGACCGTTCACGTCATCAGACTTAACGGTGAGCATTTCCTGCACTACCCCTGGCTGAGGG
+
GGGGGGGGGGGGGGGGGGGGGGGGGGGGGGGGGGGGGGGGGGGGGGGGGGGGGGGGGGGGGGGDGGGGGGGGGGGGGGGGGGGGGGGGGGGGGGGGGGGGGGGGGGGGGGGGGGGGGGGGGGGGGGGGGGGGGGGGGGGGGGGGGGGGGGGGGGGGGGGGGGG?FGGGGGGGGGGGEGGGGGFGGCFGFFGFFFFFFFFFFFFBFFFFF;AFFFFFFFFCEFFFFD@FFFFFF?AFFFBBFFFFFFADFFF>B8:??22AFFFFF??(4:7161:?04:61:B?
@M03461:520:000000000-LPCRK:1:1101:22032:4610 2:N:0:TTGCAACG+CAGAACTG
AAACTTTAATAAATCTTTCACGGATTTGCTCCCGTCGGAGTTAGCACAATCCGCTGCCGGGTTTTAACCCGACAGCAGTGACCTGTTTGAGCGAGAATTACTCGTCTTCCAGTTCGATGTTGATACCCAGCGAACGAATCTCTTTCAACAATACGTTGAAGGATTCTGGCATGCCCGGCTCCATCTGATGGTTGCCGTCCACGATGTTTTTATACATCTTGGTACGACCGTTCACGTCATCAGACTTAACGGTGAGCATTTCCTGCAGCGGCCACAGCTGAGGG
+
FF,CA<FGCFFGFFFDFFGG9@C@@BCEDCFFEGGGG@CCFGGFGCGGFEDGGGGGGDGGDFGGGCFFAFGCEFGGGGGCFGGGDFFG<ADFFGGGGGGCGDGGGGFFGGCFGC,+:EDEFFGGCEGEGGGGGGGGGGGDGGGFFFGGG8FF,,D?EFC:<DGF<9CFCGGGGGFG>EDGGGF7D+=9BFGFB?=F?5?(-855A?;+;)5AC?EFAFC3<6@CF@;1>;8:?()2:1<?F>>>?8:AA26;?::??2?4)).6>3722(22(,((,.447(((
@M03461:520:000000000-LPCRK:1:1101:17982:4611 2:N:0:TTGCAACG+CAGAACTG
AAACTTTAATAAATCTTTCACGGATTTGCTCCCGTCGGAGTTAGCACAATCCGCTGCCGGGTTTTAACCCGACAGCAGTGACCTGTTTGAGCGAGAATTACTCGTCTTCCAGTTCGATGTTGATACCCAGCGAACGAATCTCTTTCAACAATACGTTGAAGGATTCTGGCATGCCCGGCTCCATCTGATGGTTGCCGTCCACGATGTTTTTATACATCTTGGTACGACCGTTCACGTCATCAGACTTAACGGTGAGCATTTCCTGCATACGGGTTGGCTGAGGC
+
GGGGGGGGGGGGGGGGGGGGGGGGGGGGGGGGGGGGGGGGGGGGGGGGGGGGGGGGGGGGGGGFGGGGGGGGGGGGGGGGGGGGGGGGGGGGGGGGGFGGGGGGGGGGGGGGFGGGGGGGGGGGGGGGGGGGGGGGGGGGGGGGGGGGGGFGGGGGGGGGGGGGGGGGGGGGGGGGFGGGGGFGGFFGFFGFFFDFFDFFFFFBFFFFFF3A5EFF=AC5CF@CCD@B@FD<FFB608??AFBFF?<>FF<>BB6:0><):A4ABB?DAFFF>FFF;7??F:?1
@M03461:520:000000000-LPCRK:1:1101:7762:4642 2:N:0:TTGCAACG+CAGAACTG
AAACTTTAATAAATCTTTCACGGATTTGCTCCCGTCGGAGTTAGCACAATCCGCTGCCGGGTTTTAACCCGACAGCAGTGACCTGTTTGAGCGAGAATTACTCGTCTTCCAGTTCGATGTTGATACCCAGCGAACGAATCTCTTTCAACAATACGTTGAAGGATTCTGGCATGCCCGGCTCCATCTGATGGTTGCCGTCCACGATGTTTTTATACATCTTGGTACGACCGTTCACGTCATCAGACTTAACGGTGAGCATTTCCTGCAATACAGCATGCTGAGGC
+
GGGGGGGGGGGGGGGGGGGGGGGGGGGGGGGGGGGGGGGGGGGGGGGGGGGGGGGGGGGGGGGGGGGGGGGGGGGGGGGGGGGGGGGGGGGGGGGGGGGGGGGGGGGGGGGGFGGGGGGGGGGGGGGGGGGGGGGGGGGGGGGGGGGGGGGGGGGFGGGGGGGGGGGGGGGGGGFGFGGGGGFGGFFGFFGFFFFFFFFF@EB=FFFFFFFFEEFFFFFFFFFFFFFFBFF??FFFFB??BA??DFFFFB6>B:BF?BFFFFFFFFFFFFFAF:04<BFFD??(
@M03461:520:000000000-LPCRK:1:1101:26153:4663 2:N:0:TTGCAACG+CAGAACTG
AAACTTTAATAAATCTTTCACGGATTTGCTCCCGTCGGAGTTAGCACAATCCGCTGCCGGGTTTTAACCCGACAGCAGCGACCTGTTTGAGCGAGAATTACTCGTCTTCCAGTTCGATGTTGATACCCAGCGAACGAATCTCTTTCAACAATACGTTGAAGGATTCTGGCATGCCCGGCTCCATCTGATGGTTGCCGTCCACGATGTTTTTATACATCTTGGTACGACCGTTCACGTCATCAGACTTAACGGTGAGCATTTCCTGCATTGATCTTTGCTGAGGC
+
GGGGGGGGGGGGGGGGGGGGGGGGGGGGGGGGGGGGGGGGGGGGGGGGGGGGGGGGGGGGGGGGGGGGGGGGGGGGGGGGGGGGGGGGGGGGGGGGGGGGGGGGGGGGGGGGGGGGGGGGGGGGGGGGGGGGGGGGGGGGGGGGGFGGGGGGGGGFGGGGGGGGGGGGGGGGGGGGFGGDGGFFGFFGFFGFFEDFFFFFFFD@FFFFAFFFFFFFFFF?EFFFF?@FB;2<<:>BFF<0<4<<::AA<AF>B04<:2):99<AAFBFFFF94<)6>AAF6:((
@M03461:520:000000000-LPCRK:1:1101:8765:4665 2:N:0:TTGCAACG+CAGAACTG
AAACTTTAATAAATCTTTCACGGATTTGCTCCCGTCGGAGTTAGCACAATCCGCTGCCGGGTTTTAACCCGACAGCAGTGACCTGTTTGAGCGAGAATTACTCGTCTTCCAGTTCGATGTTGATACCCAGCGAACGAATCTCTTTCAACAATACGTTGAAGGATTCTGGCATGCCCGGCTCCATCTGATGGTTGCCGTCCACGATGTTTTTATACATCTTGGTACGACCGTTCACGTCATCAGACTTAACGGTGAGCATTTCCTGCACCATTACGAGCTGAGGT
+
GGGGGGGGGGGGGGGGGGGGGGGGGGGGGGGGGGGGGGGGGGGGGGGGGGGGGGGGGGGGGGGGGGGGGGGGGGGGGGGGGGGGGGGGGGGGGGGGGGGGGGGGGGGGGGGGGGGGGGGGGGGGGGGGGGGGGGGGGGGGGGGGGGGGGGGFGGGGGGGGFGGGGGGGGGGGGGGGFGGGGGFGGFFGFFGFFBFFFDFFFFB=FFFFFFFFCECAFFFFFFFFFFFFBFFFFFFFF??FFFBFFFFFFA?>F?:?FFFFFFFBFF3?FFFD2)1339>??FF(
@M03461:520:000000000-LPCRK:1:1101:21217:4700 2:N:0:TTGCAACG+CAGAACTG
CTTTAATAAATCTTTCACGGATTTGCTCCCGTCGGAGTTAGCACAATCCGCTGCCGGGTTTTAACCCGACAGCAGTGACCTGTTTGAGCGAGAATTACTCGTCTTCCAGTTCGATGTTGATACCCAGCGAACGAATCTCTTTCAACAATACGTTGAAGGATTCTGGCATGCCCGGCTCCATCTGATGGTTGCCGTCCACGATGTTTTTATACATCTTGGTACGACCGTTCACGTCATCAGACTTAACGGTGAGCATTTCCTGCATCAAACGTAGCTGAGGG
+
FGGGGGGGGGGGGGGGGGGGGGGGGGGGGGGGGGGGGGGGGGGGGGGGGGGGGGGGGGGGCGGGGGGGGGGGGGGGGGGGGGGGGGGGGGGGGGGGGGGGGGGGGGGGGGGGGGGGGGFGGGGDGGGGGGGGGGGGGGGGGGGGGGFGGGGGF?CGGGGGGGGGGGGGGCGGGFGGDGGFGGFFGFFGFFFFFF@E@DEFFFFFFFFFFFFFFFFFFFAEEFDFF0>D:?BFFFFF?AAD??7>ADAF;:?FFFF2AFFFFFF?D924AF?1?(3>A2::<
@M03461:520:000000000-LPCRK:1:1101:24693:4708 2:N:0:TTGCAACG+CAGAACTG
AAACTTTAATAAATCTTTCACGGATTTGCTCCCGTCGGAGTTAGCACAATCCGCTGCCGGGTTTTAACCCGACAGCAGTGACCTGTTTGAGCGAGAATTACTCGTCTTCCAGTTCGATGTTGATACCCAGCGAACGAATCTCTTTCAACAATACGTTGAAGGATTCTGGCATGCCCGGCTCCATCTGATGGTTGCCGTCCACGATGTTTTTATACATCTTGGTACGACCGTTCACGTCATCAGACTTAACGGTGAGCATTTCCTGCAAAGTTCTATGCTGAGGG
+
GGGGGGGGGGGGGGGGGGGGGGGGGGGGGGGGGGGGGGGGGGGGGGGGGGGGGGGGGFGGGGGGGGGGGGGGGGGGGGGGGGGGGGGGGGGGGGGGGGGGGGGGGGGGGGGGGGGGGGGGEFGGGGDGGGGGGGGGGGGGGGGGGGGGGGGGGGGGGGGGGGGGGGGGGGGGGGGGFGGDGGFGGFFGFFGFFFFFFFFFFFFFFFFFFFFFEEF7AC?EF==FEDFFF;?F:FF?FF6:A<?2>:AFFFBBB(,6?F?FFFFFF>:A<4)6<>9<4<6-)(38
@M03461:520:000000000-LPCRK:1:1101:16188:4713 2:N:0:TTGCAACG+CAGAACTG
AAACTTTAATAAATCTTTCACGGATTTGCTCCCGTCGGAGTTAGCACAATCCGCTGCCGGGTTTTAACCCGACAGCAGTGACCTGTTTGAGCGAGAATTACTCGTCTTCCAGTTCGATGTTGATACCCAGCGAACGAATCTCTTTCAACAATACGTTGAAGGATTCTGGCATGCCCGGCTCCATCTGATGGTTGCCGTCCACGATGTTTTTATACATCTTGGTACGACCGTTCACGTCATCAGACTTAACGGTGAGCATTTCCTGCACGAAGTTAAGCTGAGGA
+
GGGGGGGGGGGGGGGGGGGGGGGGGGGGGGGGGGGGGGGGGGGGGGGGGGGGGGGGGGGGGGGCGGGGGGGGGGGGGGGGGGGGGGGGGGGGGGGGGGGGGGGGGGGGGGGGGGGGGGGGGGGGGGGGGGGGGGGGGGGGGGGGGGGGGGGGGGGGGGGGGGGGGGGGGGGGGGGGFGGGGGFGGFFGFFGFFFFFFFFFFFFFFFFCFFFFCEEFFFFFFFFFCDDF>BF<<BFFFFF0AFFFFFFFFFB>?B?FFFFFAFFFFF??FF9629<A<ABB?FB)
@M03461:520:000000000-LPCRK:1:1101:18612:4741 2:N:0:TTGCAACG+CAGAACTG
AAACTTTAATAAATCTTTCACGGATTTGCTCCCGTCGGAGTTAGCACAATCCGCTGCCGGGTTTTAACCCGACAGCAGTGACCTGTTTGAGCGAGAATTACTCGTCTTCCAGTTCGATGTTGATACCCAGCGAACGAATCTCTTTCAACAATACGTTGAAGGATTCTGGCATGCCCGGCCCCATCTGATGGTTGCCGTCCACGATGTTTTTATACATCTTGGTACGACCGTTCACGTCATCAGACTTAACGGTGAGCATTTCCTGCACGGTCATCGGCTGAGGG
+
GGGGGGGGGGGGGGGGGGGGGGGGGGGGGGGGGGGGGGGGGGGGGGGGGGGGGGGGGGGGGGGGGGGGGGGGGGGGGGGGGGGGGGGGGGGGGGGGGGGGGGGGGGGGGGGGGGGGGGGGGGGGGGGGGGGGGGGGGGGGGGGGGGGGGGGGGGGGGGGGGGGGGGFGGGGGGGGGFGGGGGFGGFFGFFGFFFFFFFFFFFFFF@FFFFFFCCFFAFFFFFEFFF<@@>FF?FFF:<<?BA?FFFFFFF:>?<?<(5<AABFBA:((39:<<2-26(42(3:(
@M03461:520:000000000-LPCRK:1:1101:4951:4743 2:N:0:TTGCAACG+CAGAACTG
AAACTTTAATAAATCTTTCACGGATTTGCTCCCGTCGGAGTTAGCACAATCCGCTGCCGGGTTTTAACCCGACAGCAGTGACCTGTTTGAGCGAGAATTACTCGTCTTCCAGTTCGATGTTGATACCCAGCGAACGAATCTCTTTCAACAATACGTTGAAGGATTCTGGCATGCCCGGCTCCATCTGATGGTTGCCGTCCACGATGTTTTTATACATCTTGGTACGACCGTTCACGTCATCAGACTTAACGGTGAGCATTTCCTGCACGATCCCATGCTGAGGC
+
GG,CFFGGGGGGGGGGGGGGGGGEEGGGGGFGFGGGGGGGGGGGGGGGGGGGGFGGGFCFGGG,DFGGGGGGGCGGGGGGGGGGGGGGGGGGGGGGCABFGGGGGGGGGGFCFEGGGGGGGGGGGGGGGGGEEGGGGGGGGGGGGGGGGGEGGGGGGGGGGCFGGGGGGCCFGGFGFGGDDGFGDFFCF:FFFFF=B@DFFFFFFFFF7;FFEEFFAFFEE=A?EFFFFFD?FFFFFFF:::24>0AFFDB9??F(,-8A44<2:?B76<?B??D9(899A?:2
@M03461:520:000000000-LPCRK:1:1101:11143:4748 2:N:0:TTGCAACG+CAGAACTG
AAACTTTAATAAATCTTTCACGGATTTGCTCCCGTCGGAGTTAGCACAATCCGCTGCCGGGTTTTAACCCGACAGCAGTGACCTGTTTGAGCGAGAATTACTCGTCTTCCAGTTCGATGTTGATACCCAGCGAACGAATCTCTTTCAACAATACGTTGAAGGATTCTGGCATGCCCGGCTCCATCTGATGGTTGCCGTCCACGATGTTTTTATACATCTTGGTACGACCGTTCACGTCATCAGACTTAACGGTGAGCATTTCCTGCAATTTGACTGGCTGAGGA
+
GG@FGGGGGGGGGGGGGGGGGGGGGGGGGGGGGGGGGGGGGGGGGGGGGGGGGGGGGGGGGGGEGGGGGGGGGGGGGGGGGGGGGGGGGGGGGGGGGGGGGGGGGGGGGGGGGGGGGGGGGGGGGGGGGGGGGGGGGGGGGGGGGGGGGGGGGGGGGGGGGGGGGGGGGGGGGGGGFGGDGGFGGFFGFFGFFDDFDFFFFEEFFFFFFFFFCCC:AFFFFFFFFF@BFFFFFFF?1:1:BF?DFBAFAA?;?(4??27>>BBFFF:<<AAFFFF2<BF010()
@M03461:520:000000000-LPCRK:1:1101:8069:4749 2:N:0:TTGCAACG+CAGAACTG
AAACTTTAATAAATCTTTCACGGATTTGCTCCCGTCGGAGTTAGCACAATCCGCTGCCGGGTTTTCACCCGACAGCAGTGACCTGTTTGAGCGAGAATTACTCGTCTTCCAGTTCGATGTTGATACCCAGCGAACGAATCTCTTTCAACACTACGTTGAAGGATTCTGGCATGCCCGGCTCCATCTGATGGTTGCCGTCCACGATGTTTTTATACATCTTGGTACGACCGTTCACGTCATCAGACTTAACGGTTAGCATTTCCTGCAGGACGGCTTGCTGAGGC
+
GGGGGGGGGGGGGGGGGGGGGGGGGGGGGGGGGGGGGGGGGGGGGGGGGGGGGGGGGGGGGGGGGGGGGGGGGGGGGGGGGGGGGGGGGGGGGGGGGGGGGGGGGGGGGGGGGGGGGGGGGGGGGGGGGGGGGGGGGGGGGGGGGGGGGG=DGGGGGGGGGGGGGGGGGGGGGGGGFGGGGGFGGFFGFFGFFFFFBDEFFFFFFFAAFFFFFFFFACF?EFFFF?@F;><::BB???BFF225?DFBA9<B0(4:2>BBABFFF?:B?:(-7939>:<2..4(
@M03461:520:000000000-LPCRK:1:1101:13230:4762 2:N:0:TTGCAACG+CAGAACTG
AAACTTTAATAAATCTTTCACGGATTTGCTCCCGTCGGAGTTAGCACAATCCGCTGCCGGGTTTTAACCCGACAGCAGTGACCTGTTTGAGCGAGAATTACTCGTCTTCCAGTTCGATGTTGATACCCAGCGAACGAATCTCTTTCAACAATACGTTGAAGGATTCTGGCATGCCCGGCTCCATCTGATGGTGGCCGTCCACGATGTTTTTATACATCTTGGTACGACCGTTCACGTCATCAGACTTAACGGTGAGCATTTCCTGCAGAGATTAATGCTGAGGA
+
GGGGGGGGGGGGGGGGGGGGGGGGGGGGGGGGGGGGGGGGGGGGGGGGGGGGGGGGGGGGGGGEGGGGGGGGGGGGGGGGGGGGGGGGGGGGGGGGGGGGGGGGGGGGGGGGGGGGGGGGGGGGGGFGGGGGGGGGGGGGGGGGGGGGGGGGGGGGGGGGGGDEDGGGGGGGGGDGFGGGGGFGGFFFFFGFFFFFFFFFFFFFFDFFFFFFFFFFFFFFFFFFFFDB9BFFFFFFFFF?B97<?04<A<:BB?FFFF><9AAAB??BA<?FF99<<>>BBBF2
@M03461:520:000000000-LPCRK:1:1101:7253:4779 2:N:0:TTGCAACG+CAGAACTG
AAACTTTAATAAATCTTTCACGGATTTGCTCCCGTCGGAGTTAGCACAATCCGCTGCCGGGTTTTAACCCGACAGCAGTGACCTGTTTGAGCGAGAATTACTCGTCTTCCAGTTCGATGTTGATACCCAGCGAACGAATCTCTTTCAACAATACGTTGAAGGATTCTGGCATGCCCGGCTCCATCTGATGGTTGCCGTCCACGATGTTTTTATACATCTTGGTACGACCGTTCACGTCATCAGACTTAACGGTTAGCATTTCCTGCAGTATCACTAGCTGAGGT
+
GGGGGGGGGGGGGGGGGGGGGGGGGGGGGFGGGGGGGGGGGGGGGGGGGGGFGGGGGGGGGGGEGGGGGGGGGGGGGGGFFGGGGGGGGGGGGGGGGGGGGGGGGGGGGGGGGGGGGGGGGGGGGGGGGGGGGGGGGGGGGGGGGGGGGGGGGGGGGFGGGDGGGGGGGGGGGGGGFGGGDGFGGFFGFFGFFDFFEFFFFFFFFFAFFA5F?CEFFFCFFFFEFFDFBF;BFFF?FFBBBADF?FFFBB6;2((,<ADFAFFFFF?0>B2>)<A)),425::(
@M03461:520:000000000-LPCRK:1:1101:14887:4784 2:N:0:TTGCAACG+CAGAACTG
AAACTTTAATAAATCTTTCACGGATTTGCTCCCGTCGGAGTTAGCACAATCCGCTGCCGGGTTTTAACCCGACAGCAGTGACCTGTTTGAGCGAGAATTACTCGTCTTCCAGTTCGATGTTGATACCCAGCGAACGAATCTCTTTCAACAATAGGTTGAAGGATTCTGGCATGCCCGGCTCAATCTGATGGTTGCCGTCCACGAGGTTTTTATACATCTTGGTACGACCGTTCACGTCATCAGACTTAACGGTGAGCATTTCCTGACAATTGTTGTGCGGAGGG
+
GGGGGGGGGGGGGGGGGGGGGGGGGGGGGGGGGGGGGGGGGGGGGGGGGGGGGGGGGGGGGFCFGGGGGGGGGGGGGGGGGGGGGGGGGGGGGGGGGGGGGGGGGGGCF<?AF=;8=;EG;4,@=FGCCD=8CE78E83>83EFC,>23986,,5E<DFCF8:F9+=E,,4A:FG,@:>/@*3+5+::+=*;9*:9;5B2>3?5).:FFFFAC?C7+1;6CF<C5,221(4(((.,4(44A)5),4<AA>?041817)8>44))5),).4<))).8()((,41(
@M03461:520:000000000-LPCRK:1:1101:25462:4787 2:N:0:TTGCAACG+CAGAACTG
AAACTTTAATAAATCTTTCACGGATTTGCTCCCGTCGGAGTTAGCACAATCCGCTGCCGGGTTTTAACCCGACAGCAGTGACCTGTTTGAGCGAGAATTACTCGTCTTCCAGTTCGATGTTGATACCCAGCGAACGAATCTCTTTCAACAATACGTTGAAGGATTCTGGCATGCCCGGCTCCATCTGATGGTTGCCGTCCACGATGTTTTTATACATCTTGGTACGACCGTTCACGTCATCAGACTTAACGGTGAGCATTTCCTGCACGAACCTATGCTGAGGT
+
GG8FFGGGGGGGGGGGGGGGGGGGGGGGGG9FGGGGGGGGGGFFFEFGGGGGGGGGGGGGGGGFGGGGGGGGGGGGGGGEGGFFGGGGGGGGGGGGGGGGGGGGFDGGGGGGGFCGFGGGGGFGGGCG9FGGGGGGGGFGGGFGGGGGGGGGFGGGFGFFGCGFGGGGGGGGGGGGFED9CDFGFFFFFFGFFFDFDFEBFFFBF;FA6;FFF)7A7AEEEFAE3(/3>@6<?0>:2:?B>277?2<BFFF043?BFFFADFFFBFF364;;7?>A2))6<??.
@M03461:520:000000000-LPCRK:1:1101:17650:4788 2:N:0:TTGCAACG+CAGAACTG
AAACTTTAATAAATCTTTCACGGATTTGCTCCCGTCGGAGTTAGCACAATCCGCTGCCGGGTTTTAACCCGACAGCAGTGACCTGTTTGAGCGAGAATTACTCGTCTTCCAGTTCGATGTTGATACCCAGCGAACGAATCTCTTTCAACAATACGTTGAAGGATTCTGGCATGCCCGGCTCCATCTGATGGTTGCCGTCCACGATGTTTTTATACATCTTGGTACGACCGTTCACGTCATCAGACTTAACGGTGAGCATTTCCTGCATAGCGGGAAGCTGAGGG
+
GGGGGGGGGGGGGGGGGGGGGGGGGGGGGGGGGGGGG+CFEGGGGGGGGGGGGGGGGGGGGGGGGGGGGGGGGGGGGGGGGGGGGGGGGGGGGGGGGGGGGGGGGGGGGGGGGGGGGGGGGGGGGGGGGGGGGGGGGGGGGGGGGGGGGGGGGGGFEGGGGGGGGCGGGGGGGGGGFGGGGGFGGFADAFGFF>BAEDA@DFFFFDFFFFFFFFFFFF?EFFFFFFFFF97?BFFF?BFFFFFFB?F<9A(4::BFBA>A))46A:0).3:>>FB>?2),4(8,
@M03461:520:000000000-LPCRK:1:1101:20702:4791 2:N:0:TTGCAACG+CAGAACTG
CTTTAATAAATCTTTCACGGATTTGCTCCCGTCGGAGTTAGCACAATCCGCTGCCGGGTTTTAACCCGACAGCAGTGACCTGTTTGAGCGAGAATTACTCGTCTTCCAGTTCGATGTTGATACCCAGCGAACGAATCTCTTTCAACAATACGTTGAAGGATTCTGGCATGCCCGGCTCCATCTGATGGTTGCCGTCCACGATGTTTTTATACATCTTGGTACGACCGTTCACGTCATCAGACTTAACGGTGAGCATTTCCTGCAAGATACTCAGCTGAGGG
+
FGGGGGGGGGGGGGGGGGGGGGGGGGGGGGGGGGGGGGGGGGGGGGGGGGGGGGGGGGGGGGGGGGGGGGGGGGGGGGGGGGGGGGGGGGGGGGGGGGGGGGGGFGGGGGGGGGGGGGGGGGGGFFGGGGGGGGGGGGGGGGGGGGGGGGGGGGGGGGGGGGGGGGGGGGGGGFGGGGGFGGFFGFFGFFFFFFFBBFFF@FFFFFFFF?EFFFFC?E=E?C@069B<:BBFFFFF?D<BFF?AFFAF>B?FBFA?AAFFABBFFFF>AB<>>?7<B2:<3
@M03461:520:000000000-LPCRK:1:1101:22750:4811 2:N:0:TTGCAACG+CAGAACTG
AAACTTTAATAAATCTTTCACGGATTTGCTCCCGTCGGAGTTAGCACAATCCGCTGCCGGGTTTTAACCCGACAGCAGTGACCTGTTTGAGCGAGAATTACTCGTCTTCCAGTTCGATGTTGATACCCAGCGAACGAATCTCTTTCAACAATACGTTGAAGGATTCTGGCATGCCCGGCTCCATCTGATGGTTGCCGTCCACGATGTTTTTATACATCTTGGTACGACCGTTCACGTCATCAGACTTAACGGTGAGCATTTCCTGCATAAATAAACGCTGAGGG
+
GGEGGEGGGGGGGGGGGGGGGGGEEGFGGGGGGGGGGGGGGGGGGGGGGGGGGGGGGGGGGGGGGGGGGGGGGGGGGGGGGGGGGGGGGGGGGGGGGGGGGGGGGGGGGGGGGGGGGGGGGGGGGGGGGGGGGGEGCGGGGGGGGGGGGGGGGGGGGGFGGGGGGGGGGGGGGGGGFGDGGGFGGFFFFFGFFFFFFDDFFFFFFFA=FFFFFFFFCCEFFFFFFF?BFFFFB?FF38:<9<BB??A<ADFFF4?FFFFF<4<AA(2:4<ABFAFFFF??92(4
@M03461:520:000000000-LPCRK:1:1101:5046:4837 2:N:0:TTGCAACG+CAGAACTG
CTTTAATAAATCTTTCACGGATTTGCTCCCGTCGGAGTTAGCACAATCCGCTGCCGGGTTTTAACCCGACAGCAGTGACCTGTTTGAGCGAGAATTACTCGTCTTCCAGTTCGATGTTGATACCCAGCGAACGAATCTCTTTCAACAATACGTTGAAGGATTCTGGCATGCCCGGCTCCATCTGATGGTTGCCGTCCACGATGTTTTTATACATCTTGGTACGACCGTTCACGTCATCAGACTTAACGGTGAGCATTTCCTGCACGCAGTTTAGCTGAGGG
+
FFGGGGGGGGGGGGGGGGGGGGGGGGGGGGGGGGGGGGGGGGGGGGGGGGGGGGGGDGFGCFGGGGGGGGGGGGGGGGGGGGGGGGGGGGGGGGGGGGGGGGGGGGGFDFEGGGGGGGGGGGGGGGGG7CGGGGGGGGGGGGGGGGGGGGGGGGGGGGGFGGGGFGGGGGGGGFEGGGGFGGFFGFFGFFBFFF=DBFEFFF;FFFFFFFFFF=FFFF4A3?01;FFFBB:AFFFF:AFFFFFAAAFFFFFFFBFB>):BFFFF?FB>>:<<AAFFFF?:(
@M03461:520:000000000-LPCRK:1:1101:13839:4850 2:N:0:TTGCAACG+CAGAACTG
AAACTTTAATAAATCTTTCACGGATTTGCTCCCGTCGGAGTTAGCACAATCCGCTGCCGGGTTTTAACCCGACAGCAGTGACCTGTTTGAGCGAGAATTACTCGTCTTCCAGTTCGATGTTGATACCCAGCGAACGAATCTCTTTCAACAATACGTTGAAGGATTCTGGCATGCCCGGCTCCATCTGATGGTTGCCGTCCACGATGTTTTTATACATCTTGGTACGACCGTTCACGTCATCAGACTTAACGGTGAGCATTTCCTGCACATGGGCATGCTGAGGA
+
GGGGGGGGGGGGGGGGGGGGGGGGGGDGGGGGGGGGGGGGGGGGGGGGGGGGGGGGGGGGGGGGGGGGGGGGGGGGGGGGGGGGGGGGGGGGGGGGGFGGGGGGGGGGGGGGGGGGGGGGGGGGGGGGGGGGGGGGGGGGGGGGGGGGGGGGGGGGGGFFGGGGGGGGGGFGGGGGFCDDGGFGGFFGFFGFFFBFFFEFFFFFFDFCFFFFFFFFFFFFFAEEC@199F?BFFFF<1<FFF?DFFFABF?F?B?003?>ABFFABFBABBBFF<?F><A>B:)
@M03461:520:000000000-LPCRK:1:1101:23946:4869 2:N:0:TTGCAACG+CAGAACTG
AAACTTTAATAAATCTTTCACGGATTTGCTCCCGTCGGAGTTAGCACAATCCGCTGCCGGGTTTTAACCCGACAGCAGTGACCTGTTTGAGCGAGAATTACTCGTCTTCCAGTTCGATGTTGATACCCAGCGAACGAATCTCTTTCAACAATACGTTGAAGGATTCTGGCATGCCCGGCTCCATCTGATGGTTGCCGTCCACGATGTTTTTATACATCTTGGTACGACCGTTCACGTCATCAGACTTAACGGTGAGCATTTCCTGCATGAGTTGCAGCTGAGGG
+
GGGGGGGGGGGGGGGGGGGGGGGG:FGGGGGGGGGGGGGGGGGGGGGGGGGGGGGGGGGGGGGGGGGGGGGGGGGGGGGGGGGGGGGGGGGGGGGGGGGGGGGGGGGGGGGGFGGGGGGGGGGGGGGGGGGGGGGGGGGGGGGGGGGGGGGGGGGGGGGGGGGGGGGGGGGGGGAFDDGGGGFGGFFFFFGFFFFFFDBFFFFFFFFFFFFAE9CFFFFFEFFFFDFFBF;BB74:BB?FAFF>239<DFB>F????FFFF<DAF?<ADBFFFFFF>?FF561:
@M03461:520:000000000-LPCRK:1:1101:15771:4872 2:N:0:TTGCAACG+CAGAACTG
AAACTTTAATAAATCTTTCACGGATTTGCTCCCGTCGGAGTTAGCACAATCCGCTGCCGGGTTTTAACCCGACAGCAGTGACCTGTTTGAGCGAGAATTACTCGTCTTCCAGTTCGATGTTGATACCCAGCGAACGAATCTCTTTCAACAATACGTTGAAGGATTCTGGCATGCCCGGCTCCATCTGATGGTTGCCGTCCACGATGTTTTTATACATCTTGGTACGACCGTTCACGTCATCAGACTTAACGGTGAGCATTTCCTGCAGCCCCCGCCGCTGAGGG
+
GGGGGGGGGGGGGGGGGGGGGGGGGGGGGGGGGGGGGGGGGGGGGGGGGGGGGGGGGGGDGGGGGGGGGGGGGGGGGGGGGGGGGGGGGGGGGGGGGGGGGGGGGGGGGGGGGGGGGGGGGGGGGGGGFGGGGGGGGGGGGGGGGGGGGGGGGGGGGGGFGGGGGGGGGGGGGGGGFGCDGGFGGFFGFAGFFFFFBFFFFFBFFFFFFFFFEECFFFFE<*4CE?D>BFFFFFFF:BF?AA??:):<AFFBFBFBF>4>AF<DDB?:>32:99(77>9B0623
@M03461:520:000000000-LPCRK:1:1101:4665:4885 2:N:0:TTGCAACG+CAGAACTG
CTTTAATAAATCTTTCACGGATTTGCTCCCGTCGGAGTTAGCACAATCCGCTGCCGGGTTTTAACCCGACAGCAGTGACCTGTTTGAGCGAGAATTACTCGTCTTCCAGTTCGATGTTGATACCCAGCGAACGAATCTCTTTCAACAATACGTTGAAGGATTCTGGCATGCCCGGCTCCATCTGATGGTTGCCGTCCACGATGTTTTTATACATCTTGGTACGACCGTTCACGTCATCAGACTTAACGGTGAGCATTTCCTGCAAGGGGCTATGCTGAGGG
+
FGGGGGGGGGGGGGGGGGGGCEGGGGGGGGGGGGGGGGGGGGGGGGGGGGGGGDGGCGGGCGFGGGGGGGGGGGGGGGGGFGGGGGGGGGGGGGGGGGGGGGGGGGGGFEGGGGGGGGGGGGGFGGGGDGGGGDGGGGGGGGGGGGGFGGGGGGGGGGGGGGGGGGGGGGGGGF@DGGGFGGFFGCFGFFFBFFFE@FFFFF?FAFFFFCFFFFFFFF=AEF@0:BF6:?FDFB008AB2?:79A2>B>FBFFFF?A4<ABF?F7AF?>>18249<<><<(
@M03461:520:000000000-LPCRK:1:1101:24686:4911 2:N:0:TTGCAACG+CAGAACTG
AAACTTTAATAAATCTTTCACGGATTTGCTCCCGTCGGAGTTAGCACAATCCGCTGCCGGGTTTTAACCCGACAGCAGTGACCTGTTTGAGCGAGAATTACTCGTCTTCCAGTTCGATGTTGATACCCAGCGAACGAATCTCTTTCAACAATACGTTGAAGGATTCTGGCATGCCCGGCTCCATCTGATGGTTGCCGTCCACGATGTTTTTATACATCTTGGTACGACCGTTCACGTCATCAGACTTAACGGTGAGCATTTCCTGCAGCATCTTCGGCTGCGGG
+
GGGGGGGGGGGGGGGGGGGGGGGGGGGGGGGGGGGGGGGGGGGGGGGGGGGGGGGGGGGGGGGGGGFGGGGGGGGGGGGGGGGGGGGGGGGGGGGEGGGGGGGGGGGGGGGGGGGGGGGGGGGGGGGGGGGGGGGGGGGGEGGGGFGGGGGGGGGGG6FGGGG:FFGGGGGDGGGGFGGGGGFG7>A@FFFFFFFFFF>@FFFFFDFF6AFFFCEFFFFEE6AFE<0@BBF??7AFF:2?FFFFFFBFFFFBF:?17<BB)4>FF??2?FA?BB>069:((44>
@M03461:520:000000000-LPCRK:1:1101:11791:4930 2:N:0:TTGCAACG+CAGAACTG
AAACTTTAATAAATCTTTCACGGATTTGCTCCCGTCGGAGTTAGCACAATCCGCTGCCGGGTTTTAACCCGACAGCAGTGACCTGTTTGAGCGAGAATTACTCGTCTTCCAGTTCGATGTTGATACCCAGCGAACGAATCTCTTTCAACAATACGTTGAAGGATTCTGGCATGCCCGGCTCCATCTGATGGTTGCCGTCCACGATGTTTTTATACATCTTGGTACGACCGTTCACGTCATCAGACTTAACGGTGAGCATTTCCTGCACATTCGTAAGCTGAGGC
+
GGGGGGGGGGGGGGGGGGGGGGGGGGGGGGGGGGGGGGGGGGGGGGGGGGGGGGGGGGGGGFGDGGGGGGGGGGGGGGGGGGGGGGGGGGGGGGGGGGGGGGGGGGGGGGGGGGGGGGGGGGGGGGGFGGGGGGGGGGGGGGGGGGGGGGGGGGGGGGGGGGGGGGGGGGGGFGGGFGGGGGFGGFFFFCGFFFFFFFEFFFFFFFFFFFFFFFFFFFFFFFFFFF?F;9@BFFFFFFFFF<DF?F9<DF?>?:?FFF<AFF<<B?:?2:><901::DFFB6?(
@M03461:520:000000000-LPCRK:1:1101:15755:4939 2:N:0:TTGCAACG+CAGAACTG
AAACTTTAATAAATCTTTCACGGATTTGCTCCCGTCGGAGTTAGCACAATCCGCTGCCGGGTTTTAACCCGACAGCAGTGACCTGTTTGAGCGAGAATTACTCGTCTTCCAGTTCGATGTTGATACCCAGCGAACGAATCTCTTTCAACAATACGTTGAAGGATTCTGGCATGCCCGGCTCCATCTGATGGTTGCCGTCCACGATGTTTTTATACATCTTGGTACGACCGTTCACGTCATCAGACTTAACGGTGAGCATTTCCTGCAAATGAATTAGCTGAGGT
+
GGGGGGGGGGGGGGGGGGGGGGGGGGGGGGGGGGGGGGGGGGGGGGGGGGGGGGGGGGGEGGGEGGGGGGGGGGGGGGGGGGGGGGGGGGGGGGGGGGGGGGGGGGGGGGGGGGGGGGGGGGGGGGGGGFGGGGGGGGGGGGGGGGGGGGGGGGGGGGGGGGGGGGGGGGGGGGGGFGGGGGFGGFFGFFGFFFFFEFFFFFFBFFFFFFFFFEEFFFFFFFFFFDDB@;???FFFFBFFFA2?::A<AF?>??FF?FFFFBFFBF?BA<>944<<?(:AFBF2
@M03461:520:000000000-LPCRK:1:1101:23358:4958 2:N:0:TTGCAACG+CAGAACTG
AAACTTTAATAAATCTTTCACGGATTTGCTCCCGTCGGAGTTAGCACAATCCGCTGCCGGGTTTTAACCCGACAGCAGTGACCTGTTTGAGCGAGAATTACTCGTCTTCCAGTTCGATGTTGATACCCAGCGAACGAATCTCTTTCAACAATACGTTGAAGGATTCTGGCATGCCCGGCTCCATCTGATGGTTGCCGTCCACGATGTTTTTATACATCTTGGTACGACCGTTCACGTCATCAGACTTAACGGTGAGCATTTCCTGCAACCACGAAAGCTGAGGC
+
GGGGGGGGGGGGGDGGGGGGGGGGGGGGGGGGGGGGGGGGGGGGGGGGGGGGGGGGGGGGGGGEGGGGGGGGGGGGGGGGGGGGGGGFGGGGGGGGGGGGGGGGGGGGGGGGGGGGGGFGGGGGGGGGFGGGEGGGGGGEGGGGGGGGGFGGGGGGGGGGGGDCFGGFGGGGGGGDBEGGGGFGGFFFFFGFFBFFFFFFFFFFFFFFFFF:E?CFFA4?CFFFFF;@>B4?0().4:BFF2<BF>AF92663(.4?B2:9:AFFF?<?:66:>><9BA:4121
@M03461:520:000000000-LPCRK:1:1101:23227:4960 2:N:0:TAGCAACG+CAGAACTG
AAACTTTAATAAATCTTTCACGGATTTGCTCCCGTCGGAGTTAGCACAATCCGCTGCCGGGTTTTAACCCGACAGCAGTGACCTGTTTGAGCGAGAATTACTCGTCTTCCAGTTCGATGTTGATACCCAGCGAACGAATCTCTTTCAACAATACGTTGAAGGATTCTGGCATGCCCGGCTCCATCTGATGGTTGCCGTCCACGATGTTTTTATACATCTTGGTACGACCGTTCACGTCATCAGACTTAACGGTGAGCATTTCCTGCATATTGAAGTGCTGAGGG
+
GGGGGGGGGGGGGGGGGGGGGGGGGGGGGGGGGGGGGGGGGGGGGGGGGGGGGGGGGGGGGGGDGGGGGFGGGGGGGGGGGGGGGGGGGDGGGGGGGGGGGGGGGGGGGGGGGGGGGGGGGGGGGGGGGGGGGGGGGGGGGGGGGGGGGGGGCGGGGGGGGGGGGGGGGGGGGGGGFGGGDGFGGFFGAFGFFFDFDDFFFFFFFFFFFFFFFEFFFFFEFFFFFFFFBFFFB:<:?BFFFDDFFFABFFFFF<BBFA<<5924)4<9<BB<A44<<)6A<?F?
@M03461:520:000000000-LPCRK:1:1101:16694:4970 2:N:0:TTGCAACG+CAGAACTG
AAACTTTAATAAATCTTTCACGGATTTGCTCCCGTCGGAGTTAGCACAATCCGCTGCCGGGTTTTAACCCGACAGCAGTGACCTGTTTGAGCGAGAATTACTCGTCTTCCAGTTCGATGTTGATACCCAGCGAACGAATCTCTTTCAACAATACGTTGAAGGATCCTGGCATGCCCGGCTCCATCTGATGGTTGCCGCCCACGATGTTTTTATACATCTTGGTACGACCGTTCACGTCATCAGACTTAACGGTGAGCATTTCCTGCAATCACAAAAGCTGAGGG
+
GGFGGFFGGGGGGGGGGGGGGGG@FGGGGGGGGGGGGGGGFGGGGGGGGGGGGGGGGGGGGFGGGGGGGGGGGEGGGGGGGGGGGGGGGGGGGGGGGGGGGGGGGGGGGGGGFGGGAFFGGGDGGGCGC?8EEGEEGEFGDFGFGGGFGGGCCEFGFCFGGGE6FCCE@CF7DGE;D5D9C>AFGFFFFFF>FFDAE>?@FDFFFFFFFFFFFF?73;?EFFEFFFFF>>6<0?F?F<BB>AF>BF2)69BF11,3:AF>)-6))(.54).228?:((.4),43
@M03461:520:000000000-LPCRK:1:1101:10846:4974 2:N:0:TTGCAACG+CAGAACTG
AAACTTTAATAAATCTTTCACGGATTTGCTCCCGTCGGAGTTAGCACAATCCGCTGCCGGGTTTTAACCCGACAGCAGTGACCTGTTTGAGCGAGAATTACTCGTCTTCCAGTTCGATGTTGATACCCAGCGAACGAATCTCTTTCAATAATACGTTGAAGGATTCTGGCATGCCCGGCTCCATCTGATGGTTGCCGTCCACGATGTTTTTATACATCTTGGTACGACCGTTCACGTCATCAGACTTAACGGTGAGCATTTCCTGAATGATTGTAGCTGAGGTC
+
GG8FGGFGGGGGGGGGGGGGGGFGGGGGFGFGGGGGGGGGGGGGGGGGGGGGGGGDGGGGDGGEGGGGGGGGGGGGGGGGGGGGGFGGGGGGGGGGGGGGGGFEFGFGGGDGAFGG?EFEFFGGGGFGGGGGGEGGGGGGFGGGGGGGGGFFGGGFGG?FGG:DGFGGGGGGGGFFBGGDDDFFGFFFFF>AFBBFEDFBFFFFF>;A6AF46<CFFA4CC6<EC1;@69@?BFF?FB07AAD7>?444<:9?:??B<22:9BFFBDBD36:BF<24)..363(
@M03461:520:000000000-LPCRK:1:1101:14068:4977 2:N:0:TTGCAACG+CAGAACTG
AAACTTTAATAAATCTTTCACGGATTTGCTCCCGTCGGAGTTAGCACAATCCGCTGCCGGGTTTTAACCCGACAGCAGTGACCTGTTTGAGCGAGAATTACTCGTCTTCCAGTTCGATGTTGATACCCAGCGAACGAATCTCTTTCAACAATACGTTGAAGGATTCTGGCATGCCCGGCTCCATCTGATGGTTGCCGTCCACGATGTTTTTATACATCTTGGTACGACCGTTCACGTCATCAGACTTAACGGTGAGCATTTCCTGCAGCTCTGCTAGCTGAGGC
+
GGGGGGGGGGGGGGGGGGGGGGGGGGGGGGGGGGGGGGGGGGGGGGGGGGGGGGGGGGGGGGGGGGGGGGGGGGGGGGGGGGGGGGGGGGGGGGGGGGGGGGGGGGGGGGGGGGGGFGGGGGGGGGFGGGGEGGGGGGGGGGGGGGGGGFGGGGGGGGGGFGGGGGGGGGGGFGGGEEDDGGFGGFFGFFCFFEDFFFFFFE>=FFFFFFFFFFFFFFFFEAECFFFFBBFFF>AFFF??<AB7:?AFFFF>?BFFFFFFFFFFFFB?F7:AFFFFABFA?FF0
@M03461:520:000000000-LPCRK:1:1101:17661:4979 2:N:0:TTGCAACG+CAGAACTG
AAACTTTAATAAATCTTTCACGGATTTGCTCCCGTCGGAGTTAGCACAATCCGCTGCCGGGTTTTAACCCGACAGCAGTGACCTGTTTGAGCGAGAATTACTCGTCTTCCAGTTCGATGTTGATACCCAGCGAACGAATCTCTTTCAACAATACGTTGAAGGATTCTGGCATGCCCGGCTCCATCTGATGGTTGCCGTCCACGATGTTTTTATACATCTTGGTACGACCGTTCACGTCATCAGACTTAACGGTGAGCATTTCCTGCACTTCCAATAGCTGAGGG
+
GGGGGGGGGGGGGGGGGGGGGGGGGGGGGGGGGGGGGGGGGGGGGGGGGGGGGGGGGGGGGGGGGGGGGGGGGGGGGGGGGGGGGGGGGGGGGGGGGGGGGGGGGGGGGGGGGGGGGGGGGGGGGGGGGGGGGGGGGDGGGGGGGGGGGGGGGGGGGGGGGGGGGGFGGGGGGGGGFGGGGGFGGFF7AF?ACBFFFFFFFBF>F@FFFFFFCEEFFFFFFFFFFFFF69D0174?FFFFFFFFFFFAFFFFFFF:?BBFFFFFFF17<2><6-..:A<A???(
@M03461:520:000000000-LPCRK:1:1101:7619:5012 2:N:0:TTGCAACG+CAGAACTG
AAACTTTAATAAATCTTTCACGGATTTGCTCCCGTCGGAGTTAGCACAATCCGCTGCCGGGTTTTAACCCGACAGCAGTGACCTGTTTGAGCGAGAATTACTCGTCTTCCAGTTCGATGTTGATACCCAGCGAACGAATCTCTTTCAACAATACGTTGAAGGATTCTGGCATGCCCGGCTCCATCTGATGGTTGCCGTCCACGATGTTTTTATACATCTTGGTACGACCGTTCACGTCATCAGACTTAACGGTGAGCATTTCCTGCAATGTTTCCTGCTGAGGG
+
GGGGGGGGGGGGGGGGGGGGGGGGGGGGGGGGGGGGGGGGGGGGGGGGGGGGGGGGGGGGGGGGGGGGGGGGGDFGGGGGGGGGGGGGGGGGGDGGGGGGGGGGGGGGGFGGGGGGGGGGGGGGGG88DFFGGGGGGGGGGGGFCFGGGGGGGGGGGGGFGGC?9FGGGGGFEGFGBGGGGGFCFFAFAFCFFFBFFDFFFFFF?0)AFFF:<77ACFEFFFE4?@D@BFDF:B21?FFFA9>>BDAFAF:(4148?>)65A<A>?BA27-.<<94)3,2)(,(
@M03461:520:000000000-LPCRK:1:1101:10036:5047 2:N:0:TTGCAACG+CAGAACTG
AAACTTTAATAAATCTTTCACGGATTTGCTCCCGTCGGAGTTAGCACAATCCGCTGCCGGGTTTTAACCCGACAGCAGTGACCTGTTTGAGCGAGAATTACTCGTCTTCCAGTTCGATGTTGATACCCAGCGAACGAATCTCTTTCAACAATACGTTGAAGGATTCTGGCATGCCCGGCTCCATCTGATGGTTGCCGTCCACGATGTTTTTATACATCTTGGTACGACCGTTCACGTCATCAGACTTAACGGTGAGCATTTCCTGCACTCTAGTACGCTGAGGG
+
GGAFGGGGGGGGGGGGGGGGGGGGGGGGGGGGGGGGGGGGGGGGGGGGGGGGGGGGGGGGGGGGGGGGGGGGGGGGDGGGGGGGGGGGGGGGGDGEGGGGGGGGGGGGGGGGGGGGGGGGGGGGGGGGGGGGGGGEGGGGGGGGGGGGGGGGGGGGGGGGFGGGGGGGGGGGGGGGFGGGGGFGGFFGFFGFFFFFFFFFFFFFFFFFAFFFEFFFFFFFFFF?E@DBFFDFFFF:FFFFFFFFFFAFABFFFFFFFFFFFFFFFF0(9:AFFFBDB>FFB?F0
@M03461:520:000000000-LPCRK:1:1101:21002:5052 2:N:0:TTGCAACG+CAGAACTG
CTTTAATAAATCTTTCACGGATTTGCTCCCGTCGGAGTTAGCACAATCCGCTGCCGGGTTTTAACCCGACAGCAGTGACCTGTTTGAGCGAGAATTACTCGTCTTCCAGTTCGATGTTGATACCCAGCGAACGAATCTCTTTCAACAATACGTTGAAGGATTCTGGCATGCCCGGCTCCATCTGATGGTTGCCGTCCACGATGTTTTTATACATCTTGGTACGACCGTTCACGTCATCAGACTTAACGGTGAGCATTTCCTGCAGGTACGCTCGCTGAGGG
+
FGGGGGGGGGGGGGGGGGGGGGGGGGGGGGGGGGGGGGGGGGGGGGGGGGGGGGGGGGGEEGGGGGGGGGGGGGGGGGGGGGGGGGGGGGGGGGGGGGGGGGGGGGGGGGGGGGGGGGGGGGGFGGGGGDGGGGGGGGFGGGGGGGGGGGGGGGGGGGGGGGGGGGGGGGGGGFGGGGGFGGFFGFFGFFFFF49;2==;9ADAFFF>=CEE67@?EEFFFC;<>@@;?BFF62:6?ABF<:BDFDF6BF<?:?D<>>FAAD:1::?DBBF??BFFB0:0(
@M03461:520:000000000-LPCRK:1:1101:12057:5060 2:N:0:TTGCAACG+CAGAACTG
AAACTTTAATAAATCTTTCACGGATTTGCTCCCGTCGGAGTTAGCACAATCCGCTGCCGGGTTTTAACCCGACAGCAGTGACCTGTTTGAGCGAGAATTACTCGTCTTCCAGTTCGATGTTGATACCCAGCGAACGAATCTCTTTCAACAATACGTTGAAGGATTCTGGCATGCCCGGCTCCATCTGATGGTTGCCGTCCACGATGTTTTTATACATCTTGGTACGACCGTTCACGTCATCCGACTTAACGGTGAGCATTTCCTGCATACAACGCTGCTGAGGC
+
GGGGGGGGGGGGGGGGGGGGGGGGGGFGGGGGGGGGGGGGGGGGGGGGGGGGGGGGGGGGGGGGGGGGGGGGGGGGGFGGGFGGGGGGGGGGGGGGGGGGGGGGGGGFGGGGGGGGGGGGGGGGGGGGGFGGGGGGGGGGGGGGGGGGGGGGGGGGGG?EGGGGGFGGGGGGFGGGFGGDGGFGGFFFFFFFFFFFFFFFFFFFFFFFF4AFCCEFFFFFFF@EED?BB>DBF?FF<(4:A)20918-<BFF?FF047?A2<DFB?092<72?09:29:BAFF0
@M03461:520:000000000-LPCRK:1:1101:23647:5076 2:N:0:TTGCAACG+CAGAACTG
AAACTTTAATAAATCTTTCACGGATTTGCTCCCGTCGGAGTTAGCACAATCCGCTGCCGGGTTTTAACCCGACAGCAGTGACCTGTTTGAGCGAGAATTACTCGTCTTCCAGTTCGATGTTGATACCCAGCGAACGAATCTCTTTCAACAATACGTTGAAGGATTCTGGCATGCCCGGCTCCATCTGATGGTTGCCGTCCACGATGTTTTTATACATCTTGGTACGACCGTTCACGTCATCAGACTTAACGGTGAGCATTTCCTGCACCCAATTTTGCTGAGGC
+
GGGGGGGGGGGGGGGGGGGGGGGGGGGGGGGGFGGGGGGGGGGGGGGGGGGGGGGGGGGGGEGDGGGGGGGGGGGGGGGGGGGGGGGGGGGGGGGGGGGGGGGGEGGGGGGGGGGGGGGGGGGGGGGGGGGDGGGGGGGGGGGGGGGGGGGGGGGGGGGCDGGGGGGGGGGGFFFGEGGCDDFGGFFGFF>FFEFFFDEFFFFFFDAFCFFAE?EFFFF?CAFECDFFFF@?<:A::?B?FFFF?FFAFFF9?(4:><<-69)4::1:<((41AAD>?AFA(-(
@M03461:520:000000000-LPCRK:1:1101:25260:5076 2:N:0:TTGCAACG+CAGAACTG
AAACTTTAATAAATCTTTCACGGATTTGCTCCCGTCGGAGTTAGCACAATCCGCTGCCGGGTTTTAACCCGACAGCAGTGACCTGTTTGAGCGAGAATTACTCGTCTTCCAGTTCGATGTTGATACCCAGCGAACGAATCTCTTTCAACAATACGTTGAAGGATTCTGGCATGCCCGGCTCCATCTGATGGTTGCCGTCCACGATGTTTTTATACATCTTGGTACGACCGTTCACGTCATCAGACTTAACGGTGAGCATTTCCTGCACGAACGTTTGCTGAGGG
+
GGFGGGGGGGGGGGGGGGGGGGGGGGGGGGGGGGGGGGGGGGGGGGGGGGGFGGGGGGGGGGGGGGGGGGGGGGGGGGGGGGGGGGGGGGGGGGGGGGGGGGGGGGGGGGGFGGGGGGGGGGGGGGGGGGGGGGGGGGGGGGGGGGGGGGGGGGGGFGGGGGGGGGGGGGGGGGFGFGGGGGFGDFFGFFGFFFFFEFFFFFFFFFFFFFFFFFEFFFFFFFECED?>B9<:?:DFFF:2A<<<?BDAFFFFB?<?2>FFBFFFFF:>0069B?1<?BFBDF((
@M03461:520:000000000-LPCRK:1:1101:17067:5082 2:N:0:TTGCAACG+CAGAACTG
AAACTTTAATAAATCTTTCACGGATTTGCTCCCGTCGGAGTTAGCACAATCCGCTGCCGGGTTTTAACCCGACAGCAGTGACCTGTTTGAGCGAGAATTACTCGTCTTCCAGTTCGATGTTGATACCCAGCGAACGAATCTCTTTCAACAATACGTTGAAGGATTCTGGCATGCCCGGCTCCATCTGATGGTTGCCGTCCACGATGTTTTTATACATCTTGGTACGACCGTTCACGTCATCAGACTTAACGGTGAGCATTTCCTGCAGGATGTATCGCTGAGGG
+
GGGGGGGGGGGGGGGGGGGGGGGFGGGGGGGGGGGGGGGGGGGGGGGGGGGGGGGGGGGGGFGGGGGGGGGGGGGGGGGGGGGGGGGGGGGGGGGGGGGGGGGGGGGGGGGGGGGGGGGGGGGGGGFGGGGGGGGGGGGGGGGGGGGGGGGGGGGGGGGGGGGGGGGGGGGGGGGGFGGGGGFGGFFGFFGFFFFFFFFFFFF>FFFFFFFFFFFFFFEFFFFFFFFFFFFFFFFFF??FFFFFF7AF>FFFFFBB?A?AAAA<AB?BBFFFFA291???912,
@M03461:520:000000000-LPCRK:1:1101:13990:5101 2:N:0:TTGCAACG+CAGAACTG
AAACTTTAATAAATCTTTCACGGATTTGCTCCCGTCGGAGTTAGCACAATCCGCTGCCGGGTTTTAACCCGACAGCAGTGACCTGTTTGAGCGAGAATTACTCGTCTTCCAGTTCGATGTTGATACCCAGCGAACGAATCTCTTTCAACAATACGTTGAAGGATTCTGGCATGCCCGGCTCCATCTGATGGTTGCCGTCCACGATGTTTTTATACATCTTGGTACGACCGTTCACGTCATCAGACTTAACGGTGAGCATTTCCTGCAGGTCTAGGTGCTGAGGC
+
GGGGGGGGGGGGGGGGGGGGGGGGGGGGGGGGGGGGGGGGGGGGGGGGGGGGGGGGGGGGGGGCGGGGGGGGGGGGGGGGGGGGGGGGGGGGGGGEGGGGGGGGGGGGGGGGGGGGGGGGGGGGGGEGGGGGGGGGGGGGGGGGGGGGGGGGGGGGGGGGGGGGGGGGGGGGGGGGDCDDGD6CFCFGFFGFFFFFFFFFFFFFFFFFFFFAEFFFFFFFFFFEFFDFB>;002::7:??F<>FB:DFFFFF?113?<)-:AF9)(,57<?>99<<<:)):11(
@M03461:520:000000000-LPCRK:1:1101:24882:5134 2:N:0:TTGCAACG+CAGAACTG
AAACTTTAATAAATCTTTCACGGATTTGCTCCCGTCGGAGTTAGCACAATCCGCTGCCGGGTTTTAACCCGACAGCAGTGACCTGTTTGAGCGAGAATTACTCGTCTTCCAGTTCGATGTTGATACCCAGCGAACGAATCTCTTTCAACAATACGTTGAAGGATTCTGGCATGCCCGGCTCCATCTGATGGTTGCCGTCCACGATGTTTTTATACATCTTGGTACGACCGTTCACGTCATCAGACTTAACGGTGAGCATTTCCTGCAAAGAGATTTGCTGAGGG
+
GGGGGGGGGGGFGGGGGGGGGGGGGGGGGGGGGGGGGGGGGGGGGGGGGGGGGGGGGGGFGGGGGGGGGGGGGGGGGGGGGGGGGGGGGGGGGGGGGGGGGGGGGGGGGGGGGGGGGGGGGGGGGGEDGGGEGGGGGGGGGGGGGGGGGGGGGGGGGGGGGGGGGGGGGGGGGFGGFDDGGGFGGFFGFFGFF>=AB@DB@ED@ADAFAAAA3CEFFFECEA@EFDFF69,1:BF1<?FFA>?77?2<AFBB?FBFFFFFBA9<<7<B<?28:AFA2ABAA6:(
@M03461:520:000000000-LPCRK:1:1101:18415:5172 2:N:0:TTGCAACG+TAGAACTG
AAACTTTAATAAATCTTTCACGGATTTGCTCCCGTCGGAGTTAGCACAATCCGCTGCCGGGTTTTAACCCGACAGCAGTGACCTGTTTGAGCGAGAATTACTCGTCTTCCAGTTCGATGTTGATACCCAGCGAACGAATCTCTTTCAACAATACGTTGAAGGATTCTGGCATGCCCGGCTCCATCTGATGGTTGCCGTCCACGATGTTTTTATACATCTTGGTACGACCGTTCACGTCATCAGACTTAACGGTGAGCATTTCCTGCAGGAATCAAGGCTGAGGG
+
GGGGGGGGGGGGGGGGGGGGGGGEGGGGGGGGGGGGGGGGGGGGGGGGGGGGGGGGGGGGGGGGGGGGGGGGGGGGGGGGGGGGGGGGGGGGGGGGGGGGGGGGGGGGGGGGGGGGGGGGGGGGGGGGGGGGGGGGGGGGGGGGGGGGGGGGGGGGGGGGGGGFF7CFGGGGGGGGFGGGGGFGGFFGFFGFFFFFFFEFFFFFFFFFFFFFEFEFFFEFFFFEFFFF@@DBFFBFFFF<BFBFFF<AFFFF??B?BABFBFBFF?<BF:BFFF<?BB??03:(
@M03461:520:000000000-LPCRK:1:1101:16210:5202 2:N:0:TTGCAACG+CAGAACTG
AAACTTTAATAAATCTTTCACGGATTTGCTCCCGTCGGAGTTAGCACAATCCGCTGCCGGGTTTTAACCCGACAGCAGTGACCTGTTTGAGCGAGAATTACTCGTCTTCCAGTTCGATGTTGATACCCAGCGAACGAATCTCTTTCAACAATACGTTGAAGGATTCTGGCATGCCCGGCTCCATCTGATGGTTGCCGTCCACGATGTTTTTATACATCTTGGTACGACCGTTCACGTCATCAGACTTAACGGTGAGCATTTCCTGCATCGTAGTTGGCTGAGGC
+
GGGGGGGGGGGGGGGGGGGGGGGGGGGGGGGGFGGGGGGGGFGGGGGGGGGGGGGGGDGGGGGEGGGGGGGGGGGGGGGGDEFFGGGGGGGGGGGGGGGGGGGGGGGGGGGGGFGGGGGGGGGGGGFGGGGGGGGGGGGGGGGGGGGGGGGGGGGGGGGGGGGGGGGGGGGFGGAFFGGGGGFGGFFGFFGFFEBFDFFFFEFBFFFF+AAFFFEFCAE3<FFFE<@FFFFFFBFF?BF0:A?22:)6<A:936::BFFFFFF2)435>B3018A<?B>02:?(
@M03461:520:000000000-LPCRK:1:1101:22790:5206 2:N:0:TTGCAACG+CAGAACTG
AAACTTTAATAAATCTTTCACGGATTTGCTCCCGTCGGAGTTAGCACAATCCGCTGCCGGGTTTTAACCCGACAGCAGTGACCTGTTTGAGCGAGAATTACTCGTCTTCCAGTTCGATGTTGATACCCAGCGAACGAATCTCTTTCAACAATACGTTGAAGGATTCTGGCATGCCCGGCTCCATCTGATGGTTGCCGTCCACGATGTTTTTATACATCTTGGTACGACCGTTCACGTCATCAGACTTAACGGTTAGCATTTCCTGCACGTATGTATGCTGAGGG
+
GGFGGGGGGGGGGGGGGGGGGGGGGGGGGGGGGGGGGGGGGGGGGGGGGGGGGGGGGGGGGGG@FGGGGGGGGGGGGGGGGGGGGGGGGGGGGGGGDGGGGGGGGGGGGGGGGGGGGGGGGGGGGGGGGGGGGGGGGGGGGGGGGGGGGGGGGGGGGGGGGGGGGFFGGGGF>FGGFGGGGGFGGFFGFFGFFEFF>FEBFFEFF;F@FFFFFFEFFFCFFFFFF0;@FBFF::2:F?::<<??F:AAAFFFF(-4>AFFFFFB22<:BFFFBF<92<4)-3::
@M03461:520:000000000-LPCRK:1:1101:7117:5219 2:N:0:TTGCAACG+CAGAACTG
AAACTTTAATAAATCTTTCACGGATTTGCTCCCGTCGGAGTTAGCACAATCCGCTGCCGGGTTTTAACCCGACAGCAGTGACCTGTTTGAGCGAGAATTACTCGTCTTCCAGTTCGATGTTGATACCCAGCGAACGAATCTCTTTCAACAATACGTTGAAGGATTCTGGCATGCCCGGCTCCATCTGATGGTTGCCGTCCACGATGTTTTTATACATCTTGGTACGACCGTTCACGTCATCAGACTTAACGGTGAGCATTTCCTGCATTCCCGAACGCTGAGGC
+
GGGGGGGGGGGGGGGGGGGGGGGGGGGGGGGGGGGGGGGGGGGGGGGGGGGGGGGGGGGGGGGGGGGGGGGGGGGGGGGFGFGGGGGGGGGGGGGGGGGGGGGGGGGGGGGGGGGGGGGGGGGGGGGGGGGGGGGGGGGGGGGGGGGGGGGGGGGGGGGGGGGGGGGGFGGGGGGGEGGGGGFGGFFGFFGFFFDF>DF9@FFFFFFCFFFFFEFFFFFFFFFFFF?@@@DFFFF<BBFFFFBF?FBFB2,3:((.37<>9>F>A:BBFFA7:<119:?611:,
@M03461:520:000000000-LPCRK:1:1101:16685:5222 2:N:0:TTGCAACG+CAGAACTG
AAACTTTAATAAATCTTTCACGGATTTGCTCCCGTCGGAGTTAGCACAATCCGCTGCCGGGTTTTAACCCGACAGCAGTGACCTGTTTGAGCGAGAATTACTCGTCTTCCAGTTCGATGTTGATACCCAGCGAACGAATCTCTTTCAACAATACGTTGAAGGATTCTGGCATGCCCGGCTCCATCTGATGGTTGCCGTCCACGATGTTTTTATACATCTTGGTACGACCGTTCACGTCATCAGACTTAACGGTGAGCATTTCCTGCATCATTAGATGCTGAGGG
+
GGGGGGGGGGGGGGGGGGGGGGGGGGGGGGGGGGGGGGGGGGGGGGGGGGGGGGGGGGGGGGGGGGGGGGGGGEGGGGGGGGGGGGGGGGGGGGGGGGGGGGGGGGGGGGGGFGGGGGGGGGGGGGGGGGGGGGGGDGGGFFGGGGFGGGCFGGGFGGGGGGFGGGGGGGGGGGGGFDGGGGFCCFFFFFGFFBDFFDFFFFF>F@FFFFFFFFFFFFFECAFEEDFFBFFFFFA?FFBFFFFF?F<<AFFFF?FFFD?FDFABA?FAFFFFFAA<94949(34
@M03461:520:000000000-LPCRK:1:1101:22239:5230 2:N:0:TTGCAACG+CAGAACTG
AAACTTTAATAAATCTTTCACGGATTTGCTCCCGTCGGAGTTAGCACAATCCGCTGCCGGGTTTTAACCCGACAGCAGTGACCTGTTTGAGCGAGAATTACTCGTCTTCCAGTTCGATGTTGATACCCAGCGAACGAATCTCTTTCAACAATACGTTGAAGGATTCTGGCATGCCCGGCTCCATCTGATGGTTGCCGTCCACGATGTTTTAATACATCTTGGTACGACCGTTCACGTCATCAGACTTAACGGTTAGCATTTCCTGCAGCCGTCATGGCTGAGGA
+
GGGGGGGGGGGGGGGGGGGGGGGGGGGGGGGGGGGGGGGGGGGGGGGGGGGGGGGGGGGGGGGEGGFGGGGGGGGGGGGGGGGGGGGGGGGGGGGGGGGGGGGGFGGGGGGGGGGGGGGGGGGGGGGGGGGGGGGGGGGGGGGGGGGGGGGGGGGGFGFGGGGGFGGGGGGGGGGGEGGGGDFGFFFGFFGFFFFFDFF@FBA@FDFFFFFFF3CFFF?FFFEC<(6>BF;<7()28:0:BFF22:AFA<?;:2(.:<DAA>>DF7?BFF>FFFF92<1:0:B)
@M03461:520:000000000-LPCRK:1:1101:11254:5233 2:N:0:TTGCAACG+CAGAACTG
AAACTTTAATAAATCTTTCACGGATTTGCTCCCGTCGGAGTTAGCACAATCCGCTGCCGGGTTTTAACCCGACAGCAGTGACCTGTTTGAGCGAGAATTACTCGTCTTCCAGTTCGATGTTGATACCCAGCGAACGAATCTCTTTCAACAATACGTTGAAGGATTCTGGCATGCCCGGCTCCATCTGATGGTTGCCGTCCACGATGTTTTTATACATCTTGGTACGACCGTTCACGTCATCAGACTTAACGGTGAGCATTTCCTGCATTAATAAATGCTGAGGC
+
GGCGGGGGGGGGGGGGGGGGGGGGGGGGGGGGGGGGGGGGGGGGGGGGGGGGGGGGGGGGGGGGGGGGGGGGGGGGGGGGGGGGGGGGGGGGGGGGGGGGGGGGGGGGGGGGGGGGGGGGGGGGGGGGGGGGGGGGGEGGGGGGGGGGGGGGFGGGGGGGGGGGGGGGGGGGGGGGFGDCGD>FGFFGFF4FFFDFEFFFFFFFFFFFFFFFEEFFFFEFFFFFFFFFFFFFFFBFFFFFFDFFFFF2AA:9B0<BFF?FFFFAAFFFFBFFF4ABBFA441<3
@M03461:520:000000000-LPCRK:1:1101:13764:5255 2:N:0:TTGCAACG+CAGAACTG
AAACTTTAATAAATCTTTCACGGATTTGCTCCCGTCGGAGTTAGCACAATCCGCTGCCGGGTTTTAACCCGACAGCAGTGACCTGTTTGAGCGAGAATTACTCGTCTTCCAGTTCGATGTTGATACCCAGCGAACGAATCTCTTTCAACAATACGTTGAAGGATTCTGGCATGCCCGGCTCCATCTGATGGTTGCCGTCCACGATGTTTTTATACATCTTGGTACGACCGTTCACGTCATCAGACTTAACGGTGAGCATTTCCTGCAGTATGCACAGCTGAGGG
+
GGGGGGGGGGGGGGGGGGGGGGGGGGGGGGGGGGGGGGGGGGGGGGGGGGGGGGGGGGGGGGGGGGGGGGGGGGGGGGGGGGGGGGGGGGGGGDGGGGGGGGGGGGGGGGGGGGGGGGGGFGGGGGFGGGFGGGGGGGGGGGGGGGGGGGGGGGGGGGGGGGGGGGFGGGGA:FFGFGGGGGFGGFAFFFGFFFFFFFFB@FF@FFAFFFFFFCFFFFFFFFFFFFDFF@F<?FBFFFFFA9424?F<AA16?1(.4<))64A>AB?:BA)4A))4:15:>??1
@M03461:520:000000000-LPCRK:1:1101:27213:5257 2:N:0:ATGCAACG+CAGAACTG
AAACTTTAATAAATCTTTCACGGATTTGCTCCCGTCGGAGTTAGCACAATCCGCTGTCGGGTTAAAACCCGGCAGCAGTGACCTGTTTGAGCGAGAATTACTCGTCTTCCAGTTCGATGTTGATACCCAGCGAACGAATCTCTTTCAACAATACGTTGAAGGATTCTGGCATGCCCGGCTCCATCTGATGGTTGCCGTCCACGATGTTTTTATACATCTTGGTACGACCGTTCACGTCATCAGACTTAACGGGGAGCATTTCCTGCAAATGAGTTAGCTGAGGT
+
GGGGGGGGGGGGGGGGGGGGGGGCGGGGGGGGGGGGGGGGGGGGGGGGGGGGGGGGGGGGGGGGGGGGGGGGGGGGGGGGGGGGGGGGGGGGGGGGGGGGGGGGGGGGGGGGFGGGGGGGGGGGGGGGGGGGGGGGGGGGGGGGGGGGGGGGGGGGGGGGGG6?FGGGGGGGGGGGDGGGGGFGGFFGFFGFFFFFEFFFFFF9FFFFFFFFFEFFFFFFFFE?EFF@@FF??FFFFFFFFBFB::DFBFB(((49>:?B>D>A4:FB9AF24:A9>AFBFBF(
@M03461:520:000000000-LPCRK:1:1101:14106:5257 2:N:0:TTGCAACG+CAGAACTG
AAACTTTAATAAATCTTTCACGGATTTGCTCCCGTCGGAGTTAGCACAATCCGCTGCCGGGTTTTAACCCGACAGCAGTGACCTGTTTGAGCGAGAATTACTCGTCTTCCAGTTCGATGTTGATACCCAGCGAACGAATCTCTTTCAACAATACGTTGAAGGATTCTGGCATGCCCGGCTCCATCTGATGGTTGCCGTCCACGATGTTTTTATACATCTTGGTACGACCGTTCACGTCATCAGACTTAACGGTGAGCATTTCCTGCAGTACCGGGTGCTGAGGG
+
GGGGGGGGGGGGGGGGGGGGGGGGGGGGGGGGGGGGGGGGGGGGGGGGGGGGGGGGGGGGGGGDGGGGGGGGGGGGGGGGGGGGGGGGGGGGGGGGGGGGGGGGGGGGGGGGGGGGGGGGGGGGGGGGGGGGGGGGGGGGGGGGGGGGGGGGGGGGGGGGGGGGGGGGGGGGFFGGFGGGDGFGGFFGFFGFFFFFFFFFF@EFFFFAFFFFEEFFFFFEEFE?EF;BFFF124<?:6<?<4<??39>FBFB?368?FFBBFFF5:((6>A<6969162:6:?(
@M03461:520:000000000-LPCRK:1:1101:11038:5260 2:N:0:TTGCAACG+CAGAACTG
CTTTACTAAATCTTTCACGGATTTGCTCCCGTCGGAGTTAGCACAAGCCTCTGCCGGGTTTTAACCCGACAGCAGTGACCTGTTTGAGCGAGAATTACTCGTCTTCCAGTTCGATGGTGATGACCAGCGAACGACTCTCTTTCAACAATACGTCGATGGATTCTGGCATGTCCTGCTTCATCAGATGCATGTCGTCCACGCTGTTTTTATCTATCATGTCACGACCGGTCACGTCACGAGACTTAACGGTGAGCATTCCCTGCATTGTCGAAGGCTGAGGG
+
<;CC,,CFG,C66E6E<6CF:F,6C,6,,,6;8+6+@FGG,@E,CF,6D,96,6,7C+C,,:E,6,,@++46:,4C<F?9?<5,9,5,,4+4@4:,E<,,8FF,4,99EF;E+AFF+6>FG9,4,4,4@EEG=E+C+7DFGGG;=E,=E,,+@,5@+3*535*@,<,,44,,,1,;C+=++=+9*B?+*3+*3*-0(8*)(/(/2B))))1.+8+)))+))9<?1:B(,(-)4,,(((-4(1)-)-66>8(-4(43<).)).(4)6)6-(4(--22::?((
@M03461:520:000000000-LPCRK:1:1101:27014:5287 2:N:0:TTGCAACG+CAGAACTG
AAACTTTAATAAATCTTTCACGGATTTGCTCCCGTCGGAGTTAGCACAATCCGCTGCCGGGTTTTGACCCGACAGCAGTGACCTGTTTGAGCGAGAATTACTCGTCTTCCAGTTCGATGTTGATACCCAGCGAACGAATCTCTTTCAACAATACGTTGAAGGATTCTGGCATGCCCGGCTCCATCTGATGGTTGCCGTCCACGATGTTTTTATACATCTTGGTACGACCGTTCACGTCATCAGACTTAACGGTGAGCATTTCCTGCATGTTTGGAAGCTGATGG
+
GGGGGGGGGGGGGGGGGGGGGGD:FGGGGGGGGGGGGGGGGGGGGGGGGGGGGGGGGGGGGGGGGCGGGGGGGDGGGGGGGGGGGGGGGGDFGGGGGGGGGGGGFGGGGGGGFGGGFGGGGGAECGFGCFGD@EGGGGGGGGGGGGGGFGGGGGGGGGDFGGGGFGGGGFFGGGGGE5D>CDFGGFCCFFGFFFFF4>>@FF:@F6;+;AFFE7?AFFE?CAEEEFDF9;??::AFFFFFF22422>F2<:6?0((,432<A<<A((64).4(6:<?:2?2)))
@M03461:520:000000000-LPCRK:1:1101:23579:5297 2:N:0:TTGCAACG+CAGAACTG
AAACTTTAATAAATCTTTCACGGATTTGCTCCCGTCGGAGTTAGCACAATCCGCTGCCGGGTTTTAACCCGACAGCAGTGACCTGTTTGAGCGAGAATTACTCGTCTTCCAGTTCGATGTTGATACCCAGCGAACGAATCTCTTTCAACAATACGTTGAAGGATTCTGGCATGCCCGGCTCCATCTGATGGTTGCCGTCCACGATGTTTTTATACATCTTGGTACGACCGTTCACGTCATCAGACTTAACGGTGAGCATTTCCTGCACCCATAGATGCTGAGGT
+
GGGGGGGGGGGGGFGGGGGGGGGGGGGGGGGGGGGGGGGGGGGGGGGGGGGGGGGGDGGGGGGGGGGGFDGGGGGGGGGFGDGGGGGGGGGGGDGGGGGGGGGGGGGGGGGGGGGGGGGGGGGGGGGGFGGGGGGGGGGGGGGGGGGGGGGGGGGGGGGGGGGGGGGGGGGGGGEGFGGGGGFGGFFCC>FFFFBFFFB>@EFFFFFFFFFFFFCFFFFFFFE9EDFF99@FF>FFB:B?AFD?>?BFFA6040:<?FBAFFFF>?7::(28B?>AAAADAFB,
@M03461:520:000000000-LPCRK:1:1101:13182:5297 2:N:0:TTGCAACG+CAGAACTG
AAACTTTAATAAATCTTTCACGGATTTGCTCCCGTCGGAGTTAGCACAATCCGCTGCCGGGTTTTAACCCGACAGCAGTGACCTGTTTGAGCGAGAATTACTCGTCTTCCAGTTCGATGTTGATACCCAGCGAACGAATCTCTTTCAACAATACGTTGAAGGATTCTGGCATGCCCGGCTCCATCTGATGGTTGCCGTCCACGATGTTTTTATACATCTTGGTACGACCGTTCACGTCATCAGACTTAACGGTGAGCATTTCCTGCACAAAAGCGAGCTGAGGG
+
GGGGGGGGGGGGGGGGGGGGGGGGGGGGGGGGGGGGGGGGGGGGGGGGGGGGGGGGGGGGGGGGGGGGGGGGGGGGGGGGGGGGGGGGGGGGGGGGGGGGGGGGGGGGGGGGFGGGGGGGGGGGGGGGGGGGGGGGGGGGGGGGGGGGGGGGGGGGGGGGGGGGGGGGGGGGGG?FB@DGDGFGGFFCCFGFFFFFF>FFDBFBA<FFFFFFFFF61@CFFFE?E@FFFFF:7:BFFFFFFFFBFFFFBFF(8?:6>AB24<FF4>BF40:?B6>:>B(4><<:
@M03461:520:000000000-LPCRK:1:1101:17653:5302 2:N:0:TTGCAACG+CAGAACTG
AAACTTTAATAAATCTTTCACGGATTTGCTCCCGTCGGAGTTAGCACAATCCGCTGCCGGGTTTTAACCCGACAGCAGTGACCTGTTTGAGCGAGAATTACACGTCTTCCAGTTCGATGTTGATACCCAGCGAACGAATCTCTTTCAACAATACGTTGAAGGATTCTGGCATGCCCGGCTCCATCTGATGGTTGCCGTCCACGATGTTTTTATACATCTTTGTACGACCGTTCACGTCATCAGACTTAACGGTGAGCATTTCCTGCATTAGACAGAGCTGAGGA
+
GGGGGGGGGGGGGGGGGGGGGGGGGGGGGGGGGGGGGGGGGGGGGGGGGGGGGGGGGGGGGCGGGGGGGGGGGGGGGGGGGGGGGGGGGGGGGGGGGGGGGGGGGGGGGGGGGGGGGGGGGGGGGGGGGGGGGGGGGGGGGGGGGGGGGGFGGGGGGGGGGGGGFDFFGGGGGGGGFGGGGGFGGFFGFFGFFF>FEFFFFFEB>@FFFAFF?ECFFFFFFF?<EDD>0:@FBFFFFF?:<DF<?294<BB9B??BFAFFBF>FF:?B>A<BDFF??FF?22:)
@M03461:520:000000000-LPCRK:1:1101:11797:5320 2:N:0:TTGCAACG+CAGAACTG
AAACTTTAATAAATCTTTCACGGATTTGCTCCCGTCGGAGTTAGCACAATCCGCTGCCGGGTTTTAACCCGACAGCAGTGACCTGTTTGAGCGAGAATTACTCGTCTTCCAGTTCGATGTTGATACCCAGCGAACGAATCTCTTTCAACAATACGTTGAAGGATTCTGGCATGCCCGGCTCCATCTGATGGTTGCCGTCCACGATGTTTTTATACATCTTGGTACGACCGTTCACGTCATCAGACTTAACGGTGAGCATTTCCTGCATGTCTCCTGGCTGAGGG
+
GGGGGGGGGGGGGGGGGGGGGGGGGGFGGGGGGGGGGGGGGGGGGGGGGGGGGGGGGGGGGGGGGGGGGGGGGGGGGGGGGGGGGGGGGGGGGGGGGGGGGGGGGGGGGGGGGGGGGGGGGGGGGGGGGGGGGGGDGGGGGGGGGGGGGGGGGGGGGGGGGGGGGGGGGGGGGGGGEGDGGGFGGFFGFFGFFFFFE@FFDB)2AFFFFFFFFEFAFFFEFFFCE@DFFFFFF7>1?FF<<<B?FFF<AFF9<81<:<<B665>FFFFAFF><AD?7?:6(4?-
@M03461:520:000000000-LPCRK:1:1101:5592:5332 2:N:0:TTGCAACG+CAGAACTG
CTTTAATAAATCTTTCACGGATTTGCTCCCGTCGGAGTTAGCACAATCCGCTGCCGGGTTTTAACCCGACAGCAGTGACCTGTTTGAGCGAGAATTACTCGTCTTCCAGTTCGATGTTGATACCCAGCGAACGAATCTCTTTCAACAATACGTTGAAGGATTCTGGCATGCCCGGCTCCATCTGATGGTTGCCGTCCACGATGTTTTTATACATCTTGGTACGACCGTTCACGTCATCAGACTTAACGGTGAGCATTTCCTGCATCTACAATAGCTGCGGA
+
CFGGGGGGGGGGGGGGGGGGCFGGGGGGGGGGGGGGGGGGGGGGGGGGGEGGGGGGGGGG7FGGGGGGGGGGGGGGGGGGGGGGGGGGGGGGGGGGGGGGGGGGGGGGGFFGGGGGGGGGGGGGFGGGGGGGGGGGGGGGGGGGGGGGGGGGGGG?FGFGGGGGGGGGGGGGGFEGGGGFGGFFCCFGFFFBFFFEFFFF>A?FFCFFFEEFFFFFFFAEFFFDBFFF??(-8?BFB>A<<?BA99<?(4(43:),:A>>AFBFFFA29-44<)6<<729-
@M03461:520:000000000-LPCRK:1:1101:25019:5343 2:N:0:TTGCAACG+CAGAACTG
AAACTTTAATAAATCTTTCACGGATTTGCTCCCGTCGGAGTTAGCACAATCCGCTGCCGGGTTTTAACCCGACAGCAGTGACCTGTTTGAGCGAGAATTACTCGTCTTCCAGTTCGATGTTGATACCCAGCGAACGAATCTCTTTCAACAATACGTTGAAGGATTCTGGCATGCCCGGCTCCATCTGATGGTTGCCGTCCACGATGTTTTTATACATCTTGGTACGACCGTTCACGTCATCAGACTTAACGGTGAGCATTTCCTGCACATACCAGAGCTGAGGA
+
GGGGGGGGGGGGGGGGGGGGGGGGGGGGGGGGGGGGGGGGGGGGGGGGGGGGGGGDGGGGGGGGGGGGGGGGGGGGGGGGGGGGGGGGGGGGGGGGGGGGGGGDGGGGGGGGGGGGGGFGGGGGGGGGGGGGGGGGGGGGGGGGGGGGGGGGGGGGC8FFGGGFFGGGGGGGGGGGFGGGGD9@C>F>FFGFAADFDFFFFF;@A;58AFAF?EFFFFFFFFEFFFFFF6<?BBA:B?23>242>?AF9AB6??6??BFB24<B):(4AA)48?0:0<<722:.
@M03461:520:000000000-LPCRK:1:1101:8373:5354 2:N:0:TTGCAACG+CAGAACTG
AAACTTTAATAAATCTTTCACGGATTTGCTCCCGTCGGAGTTAGCACAATCCGCTGCCGGGTTTTAACCCGACAGCAGTGACCTGTTTGAGCGAGAATTACTCGTCTTCCAGTTCGATGTTGATACCCAGCGAACGAATCTCTTTCAACAATACGTTGAAGGATTCTGGCATGCCCGGCTCCATCTGATGGTTGCCGTCCACGATGTTTTTATACATCTTGGTACGACCGTTCACGTCACCAGACTTAACGGTGAGCATTTCCTGCATCTCGTAATGCTGAGGC
+
GGGGGGGGGGGGGGGGGGGGGGGGGGGGGGGGGGGGGGGGGGGGGGGGGGGGGGGGGGGGGGGGGGGGGGGGGGGGGGGGGGGGGGGGGGGGGGGGGGGGGGGGGGGGGGGGGGGGGGGGGGGGGGGCCGGGGGGGGGGGGGGGGGGGGGFGGGGGGGGGGGGGGGGGGGGGGGCGFGGGGGFGCAACFFGFFDFFFFFBFFDBFDFF6;FFFEFFFFEFCA@EEFFFFBFFFBF:BFBFF?(1?BFFBB?9?(48?A<4)6:<>>?<<))4:B(3<AFA<::1
@M03461:520:000000000-LPCRK:1:1101:5720:5355 2:N:0:TTGCAACG+CAGAACTG
AAACTTTAATAAATCTTTCACGGATTTGCTCCCGTCGGAGTTAGCACAATCCGCTGCCGGGTTTTAACCCGACAGCAGTGACCTGTTTGAGCGAGAATTACTCGTCTTCCAGTTCGATGTTGATACCCAGCGAACGAATCTCTTTCAACAATACGTTGAAGGATTCTGGCATGCCCGGCTCCATCTGATGGTTGCCGTCCACGATGTTTTTATACATCTTGGTACGACCGTTCACGTCATCAGACTTAACGGTGAGCATTTCCTGCATACGCTTTCGCTGAGGG
+
GG,EGGGGGGGGGGGGGGGGGGGBEGGGGGGGGGGGGGGGGGGGGGGGGGGGGGGGGGG7FFGEGGGGGGGGGGGGGGGGGGGGGGGGGGFGGGGGGGGGGGGGGGGGGGGCF?EGGGGGGGGGGGFFGGGDGGGGGGGGGGGGGGGGGGGGGGGGGGGGGGFGGGGGGFGGGGGGFGGGGGFGGFFCFFGFFFFFFFFFFFA@>;FFF;FFEFFCFFFFFAEFEF;@BFFFF>BB:4<2<4<B>:AFFFFBFB:BFFFA:ABBBFFFFFFFFFFFFFFF>:0(
@M03461:520:000000000-LPCRK:1:1101:20429:5375 2:N:0:TTGCAACG+CAGAACTG
CTTTAATAAATCTTTCACGGATTTGCTCCCGTCGGAGTTAGCACAATCCGCTGCCGGGTTTTAACCCGACAGCAGCGACCTGTTTGAGCGAGAATTACTCGTCTTCCAGTTCGATGTTGATACCCAGCGAACGAATCTCTTTCAACAATACGTTGAAGGATTCTGGCATGCCCGGCTCCATCTGATGGTTGCCGTCCACGATGTTTTTATACATCTTGGTACGACCGTTCACGTCATCAGACTTAACGGTGAGCATTTCCTGCATCTATCATAGCTGAGGA
+
FGGGGGGGGGGGGGGGGGGGGGGGGGGGGGGGGGGGGGGGGGGGGGGGGGGGGGGGGGGGGFFGGGGGGGGGGGGGGDGGGGFGGGGGGGGGGGGGGGGGGGGGGGGGGGGGGGGGGGGGGGGGGGGGGGGGGGGGGGGGGGGGGGGGGGGGGGGGGG?FFFGGGGGGGGGFFBGGGGGFGGFFGFFGFFEFF>@FFFFEBFFAFCFFFCEEFFFFEEA<EEFDFB;6?<FBF?B60<4?DF>AAAF:>F1?BF2<AA<>>)42<>><AD9AA)8B43:()
@M03461:520:000000000-LPCRK:1:1101:23626:5390 2:N:0:TTGCAACG+CAGAACTG
AAACTTTAATAAATCTTTCACGGATTTGCTCCCGTCGGAGTTAGCACAATCCGCTGCCGGGTTTTAACCCGACAGCAGTGACCTGTTTGAGCGAGAATTACTCGTCTTCCAGTTCGATGTTGATACCCAGCGAACGAATCTCTTTCAACAATACGTTGAAGGATTCTGGCATGCCCGGCTCCATCTGATGGTTGCCGTCCACGATGTTTTTATACATCTTGGTACGACCGTTCACGTCATCAGACTTAACGGTGAGCATTTCCTGCAGACTCACTTGCTGAGGG
+
GGGGFGGGGGGGGFGGGGGGGGGGGGGGGGAFGGGGGGGGGGGGGGGGGGGFGGGGGGGGGCF@FGGGGGGGGGFGGGG?FGGFGGGGGGGGGGGGGGGGGGGGGGGGFGGGGFGGGGGFGGGGGGGGGGGGEEECCGGGGGGFFGGGGGFFGGG6FEGGGGGCFGGGGGGGFGFGFGGDG4FFGFF>FFFFFFFFE(?9=BDBA@F;AFF55<<AFFE?)AE351;@@B?03(6?FF?BAD<2::<ADAB>1(4<:A<):62))5??2(,58:9<)444AB?(
@M03461:520:000000000-LPCRK:1:1101:14242:5392 2:N:0:TTGCAACG+CAGAACTG
AAACTTTAATAAATCTTTCACGGATTTGCTCCCGTCGGAGTTAGCACAATCCGCTGCCGGGTTTTAACCCGACAGCAGTGACCTGTTTGAGCGAGAATTACTCGTCTTCCAGTTCGATGTTGATACCCAGCGAACGAATCTCTTTCAACAATACGTTGAAGGATTCTGGCATGCCCGGCTCCATCTGATGGTTGCCGTCCACGATGTTTTTATACATCTTGGTACGACCGTTCACGTCATCAGACTTAACGGTGAGCATTTCCTGCATAAGCGATGGCTGAGGG
+
GGGGGGGGGGGGGGGGGGGGGGGGGGGGGGGGGGGGGGGGGGGGGGGGGGGGGGGGGGGGGGGEGGGGGGGGGGGGGGGGGGGGGGGGGGGGGGGGGGGGGGGGGGGGGGGGGGGGCFGGGGGGGGGGGGGGGGGGGGGGGGGGGGGGGFGGGGGGGGGGGGGGGFGFFGGGGGGGFGGGGGFGGFFGFFGFFFDFBDFFFFFFFFFFFFFFFEEFFFFFCAEFC<DFFFFFFFBF??<FFF?2:?<2<<B9?6<::A7AA<<4<70:9>B24?61:??FFF?(
@M03461:520:000000000-LPCRK:1:1101:14000:5398 2:N:0:TTGCAACG+CAGAACTG
AAACTTTAATAAATCTTTCACGGATTTGCTCCCGTCGGAGTTAGCACAATCCGCTGCCGGGTTTTAACCCGACAGCAGTGACCTGTTTGAGCGAGAATTACTCGTCTTCCAGTTCGATGTTGATACCCAGCGAACGAATCTCTTTCAACAATACGTTGAAGGATTCTGGCATGCCCGGCTCCATCTGATGGTTGCCGTCCACGATGTTTTTATACATCTTGGTACGACCGTTCACGTCATCAGACTTAACGGTGAGCATTTCCTGCACTCCCTCAAGCTGAGGC
+
GGGGGGGGGGGGGGGGGGGGGGGGGGGGGGGGGGGGGGGGGGGGGGGGGGGGGGGGGGGGGGGCGGGGGGGGGGGGGGGGGGGGGGGGGGGGGGGGGGGGGGGGGGGGGGGGGGGGGGGGGGGGGGEGGGGGGGGGGGGGGGGGGGGGGGFGGGGGGGGGGGGGGGGGGFGGGGGGEGGGGGFGGFFFFFGFFFFFFFFFFFA>?<FFFFFFFFFFFFFFFFFFFDDFBBFF??AB::B?FDFFFBFFBBFFFF??(.<<<>9<A?:?<?:?2???)4::???(
@M03461:520:000000000-LPCRK:1:1101:7741:5398 2:N:0:TTGCAACG+CAGAACTG
AAACTTTAATAAATCTTTCACGGATTTGCTCCCGTCGGAGTTAGCACAATCCGCTGCCGGGTTTTAACCCGACAGCAGTGACCTGTTTGAGCGAGAATTACTCGTCTTCCAGTTCGATGTTGATACCCAGCGAACGAATCTCTTTCAACAATACGTTGAAGGATTCTGGCATGCCCGGCTCCATCTGATGGTTGCCGTCCACGATGTTTTTATACATCTTGGTACGACCGTTCACGTCATCAGACTTAACGGTGAGCATTTCCTGCATACTTCTGGGTTGAGGG
+
GGGGGGGGGGGGGGGGGGGGGGGGGGGGGGGGGGGGGGGGGGGGGGGGGGGGGGGGGGGGGGGGGGGGGGGGGGGGGGGGGGGGGGGGGGGGGGGGGGGGGGGGGGGGGGGGGGGGCFGGGGGGGGGGGGGGGGGGGGGDFGGGGGGGGGGGGGGGGD;FFFFGGGGGFGGGGGGFFGGGGDFGGFFGFFGFFDFFFFFFFFFFFFFFFFFFFFFFFFFFCFFFFFDFBFFF:B><?BFFFFF<?FBAADBFFBBF?FFD<>AFFF19)2>24))<??BF288(
@M03461:520:000000000-LPCRK:1:1101:11719:5398 2:N:0:TTGCAACG+CAGAACTG
AAACTTTAATAAATCTTTCACGGATTTGCTCCCGTCGGAGTTAGCACAATCCGCTGCCGGGTTTTAACCCGACAGCAGTGACCTGTTTGAGCGAGAATTACTCGTCTTCCAGTTCGATGTTGATACCCAGCGAACGAATCTCTTTCAACAATACGTTGAAGGATTCTGGCATGCCCGGCTCCATCTGATGGTTGCCGTCCACGATGTTTTTATACATCTTGGTACGACCGTTCACGTCATCAGACTTAACGGTGAGCATGTCCTGCAGTCCAAATTGCTGAGGG
+
GGGGGGGGGGGGGGGGGGGGGGGDGGGGGGGGGGGGGGGGGGGGGGGGGGGGGGGGGFECGGGGGGGGGGGGGGFGGGGGGGGGGGGGGGGGGGGGGGGFGGGGGGGGGGFGGGGGGGGGGGFGGGFFGGGGGGGEGGGGFGFFFGGGGGGGGGGGGGGGGDCGGFGGGGGGGGGGFDGGGG4FGFCCAFDFFEFFFFFF=@49585FFFFFC??+:ACEFAE?<1339BD?BF>,1:?<AAF<??>9ABBBF6:::3>)-466>03:<77>AA<A<A<<<6?:
@M03461:520:000000000-LPCRK:1:1101:7028:5413 2:N:0:TTGCAACG+CAGAACTG
AAACTTTAATAAATCTTTCACGGATTTGCTCCCGTCGGAGTTAGCACAATCCGCTGCCGGGTTTTAACCCGACAGCAGTGACCTGTTTGAGCGAGAATTACTCGTCTTCCAGTTCGATGTTGATACCCAGCGAACGAATCTCTTTCAACAATACGTTGAAGGATTCTGGCATGCCCGGCTCCATCTGATGGTTGCCGTCCACGATGTTTTTATACATCTTGGTACGACCGTTCACGTCATCAGACTTAACGGTGAGCATTTCCTGCATAGGCTAAAGCTGAGGG
+
GGGGGGGGGGGGGGGGGGGGGGGGGGGGGGGGGGGGGGGGGGGGGGGGGGGGGGGGGGGGGGGGGGGGGGGGGGGGGGGGGGGGGGGGGGGGGGGGGGGGGGGGGGGGGGGGGGGGFGGGGGGGGGFGGGGGGGGGGGGGGGGGGGFGGGFGGGGGGGGGGGGGGGGGGGGGGGGGFGGGGGAFGFFGFFGFFEFFFFFFFFFFFFFFFFFFFFFFFFFFFFFFFFDFFFFFF?BF?B:<FDF74?BF>F?;?3:?04>B<4<<A?BADBF77?7<<97).4:F
@M03461:520:000000000-LPCRK:1:1101:17667:5416 2:N:0:TTGCAACG+CAGAACTG
AAACTTTAATAAATCTTTCACGGATTTGCTCCCGTCGGAGTTAGCACAATCCGCTGCCGGGTTTTAACCCGACAGCAGTGACCTGTTTGAGCGAGAATTACTCGTCTTCCAGTTCGATGTTGATACCCAGCGAACGAATCTCTTTCAACAATACGTTGAAGGATTCTGGCATGCCCGGCTCCATCTGATGGTTGCCGTCCACGATGTTTTTATACATCTTGGTACGACCGTTCACGTCATCAGCCTTAACGGTGAGCATTTCCTGCAGCAGGTAGTGCTTAGGG
+
GGGGGGGGGGGGGGGGGGGGGGGGGGGGGGGGGGGGGGGGGGGGGGGGGGGGGGGGGGGGGGGGGGGGGGGGGGGGGGGGGGGGGGGGGGGGGGGGGGGGGGGGGGGGGGGGGGGGGGGGGGGGGGGGGGGGGGGGGGGGGGGGGGGGGGFGGGGGGGGGGGGGGGGGGGGGGGFGECDGGGFGGFFDFFCFFFFFB>E@@FFFFFFFFFF8EFFF+;CFE=AEFF<@;9@FFFF<???FFA2)8?A>BA09?410:>BAB<<>AF04><02894<BA))).)4
@M03461:520:000000000-LPCRK:1:1101:14201:5437 2:N:0:TTGCAACG+CAGAACTG
AAACTTTAATAAATCTTTCACGGATTTGCTCCCGTCGGAGTTAGCACAATCCGCTGCCGGGTTTTAACCCGACAGCAGTGACCTGTTTGAGCGAGAATTACTCGTCTTCCAGTTCGATGTTGATACCCAGCGAACGAATCTCTTTCAACAATACGTTGAAGGATTCTGGCATGCCCGGCTCCATCTGATGGTTGCCGTCCACGATGTTTTTATACATCTTGGTACGACCGTTCACGTCATCAGACTTAACGGTGAGCATTTCCTGCATTGGTGGCCGCTGAGGG
+
GGGGGGGGGGGGGGGGGGGGGGGGGGGGGGGGGGGGGGGGGGGGGGGGGGGGGGGGGGGGGGGCGGGGGGGGGGGGGGGGGGGGGGGGGGGGGGGGGGGGGGGGGGGGGGGGGGGGCFGGGGGGGGGGGGGGGGGGGGGGGGGGGGGGGCGGGGGGGFGFGGGGGGGGGGGGGGGGFGGGDDFGGFFGFFGFFFFFFFFFFFFFFFFFFFFFFFFFFFFFFFFFF@?>FFFF?FAFBFBFFF7<:>AAFFFFF6:37ADBFDF<2:?FFFFFF::07;;;>FF0
@M03461:520:000000000-LPCRK:1:1101:6332:5440 2:N:0:TTGCAACG+CAGAACTG
CTTTAATAAATCTTTCACGGATTTGCTCCCGTCGGAGTTAGCACAATCCGCTGCCGGGTTTTAACCCGACAGCAGTGACCTGTTTGAGCGAGAATTACTCGTCTTCCAGTTCGATGTTGATACCCAGCGAACGAATCTCTTTCAACAATACGTTGAAGGATTCTGGCATGCCCGGCTCCATCTGATGGTTGCCGTCCACGATGTTTTTATACATCTTGGTACGACCGTTCACGTCATCAGACTTAACGGTGAGCATTTCCTGCATTCTTTCAAGCTGAGGT
+
FGGGGGGGGGGGGGGGGGGGGGGGGGGGGGGGGGGGGGGGGGGGGGGGGGGGGGGGGGGGBFGGGGGGGGGGGGGGGGGGGGGGGGGGGGGGGGGGGGGGGGGGGGGGGGCFGGGGGGGGGGGFGGGGGGGGGGGGGGGGGGGGGGGGGGGGGGGGGGGGGEGCGGGGGGGCFBGGGGGFGGFFGFFGFFFFFFFFFFFFFFDFFFFFFEFFCFFF<7A<CFF06@BFFFFFFFBF?A2)5:?2A<ABBFFFFFFBAAFF2<?FFBFF:9AA<25?7?F?4
@M03461:520:000000000-LPCRK:1:1101:11893:5466 2:N:0:TTGCAACG+CAGAACTG
AAACTTTAATAAATCTTTCACGGATTTGCTCCCGTCGGAGTTAGCACAATCCGCTGCCGGGTTTTAACCCGACAGCAGTGACCTGTTTGAGCGAGAATTACTCGTCTTCCAGTTCGATGTTGATACCCAGCGAACGAATCTCTTTCAACAATACGTTGAAGGATTCTGGCATGCCCGGCTCCATCTGATGGTTGCCGTCCACGATGTTTTTATACATCTTGGTACGACCGTTCACGTCATCAGACTTAACGGTGAGCATTTCCTGCATCTGCACAAGCTGAGGG
+
GGGGGGGGGGGGGGGGGGGGGGGGGGGGGGGGGGGGGGGGGGGGGGGGGGGGGGGGGGGGGGGGGGGGGGGGGGGGGGGGGGGGGGGGGGGGGGGGGGGGGGGGGGGGGGGGGGGGGGGGGGGGGGGGGGGGGGGGGGGGGGGGGGGGGGGGGGGGGGGGGGGGGFGGGGGGGGGGFGGGGGFGGFFGFF4BFFFFFFFFFFFFFFFFFFFFFFFFFFFFFFFFEDDB>FFFF?FFF?:?DFFFDFFFFFFFFFFB7AFFFFF))88>A2:AAFBF66>B<:((
@M03461:520:000000000-LPCRK:1:1101:25796:5475 2:N:0:TTGCAACG+CAGAACTG
AAACTTTAATAAATCTTTCACGGATTTGCTCCCGTCGGAGTTAGCACAATCCGCTGCCGGGTTTTAACCCGACAGCAGTGACCTGTTTGAGCGAGAATTACTCGTCTTCCAGTTCGATGTTGATACCCAGCGAACGAATCTCTTTCAACAATACGTTGAAGGATTCTGGCATGCCCGGCTCCATCTGATGGTTGCCGTCCACGATGTTTTTATACATCTTGGTACGACCGTTCACGTCATCAGACTTAACGGTGAGCATTTCCTGCAAGCAATTGCGCTGAGGT
+
GGGGGGGGGGGGGGGGGGGGGGGGGGGGGGGGGGGGGGGGGGGGGGGGGGGGGGGGGGGGGGGGGGGGGFGGGGGGGGGGGGGGGGGGGGGGGGGGGGGGGGGGGGGGGGGGGGGGGGGGGGGEGGEGGGGGGGGGGGGGGGGGGGGGGCGGGGGGGGGGGGFGGCGGGGGGGGGG>CCDGGFGGFAGFFFFFFFFFFFFFFF>FF5FFFFFEFFFFFEFFFFEFD?FBFF08?A:B<BF92??B?>:56:9600277<B<<4<<28>7?FFFA?A1;((23?(
@M03461:520:000000000-LPCRK:1:1101:17108:5477 2:N:0:TTGCAACG+CAGAACTG
AAACTTTAATAAATCTTTCACGGATTTGCTCCCATCGGAGTTAGCACAATCCGCTGCCGGGTTTTAACCCGACAGCAGTGACCTGTTTGAGCGAGAATTACTCGTCTTCCAGTTCGATGTTGATACCCAGCGAACGAATCTCTTTCAACAATACGTTGAAGGATTCTGGCATGCCCGGCTCCATCTGATGGTTGCCGTCCACGATGTTTTTATACATCTTGGTACGACCGTTCACGTCATCAGACTTAACGGTGAGCATTTCCTGCATTGTGATTCGCTGAGGG
+
GGGGGGGGGGGGGGGGGGGGGGGFGGGGGGGGGFGGGGGGGGGGGGGGGGGGGGGGGGGGGFGFGGGGGGGGGGGGGGGGGGGGGGGGGGGGGGGGGGGGGGGGGGGGGGGGEFGGGGGGGGGGGGEGGGGGGGGGGGGGGGGGGGGGGGFGGGGGGGGGGGGGGGGGGGGGGGGGFGGGGGFGGFFGFFGFFFFFFFFFFFFFFFA@CFFFEFFFFFEFEFEFFFFFFFFFFFFFFFFFFFF<?FFFFFFFFFF?FA264<A><:?2:?DABFF>12:<9BF(
@M03461:520:000000000-LPCRK:1:1101:13501:5485 2:N:0:TTGCAACG+CAGAACTG
AAACTTTAATAAATCTTTCACGGATTTGCTCCCGTCGGAGTTAGCACAATCCGCTGCCGGGTTTTAACCCGACAGCAGTGACCTGTTTGAGCGAGAATTACTCGTCTTCCAGTTCGATGTTGATACCCAGCGAACGAATCTCTTTCAACAATACGTTGAAGGATTCTGGCATGCCCGGCTCCATCTGATGGTTGCCGTCCACGATGTTTTTATACATCTTGGTACGACCGTTCACGTCATCAGACTTAACGGTGAGCATTTCCTGCACATCATCATGCTGAGGA
+
GGGGGGGGGGGGGGGGGGGGGGGGGGFGGGGGGGGGGGGGGGGGGGGGGGGGGGGGGGGGGGGEGGGGGGGGGGGGGGGGGGGGGGGGGGGGGGGGGGGGGGGGGGGGGGGGGGGGGGGGGGGGGGGGGGGEGGGGGGGGGGGGGGGGGGGGGGGGGGGGGGGGGGGGGGGGGGGGFDGGGGFGGFFGFFGFFF>FFFFFFFFFFFFFFFFFEFFFFFFFEFFEFFFFFFFFBFFFFFFBFFFFD7<<>A?BF<:?BFF>B>DFFF??9<DBFFA<24AAF:F)
@M03461:520:000000000-LPCRK:1:1101:13746:5487 2:N:0:TTGCAACG+CAGAACTG
AAACTTTAATAAATCTTTCACGGATTTGCTCCCGTCGGAGTTAGCACAATCCGCTGCCGGGTTTTAACCCGACAGCAGTGACCTGTTTGAGCGAGAATTACTCGTCTTCCAGTTCGATGTTGATACCCAGCGAACGAATCTCTTTCAACAATACGTTGAAGGATTCTGGCATGCCCGGCTCCATCTGATGGTTGCCGTCCACGATGTTTTTATACATCTTGGTACGACCTGTCACGTCATCAGACTTAACGGTGAGCATTTCCTGCACAAGGGAATGCTGAGGA
+
GGGGGGGGGGGGGGGGGGGGGGGGGGFGGGGGGGGGGGGGGGGGGGGGGGGGGGGGGGGGGGGGGGGGGGGGGGGGGGGGGGGGGGGGGCFGGGGGGGGGGGGGGGGGGGGGGGGGGCGGGGGGGGGGGGGGGGGGGGGGGGGGGGGGGGFGGGGGGGCFGGGGGGGGGFGGFGEGFGGGGGFGFAFFFFFFFDFFFFFFFE?@;@FFA=FFF?EFFF?EEAAEE6;>9((1;CEFFF:2)-2>:?<AA2:;<?<<B<<9AD:<A>?0>32?18<:?A))-3:)
@M03461:520:000000000-LPCRK:1:1101:13703:5491 2:N:0:TTGCAACG+CAGAACTG
AAACTTTAATAAATCTTTCACGGATTTGCTCCCGTCGGAGTTAGCACAATCCGCTGCCGGGTTTTAACCCGACAGCAGTGACCTGTTTGAGCGAGAATTACTCGTCTTCCAGTTCGATGTTGATACCCAGCGAACGAATCTCTTTCAACAATACGTTGAAGGATTCTGGCATGCCCGGCTCCATCTGATGGTTGCCGTCCACGATGTTTTTATACATCTTGGTACGACCGTTCACGTCATCAGACTTAACGGTGAGCATTTCCTGCAACTGGAGTAGCTGAAGG
+
GGGGGGGGGGDFFDGGGGGGGGGGGGGFGGGGGGGDGGGGGGGGGGGGGGGGGGGGGGGGGEFGGGGGGGGGGGGGGGGGGGGGGGFGGFGGGGGGG9FGGFGGGGGFGGFGFGGGGCGGGGGGGGGGGGFGGGGGGGFGGGGGGGGGGGFFFGFGGFGGGGGGGFFF;EGGGCG6ACD9DDFGGF6:EFD?FF9FB:AB@EF=FDF:AFFFF?<7FCC<EAE?EF09;@D?2(:?F6?0><)5?B>AFFF920:?F2)):A>4)(4))2(,3(5().).)).5
@M03461:520:000000000-LPCRK:1:1101:16612:5493 2:N:0:TTGCAACG+CAGAACTG
AAACTTTAATAAATCTTTCACGGATTTGCTCCCGTCGGAGTTAGCACAATCCGCTGCCGGGTTTTAACCCGACAGCAGTGACCTGTTTGAGCGAGAATTACTCGTCTTCCAGTTCGATGTTGATACCCAGCGAACGAATCTCTTTCAACAATACGTTGAAGGATTCTGGCATGCCCGGCTCCATCTGATGGTTGCCGTCCACGATGTTTTTATACATCTTGGTACGACCGTTCACGTCATCAGACTTAACGGTGAGCATTTCCTGCATAATAATCAGCTGAGGG
+
GGGGGGGGGGGGGGGGGGGGGGGEGGGGGGGGGGGGGGGGGGGGGGGGGGGGGGGGGGGGGFGGGGGGGGGGGGGGGGGGGGGGGGGGGGGGGGGGGGGGGGGGGGGGGGGGGGGGGGGGGGGGGGGGGGGGGGGGGGGGGFGGGGGFGGFGGGGGGGGGGGGGGFGGGGGGGGGGFGGGGGFGGFFGFFGFFFFFE@FF@EFFFFFFFFFFE?EFFF9EFFFFFFFFFFFFFBFFFFFFFFFFF?FF<BFBFFFB04<B<AFFDFB>FABBADFBBFFF?2?(
@M03461:520:000000000-LPCRK:1:1101:7117:5531 2:N:0:TTGCAACG+CAGAACTG
AAACTTTAATAAATCTTTCACGGATTTGCTCCCGTCGGAGTTAGCACAATCCGCTGCCGGGTTTTAACCCGACAGCAGTGACCTGTTTGAGCGAGAATTACTCGTCTTCCAGTTCGATGTTGATACCCAGCGAACGAATCTCTTTCAACAATACGTTGAAGGATTCTGGCATGCCCGGCTCCATCTAATGGTTGCCGTCCACGATGTTTTTATACATCTTGGTACGACCGTTCACGTCATCAGACTTAACGGTGAGCATTTCCTGCATGTACAGATGCTGAGGC
+
GGGGGGGGGGGGGGGGGGGGGGGGGGGGGGGGGGGGGGGGGGGGGGGGGGGGGGGGGGGGGGGGGGGGGGGGGGGGGGGGGGGGGGGGGGGGGGGGGGGGGGGGGGGGGGGGGGGGGGGGGGGGGGGGGGGGGDGGGEGDGGGGGGGGGGGGGGGGGGCEGCFGGFGGG?EGGGGGD@GGGGFGGFFGFFGFFFFFE?F>DED>FFFFFFFFEFFFCFFFFFEEFF?96>?<?FFFB???D<?D2:<AAAF>?10022?AF9A)4::>DAA<<AFA929A<?F1
@M03461:520:000000000-LPCRK:1:1101:16739:5535 2:N:0:TTGCAACG+CAGAACTG
AAACTTTAATAAATCTTTCACGGATTTGCTCCCGTCGGAGTTAGCACAATCCGCTGCCGGGTTTTAACCCGACAGCAGTGACCTGTTTGAGCGAGAGTTACTCGTCTTCCAGTTCGATGTTGATACCCAGCGAACGAATCTCTTTCAACAATACGTTGAAGGATTCTGGCATGCCCGGCTCCATCTGATGGTTGCCGTCCACGATGTTTTTATACATCTTGGTACGACCGTTCACGTCATCAGACTTAACGGTGAGCATTTCCTGCATAAGATAGAGCTGAGGG
+
GGGGGGGGGGGGGGGGGGGGGGFFGGGGGGGGGGGGGGGGGGGGGGGGGGGGGGGGGGGGGGGGGGGGGGGGGGGGGGGGGGGGGGGGGGGGGGGG+EFGGGGGGGGGGGGGGGGGGGGGGGGGGGGGGGGGGGGGGGFGGFGGGGGGGGFGGGGGGGGFG6FGGGGGFGGGGGFGFDGGGGFGGFFGFF7FFFBFFFFFFFE>FDFFFFFF?EFFFFFFFFFFFFFFBFD<BBABF:?FBF???BFABDB9?BF60>>DBF92::<<-4<<:946649??<<(
@M03461:520:000000000-LPCRK:1:1101:10035:5542 2:N:0:TTGCAACG+CAGAACTG
AAACTTTAATAAATCTTTCACGGATTTGCTCCCGTCGGAGTTAGCACAATCCGCTGCCGGGTTTTAACCCGACAGCAGTGACCTGTTTGAGCGAGAATTACTCGTCTTCCAGTTCGATGTTGATACCCAGCGAACGAATCTCTTTCAACAATACGTTGAAGGATTCTGGCATGCCCGGCTCCATCTGATGGTTGCCGTCCACGATGTTTTTATACATCTTGGTACGACCGTTCACGTCATCAGACTTAACGGTGAGCATTTCCTGCATTTTTAAATAGCTGAGG
+
GG8FGGGGGGGGGGGGGGGGGGGGGGGGGGGGGGGGGGGGGGGGGGGGGGGGGGGGGGGGGGGGGGGGGGGGGGGGGGGGGGGGGGGGFGGGGGGGGGGGGGGGGGGGGGGGGGGGGGGGGGGGGGEGGGGGGGGGGGGGGGGGGGGGGGGGGGGGGGGGGGGGGGGGGGGGGGGGFGGDGGFGGFFCF9FFFEFFFFBFFEDFFF;FFA>45)7FFFFFFFFFFFFFFFFFFFF:BFF?DA??FBFA4<:>?0:?FFFF4A>FF>0>FFFBFFFDDAAA))4-
@M03461:520:000000000-LPCRK:1:1101:14826:5554 2:N:0:TTGCAACG+CAGAACTG
AAACTTTAATAAATCTTTCACGGATTTGCTCCCGTCGGAGTTAGCACAATCCGCTGCCGGGTTTTAACCCGACAGCAGTGACCTGTTTGAGCGAGAATTACTCGTCTTCCAGTTCGATGTTGATACCCAGCGAACGAATCTCTTTCAACAATACGTTGAAGGATTCTGGCATGCCCGGCTCCATCTGATGGTTGCCGTCCACGATGTTTTTATACATCTTGGTACGACCGTTCACGTCATCAGACTTAACGGTGAGCATTTCCTGCAAATTTCGACGCTGAGGC
+
GGGGGGGGGGGGGGGGGGGGGGGGGGGGGGGGGGGGGGGGGGGGGGGGGGGGGGGGGGGGGGGGGGGGGGGGGGGGGGGGGGGGGGGGGGGGGGGGGGGGGGGGGGGGGGGGFGGGGGGGGGGGGGGGGGGGGGGGGGGGGGGGGGGGGFGGGGGGGGGGGGGCEGGGGGGGGGEGFGGGGGFGGFF>FFGFFFFFDFFFFFF@FFFFFFFFFEFFFFEEFF<?EDDFFFD??BFFF:B?AAB?FD>2:A?>:36:?A<<<DBDFBFBA<FFFBF:012?F<0(
@M03461:520:000000000-LPCRK:1:1101:4492:5558 2:N:0:TTGCAACG+CAGAACTG
CTTTAATAAATCTTTCACGGATTTGCTCCCGTCGGAGTTAGCACAATCCGCTGCCGGGTTTTAACCCGACAGCAGTGACCTGTTTGAGCGAGAATTACTCGTCTTCCAGTTCGATGTTGATACCCAGCGAACGAATCTCTTTCAACAATACGTTGAAGGATTCTGGCATGCCCGGCTCCATCTGATGGTTGCCGTCCACGATGTTTTTATACATCTTGGTACGACCGTTCACGTCATCAGACTTAACGGTGAGCATTTCCTGCACAAATACTAGCTGAGGA
+
FGGGGGGGGGGGGGGGGGGGFGGGGGGGGGGGGGGGGGGGGGGGGGGGGGGGGGGGCGGGGGGGGGGGGGGGGGGGGGGGGGGGGGGGGGGGGGGGGGGGGGGGGGGFFGGGGDGGGGGGGGGEGGDG@EGGGGGGGGGGGGGGGGGGGGGGFGGGGGGFFGGGGGFGGGGGFFGGGGGFGGFFGFFGFFFFFFFFFFFFFF0=FFFFFFFFFAFFEF4AFEF@B@BDB8?BFFFFFBADFDB<A6AB>B?FFBAFF<BFFFBFFFFBA29ABAFA9)6?0
@M03461:520:000000000-LPCRK:1:1101:20914:5559 2:N:0:TTGCAACG+CAGAACTG
CTTTAATAAATCTTTCACGGATTTGCTCCCGTCGGAGTTAGCACAATCCGCTGCCGGGTTTTAACCCGACAGCAGTGACCTGTTTGAGCGAGAATTACTCGTCTTCCAGTTCGATGTTGATACCCAGCGAACGAATCTCTTTCAACAATACGTTGAAGGATTCTGGCATGCCCGGCTCCATCTGATGGTTGCCGTCCACGATGTTTTTATACATCTTGGTACGACCGTTCACGTCATCAGACTTAACGGTGAGCATTTCCTGCAGTTCCACCCGCTGAGGA
+
FGGGGGGGGGGGGGGGGGGGGGGGGGGGGGGGGGGGGGGGGGGGGGGGGGGGGGGGGGGGGGGGFGGGGGGGGGGGGGGGGGGGGGGGGGGGGGGGGGGGGGGGFGGGGGGGEGGFGGGGGGGGGGGGGGGGGGGGGGGGGGGGGGGGGGGGGGGGGGGFGGGGCCCGGCG?FEGGGGGFGGFAFF6CFFFFFFDFFFFD>?;AFFA>FEFFFAAEFE4=CEDFFB;<6:?FFFBFFFA?<F>FABBB>0(48:A?2>FAA9??FFFF<BB78>>FB0<6.
@M03461:520:000000000-LPCRK:1:1101:23009:5560 2:N:0:TTGCAACG+CAGAACTG
AAACTTTAATAAATCTTTCACGGATTTGCTCCCGTCGGAGTTAGCACAATCCGCTGCCGGGTTTTAACCCGACAGCAGTGACCTGTTTGAGCGAGAATTACTCGTCTTCCAGTTCGATGTTGATACCCAGCGAACGAATCTCTTTCAACAATACGTTGAAGGATTCTGGCATGCCCGGCTCCATCTGATGGTTGCCGTCCACGATGTTTTTATACATCTTGGTACGACCGTTCACGTCATCAGACTTAACGGTGAGCATTTCCTGCATGTTCATTCGCTGAGGG
+
GGGGGGGGGGGGGGGGGGGGGGGGGGGGGGGGGGGGGGGGGGGGGGGGGGGGGGGGGGGGGGGGGGGGGGGGGGGGGGGGGGGGGGGGGGGGGGGGGGGGGGGGGGGGGGGGGGGGGGGGGFGGGGGGGGGGGGGGGGGGGFGGGGGGGGGGGGGGGGFGGGGCECGGGGGGGGEFBGGGDGFGGFFCFFGFFFDFEFF9@FEFFFFFFFFFFFF@6ACFFFEFFDDBFBFBBFF????:44?2:2>BA>?FFFFFF>)44ABAFFFFFFFF>2>D<?FF>F<(
@M03461:520:000000000-LPCRK:1:1101:4385:5562 2:N:0:TTGCAACG+CAGAACTG
CTTTAATAAATCTTTCACGGATTTGCTCCCGTCGGAGTTAGCACAATCCGCTGCCGGGTTTTAACCCGACAGCAGTGACCTGTTTGAGCGAGAATTACTCGTCTTCCAGTTCGATGTTGATACCCAGCGAACGAATCTCTTTCAACAATACGTTGAAGGATTCTGGCATGCCCGGCTCCATCTGATGGTTGCCGTCCACGATGTTTTTATACATCTTGGTACGACCGTTCACGTCATCAGACTTAACGGTGAGCATTTCCTGCAAGATTATTAGCTGAGGT
+
FGGGGGGGGGGGGGGGGGGECFGGGGGGGGGGGGGGGGGGGGGGGGGGGGGGGGGGCEBF7FGGGGGDEFGGGGGGGGGGGGGGGGGGGGGGGGGGGGGGGFFGGGGGGFDGGGGGGGGGGGG@BGGGEGGGGGGGGFGGGGGAFGGGGGGGGGGCFCFFFGGGGGGGGGGGFEDDDDGFCFAFCF>FFFEDFF=D@DFFFFFF=AFF)9C?++;;EFFECCD;BFFFFBFA?:3?FD24>4)<9AD?>?3?027?A<<4<AFFFF784449<2>9)).8(
@M03461:520:000000000-LPCRK:1:1101:10820:5569 2:N:0:TTGCAACG+CAGAACTG
AAACTTTAATAAATCTTTCACGGATTTGCTCCCGTCGGAGTTAGCACAATCCGCTGCCGGGTTTTAACCCGACAGCAGTGACCTGTTTGAGCGAGAATTACTCGTCTTCCAGTTCGATGTTGATACCCAGCGAACGAATCTCTTTCAACAATACGTTGAAGGATTCTGGCATGCCCGGCTCCATCTGATGGTTGCCGTCCACGATGTTTTTATACATCTTGGTACGACCGTTCACGTCATCAGACTTAACGGTGAGCATTTCCTGCAGACTAAACAGCTGAGGT
+
GGFGGGGGGGGGGGGGGGGGGGGGGGGGGGGGGGGGGGGGGGGGGGGGGGGGGGGGGGGGGGGGGGGGGGGGGGGGGGGGGGGGGGGGGGGGGGGGGGGGGGGGGGGGGGGGGGGGGGGGGGGGGGGGGGGGGGGGGGGGGGGGGGGGGGGGGGGGGGGGGGGGGGGGGGGGGGGGFGGGGG6:DFFGFFGFFFFFFFFFFFFFFFFAFFFFFFFFFFEEFFFFFF?BFFF???FFFFFBABF<?FFB29:BBBBBFB<A<<>AF??FA?0>?::<BB5.<(4.
@M03461:520:000000000-LPCRK:1:1101:11492:5599 2:N:0:TTGCAACG+CAGAACTG
AAACTTTAATAAATCTTTCACGGATTTGCTCCCGTCGGAGTTAGCACAATCCGCTGCCGGGTTTTAACCCGACAGCAGTGACCTGTTTGAGCGAGAATTACTCGTCTTCCAGTTCGATGTTGATACCCAGCGAACGAATCTCTTTCAACAATACGTTGAAGGATTCTGGCATGCCCGGCTCCATCTGATGGTTGCCGTCCACGATGTTTTTATACATCTTGGTACGACCGTTCACGTCATCAGACTTAACGGTGAGCATTTCCTGCATATCATTTGGCTGAGGT
+
GGGGGGGGGGGGGGGGGGGGGGGGGGGGGGGGGGGGGGGGGGGGGGGGGGGGGGGGGGGGGGGGGGGGGGGGGGGGGGGGGAFGGGGGGGGGDDGGGGGGGGGGGGGFFGEGGGGGCEGGGGGGGGFGGGGGGGGGGGGGFGGGGGGGGGGGGGGGGGGGGGGGFGGGGGGGGGGGFGGC9DFFCAFGFFFAFDFF4>A@FFFFFFFF7AFFFEEFFFFFFFFFFFFF072<?F<?3:BBFFFB?D4>DA?>?F??FFFF49):>B<2:4<:>A4:A03:61?(
@M03461:520:000000000-LPCRK:1:1101:8666:5614 2:N:0:TTGCAACG+CAGAACTG
AAACTTTAATAAATCTTTCACGGATTTGCTCCCGTCGGAGTTAGCGCAATCCGCTGCCGGGTTTTAACCCGACAGCAGTGACCTGTTTGAGCGAGAATTACTCGTCTTCCAGTTCGATGTTGATACCCAGCGAACGAATCTCTTTCAACAATACGTTGAAGGATTCTGGCATGCCCGGCTCCATCTGATGGTTGCCGTCCACGATGTTTTTATACATCTTGGTACGACCGTTCACGTCATCAGACTTAACGGTTAGCATTTCCTGCATAGACTCCCGCTGAGGG
+
GGGGGGGGGGGGGGGGGGGGGGGGGGGGGGGGGGGGGGGGGGGGGGGGGGGGGGGGGGGGGGGGGGGGGGGGGGGGGGGGGGGGGGGGGGGGGGGGGGGGGGGGGGGGGGGGGGGGGGGGGGGGGGGGGGGGGGGGGGGGGGGGGGGGGGGGGGGGGGGGGGGGGGGGFGGGGGGGFGGGGGFGGFFGFFGFFDFFDDFFFFFFFFFFFFFFFFEFFFFFFFFFFFFFFF<FFFFBFFB?<<?7?BFFFFFFF(:?FFFF2AB<DFBFFFAB>B??>F>69:??
@M03461:520:000000000-LPCRK:1:1101:20052:5614 2:N:0:TTGCAACG+CAGAACTG
CTTTAATAAATCTTTCACGGATTTGCTCCCGTCGGAGTTAGCACAATCCGCTGCCGGGTTTTAACCCGACAGCAGTGACCTGTTTGAGCGAGAATTACTCGTCTTCCAGTTCGATGTTGATACCCAGCGAACGAATCTCTTTCAACAATACGTTGAAGGATTCTGGCATGCCCGGCTCCATCTGATGGTTGCCGTCCACGATGTTTTTATACATCTTGGTACGACCGTTCACGTCATCAGACTTAACGGTGAGCATTTCCTGCACTACCTTGGGCTGAGGG
+
FGGGGGGGGGGGGGGGGGGGGGGGGGGGGGGGGGGGGGGGGGGGGGGGGGGGGGGGGGGGGGGGGGGGGGGGGGGGGGGGGGGGGGGGGGGGGGGGGGGGGGGGGGGGGGGGGGGGGGGGGGGEGGGGGGGGGGGGGGGGGGGGGGGGGGGGGGGGGGGGGGGGGFFGGGGCGECDDCGFGGFFGFFGFFFDF?DF@FEE=FFFCC;FFFFFFFFCFEFFFFFFFFB1,4:41?F?:6)77)0<F>D?F1(2??F):69A94:039?>:?<):3:::???(
@M03461:520:000000000-LPCRK:1:1101:9081:5635 2:N:0:TTGCAACG+CAGAACTG
AAACTTTAATAAATCTTTCACGGATTTGCTCCCGTCGGAGTTAGCACAATCCGCTGCCGGGTTTTAACCCGACAGCAGTGACCTGTTTGAGCGAGAATTACTCGTCTTCCAGTTCGATGTTGATACCCAGCGAACGAATCTCTTTCAACGATACGTTGAAGGATTCTGGCATGCCCGGCTCCATCTGATGGTTGCCGTCCACGATGTTTTTATACATCTTGGTACGACCGTTCACGTCATCAGACTTAACGGTGAGCATTTCCTGCATGGCTACAGGCTGAGGT
+
GGCGGGGGGGGGGGGGGGGGGGGGGGGGGGGGGGGGGGGGGGGGGGGGGGGGGGGGGGGGGGGGGGGGGGGGGGGGGGGGGGGGGGGGGGGGGGGGGGGGGGGGGGGGGGGGGGGGGGGGGGGGGGFGGGGGGGGEGGGGGGGGGGGGGGGGGGGGGGGGGGGGGGGGGFGGGGGGFGGGGGFGGFFGFFGFFFFFFFFFFFEFFFFFFFFFFFEFFFFFFFFEFFFB@B?FF?F?FF??FB?FB?A2AAF9<<B<24<>AADA<BBFFF??AFBB?FFFFF?(
@M03461:520:000000000-LPCRK:1:1101:27302:5654 2:N:0:TTGCAACG+CAGAACTG
AAACTTTAATAAATCTTTCACGGCTTTGCTCCCGTCGGAGTTAGCACAATCCGTTGCCGGGTTTTAACCCGACAGCAGTGACCTGTTTGAGCGAGAATTACTTGTCTTCCAGTTCGATGTTGATACCCAGCGCACGAATCTCTTTCAACCATACGTTGAAGGATTCTGGCATGCCAGGCTCCATCTGATGGTTGCCGTCCACGATGGTTTTATACTTCTTGGTACGACCGTTCACGCAATCTGACTTATCGGTGAGCATTTCCTGCACACAGTTCAGCTAAGGT
+
A<<EFG9EDF,,CEFFGFFGC,@+F7,C,,98<:F>C77BFC<,,,C@E,8:+,6@7,@@D@@CD9,,,BC7F74CE@FGC,,989?F@9+,>+:+?<<D<A,5?,5,4??<FDD@:FFF;DAA,88,,687+68=++,+3;AF9:D8,,6,,6,,5@C:A,,:,+5:,,,25CF6?EFGD>0;+:8+3=FF6?)99@B2(*)(25)*1/)+9<?+;A)4.*;7)3,(291(3(96(((4:)<A<9)6).:;60:(2222<))))((,),(.<AF><B2)-,(.
@M03461:520:000000000-LPCRK:1:1101:24183:5667 2:N:0:TTGCAACG+CAGAACTG
AAACTTTAATAAATCTTTCACGGATTTGCTCCCGTCGGAGTTAGCACAATCCGCTGCCGGGTTTTAACCCGACAGCAGTGACCTGTTTGAGCGAGAATTACTCGTCTTCCAGTTCGATGTTGATACCCAGCGAACGAATCTCTTTCAACAATACGTTGAAGGATTCTGGCATGCCCGGCTCCATCTGATGGTTGCCGTCCACGATGTTTTTATACATCTTGGTACGACCGTTCACGTCATCAGACTTAACGGTGAGCATTTCCTGCATCTACCTCCGCTGAGGG
+
GGGGGGGGGGGGGGGGGGGGGGGGGGGGGGGGGGGGGGGGGGGGGGGGGGGGGGGGGGGGGGGGGGGGGGGGGGGGGGGGGGGGGGGGGGGGGGGGGGGGGGGGGGGGGGGGGGGGGGGGGGGGGGGGGFGGGGGGGGGGGGGGGGEGGGCGGGGGGFGGGCFGGGGGGGGGGGGGFGGGGGFGGFFGFFCFF5>F>@BFFFFFFDFFFFFFFEEFFFCEFFFFE;<966????BFFF0:A<3)),6:>F:;?(,,(.3459AFFF()65<<<BBB>FF>>8((
@M03461:520:000000000-LPCRK:1:1101:9206:5667 2:N:0:TTGCAACG+CAGAACTG
AAACTTTAATAAATCTTTCACGGATTTGCTCCCGTCGGAGTTAGCACAATCCGCTGCCGGGTTTTAACCCGACAGCAGTGACCTGTTTGAGCGAGAATTACTCGTCTTCCAGTTCGATGTTGATACCCAGCGAACGAATCTCTTTCAACAATACGTTGAAGGATTCTGGCATGCCCGGCTCCATCTGATGGTTGCCGTCCACGATGTTTTTATACATCTTGGTACGACCGTTCACGTCATCAGACTTAACGGTGAGCATTTCCTGCAGTTACACGAACTGAGGC
+
GGCGGGGGGGGGGGGGGGGGGGGGGGGGGGGGGGGGGGGGGGGGGGGGGGGGGGGGGGGGGGGGGGGGGGGGGGGGGGGFGGGGGGGGGGGGGGGGGGGGGGGGGGGGGGGGCFGGGGGGGGGGGGDGGGGGGGGGGGGGGGGGGGGGGGGGGGGGGGGGGGGGGGGGGGGGGGGGFGGGGGFGGFFGFFGFFFFFFFFFFFF>>?FFFFFFFFFFFFFFFFFEEFFFBFF<<?ABFFB<BFFFFFFFFFFBB(20:BFFAAFAFFFFFFFF)4(((-2><??(
@M03461:520:000000000-LPCRK:1:1101:21559:5669 2:N:0:TTGCAACG+CAGAACTG
CTTTAATAAATCTTTCACGGATTTGCTCCCGTCGGAGTTAGCACAATCCGCTGCCGGGTTTTAACCCGACAGCAGTGACCTGTTTGAGCGAGAATTACTCGTCTTCCAGTTCGATGTTGATACCCAGCGAACGAATCTCTTTCAACAATACGTTGAAGGATTCTGGCATGCCCGGCTCCATCTGATGGTTGCCGTCCACGATGTTTTTATACATCTTGGTACGACCGTTCACGTCATCAGACTTAACGGTGAGCATTTCCTGCAGTCATTTTAGCTGAGGG
+
FGGGGGGGGGGGGGGGGGGGGGGGGGGGGGGGGGGGGGGGGGGGGGGGGGGGGGGGGGGGDGGGGGGGGGGGGGGGGGGGGGGGGGGGGGGGGGGGGGGGGGGGGGGGGGGGGGGGGGGGGGGEGGGGGGGGGGGGGGGGGGGGGGGFGGGGGGGFGGGGGGFGGGGGGGGGGFGGGGGFGGFFGFFGFFDDF>DFFFEA@FDFFFFFFFCCFFF?EF*;?EF?B@@@FFFFFFFBFFADFFFFF2>FBF(:<?FFFFB>4<>?F2(6<)6>FFFF2.:??
@M03461:520:000000000-LPCRK:1:1101:20831:5699 2:N:0:TTGCAACG+CAGAACTG
CTTTAATAAATCTTTCACGGATTTGCTCCCGTCGGAGTTAGCACAATCCGCTGCCGGGTTTTAACCCGACAGCAGTGACCTGTTTGAGCGAGAATTACTCGTCTTCCAGTTCGATGTTGATACCCAGCGAACGAATCTCTTTCAACAATACGTTGAAGGATTCTGGCATGCCCGGCTCCATCTGATGGTTGCCGTCCACGATGTTTTTATACATCTTGGTACGACCGTTCACGTCATCAGACTTAACGGTGAGCATTTCCTGCACATTTCACGGCTGAGGC
+
FGGGGGGGGGGGGGGGGGGGEGGGGGGGGGGGGGGGGGGGGGGGGGGGGGGGGGGGGGGGDGGGGGGGGGGGGGGGGGGGGGGGGGGGGGDGGGGGGGGGEGGGGGGGGGGGGGGGGGGGGGGGGGGGGGGGGGGGGGGGGGGFFGFDGGGGGFGGGFGGGGGGGGGGGGGGGF@DDDDFFFFFGCFFFCBBFE@FFFFFFF<FFAFFFCC5A7AEEFFEFF@DF9BFFFBFF?:(06<2>BF449<?>FB?:?D?AABA)54:?ABFA<AFF?>(714:(
@M03461:520:000000000-LPCRK:1:1101:5991:5704 2:N:0:TTGCAACG+CAGAACTG
CTTTAATAAATCTTTCACGGATTTGCTCCCGTCGGAGTTAGCACAATCCGCTGCCGGGTTTTAACCCGACAGCAGTGACCTGTTTGAGCGAGAATTACTCGTCTTCCAGTTCGATGTTGATACCCAGCGAACGAATCTCTTTCAACAATACGTTGAAGGATTCTGGCATGCCCGGCTCCATCTGATGGTTGCCGTCCACGATGTTTTTATACATCTTGGTACGACCGTTCACGTCATCAGACTTAACGGTGAGCATTTCCTGCAGTGACATGCGCTGAGGT
+
FGGGGGGGGGGGGGGGGGGEBFGGGGGGGGGGGGGGGGFGGGGGGGGGGGGGGGGGGGGG7FGGGGGGGGGGGGGGGGGGGGGGGGGGGGGGGGGGGGGGGGGGGGGGGGGGGGGGGGGGGGGFGGGGDGGGGGGGGGGGGGGGGGGGGGGGGGGGGGGGFGGGGGGGGGGGGFEGDDGFGGFFGFFGFFFF=DFFFFFFFFFFFFFFF?EFFFFFFFFFFF@@FFFFFF243??F?><<<?7<AAFF9?F?FF<7>>FFFFFFF<>AFAF<)(49906?(
@M03461:520:000000000-LPCRK:1:1101:20640:5711 2:N:0:TTGCAACG+CAGAACTG
CTTTAATAAATCTTTCACGGATTTGCTCCCGTCGGAGTTAGCACAATCCGCTGCCGGGTTTTAACCCGACAGCAGTGACCTGTTTGAGCGAGAATTACTCGTCTTCCAGTTCGATGTTGATACCCAGCGAACGAATCTCTTTCAACAATACGTTGAAGGATTCTGGCATGCCCGGCTCCATCTGATGGTTGCCGTCCACGATGTTTTTATACATCTTGGTACGACCGTTCACGTCATCAGACTTAACGGTGAGCATTTCCTGCATTAGTAGGAGCTGAGGC
+
GGGGGGGGFGGGGGGGGGGGGGGGGGGGGGGGGGGGGGGGGGGGGGGGGGGGGGGGGGGGCFGGGGGGGGGGGGGGGGGGGGGGGGGGGGGGGGGGGGGGGGGGGGGGGGGGGGGFGGGGGGGDFGGGGGGGGGGGGGGGGGGGGGGGGGGGECGGAFGGGGGGGFGGGGGGGB7DCGGFGGFFGFFGFFFFFF?DBFEDBFDFFFFFFEE?FFFFFEA<CFFFB;>?BFBFFFFFFFAF<BF>DF9<>3:0:07?B95)6A>?A2:AA4)4)40:???0(
@M03461:520:000000000-LPCRK:1:1101:18223:5712 2:N:0:TTGCAACG+CAGAACTG
AAACTTTAATAAATCTTTCACGGATTTGCTCCCGTCGGAGTTAGCACAATCCGCTGCCGGGTTTTAACCCGACAGCAGTGACCTGTTTGAGCGAGAATTACTCGTCTTCCAGTTCGATGTTGATACCCAGCGAACGAATCTCTTTCAACAATACGTTGAAGGATTCTGGCATGCCCGGCTCCATCTGATGGTTGCCGTCCACGATGTTTTTATACATCTTGGTACGACCGTTCACGTCATCAGACTTAACGGTGAGCATTTCCTGCATCAACTGGCGCTGAGGC
+
GFGGGGGGGGGGFGGGGGGGGGD@FFGGCFEGGGGGG>EGFGGGGFFGGGGGGGGGGFCECFFGGGGGFFDCF@=FGFGCGFGGGFGGGFEFEGGGGGFGGGGGGGGGGGGGGG9C:E,EGF@DFGGGGDE@EGE@EEFGFGGGDFGC=F,EFGFGGGGGGGCFGG:DFEGFGG67AEG7;?AGGFAC:FFAF4>FEF6:2>D@F?A=7A>4<?C=:F?E36;63;?;09?2:?A?B?B?FF?2?B4><269:::BF4?AABBA238)6:B(644:(,(32??(
@M03461:520:000000000-LPCRK:1:1101:18939:5717 2:N:0:TTGCAACG+CAGAACTG
AAACTTTAATAAATCTTTCACGGATTTGCTCCCGTCGGAGTTAGCACAATCCGCTGCCGGGTTTTAACCCGACAGCAGTGACCTGTTTGAGCGAGAATTACTCGTCTTCCAGTTCGATGTTGATACCCAGCGAACGAATCTCTTTCAACAATACGTTGAAGGATTCTGGCATGCCCGGCTCCATCTGATGGTTGCCGTCCACGATGTTTTTATACATCTTGGTACGACCGTTCACGTCATCAGACTTAACGGTGAGCATTTCCTGCAAATCTCTACGCTGAGGT
+
GGGGGGGGGGGGGGGGGGGGGGGGGGGGGGGGGGGGGGGGGGGGGGGGGGGGGGGGGGGGGFGGGGGGGGGGGGGGGGGGGGGGGGGGGGGGGGGGGGGGGGGGGGGGGGGGGGGGGGGGGGGGGGGGGGGGGGGGGGGGGGGGGGGGGGGGGGGGGGGGGGGGGGGGGGGGGGGGFGGDGGFGGFFFFFFFFFFFFFFFFFFFFFFFFFFFEFFFFFFFFFFFFFFFFFFFFFFFFFF?A<<DFFFFFFFF1(4<BFFFFFF>D?FD44<4<<AF:01:2::(
@M03461:520:000000000-LPCRK:1:1101:5219:5731 2:N:0:TTGCAACG+CAGAACTG
CTTTAATAAATCTTTCACGGATTTGCTCCCGTCGGAGTTAGCACAATCCGCTGCCGGGTTTTAACCCGACAGCAGTGACCTGTTTGAGCGAGAATTACTCGTCTTCCAGTTCGATGTTGATACCCAGCGAACGAATCTCTTTCAACAATACGTTGAAGGATTCTGGCATGCCCGGCTCCATCTGATGGTTGCCGTCCACGATTTTTTTATACATCTTGGTACGACCGTTCACGTCATCAGACTTAACGGTGAGCATTTCCTGCAATACCATGAGCTGAGTG
+
CFFGGGGGGGGGGGGGGGGGCGGGGGGGGGGGGGGGGGFFGGGGGGGGGGGGGGGGEGGGCFGGGGGGGGGGGGGGGGGGGGGGGGGGGGGGGGGGGGGGGGGGGGGGCEEFGGGGGGGGGGGGGGGGDGGGGGGGGGGGGGGGGGGDCGGGGGGCFGFGDGDEGGGGGGGFFDGGGGGFGDFF7FCGFFFFFFFFFDFFB)(0@FF>5?CCAFFFCF=EEC?666>????FFF?::<2)2:?9:<AF6BF?0:726ADFFFFF8422>2)).444>76))
@M03461:520:000000000-LPCRK:1:1101:26199:5734 2:N:0:TTGCAACG+CAGAACTG
AAACTTTAATAAATCTTTCACGGATTTGCTCCCGTCGGAGGTAACACAAACCGCTGCCGGGTTTTAACCCGACAGCAGTGACCTGTTTTAGCGAGAATTACTCGTCTTCCAGTTCGATGTTGATACCCCGCGAACGAATCTCTTTCAACAATACGGTGAAGGATTTTGGCCTGCCCGGCTCCATATGATGGTTGCCGTCCCAGGTTGTTTTTTTCATCCTGGTTCGACCGTTCACGTCACTCGACCTTAACGTTAGGCATTCCCTGAAAGGTTGAGTGTGGGGCG
+
,CFECEF@F9,EF<,<EF9C6,C6,8E66,;CF:;8+@76+B,,66,:F,6D+7+66B@FG@FEF9F,FFC7>FCF<<C<9,C5E5CF,,,:4+84BEE9?,??,49A,C,,5C@44,7@=4@;,,DG+>8++B=:+@,3,7,@E;,E,3;,,43*@;:D,:,3>,52;>,2*,4A*?/)/C*:++111+;0:.)7252A(4))/*,8AFF5),()/**.4:)).((,42,:(,)(.((,)-,,,(4).42:(((((()542.)))())6(.)(((6).-4(1((
@M03461:520:000000000-LPCRK:1:1101:13225:5770 2:N:0:TTGCAACG+CAGAACTG
AAACTTTAATAAATCTTTCACGGATTTGCTCCCGTCGGAGTTAGCACAATCCGCTGCCGGGTTTTAACCCGACAGCAGTGACCTGTTTGAGCGAGAATTACTCGTCTTCCAGTTCGATGTTGATACCCAGCGAACGAATCTCTTTCAACAATACGTTGAAGGATTCTGGCATGCCCGGCTCCATCTGATGGTTGCCGTCCACGATGTTTTTATACATCTTGGTACGACCGTTCACGTCATCAGACTTAACGGTGAGCATTTCCTGCACCACAACATGCTGAGGG
+
GGGGGGGGGGGGGGGGGGGGGGGGGGFGGGGGGGGGGGGGGGGGGGGGGGGGGGGGGGGGGFGGGGGGGGGGGGGGGGGGGGGGGGGGGGGGGGGGGGGGGGGGGGGGGGGGGGGGGGGGGGGGGGGGGGGGGGGGGGGGGGGGGGGGGGGGGGGGGGGGGGGGGGGGGGGGGGGGFGGGGGFGGFFGFFGFFFFFFFE9=EFFFFFFFFFFFFFFFFEEFFFFFFFFFFFFFFFFB<??BFFB>D<AB>6>F?<:?F<9>AAF9>12::(1:6,(434:5<:(
@M03461:520:000000000-LPCRK:1:1101:15763:5780 2:N:0:TTGCAACG+CAGAACTG
AAACTTTAATAAATCTTTCACGGATTTGCTCCCGTCGGAGTTAGCACAATCCGCTGCCGGGTTTTAACCCGACAGCAGTGACCTGTTTGAGCGAGAATTACTCGTCTTCCAGTTCGATGTTGATACCCAGCGAACGAATCTCTTTCAACAATACGTTGAAGGATTCTGGCATGCCCGGCTCCATCTGATGGTTGCCGTCCACGATGTTTTTATACATCTTGGTACGACCGTTCACGTCATCAGCATTAACGGTGAGCATTTCCTCAGGCTGGAATGCTGAGGAA
+
F<FEDDFGFGFFFCFGGGGGGG@FEECFG<FFGGGGGDCFFFCFGCFGG@F@F@FCGGC:@6@,C<FFEFG7FDCFGGFFC?FFE<??<A=AF7F7FDEFGC<FA=FGAFGGFADGDADEGG9ECD8EFGGEGGGEDCFEECGGGFGGGFDFFECCD@8ACF69FD:CAFCACFDG5*C4CGF7:889EF>AFABFFFFF?EF9:258=;>AE<EF+@CCFF@?7?0:2(/-((6112006<)))).))416:61147<FD2644287:((-.2<BFAA)3:0,
@M03461:520:000000000-LPCRK:1:1101:5076:5807 2:N:0:TTGCAACG+CAGAACTG
CTTTAATAAATCTTTCACGGATTTGCTCCCGTCGGAGTTAGCACAATCCGCTGCCGGGTTTTAACCCGACAGCAGTGACCTGTTTGAGCGAGAATTACTCGTCTTCCAGTTCGATGTTGATACCCAGCGAACGAATCTCTTTCAACAATACGTTGAAGGATTCTGGCATGCCCGGCTCCATCTGATGGTTGCCGTCCACGATGTTTTTATACATCTTGGTACGACCGTTCACGTCATCAGACTTAACGGTGAGCATTTCCTGCATATGTCCGAGCTGAGGG
+
FGGGGGGGGGGGGGGGGGGGEGGGGGGGFGGGGGGGGGGGGGGGGGGGGGGGGGGGDGGGEGGGGGGGEGGGGGGGGGGGGGGGGGGGGGGGGGGGGGGGGGGGGGGGGGFGGFFFFFFGGGGGGGGGDGEEGGGGGGGGGGGGGGGGGGGGGGGGGGGGGGGFGG?FGGFEGEGGDGGFGGFFGFFGFFEDFFFFFFFFFFFFFFFFF?EEFCFFEFAEEE@0>;>@BFFFFFFBFB>>BFBFFFFFBFFFFFFFF<>ABB??AF99<FBFF>6BF7?::
@M03461:520:000000000-LPCRK:1:1101:4713:5831 2:N:0:TTGCAACG+CAGAACTG
CTTTAATAAATCTTTCACGGATTTGCTCCCGTCGGAGTTAGCACAATCCGCTGCCGGGTTTTAACCCGACAGCAGTGACCTGTTTGAGCGAGAATTACTCGTCTTCCAGTTCGATGTTGATACCCAGCGAACGAATCTCTTTCAACAATACGTTGAAGGATTCTGGCATGCCCGGCTCCATCTGATGGTTGCCGTCCACGATGTTTTTATACATCTTGGTACGACCGTTCACGTCATCAGACTTAACGGTGAGCATTTCCTGCAGGTAAAAAAGCTGAGGA
+
FGGGGGGGGGGGGGGGGGGGEGGGGGGGGGGGGGGGGGGGGGGGGGGGGGGGGDGGGGGG@FGGGGGGGGGGGGGGGGGGGGGGGGGGGGGGGGGGGGGGGGGGGGGGGGFGGEFFGGGGGGGFGGGGDGGGGGGGGGGGGGGGGGGGGGGGGGGGGGGGFGGGGGGGGGGEGFGGGGGFGGFFGFFGFFEFFFFFFFFFFFFFFFFF=CFFFFFFEEAACEFDB>FFFFFFFFFFBB<<BBFFFFFF;FFF?BAFF<BFFFFFFF?F:6A?B(.807BB4
@M03461:520:000000000-LPCRK:1:1101:24168:5833 2:N:0:TTGCAACG+CAGAACTG
AAACTTTAATAAATCTTTCACGGATTTGCTCCCGTCGGAGTTAGCACAATCCGCTGCCGGGTTTTAACCCGACAGCAGTGACCTGTTTGAGCGAGAATTACTCGTCTTCCAGTTCGATGTTGATACCCAGCGAACGAATCTCTTTCAACAATACGTTGAAGGATTCTGGCATGCCCGGCTCCATCTGATGGTTGCCGTCCACGATGTTTTTATACATCTTGGTACGACCGTTCACGTCATCAGACTTAACGGTGAGCATTTCCTGCATTAACTAACGCTGAGGC
+
GGGGGGGGGGGGGGGGGGGGGGGGGGGGGGGGGGGGGGGGGGGGGGGGGGGGGGGFGGGGGG:CGGGGGGGGGGGGFGGGGGGFGGGGGGGGGGGDGGGGGGGGGGGGCFGGGGGGGGGGGCFFFGGGGGGGGGGEGEFGGGGGGGGGGGGGGGGGGGGGGGGGGGFAEFGGGGGFDGGGGGFGG9ACEF>AFE2??>?>DEFFFFFFCA3;5EEFFFCEFFFFCFFB>@<6:?AFFF?2ABD???>AFFF9:<?:?AFA)<BD>BFABABFAAF>?FB:>B8(
@M03461:520:000000000-LPCRK:1:1101:13855:5847 2:N:0:TTGCAACG+CAGAACTG
AAACTTTAATAAATCTTTCACGGATTTGCTCCCGTCGGAGTTAGCACAATCCGCTGCCGGGTTTTAACCCGACAGCAGTGACCTGTTTGAGCGAGAATTACTCGTCTTCCAGCTCGATGTTGATACCCAGCGAACGAATCTCTTTCAACAATACGTTGAAGGATTCTGGCATGCCCGGCTCCATCTGATGGTTGCCGTCCACGATGTTTTTATACATCTTGGTACGACCGTTCACGTCATCAGACTTAACGGTGAGCATTTCCTGCAAAAATCTGGGCTGAGGC
+
GGGGGGGGGGGGGGGGGGGGGGGGGGGGGGGGGGGGGGGGGGGGGGGGGGGGGGGGGGGDGGGEGGGGGGGGGCEG8FGGGGGGGGGGFGGGGGGGGGGGGGGGGGGGGGGG8FGGCFGGGGGGGGGGGGGGGGGEGGGGGGGGGGGGGGGGGGGGGGGCGGFFGGGGFGGFGG@CBEGGGGFGGFFFFFGFFDFFFFFFFFFFFFFFFAFFEEFFFFFFFFFFEF0:@FF?B?A?FFF?>>D>?>DADFFF<:?BFFFAFFFFFFBF>?B0>>>AF?703<B0
@M03461:520:000000000-LPCRK:1:1101:6288:5847 2:N:0:TTGCAACG+CAGAACCG
AAACTTTAATAAATCTTTCACGGATTTGCTCCCGTCGGAGTTAGCACAATCCGCTGCCGGGTTTTAACCCGACAGCAGTGACCTGTTTGAGCGAGAATTACTCGTCTTCCAGTTCGATGTTGATACCCAGCGAACGAATCTCTTTCAACAATACGTTGAAGGATTCTGGCATGCCCGGCTCCATCTGATGGTTGCCGTCCACGATGTTTTTATACATCTTGGTACGACCGTTCACGTCATCAGACTTAACGGTGAGCATTTCCTGCAGGGCGTAAAGCTGAGGT
+
GG,CFFGGGGGGGGGGGGGGGGGGGGGGFGGGGGGGGGGGGGGGGGGGGGGGGGGGGGFGGGGGGGGGGGGGGGGGGGGGGGGGGGGGGGGGGGGGGGGGGGGGGGGGGGAEFCFGGGGD;EGGGGGGGGGGGGGGGGGGGGGGGGGGGGGGGGGGGGGGGGGGGGGGGGGGFFFGBEGGGGFGGFFGFFGFFFFFBFFFFFBFF?5CF4>FFFF=6ACFFFEEFF0>>BDFBFFFFF?FFF?F??AAB>BFF<:0:3):>2:AB??BB9?B>BF<FFF?8?0(
@M03461:520:000000000-LPCRK:1:1101:21485:5856 2:N:0:TTGCAACG+CAGAACTG
CTTTAATAAATCTTTCACGGATTTGCTCCCGTCGGAGTTAGCACAATCCGCTGCCGGGTTTTAACCCGACAGCAGTGACCTGTTTGAGCGAGAATTACTCGTCTTCCAGTTCGATGTTGATACCCAGCGAACGAATCTCTTTCAACAATACGTTGAAGGATTCTGGCATGCCCGGCTCCATCTGATGGTTGCCGTCCACGATGTTTTTATACATCTTGGTACGACCGTTCACGTCATCAGACTTAACGGTGAGCATTTCCTGCAAAATTAGGGGCTGAGGC
+
FGGGGGGGGGGGGGGGGGGGGGGGGGGGGGGGGGGGGGGGGGGGGGGGGGGGGGGGGGGGEGGGGGGGGGGGGGGGGGGGGGGGGGGGGGGGGGGGGGGGGGGGGGGGGGGGGGGGGGGGGGGGGGGGGGGGDGGGGGGGGGGGGGGGGGGGGFGGGFFGGGGGGFGGGGGGGEGGGGGFCFFFGFFGFFFFFFFFFFFEBFFAFFFFF<CFFAFFFF47CEF?FBFFFFFFFFF??D<B>??):94:BFBB??2)<>BA9<>?F53245))(419::?1(
@M03461:520:000000000-LPCRK:1:1101:25003:5870 2:N:0:TTGCAACG+CAGAACTG
AAACTTTAATAAATCTTTCACGGATTTGCTCCCGTCGGAGTTAGCACAATCCGCTGCCGGGTTTTAACCCGACAGCAGTGACCTGTTTGAGCGAGAATTACTCGTCTTCCAGTTCGATGTTGATACCCAGCGAACGAATCTCTTTCAACAATACGTTGAAGGATTCTGGCATGCCCGGCTCCATCTGATGGTTGCCGTCCACGATGTTTTTATACATCTTGGTACGACCGTTCACGTCATCAGACTTAACGGTGAGCATTTCCTGCAGCACTATCTGCTGAGGC
+
GGGGGGGGGGGGGGGGGGGGGGGGGGGGGGGGGGGGGGGGGGGGGGGGGGGGGGGGGGGGGFGEGGGGGGDEGEGGGGGGGGGGGGGGGGGGGGGGGGGGGGGGGGGGGGGGGGGGGGGFGGGFEGEGGGGGGGGGGGGGGGGGGGGFGGGGFFGGGGGGGGGDEDFCGCFGGGGGE>DGDGFGGFFGFFGFFFFFFFE==BEFFFFFFFFFFFFFAFFFFFFFEDFFFF@FFFF03:6?FAFFFFBFFFFFF?FBF<2<<BBFA??::0(3>AFFAFF:)(,,
@M03461:520:000000000-LPCRK:1:1101:12917:5890 2:N:0:TTGCAACG+CAGAACTG
AAACTTTAATAAATCTTTCACGGATTTGCTCCCGTCGGAGTTAGCACAATCCGCTGCCGGGTTTTAACCCGACAGCAGTGACCTGTTTGAGCGAGAATTACTCGTCTTCCAGTTCGATGTTGATACCCAGCGAACGAATCTCTTTCAACAATACGTTGAAGGATTCTGGCATGCCCGGCTCCATCTGATGGTTGCCGTCCACGATGTTTTTATACATCTTGGTACGACCGTTCACGTCATCAGACTTAACGGTGAGCATTTCCTGCAATGGAGGATGCTGAGGA
+
GGGGGGGGGGGGGGGGGGGGGGGGGGGGGGGGGGGGGGGGGGGGGGGGGGGGGGGGGGGGGGG>FGGGGGGGGGGGGGGGGGGGGGCFGGGGGGGGGGGGGGFEGGGGGGGGGGGGGGGGGGGGGGGGGGGGGGGGGGFGGGGGGGGGGGGGGGGGGGFFGGGGGCGGGGGGGGGGFDGGGGFGGFFGFFGFFEFFFFF>DEBBFFAAFFFFEEFFCF?ECFFEFF@@>BFF?F>B7:?FAFF?>:4><9<9::??7<<FFFDBFFFFFFF?71:>414<204)
@M03461:520:000000000-LPCRK:1:1101:7456:5891 2:N:0:TTGCAACG+CAGAACTG
AAACTTTAATAAATCTTTCACGGATTTGCTCCCGTCGGAGTTAGCACAATCCGCTGCCGGGTTTTAACCCGACAGCAGTGACCTGTTTGAGCGAGAATTACTCGTCTTCCAGTTCGATGTTGATACCCAGCGAACGAATCTCTTTCAACAATACGTTGAAGGATTCTGGCATGCCCGGCTCCATCTGATGGTTGCCGTCCACGATGTTTTTATACATCTTGGTACGACCGTTCACGTCATCAGACTTAACGGTGAGCATTTCCTGCAGGCATGCATGCTGAGGG
+
GGGGGGGGGGGGGGGGGGGGGGGGGGGGGGGGGGGGGGGGGGGGGGGGGGGGGGGGGGGGGGGCFGGGGGGGGGGGGGGGGGGGGGGGGGGGGDGGGGGGGGGGGGGGGGGGGGGGGGGGGGGGGGGGGGGGGGGGGGGGGGGGGGGGGGGGGGGGGGGFAEGFGGDGGGGGGGGFEEGDGGFFGA>FFFGFFFFFFFFFDFF28=F7FF5FEFFFFFEEFFFCCD@FFFF??FFFFF?0>42<?:AFAB?B:4334ABFAFFFFF0?B>BFFFBB9B9AB0<B
@M03461:520:000000000-LPCRK:1:1101:4209:5896 2:N:0:TTGCAACG+CAGAACTG
AAACTTTAATAAATCTTTCACGGATTTGCTCCCGTCGGAGTTAGCACAATCCGCTGCCGGGTTTTAACCCGACAGCAGTGACCTGTTTGAGCGAGAATTACTCGTCTTCCAGTTCGATGTTGATACCCAGCGAACGAATCTCTTTCAACAATACGTTGAAGGATCCTGGCATGCCCGGCTCCATCTGATGGTTGCCGTCCACGATGTTTTTATACATCTTGGTACGACCGTTCACGTCATCAGACTTAACGGTGAGCATTTCCTGCAGATCTCTGTGCTGAGGT
+
GGGGGGGGGGGGGGGGGGGGGGGGGGGGGGGGGGGGGGGGGGGGGGGGGGGGGGGGGGGGGGGEGGGGGGGGGGGGGGGGGGGGGGGGGGGGGGGGGGGGGGGGGGGGGGGGGGGGGGGGGGGGGGGGGGGGGGGGGGGGGGGGGGGGGGGGGGGGGGGGGGDGGGFGGGGGGGGGFGGGGGFGGFFGFFGFFFFFFFFFFFE@FDFFFFFAEEEFAAEFFFFFF;@F9>F<?7<68?FBFAF<B?FFFFFB::1:(5?FA><A2:?F28?FFFABABFBB(4,
@M03461:520:000000000-LPCRK:1:1101:6192:5912 2:N:0:TTGCAACG+CAGAACTG
AAACTTTAATAAATCTTTCACGGATTTGCTCCCGTCGGAGTTAGCACAATCCGCTGCCGGGTTTTAACCCGACAGCAGTGACCTGTTTGAGCGAGAATTACTCGTCTTCCAGTTCGATGTTGATACCCAGCGAACGAATCTCTTTCAACAATACGTTGAAGGATTCTGGCATGCCCGGCTCCATCTGATGGTTGCCGTCCACGATGTTTTTATACATCTTGGTACGACCGTTCACGTCATCAGACTTAACGGTGAGCATTTCCTGCAATCGGACATGCTGAGGC
+
GGGGGGGGGGGGGGGG,CFGGGGEGGGGFGFEGEGGGGGGGGGGGGGGGGGGGGGGGGGGGGGEGGGGGGGGGGGGGGGGGGGFGGGGGGGGGDGGGGGGGGGGGGGFGGGGFGGGEGGGGGGGGGGGGDFGGGGDGGGGGGGGGGGGFFFGGGGGGGFGGGGGGGFGGGFGGGGGFGGGGGFGGFFGFFGFFDDFEDE9@FD@FDAA+8585CFF+31?E*7?ED@B9@DFF?DBF:?BAA>?F:AF>9<>B<?:0<>AFF424>BAB?FF0903?>A9)40(
@M03461:520:000000000-LPCRK:1:1101:14159:5921 2:N:0:TTGCAACG+CAGAACTG
CTTTAATAAATCTTTCACGGATTTGCTCCCGTCGGAGTTAGCACAATCCGCTGCCGGGTTTTAACCCGACAGCAGTGACCTGTTTGAGCGAGAATTACTCGTCTTCCAGTTCGATGTTGATACCCAGCGAACGAATCTCTTTCAACAATACGTTGAAGGATTCTGGCATGCCCGGCTCCATCTGATGGTTTCCGTCCACGATGTTTTTATACATCTTGGTACGACCGTTCACGTCATCAGACTTCACGGTTAACATTTCCTGCTGTGCTTATGGCTGGGGG
+
CEEEFEF9EFAFGGGGGGG>6CCFFGEFGFGGGGC7FFFFDFGGGGGGGGFGGGFGEGGG7DFFGFFGGE@FGGFFAAFGGG9AEEGGGGGGGGGGGFEEFFEGFGGGGGGGG8FFEFGAG9A@,4@@8CCCGGGDGADFGGCDFG,DEGCFGGCFGGFGGCFCC@CFGGG?FEEG77?/BCFFFC6CFFA/=8@A@@5>BFFFFCAFFE?E+;7??FFEEFF?@B@1;@(5<<0045)5>)3)).<?(,(-4<)).))69)5(,)4.))))).((-((23
@M03461:520:000000000-LPCRK:1:1101:7522:5927 2:N:0:TTGCAACG+CAGAACTG
AAACTTTAATAAATCTTTCACGGATTTGCTCCCGTCGGAGTTAGCACAATCCGCTGCCGGGTTTTAACCCGACAGCAGTGACCTGTTTGAGCGAGAATTACTCGTCTTCCAGTTCGATGTTGATACCCAGCGAACGAATCTCTTTCAACAATACGTTGAAGGATTCTGGCATGCCCGGCTCCATCTGATGGTTGCCGTCCACGATGTTTTTATACATCTTGGTACGACCGTTCACGTCATCAGACTTAACGGTGAGCATTTCCTGCACCTGTAACAGCTGAGGG
+
GGGGGGGGGGGGGGGGGGGGGGGGGGGGGGGGGGGGGGGGGGGGGGGGGGGGGGGGGGGGGGGGGGGGGGGGGGGGGGGGGGGGGGGGGGGGGGGGGGGGGGGGGGGGGGGGGGGGGGGGGGGGGGGGGGGGGGGGGGGGGGGGGGGGGGFGGGGGGGGGGGGGGGGGGGGGGGGGFGGGGGFGGFFGFFFFF>DFFFEBFFA=FFFFFFFFFFFFFFFFFFEFFFF@>FFF??F?FFFFFFFFF:AFFF?BF?FFFFFFAFFFFB08?<?AD>B22:>BFFFB
@M03461:520:000000000-LPCRK:1:1101:11901:5934 2:N:0:TTGCAACG+CAGAACTG
AAACTTTAATAAATCTTTCACGGATTTGCTCCCGTCGGAGTTAGCACAATCCGCTGCCGGGTTTCAACCCGACAGCAGTGACCTGTTTGAGCGAGAATTACTCGTCTTCCAGTTCGATGTTGATACCCAGCGAACGAATCTCTTTCAACAATACGTTGAAGGATTCTGGCATGCCCGGCTCCATCTGATGGTTGCCGTCCACGATGTTTTTATACATCTTGGTACGACCGTTCACGTCATCAGACTTAACGGTTAGCATTTCCTGCAAGATGAACTGCTGAGGT
+
GGGGGGGGGGGGGGGGGGGGGGG@FGGGGGGGGGGGGGGGGGGGGGGGGGGGGGGGGGGGGGGGGGGGGGGGGGGGGGGGGGGGGGGGGGGGGGGGGGGGGGGGGGGGGGGGGGGGGGGGGGGGGGGGGGGGGGGDEGGGGGGGGGGGGGGGGGGGGGFGGGGFGGGGGGGGGGGGFGGGGGFGGFFGFFGFFFFFEFF@FBE>FDAFFF>;CE?CFF9CFF<?ED;BFFFFFFAB:<??FA??BFBFAA?F:18?FAAF2<AFFFFFF0<FA9AA2><8)4:0
@M03461:520:000000000-LPCRK:1:1101:23378:5961 2:N:0:TTGCAACG+CAGAACTG
AAACTTTAATAAATCTTTCACGGATTTGCTCCCGTCGGAGTTAGCACAATCCGCTGCCGGGTTTTAACCCGACAGCAGTGACCTGTTTGAGCGAGAATTACTCGTCTTCCAGTTCGATGTTGATACCCAGCGAACGAATCTCTTTCAACAATACGTTGAAGGATTCTGGCATGCCCGGCTCCATCTGATGGTTGCCGTCCACGATGTTTTTATACATCTTGGTACGACCGTTCACGTCATCAGACTTAACGGTGAGCATTTCCTGCAGGTGCAATAGCTGAGGC
+
G6=CCCFGGGGGGGGGGGGGGGGFCGGGGGGGGGGGGGGGGGGGGGGGGGGGGGGGGGGGGGGGGGGGGGGGGGGGGGGGGGGGGGGFGGGGGGGGEGGGGGGGGGGGGGGGGGGGGGGGGGGGGGFGGGGDGGGGGGGDGFGGGGGGGGGGGGGGGGGGGGGGGFGGGGGGGGGGFGGDGGFGGFF>FFFFFFFFFFFFFFFFFFFFFFFFFFFFFFFFFFFFE@FFBFFFF:>B7:?FF<<3:2<ABDBFF??2>>?FAFAFFB:B0::?DBB9<ABF>B<(
@M03461:520:000000000-LPCRK:1:1101:16778:5965 2:N:0:TTGCAACG+CAGAACTG
AAACTTTAATAAATCTTTCACGGATTTGCTCCCGTCGGAGTTAGCACAATCCGCTGCCGGGTTTTAACCCGACAGCAGTGACCTGTTTGAGCGAGAATTACTCGTCTTCCAGTTCGATGTTGATACCCAGCGAACGAATCTCTTTCAACAATACGTTGAAGGATTCTGGCATGCCCGGCTCCATCTGATGGTTGCCGTCCACGATGTTTTTATACATCTTGGTACGACCGTTCACGTCATCAGACTTAACGGTGAGCATTTCCTGCATGTTACGTAGCTGAGGG
+
GGGGGGGGGGGGGGGGGGGGGGGGGGGGGGGGGGGGGGGGGGGGGGGGGGGGGGGGGGGGGGGFGGGGGGGGGGGGGGGGGGGGGGGGGGGGGGGGGGGGGGGGGGGGGGGGGGGGFGGGGGGGGGGGGGGGGGGGGGGGGGGGGGGGGGGGGGGGGGGGGGGGGGGGGGGGGGGGFGGGGGAFDFFGFFGFFFFFFFFFFFF>FFFFFFFFFFF6CF4?EFFFCFFFB>@?<?F6?BFFF<><B?BFFFFFF:???<2AADFFFFBFAAFFFFFF:?FF?<03
@M03461:520:000000000-LPCRK:1:1101:17967:5970 2:N:0:TTGCAACG+CAGAACTG
AAACTTTAATAAATCTTTCACGGATTTGCTCCCGTCGGAGTTAGCACAATCCGCTGCCGGGTTTTAACCCGACAGCAGTGACCTGTTTGAGCGAGAATTACTCGTCTTCCAGTTCGATGTTGATACCCAGCGAACGAATCTCTTTCAACAATACGTTGAAGGATTCTGGCATGCCCGGCTCCATCTGATGGTTGCCGTCCACGATGTTTTTATACATCTTGGTACGACCGTTCACGTCATCAGACTTAACGGTGAGCATTTCCTGCACAAGGGCCGGCTGAGGG
+
GGGGGGGGGGGGGGGGGGGGGGGGGGGGGGGGGGGGGGGGGGGGGGGGGGGGGGGGGGGGGGGGGGGGGGGGGGGGGGGGGGGGGGGGGGGGGGGGGGGGGGGGGGGGGGGGGGGGGGGGGGGGGGGGGGGG7EGGGGGGGGGGGGGGGGGGGGGGGGGGGGGGGGGGGGGGGGGGDEGGGGFGGFFGFFGFFFFFFFFFFFFBFFFFFFFFEFFAFFFFFFEEFFFFBFFFBFFFFFFFFB<?FFFFFFFFFFFFFFFFFFFF<B72<7?6:B?>FBFF?21-
@M03461:520:000000000-LPCRK:1:1101:23191:5982 2:N:0:TTGCAACG+CAGAACTG
AAACTTTAATAAATCTTTCACGGATTTGCTCCCGTCGGAGTTAGCACAATCCGCTGCCGGGTTTTAACCCGACAGCAGTGACCTGTTTGAGCGAGAATTACTCGTCTTCCAGTTCGATGTTGATACCCAGCGAACGAATCTCTTTCAACAATACGTTGAAGGATTCTGGCATGCCCGGCTCCATCTGATGGTTGCCGTCCACGATGTTTTTATACATCTTGGTACGACCGTTCACGTCATCAGACTTAACGGTGAGCATTTCCTGCAGTTAAACCCGCTGAGGT
+
G6=CCCFGGGGGGGFGGGGGGGGE>FGGGGGGGGGGGGGGGGGGGGGGGGGGGGGEGGGGGFEGGGFFFGGGGGGGGGGGGGGGGFGGGGGGGGGGGGGGGGGGFGGGGGGGFGGGFGEGGGGGGGGGGGGGDGGGGGGEGFGGGGGGG?FGGGGGGGCGGGGEGGGGGGGGFGGEDEDGGGFGGFFCFFGFFFFADDFFFFFFFFFFFFFF??CFFFFFEFFCFF;6>FFFBFF<<?B<AA>?FBAB9AF>?:?BFF?DFFBFFBBFDFF)44(89>,(,34(
@M03461:520:000000000-LPCRK:1:1101:3758:5997 2:N:0:TTGCAACG+CAGAACTG
CTTTAATAAATCTTTCACGGATTTGCTCCCGTCGGAGTTAGCACAATCCGCTGCCGGGTTTTAACCCGACAGCAGTGAACTGTTTGAGCGAGAATTACTCGTCTTCCAGTTCGATGTTGATACCCAGCGAACGAATCTCTTTCAACAATACGTTGAAGGATTCTGGCATGCCCGGCTCCATCTGATGGTTGCCGTCCACGATGTTTTTATACATCTTGGTACGACCGTTCACGTCATCAGACTTAACGGTGAGCATTTCCTGCACACAGAACCGCTGAGGC
+
FDEEGGGGGGFGGGGGGGGGGGD9FFGFGGGGGGEGGGCFGFGGGGFFGGGGGGGGGG@F:@FFFAFGGGGGGGGGGGFGGGGGGGGGGGGGGGGGGGGGGFDFDAFFGFGGGG9FFGGGGGG>FEGGGGGGGGGGCFGGGGGGGGGG8FFGFCGGCGGGGFGCFCFF7EG<FAEGGGGFGGFF>AFFFFFDFFFFFFFFFF387+;A56?CF6+).<FEE?@@F@6??FB<?1(44<>4778255<BB:?1?B24.66<AFFFFA66(34:,((4692((
@M03461:520:000000000-LPCRK:1:1101:25470:6005 2:N:0:TTGCAACG+CAGAACTG
AAACTTTAATAAATCTTTCACGGATTTGCTCCCGTCGGAGTTAGCACAATCCGCTGCCGGGTTTTAACCCGACAGCAGTGACCTGTTTGAGCGAGAATTACTCGTCTTCCAGTTCGATGTTGATACCCAGCGAACGAATCTCTTTCAACAATACGTTGAAGGATTCTGGCATGCCCGGCTCCATCTGATGGTTGCCGTCCACGATGTTTTTATACATCTTGGTACGACCGTTCACGTCATCAGACTTAACGGTGAGCATTTCCTGCAGTTACTGGTGCTGAGGG
+
GGGGGGGGGGGGGGGGGGGGGGG7FFGGGGGGGGGGGGGGGGGGGGGGGGGGGGGGGGGGGGGEGGGGGGGGGGGGFGGGGGGGGGGGGGGGGGGGGGGGGGGGGGGGGGGGGGGG?FGGGFGGGG@EFGGGGGGGDGGGGGFGGGGGGGGGGGGGGGGFGGCGGGGGGGGGGGFGFGGGGGFGGFFFFFGFFFFFFFFF>FE268ACFFF5CCCF8CFFFFFFFF?FFBFFFFF0::?7>BFF??A>FF?FF<?FFFBFFADAFF:24<A<<A?>(9<<46??
@M03461:520:000000000-LPCRK:1:1101:22675:6020 2:N:0:TTGCAACG+CAGAACTG
AAACTTTAATAAATCTTTCACGGATTTGCTCCCGTCGGAGTTAGCACAATCCGCTGCCGGGTTTTAACCCGACAGCAGTGACCTGTTTGAGCGAGAATTACTCGTCTTCCAGTTCGATGTTGATACCCAGCGAACGAATCTCTTTCAACAATACGTTGAAGGATTCTGGCATGCCCGGCTCCATCTGATGGTTGCCGTCCACGATGTTTTTATACATCTTGGTACGACCGTTCACGTCATCAGACTTAACGGTGAGCATTTCCTGCAGGGAGTGGGGCTGAGGG
+
G;=CCCFGGGGGGGGGGGGGGGE@8CFGGGGGGGGGGGGGGGGGGGGGGGGGGGGGGGGGGGGEGGGGGGGGGGGGGGGGGGGGGGGGGGGGGGGGGGGGGGGGGGGGGGGGGGGGFGGGGGGGGGGGGGGGGGGGGGGGGGGGGGGGGGGGGGGGGGGGGGGFFGGGGGGGGGGGFGGGGGFGGFFGFFGFFEFFFFFFFFFFFDFFFFFFFEFFFFFEFAEFEFD@>>FFF?AF?F:?AAB<B?BA26:;:2:?FF<ABB>DF?FFFFF<??F:>B;3(4<?
@M03461:520:000000000-LPCRK:1:1101:17278:6020 2:N:0:TTGCAACG+CAGAACTG
AAACTTTAATAAATCTTTCACGGATTTGCTCCCGTCGGAGTTAGCACAATCCGCTGCCGGGTTTTAACCCGACAGCAGTGACCTGTTTGAGCGAGAATTACTCGTCTTCCAGTTCGATGTTGATACCCAGCGAACGAATCTCTTTCAACAATACGTTGAAGGATTCTGGCATGCCCGGCTCCATCTGATGGTTGCCGTCCACGATGTTTTTATACATCTTGGTACGACCGTTCACGTCATCAGACTTAACGGTGAGCATTTCCTGCAGTAATTTAAGCTGAGGC
+
GGGGGGGGGGGGGGGGGGGGGGGGGGGGGGGGGGGGGGGGGGGGGGGGGGGGGGGGGGGGGGGEGGGGGGGGGGGGGGGGGGGGGGGGGGGGGGGGGGGGGGGGGGGGGGGGGGGGGGGGGGGGGGGGGGGGGGGGGGGGGGGGGGGGGGGGGGGGGGGGGGGGGGGG;EGGGGGGFGGGGGFGGFFGFFCFFFFFFFFFFFFFFFFFFFFFFEF==FEFFAEFF?899@FFFFFFFFB?BF?)4:B9AFB>61<((-<A4AF<BB?(4:4<95:5<497,4:(
@M03461:520:000000000-LPCRK:1:1101:14802:6049 2:N:0:TTGCAACG+CAGAACTG
CTTTAATAAATCTTTCACGGATTTGCTCCCGTCGGAGTTAGCACAATCCGCTGCCGGGTTTTAACCCGACAGCAGTGACCTGTTTGAGCGAGAATTACTCGTCTTCCAGTTCGATGTTGATACCCAGCGAACGAATCTCTTTCAACAATACGTTGAAGGATTCTGGCATGCCCGGCTCCATCTGATGGTTGCCGTCCACGATGTTTTTATACATCTTGGTACGACCGTTCACGTCATCAGACTTAACGGTGAGCATTTCCTGCAACCTTACGAGCTGAGTA
+
FGGGGGGGGGGGGGGGGGGGBEGGCGGGGGGGGGGGGGGGGGGGGGGGGGGGGGGGGGGGGGGGGGGGGGGGGGGGGGGGGGGGGGGGGGGGGGGGGGGGGGGGGGGGGGGGGGGGGGGGGGGGGGGGGGGGGGGGGGGGGGGGGGGGGGGGGGGGGGGGGGGGGFFGGGGGGFEGGGGFGGFAGFF;AFFFFFFFFFFFBFFFFFFFFEEFFFFFFFFFFEF1@FFFFFFF?FFF<AF?F?FFAFFFFF08:?FFFBD>AFFFFFFFFFFF??;BFFF-)
@M03461:520:000000000-LPCRK:1:1101:19564:6053 2:N:0:TTGCAACG+CAGAACTG
AAACTTTAATAAATCTTTCACGGATTTGCTCCCGTCGGAGTTAGCACAATCCGCTGCCGGGTTTTAACCCGACAGCAGTGACCTGTTTGAGCGAGAATTACTCGTCTTCCAGTTCGATGTTGATACCCAGCGAACGAATCTCTTTCAACAATACGTTGAAGGATTCTGGCATGCCCGGCTCCATCTGATGGTTGCCGTCCACGATGTTTTTATACATCTTGGTACGACCGTTCACGTCATCAGACTTAACGGTGAGCATTTCCTGCAAAATCCCTAGCTGAGGG
+
GGGGGGGGGGGGGGGGGGGGGGGEGGGGGGGGGGGGGGGGGGGGGGGGGGGGGGGGGGGGGGGCGGGGGGGGGGGGGGGGGGGGGGGGGGGGGGGGGGGGGGGGGGGGGGGGGGGGGGGGGGGGGGGGGGGGGGGGDEGGGGGGGGGGFGGGGGGGGGGGGGFGDFGGFGGGGDCGBGGGGGFGGFFGFFGFFFFFFFFFFFF=A<FFFFFFFFEFFFFFFFFFFF@FFFFFFFFFFFFFFDFFFFFF<ABB?<(37AFFAFF<<?FBA(8:(:?A:BFF<4?B
@M03461:520:000000000-LPCRK:1:1101:17774:6058 2:N:0:TTGCAACG+TAGAACTG
AAACTTTAATAAATCTTTCACGGATTTGCTCCCGTCGGAGTTAGCACAATCCGCTGCCGGGTTTTAACCCGACAGCAGTGACCTGTTTGAGCGAGAATTACTCGTCTTCCAGTTCGATGTTGATACCCAGCGAACGAATCTCTTTCAACAATACGTTGAAGGATTCTGGCATGCCCGGCTCCATCTGATGGTTGCCGTCCACGATGTTTTTATACATCTTGGTACGACCGTTCACGTCATCAGACTTAACGGTGAGCATTTCCTGCATGCCCTGACGCTGAGGG
+
GGGGGGGGGGGGGGGGGGGGGGGGGGGGGGGGGGGGGGGGGGGGGGGGGGGGGGGGGGGGGGGGGGGGGGGGGGGGGGGGGGGGGGGGGGGGGGGGGGGGGGGGGGGGGGGGGGGGGGGGGGGGGGGGGGGGGGGGDGGGGGGGGGGGGGGGFGGGGCGGGGGGGGGGGGGGGGGGFGGGGGFGGFFGFFGFFFFFFFFFFFF@FFFFFFFFFFFFFFFFFAFFFD?9>FFFFFAFFBBBFA>?F?FFFFFF0(3,(54:6<<<A??F9>8?FFFF<F??(4::
@M03461:520:000000000-LPCRK:1:1101:16356:6058 2:N:0:TTGCAACG+CAGAACTG
CTTTAATAAATCTTTCACGGATTTGCTCCCGTCGGAGTTAGCACAATCCGCTGCCGGGTTTTAACCCGACAGCAGTGACCTGTTTGAGCGAGAATTACTCGTCTTCCAGTTCGATGTTGATACCCAGCGAACGAATCTCTTTCAACAATACGTTGAAGGATTCTGGCATGCCCGGCTCCATCTGATGGTTGCCGTCCACGATGTTTTTATACATCTTGGTACGACCGTTCACGTCATCAGACTTAACGGTGAGCATTTCCTGCATTCCCTCACGCTGACGC
+
FFGGGGGGGGGGGGGGGGGG@FGGGGGGFDGGGGGGGGGGGGGGGGGGCFGGGGDFGGGG>FGGGGFGGCFEGGGGFGFGFGGGGGAFDGGGGEAGGGGGGGGGGGGGGFGGGGGGGGGGGGG@FGFFCCEEGGGGGGGGGGGD=F?GGGGGEGGFGGGDCCDGGGGFGGGFGEGGCGGFDGFFGFFGFFFFFFFBBFFB@A6;FFA>F37EFAC95.;36C??B9B<13>D0:<114-<?2)<A)-4(44(38A?F).:<AB(<AAA?60(3::6(-(-,
@M03461:520:000000000-LPCRK:1:1101:5467:6060 2:N:0:TTGCAACG+CAGAACTG
AAACTTTAATAAATCTTTCACGGATTTGCTCCCGTCGGAGTTAGCACAATCCGCTGCCGGGTTTTAACCCGACAGCAGTGACCTGTTTGAGCGAGAATTACTCGTCTTCCAGTTCGATGTTGATACCCAGCGAACGAATCTCTTTCAACAATACGTTGAAGGATTCTGGCATGCCCGGCTCCATCTGATGGTTGCCGTCCACGATGTTTTTATACATCTTGGTACGACCGTTCACGTCATCAGACTTAACGGTGAGCATTTCCTGCAGAAGGCCAAGCTGAGGG
+
GGGGGGGGGGGGGGGGGGGGGGG7FGGGGGGGGGGGGGGGGGGGGGGGGGGGGGGGGGGGGGGGGGGGGGGGGGGGGGGGGGGGGGGGGGGGGGGGGGGGGGGGGGGGGGGGGGGGGGGGGGGGGGGGGGGGGGGGGGGGGGGGGGGGGGGCAGGGGGGGGGGGGGGGGGGGFGFGFGGGGGFGGFFGFFGFFFFFFFFFFFFFFFFFFFFFE??AAFFEFFFEF;<FFF;BF?FFFF?F<<?223<AAA?930:??F?<BFFBB?:FDBBFBFFF(3)54:??
@M03461:520:000000000-LPCRK:1:1101:13804:6060 2:N:0:TTGCAACG+CAGAACTG
AAACTTTAATAAACCTTTCACGGATTTGCTCCCGTCGGAGTTAGCACAATCCGCTGCCGGGTTTTAACCCGACAGCAGTGACCTGTTTGAGCGAGAATTACTCGTCTTCCAGTTCGATGTTGATACCCAGCGAACGAATCTCTTTCAACAATACGTTGAAGGATTCTGGCATGCCCGGCTCCATCTGATGGTTGCCGTCCACGATGTTTTTATACATCTTGGTACGACCGTTCACGTCATCAGACTTAACGGTGAGCATTTCCTGCATTGCCAGAGGCTGAGGA
+
GGGGGGGGGGGGGGGGGGGGGGGCGGGGGGGGGGGGGGGGGGGGGGGGGGGGGGGGGGGGGGGGGGGGGGGGGGGGGGGGGGGGGGGGGGGGGGGGGGGGGGGGGGGGGGGGGGGGGGGGGGGGGGGGGGGGGGGGGGGGGGGGGGGGGGGGGGGGGGGGGGGGGGGGGGGGGGGGFGGDGGFGGFFGFFGFFEFFFFFFFFE>FFFFFFFFEFECAFFFFFFFFF<BFFFFFFF?BFBFFFFBFFAFAF:BFBF??AFFFFFBFFF>A?BFF>?66?<FBF:)
@M03461:520:000000000-LPCRK:1:1101:9751:6095 2:N:0:TTGCAACG+CAGAACTG
AAACTTTAATAAATCTTTCACGGATTTGCTCCCGTCGGAGTTAGCACAATCCGCTGCCGGGTTTTAACCCGACAGCAGTGACCTGTTTGAGCGAGAATTACTCGTCTTCCAGTTCGATGTTGATACCCAGCGAACGAATCTCTTTCAACAATACGTTGAAGGATTCTGGCATGCCCGGCTCCATCTGATGGTTGCCGTCCACGATGTTTTTATACATCTTGGTACGACCGTTCACGTCATCAGACTTAACGGTGAGCATTTCCTGCAGAGTGAAAGGCTGAGGG
+
FGGGGGGGGGGGGGGGGGGGGGGGGGFFFGGGGGGGGGGGGGGGGFGGGGGFGGGGGGGGGGGDGGGGGGGGGGGGGGGFGGGGGGGGGGGGGGGGGGGGGGGGGGGGGFGGEFGGGGGGGGGFFFGFFFGGGGGGGGGGGGGGGGGGGGFGGGGGGFGGGEGGGGGGGGGGGGFGFGGDGGFGGFFGFFFFFEFFF@FBDEF>FDFFFFFFFFFFCFEFF4;EFFDFF@?BF26?B<?0:4<)4?AF2AB0:(4<BB>AAFFA<38?2:)).<4>0176,13(
@M03461:520:000000000-LPCRK:1:1101:20565:6116 2:N:0:TTGCAACG+CAGAACTG
AAACTTTAATAAATCTTTCACGGATTTGCTCCCGTCGGAGTTAGCACAATCCGCTGCCGGGTTTTAACCCGACAGCAGTGACCTGTTTGAGCGAGAATTACTCGTCTTCCAGTTCGATGTTGATACCCAGCGAACGAATCTCTTTCAACAATACGTTGAAGGATTCTGGCATGCCCGGCTCCATCTGATGGTTGCCGTCCACGATGTTTTTATACATCTTGGTACGACCGTTCACGTCATCAGACTTAACGGTGAGCATTTCCTGCAATACCCACGGCTGAGGC
+
GGGGGGGGGGGGGGGGGGGGGGGGGGGGGGGGGGGGGGGGGGGGGGGGGGGGGGGGGGGGGGGGGGGGFGGGGGGGGGGGGGGGGGGGGGGGGGGGGGGGGGGGGGGGGGGGGGGGFFGGGGGGGGGGGGGGGGGDEGGGGGGGGGGGGGGGGGGGGGFGGGGGGGGGFGGGFEGGFGGGGGFGGFFGFFGFFFFFFFFFFFD@FFFF7AFFFFFFFFFFFAEFCFDF>>DFFFFFFFFFFAD?DFBFBFFFFBF:B<>ADFA<DBFABA?FFFBFB>>B<?:(
@M03461:520:000000000-LPCRK:1:1101:6791:6117 2:N:0:TTGCAACG+CAGAACTG
AAACTTTAATAAATCTTTCACGGATTTGCTCCCGTCGGAGTTAGCACAATCCGCTGCCGGGTTTTAACCCGACAGCAGTGACCTGTTTGAGCGAGAATTACTCGTCTTCCAGTTCGATGTTGATACCCAGCGAACGAATCTCTTTCAACAATACGTTGAAGGATTCTGGCATGCCCGGCTCCATCTGATGGTTGCCGTCCACGATGTTTTTATACATCTTGGTACGACCGTTCACGTCATCAGACTTAACGGTGAGCATTTCCTGCATGCACTACCGCTGAGGG
+
GGGGGGGGGGGGGGGGGGGGGGGGGGGGGFGFGGGGGGGGGGGGGGGGGGGGGGGGGFGGFFGGGGGGGGGGGGGGGGGGGGGGGGGGGGGGGGGGGGGGGGGGGGGGGGGGFGGGFFGGGGGGGGGGGGGGGGGGGGGGGGGGGGGGGGGGGGGGGGGGGGFFGGGGGGGGGGGGFGG;?DFGGFFFFFGFFFFFFFFFDEF>FFFFFFFFCECFFFEEFFEEE@;BBB@FB04:<<BFF<BBB?FAFFFFFFF?FFFABB9AFFFF<:28A3::19((36?6
@M03461:520:000000000-LPCRK:1:1101:21113:6121 2:N:0:TTGCAACG+CAGAACTG
AAACTTTAATAAATCTTTCACGGATTTGCTCCCGTCGGAGTTAGCACAATCCGCTGCCGGGTTTTAACCCGACAGCAGTGACCTGTTTGAGCGAGAATTACTCGTCTTCCAGTTCGATGTTGATACCCAGCGAACGAATCTCTTTCAACAATACGTTGAAGGATTCTGGCATGCCCGGCTCCATCTGATGGTTGCCGTCCACGATGTTTTTATACATCTTGGTACGACCGTTCACGTCATCAGACTTAACGGTGAGCATTTCCTGCATTGCGCGTATCTGAGGT
+
GGFFGFGGGGGGFGGGGGGGGGG@F7<EFG9FFGGGGEEGGGGGGGGGGFGGGGGEGGGEGEG@FFDEAFFCGEGGGGGGGFFFFEFGG9=<C:F:FFFGGFGGFEGGGGGGAFGGCEEEGFGGFGDF9DCCGGGGGEFEGGGGGGGGGFGGGGGGFFGGGG6EFCCGFF6:FG?F59D77?ACGFCDFBD?655B?@BF9*)8?2A=@FA:?EFF=@?<5=AC<7(..3?<07<<<1?(-62).2)4))(1-(814)54<>FDFB()67:36>(-(.).))4(
@M03461:520:000000000-LPCRK:1:1101:14330:6123 2:N:0:TTGCAACG+CAGAACTG
CTTTAATAAATCTTTCACGGATTTGCTCCCGTCGGAGTTAGCACAATCCGCTGCCGGGTTTTAACCCGACAGCAGTGACCTGTTTGAGCGAGAATTACTCGTCTTCCAGTTCGATGTTGATACCCAGCGAACGAATCTCTTTCAACAATACGTTGAAGGATTCTGGCATGCCCGGCTCCATCTGATGGTTGCCGTCCACGATGTTTTTATACATCTTGGTACGACCGTTCACGTCATCAGACTTAACGGTGAGCATTTCCTGCAAATGTTAATGCTGAGGG
+
FGGGGGGGGGGGGGGGGGGG@FGGFGGGGGGGGGGGGGGGGGGGGGGGGGGGGGGGGGGGDGGGGGGGGGGGGGGGGGGGGGGGGGGGGGGGGGGGGGGGGGGGGGGGGGGGGGGGGGGGGGGGGGGGGGGGGGGGGGGGGGGGGGFGGGGGGGGGGGGGGGGGGGGGGGGGGFGGGGGFGGFFGFFGFFFFFFFFFFEFFFFFFFFFFF?CAFFFFFFEFEF<B@FFFFFAFFFF:A<<?D:BF29?FF0?FFBFFAFF<A7075<AA<<A>9<9A>0((
@M03461:520:000000000-LPCRK:1:1101:12607:6127 2:N:0:TTGCAACG+CAGAACTG
AAACTTTAATAAATCTTTCACGGATTTGCTCCCGTCGGAGTTAGCACAATCCGCTGCCGGGTTTTAACCCGACAGCAGTGACCTGTTTGAGCGAGAATTACTCGTCTTCCAGTTCGATGTTGATACCCAGCGAACGAATCTCTTTCAACAATACGTTGAAGGATTCTGGCATGCCCGGCTCCATCTGATGGTTGCCGTCCACGATGTTTTTATACATCTTGGTACGACCGTTCACGTCATCAGACTTAACGGTGAGCATTTCCTGCAGTATTGCTTGCTGAGGG
+
GGGGGGGGGGGGGGGGGGGGGGG7FGGGGGGGGGGGGGGGGGGGFGGGGGGGGGGGGGGGGFGGGGGGGGGGGDGGGGGFFFGGGGGGGGGGGGGGGGFGGGGGGGGGGGGGGFGGGGGGGGGGGGGGGGGGGGGGGGGGGGGGGGGGGGGCCFGGGGGGGGGGGGGGGGGGGG9EECGGGGFGGFFGFFGFFFFFDFFFDFFFFFAAFFFFFFFF=FE?EFAEFDFBBFFFFFFFFFB<AAF?BF24AA?>??B602<>DFFD<?0:)6<)-6)6<?A<>?:,
@M03461:520:000000000-LPCRK:1:1101:22260:6136 2:N:0:TTGCAACG+CAGAACTG
AAACTTTAATAAATCTTTCACGGATTTGCTCCCGTCGGAGTTAGCACAATCCGCTGCCGGGTTTTAACCCGACAGCAGTGACCTGTTTGAGCGAGAATTACTCGTCTTCCAGTTCGATGTTGATACCCAGCGAACGAATCTCTTTCAACAATACGTTGAAGGATTCTGGCATGCCCGGCTCCATCTGATGGTTGCCGTCCACGATGTTTTTATACATCTTGTTACGACCGTTCACGTCATCAGACTTAACGGTGAGCATTTCCTGCACAGACCTCTGCTGAGGT
+
G6=CCFFGGGGGGGGGGGGGGGG@6BFGFGGFGGGGGGGGGGGGGGGGGGGGGGGGGGGGGGGGGGGGGGGGGFGGGGGFGGGGGGGGGGGGGGGGGGGGGGGGGGGGGGGGGGGGGGGGGGGGGGGGGGGGGEGGGGGGGGGGGGGGG?FGGFGGGGDGGG6EFFGGGGGGGGFGFGDDG4AGGFFFFFCFFFDF;@FFFEF>FFAF6AFFFC?6AF?CE+).9@?>>@FFFFB6(3?FF)3)57BDFFF(4<?:?FFFFA>AA:139((4,5???72)-3((
@M03461:520:000000000-LPCRK:1:1101:5997:6139 2:N:0:TTGCAACG+CAGAACTG
AAACTTTAATAAATCTTTCACGGATTTGCTCCCGTCGGAGTTAGCACAATCCGCTGCCGGGTTTTAACCCGACAGCAGTGACCTGTTTGAGCGAGAATTACTCGTCTTCCAGTTCGATGTTGATACCCAGCGAACGAATCTCTTTCAACAATACGTTGAAGGATTCTGGCATGCCCGGCTCCATCTGATGGTTGCCGTCCACGATGTTTTTATACATCTTGGTACGACCGTTCACGTCATCAGACTTAACGGTGAGCATTTCCTGCACTATTGCTCGCTGAGGC
+
GGCDF9FGAEAFEFGGGGGGGGG+FGFFGGAEFGGBFEEGGGEFGGGGGGGGGGGGCFGGGEG7FFDFDFGCG7CFD8AFGGDCFCDG8AD=FGGECE?FGGGGGEFGGGGG=FC@:EFGGGGGGG8FFFCECEGCEGGGFGGGGGGGGGGGGC?DFGGGGCCG7?EC9C>EGFCG97C7CD>@F689FF7AC5(??DF@@EEFFFFC+8FAEEEFFFFFFF8CE;<66;?:3:A:BBFFFBFFFF2A<A?(42(4?A>2:AAFF7((.)6)4<))42066:?0
@M03461:520:000000000-LPCRK:1:1101:11523:6139 2:N:0:TTGCAACG+CAGAACTG
AAACTTTAATAAATCTTTCACGGATTTGCTCCCGTCGGAGTTAGCACAATCCGCTGCCGGGTTTTAACCCGACAGCAGTGACCTGTTTGAGCGAGAATTACTCGTCTTCCAGTTCGATGTTGATACCCAGCGAACGAATCTCTTTCAACAATACGTTGAAGGATTCTGGCATGCCCGGCTCCATCTGATGGTTGCCGTCCACGATGTTTTTATACATCTTGGTACGACCGTTCACGTCATCAGACTTAACGGTGAGCATTTCCTGCAGGGGAACCAGCTGAGGC
+
GGGGGGGGGGGGGGGGGGGGGGGEGGGGGGGGGGGGGGGGGGGGGGGGGGGGGGGGGGGGGGGGGGGGGGGGGGGGGGGGGGGGGGGGGGGGGEGGGGGGGGGGGGGGGGGGGGGGGGGGGGGGGGGGGGGGGGGGGGGGGGGGGGGGGGGGFGGGGGFDGGGGGGGGGGGGCGGGFEGGGGFGGFFGFFCFFEFFFFFFFFFFFDFFFFFFCEFFFFFE?FEFFFFFFFFFF:>BB::?BA2))4<BABFF61:BFFFFFFFB42:>BBB>?BFF?<0(,3:,
@M03461:520:000000000-LPCRK:1:1101:16383:6142 2:N:0:TTGCAACG+CAGAACTG
CTTTAATAAATCTTTCACGGATTTGCTCCCGTCGGAGTTAGCACAATCCGCTGCCGGGTTTTAACCCGACAGCAGTGACCTGTTTGAGCGAGAATTACTCGTCAGCGATGAGATCGGAAGAGCGTCGTGTAGGGAAAGAGTGTTGCAGTTCTGGTGTAGATCTCGGTGGTCGCCGTATCATTAAAAAAAAAAAACAAAATAGTACAGCATGCTGTGCAGTGAACATGAATACAATCACAGAGGCGATCGCTTAGTGAGAGGATCATCTAGCACAGTCTTAA
+
EGGGGGGGGGGGGGGGGGGGFGGGGGGGGGGGGGGGGGGGGGGGGGGGGGGGGGGGGGGGCGGGGGGGGGGGGGGGGGGGGGGGGGGGGGGGGGGGGGGGGGGGGGGGGGGGGGGGGGGGGGGGGGGGGGGGGGGGGGGGGGGGGGGGFFGGGGFGGGGCGGGFGGCGGGEE9BGDDGCACFFFF@ADA>D;).()((.*)*)/***).)))***,).1-(.6)).())))))).,).))((((,-(-(-((()).)..,((((()))---))((.,))-)
@M03461:520:000000000-LPCRK:1:1101:12899:6145 2:N:0:TTGTAACG+CAGAACTG
AAACTTTAATAAATCTTTCACGGATTTGCTCCCGTCGGAGTTAGCACAAACCGCTGCCGGGTTTTAACCCGACAGCAGTGACCTGTTTGAGCGAGAATTACTCGTCTTCCAGTTCGATGTTGATACCCAGCGAACGAATCTCTTTCAACAATACGTTGAAGGATTCTGGCATGCCCGGCTCCATCTGATGGTTGCCGTCCACGATGTTTTTATACATCTTGGTACGACCGTTCACGTCATCAGACTTAACGGTGAGCATTTCCTGCAGGGAGATCAGCTGAGGG
+
GGGGGGGGGGGGGGGGGGGGGGG7FGGGGGGGGGGGGGGGGGGGGGGGGGGGGGGGGGGGGGGGGGGGGGGGGGGGGGGGGGGGGGDGGGGGGGGGGGGGGGGGGGGGGGGGGGGGGGGGGGGGGGGGGGGGGGGGGGGGGGGGGGGGGGGGGGGGGGGGGG:FGGGGGGGGGFFGFGGGGGFGGFFGFFFFFBFFFFFFFFFFFFFCF4AAEFFFFFFEEFAEFD<FFF63:4A::<62<A>BFFAAFFFF:?<?FBFDFFF9)(,439:?0:>?B?A:)30(
@M03461:520:000000000-LPCRK:1:1101:9515:6156 2:N:0:TTGCAACG+CAGAACTG
AAACTTTAATAAATCTTTCACGGATTTGCTCCCGTCGGAGTTAGCACAATCCGCTGCCGGGTTTTAACCCGACAGCAGTGACCTGTTTGAGCGAGAATTACTCGTCTTCCAGTTCGATGTTGATACCCAGCGAACGAATCTCTTTCAACAATACGTTGAAGGATTCTGGCATGCCCGGCTCCATCTGATGGTTGCCGTCCACGATGTTTTTATACATCTTGGTACGACCGTTCACGTCATCAGACTTAACGGTGAGCATTTCCTGCAACTCCATAAGCTGAGGA
+
GGGGGGGGGGGGGGGGGGGGGGGGGGGGGGGGGGGGGGGGGGGGGGGGGGGGGGGGGGGGGGGGGGGGGGGGGGGGGGGGGGGGGGGGGGGGGGGGGGGGGGGGGGGGGGGGGGGGGGGGGGGGGGFGGGCGGGGGGGGGGGGGGGGGGGGGGGGGGGGCE?FGGGGGGGGGGGGGFGGGGGFGGFFGFFGFFFFFFFFFFFFFFFFFFFFFFEFFCFFFFFFFFF6@@@FFFFFFB?B?B>FFBFFAFAB>?126>22>AFFFFBFFF7A?FFBBBFFD7::)
@M03461:520:000000000-LPCRK:1:1101:21915:6166 2:N:0:TTGCAACG+CAGAACTG
AAACTTTAATAAATCTTTCACGGATTTGCTCCCGTCGGAGTTAGCACAATCCGCTGCCGGGTTTTAACCCGACAGCAGTGACCTGTTTGAGCGAGAATTACTCGTCTTCCAGTTCGATGTTGATACCCAGCGAACGAATCTCTTTCAACAATACGTTGAAGGATTCTGGCATGCCCGGCTCCATCTGATGGTTGCCGTCCACGATGTTTTTATACATCTTGGTACGACCGTTCACGTCATCAGACTTAACGGTGAGCATTTCCTGCATTCAATATTGCTGAGGG
+
G;==CCFGGGGGGGGGGGGGGGG@@FFGGGAFCFFFGGGGGGGGGGGGGGGGGGGGGGGGGGGGGGGGGFGGGGGGGGGGGGGGGGGGGGGGGGDGGGGGGGGGGGGGGGGGGGGGGGGGGGGGGGGGGGGGGGGGGGGGGGGGGGGGGFGGFGGGGGGGGGGGGGGGGGGGGGFGFGGGGGFGGFFGFF4FFBFFFFFFFFFFFFFFFFFFFFCACFFFFFF?ED?FFB??:?FFB<BFA<>?BBF<9A6BF:?<B2<ABFAB<?FFFF<A2)6AAFA><BF?
@M03461:520:000000000-LPCRK:1:1101:9479:6169 2:N:0:TTGCAACG+CAGAACTG
AAACTTTAATAAATCTTTCACGGATTTGCTCCCGTCGGAGTTAGCACAATCCGCTGCCGGGTTTTAACCCGACAGCAGTGACCTGTTTGAGCGAGAATTACTCGTCTTCCAGTTCGATGTTGATACCCAGCGAACGAATCTCTTTCAACAATACGTTGAAGGATTCTGGCATGCCCGGCTCCATCTGATGGTTGCCGTCCACGATGTTTTTATACATCTTGGTACGACCGTTCACGTCATCAGACTTAACGGTGAGCATTTCCTGCATACTCGTTCGCTGAGGG
+
GGGGGGGGGGGGGGGGGGGGGGGFGGFFGGGGGGGGGGGGGGGGGGGGGGGGGGGGGGGGGGGGGGGGGGGGGGGGGGGGGGGGGGGGGGGGGGGGGGGGGGGGGGGGGGGGGGGGGGGGGGGGGGGGGGGGGGGGGGGGGGGGGGGGGGGGGGGGGGDGGGGGGGGGGGGGGGGGFEGGGGFGGFFGFFGFFFFFFFFFFFFFF?AFFFFFFFFFFFFFEFFFFFD9@BFF?24:?FFFFFFF??<BFBFFF?<BFFFFF9<ABB?FF?)8:?,:<>F?91:(
@M03461:520:000000000-LPCRK:1:1101:10687:6175 2:N:0:TTGCAACG+CAGAACTG
AAACTTTAATAAATCTTTCACGGATTTGCTCCCGTCGGAGTTAGCACAATCCGCTGCCGGGTTTTAACCCGACAGCAGTGACCTGTTTGAGCGAGAATTACTCGTCTTCCAGTTCGATGTTGATACCCAGCGAACGAATCTCTTTCAACAATACGTTGAAGGATTCTGGCATGCCCGGCTCCATCTGATGGTTGCCGTCCACGATGTTTTTATACATCTTGGTACGACCGTTCACGTCATCAGACTTAACGGTGAGCATTTCCTGCACAGAATCTGGCTGAGGG
+
GGGGGGGGGGGGGGGGGGGGGGGFGGFGGGGGGGGGGGGGGGGGGGGGGGGGGGGGGGGGGGGGGGGGGGGGGGGGGGGGGGGGGGGGGGGGGGGGGGGGGGGGGGGGGGGGGGGGGGGGGGGGGGGGGGGGGGGGGGGGGGGGGGGGGGGGGGGGGGGGGGGGGGGGGGGGFD?FDGGGGGFGGFFGFFGFFFFFFFFFFFFFFFFFFFFFFFFFFFFFFFFFFFFFFFFF?>B?FFFFFFFFFFFFFF?><3::?F?BF>F<9((5>B0:AF<AA:2??BF(
@M03461:520:000000000-LPCRK:1:1101:22435:6177 2:N:0:TTGCAACG+CAGAACTG
AAACTTTAATAAATCTTTCACGGATTTGCTCCCGTCGGAGTTAGCACAATCCGCTGCCGGGTTTTAACCCGACAGCAGTGACCTGTTTGAGCGAGAATTACTCGTCTTCCAGTTCGATGTTGATACCCAGCGAACGAATCTCTTTCAACAATACGTTGAAGGATTCTGGCATGCCCGGCTCCATCTGATGGTTGCCGTCCACGATGTTTTTATACATCTTGGTACGACCGTTCACGTCATCAGACTTAACGGTGAGCATTTCCTGCATTCCCTACCGCTGAGGG
+
G;===CFGGGGGGGGGGGGGGGG@@CGGGGGGGGGGGGGGGGGGGGGGGGGGGGGGGGGGGGGCGGGGGGGGGGGGGGGGGGGGGGGGGGGGGGGGGGGGGGGGGGGGGGGGGGGGGGGGGGGGGGGGGGGGGGGGGGGGGGGGGGGGGGGGGGGGGGGGGGGGFGGGGGGGGGGGFGGGGGFGGFFGFFGFFFFFDFFFFFFFFFFFFFFFEEFFFFFFFAEFED<@FFD???F?BFFBF>BFFFFFABF>:61:?FFDDB<<<>?DFFF>DFF?99;13:<-
@M03461:520:000000000-LPCRK:1:1101:14734:6190 2:N:0:TTGCAACG+CAGAACTG
CTTTAATAAATCTTTCACGGATTTGCTCCCGTCGGAGTTAGCACAATCCGCTGCCGGGTTTTAACCCGACAGCAGTGACCTGTTTGAGCGAGAATTACTCGTCTTCCAGTTCGATGTTGATACCCAGCGAACGAATCTCTTTCAACAATACGTTGAAGGATTCTGGCATGCCCGGCTCCATCTGATGGTTGCCGTCCACGATGTTTTTATACATCTTGGTACGACCGTTCACGTCATCAGACTTAACGGTGAGCATTTCCTGCACAATCCGTTGCTGAGGG
+
FGGGGGGGGGGGGGGGGGGGCGGGGGGGGGGGGGGGGGGGGGGGGGGGGGGGGGGGGGGGGGGGGGGGGGGGGGGGGGGGGGGGGGGGGGGGGGGGGGGGGGGGGGGGGGGGGGGGGGGGGGGGGGGGGGGGGGGGGGGGGGGGGGFGGGGGGGGGGGCFGFGGGGGGGGGGGFEGGGGFGGF>FFFDFFFFFFFFF@BBFFF5CFFFFFEFFFFCFCFFFFDFFFFF??BFFFF?FFDBFD?FFFFFFF??BFFBFAFAFF>0?42A?B>B?6<24:084
@M03461:520:000000000-LPCRK:1:1101:9605:6196 2:N:0:TTGCAACG+CAGAACTG
AAACTTTAATAAATCTTTCACGGATTTGCTCCCGTCGGAGTTAGCACAATCCGCTGCCGGGTTTTAACCCGACAGCAGTGACCTGTTTGAGCGAGAATTACTCGTCTTCCAGTTCGATGTTGATACCCAGCGAACGAATCTCTTTCAACAATACGTTGAAGGATTCTGGCATGCCCGGCTCCATCTGATGGTTGCCGTCCACGATGTTTTTATACATCTTGGTACGACCGTTCACGTCATCAGACTTAACGGTGAGCATTTCCTGCAGACTAAGACGCTGAGGT
+
GGGGGGGGGGGGGGGGGGGGGGGDGGFFFGGGGGGGGGGGGGGGGGGGGGGGGGGGGGGGGGGGGGGGGGGGGGGGGGGGGGGGGGGGGGGGGGGGGFGGGGGGGGGGGGGGGGGGFGGGGGGGGGGGGGGCGGGGGGGGGGGGGGGGGGGGGGGGGGGGGGGGGGGG9CFGFGGGFGGGGGFGGFFGFF>AFDDFFFFFFFF@FFFFFFFFEECCFFFFFAEFFFFB9;@FF?BFBF:BFFF<?FBF<A69?:??BA?AFF9<A???A?)87?><:BF:>06.
@M03461:520:000000000-LPCRK:1:1101:18028:6210 2:N:0:TTGCAACG+CAGAACTG
AAACTTTAATAAATCTTTCACGGATTTGCTCCCGTCGGAGTTAGCACAATCCGCTGCCGGGTTTTAACCCGACAGCAGTGACCTGTTTGAGCGAGAATTACTCGTCTTCCAGTTCGATGTTGATACCCAGCGAACGAATCTCTTTCAACAATACGTTGAAGGATTCTGGCATGCCCGGCTCCATCTGATGGTTGCCGTCCACGATGTTTTTATACATCTTGGTACGACCGTTCACGTCATCAGACTTAACGGTGAGCATTTCCTGCATTCATGTCTGCTGAGGC
+
GGGGGGGGGGGGGGGGGGGGGGGGGGGGGGGGGGGGGGGGGGGGGGGGGGGGGGGGGGGGGGGGGGGGGGGGGGGGGGGGGGGGGGGGGGGGGGGGGGGGGGGGGGGGGGGGGGGGGGGGGGGGGGGGGGGGGGGGGGGGGGGGGGGGGGGGFGGGGGGGGGGGGGGGGGGGFGGGFGGGGGFGGFFGFFGFFFFFEFFFFFFFFFFF=FFFECECFFFFEFFCF;<BFFFFFFFBBBFFA2.3:7ABFA?F<1<??7?B4A><A?BBAFFFFFFFFFDFFF6(
@M03461:520:000000000-LPCRK:1:1101:12925:6216 2:N:0:TTGCAACG+CAGAACTG
AAACTTTAATAAATCTTTCACGGATTTGCTCCCGTCGGAGTTAGCACAATCCGCTGCCGGGTTTTAACCCGACAGCAGTGACCTGTTTGAGCGAGAATTACTCGTCTTCCAGTTCGATGTTGATACCCAGCGAACGAATCTCTTTCAACAATACGTTGAAGGATTCTGGCATGCCCGGCTCCATCTGATGGTTGCCGTCCACGATGTTTTTATACATCTTGGTACGACCGTTCACGTCATCAGACTTAGCGGTGAGCATTTCCTGCAGTTGTGCATGCTGAGGT
+
GGGGGGGGGGGGGGGGGGGGGGG7FGGGGGGGGGGGGGGGGGGGGGGGGGGGGGGGGGGGGGGGGGGGGGGGGGGGGGGFGGGGGGGGGGGGGGGGGGGGGGGGGGGGGGGGGGGGGGGGGGGGGGGGGGGGGGGGGGGGGGGGGGGGGGGGGGGGGGGGGGGGGGGGGGGGGGGGFGGGGGFGGFFGFFGFFFFFFFFBFFFFFFFFFFFFFFEFFFCCCFFEFFFFFFF???F:FFBBFAB?:B29>FF>F>?FF<?<AFFFFFFFBF>:04)6>?FF<<B(
@M03461:520:000000000-LPCRK:1:1101:10948:6237 2:N:0:TTGCAACG+CAGAACTG
AAACTTTAATAAATCTTTCACGGATTTGCTCCCGTCGGAGTTAGCACAATCCGCTGCCGGGTTTTAACCCGACAGCAGTGACCTGTTTGAGCGAGAATTACTCGTCTTCCAGTTCGATGTTGATACCCAGCGAACGAATCTCTTTCAACAATACGTTGAAGGATTCTGGCATGCCCGGCTCCATCTGATGGTTGCCGTCCACGATGTTTTTATACATCTTGGTACGACCGTTCACGTCATCAGACTTAACGGTGAGCATTTCCTGCATCTTTCCTTGCTGAGGT
+
GGGGGGGGGGGGGGGGGGGGGGGFGGFGGGGGGGGGGGGGGGGGGGGGGGGGGGGGGGGGGGGGGGGGGGGGGGGGGGGGGGGGGGGGGGGGGGGGGGGGGGGGGGGGGGGGGGGGGGGGGGGGGGGGGGGGGGGGGGGGGGGGGGGGGGGGGGGGGGGGGGGGGGGGGGGGGGGGFEGGGGFFGFFGFFGFFFFFFFFFFFFFFFFFFFFFFFFACFFFFFFFFFFFFFFFFFFFFFFFFFFFFFDFFFF0:??FFFDDAABBBFFFA<FFFFAA9?FBBF<,
@M03461:520:000000000-LPCRK:1:1101:14091:6243 2:N:0:TTGCAACG+CAGAACTG
CTTTAATAAATCTTTCACGGATTTGCTCCCGTCGGAGTTAGCACAATCCGCTGCCGGGTTTTAACCCGACAGCAGTGACCTGTTTGAGCGAGAATTACTCGTCTTCCAGTTCGATGTTGATACCCAGCGAACGAATCTCTTTCAACAATACGTTGAAGGATTCTGGCATGCCCGGCTCCATCTGATGGTTGCCGTCCACGATGTTTTTATACATCTTGGTACGACCGTTCACGTCATCAGACTTAACGGTGAGCATTTCCTGCATTGTTACGAGCTGAGGA
+
FGGGGGGFGGGGGGGGGGGG:FGGDGGGG,FGGGGGGGGGGGGGGGGGGGGGGGGGGGGGDGGGGGGGGGGGGGGGGGGGGGGGGGGGGGGGGGGGGGGGGGGGGGGFGGGGGGGGGGGGFGGFGGGGGGGGGGGGGGGGGGGGGG9FGGGGGGGGGGDG?FGGGGGGGFGFGFGGGGGFGGFFGFFDFFBFFDFEFDFFFFFFFFFFFEEEFFFFFFFFEFF;9@F@087A<?FFFFB<7:B<<<AB0<3(4:AFFFFFFFF:>9<4:<A::149?)(()
@M03461:520:000000000-LPCRK:1:1101:26515:6247 2:N:0:TTGCAACG+CAGAACTG
AAACTTTAATAAATCTTTCACGGATTTGCTCCCGTCGGAGTTAGCACAATCCGCTGCCGGGTTTTAACCCGACAGCAGTGACCTGTTTGAGCGAGAATTACTCGTCTTCCAGTTCGATGTTGATACCCAGCGAACGAATCTCTTTCAACAATACGTTGAAGGATTCTGGCATGCCCGGCTCCATCTGATGGTTGCCGTCCACGATGTTTTTATACATCTTGGTACGACCGTTCACGTCATCAGACTTAACGGTGAGCATTTCCTGCAAGAGTCCCTGCTGAGGG
+
GGGGGGGGGGGGGGGGGGGGGGG7FGGFGGGGGGGGGGGGGGGGGGGGGGGGGGGGGGGGGGGGGFFGGGGGGGGGGGGGGGGGGGGGGGGGGGGGGGGGGGGGGGGGGGGGGGGGGGGGGGGGGGFGGGGGGGGGGGGGGGGGGGGGGGFGDGGGGGGGGGGGGGGGGGGGFGGGFGGGGGFGGFFGFFGFFD==;=DFFEF9FFFFFFF:CEEFFFEFFFFFFFFFFFF?<FBFFFFFF<?F?:<<<<?0:66??A?9<A<FFFFFA73>A9?B?FBFFFF(
@M03461:520:000000000-LPCRK:1:1101:12746:6261 2:N:0:TTGCAACG+CAGAACTG
GAACTTTAATAAATCTTTCACGGATTTGCTCCCGTCGGAGTTAGCACAATCCGCTGCCGGGTTTTAACCCGACAGCAGTGACCTGTTTGAGCGAGAATTACTCGTCTTCCAGTTCGATGTTGATACCCAGCGAACGAATCTCTTTCAACAATACGTTGAAGGATTCTGGCATGCCCGGCTCCATCTGATGGTTGCCGTCCACGATGTTTTTATACATCTTGGTACGACCGTTCACGTCATCAGACTTAACGGTGAGCATTTCCTGCATTGATCACTGCTGAGGA
+
GGGGGGGGGGGGGGGGGGGGGGG:CEGGGGGGGGGGGGGGGGGGGGGGGGGGGGGGGGGGGGGEGGGGGGGGGGGGGGGGFGGGGGFGGGGGGGGGGFGGGGGGGGGGGGGGGGGGGGGGGGFGGGGGGGGGGGGGGGGGCGGGGGGFGGGGCGGGGGGGGGGGGGGGGGGFGGFFFGGGGGFGGFFGFFGFFFFFFDEFFFABFDAAFFFFF?ECAFFEEAEFED;@F9@:?B>BFB:<<ABFF?9ABFBFFBF::8?DB<4<A0:AB?A44:BAFFF>:?B,
@M03461:520:000000000-LPCRK:1:1101:6926:6269 2:N:0:TTGCAACG+CAGAACTG
AAACTTTAATAAATCTTTCACGGATTTGCTCCCGTCGGAGTTAGCACAATCCGCTGCCGGGTTTTAACCCGACAGCAGTGACCTGTTTGAGCGAGAATTACTCGTCTTCCAGTTCGATGTTGATACCCAGCGAACGAATCTCTTTCAACAATACGTTGAGGGATTCTGGCATGCCCGGCTCCATCTGATGGTTGCCGTCCACGATGTTTTTATACATCTTGGTACGCCCGTTCACGTCATCAGACTTAACGGTGAGCATTTCCTGCATCCTTAGAGGCTGAGGG
+
GGGGGGGGGGGGGGGGGGGGGGGEGGGGGGGCDFGGGGGGGGGGGGGGGGGGGGGGGGGGGGG:EFGGFDGGEGFGGGGFCFGGGGGGGGGGGGGGCFFGGGGGGGGGGGGFGGGGGGGGGGGGGFEFFCFGGGGGGGGGGGGGGGGGGGGGGGGGGGE,@C>F8?FGC?,4,9FGF>D7CD48FFF7AF4FF)78A9D@@BD2>2FFFFFA?)?+++9??=;)/,(30(6,4743(1((64?28?A<26?1?01(().:2<B46((.6,3A4)4).,(.3:0(
@M03461:520:000000000-LPCRK:1:1101:17278:6278 2:N:0:TTGCAACA+CAGAACTG
AAACTTTAATAAATCTTTCACGGATTTGCTCCCGTCGGAGTTAGCACAATCCGCTGCCGGGTTTTAACCCGACAGCAGTGACCTGTTTGAGCGAGAATTACTCGTCTTCCAGTTCGATGTTGATACCCAGCGAACGAATCTCTTTCAACAATACGTTGAAGGATTCTGGCATGCCCGGCTCCATCTGATGGTTGCCGTCCACGATGTTTTTATACATCTTGGTACGACCGTTCACGTCATCAGACTTAACGGTGAGCATTTCCTGCATGTAATTCAGCTGAGGC
+
GGGGGGGGGGGGGGGGGGGGGGGGGGGGGGGGGGGGGGGGGGGGGGGGGGGGGGGGGGGGGGGGGGGGGGGGGGGGGGGGGGGGGGGGGGGGGGGGGFGGGGGGGGGGGGGGGGGGGGGGGGGGGGGGGGGGGG8EGGGGGGGGGGGGGGGGGGGGGGGDFFGGFGGGGGGGGGGGFGGGGGFGGFFGFFGFFFFFFFFFFFFFFFFFFFFFFFFCAFFFFFFCF<FF@FF?FFFBBBFFFFFBBBFABFFBFFFFFFFFFB<AF?:<<AD5A<AAF9>?2?6(
@M03461:520:000000000-LPCRK:1:1101:12005:6279 2:N:0:TTGCAACG+CAGAACTG
AAACTTTAATAAATCTTTCACGGATTTGCTCCCGTCGGAGTTAGCACAATCCGCTGCCGGGTTTTAACCCGACAGCAGTGACCTGTTTGAGCGAGAATTACTCGTCTTCCAGTTCGATGTTGATACCCAGCGAACGAATCTCTTTCAACAATACGTTGAAGGATTCTGGCATGCCCGGCTCCATCTGATGGTTGCCGTCCACGATGTTTTTATACATCTTGGTACGACCGTTCACGTCATCAGACTTAACGGTGAGCATTTCCTGCACTTTGAGACGCTGAGGG
+
GGGGGGGGGGGGGGGGGGGGGGG+FFGGGGGGGGGGGGGGGGGGGGGGGGGGGGGGGGGGGGGGGGGGGGGGFGGGGGGGGFGGGGGGGGGGGGGGGGGGGGGGGGGGGGGGGGGGGGGGGGGGGGGGGGGGGGGGGDGGGGGGGGGGG8FFGGGGGGGFGGDGGFGFGFGGFFGGEDGGGGFGGFFGFFGFFFDFFFFFDEA@F@FFFFFFEFFA=C3CEFFECFFFFFD61240<B:BFA8<??<2>A06?6:<BBF2<B<AF:1:BBFF2:()424:0::(
@M03461:520:000000000-LPCRK:1:1101:16239:6334 2:N:0:TTGCAACG+CAGAACTG
CTTTAATAAATCTTTCACGGATTTGCTCCCGTCGGAGTTAGCACAATCCGCTGCCGGGTTTTAACCCGACAGCAGTGACCTGTTTGAGCGAGAATTACTCGTCTTCCAGTTCGATGTTGATACCCAGCGAACGAATCTCTTTCAACAATACGTTGAAGGATTCTGGCATGCCCGGCTCCATCTGATGGTTGCCGTCCACGATGTTTTTATACATCTTGGTACGACCGTTCACGTCATCAGACTTAACGGTGAGCATTTCCTGCAGTCAATACTGCTGAGGG
+
FGGGGGGGGGGGGGGGGGGGDGGGGGGGGGGGGGGGGGGGGGGGGGGGGGGGGGGGGGGGDGGGGGGGGGGGGGGGGGGGGGGGGGGGGGGGGGGGGGGGGGGGGGGGGGGGGGGGGGGGGGGGGGGGGGGGGGGGGGGGGGGGGGFGFGGGFGGGGGGGGFGGGFGGGGGFGFGGGGGFGGFCGFFGFFFFFFFFFDEF>FFAFFFFFEEFFFFEFFFEEFFFF@BFFFFD:<FF?B2??B?F>FA?BFBFFFFFABAFFF>?0<?)6ABFF2>AB<?28
@M03461:520:000000000-LPCRK:1:1101:11675:6354 2:N:0:TTGCAACG+CAGAACTG
AAACTTTAATAAATCTTTCACGGATTTGCTCCCGTCGGAGTTAGCACAATCCGCTGCCGGGTTTTAACCCGACAGCAGTGACCTGTTTGAGCGAGAATTACTCGTCTTCCAGTTCGATGTTGATACCCAGCGAACGAATCTCTTTCAACAATACGTTGAAGGATTCTGGCATGCCCGGCTCCATCTGATGGTTGCCGTCCACGATGTTTTTATACATCTTGGTACGACCGTTCACGTCATCAGACTTAACGGTGAGCATTTCCTGCACAAACAAGCGCTGAGGG
+
GGGGGGGGGGGGGGGGGGGGGGG:FGGGGGGGGGGGGGGGGGGGGGGGGGGGGGGGGGGGGGGEGGGGFGGGGGGGGGGFGGGGGGGGGGGGGGGGGGGGGGGGGGGGGGGGEFGGGGGGGGGGGGGGGGGGGGGGGGGGGGGGGGGGGGGGGGGGGGGGGGGGGGGGGGGGGGFFEGGGGGFGFFFCEC4AFDFFFFFFFFFF:@AFFFFF?EFFFFFFFF8ECF09>BD::BDFF??7AF??:?44<AF>F?:?FFFFB<49A7?:).(44:<:19:99??(
@M03461:520:000000000-LPCRK:1:1101:9643:6357 2:N:0:TTGCAACG+CAGAACTG
AAACTTTAATAAATCTTTCACGGATTTGCTCCCGTCGGAGTTAGCACAATCCGCTGCCGGGTTTTAACCCGACAGCAGTGACCTGTTTGAGCGAGAATTACTCGTCTTCCAGTTCGATGTTGATACCCAGCGAACGAATCTCTTTCAACAATACGTTGAAGGATTCTGGCATGCCCGGCTCCATCTGATGGTTGCCGTCCACGATGTTTTTATACATCTTGGTACGACCGTTCACGTCATCAGACTTAACGGTGAGCATTTCCTGCACAAAAAGTAGCTGAGGG
+
GGGGGGGGGGGGGGGGGGGGGGGBFGFDFGGGGGGGGGGGGGGGGGGGGGGGGGGGGGGGGGGGGGGGGGGGGGGGGGGGGGGGGGGGGGGGGGGGGCGGGGGGGGGGGGGGGGGGGGGGGGGGGGGGGGGGGGGGGGGGGGGGGGGGGGGGGGGGGGGGGGGGGFGGAFGGGGFGDGGGGGFGGFFGFFGFFFFFFFFFFFDFFFFFFFFFEFFFFFFFF4@EFFFFFFFFF:AFFFFFFFFFBFFADFBFF?FFFFBA9AAFFF77><F?0:>94><AF??:
@M03461:520:000000000-LPCRK:1:1101:20315:6363 2:N:0:TTGCAACG+CAGAACTG
AAACTTTAATAAATCTTTCACGGATTTGCTCCCGTCGGAGTTAGCACAATCCGCTGCCGGGTTTTAACCCGACAGCAGTGACCTGTTTGAGCGAGAATTACTCGTCTTCCAGTTCGATGTTGATACCCAGCGAACGAATCTCTTTCAACAATACGTTGAAGGATTCTGGCATGCCCGGCTCCATCTGATGGTTGCCGTCCACGATGTTTTTATACATCTTGGTACGACCGTTCACGTCATCAGACTTAACGGTGAGCATTTCCTGCATACATAACAGCTGAGGG
+
GGGGGGGGGGGGGGGGGGGGGGGFGGGGGGGGFGGGGGGGGGGGGGGGGGGGGGGGGGGFGGG@EGGGGGGGGGGGGGGGGGGGGGGGGGGGGGGGGAFGGGGGGGGGGGGGGGGGGGGGGGGGGGFGGGGGGGGGGGGGFGGGGGGGGGGGGGGGGGGFG6DGFGGGGGGGGGGGBEGCGGFGGFFGFFGFFFFFDDFFDFDBFDFA8AFFFFF7A8C<EAFCCDFBFFFB?FB??:?0AF?2::AB>BFFF??F:AFAAA<29??BBFBAF24ABF??F?(4
@M03461:520:000000000-LPCRK:1:1101:18637:6379 2:N:0:TTGCAACG+CAGAACTG
AAACTTTAATAAATCTTTCACGGATTTGCTCCCGTCGGAGTTAGCACAATCCGCTGCCGGGTTTTAACCCGACAGCAGTGACCTGTTTGAGCGAGAATTACTCGTCTTCCAGTTCGATGTTGATACCCAGCGAACGAATCTCTTTCAACAATACGTTGAAGGATTCTGGCATGCCCGGCTCCATCTGATGGTTGCCGTCCACGATGTTTTTATACATCTTGGTACGACCGTTCACGTCATCAGACTTAACGGTGAGCATTTCCTGCAGCGAATAGCGCTGAGGG
+
GGGGGGGGGGGGGGGGGGGGGGGGGGGGGGGGGGGGGGGGGGGGGGGGGGGGGGGGGGGGGGG7FFGGGGGDGGGGGGGGGDGGGGGGGGGGGGGGGGGGGGGGGGGGGGGGGGGGGGGGGGGGGGGGGGGGGGGGGGGGGGGGGGGFGGGGFCFFGGFGGGFGGGGGGGGGGGGGFGCCGGFGGFFGFFGFFFFFFFFBDFF>A@FF@FFFFFFFFFFFFFFFFFFFFFFFB?FFFFF?FB?BFFFFFFF9BBFFFFFFAFFFF:0??>;B9?).4>?B9?:(
@M03461:520:000000000-LPCRK:1:1101:9307:6423 2:N:0:TTGCAACG+CAGAACTG
AAACTTTAATAAATCTTTCACGGATTTGCTCCCGTCGGAGTTAGCACAATCCGCTGCCGGGTTTTAACCCGACAGCAGTGACCTGTTTGAGCGAGAATTACTCGTCAGCGATGAGATCGGAAGAGCGTCGTGTAGGGAAAGAGTGTTGCAGTTCTGGTGTAGATCTCGGTGGTCGCCGGATCAGTAAAAAAAAAATATTATACCACATCACCCCCCCCCTTTCTCTTAGTGAACCTCACCACCGCCGCCACCCCTCGTACACACCATGTTCTTTATCACCCTCC
+
AEEGGFGGDEGGGGGGGGGGGGG7FGGGFFGFFGFGEGGGGGGGGGGGGGGGGGGGGFGGGF@C<EFFGCGEGEGGFGGGFGGCFGGGEGGGGGGE:<FGGGGGGGGGGGGGGFG9EFGGGGGGGGGGGGEE8=FFGG@FFCFGGG9AECEE,<D,EFGGGF;:;@:8DG>539CC5*)297)*4+1:=*/8):()/)+).18.*)))//6;(,4.7)46())))64)))..).(((.(.,-((--(4((((-3,(-((,()),((..-)))))-)-)51((((
@M03461:520:000000000-LPCRK:1:1101:15224:6445 2:N:0:TTGCAACG+CAGAACTG
CTTTAATAAATCTTTCACGGATTTGCTCCCGTCGGAGTTAGCACAATCCGCTGCCGGGTTTTAACCCGACAGCAGTGACCTGTTTGAGCGAGAATTACTCGTCTTCCAGTTCGATGTTGATACCCAGCGAACGAATCTCTTTCAACAATACGTTGAAGGATTCTGGCATGCCCGGCTCCATCTGATGGTTGCCGTCCACGATGTTTTTATACATCTTGGTACGACCGTTCACGTCATCAGACTTAACGGTGAGCATTTCCTGCACCAATTTGAGCTGAGGT
+
FGGGGGGGGGGGGGGGGGGG@FGGGGGGGGGGGGGGGGGGGGGGGGGGGGGGGGGGGGGG:FGGGGGGGGGGGGGGGGGGGGGGGGGGGGGGGGGGGGGGGGGGGGGGGGGGGGGGGGGGGGGGGGGGGGGGGGGGGGGGGGGGGG?FGGGGGGGGFFGGDGGGGGGGGFGFFFGGGGGFGGFFGFFFFFFFFDFFFFFF@FFFFFFFFFFFFFFFFFFFFFFFFFFF???F::BFFFFFBFBAF<B?;F2<BFAFFBBFA<B<??B2:DA44?FBF<<0,
@M03461:520:000000000-LPCRK:1:1101:7772:6449 2:N:0:TTGCAACG+CAGAACTG
AAACTTTAATAAATCTTTCACGGATTTGCTCCCGTCGGAGTTAGCACAATCCGCTGCCGGGTTTTAACCCGACAGCAGTGACCTGTTTGAGCGAGAATTACTCGTCTTCCAGTTCGATGTTGATACCCAGCGAACGAATCTCTTTCAACAATACGTTGAAGGATTCTGGCATGCCCGGCTCCATCTGATGGTTGCCGTCCACGATGTTTTTATACATCTTGGTACGACCGTTCACGTCATCAGACTTAACGGTGAGCATTTCCTGCATACTAGGGGGCTGAGGG
+
GGGGGGGGGGGGGGGGGGGGGGGGGGGGGGGGGGGGGGGGGGGGGGGGGGGGGGGGGGGGGGGGGGGGGGGGGGGGGGGGGGGGGGGGGGGGGGGGGGGGGGGGGGGGGGGGGGGGGGGGGGGGGGFGGGGGGGGGGGGGGGGGGGGGGGGGGGGGGGGGGGGGGGGGGGGGGGGGFDGGGGFGGFF>EFGFFFFFFFFFFEFFF?;AFFFFFFFFFFEFFFFFFFFFFFFFFFFFFB?B24<FF?FBFABBF?F?FA>AAFFABFFFAB<BAFF(39>F6?:-
@M03461:520:000000000-LPCRK:1:1101:4915:6457 2:N:0:TTGCAACG+CAGAACTG
AAACTTTAATAAATCTTTCACGGATTTGCCCCCGTCGGAGTTAGCACAATCCGCTGCCGGGTTTTAACCCGACAGCAGTGACCTGTTTGAGCGAGAATTACTCGTCTTCCAGTTCGATGTTGATACCCAGCGAACGAATCTCTTTCAACAATACGTTGAAGGATTCTGGCATGCCCGGCTCCATCTGATGGTTGCCGTCCACGATGTTTTTATACATCTTGGTACGACCGTTCACGTCATCAGACTTAACGGTGAGCATTTCCTGCATATATTTTCGCTGAGGG
+
GGGGGGGGGGGGGGGGGGGGGGG@FGGGGGGGGGGGGGGGGGGGGGGGGGGGGGGGGGGGGGGEGGGGGGGGGGGGGGGGGGGGGGGGGGGGGGGGGGGGGGGGGGGGGGGGGGGGGGGGGGGGGGGGGGGGGGGGGGGGGGGGGGGGGGGGGGGGGGGGGGGGGGGCFGGGGGGGFGGDGGFGGFFGFFGFFFDFDFFFFFFFFFFFCFFFEFFFFFFFFFECC@FF@>FFF?FFBFB:AAB28?FABF<>???07<DFFFFF<((.)).69AAA9?FF(4<(
@M03461:520:000000000-LPCRK:1:1101:20411:6467 2:N:0:TTGCAACG+CAGAACTG
AAACTTTAATAAATCTTTCACGGATTTGCTCCCGTCGGAGTTAGCACAATCCGCTGCCGGGTTTTAACCCGACAGCAGTGACCTGTTTGAGCGAGAATTACTCGTCTTCCAGTTCGATGTTGATACCCAGCGAACGAATCTCTTTCAACAATACGTTGAAGGATTCTGGCATGCCCGGCTCCATCTGATGGTTGCCGTCCACGATGTTTTTATACATCTTGGTACGACCGTTCACGTCATCAGACTTAACGGTTAGCATTTCCTGCAAAAACATACGCTGAGGG
+
GGGGGGGGGGGGGGGGGGGGGGEEGGGGGGGGGGGGGGGGGGGGGGGGGGGGGGGGGGGGGGGCGGGGGGGGGGGGGGGGGGGGGGGGGGGGGGGGGGGGGGGGGGGGGGGGGGGGGGGGGGGGGGGGGGGGGGGGGGGGGGGGGGGGGGGGGGGGGGCGGGCFGGGGGGGGGGGGFGGGGGFGGFFGFFGFFFFFBFFF?FFFFFACFAAFFFFFFFFFFFF?EF@FBFDB:BFB??FBA<?BFFFFAAFF?(18>>2<>ADFF?BDDBFFFFFF:??64:?F
@M03461:520:000000000-LPCRK:1:1101:27403:6475 2:N:0:TTGCAACG+CAGAACTG
AAACTTTAATAAATCTTTCACGGATTTGCTCCCGTCGGAGTTAGCACAATCCGCTGCCGGGTTTTAACCCGACAGCAGTGACCTGTTTGAGCGAGAATTACTCGTCTTCCAGTTCGATGTTGATACCCAGCGAACGAATCTCTTTCAACAATACGTTGAAGGATTCTGGCATGCCCGGCTCCATCTGATGGTTGCCGTCCACGATGTTTTTATACATCTTGGTACGACCGTTCACGTCATCAGACTTAACGGTGAGCATTTCCTGCACGCTCATGAGCTGAGGG
+
GGGGGGGGGGGGGGGGGGGGGGGECFGGGGGGGGGGGGGGGGGGGGGGGGGGGGGGGGGDGGDEGGGGGGGDFEGGGFGGGGGGGGGGGGGGGGGGGGGGGGGGGGGGGGGGGGGCGGGGGGGGGGGDFDFCEGGGGGFGFGGGGGGGGGGFFGFFGGGGGGGGGDGFCFGGF6FFDGGDDGFGGFFFFFGFFABFDFBBFF6@F05ACFFFFEECFFFEFFFFF;07>FFFFFFBFB?FDFF25:42<AB>?0<<7<<DA<4647::090:>D)6>BF?FF?0
@M03461:520:000000000-LPCRK:1:1101:9620:6493 2:N:0:TTGCAACG+CAGAACTG
AAACTTTAATAAATCTTTCACGGATTTGCTCCCGTCGGAGTTAGCACAATCCGCTGCCGGGTTTTAACCCGACAGCAGTGACCTGTTTGAGCGAGAATTACTCGTCTTCCAGTTCGATGTTGATACCCAGCGAACGAATCTCTTTCAACAATACGTTGAAGGATTCTGGCATGCCCGGCTCCATCTGATGGTTGCCGTCCACGATGTTTTTATACATCTTGGTACGACCGTTCACGTCATCAGACTTAACGGTGAGCATTTCCTGCAAAAATCGTAGCTGAGGG
+
GGGGGGGGGGGGGGGGGGGGGGGGGGFFGGFGDGGGGGGGGGGGGGGGGGGGGGGGGGGGGGGGGGEFGGGGGGGFGGGGGGGGGGFGGDFGGEGEGGGGGGGGGGGGGGGGGGGGGGGGGGGGGGGGEGGGGGGGEGGGGGGGGGGGGGFGGGGGGG6EG6:9AFGGGGGGGGCEECD4C4F7CFF7EFCFFEFFF@FFFEFBFFAFAFFFF?E7:A3C?AEFFDF>99;?739<<:07<>3???9A>A<BF6?:528AB<A9-4(5A1:?2::01:2<??1:
@M03461:520:000000000-LPCRK:1:1101:10784:6493 2:N:0:TTGCAACG+CAGAACTG
AAACTTTAATAAATCTTTCACGGATTTGCTCCCGTCGGAGTTAGCACAATCCGCTGCCGGGTTTTAACCCGACAGCAGTGACCTGTTTGAGCGAGAATTACTCGTCTTCCAGTTCGATGTTGATACCCAGCGAACGAATCTCTTTCAACAATACGTTGAAGGATTCTGGCATGCCCGGCTCCATCTGATGGTTGCCGTCCACGATGTTTTTATACATCTTGGTACGACCGTTCACGTCATCAGACTTAATGGTTAGCATTTCCTGCAGTTTAATCCGCTGAGGG
+
GGGGGGGGGGGGGGGGGGGGGGGGGGFFFGGGGGGGGGGGGGGGGGGGGGGGGGGGGGGGGGGDGGGGGGGGGGGGGGGGGGGGGGGGGGGGGGGGGGGGGGGGGGGGGGGGGGGGGGGGGGGGGGFGGGGGGGGGGEGGGGGGGGGGGGGGGGGGGGGGGFFGGGGGGGGGGGFFAGGGGGFGGFFGFFGFFFFFFFFFFFF@FFFFFFFFFC?CFFFFFFFFFFFFFFFFFFA?FFF?FFFD>FAF2AFAD)<:AA<AFAFAFF:?<9AFFBFFFBFF9?18
@M03461:520:000000000-LPCRK:1:1101:24464:6518 2:N:0:TTGCAACG+CAGAACTG
AAACTTTAATAAATCTTTCACGGATTTGCTCCCGTCGGAGTTAGCACAATCCGCTGCCGGGTTTTAACCCGACAGCAGTGACCTGTTTGAGCGAGAATTACTCGTCTTCCAGTTCGATGTTGATACCCAGCGAACAAATCTCTTTCAACAATACGTTGAAGGATTCTGGCATGCCCGGCTCCATCTGATGGTTGCCGTCCACGATGTTTTTATACATCTTGGTACGACCGTTCACGTCATCAGACTTAACGGTGAGCATTTCCGGCATTTCTTGGTTCTGAGGG
+
GGGGGGGGGGGGGGGGGGGGGGG7FGGGGGGGGGGGGGGGGGGGGGGGGGGGGGGGGGGGGGGEGGGGGGGGGGGGGGGGGGGGGGGGGGGGGGGGGGGGGGGGGGGGGGGGGGGGGGGGGGGGGGFGGGGGGGGGGGGGGGGGGGGGGGGGGGGGGGGGGGGGGGGGGGGGGGGGFGGGGGFGGFFGFFGFFFFFFDFF@BEBFBAFFFFFFFFFFFEEF*7?CDFFFFFF@FFFFFFFFABBFFABFF?B6::<>FBAB<<(3049A>ADAFFA(68AF2<(
@M03461:520:000000000-LPCRK:1:1101:4736:6540 2:N:0:TTGCAACG+CAGAACTG
AAACTTTAATAAATCTTTCACGGATTTGCTCCCGTCGGAGTTAGCACAATCCGCTGCCGGGTTTTAACCCGACAGCAGTGACCTGTTTGAGCGAGAATTACTCGTCTTCCAGTTCGATGTTGATACCCAGCGAACGAATCTCTTTCAACAATACGTTGAAGGATTCTGGCATGCCCGGCTCCATCTGATGGTTGCCGTCCACGATGTTTTTATACATCTTGGTACGACCGTTCACGTCATCAGACTTAACGGTGAGCATTTCCTGCACAGTCGTATGCTGAGGA
+
GGGGGGGGGGGGGGGGGGGGGGG@FGGGGGGGGGGGGGGGGGGGGGGGGGGGGGGGGGGGGGGGGGGGGGGGGGGGGGGGGGGGGGGGGGGGGGGGGGGGGGGGGGGGGGGGGGGGGGGGGGFGGGGGGGGGGGGGGGGGGGGGGGGGGGGGGGGGGGGGGGGGGGGGAFGFCCCFFGGDGGFGGFFFFFGFFFFFFDE@FFFFFFFFFFFFFEFFFFFFF6A?EFFFFFFFFFFBF?F?BA?FBFDFFFF>FFFFFA2>AFFAA0??FFFFB?B01<AAAB<)
@M03461:520:000000000-LPCRK:1:1101:4972:6542 2:N:0:TTGCAACG+CAGAACTG
AAACTTTAATAAATCTTTCACGGATTTGCTCCCGTCGGAGTTAGCACAATCCGCTGCCGGGTTTTAACCCGACAGCAGTGACCTGTTTGAGCGAGAATTACTCGTCAGCGATGAGATCGGAAGAGCGTCGTGTAGGGAAAGAGTGTTGCAGTTCTGGTGTAGATCTCGGTGGTCGCCGTATCATTAAAAAAAAAAGAAAAAGCAAGAAGAGGATAGTGACATAGAGTGTGTTAACGCGAAACAGTATGCGATGGAGCGATCAACACGACAGAGTCATATAGTAA
+
GGGGGGGGGGGGGGGGGGGGGGGBGGGGGGGGGGGGGGGGGGGGGGGGGGGGGGGGGGGGGGGEGGGGGGGGGGGGGGGGGGGGGGGGGGGGGGGGGGGGGGGGGGGGGGGGGGGGGGGGGGGGGGGGGGGGGGGGGGGGGGGFGGCFGGGDCAEFGGGGGGGCEGFGFEGGGGGDFGG7DGFCG@8CBAGBB:>)),)(/()(),).07)0((6?*0)-)*)))))))).()))((((((((())-))((((,,,(((((()()(,(((-(())))))-).))
@M03461:520:000000000-LPCRK:1:1101:16149:6551 2:N:0:TTGCAACG+CAGAACTG
CTTTAATAAATCTTTCACGGATTTGCTCCCGTCGGAGTTAGCACAATCCGCTGCCGGGTTTTAACCCGACAGCAGTGACCTGTTTGAGCGAGAATTACTCGTCTTCCAGTTCGATGTTGATACCCAGCGAACGAATCTCTTTCAACAATACGTTGAAGGATTCTGGCATGCCCGGCTCCATCTGATGGTTGCCGTCCACGATGTTTTTATACATCTTGGTACGACCGTTCACGTCATCAGACTTAACGGTGAGCATTTCCTGCATTCTATCAGGCTGAGGG
+
FGGGGGGGGGGGGGGGGGGGFGGGGGGGGGGGGGGGGGGGGGGGGGGGGGGGGGGGGGGGEGGGGGGGGGGGGGGGGGGGGGGGGGGGGGGGGGGGGGGGGGGGGGGGGGGGGGGGGGGGGGGGGGGGGEGGGGGGGGGGGFGGGGGFGGGFGGGGGGGGGGGGGGGGGGGFFFEDGGGFGGFFDFF4FFFFF:@FFFFF=FFFFFFFFEEFFFFFFFFFFC(29>0;:849:?FBFFA?D??A<:A:><BF?BFFFBFFB9??AFFFFFFFF)14<0::?
@M03461:520:000000000-LPCRK:1:1101:27513:6552 2:N:0:TTGCAACG+CAGAACTG
AAACTTTAATAAATCTTTCACGGATTTGCTCCCGTCGGAGTTAGCACAATCCGCTGCCGGGTTTTAACCCGACAGCAGTGACCTGTTTGAGCGAGAATTACTCGTCTTCCAGTTCGATGTTGATACCCAGCGAACGAATCTCTTTCAACAATACGTTGAAGGATTCTGGCATGCCCGGCTCCATCTGATGGTTGCCGTCCACGATGTTTTTATACATCTTGGTACGACCGTTCACGTCATCAGACTTAACGGTGAGCATTTCTTGCACCATGCGGTTCTTGGGC
+
DACFE@FG9EGGCD<@FEFGECGCE@FF9CC,@FF7:@FBGEAFCFEAFGGGGGFGGGGGDEC,DFGCCFEGG>FFGGGGGGCACFCGFGGGEEG:C<B?F<CF?F?FAEEFEEEGGGGGGGFGGG@EGFFCEGGG7=DCDGAEFF=,>DGEGGGFGGGGGGFFGGAFFCEF87@,<77/CCA88FAFFFFFFBFFF?F>@BA=)6AAFFFFE55;A=)9<*7?E@;B@>;B?72<B02356?2.)6449<>::B:77)6<AF)-44<7?<BF9(4(-4)))((
@M03461:520:000000000-LPCRK:1:1101:13908:6561 2:N:0:TTGCAACG+CAGAACTG
AAACTTTAATAAATCTTTCACGGATTTGCTCCCGTCGGAGTTAGCACAATCCGCTGCCGGGTTTTAACCCGACAGCAGTGACCTGTTTGAGCGAGAATTACTCGTCTTCCAGTTCGATGTTGATACCCAGCGAACGAATCTCTTTCAACAATACGTTGAAGGATTCTGGCATGCCCGGCTCCATCTGATGGTTGCCGTCCACGATGTTTTTATACATCTTGGTACGACCGTTCACGTCATCAGACTTAACGGTGAGCCTTTCCTGCATGTCTTATAGCTGAGGA
+
GGGGGGGGGGGGGGGGGGGGGGG:FGGGGGGGGGGGGGGGGGGGGGGGGGGGGGGGGGGGGGGGGGGGGGGGGGGGGGGGGGGGGGGGGGGGGGGGGGGGGGGGGGGGGGGGGGGGGGGGGGGGGGGGGGGGGGGGGGGGGGGGGGGGGGGFFFGGGGGGGC,:FGGGGGGGGG?FFCGGGGFGGFFGFFGFFFFFDFFFFFFFFFFFFFFFFEFFFFEECFACE7<BBFF?FFFFF06:<4?>?F9<AFFB1-8:?(4A25<2:>8A<A94<6ABA2)).4:)
@M03461:520:000000000-LPCRK:1:1101:23386:6576 2:N:0:TTGCAACG+CAGAACTG
AAACTTTAATAAATCTTTCACGGATTTGCTCCCGTCGGAGTTAGCACAATCCGCTGCCGGGTTTTAACCCGACAGCAGTGACCTGTTTGAGCGAGAATTACTCGTCTTCCAGTTCGATGTTGATACCCAGCGAACGAATCTCTTTCAACAATACGTTGAAGGATTCTGGCATGCCCGGCTCCATCTGATGGTTGCCGTCCACGATGTTTTTATACATCTTGGTACGACCGTTCACGTCATCAGACTTAACGGTGAGCATTTCCTGCAAGATATTCAGCTTAGGC
+
G;CCCEFGGGGGGGGGGGGGGGGGGGGGGGGGGGGGGGGGGGGGGGGGGGGGGGGGGGGGGGGDGGGGGGGGGGGGGGGGGGGGGGGGGGGGGGGGGGGGGGGGGGGGGGGGGGGGGGGGGGGGGGGGGGGGGGGGGGGGGGGGGGGGGGGGGGGGGGGGGGGGGGGGGGGGGGFGFGGGGGFFGFFGFFGFFADFFFFFFFFFF@AAAFFFCCFFCAEFFFFFFDFFF@F?FFF:?BBFB<?B?FFF>AFF?:<BFFFF<>>DFFFB>:?AFA<<<A2))).,
@M03461:520:000000000-LPCRK:1:1101:11113:6585 2:N:0:TTGCAACG+CAGAACTG
AAACTTTAATAAATCTTTCACGGATTTGCTCCCGTCGGAGTTAGCACAATCCGCTGCCGGGTTTTAACCCGACAGCAGTGACCTGTTTGAGCGAGAATTACTCGTCTTCCAGTTCGATGTTGATACCCAGCGAACGAATCTCTTTCAACAATACGTTGAAGGATTCTGGCATGCCCGGCTCCATCTGATGGTTGCCGTCCACGATGTTTTTATACATCTTGGTACGACCGTTCACGTCATCAGACTTAACGGTGAGCATTTCCTGCAGCAAATCTCGCTGAGGG
+
GGGGGGGGGGGGGGGGGGGGGGGFGGGGGGGGGGGGGGGGGGGGGGGGGGGGGGGGGGGGGGGGGGGGGGGGGGGGGGGGGGGGGGGGGGGGGGGGGGGGGGGGGGGGGGGGFGGGEFGGGGGGGGFGGGGGGGGGGGGGGGGGGGGGGGGGGGGGGGGGGGGGGGGGGGGGGGGGD5DDCGFGGFFGFFGFFFFFFFFFFFFFFFFFFFFF<EFFFFFFFFFFFFFFFFFFFFFFF??FFAFFFFFFFFFBB??FFFFFFBBFF???FFFBB?BF?:1:;BB0
@M03461:520:000000000-LPCRK:1:1101:13415:6602 2:N:0:TTGCAACG+CAGAACTG
AAACTTTAATAAATCTTTCACGGATTTGCTCCCGTCGGAGTTAGCACAATCCGCTGCCGGGTTTTAACCCGACAGCAGTGACCTGTTTGAGCGAGAATTACTCGTCTTCCAGTTCGATGTTGATACCCAGCGAACGAATCTCTTTCAACAATACGTTGAAGGATTCTGGCATGCCCGGCTCCATCTGATGGTTGCCGTCCACGATGTTTTTATACATCTTGGTACGACCGTTCACGTCATCAGACTTAACGGTGAGCATTTCCTGCACGGTTAAGTGCTGAGGG
+
GGGGGGGGGGGGGGGGGGGGGGG@FGGGGGGGGGGGGGGGGGGGGGGGGGGGGGGGGGGGGGGGGGGGGGGGGGGGGGGGFGGGGGGGGGGGGGGGGGGGGGGGGGGGGGGGGGGGGGGGGGFGGGGGGGGGGGGGGGGGGGGGGGGGGGGGGFGGGGGGGGFGGGGGGGGGGGGGFGGGGGFGGFCGFFGFFFFFFFFFFFFFF<5CCFFFC?EF=8CCEAEFFD<B99F?FFFBFFBFFA2?F>A>BB?FB08:BAFBA<B9)343:>FFFFFFAA<26<:(
@M03461:520:000000000-LPCRK:1:1101:6415:6605 2:N:0:TTGCAACG+CAGAACTG
AAACTTTAATAAATCTTTCACGGATTTGCTCCCGTCGGAGTTAGCACAATCCGCTGCCGGGTTTTAACCCGACAGCAGTGACCTGTTTGAGCGAGAATTACTCGTCTTCCAGTTCGATGTTGATACCCAGCGAACGAATCTCTTTCAACAATACGTTGAAGGATTCTGGCATGCCCGGCTCCATCTGATGGTTGCCGTCCACGATGTTTTTATACATCTTGGTACGACCGTTCACGTCATCAGACTTAACGGTGAGCATTTCCTGCACTGATGCTCGCTGAGGG
+
GGGGGGGGGGGGGGGGGGGGGGGGGGGGGGGGGGGGGGGGGGGGGGGGGGGGGGGGGGGGGGGGGGGGGGGGGGGGGGGGGGGGGGGGGGGGGGGGGGGGGGGGGGGGGGGGGGGGGGGGGGGGGGGGGGGGGGGGGGGGGGGGGGGGGGGGGGGGGGGGGGGGGGGGGGGGGGGGFGGGGGFGGFFGFFGFFFFFFFFFFEEFFFFFFFFFFFFFFFFEEFFFFF@FFFFB?0:,4?BB24?FF:BFFA2>B??BF))5<>FBFF<()(5:5:>FFBF?2??B
@M03461:520:000000000-LPCRK:1:1101:20490:6624 2:N:0:TTGCAACG+CAGAACTG
AAACTTTAATAAATCTTTCACGGATTTGCTCCCGTCGGAGTTAGCACAATCCGCTGCCGGGTTTTAACCCGACAGCAGTGACCTGTTTGAGCGAGAATTACTCGTCTTCCAGTTCGATGTTGATACCCAGCGAACGAATCTCTTTCAACAATACGTTGAAGGATTCTGGCATGCCCGGCTCCATCTGATGGTTGCCGTCCACGATGTTTTTATACATCTTGGTACGACCGTTCACGTCATCAGACTTAACGGTGAGCATTTCCTGCAAGGCAGTTTGCTGAGGC
+
GGGGGGGGGGGGGGGGGGGGGGGGGGGGGGGGGGGGGGGGGGGGGGGGGGGGGGGGGGGGGGGGGGGGGGGGGGGGGGGGGGGGGGGGGGGGGGGGGGGGGGGGGGGGGGGGGGGGGGGGGGGGGGGGGGGGGGGGGGGGGGGGGGGGGGGGGGGGGGGGGGGGGGGGGGGGGGGGFGGGGGFGGFFGFFGFFFFFFFFFFFFFFFFFFFFFEFFFAFE?C=<EFFFFF@DFFFF:BF6<AAF>>><<>429?18:?249AAF>AF?FFFFFBFAA<ADF<63(
@M03461:520:000000000-LPCRK:1:1101:7931:6626 2:N:0:TTGCAACG+CAGAACTG
AAACTTTAATAAATCTTTCACGGATTTGCTCCCGTCGGAGTTAGCACAATCCGCTGCCGGGTTTTAACCCGACAGCAGTGACCTGTTTGAGCGAGAATTACTCGTCTTCCAGTTCGATGTTGATACCCAGCGAACGAATCTCTTTCAACAATACGTTGAAGGATTCTGGCATGCCCGGCTCCATCTGATGGTTGCCGTCCACGATGTTTTTATACATCTTGGTACGACCGTTCACGTCATCAGACTTAACGGTGAGCATTTCCTGCAACCATTGAAGCTGAGGG
+
GGGGGGGGGGGGGGGGGGGGGGGGGGGGGGGGGGGGGGGGGGGGGGGGGGGGGGGGGGGGEGGGGGGGGGDGGGGGGGGFGGGGGGGGGGGGGGGGGGGGGGGGGGGGGGGGGGGGGGGGGGGGGGGGGGGGGGGGGGGGGGGGGGGGGGGGGGGGGGGGGGGGGGGGGFGGGGGGFGGGGGFC::AFFF7?FD=AAFFFFFFFFFFFFFFFEFFFFFFFFFFFFFFFB@FFFFFFFFFFFB<2:?F>A>09?FB6?B?26AFFF?BF?:??A4AF982?FF0:
@M03461:520:000000000-LPCRK:1:1101:21797:6630 2:N:0:TTGCAACG+CAGAACTG
AAACTTTAATAAATCTTTCACGGATTTGCTCCCGTCGGAGTTAGCACAATCCGCTGCCGGGTTTTAACCCGACAGCAGTGACCTGTTTGAGCGAGAATTACTCGTCTTCCAGTTCGATGTTGATACCCAGCGAACGAATCTCTTTCAACAATACGTTGAAGGATTCTGGCATGCCCGGCTCCATCTGATGGTTGCCGTCCACGATGTTTTTATACATCTTGGTACGACCGTTCACGTCATCTGACTTAACGGTGAGCATTTCCTGCATTTGGATAAGCTGCGGG
+
E;;=;=EF@FEFFGGGGGGGGGG@BFGFEF<FDGEGGECFFFFDGGGGGGGGGGGGGGGGGGGGGFGGGGGEGGGGGFFGGGGGGGFGGGGFGGDGGGGGGGGGGGGGGGGGGFGGGGGGGGDFGGECE?FGCGGGGGGGDFGGFGGGGGGGFGFFGGEFFGGFG7FFGGGGGGGF>C779C6F>@=@FFG?FEFA):B>@BD(8;8@CFF895?7@F4C?A=9C<6>16??F?43??::2))))-.6)<?9344(4-<BBFB<4716)).5(54922.).-93
@M03461:520:000000000-LPCRK:1:1101:23175:6633 2:N:0:TTGCAACG+CAGAACTG
AAACTTTAATAAATCTTTCACGGATTTGCTCCCGTCGGAGTTAGCACAATCCGCTGCCGGGTTTTAACCCGACAGCAGTGACCTGTTTGAGCGAGAATTACTCGTCTTCCAGTTCGATGTTGATACCCAGCGAACGAATCTCTTTCAACAATACGTTGAAGGATTCTGGCATGCCCGGCTCCATCTGATGGTTGCCGTCCACGATGTTTTTATACATCTTGGTACGACCGTTCACGTCATCAGACTTAACGGTTAGCATTTCCTGCAAAATCTAGTGCTGAGGG
+
G;CCCCFGGGGGGGGGGGGGGGGEFGGGGGGGGGGGGGGGGGGGGGGGGGGGGGGGGGGGGFGEGGGGGGGGGGGGGGGGGGGGGGGGGGGGGGGGGGGGGGGGGGGGGGGGGGGGGGGGGGGGGGGGGGGGGGGGGGGGGGGGGGGGGGGGGGGGGGGGGGGGGGGGGGGGGGGGFGG>DGFGGFFDFFGFFDFFFDEFFEFFFFFFFFFFC7CFFFFFFFEFFFDF@@@??FFF?FFFA<?7?DFFFFFF6,4:AD2<AAF>>?:AA:ABDBFFBFA9),3(
@M03461:520:000000000-LPCRK:1:1101:15793:6647 2:N:0:TTGCAACG+CAGAACTG
CTTTAATAAATCTTTCACGGATTTGCTCCCGTCGGAGTTAGCACAATCCGCTGCCGGGTTTTAACCCGACAGCAGTGACCTGTTTGAGCGAGAATTACTCGTCTTCCAGTTCGATGTTGATACCCAGCGAACGAATCTCTTTCAACAATACGTTGAAGGATTCTGGCATGCCCGGCTCCATCTGATGGTTGCCGTCCACGATGTTTTTATACATCTTGGTACGACCGTTCACGTCATCAGACTTAACGGTGAGCATTTCCTGCACATTGCCGGGCTGGGGG
+
EFGGGGGGGGGGGGGGGGGGGGGGCGGGGGGGGGGGGGGGGGGGGGGGGGGGGGGGGGGGGGGGGGGGGGGGGGGGGGGGGGGGGGGGGGGGGGGGGGGGGGGGGGGGGGGGGGGGGGGGGGGGGGGGGGGGGGGGGGGGGGGGGGGGGGGGGGGGFGGGGGGGGEGDGGGGGFGGGGGFGGFFGFFGFFFFFFFFFFFFBFFFFFFFFFEFFFFFFFFEFF?0139@BB?FFFFFFFAFBDBF<FFBB?6?FFFFFFFF<<BF2A9A44>9>9>>?(1>2
@M03461:520:000000000-LPCRK:1:1101:22377:6647 2:N:0:TTGCAACG+CAGAACTG
AAACTTTAATAAATCTTTCACGGATTTGCTCCCGTCGGAGTTAGCACAATCCGCTGCCGGGTTTTAACCCGACAGCAGTGACCTGTTTGAGCGAGAATTACTCGTCTTCCAGTTCGATGTTGATACCCAGCGAACGAATCTCTTTCAACAATACGTTGAAGGATTCTGGCATGCCCGGCTCCATCTGATGGTTGCCGTCCACGATGTTTTTATACATCTTGGTACGACCGTTCACGTCATCAGACTTAACGGTGAGCATTTCCTGCAAGCGTTGAAGCTGAGGG
+
G;===CFGGGGGGGGGGGGGGGG@@CFFFGGFGGGGGGGGGGGGGGGGGGGGGGGGDGGGGGGGGGGGGGGGGGGGGGGGGGGGGFGGFGGGGGGGGGGGGGGGGGGGGGGGGGGGGGGGGGGFFGGGGGFGGGGEGGGGGGGGGGGGGGGFGGGGGGGGGGFFFGGGGGGGGGGGFGGGGGFGGFAFFCFFFFFF>@BFFFFFFFF=AAFFFFEF@ACFFF8E<469;B1:?F<02:BBFDDBDF<>2<?FF608?BBDB>9ABBFA><(-((3))..8743(
@M03461:520:000000000-LPCRK:1:1101:13262:6651 2:N:0:TTGCAACG+CAGAACTG
AAACTTTAATAAATCTTTCACGGATTTGCTCCCGTCGGAGTTAGCACAATCCGCTGCCGGGTTTTAACCCGACAGCAGTGACCTGTTTGAGCGAGAATTACTCGTCTTCCAGTTCGATGTTGATACCCAGCGAACGAATCTCTTTCAACAATACGTTGAAGGATTCTGGCATGCCCGGCTCCATCTGATGGTTGCCGTCCACGATGTTTTTATACATCTTGGTACGACCGTTCACGTCATCAGACTTAACGGTGAGCATTTCCTGCAGACGTATGTGCTGGGAG
+
GGGGGGGGFFGGGGGGGGGGGGG7FFGGGGGGGGGGGGGGGGGGGGGGGGGGGGGGGGGGGFEGGGGGGGGGGGGGGGGGGGGGGFGGGGGGGGGGGGGGGGGGGGGGGGGGGGGGGGGGGFFFFFGDGGGEGGGGGGGGGGGGGGGGGGFFGGGGGGGGGGGGFGGGGGFFGGGFBGGGGGFGGFFFFFCAF5>ADFFFFFE=F0;AFFFFFFFFFFEFFFFEE?@B>FFF??F2?BF?A9?F7>2)<ABF?BB<?))6<<AAABB0)((-36<<4>DF:<?,
@M03461:520:000000000-LPCRK:1:1101:12449:6652 2:N:0:TTGCAACG+CAGAACTG
AAACTTTAATAAATCTTTCACGGATTTGCTCCCGTCGGAGTTAGCACAATCCGCTGCCGGGTTTTAACCCGACAGCAGTGACCTGTTTGAGCGAGAATTACTCGTCTTCCAGTTCGATGTTGATACCCAGCGAACGAATCTCTTTCAACAATACGTTGAAGGATTCTGGCATGCCCGGCTCCATCTGATGGTTGCCGTCCACGATGTTTTTATACATCTTGGTACGACCGTTCACGTCATCAGACTTAACGGTGAGCATTTCCTGCACTTAGTCCTGCTGAGGC
+
GGGGGGGGGGGGGGGGGGGGGGG7FGGGGGGGGGGGGGGGGGGGGGGGGGGGGGGGGGGGGGGEGGGGGGGGGGGGGGGGGGGGGGGGGGGGGGGGGGGGGGGGGGGGGGGGGGGGGGGGGGGGGGGGGGGGGGGGGGGGGGGGGGGGGGGGGFFFGGFGGGGGGGGGAFGGGGCGFEGGGGFGGFFFFFGFFFFFFFB=>FF2??FFFFFFFFFFFFEEFFFFFF@BFBF???BFFFBFFFFFFFFFBFFBBF?FFFFFFFFFFFFFFFF<<BAAF?:?DF((
@M03461:520:000000000-LPCRK:1:1101:21401:6669 2:N:0:TTGCAACG+CAGAACTG
AAACTTTAATAAATCTTTCACGGATTTGCTCCCGTCGGAGTTAGCACAATCCGCTGCCGGGTTTTAACCCGACAGCAGTGACCTGTTTGAGCGAGAATTACTCGTCTTCCAGTTCGATGTTGATACCCAGCGAACGAATCTCTTTCAACAATACGTTGAAGGATTCTGGCATGCCCGGCTCCATCTGATGGTTGCCGTCCACGATGTTTTTATACATCTTGGTACGACCGTTCACGTCATCAGACTTAACGGTGAGCATTTCCTGCACCGGACCCCGCTGAGGG
+
GGGGGGGGGGGGGGGGGGGGGGGGGGGGGGGGGGGGGGGGGGGGGGGGGGGGGGGGGGGGGGGGGGGGGGGGGGGGGGGGGGGGGGGGGGGGGGGGGGGGGGFGGGGGGGGGGGGGFGGGGGGGGGGGGGGGGGGGGGGGGGGGGGGGGGGGGGGGGGGGFGGGGGGGGGGGGGGGFGGGGGFGGFFGFFGFFFFFFFFBDFF=FFFFFFFF?ECFFFFFFFEE?DFFFB?FFFF?:BFFFFFFFFA<>A:;B:BBBBFFFFFFFFFF?F>61;??BFF>BBF(
@M03461:520:000000000-LPCRK:1:1101:23856:6690 2:N:0:TTGCAACG+CAGAACTG
AAACTTTAATAAATCTTTCACGGATTTGCTCCCGTCGGAGTTAGCACAATCCGCTGCCGGGTTTTAACCCGACAGCAGTGACCTGTTTGAGCGAGAATTACTCGTCTTCCAGTTCGATGTTGATACCCAGCGAACGAATCTCTTTCAACAATACGTTGAAGGATTCTGGCATGCCCGGCTCCATCTGATGGTTGCCGTCCACGATGTTTTTATACATCTTGGTACGACCGTTCACGTCATCAGACTTAACGGTGAGCATTTCCTGCAGCAGACGATGCTGAGGG
+
G;;CCEFFGGGGGGGGGGGGGGGEEGGGGGGGGGGGGGGGGGGGGGGGGGGGGGGGGGGGGGGFGGGGGGGGGGGGGGGGGGGGGGGGGGGGGGGGGGGGGGGGGGGGGGGGGGGGGGGGGGGGGGGGGGGGGGGGGGGGGFGGDFFGGGGGGGGGGGGGFGFFGGGGGGGGGGGGFGGGGGFGGFFGFFGFF>=FDFFBF@EBFFFF=FFFEFFFFFFFFFFFE@DFFBFFBFA61<BBAA?27:BFA<?03(:08<3<A>AFFFFFB:B?B0>:<?AA<<?:
@M03461:520:000000000-LPCRK:1:1101:22509:6707 2:N:0:TTGCAACG+CAGAACTG
AAACTTTAATAAATCTTTCACGGATTTGCTCCCGTCGGAGTTAGCACAATCCGCTGCCGGGTTTTAACCCGACAGCAGTGACCTGTTTGAGCGAGAATTACTCGTCTTCCAGTTCGATGTTGATACCCAGCGAACGAATCTCTTTCAACAATACGTTGAAGGATTCTGGCATGCCCGGCTCCATCTGATGGTTGCCGTCCACGATGTTTTTATACATCTTGGTACGACCGTTCACGTCATCAGACTTAACGGTGAGCATTTCCTGCAGTAATAGTAGCTGAGGG
+
G;==CCFGGGGGGGGGGGGGGGG@8CFGGGGGGGGGGGGGGGGGGGGGGGG?FGGGGGGGGFGGGGGGGGGGGGGGGGGGGGGGGGGGGGGGGGGGGGGGGGGGGGGGGGGGGGGGGGGGGGGGGGGGGGGGGGGGGGGGGGGGGGGGGFFGGGGGGGGGGGGGGGGGGGFGFGFFECDDGGFGGFFGFFGFFFFFFFFFFFF>FFFFFFFFEEFFFF?EEAEFFFFFFFF?B:BFFF:<FADFF:BABA:>B<BBF2<A99A4>BFF<A>)6:5)-6)9)243
@M03461:520:000000000-LPCRK:1:1101:13231:6726 2:N:0:TTGCAACG+CAGAACTG
AAACTTTAATAAATCTTTCACGGATTTGCTCCCGTCGGAGTTAGCACAATCCGCTGCCGGGTTTTAACCCGACAGCAGTGACCTGTTTGAGCGAGAATTACTCGTCTTCCAGTTCGATGTTGATACCCAGCGAACGAATCTCTTTCAACAATACGTTGAAGGATTCTGGCATGCCCGGCTCCATCTGATGGTTGCCGTCCACGATGTTTTTATACATCTTGGTACGACCGTTCACGTCATCAGACTTAACGGTGAGCATTTCCTGCAACTAACTAAGCTGAGGG
+
GGGGGGGGGGGGGGGGGGGGGGGDGGGGGGGGGGGGGGGGGGGGGGGGGGGGGGGGGGGGGGGGGGGGGGGGGGGGGGGGGGGGGGGGGGGGGGGGGGGGGGGGGGGGGGGGGGGGGGGGGGGGGGGGGGGGGGGGGGGGGGGGGGGGGGGGGGGGGGDGGGFGGGGGGGGGGGGGFDGGGGFGGFFGFFDFF?DFFFF>DFEFFDAFFFFFC<EF7;CEF444C@D@BBFFFFFBB6?B<><BF:)):BFB?(8<FA<BFFFB<:7>:>?FFAF?:?A2.3(8
@M03461:520:000000000-LPCRK:1:1101:22010:6746 2:N:0:TTGCAACG+CAGAACTG
AAACTTTAATAAATCTTTCACGGATTTGCTCCCGTCGGAGTTAGCACAATCCGCTGCCGGGTTTTAACCCGACAGCAGTGACCTGTTTGAGCGAGAATTACTCGTCTTCCAGTTCGATGTTGATACCCAGCGAACGAATCTCTTTCAACAATACGTTGAAGGATTCTGGCATGCCCGGCTCCATCTGATGGTTGCCGTCCACGATGTTTTTATACATCTTGGTACGACCGTTCACGTCATCAGACTTAACGGTGAGCATTTCCTGCACATATAAGTGCTGAGGG
+
G;==CCFFGGGGGGGGGGGGGGG@@FFEFGGGGGGGGGGGGGGGGGGGGGGGGGGGGGGGGGGEGGGGGGGGGGGGGGGGGGGGGGGGGGFGGGGGGGGGGGGGGGGGGGGGGGGGGGGGGGGGGGGGGGGGGGGGGGGGGFGGGGGGGGGGGGGGGGGGGGGGGGGGCCGGGGGGFGGGGGFGGFFGFFGFFFFFFFFFFFF@FFFFFFFFECEFFFEFFA@EC1;>BFFFFFFFFFFFFFFFF:>DBFFFB8??BDBFFFFFFFBFA664<44A<4AF9?F(
@M03461:520:000000000-LPCRK:1:1101:10158:6766 2:N:0:TTGCAACG+CAGAACTG
AAACTTTAATAAATCTTTCACGGATTTGCTCCCGTCGGAGTTAGCACAATCCGCTGCCGGGTTTTAACCCGACAGCAGTGACCTGTTTGAGCGAGAATTACTCGTCTTCCAGTTCGATGTTGATACCCAGCGAACGAATCTCTTTCAACAATACGTTGAAGGATTCTGGCATGCCCGGCTCCATCTGATGGTTGCCGTCCACGATGTTTTTATACATCTTGGTACGACCGTTCACGTCATCAGACTTAACGGTGAGCATTTCCTGCACAGTCTGCAGCTGAGGG
+
GGGGGGGGGGGGGGGGGGGGGGGFGGFFFGGGGGGGGGGGGGGGGGGGGGGGGGGGGGGGGGGGGGGGGGGGGGGGGGGAFGGGGGGGGGGGGGGGGGGGGGGGGGGGGGGGGGGGGGGGGGGGGGEGGGGEGGGGGGGGGGGGGGGGGDGGGGGGGGGGGGGGGGGGGGGGGGFGFGGDGGFGGFFGFFGFFEFFFFFFFFDBFF5@FFFFFEFFFFFFFFFEFFDFF9;BF7A?F<?BAA>2>BFFAABFF:?B:AFFFFFF>:1:),8?<)492?1:<?0(
@M03461:520:000000000-LPCRK:1:1101:12386:6777 2:N:0:TTGCAACG+CAGAACTG
AAACTTTAATAAATCTTTCACGGATTTGCTCCCGTCGGAGTTAGCACAATCCGCTGCCGGGTTTTAACCCGACAGCAGTGACCTGTTTGAGCGAGAATTACTCGTCTTCCAGTTCGATGTTGATACCCAGCGAACGAATCTCTTTCAACAATACGTTGAAGGATTCTGGCATGCCCGGCTCCATCTGATGGTTGCCGTCCACGATGTTTTTATACATCTTGGTACGACCGTTCACGTCATCAGACTTAACGGTGAGCATTTCCTGCAAGTTAGTACGCTGAGGT
+
GGGGGGGGGGGGGGGGGGGGGGGEGGGGGGGGGGGGGGGGGGGGGGGGGGGGGGGGGGGGGGGGGGGGGGGGGFGGGGGGGGGGGGGGGGGGGGGGGGGGGGGGGGGGGGGGGGGGGGGGGGGGGGGGGGGGGGGGGGGGGGGGGGGGG8DGGGGGGGEFGG?<DGGGFGGGFGFGFGGGGGFGGFFGF1;FFFFFFFFFFFEFF?FFFFFFEFFFFA;C?A@9?;;BFFFFFFFFFFFFFBF?BD<A<B6B?0:BBFD<AAAFFF?D<>A<AA<)(,2:;:34
@M03461:520:000000000-LPCRK:1:1101:13064:6778 2:N:0:TTGCAACG+CAGAACTG
AAACTTTAATAAATCTTTCACGGATTTGCCCCCGTCGGAGTTAGCACAATCCGCTGCCGGGTTTTAACCCGACAGCAGTGACCTGTTTGAGCGAGAATTACTCGTCTTCCAGTTCGATGTTGATACCCAGCGAACGAATCTCTTTCAACAATACGTTGAAGGATTCTGGCATGCCCGGCTCCATCTGATGGTTGCCGTCCACGATGTTTTTATACATCTTGGTACGACCGTTCACGTCATCAGACTTAACGGTGAGCATTTCCTGCACATACCCCCGCTGAGGG
+
GGGGGGGCGGGGGGGGGGGGGGGCGGGGGGGGGGGGGGGGGGGGGGGGGGGGGGGGGGGGGGGDGGGGGGGCFGDGGGGGGGGGGGGGGGGGGGGGGGGGGGGGGGGGGGGGGGGGGGGGGGGGGGGGGGGGGGGGGGGGGGGGGGGGGGGGGGFGGF6CEF@FGGGGGGGGGGGGFGGGGGFGGFFDFFCFF4=FFFFFFFFFFFFFFFFFFEEFFFFFFFFEFFFFBFBB::BFFBFFFAFBFFAABFFFFFFFFFFFBFBB2(3?AA28(.:BFBFFF?((
@M03461:520:000000000-LPCRK:1:1101:22917:6794 2:N:0:TTGCAACG+CAGAACTG
AAACTTTAATAAATCTTTCACGGATTTGCTCCCGTCGGAGTTAGCACAATCCGCTGCCGGGTTTTAACCCGACAGCAGTGACCTGTTTGAGCGAGAATTACTCGTCTTCCAGTTCGATGTTGATACCCAGCGAACGAATCTCTTTCAACAATACGTTGAAGGATTCTGGCATGCCCGGCTCCATCTGATGGTTGCCGTCCACGATGTTTTTATACATCTTGGTACGACCGTTCACGTCATCAGACTTAACGGTGAGCATTTCCTGCAATAAGTGATGCTGATGG
+
G;CCCCFGGGGGGGGGGGGGGGE@8CFCFGGGGGGGGGGGGGGGGGGGGGGGGGGGGGGGGGGGGGGGGGGGGGGGGGGGGGGGGGGGGGGGGGGGGGGGGGGGGGGGGGGGGGGGGGGGGGGGGGGGGGGGGGGGGGGGGGGGGGGGGGGGGGGGGGGGGGGGGGGGGGGGGGGGFGGGGGFGGFFGFFGFFADFEFFFFFF@FFFCFFF4?EFF:FFFF4AFED@F@@D?FFDF?<:BBAFFBFFFAAB12(8<?FFD9<A<D>?2>A2<-64AAA24))6<
@M03461:520:000000000-LPCRK:1:1101:18981:6800 2:N:0:TTGCAACG+CAGAACTG
AAACTTTAATAAATCTTTCACGGATTTGCTCCCGTCGGAGTTAGCACAATCCGCTGCCGGGTTTTAACCCGACAGCAGTGACCTGTTTGAGCGAGAATTACTCGTCTTCCAGTTCGATGTTGATACCCAGCGAACGAATCTCTTTCAACAATACGTTGAAGGATTCTGGCATGCCCGGCTCCATCTGATGGTTGCCGTCCACGATGTTTTTATACATCTTGGTACGACCGTTCACGTCATCAGACTTAACGGTGAGCATTTCCTGCACACGTACTTGCTGAGGT
+
GGGGGGGGGGGGGGGGGGGGGGGGGGGGGGGGGGGGGGGGGGGGGGGGGGGGGGGGGGGCFGGGGGGGGGGGGGGGGGGFGGGGGGGGGGGGGGGGGGGGGGGGGGGGGGGGGGGGGGGGGGGGGGGGGGGDDGGGEGGGGGGGGGGGGGFGGGGGGGGGGFFGGGGGFFFGGGGGF5CDDGFGGFFGFAGFF@DF?@B>DE>(?@AFFFFFE)7+;ACEF4;EEDFFF;F?F?F<BFFFF<?28:FF2<B960(.:7?FFF<AFFFBF?147?BF<BAF>6:(
@M03461:520:000000000-LPCRK:1:1101:6135:6802 2:N:0:TTGCAACG+CAGAACTG
AAACTTTAATAAATCTTTCACGGATTTGCTCCCGTCGGAGTTAGCACAATCCGCTGCCGGGTTTTAACCCGACAGCAGTGACCTGTTTGAGCGAGAATTACTCGTCTTCCAGTTCGATGTTGATACCCAGCGAACGAATCTCTTTCAACAATACGTTGAAGGATTCTGGCATGCCCGGCTCCATCTGATGGTTGCCGTCCACGATGTTTTTATACATCTTGGTACGACCGTTCACGTCATCAGACTTAACGGTGAGCATTTCCTGCCCTCTCTATGGCTGAGGC
+
GGGGGGGGGGGGGGGGGGGGGGGCFGGFGGGGGGGGGGGGGGGGGGGGGGGGGGGGGGGGGGGDGGGGGGGGGGGGGGGGGGGGGGGGGGGGGGGGGGGGGGGGGGGGGGGGGGGGGGGGGGGGGGCFGGGGGGGGGGGGGGGGGGGGGGGGGGGGGGGGGGGGGGGGFGGGGGGGFGGGGGFGGFFGFFGFFFBF>@DBFFFFFFFFFFFFFEFFFFFFFFEEFFFFF>DBFFA?BFFFFFF23?FD9AFF?,3:B27546>AA7(((47??AB2)8?B08:0
@M03461:520:000000000-LPCRK:1:1101:17893:6803 2:N:0:TTGCAACG+CAGAACTG
AAACTTTAATAAATCTTTCACGGATTTGCTCCCGTCGGAGTTAGCACAATCCGCTGCCGGGTTTTAACCCGACAGCAGTGACCTGTTTGAGCGAGAATTACTCGTCTTCCAGTTCGATGTTGATACCCAGCGAACGAATCTCTTTCAACAATACGTTGAAGGATTCTGGCATGCCCGGCTCCATCTGATGGTTGCCGTCCACGATGTTTTTATACATCTTGGTACGACCGTTCACGTCATCAGACTTAACGGTGAGCATTTCCTGCACCACCAGAAGCTGAGGC
+
GGGGGGGGGGGGGGGGGGGGGGGGGGGGGGGGGGGGGGGGGGGGGGGGGGGGGGGGGGGDGGGGGGGGGGGGGGGGGGGGGGGGGGGGGGGGGGGGGGGGGGGGGGGGGGGGGGGGGGGGGGGGGGFGGGGGGGGGEGGGGGGGGGGGGGGGGGGGGGGGGFGGGGGGGFFGGGGGECDGGG?FGFFGFFGFFEFFFFF@FFF2A?FFFFFFFFFFFFEEFFFFC;@B69@FBFFBBBFFBA<>B:AF49:12(4(4)5:AAAB<003(.8<BF?F(77:BF<8
@M03461:520:000000000-LPCRK:1:1101:8411:6813 2:N:0:TTGCAACG+CAGAACTG
AAACTTTAATAAATCTTTCACGGATTTGCTCCCGTCGGAGTTAGCACAATCCGCTGCCGGGTTTTAACCCGACAGCAGTGACCTGTTTGAGCGAGAATTACTCGTCTTCCAGTTCGATGTTGATACCCAGCGAACGAATCTCTTTCAACAATACGTTGAAGGATTCTGGCATGCCCGGCTCCATCTGATGGTTGCCGTCCACGATGTTTTTATACATCTTGGTACGACCGTTCACGTCATCAGACTTAACGGTGAGCATTTCCTGCACGACGTTAGGCTGAGGG
+
GGGGGGGGGGGGGGGGGGGGGGGGGGGGGGGGGGGGGGGGGGGGGGGGGGGGGGGGGGGGGGGGGGGGGGGGGGGGGGGGGGGGGGGGGGGGGGGGGGGGGGGGGGGGGGGGGGGGGGGGGGGGGGFGGGGGGGGGGGGGGGGGGGGGGGGGGGGGGGGGGGGGGGGGGGGGGGGGEGGDGGFGGFFGFFGFFFFFFFFFFFEFFFFFFF>FFFEFFFEFFFFEFFFFBB??F?FFFFFFBBFFFFF)<<?F?3:BBDFFFFAFABB?::01(42:BFFFFFFB
@M03461:520:000000000-LPCRK:1:1101:11936:6821 2:N:0:TTGCAACG+CAGAACTG
AAACTTTAATAAATCTTTCACGGATTTGCTCCCGTCGGAGTTAGCACAATCCGCTGCCGGGTTTTAACCCGACAGCAGTGACCTGTTTGAGCGAGAATTACTCGTCTTCCAGTTCGATGTTGATACCCAGCGAACGAATCTCTTTCAACAATACGTTGAAGGATTCTGGCATGCCCGGCTCCATCTGATGGTTGCCGTCCACGATGTTTTTATACATCTTGGTACGACCGTTCACGTCATCAGACTTAACGGTGAGCATTTCCTGCACAAGGCAATGCTGAGGG
+
GGGGGGGGGGGGGGGGGGGGGGG7FGGGGGGGGGGGGGGGGGGGGGGGGGGGGGGGGGGGGGGGGGGGGGGGGDGGGGGGGGGGGGGGGGGGGGGGGGGGGGGGGGGGGGGGGGGGGGGGGGGGGGGGGGGGGGGGGGGGGGGGGGGGGGGFGGGGGGGGGG@FGGGGGGGGGGGGFGGGDDFGGFFGFFGFFFFFFFFFFFF=F;AAFFFFC6C@+;CCCFE4?D;B@>D:<?FFB?:BFAFFDBBB<<B6?::<?A?25>B<).2:<1?6?:?:<?2.6(((
@M03461:520:000000000-LPCRK:1:1101:4183:6833 2:N:0:TTACAACG+CAGAACTG
AAACTTTAATAAATCTTTCACGGATTTGCTCCCGTCGGAGTTAGCACAATCCGCTGCCGGGTTTTAACCCGACAGCAGTGACCTGTTTGAGCGAGAATTACTCGTCTTCCAGTTCGATGTTGATACCCAGCGAACGAATCTCTTTCAACAATACGTTGAAGGATTCTGGCATGCCCGGCTCCATCTGATGGTTGCCGTCCACGATGTTTTTATACATCTTGGTACGACCGTTCACGTCATCAGACTTAACGGTGAGCATTTCCTGCAAACCGGTAAGCTGAGGT
+
GGGGGGGGGGGGGGGGGGGGGGG:FEGGGGGGGGGGGGGGGGGGGGGGGGGGGGGGGGGGGGGGGGGGGGGGGGGGGGGGGGGGGGGGGGGGGGGGGGGGGGGGGGGGGGGGGGGGFGGGGGGGGGGGGGGGEGGGGGGGGGGGGGGGGGGGGGGFGDGGGGGGGGGGFGGGGGCFDEGGGGFGGFFGFFGFFFFFFFFFFFFFF?AFAFF:?EFFCCCFFFEFFFDFFFF?:8ABFFFFFBFF?0>2:AF9216<03?FB<9><??DFFFF>>>B?7>?B?:(
@M03461:520:000000000-LPCRK:1:1101:21012:6835 2:N:0:TTGCAACG+CAGAACTG
AAACTTTAATAAATCTTTCACGGATTTGCTCCCGTCGGAGTTAGCATAATCCGCTGCCGGGTTTTAACCCGACAGCAGTGACCTGTTTGAGCGAGAATTACTCGTCTTCCAGTTCGATGTTGATACCCAGCGAACGAATCTCTTTCAACAATACGTTGAAGGATTCTGGCATGCCCGGCTCCATCTGATGGTTGCCGTCCACGATGTTTTTATACATCTTGGTACGACCGTTCACGTCATCAGACTTAACGGTGAGCATTTCCTGCATCAACAAGCGCTGAGGG
+
GGGGGGGGGGGGGGGGGGGGGGGGGGCFGGGGGGGGGGGGGGGGGGGGGGGGGGGGGGGGGGG7FGGGGGGGGGGGGGGGGGGGGGGGGGGGGDGGGGFGGGGGGGGGGGGGGGGGGGGGGGGGGGGGGGGGGGGGGGGGGGGGGGGGGGGCGGGGGGGGGGGGCFGGGGGGGGFGFGGGGGFGGFFGFFGFFFFFEFFFFEF=FDFCFFFFEECAFFFEFFFFF@?B>@@FFFFFB?F?F<??F?FFBFBFFBB08<<<B9<9A>?FB:AFFB?B?><>426(
@M03461:520:000000000-LPCRK:1:1101:15863:6850 2:N:0:TTGCAACG+CAGAACTG
CTTTAATAAATCTTTCACGGATTTGCTCCCGTCGGAGTTAGCACAATCCGCTGCCGGGTTTTAACCCGACAGCAGTGACCTGTTTGAGCGAGAATTACTCGTCTTCCAGTTCGATGTTGATACCCAGCGAACGAATCTCTTTCAACAATACGTTGAAGGATTCTGGCATGCCCGGCTCCATCTGATGGTTGCCGTCCACGATGTTTTTATACATCTTGGTACGACCGTTCACGTCATCAGACTTAACGGTTAGCATTTCCTGCAACGAAGGCGGCTGAGGT
+
EGGGGGGFGGGFGGGGGGGGCGGGGGGGGGGGGGGGGGGGGGGGGGGGGGGGGGGGGGGGGGGGGGGGGGGGGGGGGGGGGGGGGGGGGGGGGGGGGGGGGGGGGGGGGGFGGGGGGGGGGGGGGGGGGGGGGGGGGGGGGGGGGGGGGGFGGGGGAGGGGGFFEFGGGGGGGFGGGGGFGGFAFFFGFFFFF:DFFFFF2F?FFFFFFFFFFFFFFCFFFFD;>BFFFF:<0136?<243::FF2<:;B16746)6<ADFFFBF:0(23>B(479(1(4,
@M03461:520:000000000-LPCRK:1:1101:25673:6865 2:N:0:TTGCAACG+CAGAACTG
AAACTTTAATAAATCTTTCACGGATTTGCTCCCGTCGGAGTTAGCACAATCCGCTGCCGGGTTTTAACCCGACAGCAGTGACCTGTTTGAGCGAGAATTACTCGTCTTCCAGTTCGATGTTGATACCCAGCGAACGAATCTCTTTCAACAATACGTTGAAGGATTCTGGCATGCCCGGCTCCATCTGATGGTTGCCGTCCACGATGTTTTTATACATCTTGGTACGACCGTTCACGTCATCAGACTTAACGGTGAGCATTTCCTGCGTTAATTAAGCTGAGGCC
+
GGGGGGGGGGGGGGGGGGGGGGG@FGGGGGGGGGGGGGGGGGGGGGGGGGGGGGGGGGGGGGGGGGGGGGGGGGGGGGGGGGGGFGGGGGGGGGGGGGGGGGGGGGGGGGGGFGGGGGGGGGGGGGFGGGGGGGGGGGGGGGGGGGGFGGFGGGGGGGGFGGFGGGGGGGGGGGCFFGGGGGFGGFFGFFGFFFFFF@E@DEF=ADFFFFF5?EFF@FCEFFFEFFFB>;DB?BFFFFF?F23?44AAAD?B?12?F2>AAFFA2>04:??949<29A:2<?:1
@M03461:520:000000000-LPCRK:1:1101:9632:6866 2:N:0:TTGCAACG+CAGAACTG
AAACTTTAATAAATCTTTCACGGATTTGCTCCCGTCGGAGTTAGCACAATCCGCTGCCGGGTTTTAACCCGACAGCAGTGACCTGTTTGAGCGAGAATTACTCGTCTTCCAGTTCGATGTTGATACCCAGCGAACGAATCTCTTTCAACAATACGTTGAAGGATTCTGGCATGCCCGGCTCCATCTGATGGTTGCCGTCCACGATGTTTTTATACATCTTGGTACGACCGTTCACGTCATCAGACTTAACGGTGAGCATTTCCTGCACTTAGTTAAGCTGAGTC
+
GGGGGGGGGGGGGGGGGGGGGGGEGGFGGGGGGGGGGGGGGGGGGGGGGGGGGGGGGGGGGGGGGGGGGGGGGGGGGGGGGGGGGGGGGGGGGGGGGGGGGGGGGGGGGGGGGGGGGGGGGGGGGGGGGGGGCEGGEGGGGGGGGGGGGGGGGGGGGGGGGGCFGGGGCFGGFFGGFGGGGGFGGFFGFFFFFEDFFFFFFFFFFFFFFFFFE?EFFFFF?F<3C?@FFFFFF:<?F??BFAF7>BFFBA:78:0:0<?B<<<BF??76:4264<ADF<:<:-.
@M03461:520:000000000-LPCRK:1:1101:23731:6869 2:N:0:TTGCAACG+CAGAACTG
AAACTTTAATAAATCTTTCACGGATTTGCTCCCGTCGGAGTTAGCACAATCCGCTGCCGGGTTTTAACCCGACAGCAGTGACCTGTTTGAGCGAGAATTACTCGTCTTCCAGTTCGATGTTGATGCCCAGCGAACGAATCTCTTTCAACAATACGTTGAAGGATTCTGGCATGCCCGGCTCCATCTGATGGTTGCCGTCCACGATGTTTTTATACATCTTGGTACGACCGTTCACGTCATCAGACTTAACGGTGAGCATTTCCTGCAACGTTCGGCGCTGAGGC
+
G6;;;<EGFFGGGGGGGGGGGGC@:CECEF@F<FF@FEGGGGGGGFFGGGEFEGGGGGEGEGE7@FGEFGGGGF@GGGF8FACFG?EGFC@FECFCGGGGGGGGGGGGGGGGGGGG8FFEFFGGGFEE?DFGGGGGGGGDGGEGCGGD;FFFDCGGGG6EFGFGGGGGCFGG8FFF9?DDDD6CFAB>FF>988BFEDFF>EFF>70:AFFFC?E7CF9CEA@FC?0:99?1<B<<?B<4>2.,42<<<A?086047249AAFFA:(.)2-..1((-411(41(
@M03461:520:000000000-LPCRK:1:1101:18319:6873 2:N:0:TTGCAACG+CAGAACTG
AAACTTTAATAAATCTTTCACGGATTTGCTCCCGTCGGAGTTAGCACAATCCGCTGCCGGGTTTTAACCCGACAGCAGTGACCTGTTTGAGCGAGAATTACTCGTCTTCCAGTTCGATGTTGATACCCAGCGAACGAATCTCTTTCAACAATACGTTGAAGGATTCTGGCATGCCCGGCTCCATCTGATGGTTGCCGTCCACGATGTTTTTATACATCTTGGTACGACCGTTCACGTCATCAGACTTAACGGTGAGCATTTCCTGCAGATTTCTAAGCTGAGGG
+
GGGGGGGGGGGGGGGGGGGGGGGGGGGGGGGGGGGGGGGGGGGGGGGGGGGGGGGGGGGGGGGGGGGGGGGGGGGGGGGGGGGGGGGGGGGGGGGGGFGGGGGGGGGGGGGGGGGGGGGGGGGGGGGGGGGGGGGGGGGGGGGGGGGFGGGGGGGGGGGGGCGGGGGGGGGGFGGGFGGDGGFGGFFGFFGFFFFFFFF=DFEFFFFFFFFF?EEC7CEFFFFFFFFFFFFFF?A?FFF?F>2):7AF>F?FF?F602>FFF4):>:?4>DBFFBFF?AFB???
@M03461:520:000000000-LPCRK:1:1101:24437:6878 2:N:0:TTGCAACG+CAGAACTG
AAACTTTAATAAATCTTTCACGGATTTGCTCCCGTCGGAGTTAGCACAATCCGCTGCCGGGTTTTAACCCGACAGCAGTGACCTGTTTGAGCGAGAATTACTCGTCTTCCAGTTCGATGTTGATACCCAGCGGACGAATCTCTTTCAACAATACGTTGAAGGATTCTGGCATGCCCGGCTCCATCTGATGGTTGCCGTCCACGATGTTTTTATACATCTTGGTACGACCGTTCACGTCATCAGACTTAACGGTGAGCATTTCCTGCATAATACTGTGCTGAGGC
+
CFGGFFFGGGGGGFGGGGGGGGG+@FCDGGEGF7FGECGGGGGEEFGFFFFGGDGGGGGEGGG@FGGGFGE>FEEFGGGFFAFFGG9,=F7AFGGGGFFGE5CEGGGGFGGGFGEECE=@>FGGGFFGGGFG>EEEGG@EGGGGGFFGGGD9A8:DGFGFFFGG7DDGGGF9FGFGFGGDDGFGGFF@FFDFF;BFFFA>98D>F@F6@55A?EFAFFFFF4=?C<;@@>F?FBFBFF??<A2<4?9A<B128(42044-6:).64()))))-4)5).:4<60-
@M03461:520:000000000-LPCRK:1:1101:13908:6883 2:N:0:TTACAACG+CAGAACTG
AAACTTTAATAAATCTTTCACGGATTTGCTCCCGTCGGAGTTAGCACAATCCGCTGCCGGGTTTTAACCCGACAGCAGTGACCTGTTTGAGCGAGAATTACTCGTCTTCCAGTTCGATGTTGATACCCAGCGAACGAATCTCTTTCAACAATACGTTGAAGGATTCTGGCATGCCCGGCTCCATCTGATGGTTGCCGTCCACGATGTTTTTATACATCTTGGTACGACCGTTCACGTCATCAGACTTAACGGTGAGCATTTCCTGCAATATCTGGAGCTGAGGG
+
GGGGGGGGGGGGGGGGGGGGGGG@FGGGGGGGGGGGGGGGGGGGGGGGGGGGGGGGGGGGGGGDGGGGGGGGGGGGGGGGEFGGGGGGGGGGGGGGGGGGGGGGGGGGGGGGGGGGGGGGGGGGGGGGGGGGGGGGGGGGGGGGGGGGGGGGGGGGGGGGGFGGGGGGDGGGGGGGEEGGGGFGGFFFCFGFFEFFFFFF@FFFFFFFFFFFFFFFFFFFFFFFFF0:69DFBF>FFFFFFFFFBB<A<ABFF?B6:BDFAFF<<7?4<24>AF6A::?B?:?:
@M03461:520:000000000-LPCRK:1:1101:18901:6898 2:N:0:TTGCAACG+CAGAACTG
AAACTTTAATAAATCTTTCACGGATTTGCTCCCGTCGGAGTTAGCACAATCCGCTGCCGGGTTTTAACCCGACAGCAGTGACCTGTTTGAGCGAGAATTACTCGTCTTCCAGTTCGATGTTGATACCCAGCGAACGAATCTCTTTCAACAATACGTTGAAGGATTCTGGCATGCCCGGCTCCATCTGATGGTTGCCGTCCACGATGTTTTTATACATCTTGGTACGACCGTTCACGTCATCAGACTTAACGGTGAGCATTTCCTGCATCAAGATTTGCTGAGGT
+
GGGGGGGGGGGGGGGGGGGGGGGGGGGGGGGGGGGGGGGGGGGGGGGGGGGGGGGGGGGGGGGEGGGGGGGGGGGGGGGGGGGGGGGGGGGGGGGGGGGGGGGGGGGGGGGGGGGGFGGGGGGGGGGGGGGDGGGGGGGGGGGGGGGGGGGGFGGGGGGFGGGGGGGF9FGGGFGGFGGGGGFGGFFGFFGFFFBFFFFBFFFBFFFFFFFFFFFFFFFFFFEEFFF>@;<:<FB?BFFBFFFBFFFFFBB0<<:?7A<A2964A7:<A?A?24<<)6>A2:1(
@M03461:520:000000000-LPCRK:1:1101:21529:6898 2:N:0:TTGCAACG+CAGAACTG
AAACTTTAATAAATCTTTCACGGATTTGCTCCCGTCGGAGTTAGCACAATCCGCTGCCGGGTTTTAACCCGACAGCAGTGACCTGTTTGAGCGAGAATTACTCGTCTTCCAGTTCGATGTTGATACCCAGCGAACGAATCTCTTTCAACAATACGTTGAAGGATTCTGGCATGCCCGGCTCCATCTGATGGTTGCCGTCCACGATGTTTTTATACATCTTGGTACGACCGTTCACGTCATCAGACTTAACGGTGAGCATTTCCTGCATCTTCCTGTGCTGAGGT
+
GGGGGGGGGGGGGGGGGGGGGGGGGGGGGGGGGGGGGGGGGGGGGGGGGGGGGGGGGGGGGGGEGGGGGGGGGGGGGGGGGGGGGGGGGGGGGGGGGGGGGGGGGGGGGGGGGGGGGGGGGGGGGGGGGGGGGGGGGGGGGGGGGGGGGGGGGGGGGGGGGGGGGGGGGGGGGGGGFGGGGGFGGFFGFFGFFFFF>@FFFFF>FDFFFFFF<CEFACFFFAEEFD6@9@FFFFFF?:6::<?<?DDFA>BFB:?:BFFFA2>BDF:9:<FFAAFF0AB9<?F2
@M03461:520:000000000-LPCRK:1:1101:5937:6907 2:N:0:TTGCAACG+CAGAACTG
AAACTTTAATAAATCTTTCACGGATTTGCTCCCGTCGGAGTTAGCACAATCCGCTGCCGGGTTTTAACCCGACAGCAGTGACCTGTTTGAGCGAGAATTACTCGTCTTCCAGTTCGATGTTGATACCCAGCGAACGAATCTCTTTCAACAATACGTTGAAGGATTCTGGCATGCCCGGCTCCATCTGATGGTTGCCGTCCACGATGTTTTTATACATCTTGGTACGACCGTTCACGTCATCAGACTTAACGGTGAGCATTTCCTGCAATTAGGCGTGCTGAGGG
+
GGGGGGGGGGGGGGGGGGGGGGGCFGGGGGGGGGGGGGGGGGGGGGGGGGGGGGGGGGGGGGGGGGGGGGGGGGGGGGGGGGGGGGGGGGGGGGGGGGGGGGGGGGGGGGGGGGGGGGGGGGGGGGGGGGGGGGGGGGGGGGGGGGGGGGGGGGGGGGGGGGGGGGGGGGGGGGGGFGGGGGFGGFFGFFGFFFFFFFEFFFFFFFFFFFFFFFFFFFEEEFFFFFDFFFF:?FFFFFFFBFF?DBFFFFFFF(8<FFFBDDFA407AFAABF?9B;??<4?F0
@M03461:520:000000000-LPCRK:1:1101:15590:6920 2:N:0:TTGCAACG+CAGAACTG
CTTTAATAAATCTTTCCCGGATTTGCTCCCGTCGGAGTTAGCACAATCCGCTGCCGGGTTTTAACCCGACAGCAGCGACCTGTTTGAGCGAGAATTACTCGTCTTCCAGTTCGATGTTGATACCCAGCGAACGAATCTCTTTCAACAATACGTTGAAGGATTCTGGCATGCCCGGCTCCATCTGATGGTTGCCGTCCACGATGTTTTTATACATCTTGGTACGACCGTTCACGTCATCAGACTTAACGGTGAGCATTTCCTGCACACATGCTTGCTGAGGT
+
FGGGGGGGGGGGGGGGGGGGCGGGGGGGGGGGGGGGGGGGGGGGGGGGGGGGGGGGGGGGCGFGGGGGGGGGGGGGGGGGGGGGGGGGGGGGGGGGGGGGGGGGGGGGGGGGGGGGGGGGGGGGGGGGGGGGGGGGGGGGGGGGGGCFGGGGGGGFGGFGGGGGGGGGGGGGGFGGGGGFGGF=FFFGFFEBBEFFFFFAFFFAFFFFFEEFFFA9EFFE)7<7>FFBFF?DFFFBF:<?F?7A25AB6?0?FFFFFFBFA>B?:24,4)4452:AA2864
@M03461:520:000000000-LPCRK:1:1101:15517:6942 2:N:0:TTGCAACG+CAGAACTG
CTTTAATAAATCTTTCACGGATTTGCTCCCGTCGGAGTTAGCACAATCCGCTGCCGGGTTTTAACCCGACAGCAGTGACCTGTTTGAGCGAGAATTACTCGTCTTCCAGTTCGATGTTGATACCCAGCGAACGAATCTCTTTCAACAATACGTTGAAGGATTCTGGCATGCCCGGCTCCATCTGATGGTTGCCGTCCACGATGTTTTTATACATCTTGGTACGACCGTTCACGTCATCAGACTTAACGGTTAGCATTTCCTGCAATAAAAAACGCTGAGGC
+
FGGGGGGGGGGGGGGGGGGGEGGGGGGGGGGGGGGGGGGGGGGGGGGGGGGGGGGGGGGGGGGGGGGGGGGGGGGGGGGGGGGGGGGGGGGGGGGGGGGGGGGGGGGGGGGGGGGGGGGGGGGGGGGGGGGGGGGGGGGGG;DFGGGGGGGGGGGGGGGFGGGGGGGGGFGGF>EGGGGFGGF6FFFGFFFFFF=DFFFFFFDFFFFFFFEFFFFEFEFECE@@FFF?F?:A:?<BFBB?FDBFFFAF>F0::BFBA2<ABAB?<AFA<A>>:99?BF0((
@M03461:520:000000000-LPCRK:1:1101:4788:6942 2:N:0:TTGCAACG+CAGAACTG
AAACTTTAATAAATCTTTCACGGATTTGCTCCCGTCGGAGTTAGCACAATCCGCTGCCGGGTTTTAACCCGACAGCAGTGACCTGTTTGAGCGAGAATTACTCGTCTTCCAGTTCGATGTTGATACCCAGCGAACGAATCTCTTTCAACAATACGTTGAAGGATTCTGGCATGCCCGGCTCCATCTGATGGTTGCCGTCCACGATGTTTTTATACATCTTGGTACGACCGTTCACGTCATCAGACTTAACGGTGAGCATTTCCTGCACTAATTTAATCTGAGGG
+
GGGGGGGGGGGGGGGGGGGFGGF@FGGGGGGGGGGGGGGGGGGGGGGGGGGGGGGGGGGGGGG@FGGGGGGGGGGGGGGGGGGGGGGGFGGGGGGGGGGGGGGGGGGGGGGGGGGGGFGGGGGGGGGGGGGGGGGEDGGGGGGGGGGGGGGGEGGGGGGGGGGGGGGGFFGGFGGGFGGDGGFGGFFGFAFFFFFFFFFFFFFFFFAFFFFFFFFFFFEFFFEFE?D;>BDFFBA??:0<<>B?:7AAFFFFFB??FFFBFA<F<01:AFB>>BB9)--66<B(
@M03461:520:000000000-LPCRK:1:1101:6874:6952 2:N:0:TTGCAACG+CAGAACTG
AAACTTTAATAAATCTTTCACGGATTTGCTCCCGTCGGAGTTAGCACAATCCGCTGCCGGGTTTTAACCCGACAGCAGTGACCTGTTTGAGCGAGAATTACTCGTCTTCCAGTTCGATGTTGATACCCAGCGAACGAATCTCTTTCAACAATACGTTGAAGGATTCTGGCATGCCCGGCTCCATCTGATGGTTGCCGTCCACGATGTTTTTATACATCTTGGTACGACCGTTCACGTCATCAGACTTAACGGTGAGCATTTCCTGCATCTATGACCGCTGAGGC
+
GGGGGGGGGGGGGGGGGGGGGGGGGGGGGGGGGGGGGGGGGGGGGGGGGGGGGGGGGGGGGGGGGGGGGGGGGGGGGGGGGGGGGGGGGGGGGGGGGGGGGGGGGGGGGGGGGGGGGGGGGGGGGGGGGGGGGGGGGGGGGGGGGGGGGGGGGGGGGGGGGGGGGGGGFGGGGGGGFGGGGGFGGFFGFFGFFFFFFFFFFFFBFFFFFFFFFFFFC@CCCFFEFFFBB@FFFFFFFFF?AB?<DFFFF<?FF??FFFFFFBFFFFBA>AAF<<B?F9>>9BF1
@M03461:520:000000000-LPCRK:1:1101:20957:6979 2:N:0:TTGCAACG+CAGAACTG
AAACTTTAATAAATCTTTCACGGATTTGCTCCCGTCGGAGTTAGCACAATCCGCTGCCGGGTTTTAACCCGACAGCAGTGACCTGTTTGAGCGAGAATTACTCGTCTTCCAGCTCGATGTTGATACCCAGCGAACGAATCTCTTTCAACAATACGTTGAAGGATTCTGGCATGCCCGGCTCCATCTGATGGTTGCCGTCCACGATGTTTTTATACATCTTGGTACGACCGTTCACGTCATCAGACTTAACGGTGAGCATTTCCTGCAATACAAACCGCTGAGGG
+
GGGGGGGGGGGGGGGGGGGGGGDFGGGGGGGGFGGGGGGGGGGGGGFGGGGGGGGGGGGGGGDCFGGGGGGGGGGGGGGGGGGGGGGGGGGGGGEGGGGGGFGGGGGGGFFGGGGG@FGGGGGGGGGGGGGDGGGGGGGGGGGGGGGGGCGGGGGGGGFGGGGGDCGGFGFGGCFGFGGGGGFGGFCGFFGFFF2BBDFF@E49AFFFFFFFECCAA@C656;CCD0166?BFFF0?6<?AAF2:BA9)6:0:(8??ABADFFFFBBFD<?AD???FB>9;:?(
@M03461:520:000000000-LPCRK:1:1101:15632:6980 2:N:0:TTGCAACG+CAGAACTG
CTTTAATAAATCTTTCATGGCTTCGCTCCCTTCGGAGTTAGCACAATCCGCTGCCGGGTTTTAACCCGACAGCAGTGACCTGTTTGAGCGAGAATTACTCGTCTTCCAGTTCGATGTTGATAGCCAGCGAACGAATCTCTTTCAACCTTACGTTGCAGGATGCTGGCATCCCCGGCTCGATCTGATGGTTGCCGTCCACGTGGTTTTTATACATTTCGGTACGACCGTTCCGTGCATCAGACTTAAGGTTGAGCATTTCCTTATCTCCGAAATTGTGCTGT
+
CFG<FDFCEF9F<<F<F,,6,C,,7;,,+:,;6CFC+8,,6,<;@FG<,+@6C+@FC+@F6,66EFFGC>BBF8FEBEE<,4?,,,,:B>>>+CCB,EFFGGCCFGGC,E,@C,9=EE,==,,,=,@DG+=B7@B,@=9EEAF,@D,,,,@D,:;+3E,;E,+,,3@@<,4AC*:C4D/*;C)1+8BCFF>9A8-5((/>()(2.)28;C).+++1)(0(,(/(((-:(.(()((,-),)5).:)))))-.:0)24:4<))))).)..(-39?)))))-.)
@M03461:520:000000000-LPCRK:1:1101:23463:7006 2:N:0:TTGCAACG+CAGAACTG
AAACTTTAATAAATCTTTCACGGATTTGCTCCCGTCGGAGTTAGCACAATCCGCTGCCGGGTTTTAACCCGACAGCAGTGACCTGTTTGAGCGAGAATTACTCGTCTTCCAGTTCGATGTTGATACCCAGCGAACGAATCTCTTTCAACAATACGTTGAAGGATTCTGGCATGCCCGGCTCCATCTGATGGTTGCCGTCCACGATGTTTTTATACATCTTGGTACGACCGTTCACGTCATCAGACTTAACGGTGAGCATTTCCTGCATATCCCAATGCTGAGGT
+
G;=CCEFGGGGGGGGGGGGGGGGEFGGGGGGGGGGGGGGGGGGGGGGGGGGGGGGGGGGGGGGDGGGGGGGGGGGGGGGGGGGGGGGGGGFGGDGGGGGGGGGGGGGGGGGGGGGGGGGGGGGGGGGGGGGGGGGGGGGGGGGGGGGGGGGGGFFGGGGGFECFGGFGGGGGGGGGFDGGGGFGGFCGFFGFFEFFFFEFFFF2?@FFFFFFFCFFAF7ECFE;E@D>9BFFFF>(4<B<BF?BD?AFF<:6?F6??AFF>4>BF>BF<:D>78172>FA4??.
@M03461:520:000000000-LPCRK:1:1101:17180:7020 2:N:0:TTGCAACG+CAGAACTG
AAACTTTAATAAATCTTTCACGGATTTGCTCCCGTCGGAGTTAGCACAATCCGCTGCCGGGTTTTAACCCGACAGCAGTGACCTGTTTGAGCGAGAATTACTCGTCTTCCAGTTCGATGTTGATACCCAGCGAACGAATCTCTTTCAACAATACGTTGAAGGATTCTGGCATGCCCGGCTCCATCTGATGGTTGCCGTCCACGATGTTTTTATACATCTTGGTACGACCGTTCACGTCATCAGACTTAACGGTGAGCATTTCCTGCAAATGAGGCGGCTGAGGT
+
GGGGGGGGGGGGGGGGGGGGGGGGGGGGGGGGGGGGGGGGGGGGGGGGGGGGGGGGGGGDGGGGGGGGGGGGGGGGGGFGGGGGGGGGGGGGGGGGGGGGGGGGGGGGGGGGGGGGGGGGGGGGGGGGGGGGGGGGGGGGGGGGGFGGGGGGFGGGGGGCGGGGGGGGGGGGGGGGFGDDGGFGGFFGFF4AFDDFF@EFFFF>FFFFFFFFECFFFFCEEFEEEFFF9>DBBFF6:<?FA)),5:AFFFFFBB:377?A<A44>B?DFFF)4:66(3(7:1:(
@M03461:520:000000000-LPCRK:1:1101:5425:7026 2:N:0:TTGCAACG+CAGAACTG
AAACTTTAATAAATCTTTCACGGATTTGCTCCCGTCGGAGTTAGCACAATCCGCTGCCGGGTTTTAACCCGACAGCAGTGACCTGTTTGAGCGAGAATTACTCGTCTTCCAGTTCGATGTTGATACCCAGCGAACGAATCTCTTTCAACAATACGTTGAAGGATTCTGGCATGCCCGGCTCCATCTGATGGTTGCCGTCCACGATGTTTTTATACATCTTGGTACGACCGTTCACGTCATCAGACTTAACGGTGGGCATTTCCTGCAGATTATGCAGCTGAGGG
+
GGGGGGGGGGGGGGGGGGGGGGGCGGGFGGGGGGGGGGGGGGGGGGGGGGGGGGGGGGGGGGGGGGGGGGGGGGGGGGGGGGGGGGGGGGGGGGGGGGGGGGGGGGGGGGGGGGGGGGGGGGGGGGGGGGGGGGGGGGGGGGGGGGGGGGGGGGGGGGGGGGGGGGGGGGGGGGGGFGGGGGFGGFFGFFGFFFFFFFFFFFFFF@FFFFFFFFFFFFEFFFE?E?;69@F?:?>FF<BFFBF<))6)6A:BFB9><:?FFBFFF21:4)-).4<A9:322(2(
@M03461:520:000000000-LPCRK:1:1101:7524:7028 2:N:0:TTGCAACG+CAGAACTG
AAACTTTAATAAATCTTTCACGGATTTGCTCCCGTCGGAGTTAGCACAATCCGCTGCCGGGTTTTAACCCGACAGCAGTGACCTGTTTGAGCGAGAATTACTCGTCTTCCAGTTCGATGTTGATACCCAGCGAACGAATCTCTTTCAACAATACGTTGAAGGATTCTGGCATGCCCGGCTCCATCTGATGGTTGCCGTCCACGATGTTTTTATACATCTTGGTACGACCGTTCACGTCATCAGACTTAACGGTGAGCATTTCCTGCATGTGATTACGCTGAGGG
+
GGGGGGGGGGGGGGGGGGGGGGGGGGGGGGGGCGFGGGGGEFGGGGGGGGGGGGGGGGGGGEC@FGGGGGGGGGGGGGGFGGGGGGGGGGGGGGGGGDFGGGGGGGGGGGGGGGGGGFGGGGGGGGEFGGGDGGGGGGGGGGFGGGGGGGFGC:EEFGFGGGGGGGGGGFGGGFFGF5DGGGFGGFFFFF4;F92;;@EFFBF25=FFFF>FFFEF787)7FEFFF19.:DB?FFFB<1:BA???BBF<>BF<61<?A<B))6AFF:<9:<>ABFF?<01((4(
@M03461:520:000000000-LPCRK:1:1101:16200:7038 2:N:0:TTGCAACG+CAGAACTG
CTTTAATAAATCTTTCACGGATTTGCTCCCGTCGGAGTTAGCACAATCCGCTGCCGGGTTTTAACCCGACAGCAGTGACCTGTTTGAGCGAGAATTACTCGTCTTCCAGTTCGATGTTGATACCCAGCGAACGAATCTCTTTCAACAATACGTTGAAGGATTCTGGCATGCCCGGCTCCATCTGATGGTTGCCGTCCACGATGTTTTTATACATCTTGGTACGACCGTTCACGTCATCAGACTTAACGGTGAGCATTTCCTGCAACCAGGGAAGCTGAGGT
+
FGGGGGGGGGGGGGGGGGGGEGGFGGGGGGGGGGGGGGGGFGGGGGGGFGGGGGGGGGGGGGGGGGGGGGGGGGGGGGGGFGGGGGGGGGGGGCFGGGGGGGGGGGGGDFGGGCFGGGGGGGGGFGGGGGGGGGEFGGGGGGGGGG?DGGGGGGGGDGGGGGGGGDGGGGGGG5EGGGGFGGFF7FFGFFE=A49AFFF>=FFFFFFFFECCFFFFFFFFF?D;B;FDFBFBFF:::9)57?FFBFFF6?((,:A?FBABA>BB<?F138:(3412)).1.
@M03461:520:000000000-LPCRK:1:1101:26541:7049 2:N:0:TTGCAACG+CAGAACTG
AAACTTTAATAAATCTTTCACGGATTTGCTCCCGTCGGAGTTAGCACAATCCGCTGCCGGGTTTTAACCCGACAGCAGTGACCTGTTTGAGCGAGAATTACTCGTCTTCCAGTTCGATGTTGATACCCAGCGAACGAATCTCTTTCAACAATACGTTGAAGGATTCTGGCATGCCCGGCTCCATCTGATGGTTGCCGTCCACGATGTTTTTATACATCTTGGTACGACCGTTCACGTCATCAGACTTAACGGTGAGCATTTCCTGCAAAGGTCATTGCTGAGGG
+
GGGGGGGGGGGGGGGGGGGGGGG@FFFGGGGGGGGGGGGGGFFGGGGGGGGGGGGGDGGGGGGEGGGGGGGGGGGGGGGFGGGGGGGGGGGFGGGGGGGGGGGGGGGGGGGGFGGGEGGGGFGGGGGGGGFGGGGGGGGGFDGFGGGGG?DFGGGGGGGFFGFGGGDCG?EFCFFGFGG7CG>8CBADBFCFFF9AD>?>@EFFF;FAFFFFCC?+;A4CEFFCEF?;@F;<<2ABF?F?)).84?24461>0416727<9>9:24().:0))).)))6<),4:
@M03461:520:000000000-LPCRK:1:1101:7388:7050 2:N:0:TTGCAACG+CAGAACTG
AAACTTTAATAAATCTTTCACGGATTTGCTCCCGTCGCAGTTAGCACAATCCGCTGCCGGGTTTTAACCCGACAGCAGTGACCTGTTTGAGCGAGAATTACTCGTCTTCCAGTTCGATGTTGATACCCAGCGAACGAATCTCTTTCAACAATACGTTGAAGGATTCTGGCATGCCCGGCTCCATCTGATGGTTGCCGTCCACGATGTTTTTATACATCTTGGTACGACCGTTCACGTCATCAGACTTAACGGTGAGCATTTCCTGCACCCATATGTGCTGAGGA
+
GGGGGGGGGGGGGGGGGGGGGGGGGGGGGGGGGGGGGGGGGGGGGGGGGGGGGGGGGGGGGGGGGGGGGGGGGGGGGGGGGGGGGGGGGGGGGGGGGFGGGGGGGGGGGGGFFFGGFGGGGGGGGGGGGGGGGGGGGGGGGGGGGGGGGFGGGGGGGGGGGGGGGGGGGGGGGGGGFGGGGCFGGFFGFFGFFEFFFFFFFFFFFFFFFFFFFFFFFFEEEFFFE<DFFFFFFBFFFFFFFFFFF2<DAFFF:26(54>>:AFFFFFF<?:<<>2A24:<AF?)
@M03461:520:000000000-LPCRK:1:1101:3286:7077 2:N:0:TTGCAACG+CAGAACTG
CTTTAATAAATCTTTCACGGATTTGCTCCCGTCGGAGTTAGCACAATCCGCTGCCGGGTTTTAACCCGACAGCAGTGACCTGTTTGAGCGAGAATTACTCGTCTTCCAGTTCGATGTTGATACCCAGCGAACGAATCTCTTTCAACAATACGTTGAAGGATTCTGGCATGCCCGGCTCCATCTGATGGTTGCCGTCCACGATGTTTTTATACATCTTGGTACGACCGTTCACGTCATCAGACTTAACGGTGAGCATTTCCTGCAGAAGTAGGAGCTGAGGG
+
FGGGGGGGGGGGGGGGGGGG>FG@FGCGGGGGGGGGGGGGGGGGGGGGGGGGGGGGGGGGEFGGGGGGGGFFFFGGGGGGGGGGGGGGGGGGGGEGGGGGGGGGCCGGGFGGGGGGGGGGGGGFGGGGGGGGGGGGGGFGGGGGGG?FFCGGGGFDGGGGGCCCGFGGGGGDGFEGDDGFGGAF9=BFFFFFFFFFFFFB(:?FFAAFFFCEFFFFFEFFFFD6@;9DB<7<?FFFFF>7)).<A)4?;FB?0:BFAF>BAAF?0)47.6<B71::7).4,
@M03461:520:000000000-LPCRK:1:1101:21842:7086 2:N:0:TTGCAACG+CAGAACTG
AAACTTTAATAAATCTTTCACGGATTTGCTCCCGTCGGAGTTAGCACAATCCGCTGCCGGGTTTTAACCCGACAGCAGTGACCTGTTTGAGCGAGAATTACTCGTCTTCCAGTTCGATGTTGATACCCAGCGAGCGAATCTCTTTCAACAATACGTTGAAGGATTCTGGCATGCCCGGCTCCATCTGATGGTTGCCGTCCACGATGTTTTTATGCATCTTGGTACGACCGTTCACGTCATCAGACTTAACGGTGAGCATTTCCTGCATCGGACCATGCTGAGGT
+
G;==CCFGGGGGGGGGGGGGGGG@:FGFFGGGGGGGGGGGGGGGGGGGGGGGGGGGGGGGGGGGGGGGGGGGGGGGGGFGGGGGGGGGGGGGGGGGGGGGGGGGGGGGGGGGGGGGGGGGGGGGGGGGGGGGGGGGGGGGGGGGGGGGGGGGGGGGGGGGGGGFGGGGGGGGDGFFFGGGGGFGGFAFFFGFFEFFFFFFFFFFFDFFFFF4CCC@8A>EFFFEFF3>BF??BFF:?F?BB2<?>FBBFFF6??F0()5<A<49ABBFF(2(3(-:90)))4:,
@M03461:520:000000000-LPCRK:1:1101:9915:7090 2:N:0:TTGCAACG+CAGAACTG
AAACTTTAATAAATCTTTCACGGATTTGCTCCCGTCGGAGTTAGCACAATCCGCTGCCGGGTTTTAACCCGACAGCAGTGACCTGTTTGAGCGAGAATTACTCGTCTTCCAGTTCGATGTTGATACCCAGCGAACGAATCTCTTTCAACAATACGTTGAAGGATTCTGGCATGCCCGGCTCCATCTGATGGTTGCCGTCCACGATGTTTTTATACATCTTGGTACGACCGTTCACGTCATCAGACTTAACGGTGAGCATTTCCTGCACCCCCAGACGCTGAGGG
+
GGGGGGGGGGFGGGGGGGGGGGGFGGFGGGGGGGGGGGGGGGGGGGGGGGGGGGGGGGGGGGGGGGGGGGGGGGGGGGGGGGGGGGGGGGGGGGGGGCEGGGGGGGGGGGGGGGGGGGGGGGFGFGGGFGGGEGGGGGGGGGGGGGGGGGFGGGGGGGGGGGFDGGGGGGGGGGCGACGDGGFGGFFGFFGFFFFFFDFF?FFFFFFFFFFFEFEF=FCEEF8CCFDFFFFFBBAFFFBF94>>>B):<A<6:?:B?FFFFFAAA><><?9>F?6?124<1<(4
@M03461:520:000000000-LPCRK:1:1101:19880:7100 2:N:0:TTGCAACG+CAGAACTG
AAACTTTAATAAATCTTTCACGGATTTGCTCCCGTCGGAGTTAGCACAATCCGCTGCCGGGTTTTAACCCGACAGCAGTGACCTGTTTGAGCGAGAATTACTCGTCTTCCAGTTCGATGTTGATACCCAGCGAACGAATCTCTTTCAACAATACGTTGAAGGATTCTGGCATGCCCGGCTCCATCTGATGGTTGCCGTCCACGATGTTTTTATACATCTTGGTACGACCGTTCACGTCATCAGACTTAACGGTGAGCATTTCCTGCACTTTGTTTAGCTGAGGT
+
GGGGGGGGGGGGGGGGGGGGGGGEGGGGGGGGGGGGGGGGGGGGGGGGGGGGGGGGGGGGGGGDGGGGGGGGGGGGGGGGGGGGGGGGGGGGGGGGGGGGGGGGGGGGGGGGGGGGGGGGGGGGGGGGGGGGGGGGGGGGFGGGGGGGGCFGGGGGGGCGGGGGGGGGGGGGGGGGFGGGGGFGGFC+=BGFFFFFFFF@9E>@F?FFFFFFFEEFCF??EFFCEF3:9>FFFFF<:<2:<<>??DFFAF:>:11:?A?B<>DFFF:722<6<??FFFAF?<?,
@M03461:520:000000000-LPCRK:1:1101:20084:7106 2:N:0:TTGCAACG+CAGAACTG
AAACTTTAATAAATCTTTCACGGATTTGCTCCCGTCGGAGTTAGCACAATCCGCTGCCGGGTTTTAACCCGACAGCAGTGACCTGTTTGAGCGAGAATTACTCGTCTTCCAGTTCGATGTTGATACCCAGCGAACGAATCTCTTTCAACAATACGTTGAAGGATTCTGGCATGCCCGGCTCCATCTGATGGTTGCCGTCCACGATGTTTTTATACATCTTGGTACGACCGTTCACGTCATCAGACTTAACGGTGAGCATTTCCTGCAGTAAAACATGCTGAGGG
+
GGGGGGGGGGGGGGGGGGGGGGGGGGGGGGGGGGGGGGGGGGGGGGGGGGGGGGGGGGGGGGGGGGGGGGGGGGGGDFGGGGGGGGGGGGGGGGGGGGGGGGGGGGGGGGGGGGGGFGFGGGGGGGGGGGGGGGGGGGGGGGGGGGGGGGGGGGGGGGFGGGGGGGGGGGFC@GGGDEGGGGFGGFFGFFGFFFFFFFFFFF>BFDFFFFFFF?CACFFFFFECEFFFFBFBFFFFFFFB<9?>?FF<<A?6:8?0:>?FBFFF5:<>A<<AAFFB4?A>)8:6
@M03461:520:000000000-LPCRK:1:1101:17783:7107 2:N:0:TTGCAACG+CAGAACTG
AAACTTTAATAAATCTTTCACGGATTTGCTCCCGTCGGAGTTAGCACAATCCGCTGCCGGGTTTTAACCCGACAGCAGTGACCTGTTTGAGCGAGAATTACTCGTCTTCCAGTTCGATGTTGATACCCAGCGAACGAATCTCTTTCAACAATACGTTGAAGGATTCTGGCATGCCCGGCTCCATCTGATGGTTGCCGTCCACGATGTTTTTATACATCTTGGTACGACCGTTCACGTCATCAGACTTAACGGTTAGCATTTCCTGCAACGGTGAAAGCTGAGGG
+
GGGGGGGGGGGGGGGGGGGGGGGGGGGGGGGGGGGGGGGGGGGGGGGGGGGGGGGGGGGGGGGGGGGGGGGGGGGGGGGGGGGGGGGGGGFGGGGGGGGGGGGGGGGGGGGGGGGGGGGGGGGGGGGGGGGGGGGGGGGEGGGGGGGGGGGGGGGGGGGFGGGGGGGGGGGGGGGGFEGDGGFGGFFGFFGFFFFFFFFFFFFBFDFFFFFFE<EFFFFFFFEFE18>>FFFFFF<?F<:AA<<B?BFFA?BB((4<:AF>D>9>71<?0(4(,<2A?A:26:(
@M03461:520:000000000-LPCRK:1:1101:8711:7114 2:N:0:TTGCAACG+CAGAACTG
AAACTTTAATAAATCTTTCACGGATTTGCTCCCGTCGGAGTTAGCACAATCCGCTGCCGGGTTTTAACCCGACAGCAGTGACCTGTTTGAGCGAGAATTACTCGTCTTCCAGTTCGATGTTGATACCCAGCGAACGAATCTCTTTCAACAATACGTTGAAGGATTCTGGCATGCCCGGCTCCATCTGATGGTTGCCGTCCACGATGTTTTTATACATCTTGGTACGACCGTTCTCGTCATCAGACTTAACGGTGAGCATTTCCTGCATACAGCTTGGCTGAGGC
+
CEDGGGGGC@DGFFEFGAFGDDGDGGFFCFC,C+;8@6@6CFF<@FGG@<C@:7FCFE:8766BFGDFGG7:CF:C,,A,5CF<,:AF4FFCGE+@FFD<9EE@BFGG9<AAEEFEG,;4=@=,=EGGGGGGEGGD@C@BF,=EGGDEDAC,,D@FGC6;7C6,@CFCCFGFFFE6**9DGD97BC8E1@*;+3(;8@FF2>5558FF+85ACECF+;47.==)9?(6>91<B(60382:B6428)44<4(4-2064),54)--24()6<>48?A?63.4?3-(
@M03461:520:000000000-LPCRK:1:1101:14717:7115 2:N:0:TTGCAACG+CAGAACTG
CTTTAATAAATCTTTCACGGATTTGCTCCCGTCGGAGTTAGCACAATCCGCTGCCGGGTTTTAACCCGACAGCAGTGACCTGTTTGAGCGAGAATTACTCGTCTTCCAGTTCGATGTTGATACCCAGCGAACGAATCTCTTTCAACAATACGTTGAAGGATTCTGGCATGCCCGGCTCCATCTGATGGTTGCCGTCCACGATGTTTTTATACATCTTGGTACGACCGTTCACGTCATCAGACTTAACGGTGAGCATTTCCTGCATGGAAAGCAGCTGAGGG
+
FGGGGGGGGGGGGGGGGGGG:FGGGGGGGGGGGGGGGGGGGGGGGGGGGGGGGGGGGGGGDGGGGGGGGGGGGGGGGGGGGGGGGGGGGGGGGGGGGGGGGGGGGGGGGGGGGGGGGGGGGGGGGGGGGGGGGGGGGGGGGGFGGGGGGGGGGGGGGGGGGGGGGGFGGGGGGFGGGGGFGGFFGFF>FFFFFDFFF@EF=FDFFFFFFFFFFFFEEFFECEF<BFFF:18<?<BBFFAD??FA2<>B>F?FF?A<DA<<D<??AAF:754?FF:,436:?
@M03461:520:000000000-LPCRK:1:1101:13705:7115 2:N:0:TTGCAACG+CAGAACTG
AAACTTTAATAAATCTTTCACGGATTTGCTCCCGTCGGAGTTAGCACAATCCGCTGCCGGGTTTTAACCCGACAGCAGTGACCTGTTTGAGCGAGAATTACTCGTCTTCCAGTTCGATGTTGATACCCAGCGAACGAATCTCTTTCAACAATACGTTGAAGGATTCTGGCATGCCCGGCTCCATCTGATGGTTGCCGTCCACGATGTTTTTATACATCTTGGTACGACCGTTCACGTCATCAGACTTAACGGTGAGCATTTCCTGCATAACAACTGGCTGAGGA
+
GGGGGGGGGGGGGGGGGGGGGGGCGGGGGGGGGGGGGGGGGGGGGGGGGGGGGGGGGGGGGGGGGGGGGGGGGGGGGGGFGGGGGGGGGGGGGGGGGGGGGGGGGGGGGGGGGGGGGGGGGGGGGGGGGGGGGGGGGGGGGGGGGGGGGGGGGGGGGGFFGGGGGGGGGGGGGGGGFGGGGGFGGFFGFFGFFFFFFFFFFFFFFFFFFFFAEECCCFFFFFECF?FFFFFFFFF:BFBBFAFF??A4AFFBFF:?FFFFBABBFFFA4>?BAF??0<7:0::,
@M03461:520:000000000-LPCRK:1:1101:24186:7120 2:N:0:TTGCAACG+CAGAACTG
AAACTTTAATAAATCTTTCACGGATTTGCTCCCGTCGGAGTTAGCACAATCCGCTGCCGGGTTTTAACCCGACAGCAGTGACCTGTTTGAGCGAGAATTACTCGTCTTCCAGTTCGATGTTGATACCCAGCGAACGAATCTCTTTCAACAATACGTTGAAGGATTCTGGCATGCCCGGCTCCATCTGATGGTTGCCGTCCACGATGTTTTTATACATCTTGGTACGACCGTTCACGTCATCAGACTTAACGGTGAGCATTTCCTGCAATGATTAAACCTGAGGG
+
G6;CCCFGFGGGGGGGGGGGGGGFGGGGGGGGGGGGGGGGGGCGGGGGGGGGGGGGGGGGGGG@FGGGGGDGFGGG<FFFGGGGGGGGFGGGG>FG7FGGGGGGGGGGGGGGGGGG?FFEGGFGGGGGGGGGGGGGGDGGGGGGGGGGGGGGGGGGGF6:E?FGGGFGFGGGFGGGEGDDGDFGGFFGFFGFFBBF>@EBFEF2?7FFFFFACCEA7:7<?AE?<;;B@BFFB228:?F?F>25:?AF220782(48),6<><64444<<A9:).4).8?:?:6
@M03461:520:000000000-LPCRK:1:1101:4136:7161 2:N:0:TTGCAACG+CAGAACTG
AAACTTTAATAAATCTTTCACGGATTTGCTCCCGTCGGAGTTAGCACAATCCGCTGCCGGGTTTTAACCCGACAGCAGTGACCTGTTTGAGCGAGAATTACTCGTCTTCCAGTTCGATGTTGATACCCAGCGAACGAATCTCTTTCAACAATACGTTGAAGGATTCTGGCATGCCCGGCTCCATCTGATGGTTGCCGTCCACGATGTTTTTATACATCTTGGTACGACCGTTCACGTCATCAGACTTAACGGTGAGCATTTCCTGCATTATGCGATGCTGAGGG
+
GGGGGGGGGGGGGGGGGGGGGGGCGGGGGGGGGGGGGGGGGGGGGGGGGGGGGGGGGGGGGGGGGGGGGGGGGGGGGGGGGGGGGGGGGGGGGGGGGGGGGGGGGGGGGGGGGGGDFGGGGGGGGGGGGGFGGGGGGGGGGGGGGGGGGGGGGGGF8DFEGGGGGGGGFGGGFGGGFGGGGGFGGFFGFFGFFFDFFDEFDEFFFDFFFFFFFFFFFFFFFFEFF@;@B>?FFFFFFFFFFFFFBFFAFF:9?(8BBBF<<ABFFBFAAFABB???:?FA)81(
@M03461:520:000000000-LPCRK:1:1101:10507:7166 2:N:0:TTGCAACG+CAGAACTG
AAACTTTAATAAATCTTTCACGGATTTGCTCCCGTCGGAGTTAGCACAATCCGCTGCCGGGTTTTAACCCGACAGCAGTGACCTGTTTGAGCGAGAATTACTCGTCTTCCAGTTCGATGTTGATACCCAGCGAACGAATCTCTTTCAACAATACGTTGAAGGATTCTGGCATGCCCGGCTCCATCTGATGGTTGCCGTCCACGATGTTTTTATACATCTTGGTACGACCGTTCACGTCATCAGACTTAACGGTGAGCATTTCCTGCAATTCCTAAGGCTGAGGG
+
GGGGGGGGGGGGGGGGGGGGGGGCFGFFFGGGGGGGGGGGGGGGGGGGGGGGGGGGGGGGGGGGGGGGGGGGGGGGGGGGGGGGGGGGGGGGGGGGGGGGGGGGGGGGGGGGGGGGGGGGGGGGGGGGGFGGGGGGGGGGGGGGGGGGGGGGGGGGGFFGGFFGGGGFFGGGCGG6@>DDGGFCGFFFFFGFF>BFDFFFFFDFF1=FFFFAC3?FFFFFFFFFEF;>B>FFFBA:?<?FFABBDFBFFB?F???<B72<<<ABABB79AFFAFA??:288?:-
@M03461:520:000000000-LPCRK:1:1101:16169:7171 2:N:0:TTGCAACG+CAGAACTG
CTTTAATAAATCTTTCACGGATTTGCTCCCGTCGGAGTTAGCACAATCCGCTGCCGGGTTTTAACCCGACAGCAGTGACCTGTTTGAGCGAGAATTACTCGTCTTCCAGTTCGATGTTGATACCCAGCGAACGAATCTCTTTCAACAATACGTTGAAGGATTCTGGCATGCCCGGCTCCATCTGATGGTTGCCGTCCACGATGTTTTTATACATCTTGGTACGACCGTTCACGTCATCAGACTTAACGGTGAGCATTTCCTGCAAACATTAGAGCTGAGGA
+
FGGGGGGFGGGGGGGGGGGG@FGGGGGGGGGGGGGGGGGGGGGGGGGGFGGGEGGGGGGG7FGGGGGGGGEGGGGGGGGGGGGGGGGFGGGGGGGGGGGGGGGGGGGGGGGGGFFGGGGGGGGFGGGGDGGGGGGGGGGGGGGGGGFFGGGGGGGEFGGGGFFGGGGGFFGFFDEGGGGFGGFFGFFGFFEFF>@EFFFFFFFFFFFFFFEEFFFFFFFFEC@<BFFFF<0.12:??A>?2:?BAFFFF?F?FFA?D<B2A>:0<A4:<B<<A7AFFB?:)
@M03461:520:000000000-LPCRK:1:1101:22278:7177 2:N:0:TTGCAACG+CAGAACTG
AAACTTTAATAAATCTTTCACGGATTTGCTCCCGTCGGAGTTAGCACAATCCGCTGCCGGGTTTTAACCCGACAGCAGTGACCTGTTTGAGCAAGAATTACTCGTCTTCCAGTTCGATGTTGATACCCAGCGAACGAATCTCTTTCAACAATACGTTGAAGGATTCTGGCATGCCCGGCTCCATCTGATGGTTGCCGTCCACGATGTTTTTATACATCTTGGTACGACCGTTCACGTCATCAGACTTAACGGTGAGCATTTCCTGCAGGACACAAGGCTGAGGG
+
G;==CCFGGGGGGGGGGGGGGGG@BFGGFGGGGGGGGGGGGGGGGGGGGGGGGGGGGGGGGGGGGGGGGGGGGGGGGGGGGGGGGGGGGGGGGGGGGGGGGGGGGGGGGGGGGGGGGGGGGGGGFGGGGGGGGGGGGGGGGGGGGGGGGGGGGGGGGGGGGGGGGGGGGFGGGGGGEGGGDGFGGFFGFFFFFFFF4@ABFFFFFFFFFFFFFFEFFFFFFFF)9@F@BFFFFFFFFFFFFF7?DFFAAFFFF?FFFF7:>9>AF>??B0?:8,4:6:??<?F,
@M03461:520:000000000-LPCRK:1:1101:15148:7202 2:N:0:TTGCAACG+CAGAACTG
CTTTAATAAATCTTTCACGGATTTGCTCCCGTCGGAGTTAGCACAATCCGCTGCCGGGTTTTAACCCGACAGCAGTGACCTGTTTGAGCGAGAATTACTCGTCTTCCAGTTCGATGTTGATACCCAGCGAACGAATCTCTTTCAACAATACGTTGAAGGATTCTGGCATGCCCGGCTCCATCTGATGGTTGCCGTCCACGATGTTTTTATACATCTTGGTACGACCGTTCACGTCATCAGACTTCACGGTGAGCATTTCCTGCACTTGATAGCGCTGAGGG
+
FE@FF<@FGE9FFFCGF@<F+FFEGGGC,,@EFGG7@FFC@@<6CEGGGGF@EGDFDG@F@FGGGFFE+CB:FACEEA,EBA?ECFGGGG7FGGGAFGEFEGGFB;?,9CAAECFGGFBFEGA>DDGGG>CGGGCFEGFGGAFCF,,6@<DFGGGC:;,3<,9,@CFCG>FGGBCDDCDFGG8+99C*;>?=F:@52>BD2)3.;A;>A?EFFA+).9*7.<1(.37768(6238,,-6)482<4<7?81(,42<)6)64>>(4(.)6264AA1((31(-4
@M03461:520:000000000-LPCRK:1:1101:24081:7215 2:N:0:TTGCAACG+CAGAACTG
AAACTTTAATAAATCTTTCACGGATTTGCCCCCGTCGGAGTTAGCACAATCCGCTGCCGGGTTTTAACCCGACAGCAGTGACCTGTTTGAGCGAGAATTACTCGTCTTCCAGTTCGATGTTGATACCCAGCGAACGAATCTCTTTCAACAATACGTTGAAGGATTCTGGCATGCCCGGCTCCATCTGATGGTTGCCGTCCACGATGTTTTTATACATCTTGGTACGACCGTTCACGTCATCAGACTTAACGGTGAGCATTTCCTGCAGCATTAAGAGCTGAGGC
+
G;===CFFGGDGGGGGGGGGGGGGGGGEFEFGGGGGGGGGGGGGGGGGGGGGGGGGGGGGGGGEGFGGGGGGGGGGGGGGGGGGGGGGGGGGGGGDGGGGGGGGGGGGGGGGGGGGGGGGGGGGGGC8FGGECGGGGGGGGGGGGGGGGGGGGGGGGGCGGGGGGGGGGGGGGGFGFGGGGGFGGFFGFFGFFEBFFFFFF@FFFFFFFFFAEEFAFFFFFFECE?FFBFB?BFA:BFFBA<?28?2659?;?0:0?DFFFFAB>:40:?FAFA>23?B><18(
@M03461:520:000000000-LPCRK:1:1101:26647:7219 2:N:0:TTGCAACG+CAGAACTG
AAACTTTAATAAATCTTTCACGGATTTGCTCCCGTCGGAGTTAGCACAATCCGCTGCCGGGTTTTAACCCGACAGCAGTGACCTGTTTGAGCGAGAATTACTCGTCTTCCAGTTCGATGTTGATACCCAGCGAACGAATCTCTTTCAACAATACGTTGAAGGATTCTGGCATGCCCGGCTCCATCTGATGGTTGCCGTCCACGATGTTTTTATACATCTTGGTACGACCGTTCACGTCATCAGACTTAACGGTGAGCATTTCCTGCAGTGTACCCGGCTGAGGG
+
GGGGGGGGGGGGGGGGGGGGGGG:FFGFFGGGGGGGGGGGGGGGGGGGGGGGGGGGGGGGGGGGGGGGGGGGGGGGGGGGGGGGGGGGGGGGGGGGGGGGGGGGGGGGGFGGGGGGCGGGGGGGGGEFGFGEGGGGGGGGGGGGGGGGGGFGGGGGGGGGGGGGGGGGGGGGGGGGFGGGGGFFGFFGFFGFFDFFF@D@DEEFFFFFFFFFEEFF6AEFFFAFFFFFFBFFFBFFBFFFF<<?FDFF49?0<FBF:4?FFFFBFF?BD0<A>))39;;B?FF(
@M03461:520:000000000-LPCRK:1:1101:23835:7219 2:N:0:TTGCAACG+CAGAACTG
AAACTTTAATAAATCTTTCACGGATTTGCTCCCGTCGGAGTTAGCACAATCCGCTGCCGGGTTTTAACCCGACAGCAGTGACCTGTTTGAGCGAGAATTACTCGTCTTCCAGTTCGATGTTGATACCCAGCGAACGAATCTCTTTCAACAATACGTTGAAGGATTCTGGCATGCCCGGCTCCATCTGATGGTTGCCGTCCACGATGTTTTTATACATCTTGGTACGACCGTTCACGTCATCAGACTTAACGGTGAGCATTTCCTGCAGGATTTAGTTCTGAGGG
+
F;=CCC<FGGFGGGGGGGGGGGGGGGGGGGGGGGFGGGGGGGGFGGGGGGGGGGGDGGGDGGGGGGGGGFGDGEEGGFEGGGGFGFGGEGGCEDEFEGGGGGGGGGFGFGGGGGFGGGGFGGGGGGGGFGGGGGGGGGGGGGGGGGGGGCGGFGGGGF:CDGGGGG7CG69EGFGGFGD;@C4CFFCGFFDBF@DFADF@238=A@;AFFF:C?57@FEEEFF3?6?B@9;62:A??:<?BA??2)<22489:(,,8<BA2<<2)((((,)-.46:-4444:(-
@M03461:520:000000000-LPCRK:1:1101:7467:7220 2:N:0:TTGCAACG+CAGAACTG
AAACTTTAATAAATCTTTCACGGATTTGCTCCCGTCGGAGTTAGCACAATCCGCTGCCGGGTTTTAACCCGACAGCAGTGACCTGTTTGAGCGAGAATTACTCGTCTTCCAGTTCGATGTTGATACCCAGCGAACGAATCTCTTTCAACAATACGTTGAAGGATTCTGGCATGCCCGGCTCCATCTGATGGTTGCCGTCCACGATGTTTTTATACATCTTGGTACGACCGTTCACGTCATCAGACTTAACGGTGAGCATTTCCTGCATGTGTAATAGCTGAGGA
+
GGGGGGGGGGGGGGGGGGGGGGGGGGGGGGGGGGGGGGGGGGGGGGGGGGGGGGGGGGGGGGGCGGGGGGDGGGGGGGGGGGGGGGGGGGGGGGGGGGGGGGGGGGGGGGGGGGGGGGGGGGGGGGG@FCCEGGGGGGGG:BFGFFGFGG8=9@EGGGGGGGCFGGAEFG>FGGGGFGGDGCFFCFFGFF4AFADFDFF@=@D2)8FAFF>FEC);A8?CEA=)9<;@9>FF<:A28?<7AB<?7>AA)41>FF???28A<>5497:4---4<<<>4<4<)(4)
@M03461:520:000000000-LPCRK:1:1101:24618:7227 2:N:0:TTGCAACG+CAGAACTG
AAACTTTAATAAATCTTTCACGGATTTGCTCCCGTCGGAGTTAGCACAATCCGCTGCCGGGTTTTAACCCGACAGCAGTGACCTGTTTGAGCGAGAATTACTCGTCTTCCAGTTCGATGTTGATACCCAGCGAACGAATCTCTTTCAACAATACGTTGAAGGATTCTGGCATGCCCGGCTCCATCTGATGGTTGCCGTCCACGATGTTTTTATACATCTTGGTACGACCGTTCACGTCATCAGACTTAACGGTGAGCATTTCCTGCACGCAAGATAGCTGAGGG
+
GGGGGGGGGGGGGGGGGGGGGGG+CFGGGGGGGGGGGGGGGGGGGGGGGGGGGGGGGGGGGGGEGGGGGGGGGGGGGGGGGGGGGGGGGGGGGGGGGGGGGGGGGGGGGGGGFGGGGGGGGGGGGGGGGGGGGEGGBEGGGGGGGGGGGGGGGGGGGGGFGGGGGGGGGGGGGGCCDGGGGGFGGFFGFFGFFFFFDFBFFFEFFFFFFFFFFCEFFFEFF6AFFFFFFF???FBBFFFFFFFB?:A9<A?>BFB?7<<AABFAAFFF?FF9>72446<441:?
@M03461:520:000000000-LPCRK:1:1101:10064:7255 2:N:0:TTGCAACG+CAGAACTG
AAACTTTAATAAATCTTTCACGGATTTGCTCCCGTCGGAGTTAGCACAATCCGCTGCCGGGTTTTAACCCGACAGCAGTGACCTGTTTGAGCGAGAATTACTCGTCTTCCAGTTCGATGTTGATACCCAGCGAACGAATCTCTTTCAACAATACGTTGAAGGATTCTGGCATGCCCGGCTCCATCTGATGGTTGCCGTCCACGATGTTTTTATACATCTTGGTACGACCGTTCACGTCATCAGACTTAACGGTGAGCATTTCCTGCAGTGTTATTCGCTGAGGG
+
GGGGGGGGGGGGGGGGGGGGGGGFGGGGGGGGGGGGGGGGGGGGGGGGGGGGGGGGGGGGGGGGGGGGGGGGGGGGGGGGGGGGGGGGGGGGGGGGGGGGGGGGGGGGGGGGGGGGGGGGGGGGGGGGGGGGGGGGGGGGGGGGGGGGGGGGGGGGGGGGGFGGGGGGGGGGGGGGF>DGGGFGGFFFFFGFFFFFFFFFFFFBFFFFFFFFFEFFFFFFFFE???D;F;DF??BFFF?<>>?FFFAFFF?>?103:<?F<AFBFF:?FFFFFFBA???F;F<2
@M03461:520:000000000-LPCRK:1:1101:17781:7256 2:N:0:TTGCAACG+CAGAACTG
AAACTTTAATAAATCTTTCACGGATTTGCTCCCGTCGGAGTTAGCACAATCCGCTGCCGGGTTTTAACCCGACAGCAGTGACCTGTTTGAGCGGGAATTACTCGTCTTCCAGTTCGATGTTGATACCCAGCGAACGAATCTCTTTCAACAATACGTTGAAGGATTCTGGCATGCCCGGCTCCATCTGATGGTTGCCGTCCACGATGTTTTTATACATCTTGGTACGACCGTTCACGTCATCAGACTTAACGGTGAGCATTTCCTGCAAAAAGCTTTGCTGAGGC
+
GGGGGGGFFGGGGGGGGGGGGGGGGGGGGGGGGGGGGGGGGGGGGFGGGGGGGGGGGGGGGGGGGGGGGGGGGGGGGGGGGFGGGGGGGGGGGGGGGGGGGGGGGGGGGGGGGGGGGGGGGGGGGGGFFFGGDGGDGGGGGGGGGGGGGGGGGGGGGGG7DBDFGGGGGGGGGGGGEGGGGGFGGF6CFFGFFFBFFDF2@FB1>DFFFFFFEEFFFFFFFF<CF;;BBFFFF?B?F<,:>BBB::AB>F09??<??7?FAAAFFFB7>18(12<>)):9<<62
@M03461:520:000000000-LPCRK:1:1101:17058:7261 2:N:0:TTGCAACG+CAGAACTG
AAACTTTAATAAATCTTTCACGGATTTGCTCCCGTCGGAGTTAGCACAATCCGCTGCCGGGTTTTAACCCGACAGCAGTGACCTGTTTGAGCGAGAATTACTCGTCTTCCAGTTCGATGTTGATACCCAGCGAACGAATCTCTTTCAACAATACGTTGAAGGATTCTGGCATGCCCGGCTCCATCTGATGGTTGCCGTCCACGATGTTTTTATACATCTTGGTACGACCGTTCACGTCATCAGACTTAACGGTGAGCATTTCCTGCACAGCGCAGAGCTGAGGA
+
GGGGGGGGGGGGGGGGGGGGGGGGGGGGGGGGGGGGGGGGGGGGGGGGGGGGGGGGGGGGGGGGGGGGGGGGGGGGGGGGGGGGGGGGGGGGGGGGGFGGGGGGGGGGGGGGGGGGGGGGGGGGGGFGGGGGGGGGGGGGGGGGGGGGGFGGGGGGFGGGGGGGFFGGGGGGGGGGFGGGGGFGGFFGFFGFFFFFFFDBDEF9F?AFFFFF3CFFFFFFFFEEFFFFFF?:7?FFF???FBB?FBA:2<:>B(6?FFFFB<44>BF>ABFFF>>BB?BF<6?)
@M03461:520:000000000-LPCRK:1:1101:10977:7263 2:N:0:TTGCAACG+CAGAACTG
AAACTTTAATAAATCTTTCACGGATTTGCTCCCGTCGGAGTTAGCACAATCCGCTGCCGGGTTTTAACCCGACAGCAGTGACCTGTTTGAGCGAGAATTACTCGTCTTCCAGTTCGATGTTGATACCCAGCGAACGAATCTCTTTCAACAATACGTTGAAGGATTCTGGCATGCCCGGCTCCATCTGATGGTTGCCGTCCACGATGTTTTTATACATCTTGGTACGACCGTTCACGTCATCAGACTTAACGGTTAGCATTTCCTGCAAAAACGAACGCTGAGGG
+
GGGGGGGGGGGGGGGGGGGGGGGFGGFFFGGGGGGGGGGGGGGGGGGGGGGGGGGGGGGGGGGGGGGGGGGGGGGGGGGGGGGGGGGGGGGGGGGGGGGGGGGGGGGGGGGGGGGGGGGGGGGGGGGGGGGGGGGGGGGGGGGGGGGGGGFGGGGGGGGGGDFGGGGGGGGGDGGGFGGGGGFGGFFGFFGFFFFFFDFFFFBFFDFFFFFFFFECFFFFFFFFFD;BFFFFF:AFFF:BFBFFFF<A9AB>6(::A4>FBDFFFB:DBF<FB9:6>B130<??
@M03461:520:000000000-LPCRK:1:1101:23030:7267 2:N:0:TTGCAACG+CAGAACTG
AAACTTTAATAAATCTTTCACGGATTTGCTCCCGTCGGAGTTAGCACAATCCGCTGCCGGGTTTTAACCCGACAGCAGTGACCTGTTTGAGCGAGAATTACTCGTCTTCCAGTTCGATGTTGATACCCAGCGAACGAATCTCTTACAACAATACGTTGAAGGATTCTGGCATGCCCGGCTCCATCTGATGGTTGCCGTCCACGATGTTTTTATACATCTTGGTACGACCGTTCACGTCATCAGACTTAACGGTGAGCATTTCCTGCACCGAACTTTGCTGAGGC
+
G;=CCEFGGGGGGGGGGGGGGGG@BFGGGGGGGGGGGGGGGGGGGGGGGGGGGGGGGGG>FGEGGGGGGGGGGGGGGGGGGGGGGGGGGGGGGGGGGGGGGGGGGGGGGGGGGGGGGGGGGGGGGGGGGGGGGGGGGGGGGGGGGGGGGGGGGGGGGGCGFFGGGGGGGGGGGGEGFGGGGDFGGFFGFFGFFFFFFDFF@EDFFFFFFFFFFCCCFFFF?4=?ED?FF>7??FFFFFFFF27247<A<A:;<:?072):<A<BFFBFFFFFFFFFFAA<B0:(
@M03461:520:000000000-LPCRK:1:1101:15495:7277 2:N:0:TTGCAACG+CAGAACTG
AAACTTTAATAAATCTTTCACGGATTTGCTCCCGTCGGAGTTAGCACAATCCGCTGCCGGGTTTTAACCCGACAGCAGTGACCTGTTTGAGTGAGAATTACTCGCCTTCCAGTTCGATGTTGATACCCAGCGAACGAATCTCTTTCAACAATACGTTGAAGGATTCTGGCATGCCCGGCTCCATCTGATGGTTGCCGTCCACGATGTTTTTATACATCTTGGTACGACCGTTCACGTCATCAGACTTAACGGTGAGCATTTCCTGCACGGTACATAGCTGAGGG
+
GG,EGGGGGGGGGGGGGGGGGGG7FGGGGGGGGGGGGGGGGGGGGGGGGGGGGGGGGGGGGGGGGGGGGGGGGGGGGGGGGGGGGGGGGGGGGGGGGGGGGGGGGGGGGGGFGGGGGGGGGGGFGGGGGGGGGGGEGGGGGGGGGGGGGCEGGGGGGGGGGEGFGGGGGGGG:CGGFCDDDC>FGFFGFF4AF?DF>@EFFBE2?=AFFFFFFFFCFFECEF<;EFF>36@D;341??FFFBFFFFFF49?0::::?AFFFAFBFF022(3(364:))))..8(
@M03461:520:000000000-LPCRK:1:1101:23129:7288 2:N:0:TTGCAACG+CAGAACTG
AAACTTTAATAAATCTTTCACGGATTTGCTCCCGTCGGAGTTAGCACAATCCGCTGCCGGGTTTTAACCCGACAGCAGTGACCTGTTTGAGCGAGAATTACTCGTCTTCCAGTTCGATGTTGATACCCAGCGAACGAATCTCTTTCAACAATACGTTGAAGGATTCTGGCATGCCCGGCTCCATCTGATGGTTGCCGTCCACGATGTTTTTATACATCTTGGTACGACCGTTCACGTCATCAGACTTAACGGTGAGCATTTCCTGCAAAGAATGAGGCTGAGGG
+
G;;==CFGGGGGGGGGGGGGGGGFEGGGGGGGGGGGGGGGGGGGGGGGGGGGGGGGGGGGGGGGGGGGGGGGGGGGGGGGFGGGGGGGGGGGGGGGGGGGGGGGGGGGGGGGGGGG?FGGGGGGFGGGGGGGGGGGGGGGGGGGGGGGGGCCFGGGGGGGDGGGGGGGFFGGGGGGFGGGGGFGGFFGFF>BF?DFDFFFFFFBF<FFFFF)?757;@EFFFF??;;99FFFFFFBFFBFFFB2:FF9A><>B00(8>>6<):<F7:2)577<:-::?FF:(86
@M03461:520:000000000-LPCRK:1:1101:28173:7328 2:N:0:TTGCAACG+CAGAACTG
AAACTTTAATAAATCTTTCACGGATTTGCTCCCGTCGGAGTTAGCACAATCCGCTGCCGGGTTTTAACCCGACAGCAGTGACCTGTTTGAGCGAGAATTACTCGTCTTCCAGTTCGATGTTGATACCCAGCGAACGAATCTCTTTCAACAATACGTTGAAGGATTCTGGCATGCCCGGCTCCATCTGATGGTTGCCGTCCACGATGTTTTTATACATCTTGGTACGACCGTTCACGTCATCAGACTTAACGGTGAGCATTTCCTGCAAAAAAATATGCTGCGGA
+
GGGGGGGGFGGGGGGGGGGGG8FFGGGGGGAFDGGGGGGGGGGGGGGGGGGGGGEGGFGE7@F@FEFGGGGEGGGGGGFGCFGGGFAFFGGFGGDGGGDGGGGGGGGGFGGGGGGGCFGGGAFGCEEFFFGGGGGGGGGGDFGDGGGGGGGGGFGFFGE,D6EGGGGGGGGGFG,@?5CDGGAGGFFGFFGAF>DFFFFFFFFBFDF6AAF4.<?FFFEFFFFC?@FF>@<<F:9(4:6:AA>DFFAA<BFB:8:?F<>2<ABA<:?ABF0((1<AA<)))-3(
@M03461:520:000000000-LPCRK:1:1101:25472:7330 2:N:0:TTGCAACG+CAGAACTG
AAACTTTAATAAATCTTTCACGGATTTGCTCCCGTCGGAGTTAGCACAATCCGCTGCCGGGTTTTAACCCGACAGCAGTGACCTGTTTGAGCGAGAATTACTCGTCTTCCAGTTCGATGTTGATACCCAGCGAACGAATCTCTTTCAACAATACGTTGAAGGATTCTGGCATGCCCGGCTCCATCTGATGGTTGCCGTCCACGATGTTTTTATACATCTTGGTACGACCGTTCACGTCATCAGACTTAACGGTGAGCATTTCCTGCACAGAGATTAGCTGAGGT
+
GGGGGGGGGGGGGGGGGGGGGGG:FFGGGGGGGGGGGGGGGGGGGGGGGGGGGGGGGGGGGGGEGGGGGGGGGGGGGGGGGGGGGGGGGGGGGGGGGGGGGGGGGGGGGGGGGGGGGGGGGGGGGGGGGGGGGGGGGGGGGGGGGGGGGGGGGGGGGGGGGGFGGGFGGGGFEGGGFGGGGGFGGFFGFFGFFBBFDFFF?EF@FD5AFFA)7?C+@FFEFFFFFF@FF9DFF:A:?BFFFB<B??FFFFFFF?:?F>FFBA<<AF:?F?>7(4)48>44,4<.
@M03461:520:000000000-LPCRK:1:1101:8636:7338 2:N:0:TTGCAACG+CAGAACTG
AAACTTTAATAAATCTTTCACGGATTTGCTCCCGTCGGAGTTAGCACAATCCGCTGCCGGGTTTTAACCCGACAGCAGTGACCTGTTTGAGCGAGAATTACTCGTCTTCCAGTTCGATGTTAATACCCAGCGAACGAATCTCTTTCAACAATACGTTGAAGGATTCTGGCATGCCCGGCTCCATCTGATGGTTGCCGTCCACGATGTTTTTATACATCTTGGTACGACCGTTCACGTCATCAGACTTAACGGTGAGCATTTCCTGCAATTCTTTCAGCTGAGGG
+
GGGGGGGGGGGGGGGGGGGGGGGGGGGGGGGGGGGGGGGGGGGGGGGGGGGGGGGGGGGGGGGGGGGGGGGGGGGGGGGGGGGGGGGGGGGGGGGGGGGGGGGGGGGGGGGGGGGGGGGGGGGGGGGGGGGGGGGGGGGGGGGGGGGGGGGGGGGGGGGFGGGGGGGGGGGGGGGGFGGGGGFGGFFGFFGFFFFFFFFFFFF>FFFFFFFFFFFFA=CFFFFFEF;BFFFFFFFFFFF<99?FB0<9BFFB?0(3?ABFB<AF9?7>ADF<AABF>BA??<?(
@M03461:520:000000000-LPCRK:1:1101:6171:7350 2:N:0:TTGCAACG+CAGAACTG
AAACTTTAATAAATCTTTCACGGATTTGCTCCCGTCGGAGTTAGCACAATCCGCTGCCGGGTTTTAACCCGACAGCAGTGACCTGTTTGAGCGAGAATTACTCGTCTTCCAGTTCGATGTTGATACCCAGCGAACGAATCTCTTTCAACAATACGTTGAAGGATTCTGGCATGCCCGGCTCCATCTGATGGTTGCCGTCCACGATGTTTTTATACATCTTGGTACGACCGTTCACGTCATCAGACTTAACGGTGAGCATTTCCTGCATAACGTGGAGCTGAGGC
+
GGGGGGGGGGGGGGGGGGGGGGG@FEGFGGGGGGGGGGGGGGGGGGGGGGGGGGGGGGGGGGGEGGGGGFGGGGGGGGGFGGGGGGGGGGGGGGGGGGGGGGGDGGGGGGGGFGGGGGGGGGGGFGGGGGGGGGGGGGGGGGGGGGGGGFFGGGGGGGGGGG6ECFGGGGGGGGGGFGGGGGFGGFFGFFGFFFFFFDEBFEFFFF;AFFFFC??@=AFFFAA?EFDFFFFBFF<63?FBFFB<B?A25>:;?<2:(4<:<DAADB:A4<:1?8:(4:???::(
@M03461:520:000000000-LPCRK:1:1101:11148:7352 2:N:0:TTGCAACG+CAGAACTG
AAACTTTAATAAATCTTTCACGGATTTGCTCCCGTCGGAGTTAGCACAATCCGCTGCCGGGTTTTAACCCGACAGCAGTGACCTGTTTGAGCGAGAATTACTCGTCTTCCAGTTCGATGTTGATACCCAGCGAACGAATCTCTTTCAACAATACGTTGAAGGATTCTGGCATGCCCGGCTCCATCTGATGGTTGCCGTCCACGATGTTTTTATACATCTTGGTACGACCGTTCACGTCATCAGACTTAACGGTGAGCATTTCCTGCATGTTGATAGGCTGGGGG
+
GGGGGGGGGGGGGGGGGGGGGGGFGGGGGGGGGGGGGGGGGGGGGGGGGGGGGGGGGGGGGGGGGGGGGGGGGGGGGGGFGGGGGGGGGGGGGGGGDFGGGGGGGGGGGGGGGGGGGGGGGGGGGGGGGGGGGGGGGGGGGGGGGGGGGGGGGGGGGGGGGGGGGGGGGGGGGGGGFGGGGGFGGFFGFFGFFFFFFFFFFFBBFFFFFFFFFCEAFFEF?FFCFFFFFFFFF>AFFFFFB6>F?D<9AFFFF6:(03>AAAFF>?1>BBAD<9A)0:)0(49>
@M03461:520:000000000-LPCRK:1:1101:7893:7352 2:N:0:TTGCAACG+CAGAACTG
AAACTTTAATAAATCTTTCACGGATTTGCTCCCGTCGGAGTTAGCACAATCCGCTGCCGGGTTTTAACCCGACAGCAGTGACCTGTTTGAGCGAGAATTACTCGTCTTCCAGTTCGATGTTGATACCCAGCGAACGAATCTCTTTCAACAATACGTTGAAGGATTCTGGCATGCCCGGCTCCATCTGATGGTTGCCGTCCACGATGTTTTTATACATCTTGGTACGACCGTTCACGTCATCAGACTTAACGGTGAGCATTTCCTGCAAATGGATGCGCTGAGGG
+
GGGGGGGGGGGGGGGGGGGGGGGGGGGGGGGGGGGGGGGGGGGGGGGGGGGGGGGGGGGGGGGGGGGGGGGGGGGGGGGGGGGGGGGGGGGGGGGGGGGGGGGGGGGGGGGGGGGGGGGGGGGGGGGGGGGGGGGGGGGGGGGGGGGGGGGGGFGGGGGGGGGGGGGGGGGGGGEGFGGGGGFGGFFGFFDFFFFFFFFFFFFFFFFFFFFFFFFFFFEFFFEEFD@;>FFFFFFFFFFFFA77?7ABDFBFBBFFFFFFAFFF<BFFA9<28408,3720461
@M03461:520:000000000-LPCRK:1:1101:19610:7354 2:N:0:TTGCAACG+CAGAACTG
AAACTTTAATAAATCTTTCACGGATTTGCTCCCGTCGGAGTTAGCACAATCCGCTGCCGGGTTTTAACCCGACAGCAGTGACCTGTTTGAGCGAGAATTACTCGTCTTCCAGTTCGATGTTGATACCCAGCGAACGAATCTCTTTCAACAATACGTTGAAGGATTCTGGCATGCCCGGCTCCATCTGATGGTTGCCGTCCACGATGTTTTTATACATCTTGGTACGACCGTTCACGTCATCAGACTTAACGGTTAGCATTTCCTGCAAATACGGATGCTGAGGG
+
GGGGGGGGGGGGGGGGGGGGGGGGGGGGGGGGGGGGGGGGGGGGGGGGGGGGGGGGGGGGGGGEGGGGGGGGGGGGGGGGGGGGGGGGGGGGGGGGGGGGGGGGGGGGGGGGGGGGGGGGGGFGGGGGGGGGGGGGGGGGGGGGGGGGGGGGGGGGGGGGGGGGGGGGFGGGGGGGFGGGGGFGGFFFFFFFFFFFFFFFDFFBFFFFFFFFEFFAFFFFFFF97?7@>BFFB?DFFFFFFAFFFFF<<B?FF((3<A<><AA<BBBA)6>)(,4:034<4::(
@M03461:520:000000000-LPCRK:1:1101:19448:7369 2:N:0:TTGCAACG+CAGAACTG
AAACTTTAATAAATCTTTCACGGATTTGCTCCCGTCGGAGTTAGCACAATCCGCTGCCGGGTTTTAACCCGACAGCAGTGACCTGTTTGAGCGAGAATTACTCGTCTTCCAGTTCGATGTTGATACCCAGCGAACGAATCTCTTTCAACAATACGTTGAAGGATTCTGGCATGCCCGGCTCCATCTGATGGTTGCCGTCCACGATGTTTTTATACATCTTGGTACGACCGTTCACGTCATCAGACTTAACGGTGAGCATTTCCTGCACTCTGCTTGGCTGAGGG
+
GGGGGGGGGGGGGGGGGGGGGGGGGGGGGGGGGGGGGGGGGGGGGGGGGGGGGGGGGGGGGGGEGGGGGGGGGGGGGGGGGGGGGGGGGGGGGGGGGGGGGGGGGGGGGGGGGGGGGGGGGGGGGGGGGFGGGGGGGGGGGGGGGGGFG?E@FGGGGGGGGGGFGGGGFGGGGGEFEGGGGGFGGFCGFFGFFFBAF5DFFEA>FFFF=FFFFFFFCFFEEAE;EFF@FFFFFFAFFF:?<:>252>FAB608((.2)3<AB>ADF044394>2:?((.4.8?<
@M03461:520:000000000-LPCRK:1:1101:22213:7375 2:N:0:TTGCAACG+CAGAACTG
AAACTTTAATAAATCTTTCACGGATTTGCTCCCGTCGGAGTTAGCACAATCCGCTGCCGGGTTTTAACCCGACAGCAGTGACCTGTTTGAGCGAGAATTACTCGTCTTCCAGTTCGATGTTGATACCCAGCGAACGAATCTCTTTCAACAATACGTTGAAGGATTCTGGCATGCCCGGCTCCATCTGATGGTTGCCGTCCACGATGTTTTTATACATCTTGGTACGACCGTTCACGTCATCAGACTTAACGGTGAGCATTTCCTGCAAATTGGGAAGCTGAGGT
+
G;==CCFGGGGGGGGGGGGGGGG@:CGFGGGGGGGGGGGGGGGGGGGGGGGGGGGGGGGGGGGGGGGGGGGGGGGGGGGGGGGGGGGGGGGGGDGGGGGGGGGGGGGGGGGGFGGGGGGGGGGGGGGGGGGGGGGEGGGGGGGGGGGGGGGGGGGGGGDGGGGFGGGGGGGGGGGGFGGGGGFGGFFGFFGFFFFFFDFFFEF>FFFFFFFFECFFFFFFFFFEFF;@FFFFFF>030:<AA???FFFFBFFF6??FB2<AFFFFFFBB2<A:<B?F02))4:,
@M03461:520:000000000-LPCRK:1:1101:9752:7376 2:N:0:TTGCAACG+CAGAACTG
AAACTTTAATAAATCTTTCACGGATTTGCTCCCGTCGGAGTTAGCACAATCCGCTGCCGGGTTTTAACCCGACAGCAGTGACCTGTTTGAGCGAGAATTACTCGTCTTCCAGTTCGATGTTGATACCCAGCGAACGAATCTCTTTCAACAATACGTTGAAGGATTCTGGCATGCCCGGCTCCATCTGATGGTTGCCGTCCACGATGTTTTTATACATCTTGGTACGACCGTTCACGTCATCAGACTTAACGGTGAGCATTTCCTGCAATTGTTACAGCTGAGGT
+
GGGGGGGGGGGGGGGGGGGGGGGCGGFFGGGGGGGGGGGGGGGGGGGGGGGGGGGGGGGGGGGGGGGGGGDGFGGGGGGDGGGGGGGGGGGGGGGGGGGGGGGGGGGGGGGGGGGGGGGGGGGGGGGGGGGGDGGGGGGGGGGGGGGGGGGGGGGGGGGGG6,DFGGGDFGGGGGGFGDGGGFFGFF9FFGFF4BFFFFFFFEFFFFFFFF5?5?=FFFFFFFEED;BFBFFF0<BBBFBF<?<?B6>9A008101:A><2<9<<?0-<<<<BB)54:?BDFF(
@M03461:520:000000000-LPCRK:1:1101:9843:7390 2:N:0:TTGCAACG+CAGAACTG
AAACTTTAATAAATCTTTCACGGATTTGCTCCCGTCGGAGTTAGCACAATCCGCTGCCGGGTTTTAACCCGACAGCAGTGACCTGTTTGAGCGAGAATTACTCGTCTTCCAGTTCGATGTTGATACCCAGCGAACGAATCTCTTTCAACAATACGTTGAAGGATTCTGGCATGCCCGGCTCCATCTGATGGTTGCCGTCCACGATGTTTTTATACATCTTGGTACGACCGTTCCCGTCATCAGACTTAACGGTGAGCATTTCCTGCAGATTATAATGCTGAGTG
+
GGFGGGGGGGGGGGGGGGGGGGF:FGFGGGGGGGGGGGGGGGGGGGGGGGGGGGGGGGGGGGGGGGGFFFGGGGGGGGF@FGGGGGGGGGGGGGGFGFGGGGGGGGGGGGGGFGGGGGGGGGGGFFFGGGGDGGGGGDGGGGGGGGGGGGGFGGGGGGCFGGGGGGGGGGGGC69C>EG>DDFGGCCFFFGFFFFFFFFFDBB2?;5CFFFAE3<67@CE?AFEF?DFFFFFF(31:114:<<7?>A<AA104((4:A<>6)6AB:1:2)6<2))649<923))
@M03461:520:000000000-LPCRK:1:1101:13682:7394 2:N:0:TTGCAACG+CAGAACTG
AAACTTTAATAAATCTTTCACGGATTTGCTCCCGTCGGAGTTAGCACAATCCGCTGCCGGGTTTTAACCCGACAGCAGTGACCTGTTTGAGCGAGAATTACTCGTCTTCCAGTTCGATGTTGATACCCAGCGAACGAATCTCTTTCAACAATACGTTGAAGGATTCTGGCATGCCCGGCTCCATCTGATGGTTGCCGTCCACGATGTTTTTATACATCTTGGTACGACCGTTCACGTCATCAGACTTAACGGTGAGCATTTCCTGCAAACTTATAGGCTGAGGG
+
GGGGGGGGGGGGGGGGGGGGGGG7FGGGGGGGGGGGGGGGGGGGGGGGGGGGGGGGGGGGGGGEGGGGGGGGGGGGGGGFGGGGGGGGGGGGGGGGGGGGGGGGGGGGGGGGGGGGGGGGGGGGGGGGGGGGGGGGGGGGGGGGGGGGGGEGGGGGGGGFGGGGGGGGGGGGGGGGFDDGGGFGGFFGFFGFFBDFEFFFFFFBFFFFFFFFFFFFFFFFF4<CFFFBFFFF:BFFFF?FFFF?4?<9AA:>F0:?0),6><A224<<2:<2))-.)0,(((-(
@M03461:520:000000000-LPCRK:1:1101:26377:7412 2:N:0:TTGCAACG+CAGAACTG
AAACTTTAATAAATCTTTCACGGATTTGCTCCCGTCGGAGTTAGCACAATCCGCTGCCGGGTTTTAACCCGACAGCAGTGACCTGTTTGAGCGAGAATTACTCGTCTTCCAGTTCGATGTTGATACCCAGCGAACGAATCTCTTTCAACAATACGTTGAAGGATTCTGGCATGCCCGGCTCCATCTGATGGTTGCCGTCCACGATGTTTTTATACATCTTGGTACGACCGTTCACGTCATCAGACTTAACGGTGAGCATTTCCTGCACGCTACTTAGCTGAGGC
+
GGGGGGGGGGGGGGGGGGGGGGG@FGGGGGGGGGGGGGGGDGGGGGGGGGGGGGGGGGGGGGGDGGGGGGGGGGGGGGGGGGGGGGGGGGGGGGGGGGGGGGGGFGGGGGGGGGGGGGGGGGGGGGGGGGGGGGGGGCGEGGGGGGGGGGGGGGGGGGGGGGGGGGGGGGGGGGGGFGGDG>FFGFFGFFGFFFBFFFEFFFFFFFFFFFFF?EEAFFFFEA<?EF;@FFFFFFB?:1?FFFBD?>9AAFFFBB<<BAFF>>FAFFFFFFFFFF<>DFAF??F1
@M03461:520:000000000-LPCRK:1:1101:21715:7431 2:N:0:TTGCAACG+CAGAACTG
AAACTTTAATAAATCTTTCACGGATTTGCTCCCGTCGGAGTTAGCACAATCCGCTGCCGGGTTTTAACCCGACAGCAGTGACCTGTTTGAGCGAGAATTACTCGTCTTCCAGTTCGATGTTGATACCCAGCGAACGAATCTCTTTCAACAATACGTTGAAGGATTCTGGCATGCCCGGCTCCATCTGATGGTTGCCGTCCACGATGTTTTTATACATCTTGGTACGACCGTTCACGTCATCAGACTTAACGGTGAGCATTTCCTGCAAGCTTGCGGGCTGAGGC
+
G6=CCCFFFGGGGGGGGGGGGGG@@BF<FGGCFGGGGGGGGGGGGGGGGGGGGGGGGGG>GFGGGGGGF@FGGEDGGGFGFGGGGGGGGGDFGGGGGGGGGEGGGGGGGGGGGGGGGFGGGGFGFGFFFGGCEGDGEEGEGFFGGGGFG8DGGGGGGGGEEF8EACFGACFGGGECEGGGGGFFFFAFFF4AF>BAEFFFDF>>FFFFFFFFE?E;FCECCAA?C?1;BFFFF:>:?1(4<42<?FB<2<6>?6?BBA>AAAFFFB0<2::A:BB1929B(86(
@M03461:520:000000000-LPCRK:1:1101:5186:7441 2:N:0:TTGCAACG+CAGAACTG
AAACTTTAATAAATCTTTCACGGATTTGCTCCCGTCGGAGTTAGCACAATCCGCTGCCGGGTTTTAACCCGACAGCAGTGACCTGTTTGAGCGAGAATTACTCGTCTTCCAGTTCGATGTTGATACCCAGCGAACGAATCTCTTTCAACAATACGTTGAAGGATTCTGGCATGCCCGGCTCCATCTGATGGTTGCCGTCCACGATGTTTTTATACATCTTGGTACGACCGTTCACGTCATCAGACTTAACGGTGAGCATTTCCTGCATCCTAAGTGGCTGAGGG
+
GGGGGGGGGGGGGGGGGGGGGGGCGGGFGGGGGGGGGGGGGGGGGGGGGGGGGGGGGGGGGGGDGGGGGGGGGGGGGGGGGGGGGGGGGGGGGGGGGGGGGGGGGGGGGGGGGGGGGGGGGGGGGGFGGGGGGGGGGGGGGGGGGGGGGGFGGGGGGGGGGGGGGGGGGGGGGGG6?EGGGGFGGFFGFFGFFFFFEDD@@FEFFFFFCFFFFFFACFFFF4;EE<?BFBFFF?FFFFB?FA?FFFFFFFFFFF1<?FFFBF2><:7>A(8B:0<53<?FBF?(
@M03461:520:000000000-LPCRK:1:1101:13008:7445 2:N:0:TTGCAACG+CAGAACTG
AAACTTTAATAAATCTTTCACGGATTTGCTCCCGTCGGAGTTAGCACAATCCGCTGCCGGGTTTTAACCCGACAGCAGTGACCTGTTTGAGCGAGAATTACTCGTCTTCCAGTTCGATGTTGATACCCAGCGAACGAATCTCTTTCAACAATACGTTGAAGGATTCTGGCATGCCCGGCTCCATCTGATGGTTGCCGTCCACGATGTTTTTATACATCTTGGTACGACCGTTCACGTCATCAGACTTAACGGTGAGCATTTCCTGCACGAACTAAAGCTGAGGC
+
GGGGGGGGGGGGGGGGGGGGGGG@GGGGGGGGGGGGGGGGGGGGGGGGGGGGGGGGGGGGGGGGGGGGGGGGGGGGGGGGGGGGGGGGGGGGGGGGGGGGGGGGGGGGGGGGGGGGGGGGGGGGGGGGGGGGEGGGGGGGGGGGGGGGGGGGGGGGGGFGGGFGGGGGGGGGGGGGFGGGGGFGGFFGFFGFFFFFEFFFFFF>FFFFFFFFFFEFFFFFFFFECD<@1>F?BBAFFFF?A<BB?:AABFFFFFF?BBFA9ABBA01>?<FFB7>DFFF:???2
@M03461:520:000000000-LPCRK:1:1101:23861:7458 2:N:0:TTGCAACG+CAGAACTG
AAACTTTAATAAATCTTTCACGGATTTGCTCCCGTCGGAGTTAGCACAATCCGCTGCCGGGTTTTAACCCGACAGCAGTGACCTGTTTGAGCGAGAATTACTCGTCTTCCAGTTCGATGTTGATACCCAGCGAACGAATCTCTTTCAACAATACGTTGAAGGATTCTGGCATGCCCGGCTCCATCTGATGGTTGCCGTCCACGATGTTTTTATACATCTTGGTACGACCGTTCACGTCATCAGACTTAACGGTGAGCATTTCCTGCACCCAGTGATGCTGAGGT
+
G;CCCFFFGGGGGGGGGGGGGGGEGGGGGGGEFEGGGGGGGGGGGGGGGGGGGGGGGFECGFGCGGGGGG@FGGGGGGGEGGGGGGGGGG@CFGEEGGGGGGGGGGGGGGGGFGGGDFGGGGGFGGFGFGGG@EEEGGGGGGGGGGGGGFFFFGFFFGGGGGGGGGDFG6CEGGCFFCC4CC6CCF6=BFFFF5>AD@DFFFF>F68A6AF4?5C7AFFFE6<CF;(66@DFFFFB:?<B<4728)6<D<4>F60??A<A946)).448:<::)6<).)6.(4(
@M03461:520:000000000-LPCRK:1:1101:6330:7460 2:N:0:TTGCAACG+CAGAACTG
AAACTTTAATAAATCTTTCACGGATTTGCTCCCGTCGGAGTTAGCACAATCCGCTGCCGGGTTTTAACCCGACAGCAGTGACCTGTTTGAGCGAGAATTACTCGTCTTCCAGTTCGATGTTGATACCCAGCGAACGAATCTCTTTCAACAATACGTTGAAGGATTCTGGCATGCCCGGCTCCATCTGATGGTTGCCGTCCACGATGTTTTTATACATCTTGGTACGACCGTTCACGTCATCAGACTTAACGGTGAGCATTTCCTGCATCAGCCGATGCTGAGGT
+
GGGGGGGGGGGGGGGGGGGGGGG@FGGGGGGGGGGGGGGGGGGGGGGGGGGGGGGGGGGGGGGGGGGGGGGGGGGGGGGGGGGGGGGGGGGGGGGGGGGGGGGGGGGGGGGGGGGGGGGGGGGGGGGGGGGGGGGGGGGGGGGGGGGGGGGGGFGGGGGGGGGGGGGGGGGGGGGGFGGGGGFGGFFGFFGFFFFFBDFBFBEBF@FFFFFAEFFFFFFFFFEFF?@@F@;??B>?FB??ABBFBFFDBFFB?011:>><A2>94012.33?<999014<>BB(
@M03461:520:000000000-LPCRK:1:1101:5621:7465 2:N:0:TTGCAACG+CAGAACTG
AAACTTTAATAAATCTTTCACGGATTTGCTCCCGTCGGAGTTAGCACAATCCGCTGCCGGGTCTTAACCCGACAGCAGTGACCTGTTTGAGCGAGAATTACTCGTCTTCCAGTTCGATGTTGATACCCAGCGAACGAATCTCTTTCAACAATACGTTGAAGGATTCTGGCATGCCCGGCTCCATCTGATGGTTGCCGTCCACGATGTTTTTATACATCTTGGTACGACCGTTCACGTCATCAGACTTAACGGTGAGCATTTCCTGCAAATTTAAACGCTGAGGA
+
GGGGGGGGGGGGGGGGGGGGGGG7FGGGGGGGGGGGGGGGGGGGGGGGGGGGGGGGGGGGGGGGGGGGGGGGGGGGGGGGGGGGGGGGGGGGGGGGGGGGGGGGGGGGGGGGGGGGGGGGGGGGGGGGGGGGGGGGGGGGGGGGGGGGGGGGGGGGGGGGGGGFGFGGCFGGGGGGFGGGGGFGGFFGFFGFFFFFFFFFFFFFFFFFFFFFFFFFFFFFFFFFFD@FFBFFFFFFFFF?BFFFFF>D9<BFF?FFFF>BA<ADABFA4<AA<DFFFFFFF1<,
@M03461:520:000000000-LPCRK:1:1101:10047:7472 2:N:0:TTGCAACG+CAGAACTG
AAACTTTAATAAATCTTTCACGGATTTGCTCCCGTCGGAGTTAGCACAATCCGCTGCCGGGTTTTAACCCGACAGCAGTGACCTGTTTGAGCGAGAATTACTCGTCTTCCAGTTCGATGTTGATACCCAGCGAACGAATCTCTTTCAACAATACGTTGAAGGATTCTGGCATGCCCGGCTCCATCTGATGGTTGCCGTCCACGATGTTTTTATACATCTTGGTACGACCGTTCACGTCATCAGACTTAACGGTGAGCATTTCCTGCAGCGATCTAAGCTGAGGT
+
GGGGGGGGGGGGGGGGGGGGGGGCGGFFFGGGGGGGGGGGGGGGGGGGGGGGGGGGGGGGGGGGGGGGGGGGGGGGGGGGGGGGGGGGGGGGGGGGGGGGGGGGGGGGGGGGGGGGGGGGGGGGGGGGGGGGGGGGGGGGGGGGGGGGGGGGGGGGGGGGGEFGGGGGGGGGGGGGFGGGGGFGGFFGFFGFFFFFDFFFFFFFFFFFFFFFFFFFFFFFFAAEFFDFF@FFFFFFFFFFA<B2?FBADF?F?0?BFFFFFFFFAF0(591:?FA<<BA7?B:(
@M03461:520:000000000-LPCRK:1:1101:5885:7501 2:N:0:TTGCAACG+CAGAACTG
AAACTTTAATAAATCTTTCACGGATTTGCTCCCGTCGGAGTTAGCACAATCCGCTGCCGGGTTTTAACCCGACAGCAGTGACCTGTTTGAGCGAGAATTACTCGTCTTCCAGTTCGATGTTGATACCCAGCGAACGAATCTCTTTCAACAATACGTTGAAGGATTCTGGCATGCCCGGCTCCATCTGATGGTTGCCGTCCACGATGTTTTTATACATCTTGGTACGACCGTTCACGTCATCAGACTTAACGGTGAGCATTTCCTGCAACACATTCTGCTGAGGC
+
GGGGGGGGGGGGGGGGGGGGGGE7FGGGGGGGFGGGGGGGGGGGGGGGGGGGGGGGGGGGGGG:FGGFFGGEGGGGGGGGDFGGGGGGGGGGGGGGGGGGGGGGGGGGGGGGGGGGFGGG9FCFGF@EFFGGGGGGGGGGGGGGGGGGGGGCFGGFGGGGGGDCEGFGFGGGCCFCEGGCCGFGGFCFFFGFFFFFFFFFFFFF>D=FFAFFCEFAFCC36AE936@FFFD?B?AFBF?FF><37BFBDBB9328?FF2AABFFF?:A?(23:A>9)542411(
@M03461:520:000000000-LPCRK:1:1101:27506:7518 2:N:0:TTGCAACG+CAGAACTG
AAACTTTAATAAATCTTTCACGGATTTGCTCCCGTCGGAGTTAGCACAATCCGCTGCCGGGTTTTAACCCGACAGCAGTGACCTGTTTGAGCGAGAATTACTCGTCTTCCAGTTCGATGTTGATACCCAGCGAACGAATCTCTTTCAACAATACGTTGAAGGATTCTGGCATGCCCGGCTCCATCTGATGGTTGCCGTCCACGATGTTTTTATACATCTTGGTACGACCGTTCACGTCATCAGACTTAACGGTGAGCATTTCCTGCAGTTTGCGTAGCTGAGGT
+
GGGGGGGGGGGGGGGGGGGGGGGGGGGGGGGGGGGGGGGGGGGGGGGGGGGGGGGGGGGGGGGEGGGGGGGGGGGGGGGGGGGGGGGGGGGGGGGGGGGGGGGGGGGGGGGGGGGGCFGGGGGGGGGGGGGGGGGGGGGGGGGGGGGGGGGGGGGGGGFGGGGGGGGGGGGGFGGGFEGGGGFFGFFGFFGFFEFAD@F@FFEFFFFFFFFFEEEFFFFFFFFFFF@FFFFF?7A?FBFFFFFFFFFFBFFF?FFFFFFFBF<BA?:BFFFAF>(4(2<AFFF(
@M03461:520:000000000-LPCRK:1:1101:23871:7519 2:N:0:TTGCAACG+CAGAACTG
AAACTTTAATAAATCTTTCACGGATTTGCTCCCGTCGGAGTTAGCACAATCCGCTGCCGGGTTTTAACCCGACAGCAGTGACCTGTTTGAGCGAGAATTACTCGTCTTCCAGTTCGATGTTGATACCCAGCGAACGAATCTCTTTCAACAATACGTTGAAGGATTCTGGCATGCCCGGCTCCATCTGATGGTTGCCGTCCACGACGTTTTTATACATCTTGGTACGACCGTTCACGTCATCAGACTTAACGGTGAGCATTTCCTGCATTGACTCCCGCTGAGGT
+
G;==CEFGGGGGGGGGGGGGGGGEFGGGGGGGGGGGGGGGGGGGGGGGGGGGGGGGGGGGGFGEGGGGGGGGGGGGGGGFGGGGGGGGGGGGGGGGGGGGGGGGGGGGGGGGGGGGGGGGGGGGGGFGGGGGGGGGGGGGGGGGGGGGGGGGGGGGGGGGGGGGGGGGGGGGGGGGEGGGGGFGGFFGFFGFFBFFFFFBDFEF):AF4BFFC<CFFFFE<FFFFFDFFFFFFF>6:BB?A<?FFB<BA<:;?16?FF?FFBFFFFFFFF<>>D??FFBB1?0(
@M03461:520:000000000-LPCRK:1:1101:9307:7521 2:N:0:TTGCAACG+CAGAACTG
AAACTTTAATAAATCTTTCACGGATTTGCTCCCGTCGGAGTTAGCACAATCCGCTGCCGGGTTTTAACCCGACAGCAGTGACCTGTTTGAGCGAGAATTACTCGTCTTCCAGTTCGATGTTGATACCCAGCGAACGAATCTCTTTCAACAATACGTTGAAGGATTCTGGCATGCCCGGCTCCATCTGATGGTTGCCGTCCACGATGTTTTTATACATCTTGGTACGACCGTTCACGTCATCAGACTTAACGGTGAGCATTTCCTGCACAACTTTCTGCTGAGGC
+
GGGGGGGGGGGGGGGGGGGGGGGEGGFFFGGGGGGGGGGGGGGGGGGGGGGGGGGGGGGGGGGGGGGGGGGGGGGGGGGGGGGGGGGGGGGGGGGGGGGGGGGGGGGGGGGGGGGGGGGGGGGGGGFGGGGGGGGGGGGGGGGGGGGGGGGGGGGGGGFGGGGGGGGGGGGGGGGGFGGGGGFGGFFGFFFFFFFFDFFFFFF>><AFAFFFCEFCFFFEEFFFFFFBF@FFFBB?F??FFFBFFFFAFBF9?:?BFFFFFFBBFF<FF:?FFABFFF>?2161
@M03461:520:000000000-LPCRK:1:1101:12222:7527 2:N:0:TTGCAACG+CAGAACTG
AAACTTTAATAAATCTTTCACGGATTTGCTCCCGTCGGAGTTAGCACAATCCGCTGCCGGGTTTTAACCCGACAGCAGTGACCTGTTTGAGCGAGAATTACTCGTCTTCCAGTTCGATGTTGATACCCAGCGAACGAATCTCTTTCAACAATACGTTGAAGGATTCTGGCATGCCCGGCTCCATCTGATGGTTGCCGTCCACGATGTTTTTATACATCTTGGTACGACCGTTCACGTCATCAGACTTAACGGTGAGCATTTCCTGCATTTCGTCTTGCTGAGGC
+
GGGGGGGGGGGGGGGGGGGGGGG:FGGGGGGGGGGGGGGGGGGGGGGGGGGGGGGGGGGGGGGGGGGGGGGGGGGGGGGGGGGGGGGGGGGGGGGGGGGGGGGGGGGGGGGGGGGGGGGGGGGGGGGGGGGGGGGGGGGGGGGGGGGGGGGGGGGGGGGFFGDGGGGGGGGGFGFGFGGGGGFGGFFGFFGFFFFFFFFFFFFFFFFFFFFFFFEFFAEEFFFFFFFFB@D:?BFBFBBFF>?7>?92<AFFF(4?B2?DAF>DFFBFFFF?FFFF)<D9AF?(
@M03461:520:000000000-LPCRK:1:1101:6783:7545 2:N:0:TTGCAACG+CAGAACTG
AAACTTTAATAAATCTTTCACGGATTTGCTCCCGTCGGAGTTAGCACAATCCGCTGCCGGGTTTTAACCCGACAGCAGTGACCTGTTTGAGCGAGAATTACTCGTCTTCCAGTTCGATGTTGATACCCAGCGAACGAATCTCTTTCAACAATACGTTGAAGGATTCTGGCATGCCCGGCTCCATCTGATGGTTGCCGTCCACGATGTTTTTATACATCTTGGTACGACCGTTCACGTCATCAGACTTAACGGTGAGCATTTCCTGCAAAAGAGCCTGCTGAGGC
+
GGGGGGGGGGGGGGGGGGGGGGGGGGGGGGGGGGGGGGGGGGGGGGGGGGGGGGGGGGGGGGGGGGGGGGGGGGGGGGGGGGGGGGGGGGGGGDGGGGGGGGGGGGGGGGGGFGGGGGGGGGGGGGEGGGGGGGGGGGGGGGGGGGGFGFGGGGGGGGGGGGGGGGGGGGGGGGGGFGGDGGFGGFFFFFGFFFFFFDFBFFFFFFFFFAFFFFFFFFECEFFFFFFFFFFF?FFBFFBFB<?FD?AFFFFFFB02:BFFFFFAA??BFF?0(,,420(46<:,
@M03461:520:000000000-LPCRK:1:1101:16187:7546 2:N:0:TTGCAACG+CAGAACTG
CTTTAATAAATCTTTCACGGATTTGCTCCCGTCGGAGTTAGCACAATCCGCTGCCGGGTTTTAACCCGACAGCAGTGACCTGTTTGAGCGAGAATTACTCGTCTTCCAGTTCGATGTTGATACCCAGCGAACGAATCTCTTTCAACAATACGTTGAAGGATTCTGGCATGCCCGGCTCCATCTGATGGTTGCCGTCCACGATGTTTTTATACATCTTGGTACGACCGTTCACGTCATCAGACTTAACGGTGAGCATTTCCTGCATATTGGTTTGCTGAGGT
+
FGGGGGGGGGGGGGGGGGGGEGGGFGGGGGGGGGGGGGGGGGGGGGGGGGGGGGGGGGGGEGGGGGGGGGGGGGGGGGGGGGGGGGGGGGGGGGGGGGGGGGGGGGGGGGGGGGGGGGGGGGGGGGGGGGGGGGGGGGGGGGGGGGFGGGGGGGGGGFFGGGGGGGGGGGFGGFGGGGGAGGF8EFFGFFFFFF?FFFFFFFFFF6AFFFEEFFFFFFFFCCDDBFFFFFFFFFFBFA<>2??A2<A<0<0:?><BAFFFB2>?A<F4>?FFF?<AB90<,
@M03461:520:000000000-LPCRK:1:1101:22968:7573 2:N:0:TTGCAACG+CAGAACTG
AAACTTTAATAAATCTTTCACGGATTTGCTCCCGTCGGAGTTAGCACAATCCGCTGCCGGGTTTTAACCCGACAGCAGTGACCTGTTTGAGCGAGAATTACTCGTCTTCCAGTTCGATGTTGATACCCAGCGAACGAATCTCTTTCAACAATACGTTGAAGGATTCTGGCATGCCCGGCTCCATCTGATGGTTGCCGTCCACGATGTTTTTATACATCTTGGTACGACCGTTCACGTCATCAGACTTAACGGTGAGCATTTCCTGCAAAGCTCCTTGCTGAGGG
+
G;===CEFGGGGGGGGGGGGGGE@@FGFGGGGGGGGGGGGGGGGGGGGGGGGGGGGDGGGGGG@FGGGGGGGGGGGGGGGGGGGGGGGGGGGGGGGGFGGGGGGGGGGGGGGGGGGGGGGGGGGGGGGGGGDGGGGGGGGGFGGGGGGGGGGGGGGGGGGGDCCGGGGF6CGGGGGEDGGGGFGGFFFFFFFFFFFFDFFFBB@FFFFFFFFFEFFFCEEC4=EF<DB9@FFFFFF???0<<<7:?DFFB?BF?F?FFF9<B24>?FF:?B2:?F<4>AAD??(
@M03461:520:000000000-LPCRK:1:1101:8474:7588 2:N:0:TTGCAACG+CAGAACTG
AAACTTTAATAAATCTTTCACGGATTTGCTCCCGTCGGAGTTAGCACAATCCGCTGCCGGGTTTTAACCCGACAGCAGTGACCTGTTTGAGCGAGAATTACTCGTCTTCCAGTTCGATGTTGATACCCAGCGAACGAATCTCTTTCAACAATACGTTGAAGGATTCTGGCATGCCCGGCTCCATCTGATGGTTGCCGTCCACGATGTTTTTATACATCTTGGTACGACCGTTCACGTCATCAGACTTAACGGTGAGCATTTCCTGCATCACTCAGCGCTGAAGG
+
GGGGGGGGGGGGGGGGGGGGGGGGGGGGGGGGGGGGGGGGGGGGGGGGGGGGGGGGGGGGGGGDGGGGGGGGGGGGGGGGGGGGGGGGGGGGGGGGGGGGGGGGGGGGGGGGGGGGGFGGGGGGGGGGGGGGGGGGDGGGGGGGGGGGGFGFGFGGGGG7DGGGGGGGGFGGGGGGFGGGGGFGGFFGFAGFFEFFFFFF?FFFF?AFFFFFFE?CACEF3A4;CD;6@@?BFFA?FFFB<)42:0>DFF?BF<104A46):AAB?BFF:246(,)47190)).
@M03461:520:000000000-LPCRK:1:1101:10577:7601 2:N:0:TTGCAACG+CAGAACTG
AAACTTTAATAAATCTTTCACGGATTTGCTCCCGTCGGAGTTAGCACAATCCGCTGCCGGGTTTTAACCCGACAGCAGTGACCTGTTTGAGCGAGAATTACTCGTCTTCCAGTTCGATGTTGATACCCAGCGAACGAATCTCTTTCAACAATACGTTGAAGGATTCTGGCATGCCCGGCTCCATCTGATGGTTGCCGTCCACGATGTTTTTATACATCTTGGTACGACCGTTCACGTCATCAGACTTAACGGTGAGCATTTCCTGCATAAGAAGTTGCTGAGGG
+
GGGGGGGGGGGGGGGGGGGGGGF6FFFGGGGGGGGGGGGGGGGGGGGGGGGGGGGGGGGGGGGGGGGGGGGGGGGGGGGGGGGGGGGGGGGGGGGGGGGGGGGGGGGGGGFGGGGGGGGGGGFGGGGGGGGGGDGGDGGGGGGGGGGGGGGGGGGGGGGGGFGGFCFGGGGFFGGGFGGDCDFGGFFGFFGFFDFFFFFFFE;@FFFFFFFFF<CFFFFEFFFFFF6;>;@FF7A?BFFFBAFBFFDF2-19:0:?FFFBFFFFFB1A<92<<:AA9B<>6:3-
@M03461:520:000000000-LPCRK:1:1101:15401:7606 2:N:0:TTGCAACG+CAGAACTG
CTTTAATAAATCTTTCACGGATTTGCTCCCGTCGGAGTTAGCACAATCCGCTGCCGGGTTTTAACCCGACAGCAGTGACCTGTTTGAGCGAGAATTACTCGTCTTCCAGTTCGATGTTGATACCCAGCGAACGAATCTCTTTCAACAATACGTTGAAGGATTCTGGCATGCCCGGCTCCATCTGATGGTTGCCGTCCACGATGTTTTTATACATCTTGGTACGACCGTTCACGTCATCAGACTTAACGGTGAGCATTTCCTGCATCAGGATACGCTGAGGC
+
FGGGGGGGGGGGGGGGGGGG@GGGGGGGGGGGGGGGGGGGGGGGGGGGGGGGGGGGGGFGEGGGGGGGGGGGGGGGFGFGGGGGGGGGGGDGGGGGGGGGGGGGGGGGGGGGGFGGGGGGGGGGGGGGGGGGGGGGGGGGGGGGGGGGGGGGFGGGGGGGGGGGGGGGGFFFGFGGGDGFGGFFGFFGFFFFFFFFFFFF>FFFFFFFFFFFFFFFFFAE?E;DFF>DFFFFFFFFFFFFFF:<2:BFFF?6?FFFFFBF<5?FFFFFF>?FB<?43>?B0
@M03461:520:000000000-LPCRK:1:1101:24122:7608 2:N:0:TTGCAACG+CAGAACTG
AAACTTTAATAAATCTTTCACGGATTTGCTCCCGTCGGAGTTAGCACAATCCGCTGCCGGGTTTTAACCCGACAGCAGTGACCTGTTTGAGCGAGAATTACTCGTCTTCCAGTTCGATGTTGATACCCAGCGAACGAATCTCTTTCAACAATACGTTGAAGGATTCTGGCATGCCCGGCTCCATCTGATGGTTGCCGTCCACGATGTTTTTATACATCTTGGTACGACCGTTCACGTCATCAGACTTAACGGTGAGCATTTCCTGCATCAACGATAGCTGAGGG
+
G;=CCEFFGGGGGGGGGGGGGGGGGGGGGGGGGGGGGGGGGGGGGGGGGGGGGGGGGGGGGGGGGGGGGGGGGGGGGGGGGGGGGGGGGGGGGGGGGGGFGGGGGGGGGGGGGGGGGGGGGGGGGGFGGGGGGGGGGGGGGGGGGGGGGGGGGGGGGGGGGGGGGGGGGGGGDGGGFGGGGGFGGFFGFFGFF@@F>DFFFEF>FDFFFFFFFFFFFFFFFFEFFFDF>FFFFFF?FF?:::?7?DBF9AF9?BF?FFBFFFFFF?B9A:ABF0:?1A>95?FF
@M03461:520:000000000-LPCRK:1:1101:14897:7610 2:N:0:TTGCAACG+CAGAACTG
CTTTAATAAATCTTTCACGGATTTGCTCCCGTCGGAGTTAGCACAATCCGCTGCCGGGTTTTAACCCGACAGCAGTGACCTGTTTGAGCGAGATTTACTCGTCTTCCAGTTCGATGTTGATACCCAGCGAACGAATCTCTTTCAACAATACGTTGAAGGATTCTGGCATGCCCGGCTCCATCTGATGGTTGCCGTCCACGATGTTTTTATACATCTTGGTACGACCGTTCACGTCATCAGACTTAACGGTGAGCATTTCCTGCACACGTTGCAGCTGAGGG
+
FGGGGGGFGGGGGGGGGGGGCGGGGGGGGGGGGGGGGGGGGFGGGGGGGGGGGGGGGGGGGGGGGGGGGGGGGGGGEFGGGGGGGGGGGGGGGGGGGGGGGGGGGGGGGGGGGGGGGGGGGGGGGGGGGGGGGGGGGGGGGGGGGGGGGGGGGGGGGGGGGGGGGGGGGGGGGFGGGCGFGGFFGFFGFFEFFB@EBFFF>FFFFFFFFECEFFFFFFAEFEF@F9>F?<BF?FBFFBA?<::DA<FFF?0:?F2<<AAAFB?049?BFF?B<7:7>,46(
@M03461:520:000000000-LPCRK:1:1101:19779:7630 2:N:0:TTGCAACG+CAGAACTG
AAACTTTAATAAATCTTTCACGGATTTGCTCCCGTCGGAGTTAGCACAATCCGCTGCCGGGTTTTAACCCGACAGCAGTGACCTGTTTGAGCGAGAATTACTCGTCTTCCAGTTCGATGTTGATACCCAGCGAACGAATCTCATTCAACAATACGTTGAAGGATTCTGGCATGCCCGGCTCCATCTGATGGTTGCCGTCCACGATGTTTTTATACATCTTGGTACGACCGTTCACGTCATCAGACTTAACGGTGAGCATTTCCTGCAATTAATCAAGCTGAGGG
+
GGGGGGGGGGGGGGGGGGGGGGGEGGGGGGGGGGGGGGGGGGGGGGGGGGGGGGGGGGGGGGGCGGGGGGGGGGGGGGGGGGGGGGGGGGGGGGGGGGGGGGGGGGGGGGGGGGGGFGGGGGGGGGGGGGGGGGGGGGGGGGGGGGGGGGGGGGGGGGFCGFGGGGGGGGGGGGFFEGGGGGFGGFFGFFGFFFFFDDFFFFF@FFFFFFFFFEFCFFFEFFEEEDDFFFFFFFDBFFFFFFBFDFAA5>62<0?FFA?<ABA24:BABBAABA<?<<?FFFB?
@M03461:520:000000000-LPCRK:1:1101:12146:7637 2:N:0:TTGCAACG+CAGAACTG
AAACTTTAATAAATCTTTCACGGATTTGCTCCCGTCGGAGTTAGCACAATCCGCTGCCGGGTTTTAACCCGACAGCAGTGACCTGTTTGAGCGAGAATTACTCGTCTTCCAGTTCGATGTTGATACCCAGCGAACGAATCTCTTTCAACAATACGTTGAAGGATTCTGGCATGCCCGGCTCCATCTGATGGTTGCCGTCCACGATGTTTTTATACATCTTGGTACGACCGTTCACGTCATCAGACTTAACGGTGAGCATTTCCTGCAGCCGGTAAAGCTGAGGG
+
GGGGGGGGGGGGGGGGGGGGGGGCGGGGGGGGGGGGGGGGGGFGGGGGGGGGGGGGGGGGGGGGGGGGGGGGGGGGGGGGFGGGGGGGGGGGGGGGGGGGGGGGGGGGGGGGGGGGGGGGGGGGGGGGGGGGGGGGGGGGGGGGGGGGGFGDGGGGGGCGGGCFGGGGGGGGGGGGFGGGGGFGGFFGFFGFFBFFF@DBFFFFFFFFFFFAEFFFFACECFFEFF66>@FFBFFFFF??FAFF?F>F<>?>666?F))<9BF9)(1:FF69B>F):AA0<:BB
@M03461:520:000000000-LPCRK:1:1101:18776:7638 2:N:0:TTGCAACG+CAGAACTG
AAACTTTAATAAATCTTTCACGGATTTGCTCCCGTCGGAGTTAGCACAATCCGCTGCCGGGTTTTAACCCGACAGCAGTGACCTGTTTGAGCGAGAATTACTCGTCTTCCAGTTCGATGTTGATACCCAGCGAACGAATCTCTTTCAACAATACGTTGAAGGATTCTGGCATGCCCGGCTCCATCTGATGGTTGCCGTCCACGATGTTTTTATACATCTTGGTACGACCGTTCACGTCATCAGACTTAACGGTGAGCATTTCCTGCATGTGCACTTGCTGAGGC
+
GGGGGGGGFFGGGGGGGGGGGGGGGGGGGGDEFGGGGGGGGGGGGGGGGGGGGGGGGGGGGGGEGGGGGGGDGGGGGGGGGGGGGGGGFGGGGGGGGGGGGGGGGGGGGGGGFGGGCGGGGGGGGGGGGGGGGGGGGGGGGGGGGGGGGGGGGGGGGGDFGFDGGGGGGGGGGGGCBCDCGGFGGFAGFFGFFF=BF@BFFFF>FFFFAFFFE?<FFFFFFFEC?;D>@BFFF?A0(8:FA27)43AFFFF01(314<?AAABFFF:B2A>A2<<:4<5)531(
@M03461:520:000000000-LPCRK:1:1101:9610:7649 2:N:0:TTGCAACG+CAGAACTG
AAACTTTAATAAATCTTTCACGGATTTGCTCCCGTCGGAGTTAGCACAATCCGCTGCCGGGTTTTAACCCGACAGCAGTGACCTGTTTGAGCGAGAATTACTCGTCTTCCAGTTCGATGTTGATACCCAGCGAACGAATCTCTTTCAACAATACGTTGAAGGATTCTGGCATGCCCGGCTCCATCTGATGGTTGCCGTCCACGATGTTTTTATACATCTTGGTACGACCGTTCACGTCATCAGACTTAACGGTGAGCATTTCCTGCAGTTGCGTTCGCTGAGGG
+
GGGGGGGGGGGGGGGGGGGGGGE:FGFFGGGGGGGGGGEGGGGGGGGGGGGGGGGGGGGGGGGGGGGGGGGGGGGGGGGGGGGGGGGGGGGGGGGGGGGGGGGGGGGGGGGGGGGGGGGGGGGGGGGGGGGGGGGGGGGGGGGGGGGGGGGDFGGGGGGFGCFGFGGGEGGGFFGGFGGGGGFGGFFGFFGFFFFFFFFFFFFFFFFFFFFFFEFFFFEFFAEEEFDFFF?FFBFFFF<?F<BD??AA<A?0??F6?A?BFFFFFF:?DF<<(4<B:100(,(4
@M03461:520:000000000-LPCRK:1:1101:23963:7658 2:N:0:TTGCAACG+CAGAACTG
AAACTTTAATAAATCTTTCACGGATTTGCTCCCGTCGGAGTTAGCACAATCCGCTGCCGGGTTTTAACCCGACAGCAGTGACCTGTTTGAGCGAGAATTACTCGTCTTCCAGTTCGATGTTGATACCCAGCGAACGAATCTCTTTCAACAATACGTTGAAGGATTCTGGCATGCCCGGCTCCATCTGATGGTTGCCGTCCACGATGTTTTTATACATCTTGGTACGACCGTTCACGTCATCAGACTTAACGGTGAGCATTTCCTGCACTGGAGCATGCTGAGGG
+
G6===CFFGGGGGGGGGGGGGGGFEGGGGGGFGGGGGGGGGGGGGGGGGGGGGGGGGFGGGGGFGGGGGGGGGGGGGGGGGGGGGGGGGGGGGCFGGGGGGGGGGGGDGGFECFGGGGGGGGGGGGGGGGGGGGGGGGGGGGGGGGGGGGGGGGGGGGDEFGGGGGGGGGGGGGEGFGGGGGFGGFFGFFGFFEFFFFEFFFEBFFFFFFFFFFCFFFFFC6ACFD<@;;<:??F6:??FFF227?<<991>BBFFF>2<AF>F90:?A?F:3?6>2:))6:?(
@M03461:520:000000000-LPCRK:1:1101:24258:7684 2:N:0:TTGCAACG+CAGAACTG
AAACTTTAATAAATCTTTCACGGATTTGCTCCCGTCGGAGTTAGCACAATCCGCTGCCGGGTTTTAACCCGACAGCAGTGACCTGTTTGAGCGAGAATTACTCGTCTTCCAGTTCGATGTTGATACCCAGCGAACGAATCTCTTTCAACAATACGTTGAAGGATTCTGGCATGCCCGGCTCCATCTGATGGTTGCCGTCCACGATGTTTTTATACATCTTGGTACGACCGTTCACGTCATCAGACTTAACGGTGAGCATTTCCTGCAAGCTGGTACGCTGAGGT
+
GGGGGGGGGGGGGGGGGGGGGGDGGGGGGGGGGGGGGGGGGGFGGGGGFGGGGGGGGGGGGGGEGGGGGGGGGGGGGGGGGGGGGGGGGGGGGGGGGGGGGGGGGGGGGGGGGGGGAFGGGGGGGGGGGGGG>EEGGGGGGGGGGGGGGGGGGGGGGGGGF,:FGGGGGGGGCEFGF>DGGGFFGFFFFFGFFFFFFDFFFFFBF08FFFFFF5C=FCEFEFFEE?66;BFFFFF:?B?B2)585?FA2<B2::BFFFFFFFAAFFF<<?FF?BBA:;<?96:(
@M03461:520:000000000-LPCRK:1:1101:23567:7688 2:N:0:TTGCAACG+CAGAACTG
AAACTTTAATAAATCTTTCACGGATTTGCTCCCGTCGGAGTTAGCACAATCCGCTGCCGGGTTTTAACCCGACAGCAGTGACCTGTTTGAGCGAGAATTACTCGTCTTCCAGTTCGATGTTGATACCCAGCGAACGAATCTCTTTCAACAATACGTTGAAGGATTCTGGCATGCCCGGCTCCATCTGATGGTTGCCGTCCACGATGTTTTTATACATCTTGGTACGACCGTTCACGTCATCAGACTTAACGGTTAGCATTTCCTGCAGGTCTGCTCGCTGAGGG
+
G;=CCCEFGGGGGGGGGGGGGGGE@FGGGGGGGGGGGGGGGGGGGGGGGGGCFGGGGGGGGGGGGGGGGGGGGGGGGGFGGGGGGGGGGGGGGGGGGGGGGGGGGGGGGGGGGGGGGGGGGGGGGGGGGGGGGGGGGGGGGFGGGGGFGGGGFGGGGGGGGGGGGGGGGFGGGGGGFGGGGGFGGFFGFFGFFD@BB@FFFFFFFFFFFFFACCEFFFEFF4@EFDFFBFFFFFF:BFFBFFFF:?ABAA:0((8?D9)4:A):AB<?(4:A4<498>?B6:B(
@M03461:520:000000000-LPCRK:1:1101:17423:7696 2:N:0:TTGCAACG+CAGAACTG
AAACTTTAATAAATCTTTCACGGATTTGCTCCCGTCGGAGTTAGCACAATCCGCTGCCGGGTTTTAACCCGACAGCAGTGACCTGTTTGAGCGAGAATTACTCGTCTTCCAGTTCGATGTTGATACCCAGCGAACGAATCTCTTTCAACAATACGTTGAAGGATTCTGGCATGCCCGGCTCCATCTGATGGTTGCCGTCCACGATGTTTTTATACATCTTGGTACGACCGTTCACGTCATCAGACTTAACGGTGAGCATTTCCTGCATGGGGTGAGGCTGAGGC
+
GGGGGGGGGGGGGGGGGGGGGGGGGGFEGGGGGGGGGGGGGGGGGGGGGGGGGGGGGGGGGGGGGGGGGGGGGGGGGGGGGGGGGGGGGGGGGGGGGGGGGGGGGGGGGGGGGGGGFGGGGGGGGGGGGGGGGGGGEGGGGGGGGGGGGGFGGGGGGGGGGGGGGGGGFFFGFGGGFEDGGGFGGFFGFFFFFF9FFFFFFFB>F?FFFFFFEFCFFFFFF6AFFFFF@>F67?A:BFFFFB<>70<BBFF9?6?4().6)6)4<:BFFF:?>B((,(34((,(
@M03461:520:000000000-LPCRK:1:1101:25121:7703 2:N:0:TTGCAACG+CAGAACTG
AAACTTTAATAAATCTTTCACGGATTTGCTCCCGTCGGAGTTAGCACAATCCGCTGCCGGGTTTTAACCCGGCAGCAGTGACCTGTTTGAGCGAGAATTACTCGTCTTCCAGTTCGATGTTGATACCCAGCGAACGAATCTCTTTCAACAATACGTTGAAGGATTCTGGCATGCCCGGCTCCATCTGATGGTTGCCGTCCACGATGTTTTTATACATCTTGGTACGACCGTTCACGTCATCAGACTTAACGGTGAGCCTTTCCGCCAAAACATGAAGCTGCGGT
+
GGGGGGGGGGGGGGGGGGGGGGG7FFGGGGGGGGGGGGGGGGGGGGGGGGGGGGGGGGGGGGGGGGGGGGGEGGGGGGGGGGGGGGGGGGGGGGGGGGGGGGGGGGGGGCE9FFGG,=FGGDAFGGGF=,37CE==CEGG:EGGEGGDGGFG,@CFFCE,DEEGFC:F,97AEFE@EGG4C49+=AFF9A9A@28?59;2:5?0.2AFFFFFECEF:765E=77517>9>F?(,42<<:<)-8<7B24-4((8223((445<2((-,1:((,)(.)4)).(-3(
@M03461:520:000000000-LPCRK:1:1101:15291:7704 2:N:0:TTGCAACG+CAGAACTG
AAACTTTAATAAATCTTTCACGGATTTGCTCCCGTCGGAGTTAGCACAATCCGCTGCCGGGTTTTAACCCGACAGCAGTGACCTGTTTGAGCGAGAATTACTCGTCTTCCAGTTCGATGTTGATACCCAGCGAACGAATCTCTTTCAACAATACGTTGAAGGATTCTGGCATGCCCGGCTCCATCTGATGGTTGCCGTCCACGATGCTTTTATACATCTTGGTACGACCGTTCACGTCATCAGACTTAACGGTGAGCATTTCCTGCAATAAGTGGCGCTGAGGG
+
GG,CFGGGGGGDFFGGGGGGGGE+B,CFCFGGGGGGGGGGECGGGDGGGFGGGDGGGGEGGGG7CFGGGGGGGEGGGDGFFFGFF?FFGGGGGGGGCFFGG9EFGGFGGGGGFGFEEEF@>FGGGGGGGG,BCE=>B6DEFFGGGFFEFDF8FFFFFGGFEFGC7?;E,<CC8<CEFDD4C79FGCACFF>>F>=A?>EFFEFFF@)=+AFFCCCFFF?376=?C01(7><:7:B:728?F<<2::)46466?:004))6<B<A<?72<<2)::8:3:29>:1(
@M03461:520:000000000-LPCRK:1:1101:24055:7715 2:N:0:TTGCAACG+CAGAACTG
AAACTTTAATAAATCTTTCACGGATTTGCTTCCGTCGGAGTTAGCACAATCCGCTGCCGGGTTTTAACCCGACAGCAGTGACCTGTTTGAGCGAGAATTACTCGTCTTCCAGTTCGATGTTGATACCCAGCGAACGAATCTCTTTCAACAATACGTTGAAGGATTCTGGCATGCCCGGCTCCATCTGATGGTTGCCGTCCACGATGTTTTTATACATCTTGGTACGACCGTTCACGTCATCAGACTTAACGGTGAGCATTTCCTGCATCCTTATAAGCTGAGGC
+
G;==CCFGGGGGGGGGGGGGGGGGGGGGGGGGGGGGGGGGGGGGGGGGGGGGGGGGGGGGGGGEGGGGGGGGGGGGGGGGGGGGGGGGGGGGGGGGGGGGGGGGGGGGGGGGFGGGGGGGGGGGGGGGGGGGGGGGGGGGGGGGGGGGGGGGGGGGGGGGGGGGGGGGGGGGGGGGFGGGGGFGGFFGFFGFFB=BFFFFFFF>FDFFFFFFFCEFFFFEEFFFFFDF>6?DFFB?:?BBFA><??29AB604(,,47.:A2>BB?<A<:?6:AAAFAF?<:0(
@M03461:520:000000000-LPCRK:1:1101:25875:7758 2:N:0:TTGCAACG+CAGAACTG
AAACTTTAATAAATCTTTCACGGATTTGCTCCCGTCGGAGTTAGCACAATCCGCTGCCGGGTTTTAACCCGACAGCAGTGACCTGTTTGAGCGAGAATTACTCGTCTTCCAGTTCGATGTTGATACCCAGCGAACGAATCTCTTTCAACAATACGTTGAAGGATTCTGGCATGCCCGGCTCCATCTGATGGTTGCCGTCCACGATGTTTTTATACATCTTGGTACGACCGTTCACGTCATCAGACTTAACGGTGAGCATTTCCTGCAAGCACCATGGCTGAGGG
+
GGGGGGGGGGGGGGGGGGGGGGG+FFGGGGGGGGGGGGGGGGGGGGGGGGGGGGGGGGGGGGGGGGGGGGGGGGGGGGGGGGGGGGGGGGGGGGGGGGGGGGGGGGGGGGGGGGGGGGGGGGGGGGGGGGGGGGGGGGFGGGGGGGGGGGGGGGGGGGGGGFFGGGGGGGGGGGGGDDGGDDFFGAFGFFGFFEFFB@DBFFFFF;FFFFFFFFE=@A;CEAA3?<;BFFFFFFA(4<6<9<?>>?AFDAB>B04?BAFFFAFFFFFAA:0:87AA7?0(8??:
@M03461:520:000000000-LPCRK:1:1101:21983:7788 2:N:0:TTGCAACG+CAGAACTG
AAACTTTAATAAATCTTTCACGGATTTGCTCCCGTCGGAGTTAGCACAATCCGCTGCCGGGTTTTAACCCGACAGCAGTGACCTGTTTGAGCGAGAATTACTCGTCAGCGATGAGATCGGAAGAGCGTCGTGTAGGGAAAGAGTGTTGCAGTTCTGGTGTAGATCTCGGTGGTCGCCGTATCATTAAAAAAAAAAAATAAATGTGAGAGTACTCGGCGTAGCAAACACGCTGTAGAGCCAGCTACGATTCTAGTCACATAACACGCTACTGTGAGTAGGATCGG
+
G;=CCCFGGGGGGGGGGGGGGGG@6BFFFGGGGGGGGGGGGGGGGGGGGGGGGGGGGGGGGGGCGGGGGGGGGGGGGGGGGGGGGGGGGGGGGGGGGGGGGGGGGGGGGGGGGGGGGGGGGGGGGGGGGGGGGGGGGGGGGGGGGGEFGGGFEFGFGGGGGGCEFGGGGGGGGGDEFG9DCFFGF:@:+/:=>>1)0(23))*)*)**)0*1).-)).(((.))((((-(((,).)-)((.-5))-4(()))))))))-.)(.(((,4())-))))-)..)(((
@M03461:520:000000000-LPCRK:1:1101:16858:7794 2:N:0:TTGCAACG+CAGAACTG
AAACTTTAATAAATCTTTCACGGATTTGCTCCCGTCGGAGTTAGCACAATCCGCTGCCGGGTTTTAACCCGACAGCAGTGACCTGTTTGAGCGAGAATTACTCGTCTTCCAGTTCGATGTTGATACCCAGCGAACGAATCTCTTTCAACAATACGTTGAAGGATTCTGGCATGCCCGGCTCCATCTGATGGTTGCCGTCCACGATGTTTTTATACATCTTGGTACGACCGTTCACGTCATCAGACTTAACGGTGAGCATTTCCTGCATGGGGACTGGCTGAGGT
+
GGGGGGGFGGGGGGGFGFGGGGGGGGGGGGFFGGGGGGGGEGGGGGGGGGGGGGGFGFGGGEGDGGGGGGGGGGGGGGGGGGGGGGGGGGGGGGGGGCGGGGGGGGFFGGGGGGGGGGGGGGGGGGGGGGGGGGGGDEGGDGGGGCFFGGGCFGGGFGGCGGGGGGGGGGGGGGGGEGGGGGFGGFFFFFGF6>2?B9?@==D2?<AFAFFFCCEAAA;CEFEFFDFFFFFF??DF????BD7??BFFFFF>?B?BBDFFA<2>>BB<B:?8?>B?(301(,((
@M03461:520:000000000-LPCRK:1:1101:16317:7813 2:N:0:TTGCAACG+CAGAACTG
CTTTAATAAATCTTTCACGGATTTGCTCCCGTCGGAGTTAGCACAATCCGCTGCCGGGTTTTAACCCGACAGCAGTGACCTGTTTGAGCGAGAATTACTCGTCTTCCAGTTCGATGTTGATACCCAGCGAACGAATCTCTTTCAACAATACGTTGAAGGATTCTGGCATGCCCGGCTCCATCTGATGGTTGCCGTCCACGATGTTTTTATACATCTTGGTACGACCGTTCACGTCATCAGACTTAACGGTGAGCATTTCCTGCACGTGAAGCTGCTGAGGC
+
CFGGGGGGGGGGGGGGGFGG7CC@FGGGCFGGGGGGFFGFGGGGGGGGGGGGGGFGEGFGCGGGGGGGDC@EGGGG<EGGGGGGFGGGGGGGGGGGGGGGGGGGGGGGGGGGGGFGDFFGGGGFFGGGGGGGEEEGGGGGGGGG8EE=DCGGGGGGGGGGGGGFGFGGGGGGGAGGGGGFFGFFDFFGFFADF>@E@=BE2?;FFFFFFEFFFFFECCA74)/309B(4(:B?FF:(66<<BFDB<>?>B:08:2<>AAF29>021:(2().2)()5<:B1
@M03461:520:000000000-LPCRK:1:1101:13341:7814 2:N:0:TTGCAACG+CAGAACTG
AAACTTTAATAAATCTTTCACGGATTTGCTCCCGTCGGAGTTAGCACAATCCGCTGCCGGGTTTTAACCCGACAGCAGTGACCTGTTTGAGCGAGAATTACTCGTCTTCCAGTTCGATGTTGATACCCAGCGAACGAATCTCTTTCAACAATACGTTGAAGGATTCTGGCATGCCCGGCTCCATCTGATGGTCGCCGTCCACGATGTTTTTATACATCTTGGTACGACCGTTCACGTCATCAGACTTAACGGTGAGCATTTCCTGCACTCGTCGCGGCTGAGGC
+
GGGGGGGGGGGGGGGGGGGGGGGCGGGGGGGGGGGGGGGGGGGGGGGGGGGGGGGGGGGGGGGGGGGGGGGGGGGGGGGGGGGGGGGGGGGGGGGGGGGGGGGGGGGGGGGGGGGGGGGGGGGGGGGGGGGGGGGGGGGGGGGGGGGGGGGGGGGGGGGGGGCFGGGGGGGGGGGGFGGGGGFGGFFGAFFFFFFFFFFFFFFBFDFFFFFFFFEFFFFFFFEFC6@BFFFFFFFFFFF:BAFDBFABFFFFFFBBFBFFFFFFFF?BBBFF?>FF099BFF?(
@M03461:520:000000000-LPCRK:1:1101:13142:7818 2:N:0:TTGCAACG+CAGAACTG
AAACTTTAATAAATCTTTCACGGATTTGCTCCCGTCGGAGTTAGCACAATCCGCTGCCGGGTTTTAACCCGACAGCAGTGACCTGTTTGAGCGAGAATTACTCGTCTTCCAGTTCGATGTTGATACCCAGCGAACGAATCTCTTTCAACAATACGTTGAAGGATTCTGGCATGCCCGGCTCCATCTGATGGTTGCCGTCCACGATGTTTTTATACATCTTGGTACGACCGTTCACGTCATCAGACTTAACGGTGAGCATTTCCTGCAAGTATGAGTGCTGAGGG
+
GGGGGGGGGGGGGGGGGGGGGGG:FGGGGGGGGGGGGGGGGGGGGGGGGGGGGGGGGGGGGGGGGGGGGGGGGGGGGGGGGGGGGGGGGGGGGGGGGGGGGGGGGGGGGGGGGGGGCFGGGGGGGGGGGGGGGGGGGGGGGGGGGGGGGGGGGGGGGGGGGG?GGGGGGGGGGGGGFGGGGGFGGFFCFFGFFDFFFFFFFFFFFFFFFFFFECEFAFF?EFEECFFFFFFF?:A?FFFBAAFFFF<A9A<0-(4<BD?FFFFFFFFFFFFADFA>2<<AFB<(
@M03461:520:000000000-LPCRK:1:1101:8214:7824 2:N:0:TTGCAACG+CAGAACTG
AAACTTTAATAAATCTTTCACGGATTTGCTCCCGTCGGAGTTAGCACAATCCGCTGCCGGGTTTTAACCCGACAGCAGTGACCTGTTTGAGCGAGAATTACTCGTCTTCCAGTTCGATGTTGATACCCAGCGAACGAATCTCTTTCAACAATACGTTGAAGGATTCTGGCATGCCCGGCTCCATCTGATGGTTGCCGTCCACGATGTTTTTATACATCTTGGTACGACCGTTCACGTCATCAGACTTAACGGTGAGCATTTCCTGCATAGTTACGAGCTGAGGA
+
GGGGGGGGGGGGGGGGGGGGGGGECGGGGGGGGGGGGGGGGGGGGGGGGGGGGGGGGGGGGGGEGGGGGGGGGGGGGGGFGGGGGGGGGGGGGGGGGGGGGGGGGGGGGGGGGGGGGGGGGGGGGGGGGGGGGGGGGGGGGGGGGGGGGGGGGGGGGGGGGGGGGGGGGFFGGGGG>GGGGGFGGFFFFFGFFFFFFFFFFFFFFFFFFFFFF<CFAA?CFFEEFFFFFFFFFFF:?FF:>AF>>7A<FA?FFFF0?AFFFFFBFFFD2AAA9<:?(49B<0:)
@M03461:520:000000000-LPCRK:1:1101:13567:7853 2:N:0:TTGCAACG+CAGAACTG
AAACTTTAATAAATCTTTCACGGATTTGCTCCCGTCGGAGTTAGCACAATCCGCTGCCGGGTTTTAACCCGACAGCAGTGACCTGTTTGAGCGAGAATTACTCGTCTTCCAGTTCGATGTTGATACCCAACGAACGAATCTCTTTCAACAATACGTTGAAGGATTCTGGCATGCCCGGCTCCATCTGATGGTTGCCGTCCACGATGTTTTTATACATCTTGGTACGACCGTTCACGTCATCAGACTTAACGGTGAGCATTTCCTGCACGACAAGTTGCTGAGGG
+
GGGGGFGGGGGGGGGGGGGGGGG@CGGGGGGGGGGGGGGGGGGGGGGGGGGGGGGGGGGGGFEEGGGGGGGGGGGGGGGGGGGGGGGGGGGGGGGGGGGGGGGGGGGGGGGGGGGGFGGGGGGGGGGGGGGGGGGGGGGGGGGFGGGGGGGGGGGGGGFGGGGGGCFGGGGGGGFGFGGGGGFGGFFGFFGFFFFFFFFFFEFFFBA>AFFFFFFFFFEFFFEFFDFFB@FDD14?FFF?AA7??DABFF:646?6>ABFAA2<BBF?:?>B>8)64A9>2:(:
@M03461:520:000000000-LPCRK:1:1101:25227:7859 2:N:0:TTGCAACG+CAGAACTG
AAACTTTAATAAATCTTTCACGGATTTGCTCCCGTCGGAGTTAGCACAATCCGCTGCCGGGTTTTAACCCGACAGCAGTGACCTGTTTGAGCGAGAATTACTCGTCTTCCAGTTCGATGTTGATACCCAGCGAACGAATCTCTTTCAACAATACGTTGAAGGATTCTGGCATGCCCGGCTCCATCTGATGGTTGCCGTCCACGATGTTTTTATACATCTTGGTACGACCGTTCACGTCATCAGACTTAACGGTGAGCATTTCCTGCAAAAACGGGAGCTGAGGG
+
GGGGGGGGGGGGGGGGGGGGGGG7FF9FFGFGGGGGGGGGGGGGGGGGGGGGGGGGGGGGGGGGGGGGGGECGGGGGGGGGGGGGGGGGGGGFGGGGGFGGFGGGGGGGGFFCFGGGGGGGGGGGGGGGGGGGGDGGGGGGGGGGGGGGGGGFFGGGGCFGGGGGGCAAEFGGGGGEGGDGGFGGFFFCFFFFFFFFDFF=@;9F@FFCFAFFFFFFA?EE4=EE??FFB3812AFFFFF<2)),5<AA<69?((443.66:<BA:7AB2<:;?:<004322:(
@M03461:520:000000000-LPCRK:1:1101:4384:7860 2:N:0:TTGCAACG+CAGAACTG
AAACTTTAATAAATCTTTCACGGATTTGCTCCCGTCGGAGTTAGCACAATCCGCTGCCGGGTTTTAACCCGACAGCAGTGACCTGTTTGAGCGAGAATTACTCGTCTTCCAGTTCGATGTTGATACCCAGCGAACGAATCTCTTTCAACAATACGTTGAAGGATTCTGGCATGCCCGGCTCCATCTGATGGTTGCCGTCCACGATGTTTTTATACATCTTGGTACGACCGTTCACGTCATCAGACTTAACGGTGAGCATTTCCTGCAATCTTACGTGCTGAGGG
+
GGGGGGGGGGGGGGGGGGGGGGG@FGGGGGGGGGGGGGGGGGGGGGGGGGGGGGGGGGGGGGGGGGGGGGGGGGGGGGGGGGGGGGGGGGGGGGGGGGGGGGGGGGGGGGFGGGGGGGGGGGGGGGGGGGFGGGGGEGGGGGGGGGGGGGGGGGGGGGGGGGGGFGGGGGGGCGFGFGGGGGFGGFFGFFGFFFFFFFFFFFEFFFFFFFFFEEFA;FFFFFFEFFFFFFFBBB<BFFFFFFFFFFFFBFFBB??0:BB<AF5<A??AFFFFFFFF(2<F6?<?
@M03461:520:000000000-LPCRK:1:1101:13457:7867 2:N:0:TTGCAACG+CAGAACTG
AAACTTTAATAAATCTTTCACGGATTTGCTCCCGTCGGAGTTAGCACAATCCGCTGCCGGGTTTTAACCCGACAGCAGTGACCTGTTTGAGCGAGAATTACTCGTCTTCCAGTTCGATGTTGATACCCAGCGAACGAATCTCTTTCAACAATACGTTGAAGGATTCTGGCATGCCCGGCTCCATCTGATGGTTGCCGTCCACGATGTTTTTATACATCTTGGTACGACCGTTCATGTCATCAGACTTAACGGTGAGCATTTCCTGCAGATACTTGTGCTGAGGT
+
GGGGGGGGGGFGGGGGGGGGGGG:FCFGGGGGGGGGGGGGGGGGGGGGGGGFGGGGGGGGGGGGGGGGFFGCFFGGGGFGGFGGGGGGGGGGGGGGGGGGGGGGGGGGGGGGDFFGGGGGGGGGGGFGGGGGGGGGGGGGGGGGGGGGGGGFGEGFFGGFGGFGGGFGGFGGGGG6>EGGGGFGGFACFFCFFB9ADFFF=BEFFFFFAFFFFFFFFFFFFFE?C1;99>F:<>)6AFFFFF????ABDFF>F<?BFF2):<FFFBB?284>9<BA7A>AF(2(
@M03461:520:000000000-LPCRK:1:1101:13032:7873 2:N:0:TTGCAACG+CAGAACTG
AAACTTTAATAAATCTTTCACGGATTTGCTCCCGTCGGAGTTAGCACAATCCGCTGCCGGGTTTTAACCCGACAGCAGTGACCTGTTTGAGCGAGAATTACTCGTCTTCCAGTTCGATGTTGATACCCAGCGAACGAATCTCTTTCAACAATACGTTGAAGGATTCTGGCATGCCCGGCTCCATCTGATGGTTGCCGTCCACGATGTTTTTATACATCTTGGTACGACCGTTCACGTCATCAGACTTAACGGTGAGCATTTCCTGCAAATATAAAAGCTGAGGA
+
GGGGGGGGGGGGGGGGGGGGGGG@GGGGGGGGGGGGGGGGGGGGGGGGGGGGGGGGGGGGGGGGGGGGGGGGGGGGGGGGGGGGGGGGGGGGGGGGGGGGGGGGGGGGGGGGGGGGGGGGGGGGGGGGGGGGGGGGGGGGGGGGGGGGGGGGGGGGGGGGGGGGGGGGGGGGGGDGFCDGGGFGGFFGFFGFFFFFFDFFDFFFFFFFFFFFFFFF6=9<CFFFFFFFFFF?B>ABFFFFFFFFFFFAABFFFFFFFFFFF9B<B?FAD9A<BADA<63>BF:)
@M03461:520:000000000-LPCRK:1:1101:5474:7881 2:N:0:TTGCAACG+CAGAACTG
AAACTTTAATAAATCTTTCACGGATTTGCTCCCGTCGGAGTTAGCACAATCCGCTGCCGGGTTTTAACCCGACAGCAGTGACCTGTTTGAGCGAGAATTACTCGTCTTCCAGTTCGATGTTGATACCCAGCGAACGAATCTCTTTCAACAATACGTTGAAGGATTCTGGCATGCCCGGCTCCATCTGATGGTTGCCGTCCACGATGTTTTTATACATCTTGGTACGACCGTTCACGTCATCAGACTTAACGGTGAGCATTTCCTGCATGATAACTTGCTGAGGC
+
GGGGGGGGGGGGGGGGGGGGGGGBFGGGGGGGGGGGGGGGGGGGGGGGGGGGGGGGGGGGGGGGGGGGGGGGGGGGGGGGGGGGGGGGGGGGGGGGGGGGGGGGGGGGGGGGGGGGGGGGGGGGGGGGGGGGGGGGGGGGGGGGGGGGGGGGGGGGFGGGGGGGGGGFGGGGGGGGFGGGGGFGGFFGFFGFFFFFDFFFFFFFFFFFFFFFFFEFFFFEEAEFEDFFFFFFFFFFFFFFFD?DFFF>DFFFFF??F>2AAF>D>:<DFFBBDFFB>FF>AFF1
@M03461:520:000000000-LPCRK:1:1101:17837:7901 2:N:0:TTGCAACG+CAGAACTG
AAACTTTAATAAATCTTTCACGGATTTGCTCCCGTCGGAGTTAGCACAATCCGCTGCCGGGTTTTAACCCGACAGCAGTGACCTGTTTGAGCGAGAATTACTCGTCTTCCAGTTCGATGTTGATACCCAGCGAACGAATCTCTTTCAACAATACGTTGAAGGATTCTGGCATGCCCGGCTCCATCTGATGGTTGCCGTCCACGATGTTTTTATACATCTTGGTACGACCGTTCACGTCATCAGACTTAACGGTGAGCATTTCCTGCCTTTAATAGAGCTGAGGA
+
GGGGGGGGGFFFGGGGGGGGGGGGGGGGGGGGGGGGGGGGGGGGGGGGGGGGGGGGGGGGGGGGGGGGGGGGGGGGGGGGGGGGGGFFFG=EFEGGGGGGGGGGGGGGGGGGGGGGFGGGGGGGGGGGGGGGGGGGGGGGGGGGGGGGGGGFFGGGGGGGGGFGFGGGGGGGGGGGFEDDGC4:FFF7B>DFFF=F4>B@>FFFFFFFFFFAEFEAFFEEF8@950?@:;2((5<<?<??A9<B?:BA<)(4::?FFF?ABA:>AB().52:44)))66().()
@M03461:520:000000000-LPCRK:1:1101:11363:7904 2:N:0:TTGCAACG+CAGAACTG
AAACTTTAATAAATCTTTCACGGATTTGCTCCCGTCGGAGTTAGCACAATCCGCTGCCGGGTTTTAACCCGACAGCAGTGACCTGTTTGAGCGAGAATTACTCGTCTTCCAGTTCGATGTTGATACCCAGCGAACGAATCTCTTTCAACAATACGTCGAAGGATTCTGGCATGCCCGGCTCCATCTGATGGTTGCCGTCCACGATGTTTTTATACATCTTGGTACGACCGTTCACGTCATCAGACTTAACGGTGAGCATTTCCTGCATCACTTGACGCTGAGGA
+
GGGGGGGGGGGGGGGGGGGGGGG@FGGGGGGGGGGGGGGGGGGGGGGGGGGGGGGGGGGGGGGGGGGGGGGGGGGGGGGGGGGGGGGGGGGGGGGGGGGGGGGGGGGGGGGGGGGGGGGGGGGGGGGGGGGGGGGGGGGGGGGGGGGGGGGGGGGGGGGGGCFGGGGGDGGGGGGGFGGGGGFGGFAFF=6FFBBFDFFFDFFBFFFFFFFFFE?FFFFF3AECEF029>BFB>BFFFF:AAFFDFFFFBF0<<0408?AB<<:<7:<<0<ABF<:?<(21:B)
@M03461:520:000000000-LPCRK:1:1101:3822:7924 2:N:0:TTGCAACG+CAGAACTG
AAACTTTAATAAATCTTTCACGGATTTGCTCCCGTCGGAGTTAGCACAATCCGCTGCCGGGTTTTAACCCGACAGCAGTGACCTGTTTGAGCGAGAATTACTCGTCTTCCAGTTCGATGTTGATACCCAGCGAACGAATCTCTTTCAACAATACGTTGAAGGATTCTGGCATGCCCGGCTCCATCTGATGGTTGCCGTCCACGATGTTTTTATACATCTTGGTACGACCGTTCACGTCATCAGACTTAACGGTGAGCATTTCCTGCATTACTGTAGGCTGAGGT
+
GGGGGGGGGGGGGGGGGGGGGGG7FGGGGGGGGGGGGGGGGGGGGGGGGGGGGGGGGGGGGGG@GGGGGGGGGGGGGGGGGGGGGGGGGGGGGGGGGGGGGGGGGGGGGGGGGGGGFGGGGGGGGGFGGGGGGGGGGGGGGGGGGGGGGGGGGGGGGGGGGGGGGFGGGGGGGGGGEGGGGGFGGFFGFFGFFFFFFFF@FFF@FFFFFFFFFFEFFFFFFAEFFFFFFFFFFFFFFFFFFFFF??FAFFF9???6:BFFFFF<)(,:AAFFFFAA))381?:(
@M03461:520:000000000-LPCRK:1:1101:24042:7962 2:N:0:TTGCAACG+CAGAACTG
AAACTTTAATAAATCTTTCACGGATTTGCTCCCGTCGGAGTTAGCACAATCCGCTGCCGGGTTTTAACCCGACAGCAGTGACCTGTTTGAGCGAGAATTACTCGTCTTCCAGTTCGATGTTGATACCCAGCGAACGAATCTCTTTCAACAATACGTTGAAGGATTCTGGCATGCCCGGCTCCATCTGATGGTTGCCGTCCACGATGTTTTTATACATCTTGGTACGACCGTTCACGTCATCAGACTTAACGGTGAGCATTTCCTGCACGCTAATTCGCTGAGGG
+
G6;==CFFGGGGGGGGGGGGGGGFFGGGGGGGGGGGGGGGGGGGGGGGGGGGGGGGGGGGGGGGGGGGGGGGGGGGGGGFGGGGGGGGGGGGGGGGGGGGGGGGGGGGGGGGGGGGGGGGGGGGGGGGGGGGGGGGGGGGGGGGGGGGGFGGGGGGGGFGGGGGGGGGGGGGGGGGEGGCGGFGGFCFFFGFF>BFFFFFFFFFFFFFFFF:CCFFFFCFFFFFFF329;?FFFAFFFFFFFF??BFFFFBFFF?BBB2<AABFAB?>02?:>B9A:6::;:::
@M03461:520:000000000-LPCRK:1:1101:19848:7968 2:N:0:TTGCAACG+CAGAACTG
AAACTTTAATAAATCTTTCACGGATTTGCTCCCGTCGGAGTTAGCACAATCCGCTGCCGGGTTTTAACCCGACAGCAGTGACCTGTTTGAGCGAGAATTACTCGTCTTCCAGTTCGATGTTGATACCCAGCGAACGAATCTCTTTCAACAATACGTTGAAGGATTCTGGCATGCCCGGCTCCATCTGATGGTTGCCGTCCACGATGTTTTTATACATCTTGGTACGACCGTTCACGTCATCAGACTTAACGGTGAGCATTTCCTGCAGGTGATAAGGCTGAGGG
+
GGGGGGGGGGGGGGGGGGGGGGGGGGGGGGGGGGGGGGGGGGGGGGGGGGGGGGGGGGGGGGGCFGGGGGGGGGGGGGGGGGGGGGGGGGGGGGGGGGGGGGGGGGGGGGGGGGGGGGGGGGGGGGGGGGGGGGGGGGGGDGGGGGGGGGGGGGGGGGGGGGGGGGGGGGGGGGFGFGGGGGFGGFFGFFGFFFFFFFFFFFFFFFFFFFFFFFFFFFFFFFFCFD@B9@F::BFBF??BA<<2>BFAFF?F?BB?FFFFFFFAABF>?F?B9<422:01?:?(
@M03461:520:000000000-LPCRK:1:1101:8394:7971 2:N:0:TTGCAACG+CAGAACTG
AAACTTTAATAAATCTTTCACGGATTTGCTCCCGTCGGAGTTAGCACAATCCGCTGCCGGGTTTTAACCCGACAGCAGTGACCTGTTTGAGCGAGAATTACTCGTCTTCCAGTTCGATGTTGATACCCAGCGAACGAATCTCTTTCAACAATACGTTGAAGGATTCTGGCATGCCCGGCTCCATCTGATGGTTGCCGTCCACGATGTTTTTATACATCTTGGTACGACCGTTCACGTCATCAGACTTAACGGTGAGCATTTCCTGCACAAGTAACAGCTGAGGC
+
GGGGGGGGGGGGGGGGGGGGGGGGGGGGGGGGGGGGGGGGGGGGGGGGGGGGGGGGGGGGGGGGGGGGGGGGGGGGGGGGGGGGGGGGGGGGGGGGGGGGGGGGGGGGGGGGGGGGGGGGGGGGGGGGGGGGGGGGGGGGGGGGGGGGGFGGGGGGGGGFGGG?FGGGGGGGGGGGEGGGGGFGGFFFFFGFFFFFF@FFFFFFFFFFFFFFFFFFFFFFFFECEFFF9B?:<?FFFFF<>A?F?0>AFA?>BF:??F?FBBFFF0:?>BFFBBA2)8?:22<,
@M03461:520:000000000-LPCRK:1:1101:14218:7976 2:N:0:TTGCAACG+CAGAACTG
CTTTAATAAATCTTTCACGGATTTGCTCCCGTCGGAGTTAGCACAATCCGCTGCCGGGTTTTAACCCGACAGCAGTGACCTGTTTGAGCGAGAATTACTCGTCTTCCAGTTCGACGTTGATACCCAGCGAACGAATCTCTTTCAACAATACGTTGAAGGATTCTGGCATGCCCGGCTCCATCTGATGGTTGCCGTCCACGATGTTTTTATACATCTTGGTACGACCGTTCACGTCATCAGACTTAACGGTGAGCATTTCCTGCACTTGTCGTAGCTGAGGT
+
FGGGGGGGGGGGGGGGGGGG@FGGFGGGGGGGGGGGGGGGGGGGGGGGGGGGGGGGGGGGGGFGGGGGGGGGGGGGCGGGGGGGGGGGGGGGGGGGGGGGGGGFGGGGGGGGGGGGGGGGGGGGGGGGGGGGGGGGGGGGGGGGGGCEGGGGGGGFGGGGCCFGGFGGGGGGGFGGGGGFGGFFGFFGFFFBFFFFFFFF>FFFFFFFFFFCFFFFFFAEFEDFF>FFB2:D?FB6<F6>704499A:;??<BF2<D<4AA4.4?A?4>D:?BF0)6<:?4
@M03461:520:000000000-LPCRK:1:1101:4014:7982 2:N:0:TTGCAACG+CAGAACTG
AAACTTTAATAAATCTTTCACGGATTTGCTCCCGTCGGAGTTAGCACAATCCGCTGCCGGGTTTTAACCCGACAGCAGTGACCTGTTTGAGCGAGAATTACTCGTCTTCCAGTTCGATGTTGATACCCAGCGAACGAATCTCTTTCAACAATACGTTGAAGGATTCTGGCATGCCCGGCTCCATCTGATGGTTGCCGTCCACGATGTTTTTATACATCTTGGTACGACCGTTCACGTCATCAGACTTAACGGTGAGCATTTCCTGCATGGAAAGAAGCTGAGGG
+
GGGGGGGGGGGGGGGGGGGGGGG@FGGGGGGGGGGGGGGGGGGGGGGGGGGGGGGGGGGGGGGGGGGGGGGGGGGGGGGGGGGGGGGGGGGGGGGGGGGGGGGGGGGGGGGGGGGGGGGGGGGGGGGGGGGGGGGGGGGGGGGGGGGGGFGGGGGGGGGGGGGGGFGGFFGGGGGGFGGGGGFGGFFGFFGFFFFFFFFBFFFFFFFFFFFFEFFFFFFFFA=?CF6;1>FFFFF?FFFBFFFFFFFFFFFBB6?0:<FDFFFA<??FFB:?<?B??F:B?FF(
@M03461:520:000000000-LPCRK:1:1101:28088:7988 2:N:0:TTGCAACG+CAGAACTG
AAACTTTAATAAATCTTTCACGGATTTGCTCCCGTCGGAGTTAGCACAATCCGCTGCCGGGTTTTAACCCGACAGCAGTGACCTGTTTGAGCGAGAATTACTCGTCTTCCAGTTCGATGTTGATACCCAGCGAACGAATCTCTTTCAACAATACGTTGAAGGATTCTGGCATGCCCGGCTCCATCTGATGGTTGCCGTCCACGATGTTTTTATACATCTTGGTACGACCGTTCACGTCATCAGACTTAACGGTGAGCATTTCCTGCATTCTGATATGCTGAGGA
+
GGGGGGGGGGGGGGGGGGGGGGGGGGGGGGGGGGGGGGGGGGGGGGGGGGGGGGGGGGGGGGG>FGGGGGGGGGGGGGGGGGFGGGGGGGGGGGGGGGGGGGGGGGGGGGGGGGGGGGGGGGGGGGGGGGGGEGGGGGGGGGGGFGGGGGGGGGGGGGGFFGGGGGGGGGGGGGGGFGGGGGFGGFFGFFFFFAFFFFFFFFFFFDAF=FFFFFFFFFEFFFFFCD?BFF?6?F<?B?BFFF<2::BAA<?FF?FFB<BAAAABFF0.<9249><B<BABA?B,
@M03461:520:000000000-LPCRK:1:1101:9716:8002 2:N:0:TTGCAACG+CAGAACTG
AAACTTTAATAAATCTTTCACGGATTTGCTCCCGTCGGAGTTAGCACAATCCGCTGCCGGGTTTTAACCCGACAGCAGTGACCTGTTTGAGCGAGAATTACTCGTCTTCCAGTTCGATGTTGATACCCAGCGAACGAATCTCTTTCAACAATACGTTGAAGGATTCTGGCATGCCCGGCTCCATCTGATGGTTGCCGTCCACGATGTTTTTATACATCTTGGTACGACCGTTCACGTCATCAGACTTAACGGTGAGCATTTCCTGCATATCCGATAGCTGAGGG
+
GGGGGGGGGGGGGGGGGGGGGGGEGGGGGGGGGGGGGGGGGGGGGGGGGGGGGGGGGGGGGGGGGGGGGGGGGGGGGGGGGGGGGGGGGGGGGGGGGGGGGGGGGGGGGGGGGGGGGGGGGGGGGGGGGGGGGGGGGGGGGGGGGGGFGGGFFGGFGGGGGGGFGGGGGGGGFGGGFDDDDGFGGFFGFFGFFFFFF@FFFFEFFFFFAFFFFFECAFFFFFFFFF@FBFFFFFFF?FFFFFFBFFFFFFBF:(8<FFFFAAF<AFBFB9<AF03(24:<2:<(
@M03461:520:000000000-LPCRK:1:1101:20321:8015 2:N:0:TTGCAACG+CAGAACTG
AAACTTTAATAAATCTTTCACGGATTTGCTCCCGTCGGAGTTAGCACAATCCGCTGCCGGGTTTTAACCCGACAGCAGTGACCTGTTTGAGCGAGAATTACTCGTCTTCCAGTTCGATGTTGATACCCAGCGAACGAATCTCTTTCAACAATACGTTGAAGGATTCTGGCATGCCCGGCTCCATCTGATGGTTGCCGTCCACGATGTTTTTATACATCTTGGTACGACCGTTCACGTCATCAGACTTAACGGTGAGCATTTCCTGCACGCGTGCGAGCTGAGGA
+
GGGGGGGGGGGGGGGGGGGGGGGGGGFGGGGGGGGGGGGGGGGEFFGGGFGGGFGDGGGGGGGEGGGGGGGCFE7FCCFFEFAFGGGGDFEFGGGGCFGFFAFGEBFFGDGGGFGGCFFGGFDADFGGGGFGGGDGGGCCFGFGGGGGGFCFGGGGFFFGGFFGFFFGCG>EFGGGFGD4CC?7=FFGFFGFFBB;?@D@==E@FFFFFFFF??EFA1;?F4AFEF;>31?:BB<6<B?(<A?>?FFBAAFFB::,3<2AAFB<B:0(,46>>FBB>(,(.,:,
@M03461:520:000000000-LPCRK:1:1101:15207:8027 2:N:0:TTGCAACG+CAGAACTG
CTTTAATAAATCTTTCACGGATTTGCTCCCGTCGGAGTTAGCACAATCCGCTGCCGGGTTTTAACCCGACAGCAGTGACCTGTTTGAGCGAGAATTACTCGTCTTCCAGTTCGATGTTGATACCCAGCGAACGAATCTCTTTCAACAATACGTTGAAGGATTCTGGCATGCCCGGCTCCATCTGATGGTTGCCGTCCACGATGTTTTTATACATCTTGGTACGACCGTTCACGTCATCAGACTTAACGGTGAGCATTTCCTGCACGGTGTAAAGCTGAGGG
+
FGGGGGGGGGGGGGGGGGGGEGGGGGGGGGGGGGGGGGGGGGGGGGGGGGGGGGGGGGGG@GFGGGGGGGGGGGGGGGGGGGGGGGGGGGGGGGGGGGGGGGGGGGGGGGGGGGGGGGGGGGGGGFFGGGGGGGGGGGGGGGGGGGGGGGGGGGGDGGGGGGGFFAFGGGGGFFGGGGGFGFFAFFFGFFFFFFFFFFEF@>DFFFFFFFFEFF=EEFFEFFFFBF>@F?FFFF??FF2<B::AFA<19?1:??D?<9<2<DFBFB>BFFFF44978<B?(
@M03461:520:000000000-LPCRK:1:1101:17271:8028 2:N:0:TTGCAACG+CAGAACTG
AAACTTTAATAAATCTTTCACGGATTTGCTCCCGTCGGAGTTAGCACAATCCGCTGCCGGGTTTTAACCCGACAGCAGTGACCTGTTTGAGCGAGAATTACTCGTCTTCCAGTTCGATGTTGATACCCAGCGAACGAATCTCTTTCAACAATACGTTGAAGGATTCTGGCATGCCCGGCTCCATCTGATGGTTGCCGTCCACGATGTTTTTATACATCTTGGTACGACCGTTCACGTCATCAGACTTAACGGTGAGCATTTCCTGCACAATTATTAGCTGAGGA
+
GGGGGGGGGGGGGGGGGGGGGGGGGGGGGGGGGGGGGGGGGGGGGGGGGGGGGGGGGGGEGGGDGGGGGGGGGGGGGGGGGGGGGGGGGGCGGGGGGGGGGGGGGGGGGGGGGGGGGGGGGGGGGGGGGGGGGGGGGGGGGGGGGGGGGGGGGGGGGGGGGGGGGGGGGGGGGGGGF9CDGGFGGFFGFFGFFFFFFFFBFFFBFFFFFFFFFFEFFFEFEFECC;DFFBF?BFF?1<?BFFFB?:DA<9?><?:?FFFF2>A<D?B:A(2<A<AFFFFFFFB)
@M03461:520:000000000-LPCRK:1:1101:16657:8037 2:N:0:TTGCAACG+CAGAACTG
AAACTTTAATAAATCTTTCACGGATTTGCTCCCGTCGGAGTTAGCACAATCCGCTGCCGGGTTTTAACCCGACAGCAGTGACCTGTTTGAGCGAGAATTACTCGTCTTCCAGTTCGATGTTGATACCCAGCGAGCGAATCTCTTTCAACAATACGTTGAAGGATTCTGGCATGCCCGGCTCCATCTGATGGTTGCCGTCCACGATGTTTTTATACATCTTGGTACGACCGTTCACGTCATCAGACTTAACGGTGAGCATTTCCTGCAAAGGCACACGCTGAGGG
+
GGGGGGGGGGGGGGGGGGGGGGGGGGGGGGGGGGGGGGGGGGGGGGGGGGGGGGGGGGGGGGGEGGGGGGGGGGGGGGGGGGGGGGGGGGGGGG:FGGGGGGGGFGGGGGGGGGGGGGGGGGGGGGGGGGGGGGGGGGGGGGGGGGGGGGGGGGGGGGGFGGGGGFGFGGGGGGGGFGGGGGFGGFFGFFGFFFFFFFFFFFFFFFFFCFFFFFFC@FFFFFFEE?@BF>?<?2ABFFFFFB72?DFF<2(4?0:?B>?FFFFDAFFFA?0:(8?<9>0:>?<B
@M03461:520:000000000-LPCRK:1:1101:3668:8040 2:N:0:TTGCAACG+CAGAACTG
CTTTAATAAATCTTTCACGGATTTGCTCCCGTCGGAGTTAGCACAATCCGCTGCCGGGTTTTAACCCGACAGCAGTGACCTGTTTGAGCGAGAATTACTCGTCTTCCAGTTCGATGTTGATACCCAGCGAACGAATCTCTTTCAACAATACGTTGAAGGATTCTGGCATGCCCGGCTCCATCTGATGGTTGCCGTCCACGATGTTTTTATACATCTTGGTACGACCGTTCACGTCATCAGACTTAACGGTGAGCATTTCCTGCAACCGTATACGCTGAGGA
+
GGGGGGGGGGGGGGGGGGGGCGG<FGCFGGGGGGGGGGGGGGGGGGGGGGGGGGGGGGGGGGGGGGGGGGGGGGGGGG,FFGGGGGGGGGDGGECFGGGGGGGGGGGGGGGGEGGGGGGGGGGFGGGGGGGGGGGGGGGFGGGGGGGGGGGGGGGFFGGGGGGGGFGGGGFCGFGGDGGFGGFFGFFFFFEFFFFFF@EFFFDF@FFFFFFFFFFEFFFFFF<DFBBFF:?AF??FFAA<BB>AA26?F:8?:?A7><BAFFFFBF:>BF(39<BFFF:<)
@M03461:520:000000000-LPCRK:1:1101:6534:8052 2:N:0:TTGCAACG+CAGAACTG
AAACTTTAATAAATCTTTCACGGATTTGCTCCCGTCGGAGTTAGCACAATCCGCTGCCGGGTTTTAACCCGACAGCAGTGACCTGTTTGAGCGAGAATTACTCGTCTTCCAGTTCGATGTTGATACCCAGCGAACGAATCTCTTTCAACAATACGTTGAAGGATTCTGGCATGCCCGGCTCCATCTGATGGTTGCCGTCCACGATGTTTTTATACATCTTGGTACGACCGTTCACGTCATCAGACTTAACGGTGAGCATTTCCTGCACTATTCGTAGCTGAGGG
+
GGGGGGGGGGGGGGGGGGGGGGGGGGGGGGGGGGGGGGGGGGGGGGGGGGGGGGGGGGGGGFGGGGGGGGGGGGGGGGGGGGGGGGGGGGGGGGGGGGGGGGGGGGGGGGGGGGGGGGGGGGGGGGGGGGGGGGGGGGGGGGGGGGGGGGGGGGGGGGGGGGGGGGGGGGGGGGGGFGGGGGFGGFFCFFGFFFFFFDDFFFFFFFFFFFFFFFEFFFEEEFFFFFFFFF@FFFA????FFAFFFFFFFFBF?<:?722<<A9A22<:>7<AA?7(30)<)42,
@M03461:520:000000000-LPCRK:1:1101:4076:8065 2:N:0:TTGCAACG+CAGAACTG
AAACTTTAATAAATCTTTCACGGATTTGCTCCCGTCGGAGTTAGCACAATCCGCTGCCGGGTTTTAACCCGACAGCAGTGACCTGTTTGAGCGAGAATTACTCGTCTTCCAGTTCGATGTTGATACCCAGCGAACGAATCTCTTTCAACAATACGTTGAAGGATTCTGGCATGCCCGGCTCCATCTGATGGTTGCCGTCCACGATGTTTTTATACATCTTGGTACGACCGTTCACGTCATCAGACTTAACGGTGAGCATTTCCTGCAGCCAAGGTTGCTGCGGG
+
GGGGGGGGGGGGGGGGGGGGGGG7FFGGGGGGGGGGGGGGGGGGGGGGGGGFGGGGGGGGGGGEGGGGGGGGFFGGGGGGGGGGGGGGGGGGGGGGGGGGGGGGFGGGGGGGGGGCFFGGFGGFGGGGFGGGGGGGGGGGGGGGGGGGGGFGGGGGGDGGGG6CCFGGGGGGGGGGFGGDGGFGGAF7=F>?ADFFFFFFFFFFF<FFFFFF?EF86@E<E6<EC@D>99<1::4:??6<<><2??BFF<?68(4(,4<<4A<9<?:>:<?10(561?FF)11(
@M03461:520:000000000-LPCRK:1:1101:2798:8068 2:N:0:TTGCAACG+CAGAACTG
CTTTAATAAATCTTTCACGGATTTGCTCCCGTCGGAGTTAGCACAATCCGCTGCCGGGTTTTAACCCGACAGCAGTGAACTGTTTGAGCGAGAATTACTCGTCTTCCAGTTCGATGTTGATACCCAGCGAACGAATCTCTTTCAACAATACGTTGAAGGATTCTGGCATGCCCGGCTCCATCTGATGGTTGCCGTCCACGATGTTTTTATACATCTTGGTACGACCGTTCACGTCATCAGACTTAACGGTGAGCATTTCCTGCAGTGTAACGCGCGTAGGG
+
GGGGGGGGGGGGGGGGGGGG7FG9FC9FFGGGGGGGGGGGGGGGGGGGFGGGGGFGGGGG@GGGGGGGGGGGGGGGGG,BFGGAGFGGGGGGGGFGGGGGGGGGGGGGGGAECFGGGGGGGGGFGGGGGGGGGGGFEGGGGGGGGGGGGGGGGGGGEEDGGGGGGGGGGGGGGFGGDGGFGGFFGFFGFFBDFFFFFFFFFAFFA8FFFEEEFFFE<36@450369>D21:AFFFFF9)4)8>FA>FF>FF0177<)6:>DFB?F-.6<A>B9>12(,(4(
@M03461:520:000000000-LPCRK:1:1101:20074:8071 2:N:0:TTGCAACG+CAGAACTG
AAACTTTAATAAATCTTTCACGGATTTGCTCCCGTCGGAGTTAGCACAATCCGCTGCCGGGTTTTAACCCGACAGCAGTGACCTGTTTGAGCGAGAATTACTCGTCTTCCAGTTCGATGTTGATACCCAGCGAACGAATCTCTTTCAACAATACGTTGAAGGATTCTGGCATGCCCGGCTCCATCTGATGGTTGCCGTCCACGATGTTTTTATACATCTTGGTACGACCGTTCACGTCATCAGACTTAACGGTGAGCATCTCCTGCAGACTAACATGCTGAGGG
+
GGGGGGGGGGGGGGGGGGGGGGGEGGGGGGGGGGGGGGGGEDGGGGGGGGGGGGGGGGGGGEG@FGGGGGGGGGEGGGGGGFGGGEGGGGGGGGGGGGGGGGGGGGGGGGGGGGGGEFGGGGGGGGGGGGGGGGGGGGGEGGGGGGGGGGGGGGGGGGGDFFGGGGGG7EF9FFFFA@DGG>FFGFFGAFGFF?>FDFFFFEEBA?FFFFFFFEFF7:7??AA?C;<9F9?:?FF???:BBA?F:>9A<<69<??::<B)6AF2)5:8A:DB<?DF2?FA)4-(
@M03461:520:000000000-LPCRK:1:1101:4619:8086 2:N:0:TTGCAACG+CAGAACTG
AAACTTTAATAAATCTTTCACGGATTTGCTCCCGTCGGAGTTAGCACAATCCGCTGCCGGGTTTTAACCCGACAGCAGTGACCTGTTTGAGCGAGAATTACTCGTCTTCCAGTTCGATGTTGATACCCAGCGAACGAATCTCTTTCAACAATACGTTGAAGGATTCTGGCATGCCCGGCTCCATCTGATGGTTGCCGTCCACGATGTTTTTATACATCTTGGTACGACCGTTCACGTCATCAGACTTAACGGTTAGCATTTCCTGCAACTGAAGATGCTGAGGG
+
GGGGGGGGGGGGGGGGGGGGGGGBFGGFGGGGGGGGGGGGGGGGGGGGGGGGGGGGGGGGGGGGGGGGGGGGGGGGGGGGGGGGGGGGGGGGGGGGGGGGGGGGGGGGGGGGGGGGGGGGGGGGGGGFGGGGGGGGGGGGGGGGGGGGGGGGGGGGGGGGGGGGGGGGFGGGGGFGDGGGGGFGGFFGFFGFFFFFFFFFFEDFFFFFFFFFF<CFFFFFFFACE?;@F><BF?FFFF?BF9???B>2:41;?((()4:<>AFFFFFFFFF<<2):4ADBB084
@M03461:520:000000000-LPCRK:1:1101:27162:8089 2:N:0:TTGCAACG+CAGAACTG
AAACTTTAATAAATCTTTCACGGATTTGCTCCCGTCGGAGTTAGCACAATCCGCTGCCGGGTTTTAACCCGACAGCAGTGACCTGTTTGAGCGAGAATTACTCGTCAGCGATGAGATCGGAAGAGCGTCGTGTAGGGAAAGAGTGTTGCAGTTCTGGTGTAGATCTCGGTGGTCGCCGTATCATTAAAAACAAAAAAGACTAACGAACATTTAACCGAAACAAAACCTGTAATCTATGATCAACAGAGTTGTACGTCTGTAGAGTAACCATTGTGCAGCGAGGC
+
GGGGGGGGGGGGGGGGGGGGGGGGGGDGGGGGGGGGGGGGGGGGGGGGGGGGGGGGDGGGGGGCGFGGFGGGGGGGGGGGGGGGGGGGGFGFGGGFGGGGGGGGGGGGGGGGGGGGGGGGGGGGGGGGGGEGGGGGGGFGFFGGGF9FGGGA9FGGFFGFGGA5,=AC>:5@@CED5ED448=C88=2B=/;))-)),)/))*()()0)+++1).*0),(()(.((((,)).))-.6))).).,)((())))))(((,()))..6))-3).)))).))),((((
@M03461:520:000000000-LPCRK:1:1101:17284:8094 2:N:0:TTGCATCG+CAGAACTG
AAACTTTAATAAATCTTTCACGGATTTGCTCCCGTCGGAGTTAGCACAATCCGCTGCCGGGTTTTAACCCGACAGCAGTGACCTGTTTGAGCGAGAATTACTCGTCTTCCAGTTCGATGTTGATACCCAGCGAACGAATCTCTTTCAACAATACGTTGAAGGATTCTGGCATGCCCGGCTCCATCTGATGGTTGCCGTCCACGATGTTTTTATACATCTTGGTACGACCGTTCACGTCATCAGACTTAACGGTTAGCATTTCCTGCAGTAGTCATAGCTGAGGG
+
GGGGGGGGGGGGGGGGGGGGGGGGGGGGGGGGGGGGGGGGGGGGGGGGGGGGGGGGGGGGGGGEGGGGGGGGGGGGGGGGGGGGGGGGGGGGGGGGGGGGGGGGGGGGGGGGGGGGGGGGGGGGGGGGGGGGGGGGGGGGGGGGGGGGGGGGGGGGGGGGGGGGGGGGGGGGGGGGFGGGGGFGGFFGFFGFFFFFFFFFFFFBADFF6FFFEEFFFFFFEFEEFFFFFFF??FDFFFFFFFB>::AADFFFF(3:BAFBFFFADFFFFFFFFBBF<F6658::
@M03461:520:000000000-LPCRK:1:1101:7902:8098 2:N:0:TTGCAACG+CAGAACTG
AAACTTTAATAAATCTTTCACGGATTTGCTCCCGTCGGAGTTAGCACAATCCGCTGCCGGGTTTTAACCCGACAGCAGTGACCTGTTTGAGCGAGAATTACTCGTCTTCCAGTTCGATGTTGATACCCAGCGAACGAATCTCTTTCAACAATACGTTGAAGGATTCTGGCATGCCCGGCTCCATCTGATGGTTGCCGTCCACGATGTTTTTATACATCTTGGTACGACCGTTCACGTCATCAGACTTAACGGTGAGCATTTCCTGCATGGAAGGTTGCTGAGGG
+
GGGGGGGGGGGGGGGGGGGGGGGGGGGGGGGGGGGGGGGGGGGGGGGGGGGGGGGGGGGGGGGGGGGGGGGGGGGGGGGFGGGGGGGGGGGGGGGGGGGGGGGGGGGGGGGGGGGGGGGGGGGGGGGGGGGGGGGGGGGGGGGGGGGGGGGGGGGGGGFFGGGGGFGGGGGGGGGGFGGGGGFGGFFGFFFFFFFFF@EFDFFB:=FFFFAFFCEFFFFFFFEFFFDFFBDFFFFF<BFFFFFFFBFFFBFFF??<BFFFB2AFF>1.4:??(2:DF?9BFF?(
@M03461:520:000000000-LPCRK:1:1101:24542:8103 2:N:0:TTGCAACG+CAGAACTG
AAACTTTAATAAATCTTTCACGGATTTGCTCCCGTCGGAGTTAGCACAATCCGCTGCCGGGTTTTAACCCGACAGCAGTGACCTGTTTGAGCGAGAATTACTCGTCTTCCAGTTCGATGTTGATACCCAGCGAACGAATCTCTTTCAACAATACGTTGAAGGATTCTGGCATGCCCGGCTCCATCTGATGGTTGCCGTCCACGATGTTTTTATACATCTTGGTACGACCGTTCACGTCATCAGACTTAACGGTGAGCATTTCCTGCAGCTGCCTGAGCCTGAGG
+
GGGGGGGGGGGGGGGGGGGGGGG:FFGFGGGGGGGGGGGGGGGGGGGGGGGGGGGGGGGGGGGGGGGGGGGGGGGGGGGGGGGGGGGGGGGGGGGGGGGGGGGGGGGGGGGGGGGGFGGGGGGGGGGGGGGGGGGGGGGGGGGGGGGGGGGGGGGGGGGGGGFGGGGGGGGGCFFFFGGDGGFGGFFGFFGFFFFFEFFFFFF=:7AFFFFFECEFFFEEFFFFFFFFFFFFFFFBFFFFF<2582<FAFF9<BB?0)8A<<A49?FF:(((352((5:,1(41
@M03461:520:000000000-LPCRK:1:1101:9440:8108 2:N:0:TTGCAACG+CAGAACTG
AAACTTTAATAAATCTTTCACGGATTTGCTCCCGTCGGAGTTAGCACAATCCGCTGCCGGGTTTTAACCCGACAGCAGTGACCTGTTTGAGCGAGAATTACTCGTCTTCCAGTTCGATGTTGATACCCAGCGAACGAATCTCTTTCAACAATACGTTGAAGGATTCTGGCATGCCCGGCTCCATCTGATGGTTGCCGTCCACGATGTTTTTATACATCTTGGTACGACCGTTCACGTCATCAGACTTAACGGTTAGCATTTCCTGCATTGAAGCCTGCTGAGGA
+
GGGGGGGGGGGGGGGGGGGGGGF:CFFEFGGGGGGGGGGGGGGGGGGGGGGGGGGGGGGGDGGGGGGGGGGGGGGGGGGGGGGGGGGGGGGGGGGGGGGGGGGGGGGGGGGGGGGGGGGFGGGGGGGGGGGDECEGGGGGGGGGGGGGGGGGGGGGGGGGFGGFGCFGFGGGGGFFE@DGGGFGFFFDFFFFFFFFFFFFFFA@FDFFFFFFE?E7CFFFFAECEDFFFFFB<39?:??FDBD<?FFFAA:03(::AB4<9AAAFF06A<<96324:((,6:?)
@M03461:520:000000000-LPCRK:1:1101:26102:8108 2:N:0:TTGCAACG+CAGAACTG
AAACTTTAATAAATCTTTCACGGTTTTGCTCTCGTCGGAGTCAGCACAATCCGCTGCCGGGTTTTAACCCGACAGCAGTGACCTGTTTGAGCGAGAATTACTCGTCTTCCAGTTCGATGTTGATACCCAGCGAACGAATCTCTTTCAACAATACGTTGAAGGATTCTGGCATGCCCGGCTCCACCTGATGGTTGCCGTCTACGATGTCTTTATACCTCTTGGTACGACCGTTCACGCCATCAGACTTAACGGTGAGCATTTCCTGCATGATCTTTTGCTGAGGG
+
,6CCFGGC<FAF9FC<@CAE,E@6@@,6,6,,;6C@6+@FF,6CF,6C66CCF7CGG<B+6@F,,CCCGGGGEGEF<EEFF?5,4CAFFGDGC7=FGGGFGG?F=FGDAFAF=FF8,4@FGFGGDG,6=,>>3+8BCCC+3>,@9EA,E8@@<@E5D8F7DC,,@AFA7@>F8@,,9EC>*;A*43;3?AFBAF2FB26(-0?@5(811:7+/6<+;674)/7;C;(,:@@;??2,(4;:0<243,52-44>?(4.()5<6)))),3--4))..6)6)4222(4
@M03461:520:000000000-LPCRK:1:1101:12196:8120 2:N:0:TTGCAACG+CAGAACTG
AAACTTTAATAAATCTTTCACGGATTTGCTCCCGTCGGAGTTAGCACAATCCGCTGCCGGGTTTTAACCCGACAGCAGTGACCTGTTTGAGCGAGAATTACTCGTCTTCCAGTTCGATGTTGATACCCAGCGAACGAATCTCTTTCAACAATACGTTGAAGGATTCTGGCATGCCCGGCTCCATCTGATGGTTGCCGTCCACGATGTTTTTATACATCTTGGTACGACCGTTCACGTCATCAGACTTAACGGTGAGCATTTCCTGCATATTTAGGTGCAGAGGA
+
GGGGGGGGGGGGGGGGGGGGGGG:FGGGGGGGGGGGGGGGGGGGGGGGGGGGGGGGGGGGGGGGGGGGGGGGGGGGGGGGGGGGGGGGGGGGGGGGGGGGGGGGGGGGGGGGGGGGGGGGGGGGGGGGGGGGGGGGGGGGGGGGGGGGGGGGGGGGGGGGGGGGGGGGGGGGGGGGFGGGGGFGGFFGFFGFFFFFFFFFFFF2FDFFFFFFFFFFFFFFFFFFFFFFFFFFFFFFFFFFFA?FFFAFADFFFFFFFFBFAFFBAFB><AABDFBBF?B>2:0(
@M03461:520:000000000-LPCRK:1:1101:19181:8121 2:N:0:TTGCAACG+CAGAACTG
AAACTTTAATAAATCTTTCACGGATTTGCTCCCGTCGGAGTTAGCACAATCCGCTGCCGGGTTTTAACCCGACAGCAGTGACCTGTTTGAGCGAGAATTACTCGTCTTCCAGTTCGATGTTGATACCCAGCGAACGAATCTCTTTCAACAATACGTTGAAGGATTCTGGCATGCCCGGCTCCATCTGATGGTTGCCGTCCACGATGTTTTTATACATCTTGGTACGACCGTTCACGTCATCAGACTTAACGGCGAGCATTTCCTGCAATGCAATGGGCTGGTGT
+
GFFGGGGGGGGGGGGGGGGGGGGCGG?FAEGGGGGGGGGGGGFGGGGGGGGGGGGGDGGGGGGDGGGGGGGGGGGGGGGGGGGGGGGFGGGGGGGGDGFFGFGGFGFGGFGGGCFEBFFGGGCFGGGGGGGGGEGGGGGGGGGGGGGGGGGFGGGGGF?FCCDFGFGGGGGGFFAFFGG9DGFGGFFFFFGFFBDFEFA@FFFBF<5=C4:AEFEFFFEEFFFF<0;>;@<202A0??FF<<?DFB<AAAF>(2206149<2<>A?FFF2:9<A2(,,(1((.(
@M03461:520:000000000-LPCRK:1:1101:20094:8121 2:N:0:TTGCAACG+CAGAACTG
AAACTTTAATAAATCTTTCACGGATTTGCTCCCGTCGGAGTTAGCACAATCCGCTGCCGGGTTTTAACCCGACAGCAGTGACCTGTTTGAGCGAGAATTACTCGTCTTCCAGTTCGATGTTGATACCCAGCGAACGAATCTCTTTCAACAATACGTTGAAGGATTCTGGCATGCCCGGCTCCATCTGATGGTTGCCGTCCACGATGTTTTTATACATCTTGGTACGACCGTTCACGTCATCAGACTTAACGGTGAGCATTTCCTGCAGTGACGTATGCTGAGGG
+
GGGGGGGGGGGGGGGGGGGGGGGFGGGGGGGGGGGGGGGGGGGGGGGGGGGGGGGGGGGGGGGGGGGGGGGGGGGGGGGGGGGGGGGGGGGGGGGGGGGGGGGGGGGGGGGGGGGGGGGGGGGGGGGGGGGGGGGGGGGGGGGGGGGGGGGGGGGGGGGGGGGGGGGGGGGGGGGGEEGGGGFGGFFGFFGFFFFFFFFFFFF@A25FFFFF)/<AFFFFFFFFF?0999;?BFB03?<BDAB?D?BBABF9:1<BFFFFABBA<B?FFF<22<?ABFFF28?(
@M03461:520:000000000-LPCRK:1:1101:19415:8136 2:N:0:TTGCAACT+CAGAACTG
AAACTTTAATAAATCTTTCACGGATTTGCTCCCGTCGGAGTTAGCACAATCCGCTGCCGGGTTTTAACCCGACAGCAGTGACCTGTTTGAGCGGGAATTACTCGTCTTCCAGTTCGATGTTGATACCCAGCGAACGAATCTCTTTCAACAATACGTTGAAGGATTCTGGCATGCCCGGCTCCATCTGATGGTTGCCGTCCACGATGTTTTTATACATCTTGGTACGACCGTTCACGTCATCAGACTTAACGGTGAGCATTTCCTGCACAATGGTTTGCTGAGGT
+
GGGGGGGGGGGGGGGGGGGGGGGGGGGGGGGGGGGGGGGGGGGGGGGGGGGGGGGGGGGGGGG@FGGGGGGGGGGGGGGGGGGGGGGGGGGGGGGGGGGGGGGGGGGGGGGGGGGGCGGGGGGGGGGGGGGDGGGGGGGGGGGGGGGGGGGGGGGGGGGGGFGGGGGGGGGGDGGGEEGGGGFGGFFGFFGFFFFFADFFFFFFFFFFFFFFFFEFFFEFFFAEFF09@FFFFFF:??FFFF<?BBFA>A?FBBF?7<?BABFAFFFFA0<BB>><BBFFAB?4
@M03461:520:000000000-LPCRK:1:1101:17923:8147 2:N:0:TTGCAACG+CAGAACTG
AAACTCTAATAAATCTTTCACGGATTTGCTCCCGTCGGAGTTAGCACAATCCGCTGTCGGGTTAAAACCCGGCAGCAGTGACCTGTTTGAGCGAGAATTACTCGTCTTCCAGTTCGATGTTGATACCCAGCGAACGAATCTCTTTCAACAATACGTTGAAGGATTCTGGCATGCCCGGCTCCATCTGATGGTTGCCGTCCACGATGTTTTTATACATCTTGGTACGACCGTTCACGTCATCAGACTTAACGGTGAGCATTTCCTGCATATGAATACGCTGAGGG
+
GGGGGGGGGGGGGGGGGGGGGGGGGGGGGGGGGGGGGGGGGGGGGGGGGGGGGGGGGGGGDGGGGGGGGGGGGGGGGGGGGGGGGGGGGGGGGGGGGGGGGGGGGGGGGGGGGGGGGGGGGGGGGGGGGGGGGGGGGGGGGGGGGGGGGGGGGGGGGGGGGGGGGFGGCFGGDGGGFGGGGGFGGFFGFFGFFDFFFFFFFFBBFFFFFFFFFFFFFFFFFFFFF;1>>@<B:?>1<?0:AA<<::AFFF?>?(4?F7?ADF>4>:?<<AAAADFF:?F?BF:,
@M03461:520:000000000-LPCRK:1:1101:27359:8150 2:N:0:TTGCAACG+CAGAACTG
AAACTTTAATAAATCTTTCACGGATTTGCTCCCGTCGGAGTTAGCACAATCCGCTGCCGGGTTTTAACCCGACAGCAGTGACCTGTTTGAGCGAGAATTACTCGTCTTCCAGTTCGATGTTGATACCCAGCGAACGAATCTCTTTCAACAATACGTTGAAGGATTCTGGCATGCCCGGCTCCATCTGATGGTTGCCGTCCACGATGTTTTTATACATCTTGGTACGACCGTTCACGTCATCAGACTTAACGGTGAGCATTTCCTGCAAAAGTTATCGCTGAGGT
+
GGGGGGGGGGGGGGGGGGGGGGGGGGGGGGGGGGGGGGGGGGGGGGGGGGGGGGGGGGGGGGG@FGGGGGGGGGGGGGGGGGGGGGGGGGGGGGGGGGGGGGGGGGGGGGGGGGGGGGGGGGGGGGFGGGGGGGGGGGGGGGGGGGGGGGGGGGGGGGGGGGGGGGGGGGGGGGGGEGGDGGFGGFFGFFGFFFFFF>A>FFFFFFFFFFFFFEFFFFFFFFFFFF@FFFFBB:::?FFFFF>FFFAFAF?FBF?BFFFFBBFFFFBFB0:DBABAB???1<<,
@M03461:520:000000000-LPCRK:1:1101:9569:8151 2:N:0:TTGCAACG+CAGAACTG
AAACTTTAATAAATCTTTCACGGATTTGCTCCCGTCGGAGTTAGCACAATCCGCTGCCGGGTTTTAACCCGACAGCAGTGACCTGTTTGAGCGAGAATTACTCGTCTTCCAGTTCGATGTTGATACCCAGCGAACGAATCTCTTTCAACAATACGTTGAAGGATTCTGGCATGCCCGGCTCCATCTGATGGTTGCCGTCCACGATGTTTTTATACATCTTGGTACGACCGTTCACGTCATCAGACTTAACGGTGAGCATTTCCTGCAATTTCTGTAGCTGAGGG
+
GGGGGGGGGGGGGGGGGGGGGGGFGGGGGGGGGGGGGGGGGGGGGGGGGGGGGGGGGGGGGGGGGGGGGGGGGGGGGGGFGGGGGGGGGGGGGGGGGGGGGGGGGGGGGGGGGGGGGGGGGGGGGGGGGGGGGGGGGGGGGGGGGGGGGGGGGGGGGGGGGFGGGGGGGGGGGGGGFGGGGGFGGFFGFFGFFFFFFFFFFFFFFFFFFFFAECFFFFFFFFEFFDF;>FFFFFFFF?B?DFFFFFFFBBFBF?BFFFBBA>DFFF<AFFFF<5<>AFFFFFF(
@M03461:520:000000000-LPCRK:1:1101:26050:8177 2:N:0:TTGCAACG+CAGAACTG
AAACTTTAATAAATCTTTCACGGATTTGCTCCCGTCGGAGTTAGCACAATCCGCTGCCGGGTTTTAACCCGACAGCAGTGACCTGTTTGAGCGAGAATTACTCGTCTTCCAGTTCGATGTTGATACCCAGCGAACGAATCTCTTTCAACAATACGTTGAAGGATTCTGGCATGCCCGGCTCCATCTGATGGTTGCCGTCCACGATGTTTTTATACATCTTGGTACGACCGTTCACGTCATCAGACTTAACGGTGAGCATTTCCTGCATAAATAGGAGCTGAGGT
+
GGGGGGGGGGGGGGGGGGGGGGGCGGGGGGGGGGGGGGGGGGGGGGGGGGGGGGGGGGGGGGGDGGGGGGGGGGGGGGGGGGGGGGGGGGGGGGGGGGGGGGGGGGGGGGGGGGGGGGGGGGGGGGGGGGGGGGGGGGGGGGGGGGGGGGGGGGGGGGGGGGGGGGGGGGGGGGGGFGGGGGFGGFFGFFGFFFBFFFFFFFFFFFFFFFFFFFFFFFFFFFFEEFDF@FFFFFFFBFFBFA>?>7BBDFFFF?BBB<>ABFFAFF?AD<AA5AF22?B(482,
@M03461:520:000000000-LPCRK:1:1101:16007:8180 2:N:0:TTGCAACG+CAGAACTG
CTTTAATAAATCTTTCACGGATTTGCTCCCGTCGGAGTTAGCACAATCCGCTGCCGGGTTTTAACCCGACAGCAGTGACCTGTTTGAGCGAGAATTACTCGTCTTCCAGTTCGATGTTGATACCCAGCGAACGAATCTCTTTCAACAATACGTTGAAGGATTCTGGCATGCCCGGCTCCATCTGATGGTTGCCATCCACGATGTTTTTATACATCTTGGTACGACCGTTCACGTCATCAGACTTAACGGTGAGCATTTCCTGCACGCAACACTGCTGAGGG
+
EFGGGGGGGGGGGGGGGGGGEGGGGGGGGGGGGGGGGGGGGGGGGGGGGGGGGGGGGGGGGGGGGGGGGGGGGGGGGGGGGGGGGGGGGGGGGGGGGGGGGGGGGGGGGGGGGGGGGGGGGGGGGGGGGGGGGGGGGGGGGGGGGGGGGGGGGFGGGGGGGGGGGGGGGGGGGFEGGGGAGGFFGFFGFFFFFFFFDEFF>FDFFFFAAEFFFFFFFFFFFE@;BFFFD@FFFFFFF><>D?FF244:;?<:BFFFFFFFABF???6>14(4<DFAFA??(
@M03461:520:000000000-LPCRK:1:1101:21459:8191 2:N:0:TTGCAACG+CAGAACTG
AAACTTTAATAAATCTTTCACGGATTTGCTCCCGTCGGAGTTAGCACAATCCGCTGCCGGGTTTTAACCCGACAGCAGTGACCTGTTTGAGCGAGAATTACTCGTCTTCCAGTTCGATGTTGATACCCAGCGAACGAATCTCTTTCAACAATACGTTGAAGGATTCTGGCATGCCCGGCTCCATCTGATGGTTGCCGTCCACGATGTTTTTATACATCTTGGTACGACCGTTCACGTCATCAGACTTAACGGTGAGCATTTCCTGCATAGATCAAAGCTGAGGG
+
GGGGGGGGGGGGGGGGGGGGGGGGGGGGGGGGGGGGGGGGGGGGGGGGGGGGGGGGGGGGGGGDGGGGGGGGGGGGGGGGGGGGGGGGGGGGGGGGGGGGGGGGGGGGGGGGFGGGGGGGGGGGGGEGGGGGGGGGGGGGGGGGGGGGGGGGGGGGGGGGGGGGFFGGGGGGFGGGFGGGGGFGGFFGFFGFFEFFFFEBFFFBF?FFCFFFEFFCCFEFF=<?EFDFFFFFFFFFB<?FFFFFFFFF9<?>:<?0:BFFFBF<BFBF>F<25>?AA:3???((
@M03461:520:000000000-LPCRK:1:1101:28647:8208 2:N:0:TTGCAACG+CAGAACTG
AAACTTTAATAAATCTTTCACGGATTTGCTCCCGTCGGAGTTAGCACAATCCGCTGCCGGGTTTTAACCCGACAGCAGTGACCTGTTTGAGCGAGAATTACTCGTCTTCCAGTTCGATGTTGATACCCAGCGAACGAATCTCTTTCAACAATACGTTGAAGGATTCTGGCATGCCCGGCTCCATCTGATGGTTGCCGTCCACGATGTTTTTATACATCTTGGTACGACCGTTCACGTCATCAGACTTAACGGTTAGCATTTCCTGCAAAAAGCTCAGCTGAGGC
+
GGGGGGGGGGGGGGGGGGGGGGGGFCEGGFGGDGGGGGGGGGGGGGGGGGGGGGGGGFGGGGG7FGFGGGGEFCFFGGGGGGGGGEGFEFGGGGGGEAFEFGGGGGFGGGGGGGGECGGDCAEAGGGGGEFGGCEGGGGGDFGGGGGGGGGGGGGECFFGG?GEFF<FCGGGGFFGFDDCGDAGGFCGFFFFF>BFFFF@DFFB;?F6:;);5<CF+7?CFFFFED0;BB3<726<(::(<BF?B?24<4<68-((.-42-<<A4>FA4(-4<2)).))(,((,
@M03461:520:000000000-LPCRK:1:1101:5573:8215 2:N:0:TTGCAACG+CAGAACTG
AAACTTTAATAAATCTTTCACGGATTTGCTCCCGTCGGAGTTAGCACAATCCGCTGCCGGGTTTTAACCCGACAGCAGTGACCTGTTTGAGCGAGAATTACTCGTCTTCCAGTTCGATGTTGATACCCAGCGAACGAATCTCTTTCAACAATACGTTGAAGGATTCTGGCATGCCCGGCTCCATCTGATGGTTGCCGTCCACGATGTTTTTATACATCTTGGTACGACCGTTCACGTCATCAGACTTAACGGTGAGCATTTCCTGCATTTAGTACAGCTGAGGG
+
GGGGGGGGGGGGGGGGGGGGGGG+FGGDGGGGGGGGGGGGGGGGGGGGGGGGGGGGGGGGGGGGGGGGGGGGGGGGGGGGGGGGGGGGGGGGGGGGGGGGGGGGGGGGGGGGGGGGGGGGGGGGGGGGGGGGGGGGGGGGGGGGGGGGGGGGGGGGGGGGGDGGGGGGGGGGGGGGFGGGGGFGGFFFFFGFFFFFFFFFDFFBFFFFFFFFFFFFFFFFFFFFF@?BFFFFFFFFFB?FF2>BFFB<FFFFFFF:BA>DFFA>DF:5<ABAFAAFFFBFFFF,
@M03461:520:000000000-LPCRK:1:1101:27974:8236 2:N:0:TTGCAACG+CAGAACTG
AAACTTTAATAAATCTTTCACGGATTTGCTCCCGTCGGAGTTAGCACAATCCGCTGCCGGGTTTTAACCCGACAGCAGTGACCTGTTTGAGCGAGAATTACTCGTCTTCCAGTTCGATGTTGATACCCAGCGAACGAATCTCTTTCAACAATACGTTGAAGGATTCTGGCATGCCCGGCTCCATCTGATGGTTGCCGTCCACGATGTTTTTATACATCTTGGTACGACCGTTCACGTCATCAGACTTAACGGTGAGCATTTCCTGCAAGTACATAGGCTGAGGG
+
GG@FFGGGGFCCCFGGGEFFGFBFCFGFFGGG<FGEGGDFGGGGGGGC@FGFGGGGGEEEGGGGGGGFDEC:F7C<E8CEEFEFEF<FFCGGGCEGGGFFFGGGGGCC@FGGFCEEF;EFGDFFG;E8BFFGGGGDCEGDFGGGCGGGGGGGGGGFGGGFA??E7:CFCFCFGCC6@>D9CDADFCF@AAF>A*5ADF?B==59A7AACA5A353;AF?EEFFEFF@FB;114:4(44(264>?F?<A9<?B:<0(,2<A))-:<((-2).6)))6),)1:::(
@M03461:520:000000000-LPCRK:1:1101:17115:8256 2:N:0:TTGCAACG+CAGAACTG
AAACTTTAATAAATCTTTCACGGATTTGCTCCCGTCGGAGTTAGCACAATCCGCTGCCGGGTTTTAACCCGACAGCAGTGACCTGTTTGAGCGAGAATTACTCGTCTTCCAGTTCGATGTTGATACCCAGCGAACGAATCTCTTTCAACAATACGTTGAAGGATTCTGGCATGCCCGGCTCCATCTGATGGTTGCCGTCCACGATGTTTTTATACATCTTGGTACGACCGTTCACGTCATCAGACTTAACGGTGAGCATTTCCTGCATTACTTAAAGCTGAGGG
+
GGGGGGGGGGGGGGGGGGGGGGGGGGGGGGGGGGGGGGGGGGGGGGGGGGGGGGGGGGGGGGGCGGGGGGGGGGGGGGGGGGGGGGGGGGGGGGGGGGGGGGGGGGGGGGGGGGGGGGGGGGGGGGGGGGGGGGGGGGGGGGGGGGGGGGGGGGGGGGGGGGGGGGGGGGFGGGGGFGGGGGFGGFFGFFGFFFFFFFFFFFFFFFFFAFFFFFFFFFFFFFFFE?DFBFF?FFFFFFFFFFFFBFFFFFFB?((1:A<BAFBFFFFFFBADFDA<DA<?2::,
@M03461:520:000000000-LPCRK:1:1101:22035:8271 2:N:0:TTGCAACG+CAGAACTG
AAACTTTAATAAATCTTTCACGGATTTGCTCCCGTCGGAGTTAGCACAATCCGCTGCCGGATTTTAACCCGACAGCAGTGACCTGTTTGAGCGAGAATTACTCGTCTTCCAGTTCGATGTTGATACCCAGCGAACGAATCTCTTTCAACAATACGTTGAAGGATTCTGGCATGCCCGGCTCCATCTGATGGTTGCCGTCCACGATGTTTTTATACATCTTGGTACGACCGTTCACGTCATCAGACTTAACGGTGAGCATTTCCTGCAATTCCTGTCGCTGAGGT
+
G;==CCFGGGGGGGGGGGGGGGGBBFGFGGGGGGGGGGGGGGGGGGGGGGGGGGGGGGGGGGGGGGGGGGGGGGGGGGGGGGGGGGGGGGGGGGGGGGGGGGGGGGGGGGGGGGGGGGGGGGGGGGGGGGGGGGGGGGGGGGGGGGGGGGGGGGGGGGGGGGGGGGGGFFGGGGGFECGGGGFGGFFGFFGFFFFFFFFFFFFFFFFFFFFFFFFFFFFFFFEEFFFFFFFDBBF?FFF?FADBFFAABAB>F<BF?BFFFBAAA?BFFFFBFFFFB:(,3?B3
@M03461:520:000000000-LPCRK:1:1101:27967:8272 2:N:0:TTGCAACG+CAGAACTG
AAACTTTAATAAATCTTTCACGGATTTGCTCCCGTCGGAGTTAGCACAATCCGCTGCCGGGTTTTAACCCGACAGCAGTGACCTGTTTGAGCGAGAATTACTCGTCTTCCAGTTCGATGTTGATACCCAGCGAACGAATCTCTTTCAACAATACGTTGAAGGATTCTGGCATGCCCGGCTCCATCTGATGGTTGCCGTCCACGATGTTTTTATACATCTTGGTACGACCGTTCACGTCATCAGACTTAACGGTGAGCATTTCCTGCAGGCGGATGGGCTGAGGC
+
GGGGGGGGGGFGGGGGGGGGGGGGGGGGGGGGGGGGGGGGGGGGGGGGGGGGGGGEGGGGGGGDGGGGGGGGGGGGGGGGGGGGGGGGFGGGGGGFGCGGGGGGFGGGGGGGGGGGGFGGGGGGGGGGGGGG7CCEEECGFGGGGGGGGGFFGGGGGGFGGGGFFGGCFGGGGGFDDGGDGGFGGFFGFFGFFFFFFFF=@BBB>?FFFAFFFFF6+;45<;@EC@;>@B<<B?2?FFF:<<F40269AFFFF??B?D?FAFBFBF777>FF0460?:?BF?F(
@M03461:520:000000000-LPCRK:1:1101:22886:8274 2:N:0:TTGCAACG+CAGAACTG
AAACTTTAATAAATCTTTCACGGATTTGCTCCCGTCGGAGTTAGCACAATCCGCTGCCGGGTTTTAACCCGACAGCAGTGACCTGTTTGAGCGAGAATTACTCGTCTTCCAGTTCGATGTTGATACCCAGCGAACGAATCTCTTTCAACAATACGTTGAAGGATTCTGGCATGCCCGGCTCCATCTGATGGTTGCCGTCCACGATGTTTTTATACATCTTGGTACGACCGTTCACGTCATCAGACTTAACGGTGAGCATTTCCTGCACGTGAAGACGCTGAGGC
+
G;===CFFGGGGGGGGGGGGGGG@BFGGGGGGGGGGGGGGGGGGGGGGGGGGGGGGGGGEGFGGGGGGGGGGGGGGGGGGGGGGGGGGGGGGGGGGGGGGGGGGGGGGGGGGGGGGFGGGGGGGGGGGGGGDGGGGGGGGGGGGGGGGGGGGGGGGGGGGGGGGGGGGGGGFGGGGFGGDGGFGGFFGFFGFFB==BFFFFFEBFFFFFFFFFCCFFFEEEA@?EFFFF@?:BFD?FF<FFA<2,4<<AD0>6(46><4<>)4<<>?:6:::4<)((-3<381-
@M03461:520:000000000-LPCRK:1:1101:5137:8278 2:N:0:TTGCAACG+CAGAACTG
AAACTTTAATAAATCTTTCACGGATTTGCTCCCGTCGGAGTTAGCACAATCCGCTGCCGGGTTTTAACCCGACAGCAGTGACCTGTTTGAGCGAGAATTACTCGTCTTCCAGTTCGATGTTGATACCCAGCGAACGAATCTCTTTCAACAATACGTTGAAGGATTCTGGCATGCCCGGCTCCATCTGATGGTTGCCGTCCACGATGTTTTTATACATCTTGGTACGACCGTTCACGTCATCAGACTTAACGGTGAGCATTTCCTGCAAATGATTTAGCTGAGGA
+
GGGGGGGGGGGGGGGGGGGGGGG@FGGGGGGGGGGGGGGGGGGGGGGGGGGGGGGGGGGGGGGGGGGGGGGGGGGGGGGGGGGGGGGGGGGGGGGGGGGGGGGGGGGGGGGGGGGGGGGGGGGGGGGGGGGGGGGGDGGGGGFGGGGGGGGGGGGGFGGGGGFFGGGGCGGGG7FGFGGGGGFGGFFGFFGFFFFFFFD>@BB@4?=CFFFFFFFFFFFFC;=E?@DFBB@B??FFFFFBA>?>FFFBBFFB??B?B>>B<>4<A??AB<B4>DB<D<<A?6?)
@M03461:520:000000000-LPCRK:1:1101:7722:8284 2:N:0:TTGCAACG+CAGAACTG
AAACTTTAATAAATCTTTCACGGATTTGCTCCCGTCGGAGTCAGCACAATCCGCTGCCGGGTTTTAACCCGACAGCAGTGACCTGTTTGAGCGAGAATTACTCGTCTTCCAGTTCGATGTTGATACCCAGCGAACGAATCTCTTTCAACAATACGTTGAAGGATTCTGGCATGCCCGGCTCCATCTGATGGTTGCCGTCCACGATGTTTTTATACATCTTGGTACGACCGTTCACGTCATCAGACTTAACGGTGAGCATTTCCTGCAGGAGGATATGCTGAGGG
+
GGGGGGGGGGGGFGGGGGGGGGGGGGGGGGGGGGGGGGGGGGGGGGGGGGGGGGGGGGGGGGGDGGGGGGDGGGGGGGGGFGGGGGGGGGGGGGGGGGGGGGGGGGGGGGGGFFGGGGFGGGGGGGGGGGGGGGGGDGGGGGGGGGGGGGEGGGGGGGFGGGGGGGGGGGGGGGGGFGGGGGFGGFFFFFGFFFFFF@FFFEFFF@FFFFFFFFFF6AEFFFEFEFFFFBFBFBFBBFFFA>?F>0<ADFF>?F??:25<<DFFFFB::03?F>>>4<9A231(
@M03461:520:000000000-LPCRK:1:1101:5176:8290 2:N:0:TTGCAACG+CAGAACTG
AAACTTTAATAAATCTTTCACGGATTTGCTCCCGTCGGAGTTAGCACAATCCGCTGCCGGGTTTTAACCCGACAGCAGTGACCTGTTTGAGCGAGAATTACTCGTCTTCCAGTTCGATGTTGATACCCAGCGAACGAATCTCTTTCAACAATACGTTGAAGGATTCTGGCATGCCCGGCTCCATCTGATGGTTGCCGTCCACGATGTTTTTATACATCTTGGTACGACCGTTCACGTCATCAGACTTAACGGTGAGCATTTCCTGCATTTTCCATAGCTGAGGT
+
DFGGGFFGGGGGGGGGGGGGGGG7FGGGGGGEEEGGGGEFGGGGGGGGGGGGCFGGGGGEGGGEGGGGFGGGGGGGGGGFFGGGGGGGGGGGGGGGGGGGGGGGGGGGGGGGGGGGFGGGGGGGGGFFGGGGGGGGGGGGGGCGGGGGGGGGGGGGGCGFGFGFGGGGFGGGGFCF>EGDGGFGGFFGFFCFCBBF?=A@@EB@F@FFFF:FEFFFFAC3E4A?F;?BF0,4:?BFFFF?>A>>FFADFFFF<808?2<<4A949(34>4>F>A><)5>BFB0,
@M03461:520:000000000-LPCRK:1:1101:28727:8307 2:N:0:TTGCAACG+CAGAACTG
AAACTTTAATAAATCTTTCACGGATTTGCTCCCGTCGGAGTTAGCACAATCCGCTGCCGGGTTTTAACCCGACAGCAGTGACCTGTTTGAGCGAGAATTACTCGTCTTCCAGTTCGATGTTGATACCCAGCGAACGAATCTCTTTCAACAATACGTTGAAGGATTCTGGCATGCCCGGCTCCATCTGATGGTTGCCGTCCACGATGTTTTTATACATCTTGGTACGACCGTTCACGTCATCAGACTTAACGGTGAGCATTTCCTGCAAGCCGGCCCGCTGAGGC
+
GGGGGGGGGGGGGGGGGGGGGGGGGGFGGGGGGGGGGGGGEGGGGGGGGGGGGGGGGGGFGGGGGGGGGGGGGGGFGGGGGGGFGGGGGGGFGGGGGGGGGGGGGGGGGGGGGGGGGGGGGGGGGD@EFGGGGGGDGGGGGGGGGGGGGCGFGGGGFGFGGGFGGGGGGGGGGGGGFGGGGGFGGFFGFAFFFFDFA@E@D=4@FFFFFFFFFFEF=CE?EFFF<<;@FFF??751<:?FDAF<D?DF2AFB<BFBFFFFDFBFBF?FB<?>19(7((4431<1
@M03461:520:000000000-LPCRK:1:1101:9157:8316 2:N:0:TTGCAACG+CAGAACTG
[truncated: 55,118,692 more chars]
