# Supplementary material for: Assembling a True “Olympic Gel” From over 16 000 Combinatorial DNA Rings
Source: Adv Mater. 2026 Mar 6;38(34):e20549. doi: 10.1002/adma.202520549 (PMC13274696; doi:10.1002/adma.202520549)
Supplement: Supplementary file 4 — Supporting File 4: adma72688‐sup‐0004_Data_S5_NGS_analysis.zip. [file ADMA-38-e20549-s001.zip › Data_S2_NGS_analysis/20_transformations/FASTQ_files/Not_Gibson_2.fastq]

@M03461:520:000000000-LPCRK:1:1101:11059:1586 2:N:0:CAATCAGG+CAGAACTG
AAACTTTAATAAATCTTTCACGGATTTGCTCCCGTCGGAGTTAGCACAATCCGCTGCCGGGTTTTAACCCGACAGCAGTGACCTGTTTGAGCGAGAATTACTCGTCTTCCAGTTCGATGTTGATACCCAGCGAACGAATCTCTTTCAACAATACGTTGAAGGATTCTGGCATGCCCTGCTCCATCTGATGGTTGCCGTCCACGATGTTTTTATACATCTTGGTACGACCGTTCACTTCATCAGACTTAACGGTGAGCATTTCCTGCATGTGTTAAAGCTGCGGG
+
9,,;EFF<,E9,<EFGGGGFEC,7BFF,@E<@@7FFF7+:FF99C<E8CEEE7DFBCA+++@FEGDDE9B++@++C,CE,,9EFCFEF,<+?:+4+?EEFFF<CFGGFFF,,9FFC,C=@F9CD;@>=9,>>88C786>>DFGGFF9:@,,6,:DFF6+,,,,@EGFCA?6<,<@@*1;?>C5CFF6+=+*;B:589>692>4(?9?FAFFF?57+:AEE<47)<(436(6;@87)9746<2)),8A>)63(--((.).6<A>DA?(6)6).,)))))54((((
@M03461:520:000000000-LPCRK:1:1101:9278:1618 2:N:0:CAATCAGG+CAGAACTG
AAACTTTAATAAATCTTTCACGGATTTGCTCCCGTCGGAGTTAGCACAATCCGCTGCCGGGTTTTAACCCGACAGCAGTGACCTGTTTGAGCGAGAATTACTCGTCTTCCAGTTCGATGTTGATACCCAGCGAACGAATCTCTTTCAACAATACGTTGAAGGATTCTGGCATGCCCGGCTCCATCTGATGGTTGCCGTCCACGATGTTTTTATACATCTTGGTACGACCGTTCACGTCATCAGACTTAACGGTGAGCATTTCCTGCAGTGCGGGGTTCTGAGGT
+
FC,CFGGFCFEGGGGGGGGGGGEEFGGCFGFFCCGGGC>EGGCAFCFDFGGCFFGBCEE7:FGGGGGGFGE>C+:FGFF<AEFGGGGG?9FCE7CC@FGGGGGDFGGGFGG9FFFEDFGGGGAFGFDD9=BEECECEEFGGGGGGGFFF88EFGGGGFGAE?CFGGGCFGFC8CC?5CCDGD4FGFF+B6;FCABFDDFBDE>2?<FFFFF4CEC7AAEF?4;43;0429D??>A(4:6BA<27?:B)4<((:1(,42<AF4>FB?:(-(600((7(4<)))(.
@M03461:520:000000000-LPCRK:1:1101:19608:1665 2:N:0:CAATCAGG+CAGAACTG
CTTTAATAAATCTTTCACGGATTTGCTCCCGTCGGAGTTAGCACAATCCGCTGCCGGGTTTTAACCCGACAGCAGTGACCTGTTTGAGCGAGAATTACTCGTCTTCCAGTTCGATGTTGATACCCAGCGAACGAATCTCTTTCAACAATACGTTGAAGGATTCTGGCATGCCCGGCTCCATCTGATGGTTGCCGTCCACGATTTTTTTATACATCTTGGTACGACCGTTCACTTCATCAGACTTAACGGTGAACATTTCCTGCTCTAATAGACGCTGTGGT
+
;CFFD9F9CEFGGGGGGG?C+BFFFGCFC@7FGGCEEGCFGAFFEFGGGGGGGGFC+CFG7FGGGGG+=C7FFG@F8EFGGGGFGGGGGGCFG+AFFFGG+EFGGGGGFGGGEDFCGGFFGG;EFCGG@ED@@CCD>FGGGGCEEDD=ACDFEGF?,7@8F7FGG7CEG8<,40@79DC6FG612=8*;BD2??@DB=EA2F();;5B4?)7+;@755*74C;;>;011<:<).4992))),,.)5902<(().)6<AA>A)((-..)))).2(,((-803
@M03461:520:000000000-LPCRK:1:1101:9560:1670 2:N:0:CAATCAGG+CAGAACTG
AAACTTTAATAAATCTTTCACGGATTTGCTCCCGTCGGAGTTAGCACAATCCGCTGCCGGGTTTTAACCCGACAGCAGTGACCTGTTTGAGCGAGAATTACTCGTCTTCCAGTTCGATGTTGATACCCAGCGAACGAATCTCTTTCAACAATACGTTGAAGGATTCTGGCATGCCCGGCTCCATCTGATGGTTGCCGTCCACGATGTTTTTATACATCTTGGTACGACCGTTCACGTCATCAGACTTAACGGTGAGCATTTCCTGCACCAACAACCGCTGATGC
+
GG8EFGGGGGGGGGGGGGGGGGGGGGGGGGGGGGGGGGGGGGGGGGGGGGGGGGGGGGGCCGGGGGGGGGGGGDGGGGF?FGGGGGGGFGCFGDGGGGGGGGGGGGGFFGGGGGGGDGGGGGGGGGCFFGGGGGGGGGGGGGGGGGGGGGFFGGFGGCF7EC6<FGGGGGCGCFFCDGGDGGFGGFF7EFGFFBFFDDEF==>>F;AAAFFFF?C+@FCF)/;?C;?;;1?FF?<:?6(4:9<2445<)60(4,3238?FFFBDF>774:?<((4?090,,)64
@M03461:520:000000000-LPCRK:1:1101:8051:1691 2:N:0:CAATCAGG+CAGAACTG
AAACTTTAATAAATCTTTCACGGATTTGCTCCCGTCGGAGTTAGCACAATCCGCTGCCGGGTTTTAACCCGACAGCAGTGACCTGTTTGAGCGAGAATTACTCGTCTTCCAGTTCGATGTTGATACCCAGCGAACGAATCTCTTTCAACAATACGTTGAAGGATTCTGGCATGCCCGGCTCCATCTGATGGTTGCCGTCCACGATGTTTCTATACATCTTGGTACGACCGTTCACGTCATCAGACTTAACGGTTAGCATTTCCTGCACACTATTTCCTGAGTTT
+
GGGGGGGGGGGGGGGGGGGGGGGGGGGGGGGGGGGGGGDGFFEGGGGGGGGGGGGGGGGGGGGFGGGGGGGGGEGGGGFEFGGGGGFGGFGGGEGGGGGGGGGGGGGGCEBCGGGGFGGGGGGGGGGGGGGGDGGGGGFGFGGGGGGGGGFFGGGGGGGGGGGGGGGGDGGG6EEGEDDDDGFGGFFDFF>F=:@F;@ABFFB(?7FFFFF6?5>AFF?EEFEFFF@FFFFFFFF:?::BB2?2:?64)-8(-((,.64:<4).)5182??0>D>A4<)62).)
@M03461:520:000000000-LPCRK:1:1101:21091:1691 2:N:0:CAATCAGG+CAGAACTG
CTTTAATAAATCTTTCACGGATTTGCTCCCGTCGGAGTTAGCACAATCCGCTGCCGGGTTTTAACCCGACAGCAGTGACCTGTTTGAGCGAGAATTACTCGTCTTCCAGTTCGATGTTGATACCCAGCGAACGAATCTCTTTCAACAATACGTTGAAGGATTCTGGCATGCCCGGCTCCATCTGATGGTTGCCGTCCACGATGTTTTTATACATCTTGGTACGACCGTTCACGTCATCAGACTTAACGGTGAGCATTTCCTGCACTCCAGCACGCTTCGGC
+
FFGFFGFFGFGGGGGGGGGEBFGGGGAEGGGGGGGGGGGGGGGGFGGGGGGGGGGGGGGGGGGGGGGEGGDGGGGGCCFGGGGGFG9FGG>FGGGGGGGGGGGGGGGGGGGGGGEGGFFEFGGCFGFGDEGGEGEFGGGGGGGCGG?CFGCFGFGGCECFFCFFGFGGGGGFGFGGDGGFGGFFGCFFFFFDF?9DBFF>>F0FFC5A:C3?88+.9?*73?D0:B;68?B>2??:BB9>)5:))).,0204?B22<A<<ABB(,6:1?(.((-43((-21
@M03461:520:000000000-LPCRK:1:1101:15541:1710 2:N:0:CAATCAGG+CAGAACTG
AAACTTTAATAAATCTTTCACGGATTTGCTCCCGTCGGAGTTAGCACAATCCGCTGCCGGGTTTTAACTCGACAGCAGTGACCTGTTTGAGCGAGAATTACTCGTCTTCCAGTTCGATGTTGATACCCAGCGAACGAATCTCTTTCAACAATACGTTGAAGGATTCTGGCATGCCCGGCTCCATCTGATGGTTGCCGTCCACGATGTTTTTATACATCTTGGTACGACCGTTCACGTCATCAGACTTAACGGTGAGCATTTCCTGCATGTTACCTTGCTGTGGG
+
GGGGGGGGGGGGGGGGGGGGGGGGGGGGGGDGGGGGGGGGGGGGGGGGGGGGGGGGGGGEGGGGGGGGGGEGGGDDGGGDGGGFGGGGGGGGGGGGGGGGGGGGGGGGGGGGGGGGGGGGGGFGGGFGCFGCCGGGGGGGGGGGGGGGGGGGGGGGGGGGG6:EGFGGGGGGFGC:BGGDDGFGGFFCFFGFFFFFFFFBFFFFFFFFFFFFFE5++;?FE4;CC;;B>BFFDEFF?FFFF9<24><2AA:;:??0:<?FAAFA<7:<BBF256<D>?DA)8?:
@M03461:520:000000000-LPCRK:1:1101:15689:1730 2:N:0:CAATCAGG+CAGAACTG
AAACTTTAATAAATCTTTCACGGATTTGCTCCCGTCGGAGTTAGCACAATCCGCTGCCGGGTTTTAACCCGACAGCAGTGACCTGTTTGAGCGAGAATTACTCGTCTTCCAGTTCGATGTTGATACCCAGCGAACGAATCTCTTTCAACAATACGTTGAAGGATTCTGGCATGCCCGGCTCCATCTGATGGTTGCCGTCCACGATGTTTTTATACATCTTGGTACGACCGTTCACGTCATCAGACTTAACGGTGAGCATTTCCTGCATTACCATATGCTGAGGT
+
GGGGGGGGGGGGGGGGGGGGGGGGGGGGGGGGGGGGGGGGGGGGGGGGGGGGGGGGGGGGGGGEGGGGGGGGGGGGGGGGGGGGGGGGGGGGGGGGGGGGGGGGGGGGGGGGGGGGGGGGGGGGGGGGGGGGGGGGGGGGGGGGGGGGGFFGGGGGGGGGGGGGGGGGGGGGGGGGEGGGDDFGGFFGFFGFFFFFFFE=DFFBFFFFAFFF?EEFFFFFF=EECDDFFF@BBB::??BFFFF?:2<AFFF;:(314<F<>FBFFF?ABAFF59)4:B9<ABF3
@M03461:520:000000000-LPCRK:1:1101:10932:1748 2:N:0:CAATCAGG+CAGAACTG
AAACTTTAATAAATCTTTCACGGATTTGCTCCCGTCGGAGTTAGCACAATCCGCTGCCGGGTTTTAACCCGACAGCAGTGACCTGTTTGAGCGAGAATTACTCGTCTTCCAGTTCGATGTTGATACCCAGCGAACGAATCTCTTTCAACAATACGTTGAAGGATTCTGGCATGCCCGGCTCCATCTGATGGTTGCCGTCCACGATGTTTTTATACATCTTGGTACGACCGTTCACGTCATCAGACTTAACGGTGAGCATTTCTTGCAATAGTCCATGCTGAGGG
+
GGCGGGGGGGGGGGGGGGGGGGGGGGGGGGGGGGGGGGGGGGGGGGGGGGGGGGGGGGGGGEGGGGGGGGGGGGGGGGGGGGGGGFGGGGGGGGGGGGGGGGGGGGGGGGGGGGGGEGGGGGGGGGGGGGGGGGGGGGGGGGGGGGGGGFGGGGGGGGGGGGFGGGGGGGGGGGGGFGGGGGFGGFF7FFFFFFFFFFFFFFFBFDFFFFFFFECFFFFEFFF?CFFFBFD6:?AFFFFFFABF>:A<2<?FF<F(()5<4<<2><?ADADFFF><>?4:)(4(
@M03461:520:000000000-LPCRK:1:1101:13156:1750 2:N:0:CAATCAGG+CAGAACTG
AAACTTTAATAAATCTTTCACGGATTTGCTCCCGTCGGAGTTAGCACAATCCGCTGCCGGGTTTTAACCCGACAGCAGTGACCTGTTTGAGCGAGAATTACTCGTCTTCCAGTTCGATGTTGATACCCAGCGAACGAATCTCTTTCAACAATACGTTGAAGGATTCTGGCATGCCCGGCTCCATCTGATGGTTGCCGTCCACGATGTTTTTATACATCTTGGTACGACCGTTCACGTCATCAGACTTAACGGTGAGCATTTCCTGCACTATTTGATGCTGAGGC
+
GGGGGGGGGGGGGGGGGGGGGGGGGGGGGGGGGGGGGGGGGGGGGGGGGGGGGGGGGGGGGGGGGGGGGGGGGGGGGGGGGGGGGGGGGGGGGGGGGGGGGGGGGGGGGGGGGGGGFFGGGGGGGGGGGGGGGGGGGGGGGGGGGGGGGGGGGGGGGGGGGGGGGGGGGCGGGGGGFGGGGGFGGFFGFFGFFFFFEDAFFFFFFFFFFFFFFFFFFFFFFFACEFFFFFFF?>AFFFFB<9?<?7ABFFBF:?FBFD7A<<DBA>:BFFFF<B9A92<F2:<(
@M03461:520:000000000-LPCRK:1:1101:15275:1758 2:N:0:CAATCAGG+CAGAACTG
AAACTTTAATAAATCTTTCACGGATTTGCTCCCGTCGGAGTTAGCACAATCCGCTGCCGGGTTTTAACCCGACAGCAGTGACCTGTTTGAGCGAGAATTACTCGTCTTCCAGTTCGATGTTGATACCCAGCGAACGAATCTCTTTCAACAATACGTTGAAGGTTTCTGGCATGCCCGGCGCCATCTGATGGTTGCCGTCCACGATGTTTTTATACATCTTGGTACGACCGTTCACGTCATCAAACTTAATGGTTAGCATTTCCTGCAGTTTATCCTGCTGAGGG
+
GGCFFEFFCFFFFDFGGCFFCE:BCFFGGE,EDFGGGC:CFGGGGFGEFFFFGFGEG@FEGGGC@FAAFGD7:CF,A=FE9BDFEE5,:CDFGG7B@?EFFE?CGGGGGFAFEBFEACFFF;,4>EEFEG=+@CE+>EEEGGFC;CDGG,@EGGGFG?G,;?,@7CGGC6?76CCCA7C*/96*21BDFF*1=>B=A>)14453AFAFFF);<?3++8).76A951?FF(4114614(-.5<))).54<)-)))-.))65-).:47(.-))).-495:7>2<0(
@M03461:520:000000000-LPCRK:1:1101:11474:1767 2:N:0:CAATCAGG+CAGAACTG
AAACTTTAATAAATCTTTCACGGATTTGCTCCCGTCGGAGTTAGCACAATCCGCTGCCGGGTTTTAACCCGACAGCAGTGACCTGTTTGAGCGAGAATTACTCGTCTTCCAGTTCGATGTTGATACCCAGCGAACGAATCTCTTTCAACAATACGTTGAAGGATTCTGGCATGCCCGGCTCCATCTGATGGTTGCCGTCCACGATGTTTTTATACATCTTGGTACGACCGTTCACGTCATCAGACTTACCGGTGAGCATTTCCTGCACAAATTGAGCTGAGGCA
+
GFGGGGGGGGGGGGGGGGGGGGGGGGGGFGGFGGGGGGGGGFGFGEFGGFGGGGGGGGGGGGGEFGGGGGGGE@FFFFGGGGGFGGGGGGGGGEEFCGGGGGGGGGGGFGF<FGGGFGCFGCFGGGEGGGGGGGECEBDGEGF8DGGGGGGF7CFGGFG:FGGGGFGG9EFGFGGGFGG4DGFFGFF7FFGFADDAE>EB5BFFFFF67AFF)9CAC7)<CFECFF0269D<B:>??FB?FF88:2<5)(37;BFFF2)6>BBB9?B0<??<<)6242723(,(
@M03461:520:000000000-LPCRK:1:1101:12135:1772 2:N:0:CAATCAGG+CAGAACTG
AAACTTTAATAAATCTTTCACGGATTTGCTCCCGTCGGAGTTAGCACAATCCGCTGCCGGGTTTTAACCCGACAGCAGTGACCTGTTTGAGCGAGAATTACTCGTCTTCCAGTTCGATGTTGATACCCAGCGAACGAATCTCTTTCAACAATACGTTGAAGGATCCTGGCATGCCCGGCTCCATCTGATGGTTGCCGTCCACGATGTTTTTATACATCTTGGTACGACCGTTCACGTCATCAGACTTAACGGTGAGCATTTCCTGCACTTGAGTCCGCTGAGGG
+
GGGGGGGGGGGGGGGGGGGGGGGGGGGGGGGGGGGGGGGGGGGGGGGGGGGGGGGGGGGGGGGGGGGGGGGGGGGGGGGGGGGGGGGGGGGGGGGGGGGFGGGGGGGGGGGGGGGGGFGGGGGGGGGFCGGGGGGGGGGGGGGGGGDFGGGGGGGGGFGGGGGGGGGGGGFGGGGGFGC*@CFCCAA9BFCFFFFFADF@F:EB:8AFFFFFFFFCAFF?EFEFFF;F@FF?<:<?:?F<<<<3?>B<>AFF61?F>7?AAA>>)870972)4:)6?FFF;B((
@M03461:520:000000000-LPCRK:1:1101:9925:1777 2:N:0:CAATCAGG+CAGAACTG
AAACTTTAATAAATCTTTCACGGATTTGCTCCCGTCGGAGTTAGCACAATCCGCTGCCGGGTTTTAACCCGACAGCAGTGACCTGTTTGAGCGAGAATTACTCGTCTTCCAGTTCGATGTTGATACCCAGCGAACGAATCTCTTTCAACAATACGTTGAAGGATTCTGGCATGCCCGGCTCCATCTGATGGTTGCCGTCCACGATGTTTTTATACATCTTGGTACGACCGTTCACGTCATCAGACTTAACGGTGAGCATTTCCTGCAATCCACTTGGCTGAGGA
+
GG?FGGGGGGGGGGGGGGGGGGGGGGGGGGGGGGGGGGGGGGGGGGGGGGGGGGGGGGGGGGGGGGGGGGGGGGGGGGGGGGGGGGGGGGGGGGGGGGGGGGGGGGGGGGGGGGGGGGGGGGGGGGGGGGGGGGGCGGGGGGGGGGGGGGGGGGGGGGGDGGGGGGGGGGGGFGGG?GGGGGFGGFFCFF4AFFFFFFFBFFFFFFFCFFFFEFFFFFFFFFF?EFFBFFFFF>A??FFFF9?FFFFF2<?9??::>A?A>9>B<?:<BFFFF9A247382:()
@M03461:520:000000000-LPCRK:1:1101:14445:1822 2:N:0:CAATCAGG+CAGAACTG
AAACTTTAATAAATCTTTCACGGATTTGCTCCCGTCGGAGTTAGCACAATCCGCTGCCGGGTTTTAACCCGACAGCAGTGACCTGTTTGAGCGAGAATTACTCGTCTTCCAGTTCGATGTTGATACCCAGCGAACGAATCTCTTTCAACAATACGTTGAAGGATTCTGGCATGCCCGGCTCCATCTGATGGTTGCCGTCCACGATGTTTTTATACATCTTGGTACGACCGTTCACGTCATCAGACTTAACGGTGAGCATTTCCTGCAAATCGAGTTGCTGAGGC
+
FGGGGGGGAFGGGGGGGGGGGGCGEFGGFGFGGGGGGGGGGGGGGGGGGGGGCFGGGGGGGGGGGGGGGGGGGGGGGFFEGGGGGGGGGGGGGDGGGGGGFGGGGGGGGFGGGGGGGGGGGGGGGG@GGGGGCCEGGGGGGGGGFFGGGGGGGGGGGGFFF8FGGGGGDFGGFFFFF5CDGGFFFAACFF4AFFFFF@EFDFEFFFFAF;:F?<EA;AEFCAE?C01(37@<4(5220144A2??F>AAA6>B:<<>)4A<2<A):34<><?03<?<2<4)4((
@M03461:520:000000000-LPCRK:1:1101:20586:1870 2:N:0:CAATCAGG+CAGAACTG
CTTTAATAAATCTTTCACGGATTTGCTCCCGTCGGAGTTAGCACAATCCGCTGCCGGGTTTTAACCCGACAGCAGTGACCTGTTTGAGCGAGAATTACTCGTCTTCCAGTTCGATGTTGATACCCAGCGAACGAATCTCTTTCAACAATACGTTGAAGGATTCTGGCATGCCCGGCTCCATCTGATGGTTGCCGTCCACGATGTTTTTATACATCTTGGTACGACCGTTCACGTCCTCAGACTTAACGGTGAGCATTTCCTGCATACCGCTCCGCTGAGGC
+
FFEFFFCD@EFFFGGGGGGC:CFCCGAFGGGFGGEC:FF<@FFGGGGGGGGGGGGGGDFC@F?FGGGGDGGEGFEEAEFGFGFAFFFFFG@CFEGFGGFGDFGGFGGGFEFGG,ADFGFGFFGGGFCGC+BECEEEGFFGGGGGDGFDD:FGGFE6ECCF?FFCFEGFFCGGGFCD7DG4CFC>CFCFA8?=F?@DFDF>>>D;=:;8.9?E+1@?EC*7?C1<FBBDBF>A1:?(4:444:?>9)),-3432:A><99AB<B0>2<?39(49(4,34(((
@M03461:520:000000000-LPCRK:1:1101:7839:1885 2:N:0:CAATCAGG+CAGAACTG
AAACTTTAATAAATCTTTCACGGATTTGCTCCCGTCGGAGTTAGCACAATCCGCTGCCGGGTTTTAACCCGACAGCAGTGACCTGTTTGAGCGAGAATTACTCGTCTTCCAGTTCGATGTTGATACCCAGCGAACGAATCTCTTTCAACAATACGTTGAAGGATTCTGGCATGCCCGGCTCCATCTGATGGTTGCCGTCCACGATGTTTTTATACATCTTGGTACGACCGTTCACGTCATCAGACTTAACGGTGAGCATTTCCTGCAATAAATACAGCTGAGGT
+
GGGGGGGGGGGGGGGGGGGGGGGGGGGGGGGGGGGGGGGGGGGGGGGGGGGGGGGGGFGGGGGEGGGGGGGCGGGGGGGDGGGGGGGGGGGGGGGGGGGGGGGGGGGGGGGGGGGGFGGGFFGGGGFGGGGGGGGGGGGGGGGGGGGGGGGGCGGGGGFDF,DGFDGG7CFGGGFFBGGGGGFFGFFFFFGFFFBFDFFFFFABFFFFF5AACCEFFFCCCFFFFF?F>FF:<?ABFFFFFFFFFFBFBABFFF0<BA>B6><<<?F>B4845>FBFFFF28((
@M03461:520:000000000-LPCRK:1:1101:21393:1917 2:N:0:CAATCAGG+CAGAACTG
CTTTAATAAATCTTTCACGGATTTGCTCCCGTCGGAGTTAGCACAATCCGCTGCCGGGTTTTAACCCGACAGCAGTGACCTGTTTGAGCGAGAATTACTCGTCTTCCAGTTCGATGTTGATACCCAGCGAACGAATCTCTTTCAACAATACGTTGAAGGATTCTGGCATGCCCGGCTCCATCTGATGGTTGCCGTCCACGATGTTTTTATACATCTTGGTACGACCGTTCACGTCATCAGACTTAACGGTGAGCATTTCCTGCATTAGACTAGGCTGAGGC
+
EFGGGGGGGGGGGGGGGGGGCGGGGGGDFGGGGGGGGGGDGGFGGGGGGDGGGGGGGGGE7FCGGGGGGGGGGGGGGGFCGGGGGGGGGGGGEGGGGGGGGFEGDFGGGFGGGFGGFGGAECFGG9FGGGGGGGGGGFGGGGGGGGGGGGGGGGGFGGGFFG6EGFGCFFFGFFGGDGGFFGFFGFFGFFF9BF@BFFEFF?;;7;AA:<<<@8A?CEF7)71;69>D:?FFF???(6)54??FAFAF>B(,48)4:A<D<2?:<AA4<AFF?B??6:?:1
@M03461:520:000000000-LPCRK:1:1101:22641:1939 2:N:0:CAATCAGG+CAGAACTG
AAACTTTAATAAATCTTTCACGGATTTGCTCCCGTCGGAGTTAGCACAATCCGCTGCCGGGTCTTAACCCGACAGCAGTGACCTGTTTGAGCGAGAATTACTCGTCTTCCAGTTCGATGTTGATACCCAGCGAACGAATCTCTTTCAACAATACGTTGAAGGATTCTGGCATGCCCGGCTCCATCTGATGGTTGCCGTCCACGATGTTTTTATACATCTTGGTACGACCGTTCACGTCATCAGACTTAACGGTGAGCATTTCCTGCACATGCCATTGCTGAGGA
+
GGGGGGGGGGGGGGGGGGGGGGGGGGGGGGGGGGGGGGGGGGGGGGGGGGGGGGGGGFGGGGGGGGGGGGGGGGGGGGGGGGGGGGGGGGGGGGGFGGGGGGGGGGGGGGGGGGGGGGGGGGGGGGGGGGGGGGGGGGGGGGGGGGGDGGGGGGGGGGGGGGGGGGGGGGGGFGGGFGGGGGFGGFFCFFFFFFFFFFFFFFDFFF5FFAFFFFEACACFC6@EEFFFFFFFFB<:7??B<ABBFBAFAFB9?<:?F><24>A<B7((--,,)))6)6)463?)
@M03461:520:000000000-LPCRK:1:1101:14131:1940 2:N:0:CAATCAGG+CAGAACTG
AAACTTTAATAAATCTTTCACGGATTTGCTCCCGTCGGAGTTAGCACAATCCGCTGCCGGGTTTTAACCCGACAGCAGTGACCTGTTTGAGCGAGAATTACTCGTCTTCCAGTTCGATGTTGATACCCAGCGAACGAATCTCTTTCAACAATACGTTGAAGGATTCTGGCATGCCCGGCTCCATCTGATGGTTGCCGTCCACGATGTTTTTATACATCATGGTACGACCGTTCACGTCATCAGACTTAACGGTGAGCATTTCCTGCAATGAACCCAGCTGAGGC
+
GGGGGGGGGGFGGGGGGGGGGGGGEGGGGGGGGGGGGGGGGGGGGGGGGGGGGGGGGGGGGGGCGGGGGGGGGGGGGGGGGGGGGGGGGGGGGGGGGGGGGGGGGGGGGGGGGGGGGGGGGGGGGGGGGGGGGGGGGGFGGGGGFGGGGDFGGGGGGGGGGGGGGGGGGFGGGGGGFGGGGGFGFFFGFFGFFFBFFFFFFFFFFFFFFFFFFFFFFFAEEFFEFF?BFF<??FB?FFFFFF<24?DFFABFFFFFFF7<FFFFBF?ABFBAABBFFFFB?F0-
@M03461:520:000000000-LPCRK:1:1101:11102:1958 2:N:0:CAATCAGG+CAGAACTG
AAACTTTAATAAATCTTTCACGGATTTGCTCCCGTCGGAGTTAGCACAATCCGCTGCCGGGTTTTAACCCGACAGCAGTGACCTGTTTGAGCGAGAATCACTCGTCTTCCAGTTCGATGTTGATACCCAGCGAACGAATCTCTTTCAACAATACGTTGAAGGATTCTGGCATGCCCGGCTCCATCTGATGGTTGCCGTCCACGATGTTTTTATACATCTTGGTACGACCGTTCACGTCATCAGACTTAACGGTGAGCATTTCCTGCAATCATGAGAGCTGAGGG
+
GGCFGGGGGGGGGGGGGGGGGGEGGGGGGGGGGGGGGGGGGGGGGGGGGGGGGGGGGGGGGGGGGGGGGGGGGGGGGGGGGGGGGGGGGGGGGGGGGGGGGGGGGGGGGGGGFGGGGGEGGGGGGGGGGGGGGGGGGGGDGGGGGGGGGDGGGGGGGGGGFGGGGGGGGGGGGGFGEEGGGGFGGFFGFFFAFEBFFFFFFFFFFF4FAFFFFEFFAA3CFFFFFF;B@FF?BFF076:?B>>2>?<A9<:>F?(:?A7A>2<4<B<4::?A2426>FA021(-
@M03461:520:000000000-LPCRK:1:1101:8122:1959 2:N:0:CAATCAGG+CAGAACTG
AAACTTTAATAAATCTTTCACGGATTTGCTCCCGTCGGAGTTAGCACAATCCGCTGCCGGGTTTTAACCCGACAGCAGTGACCTGTTTGAGCGAGAATTACTCGTCTTCCAGTTCGATGTTGATACCCAGCGAACGAATCTCTTTCAACAATACGTTGAAGGATTCTGGCATGCCCGGCTCCATCTGATGGTTGCCGTCCACGATGTTTTTATACATCTTGGTACGACCGTTCACGTCATCAGACTTAACGGTGAGCATTTCCTGCATGAACGAATGCTGAGGA
+
GGGGGGGGGGGGGGGGGGGGGGGGGGGGGGGFGGGGGGGGGGGGGGGGGGGGGGGGGGGGGGGGGGGGGGGGGGGGGGGFGGGGGGGGGGGGGGGGGGGGGGGGGGGGGGGGGGGGGGGGGGGGGGFFGGGGGGGGDEGGGGGGGGGGGGFGGGGGGGGGGGGGGGGGGGGGGGCFFGGGGGFGG@AGFFGFF@DF)58@DFD=FFAFFFFFE<5AFFFCFFFCEFFFBB;?FFFFFFFFBF?<20<FA<?><0887A?A49AAB?19AAAB?003()6422:)
@M03461:520:000000000-LPCRK:1:1101:9600:2007 2:N:0:CAATCAGG+CAGAACTG
AAACTTTAATAAATCTTTCACGGATTTGCTCCCGTCGGAGTTAGCACAATCCGCTGCCGGGTTTTAACCCGACAGCAGTGACCTGTTTGAGCGAGAATTACTCGTCTTCCAGTTCGATGTTGATACCCAGCGAACGAATCTCTTTCAACAATACGTTGAAGGATTCTGGCATGCCCGGCTCCATCTGATGGTTGCCGTCCACGATGTTTTTATACATCTTGGTACGACCGTTCACGTCATCAGACTTAACGGTGAGCATTTCCTGCAAGTTAACTAGCTGAGGG
+
GGEFGFGGGGGGGGGGGGGGGGGGGGGGGGGGGGGGGGGGGGFGGGGGGGGFGGGGGGGGGGGGGGGGGGGGGGGGGFGGGGGGGDFGGGGGGGGGGFGGGGGGGGGGGGGFGGGGGGGGGGGGGGGGGGGGGGGGGGFGGGGGGGGGGGGGGGGGGGFFGGGGGGGGGGGGGGGGEGGDGGFGGAF7F@FFFFFFFFF=@@E=?@FFFFFF3?CF=FFCCAECFD;@@BDFF2<3:?:1:>37?:AF2909<3?BB22<4-:ABBFAA2-::A)6),4)).((
@M03461:520:000000000-LPCRK:1:1101:15949:2008 2:N:0:CAATCAGA+CAGAACTG
AAACTTTAATAAATCTTTCACGGATTTGCTCCCGTCGGAGTTAGCACAATCCGCTGCCGGGTTTTAACCCGACAGCAGTGACCTGTTTGAGCGAGAATTACTCGTCTTCCAGTTCGATGTTGATACCCAGCGAACGAATCTCTTTCAACAATACGTTGAAGGATTCTGGCATGCCCGGCTCCATCTGATGGTTGCCGTCCACGATGTTTTTATACATCTTGGTACGACCGTTCACGTCATCAGACTTAACGGTGAGATTTCCTGCACTTTTCCTTGCTGAGGTG
+
GGGGGGGGGGGGGGGGGGGGGGEGGGGGGGGGGGGGGGGGGGGGGGGGGGGGGGGGGGGGGGDEGGGGGGGGGGGGGGGGGGGGGGGGGGGGGCGGGGGGGGGGGGGFGGGGGGGGGGGGGGGGGGGGGDGGGGGGGGGGGGGGGGGGGGGGGGGGGGGGGGGGGFGGGGGGGGGGFGGGGGFGGFFGFFGFFFFFFFFF@FE>FFAFFFFFFFF=AFEEFFEFEF@FFFFFFFFB<6(3AA>4:?FAFFFFBB?:<AFFA4>AB?BBF8<B)46AFA9)(481
@M03461:520:000000000-LPCRK:1:1101:9339:2017 2:N:0:CAATCAGG+CAGAACTG
AAACTTTAATAAATCTTTCACGGATTTGCTCCCGTCGGAGTTAGCACAATCCGCTGCCGGGTTTTAACCCGACAGCAGTGACCTGTTTGAGCGAGAATTACTCGTCTTCCAGTTCGATGTTGATACCCAGCGAACGAATCTCTTTCAACAATACGTTGAAGGATTCTGGCATGCCCGGCTCCATCTGATGGTTGCCGTCCACGATGTTTTTATACATCTTGGTACGACCGTTCACGTCATCAGACTTAACGGTGAGCATTTCCTGCATGTTTCACCGCTGAGGG
+
GGDFGGGGGGGGGGGGGGGGGGGGGGGGGGGGGGGGGGGGGGGGGGGGGGGGGGGGGGGGGGGGGGGGGGGGGGGGGGGGGGGGGGGGGGGGGGGGGGGGGGGGGGGGGGGGGGGGGGGGGGGGGGGGGGFGGGGGGGGGFGGGGGGGGGGFGGGGGGGGGGGGGGGGGGGGGGGGEGGGGGFGGFF9EFFFFFFFFFFFFFFFFFAFFFFFFFFFFFFFFFFFFFFFFFFFF?FFBF?FFF7B??<A4207<<?((42>BFFBBF?44<DA<DFF11(324<:
@M03461:520:000000000-LPCRK:1:1101:16558:2029 2:N:0:CAATCAGG+CAGAACTG
AAACTTTAATAAATCTTTCACGGATTTGCTCCCGTCGGAGTTAGCACAATCCGCTGCCGGGTTTTAACCCGACAGCAGTGACCTGTTTGAGCGAGAATTACTCGTCTTCCAGTTCGATGTTGATACCCAGCGAACGAATCTCTTTCAACAATACGTTGAAGGATTCTGGCATGCCCGGCTCCATCTGATGGTTGCCGTCCACGATGTTTCTATACATCTTGGTACGACCGTTCACGTCATCAGACTTAACGGTGAGCATTTCCTCAATAGTTTAGGCTGAGGTA
+
GGGGGGGGGGGGGGGGGGGGGGGGGGGGGGGGGGGGGGGGGGGGGGGGGGGGGGGGGGGGGGGGGGGGGGGGGGGGGGGGGGGGGGGGGGGGGGGGGGGGGGGGGGGGGGGGGGGGEGGGGGGGGGGGGGGGGGGGGGGGGGGGGGGGGFFGGGGGGGGGGGGGGGGGGGCGGGGGFGGGGGAGGFF7CFGFFFFFFFFFFEFFFFFCFFFFEEEFFFFFFFA9E@FF9@FDB?AF?8:BF:???>ABAFFF?<B6?726AFDDFB:<29AFF9)4:36,:6?)
@M03461:520:000000000-LPCRK:1:1101:9872:2046 2:N:0:CAATCAGG+CAGAACTG
AAACTTTAATAAATCTTTCACGGATTTGCTCCCGTCGGAGTTAGCACAATCCGCTGCCGGGTTTTAACCCGACAGCAGTGACCTGTTTGAGCGAGAATTACTCGTCTTCCAGTTCGATGTTGATACCCAGCGAACGAATCTCTTTCAACAATACGTTGAAGGATTCTGGCATGCCCGGCTCCATCTGATGGTTGCCGTCCACGATGTTTTTATACATCTTGGTACGACCGTTCACGTCATCAGACTTAACGGTGAGCATTTCCTGCAGCTTATAGAGCTGAGGT
+
GGCFGGGGGGGGGGGGGGGGGGFGGGGGGGGFGGGGGGGGGGGGGGGGCGGGGGGGGGGGGGGCGGGGGGGGGGGGGGGFDGGGGGGGGGGGGGGGGGGGGGGGGGGGGGGGGGGGGGFGGGFGGGGGGGGGGGGGGGGGGGFFGGGGGGGGGGGGGGFGEDGGGGGGGGGGCCFFBGGDDGFCFFF+=>CFFFBFFDEFDFF@FD5AAAFFEF6FFFFC<=AEFFD>B;;?B?>?B?0?B<<>>):<24:9?140:ABBA99<ABB04<AB56)6<>>:3::(
@M03461:520:000000000-LPCRK:1:1101:12490:2134 2:N:0:CAATCAGG+CAGAACTG
AAACTTTAATAAATCTTTCACGGATTTGCTCCCGTCGGAGTTAGCACAATCCGCTGCCGGGTTTTAACCCGACAGCAGTGACCTGTTTGAGCGAGAATTACTCGTCTTCCAGTTCGATGTTGATACCCAGCGAACGAATCTCTTTCAACAATACGTTGAAGGATTCTGGCATGCCCGGCTCCATCTGATGGTTGCCGTCCACGATGTTTTTATACATCTTGGTACGACCGTTCACGTCATCCGACTTAACGGTGAGCATTTCCTGCATGGATAGCTGCTGAGGG
+
GGGGGGGGGGGGGCGGGGGGGGGGGGGGGGGGGGGGGGGGGGGGGGGGGGGGGGGGGGGGGGGGGGGGGGGGGGGGGGGGGGGGGGGDGGGGGGGGGGGGGGGGGGGGGGGGFGGGGCFGGGGGFG@EFGGGGGGGGGGGGGGGGGGGGGGGGGGGGGGGGGGGGGGGGGGGGGFFFGGCGGFGGFFGFFGFFFFFFFF=9EEFFFFAFFFFEFEFFFCC?FA;CD<;;BFFFF>(,8?B2),8;F?FFF?>?0:(5<?A2<<<AB:<BBB240462>7?D886
@M03461:520:000000000-LPCRK:1:1101:13382:2146 2:N:0:CAATCAGG+CAGAACTG
AAACTTTAATAAATCTTTCACGGATTTGCTCCCGTCGGAGTTAGCACAATCCGCTGCCGGGTTTTAACCCGACAGCAGTGACCTGTTTGAGCGAGAATTACTCGTCTTCCAGTTCGATGTTGATACCCAGCGAACGAATCTCTTTCAACAATACGTTGAAGGATTCTGGCATGCCCGGCTCCATCTGATGGTTGCCGTCCACGATGTTTTTATACATCTTGGTACGACCGTTCACGTCATCAGACTTAACGGTGAGCATTTCCTGCAGGGTGCGATGCTGAGGG
+
GGGGGGGGGGGGGGGGGGGGGGGGGGGGGGGGGGGGGGGGGGGGGGGGGGGGGGGGGGGGGGGGGGGGGGGGGGGGGGGGGGGGGGGGGGGGGGGGGGGGGGGGGGGGGGGGGGGGGGGGGGGGGGGGGFGDGGGGGGGGGGGGGGGGGGGGGGGGGGGGGGGGFGGGGGGGGGGGDGGDGGFGGFF>FF>FFFFFFDFFFFFFFFFAFFFFFFFFFFFFF4=?CF@FFBFFFFFFFFFFFAF<>>AAFF?FFFF::<DB<ADF>FB2<F18?>:B0:<AFB?(
@M03461:520:000000000-LPCRK:1:1101:8451:2151 2:N:0:CAATCAGG+CAGAACTG
AAACTTTAATAAATCTTTCACGGATTTGCTCCCGTCGGAGTTAGCACAATCCGCTGCCGGGTTTTAACCCGACAGCAGTGACCTGTTTGAGCGAGAATTACTCGTCTTCCAGTTCGATGTTGATACCCAGCGAACGAATCTCTTTCAACAATACGTTGAAGGATTCTGGCATGCCCGGCTCCATCTGATGGTTGCCGTCCACGGTGTTTTTATACATCTTGGTACGACCGTTCACGTCATCAGACTTAACGGTTAGCATTTCCTGCAATATTTTAAGCTTAGGA
+
GGGGGGGGGGGGGGGGGGGGGGGEGGGGGGGGGGGGGGGGGGGGGGGGGGGGGGGGEFGFGGGFGGGGGGGGGGGGGFG8FGGGGGGGFGGGGGGGGGGGGGGGGGGGGGGGGGGGFGGGGGGGGGGFGGGGGGGGGGGGGGGGGGGGGGCGGGGGGGGGGC8DGGGFFGGGGGGG5CDDDDFGGFFGFFCFFEDF):A@D3A>F@FFAFFFFC?6@F?<)9ACE2;;>BF?B:<:?BFFB24.2:F<>94>B:(.62:<AF>4)5824)64<<<2)9<)).3)
@M03461:520:000000000-LPCRK:1:1101:23525:2157 2:N:0:CAATCAGG+CAGAACTG
AAACTTTAATAAATCTTTCACGGATTTGCTCCCGTCGGAGTTAGCACAATCCGCTGCCGGGTTTTAACCCGACAGCAGTGACCTGTTTGAGCGAGAATTACTCGTCTTCCAGTTCGATGTTGATACCCAGCGAACGAATCTCTTTCAACAATACGTTGAAGGATTCTGGCATGCCCGGCTCCATCTGATGGTTGCCGTCCACGATGTTTTTATACATCTTGGTACGACCGTTCACGTCATCAGACTTAACGGTGAGCATTTCCTGCATATATCATTGCTGAGGA
+
FDEFGGGGGGGGGGGGGGGGGGEGGGGGGEFGGGGGGGGGEGGGGGGGGGGGGGGGGGGGGGCFGGGGGGGGGGGGFGFGGGGGGGGGGGFGGCG+FFFGGGGGGGGGGFFGEFGGFFGFGGGFGGGGGGGGGGGGGGGGGGGGGFGGG?FF9FFEFGGGGGCFAFGGG?FGGGFGDEGC4?*BD@FDFAFFFFFFF@EF@FE@A?F6AA>AE)787AE53A=9E??963<:13>8?FB<B>????AFFF:>?((,:)5).<AA<B0<B9AAFA9>-<AA<?6)
@M03461:520:000000000-LPCRK:1:1101:9452:2158 2:N:0:CAATCAGG+CAGAACTG
AAACTTTAATAAATCTTTCACGGATTTGCTCCCGTCGGAGTTAGCACAATCCGCTGCCGGGTTTTAACCCGACAGCAGTGACCTGTTTGAGCGAGAATTACTCGTCTTCCAGTTCGATGTTGATACCCAGCGAACGAATCTCTTTCAACAATACGTTGAAGGATTCTGGCATGCCCGGCTCCATCTGATGGTTGCCGTCCACGATGTTTTTATACATCTTGGTACGACCGTTCACGTCATCAGACTTAACGGTGAGCATTTCCTGCAACGGCAACGGCTGAGGG
+
GGCGGGGGGGGGGGGGGGGGGGGGGGGGGGGGGGGGGGGGGGGGGGGGGGGGGGGGGGGGGGGGGGGGGGGGGGGGGGGGGGGGGGGGGGGGGGGGGGGGGGGGGGGGGGGGGGGGGGGGGGGGGGFGGGGGGGGGGGGGGGGGGGGGGGGGGGGGGGGGGGGGGGGGGGGGGGGGFGGGGGFGGFFFFFDFFFFFFFFFFFFFFFFFFFFFFFFFFFEFFFFFFFFFFFF<?FFFFF?FFAFFFFFFFFB9BFFFFDFF>9A<A?:7?FFFB6?;0709?F?(
@M03461:520:000000000-LPCRK:1:1101:13015:2163 2:N:0:CAATCAGG+CAGAACTG
AAACTTTAATAAATCTTTCACGGATTTGCTCCCGTCGGAGTTAGCACAATCCGCTGCCGGGTTTTAACCCGACAGCAGTGACCTGTTTGAGCGAGAATTACTCGTCTTCCAGTTCGATGTTGATACCCAGCGAACGAATCTCTTTCAACAATACGTTGAAGGATTCTGGCATGCCCGGCTCCATCTGATGGTTGCCGTCCACGATGTTTTTATACATCTTGGTACGACCGTTCACGTCATCAGACTTAACGGTGAGCATTTCCTGCAGCGCGTGGTGCTGAGGG
+
GGGGGDFGGGGGGGGGGGGGGGGGGG,CFEGFGGGGGGGGGGGGGGGGGFGGGGGGGGGCECF,FFGGGGDEGGGGGGGGGGGGGGG9EGGGGGGGGGFGFGGGGGGGGGGGGGGGGGGGGDFGGGGGGGGGGGGG>EGGGGGGGFGFGDEFGGGG?FGFFCGGGGAFGCGFGG?EEGC*;DFCGF6FAFGAFBBFDFB=DEE9F@FFF)>FEC6A:FEFFFECF@<>6@DB<B2146?FFAF>?)6AAA66:::30AF<AD2<AF?:040349>:(.)-6::0
@M03461:520:000000000-LPCRK:1:1101:8319:2165 2:N:0:CAATCGGG+CAGAACTG
AAACTTTAATAAATCTTTCACGGATTTGCTCCCGTCGGAGTTAGCACAATCCGCTGCCGGGTTTTAACCCGACAGCAGTGACCTGTTTGAGCGAGAATTACTCGTCTTCCAGTTCGATGTTGATACCCAGCGAACGAATCTCTTTCAACAATACGTTGAAGGATTCTGGCATGCCCGGCTCCATCTGATGGTTGCCGTCCACGATGTTTTTATACATCTTGGTACGACCGTTCACGTCATCAGACTTAACGGTGAGCATTTCCTGCATCTGATTGAGCTGAGGT
+
GGGGGGGGGGGGGGGGGGGGGGGGGGGGGGGGGGGGGGGGGGGGGGGGGGGGGGGGGGGGGGGGGGGGGGGGGGGGGGGGGGGGGGGGGGGGGGGGGGGGGGGGGGGGGGGGGGGGGGGGGGGGGGFGGGFGGGGGGGGGGGGGGGGGGGGGGGGGDGGGGGGGGGGGFGGGGGFGFGDGDCAFGAFDAFFFFFBFFFFFFFD>FFFFFFFFEEEAAFEEFFFFFFDFBFDFFFB:?FFFF<>3?:-:<A?FFFF0:BFFFFFFFB?2<9ADAFFFD>9:7?<(
@M03461:520:000000000-LPCRK:1:1101:24066:2166 2:N:0:CAATCAGG+CAGAACTG
AAACTTTAATAAATCTTTCACGGATTTGCTCCCGTCGGAGTTAGCACAATCCGCTGCCGGGTTTTAACCCGACAGCAGTGACCTGTTTGAGCGAGAATTACTCGTCTTCCAGTTCGATGTTGATACCCAGCGAACGAATCTCTTTCAACAATACGTTGAAGGATTCTGGCATGCCCGGCTCCATCTGATGGTTGCCGTCCACGATGTTTTTATACATCTTGGTACGACCGTTCACGTCATCAGACTTAACGGTGAGCATTTCCTGCAATACTCTCTGCTGAGGG
+
GGGGGGGGGGGGGGGGGGGGGGGGGGGGGGGGGGGGGGGGGGGGGGGGGGGGGGGGGGGGGGGEFGGGGGGGGGGGGGGGGGGGGGGGGGGGGGGGGGGGGGGGGGGGGGGGGGGGGGGGGGGGGGGGGGGGDEGGGGGGGGGGGGFFGGGGGGGGGGGGGGGGGGGGGGGGGFGGFGGDGDFGGFFB6AFFBB9FFFFFFFF@F@;8FFFFCFFFFAEFFFFFF;(36>467()8<BFFFFF))2>DF2?F?:<?FF24A2)6<?BF9>DF>5:D<7<?<62(
@M03461:520:000000000-LPCRK:1:1101:10506:2173 2:N:0:CAATCAGG+CAGAACTG
AAACTTTAATAAATCTTTCACGGATTTGCTCCCGTCGGAGTTAGCACAATCCGCTGCCGGGTTTTAACCCGACAGCAGTGACCTGTTTGAGCGAGAATTACTCGTCTTCCAGTTCGATGTTGATACCCAGCGAACGAATCTCTTTCAACAATACGTTGAAGGATTCTGGCATGCCCGGCTCCATCTGATGGTTGCCGTCCACGATGTTTTTATACATCTTGGTACGACCGTTCACGTCATCAGACTTAACGGTGAGCATTTCCTGCATCTAATACAGCTGAGGC
+
GG?FGGGGGGGGGGGGGGGGGGGGGGGGGGGGGGGGGGGGGGFGGGGGGGGGGGGGGGGGGGGGGGGGGGGGGGGGGGGDGGGGGGGGGGGGGGGGGGGGGFGGGGGGGGGGFGGGGGGGGGGGGGGGGGGGDGGGGGGGFGGGGGCFFGGGGGGGGFFGGGGGGGGGGGGGGGGGFGGGGGFGGFFFFAFAAA9FDFEBFFF@FFAFFFFFEFFFFFEFFAA3C?;@@>@1(,6<?(((6)4)8?DB9<:6?11?F)8B<>A<<>:).64:))68)5,(42:2
@M03461:520:000000000-LPCRK:1:1101:23726:2179 2:N:0:CAATCAGG+CAGAACTG
AAACTTTAATAAATCTTTCACGGATTTGCTCCCGTCGGAGTTAGCACAATCCGCTGCCGGGTTTTAACCCGACAGCAGTGACCTGTTTGAGCGAGAATTACTCGTCTTCCAGTTCGATGTTGATACCCAGCGAACGAATCTCTTTCAACAATACGTTGAAGGATTCTGGCATGCCCGGCTCCATCTGATGGTTGCCGTCCACGATGTTTTTATACATCTTGGTACGACCGTTCACGTCATCAGACTTAACGGTGAGCATTTCCTGCAATTATTTTTGCTGCGGC
+
GF@FA9EF@EFFGFGGFGGGGGDFE@<FGFFGGGGGGCBFFEEEFDGGGFGGGGGGGGE@C@@@FEFGGGCCFFEGGCG8FGGFFEEGFFFGG7CFEGDFGFGEFFGGGGGGFFFGCD=>EFG9>FGGGFGGEGGEEGFGFGGGFGAFFFFECGGCCFFFGGFGGGFCCFCFGGGGDDD7DDAFF697B@7;F5>FD=DF>B?B)=A@6;F)<3<;+;C??FACE?D>9BD612A?:?F<><,38>62<B?>?2(3:23:)6A99?(4)5)4<4<24746),,,
@M03461:520:000000000-LPCRK:1:1101:9454:2196 2:N:0:CAATCAGG+CAGAACTG
AAACTTTAATAAATCTTTCACGGATTTGCTCCCGTCGGAGTTAGCACAATCCGCTGCCGGGTTTTAACCCGACAGCAGTGACCTGTTTGAGCGAGAATTACTCGTCTTCCAGTTCGATGTTGATACCCAGCGAACGAATCTCTTTCAACAATACGTTGAAGGATTCTGGCATGCCCGGCTCCATCTGATGGTTGCCGTCCACGATGTTTTTATACATCTTGGTACGACCGTTCACGTCATCAGACTTAACGGTGAGCATTTCCTGCACAAATAGACGCTGAGGG
+
GG8CEGGGGGGGGGGGGGGGGGECGGFGGGFGFGGGGECGGFFGGGGGGGGGEGGGGGGDGFGDFGGGAFG@FGGGGCGGGGGGGFFGGGGGGEGGCFGGGDCGGGGG;BEDFFGGAEFGGGFGGGGGGGGGGGGGCGGGGCGGGGGFGGFGDGGGGGGAFCFGGGGGGGGGGGGDFGGGGGFGGFF+BACFF>2A>=5>D;DBFF5CFFFFECEFFFEFFFF?<;;914;?FBFFF((8<)<2:?AF>9?>FBB::AF><<<FFF(29,4<<4<<1>1104:B
@M03461:520:000000000-LPCRK:1:1101:8911:2215 2:N:0:CAATCAGG+CAGAACTG
AAACTTTAATAAATCTTTCACGGATTTGCTCCCGTCGGAGTTAGCACAATCCGCTGCCGGGTTTTAACCCGACAGCAGTGACCTGTTTGAGCGAGAATTACTCGTCTTCCAGTTCGATGTTGATACCCAGCGAACGAATCTCTTTCAACAATACGTTGAAGGATTCTGGCATGCCCGGCTCCATCTGATGGTTGCCGTCCACGATGTTTTTATACATCTTGGTACGACCGTTCACGTCATCAGACTTAACGGTGAGCATTTCCTGCAATATGGGAAGCTGAGGG
+
GGGGGGGGGGGGGGGGGGGGGGGGGGGGGGGGGGGGGGGGGGGGGGGGGGGGGGGGGGGGGGG@GGGGGGGGGGGGGGGGGGGGGGGGGGGGGGGGDGGGGGGGGGGGGGGGGGGGGGGGGGGGGGFGGGGGGGGGGGGGGGGGGGGGGGGGGGGGGGGGGGGGGFGGGGGGGGFGFGGGGGFGGA9>AFFFB@>FDFFFFFFFFFFFFFFFFFFFFFFFFF<?EFFFFB;?B?9<B?F:<FFFFFFDAA?F?0-4><?94<F9B??D965<A:?((3:7?F?(
@M03461:520:000000000-LPCRK:1:1101:22096:2244 2:N:0:CAATCAGG+CAGAACTG
AAACTTTAATAAATCTTTCACGGATTTGCTCCCGTCGGAGTTAGCACAATCCGCTGCCGGGTTTTAACCCGACAGCAGTGACCTGTTTGAGCGAGAATTTCTCGTCTTCCAGTTCGATGTTGATACCCAGCGAACGAATCTCTTTCAACAATACGTTGAAGGATTCTGGCATGCCCGGCTCCATCTGATGGTTGCCGTCCACGATGTTTTTATACATCTTGGTACGACCGTTCACGTCATCAGACTTAACGGTGAGCATTTCCTGCATAATTGAAAGCTGAGGA
+
GG@FGGGGGGGGGGGGGGGGGGGECGGGGGGGGGGGGGGGGGGGGGGGGGGGGGGGGGGGGFE@FGGGGGGGGGGGGGGGGGGGGGGGGGGGGGGGCEGGGGGGGGGGGGGGGGGGGGGGGGGGGGGFGGGGGGGGGGGGGGGGGGCAFGGGGGGGGGGFGGGGFFGGGGGGGG6CBGGGGGFGGFFGFFGFFFFFFFFFFEFFFF=6AFFFECCFCCCFFFFFFD;9@BFB?FFFFFF?ABB<?FAFFFFFF??FF>?9<<AAF?19BFFA<<<<>?FF<BB)
@M03461:520:000000000-LPCRK:1:1101:8508:2248 2:N:0:CAATCAGG+CAGAACTG
AAACTTTAATAAATCTTTCACGGATTTGCTCCCGTCGGAGTTAGCACAATCCGCTGCCGGGTTTTAACCCGACAGCAGTGACCTGTTTGAGCGAGAATTACTCGTCTTCCAGTTCGATGTTGATACCCAGCGAACGAATCTCTTTCAACAATACGTTGAAGGATTCTGGCATGCCCGGCTCCATCTGATGGTTGCCGTCCACGATGTTTTTATACATCTTGGTACGACCGTTCACGTCATCAGACTTAACGGTGAGCATTTCCTGCATTATAAAAAGCTGAGGT
+
GGGGGGGGGGGGGGGGGGGGGGGGGGGGGGGGGGGGGGGGGGGGGGGGGGGGGGGGGGGGGGGGGGGGGGGGGGGGGGGGGGGGGGGGGGGGGGGGGGGGGGGGGGGGGGGGGGFEGGGGGGGGGGGGGGGGGGGGGGGGGGGGFFGGGGGGGGGGGGGDFFGGGGGGDFGGGGGGFDGGGGFGGFFGFFGFFFFFFFE=@BDBF;FFFFFFEEEFFFEFFFFFFDD@9FFFFFFFF??BDA????BFF><FFFFFFFFFABA2>B?ADF>DAF2<?BF?<??,
@M03461:520:000000000-LPCRK:1:1101:20055:2265 2:N:0:CAATCAGG+CAGAACTG
CTTTAATAAATCTTTCACGGATTTGCTCCCGTCGGAGTTAGCACAATCCGCCGCCGGGTTTTAACCCGACAGCAGTGACCTGTTTGAGCGAGAATTACTCGTCTTCCAGTTCGATGTTGATACCCAGCGAACGAATCTCTTTCAACAATACGTTGAAGGATTCTGGCATGCCCGGCTCCATCTGATGGTTGCCGTCCACGATGTTTTTATACATCTTGGTACGACCGTTCACGTCATCAGACTTAACGGTGAGCATTTCCTGCATCCTACACCGCTGAGGG
+
FGGGGGGGGGGGGGGGFGGGGGGGGGGGGGGGGGGGGGGGGGGGGGGGGGGCGGGGGGGGGGGGGGGGGGGGGGGGGGGGGGGGGGGGGGGGGGGGGGGGGGGGFGGGGGGGGGGGGGGGGGGGGGGGGGGGGGGGGGGGGGGGGGGFGCFGGGGGGGGGGGGGGGGDFGGGGEGGCDDFFGFFGFFGFFF>FFF>BFFFFFFAAFF35??CAAFEEFF;9C@@>9BB?F:AFFFFBFDFBFBBFF<?F?8???7<46A>9<B?DF?B<BBF:031>2<:(
@M03461:520:000000000-LPCRK:1:1101:7216:2272 2:N:0:CAATCAGG+CAGAACTG
AAACTTTAATAAATCTTTCACGGATTTGCTCCCGTCGGAGTTAGCGCAATCCGCTGCCGGGTTTTAACCCGACAGCAGTGACCTGTTTGAGCGAGAATTACTCGTCTTCCAGTTCGATGTTGATACCCAGCGAACGAATCTCTTTCAACAATACGTTGAAGGATTCTGGCATGCCCGGCTCCATCTGATGGTTGCCGTCCACGATGTTTTTATACATCTTGGTACGACCGTTCACGTCATCAGACTTAACGGTGAGCATTTCCTGCAAGCTATTATGCTGAGGG
+
GGGGGGEGGGGGGGGGGGGGGGEGGGGGGGGGFGGGGGGGGGGGGGGGGGGFGGGGGGGGGEGGGGGGGGGGGGGGGGGGGGGGGGGGGAFFECGGDGGGGGGGGGGFGFGGFGGEDGGGGGGGGGGGGGGGGGGGGGGGGFGGGGGGGGFGGGGGGGFGGGGGGGGGFGGGGGDFBEGGGGAFFCFGFFCBF?9B45?5@EF958FFCF>4??CFFFEFFFF?EDFF;BFF0:422<?FF>22:>AA2<B9:<??0)34:<>2<:?)-()4:))6<DAFABB1
@M03461:520:000000000-LPCRK:1:1101:19455:2279 2:N:0:CAATCAGG+CAGAACTG
CTTTAATAAATCTTTCACGGATTTGCTCCCGTCGGAGTTAGCACAATCCGCTGCCGGGTTTTAACCCGACAGCAGTGACCTGTTTGAGCGAGAATTACTCGTCTTCCAGTTCGATGTTGATACCCAGCGAACGAATCTCTTTCAACAATACGTTGAAGGATTCTGGCATGCCCGGCTCCATCTGATGGTTGCCGTCCACGATGTTTTTATACATCTTGGTACGACCGTTCACGTCATCAGACTTTACGGTGAGCATTTCCTGACATCCGTTTGCTGAGGCC
+
CFGGGGGGFGGGGGGGGFGC+BEFFFFG@FCFGGGDFCFAFFEFGGGGGEEEGGGCCECFCFGFGDGGGGEFGGFGDDFGGFEFGEFEGFCG@CFGGFFEGF:?DFGGGGGFEGG=EDGGGGCEFGDFDGGDGBEF>EFGGFFGGEFD?FGGGG?FFFFFDGGGCFC7C@F69@;CGGGADCFFFFFFFFEB485BBFFEFFDF7+;FFCC57:CE3967;31;;>>23??F?FFFBF>)4>D>)6<:??0(,48<56<<A>A?FFF<FFFF<<2)-(-:(
@M03461:520:000000000-LPCRK:1:1101:17212:2323 2:N:0:CAATCAGG+CAGAACTG
AAACTTTAATAAATCTTTCACGGATTTGCTCCCGTCGGAGTTAGCACAATCCGCTGCCGGGTTTTAACCCGACAGCAGTGACCTGTTTGAGCGAGAATTACTCGTCTTCCAGTTCGATGTTGATACCCAGCGAACGAATCTCTTTCAACAATACGTTGAAGGATTCTGGCATGCCCGGCTCCATCTGATGGTTGCCGTCCACGATGTTTTTATACATCTTGGTACGACCGTTCACGTCATCAGACTTAACGGTGAGCATTTCCTGCAGCCACTTTAGCTGAGGG
+
GGGGGGGGGGGGGGGGGGGGGGE@FGGGGGFGGGGGGGCEGGGGGGGGGGGGGGGGGGGGG@FFGFGGEFGDFCFGGGGGGFGGGFGGGGGGEGGGGFGGGGGGGGGGGGGFFGFECEFGGGGFFG@E?8BEGEGGDGGGGGGGFFFFGGFF9EFGG?FFGGFCADFFCDFGGGGGEEGDGCF7@AADAFCFFEFFFFDFFFF>FF5F15F=E?<A+;7C<FEEC;;>>><:?BA18:??D<4?>):924?>(302:24:BAAAFF17?<?<7<<2<AA2<:?B
@M03461:520:000000000-LPCRK:1:1101:24527:2327 2:N:0:CAATCAGG+CAGAACTG
AAACTTTAATAAATCTTTCACGGATTTGCTCCCGTCGGAGTTAGCACAATCCGCTGCCGGGTTTTAACCCGACAGCAGTGACCTGTTTGAGCGAGAATTACTCGTCTTCCAGTTCGATGTTGATACCCAGCGAACGAATCTCTTTCAACAATACGTTGAAGGATTCTGGCATGCCCGGCTCCATCTGATGGTTGCCGTCCACGATGTTTTTATACATCTTGGTACGACCGTTCACGTCATCAGACTTAACGGTGAGCATTGCCTGCAGCTCAGTTAGCTGAGGG
+
GGEGFGGGGGGGGGGGGGGGGGGGGGGGGDFGFGGGGGGGGGGGGGGGGGGGGGGGGGGGGEGGGGGGGGGGGGGGGGGGGGGGGGGGGGGGDGGGGGGGGGGGGGGGGGGGGGGGGGGGGGGGGGCFGGGGGGGGGGGGGDGGGGGEGGGGGGGG88DFGGCEEFCFFFGGGGFF57DGGGAFGFF>AFGFFFBFA@E>@BBFF7AFAFFAE<?A7AEFC4=CFF<BF6?BFFF08??:AFF7)5AFA<<B6((.425:)-.621:??(44:)6>)45<21((
@M03461:520:000000000-LPCRK:1:1101:6986:2348 2:N:0:CAATCAGG+CAGAACTG
AAACTTTAATAAATCTTTCACGGATTTGCTCCCGTCGGAGTTAGCACAATCCGCTGCCGGGTTTTAACCCAACAGCAGTGACCTGTTTGAGCGAGAATTACTCGTCTTCCAGTTCGATGTTGATACCCAGCGAACGAATCTCTTTCAACAATACGTTGAAGGATTCTGGCATGCCCGGCTCCATCTGATGGTTGCCGTCCACGATGTTTTTATACATCTTGGTACGACCGTTCACGTCATCAGACTTAACGGTGAGCATTTCCTGCAAGTACCATTGCTGAGGC
+
GGGGGGGGGGGGGGGGGGGGGGGGGGGGGGGGGGGGGGGGGGGGGGGGGGGGGGGGGGGGGGGEGGGGGGGGGGGGGGGGGGGGGGGGGGGGGGGGGGGGGGGGGGGGGGGGGGGGGGGGGGGGGGFGGGGGGGGGGGGGGGGGGGGGGGGGGGGGGGGGGGGGGGGGGGGGGGGGFGGGGGFFDCFGFFGFFFFFBFFFFFFFFFFFFFFFFCFFFFFFFFFEFFFFBFFF@@)(.2::9AFFFFFF<<?>1(44>F?A>FF>9>FFFFDB45>A<<BF<1:(
@M03461:520:000000000-LPCRK:1:1101:13500:2397 2:N:0:CAATCAGG+CAGAACTG
AAACTTTAATAAATCTTTCACGGATTTGCTCCCGTCGGAGTTAGCACAATCCGCTGCCGGGTTTTAACCCGACAGCAGTGACCTGTTTGAGCGAGAATTACTCGTCTTCCAGTTCGATGTTGATACCCAGCGAACGAATCTCTTTCAACAATACGTTGAAGGATTCTGGCATGCCCGGCTCCATCTGATGGTTGCCGTCCACGATGTTTTTATACATCTTGGTACGACCGTTCACGTCATCAGACTTAACGGTGAGCATTTCCTGCATAGTTATATGCTGAGGG
+
GGGGGGGGGGGGGFGGGGGGGGGGGGFGGGGGGGGGGGGGGGGGGGGGGGGGGGGGGGGGGGGGGGGGGGGGGGGGGGGGGGGGGGGGGGGGGGGGGFGGGGGGGGGGCGGGFGGGGGGGGGGGGGGGGGGGGGGGGGGGGGGGGGGGGFGGGGGGGGGGGGGGGGGGGGGGGGGFFGGGDGFGGFFGFFGFFEFFFFFFFFFFFFA6@AF=CCCFFFEECFAFEFFFFFFFFFFFBBFFFFFBB:AFDABFFF:1?2)6:AB4>BBFFFF2<)4>224<2:?<
@M03461:520:000000000-LPCRK:1:1101:11656:2398 2:N:0:CAATCAGG+CAGAACTG
AAACTTTAATAAATCTTTCACGGATTTGCTCCCGTCGGAGTTAGCACAATCCGCTGCCGGGTTTTAACCCGACAGCAGTGACCTGTTTGAGCGAGAATTACTCGTCTTCCAGTTCGATGTTGATACCCAGCGAACGAATCTCTTTCAACAATACGTTGAAGGATTCTGGCATGCCCGGCTCCATCTGATGGTTGCCGTCCACGATGTTTTTATACATCTTGGTACGACCGTTCACGTCATCAGACTTAACGGTGAGCATTTCCTGCAGGTTAGTTCGCTGAGGG
+
GGGGGGGGGGGGGGGGGGGGGGGGGGGGGGGGGGGGGGGGGGGGGGGGGGGGGGGGGGGGGGGGGGGGGGGGGGGGGGGGGGGGGGGGGGGGGGGGGGGGGGGGGGGGGGGGGGGGGGGGGGGGGGGGGGGGGGGGGGGGGGGGGGGGGGGGGGGGGGGGGGGGGGGGGGGGGGGGEGGGGGFGGFFGFFGFFFFFFFFFFFFFFFFFFFFFFFFFFFFFF=EFFFFBFFFF??ABFFFFFFFFFFFFAA<9B?<2:FBFF>AAF??BF?BFFF26:>FFFB:?
@M03461:520:000000000-LPCRK:1:1101:22413:2401 2:N:0:CAATCAGG+CAGAACTG
AAACTTTAATAAATCTTTCACGGATTTGCTCCCGTCGGAGTTAGCACAATCCGCTGCCGGGTTTTAACCCGACAGCAGTGACCTGTTTGAGCGAGAATTACTCGTCTTCCAGTTCGATGTTGATACCCAGCGAACGAATCTCTTTCAACAATACGTTGAAGGATTCTGGCATGCCCGGCTCCATCTGATGGTTGCCGTCCACGATGTTTTTATACATCTTGGTACGACCGTTCACGTCATCAGACTTAACGGTGAGCATTTCCTGCAATACGTCTCGCTGAGGT
+
GF@EFGGGGGFGGGGGGGCFEFFGGGCGC<E@CFGGGGEGFCGGGGGGGGGCFGGGGFFFGGGCGGFCDCFGC@FCGGGGGGGGGFGFFGFGGGDGGDEFGGGGGGGC;F?F=EEGGGGGGGGGGGFDGGGEEGGGGGGGEFDGGGGGGED?FGGFGGGGE6DFGGGGG6FGGGGGDCD>>DFGG6FCFFGF>>2?;58@@E>2?;;A@F3A3)<AFF?ECF7).33:0:11:>9?13::9:228?BAF>:98::07>B9444A24<7<4),)((.,3,49:?.
@M03461:520:000000000-LPCRK:1:1101:17165:2444 2:N:0:CAATCAGG+CAGAACTG
AAACTTTAATAAATCTTTCACGGATTTGCTCCCGTCGGAGTTAGCACAATCCGCTGCCGGGTTTTAACCCGACAGCAGTGACCTGTTTGAGCGAGAATTACTCGTCTTCCAGTTCGATGTTGATACCCAGCGAACGAATCTCTTTCAACAATACGTTGAAGGATTCTGGCATGCCCGGCTCCATCTGATGGTTGCCGTCCACGATGTTTTTATACATCTTGGTACGACCGTTCACGTCATCAGACTTAACGGTGAGCATTTCCTGCACAAGAGGCGGCTGAGGG
+
GGGGGGGGGGGGGGGGGGGGGGG@FGGGGGGGGGGGGGGGGGGGGGGGGGGGGGGGGGGGGGGGGGGGGGGGGEGGGGGGGGGGGGGGGGGGGGGGGGGGGGGGGGGGGGGGFGGGGGGGGGGGGGEGGGGGGGGGGGGGGGGGGGGGGGGGGFGGGGGGGGGGGGGGGGGGGGGGFGGDGDFGGFFGFFDFFFFFFFFFFFFBFFFFFF>5?EEFFFFFFFEFEFDF9>???BA?:BFFFB<???BFFFF>0212?BBDFFFFA??FF?6,:042>;1946<(
@M03461:520:000000000-LPCRK:1:1101:12273:2479 2:N:0:CAATCAGG+CAGAACTG
AAACTTTAATAAATCTTTCACGGATTTGCTCCCGTCGGAGTTAGCACAATCCGCTGCCGGGTTTTAACCCGACAGCAGTGACCTGTTTGAGCGAGAATTACTCGTCTTCCAGTTCGATGTTGATACCCAGCGAACGAATCTCTTTCAACAATACGTTGAAGGATTCTGGCATGCCCGGCTCCATCTGATGGTTGCCGTCCACGATGTTTTTATACATCTTGGTACGACCGTTCACGTCATCAGACTTAACGGTGAGCATTTCCTGCAGCCTGATGTGCTGAGGC
+
GGGGGGGGGGGGGGGGGGGGGGGGGGGGGGGGGGGGGGGGGGGGGGGGGGGGGGGGGGGGGGGGGGGGGGGGGGGGGGGGGGGGGGGGGGGGGGGGGGGGGGGGFGGGGGGGGGGGGFGGGGGGGGGGGGGGGGGGGGGGGGGGGGGGGGFFGGGGGGGFGGGGGGFGFFGGGGGGFGGGGGFGGFFGFFGFFFFFFDFFFFFFFFFFFFFFFFFFFFFFFFFFFF;9BFFFFFFF??F?AAD?D>DFFA<>B?BBFA<AFFB9A?<0:<?FFFBA4:AAD??(
@M03461:520:000000000-LPCRK:1:1101:14424:2492 2:N:0:CAATCAGG+CAGAACTG
AAACTTTAATAAATCTTTCACGGATTTGCTCCCGTCGGAGTTAGCACAATCCGCTGCCGGGTTTTAACCCGACAGCAGTGACCTGTTTGAGCGAGAATTACTCGTCTTCCAGTTCGATGTTGATACCCAGCGAACGAATCTCTTTCAACAATACGTTGAAGGATTCTGGCATGCCCGGCTCCATCTGATGGTTGCCGTCCACGATGTTTTTATACATCTTGGTACGACCGTTCACGTCATCAGACTTAACGGTGAGCATTTCCTGCACTAACGACTGCTGAGGG
+
GGGGGGGGGGGGGGGGGGGGGGGGGGGGGGGGGGGGGGGGGGGGGGGGGGGGGGGGGGGGGGGGGGGGGGGGGGGGGGGGGGGGGGGGGGGGGGGGGGGGGGGGFGGGGGGGGGGGGGFGGGGGGGGGGGGGGGGGGGGGGGGGGGGGGGGGGGGGGGGGGGGCDFGGGGGGGGGGFGGGGGFGGFFGFFDFFFFFFFFB@FFFFFFFFFFFFFFFFFFFFFECEF;BFFFFFFB<FFFFAA2<F?FBADFBBBFFF)8AFBF9<:?FA??FF<>?0042-4<,
@M03461:520:000000000-LPCRK:1:1101:11103:2498 2:N:0:CAATCAGG+CAGAACTG
AAACTTTAATAAATCTTTCACGGATTTGCTCCTGTCGGAGTTAGCACAATCCGCTGCCGGGTTTTAACCCGACAGCAGTGACCTGTTTGAGCGAGAATTACTCGTCTTCCAGTTCGATGTTGATACCCAGCGAACAAATCTCTTTCAACAATACGTTGAAGGATTCTGGCATGCCCGGCTCCATCTGATGGTTGCCGTCCACGATGTTTTTATACATCTTGGTACGACCGTTCACGTCATCAGACTTAACGGTGAGCATTTCCTGCACAGGCCTCGGCTGAGGG
+
GGCGGGGGGGGGGGGGGGGGGGGGGGGGGGGGGGGGGGGGGGGGGGGGGGGGGGGGGGGGGGGGGGGGGGGGGGGGGGGGGGGGGGGGGGGGGGGGGGGGGGGGGGGGGGGGFFGGFFGGGGGGGGGGGGGGGGG+DGGGGGGGGGGGGGGGGGGGGFFGGGFFGGGGGGGGGGGGFGGGGGFGGFFGFFGFFFFFFFFFFFFBFFFFFFFFFFECFFFFFFF3?2?FFFFFFFFFFFBFFFFFBFABDF?FFF68?A?FFFFFAF0(6?:BB0:<FFFF?FFF
@M03461:520:000000000-LPCRK:1:1101:16257:2503 2:N:0:CAATCAGG+CAGAACTG
AAACTTTAATAAATCTTTCACGGATTTGCTCCCGTCGGAGTTAGCACAATCCGCTGCCGGGTTTTAACCCGACAGCAGTGACCTGTTTGAGCGAGAATTACTCGTCTTCCAGTTCGATGTTGATACCCAGCGAACGAATCTCTTTCAACAATACGTTGAAGGATTCTGGCATGCCCGGCTCCATCTGATGGTTGCCGTCCACGATGTTTTTATACATCTTGGTACGACCGTTCACGTCATCAGACTTAACGGTGAGCATTTCCTGCATAGGTTTACGCTGAGGA
+
GGGGGGGGGGGGGGGGGGGGGGGGGGGGGGGGGGGGGGGGGGGGGGGGGGGGGGGGGGGGGGGGGGGGGGGGGGGGGGGGGGGGGGGGGGGGGGGGGGGGGGGGGGGGGGGGGGGGGGGGGGGGGGGGGGGGGGGGGGGGGGGGGGGGGGGGGGGGGGGGGGGGGGGGGGGGGGGGFGGGGGFGGFFGFFGFFFFFFFFFFFFFFFFFFFFFFFFFFFFFE6=EFDFFF>?BFFFFFFF0<<DFFFFBBFF>B:?BFFFFDFABA>7AABBBBFFFF?FBB?B)
@M03461:520:000000000-LPCRK:1:1101:10142:2509 2:N:0:CAATCAGG+CAGAACTG
AAACTTTAATAAATCTTTCACGGATTTGCTCCCGTCGGAGTTAGCACAATCCGCTGCCGGGTTTTAACCCGACAGCAGTGACCTGTTTGAGCGAGAATTACTCGTCTTCCAGTTCGATGTTGATACCCAGCGAACGAATCTCTTTCAACAATACGTTGAAGGATTCTGGCATGCCCGGCTCCATCTGATGGTTGCCGTCCACGATGTTTTTATACATCTTGGTACGACCGTTCACGTCATCAGACTTAACGGTTAGCATTTCCTGCACCATGGGAGGCTGAGGG
+
GG@FGGGGGGGGGGGGGGGGGGGGGGGGGGFFGGFGGGGGGGGGGGGGGGGGGGGGGFGGGGG:FGGGGGGEFGGGGGGFGGGGGGFFGFGGGGGGGGGGGFGGFGGGGGGGGGGGGGGGGGGGGGEFGGGGGGGGGGGGFFGGGGGGGGGGDGGFFG6@FCCFGGGGFFGGGGEGDGGGGGFGGFFCFFFFFEDFF>>9(7?9A<;7AFA:5C?FFF7EEFE)?@?FF>;?<?<380:<AF?2:2A>AD?6((48A4)6:AFB<?:B0,8<((,49?:?26:?
@M03461:520:000000000-LPCRK:1:1101:23670:2523 2:N:0:CAATCAGG+CAGAACTG
AAACTTTAATAAATCTTTCACGGATTTGCTCCCGTCGGAGTTAGCACAATCCGCTGCCGGGTTTTAACCCGACAGCAGTGACCTGTTTGAGCGAGAATTACTCGTCTTCCAGTTCGATGTTGATACCCAGCGAACGAATCTCTTTCAACAATACGTTGAAGGATTCTGGCATGCCCGGCTCCATCTGATGGTTGCCGTCCACGATGTTTTTATACATCTTGGTACGACCGTTCACGTCATCAGACTTAACGGTGAGCATTTCCTGCAAATTATGAAGCTGAGGG
+
GFCFGFCGFFFEDFGGGFGGGGG@:FGGGFGGGGFGGDGGBCGFFGGGGGGGGGGDGGGGGEGDFCFFGGGDFGDGGGFCFGGGGGGGGGFGECECCFCGGEEGFFFGGGGDFFGEGFGGGDGEGGGGGGGGDEGEGGDG8DGGGGGGGDF=CFGDGFGGG8FC9CCGGG6EGGGGBGGC>DFGGFAC>C>9FFFFFDBBDFE=A;)3@A:AE?EA6A36?6;6<8;@997124<?7???AA>2::<2<>(48:1(577<<AA9<?BF2<92<)646?>??1:(
@M03461:520:000000000-LPCRK:1:1101:24140:2589 2:N:0:CAATCAGG+CAGAACTG
AAACTTTAATAAATCTTTCACGGATTTGCTCCCGTCGGAGTTAGCACAATCCGCTGCCGGGTTTTAACCCGACAGCAGTGACCTGTTTGAGCGAGAATTACTCGTCTTCCAGTTCGATGTTGATACCCAGCGAACGAATCTCTTTCAACAATACGTTGAAGGATTCTGGCATGCCCGGCTCCATCTGATGGTTGCCGTCCACGATGTTTTTATACATCTTGGTACGACCGTTCACGTCATCAGACTTAACGGTGAGCATTTCCTGCTAGTTTTTTTGCTGAGGAG
+
GGGGGGGGGGFGGGGGGGGGGCFFGGGGGGGGGGGGGGGGGGGGGGGGGGGGGGGGGGGGGGGCGGGGGGGGGGDGGGGFGGGGGGGGGGGGGGGDGCFGGGFGGGGGGGGGGGGGFFGGGGGGGGEGGGGGGGGGGGGGGGFGGGGGGGGGGGGGGGGGGGGGCF7CFGGGGGGFGFGGGGFFGGFFGCFFF>FFE>@BFFD?DFDFFAFFFFFC@CFEFFFEFDFFFF?0<FF::63:<9<<?:4>AA(14(,.2<.)54:9AB(6<5A29?>1(5-4)4?)(
@M03461:520:000000000-LPCRK:1:1101:15255:2592 2:N:0:CAATCAGG+CAGAACTG
AAACTTTAATAAATCTTTCACGGATTTGCTCCCGTCGGAGTTAGCACAATCCGCTGCCGGGTTTTAACCCGACAGCAGTGACCTGTTTGAGCGAGAATTACTCGTCTTCCAGTTCGATGTTGATACCCAGCGAACGAATCTCTTTCAACAATACGTTGAAGGATTCTGGCATGCCCGGCTCCATCTGATGGTTGCCGTCCACGATGTTTTTATACATCTTGGTACGACCGTTCACGTCATCAGACTTAACGGTGAGCATTTCCTGCAAAAATTCGAGCTGAGGG
+
GGGGGGGGGGGGGGGGGGGGGGGGGGGGGGGGGGGGGGGGGGGGGGGGGGGGGGGGGGGFGFG@GGGGGGGGGGGGGGGGGGGGGGGGGGGGGGGGGGGGGGGGGGGGGGGGGGGGGGGGGGGGGGGGGGGGGGGGGGGGGGGGGGGGGGGGGGGGGGGGGGGGGGGGGGGGGGGGFGGGGGFGGFFF>FGFFFFFFFFFFEFFFFFFFFFFFFFFFFF?EFFFFFFFB@F:?FFFF??:<<<??FFFFFFF<<F??A?AAD<<<0?AA???2284?06:>B6(
@M03461:520:000000000-LPCRK:1:1101:24407:2599 2:N:0:CAATCAGG+CAGAACTG
AAACTTTAATAAATCTTTCACGGATTTGCTCCCGTCGGAGTTAGCACAATCCGCTGCCGGGTTTTAACCCGACAGCAGTGACCTGTTTGAGCGAGAATTACTCGTCTTCCAGTTCGATGTTGATACCCAGCGAACGAATCTCTTTCAACAATACGTTGAAGGATTCTGGCATGCCCGGCTCCATCTGATGGTTGCCGTCCACGATGTTTTTATACATCTTGGTACGACCGTTCACGTCATCAGACTTAACGGTGAGCATTTCCTGCATCACTAACGGCTGAGGG
+
GGGGGGGGGGGGGGGGGGGGGGGGGGGGGGGGGGGGGGGGGGGGGGGGGGGGGGGGGGGGGGGEGGGGGGGGGGGGGGGGGGGGGGGGGGGGGGGEGGGGGGGGGGGGGGGGGGGGGGGGGGGGGGFCFGGGGGGDGGGGGGGGGGGGGGGGGGGGGGGGGG69CCEFDGGCFGFGFGGGGGFGGFFGFFGFFF9FBDFBFBEFFFFF7AFFFFFFF69CEAEFF;@369D:?:<6?FBFFFD<2><2AAF08B?FBFFF<):24:<AD?FAA?(8>6;2,:0(
@M03461:520:000000000-LPCRK:1:1101:19756:2616 2:N:0:CAATCAGG+CAGAACTG
CTTTAATAAATCTTTCACGGATTTGCTCCCGTCGGAGTTAGCACAATCCGCTGCCGGGTTTTAACCCGACAGCAGTGACCTGTTTGAGCGAGAATTACTCGTCTTCCAGTTCGATGTTGATACCCAGCGAACGAATCTCTTTCAACAATACGTTGAAGGATTCTGGCATGCCCGGCTCCATCTGATGGTTGCCGTCCACGATGTTTTTATACATCTTGGTACGACCGTTCACGTCATCAGACTTAACGGTGAGCATTTCCTGCAGATGCTGACGCTGAGGG
+
FGGGGGGGGGGGGGGGGGGGFGGGGGGGGGGGGGGGGGGGGGGGGGGGGGGGGGGGGGGGGGGGGGGGGGGGGGGGGGGGGGGGGGGGGGDGGGFGGGGGGGGGGGGGGGGGGGGGGGGFFGGFGGGGGGGGGGGGGGGGGGGGGGGGGGGGGGGGGGGGGGGGGGGGGGGGGFEGGDGFGGFFGFFGFFFFFFFFFFFAFFFFAFFFFFFFF6AEEFFEFFFFFBFF??BFFFFFFFBFFFFAABF:;BFFBBFFFFFFF<:0:>BDFFDBB???BB?<:
@M03461:520:000000000-LPCRK:1:1101:24096:2644 2:N:0:CAATCAGG+CAGAACTG
AAACTTTAATAAATCTTTCACGGATTTGCTCCCGTCGGAGTTAGCACAATCCGCTGCCGGGTTTTAACCCGACAGCAGTGACCTGTTTGAGCGAGAATTACTCGTCTTCCAGTTCGATGTTGATACCCAGCGAACGAATCTCTTTCAACAATACGTTGAAGGATTCTGGCATGCCCGGCTCCATCTGATGGTTGCCGTCCACGATGTTTTTATACATCTTGGTACGACCGTTCACGTCATCAGACTTAACGGTAGCATTTCCTGCACGGCTCCTAGCTGAGGGG
+
GGGGGGGGGGGGG@FFGGGGGGGGGGGGGGGGGGGGGGGGGGGGGGGGGGGGGGGDGGGDGGGEGGGGGGGGGGGGGGGGGGGGGGGGGGGGGGGGGFGGGGFGGGGGGFGGFFGDGFEGGGGGGFFGGGGGGGGGGGGGGGGGGGGGGGGGDGGGFGGGGFGGGFGGGGGGGG6@AEGGCDFGGCFD@FGFFEBFF@BBFEBFF@A=FFFFFC<:@=?EFFFC3(((69@:<74:12??D<<DD:A<A>?9:<?B<2<A<AA9::2:(1034?2)4>A2?F06
@M03461:520:000000000-LPCRK:1:1101:24849:2661 2:N:0:CAATCAGG+CAGAACTG
AAACTTTAATAAATCTTTCACGGATTTGCTCCCGTCGGAGTTAGCACAATCCGCTGCCGGGTTTTAACCCGACAGCAGTGACCTGTTTGAGCGAGAATTACTCGTCTTCCAGTTCGATGTTGATACCCAGCGAACGAATCTCTTTCAACAATACGTTGAAGGATTCTGGCATGCCCGGCTCCATCTGATGGTTGCCGTCCACGATGTTTTTATACATCTTGGTACGACCGTTCACGTCATCAGACTTAACGGTGAGCATTTCCTGCAAGATATATCGCTGAGGG
+
GGGGGGGGGGGGGGGGGGGGGGGGGGGGDGGGGGGGGGGGGGGGGGGGGGGGGGGGGGGGGGGGGGGGGGGGGGGGGGGGGGFGGGGGGGGGGGGGGGGGGGEGGGGFGFGFFGGEGGGGGGGGGGGGGGGGGGGGGGGGGGGGGGGFGGGGFGGGGGGGGGGGGGGGGGGGGGGGDEGCDGFGGFFGFFCFFFFFFDBF?B?B428@7AFFFFCF@FE5<A<7?0(39@;617>62?1?997<BFFFBF6(4??:?BFA><<AF:04>?24A>493:1:6:2,
@M03461:520:000000000-LPCRK:1:1101:21822:2667 2:N:0:CAATCAGG+CAGAACTG
AAACTTTAATAAATCTTTCACGGATTTGCTCCCGTCGGAGTTAGCACAATCCGCTGCCGGGTTTTAACCCGACAGCAGTGACCTGTTTGAGCGAGAATTACTCGTCTTCCAGTTCGATGTTGATACCCAGCGAACGAATCTCTTTCAACAATACGTTGAAGGATTCTGGCATGCCCGGCTCCATCTGATGGTTGCCGTCCACGATGTTTTTATACATCTTGGTACGACCGTTCACGTCATCAGACTTAACGGTTAGCATTTCCTGCAATTCTGCTGGCTGCGGG
+
GGAFGGGGGGGGGGGGGGGGGGGE@FGGGFCFFGGGGGGGGGGGGGGGDGGGGGGGGGGGGGG@GGGGGGGGGGGGGGGGGGGGGGGGGGGGGGGDGGGGGGGGGGGGGGGGGFFGGGGGGFGGGGGGFGGGGGGGGGGGGGGGGGGGGGGGGCFGGC?DGFGFGFFFGGGGFGGGEGD4CC>GFFF7=BCAFFFFEFBFFFF=>;FFCFF4CEF=A76?<==467@FF>1:3(-8BF?FA>?7226<4.-(-(-1:4ABA<<46:?7<2<<FFF:?:1:(3((
@M03461:520:000000000-LPCRK:1:1101:23274:2693 2:N:0:CAATCAGG+CAGAACTG
AAACTTTAATAAATCTTTCACGGATTTGCTCCCGTCGGAGTTAGCACAATCCGCTGCCGGGTTTTAACCCGACAGCAGTGACCTGTTTGAGCGAGAATTACTCGTCTTCCAGTTCGATGTTGATACCCAGCGAACGAATCTCTTTCAACAATACGTTGAAGGATTCTGGCATGCCCGGCTCCATCTGATGGTTGCCGTCCACGATGTTTTTATACATCTTGGTACGACCGTTAAGTCTGTTTCCTCAGTCGCTGACAAGTCCACGGATCGGGGATCCGGTTACC
+
GGGGGGGGGGGGGGGGGGGGGGGGGGGGGGGGGGGGGGGGGGGGGGGGGGGGGGGGGGGGGGGEGGGGGGGGGGGGFGGGGGGGGGGGGGGGGGGGGGGGGGGGGGGGGGGGGGGGGGGGGGGGGGGGGGGGGGGGGGGGFGGGGGGGGGGGGGGGGGGGGGGGGGGGGGGGGGGGFGGGGGFDGFFDFFGFFFFFFFFFFFFFFFF@FFFFF?C6AFFFFFFEFFFFFFF:?2>FF<2<DFFFFFA7<63>B:0:7<<AADF>?F9(4:B3>((234>B>::)
@M03461:520:000000000-LPCRK:1:1101:20174:2704 2:N:0:CAATCAGG+CAGAACTG
CTTTAATAAATCTTTCACGGATTTGCTCCCGTCGGAGTTAGCACAATCCGCTGCCGGGTTTTAACCCGACAGCAGTGACCTGTTTGAGCGAGAATTACTCGTCTTCCAGTTCGATGTTGATACCCAGCGAACGAATCTCTTTCAACAATACGTTGAGGGATTCTGGCATGCCCGGCTCCATCTGATGGTTGCCGTCCACGATGTTTTTATACATCTTGGTACGACCGTTCACGTCATCAGACTTAACGGTGAGCATTTCCTGCACCCATACACGCTGAGGG
+
FGGGGGGGGGGGGGGGGGGGGGGGGGGGGGGGGGGGGGGGGGGGGGGGGGGGGGGGGGGG@GGGGGGGGGGGGGGGGGGGGGFGGGGGGGGGGGFGGGGGGGGGDFGGGGGGGGGGGGGGGGGDFGGGGGGGGGGGGGGGGGGGGGGGGGGGGFGGGGGGGGGGGGGGGGGGGFGGGGGFGGFFCFFGFFFFFFFFFFEEFFFFFFFFFE3<FFFEFFFEFFDFFFFBB:BFFFFFFFFBBFFBFFFFFFFFFFFFF2)<<>FBFFB?FBF?B?60:6?((
@M03461:520:000000000-LPCRK:1:1101:12683:2732 2:N:0:CAATCAGG+CAGAACTG
AAACTTTAATAAATCTTTCACGGATTTGCTCCCGTCGGAGTTAGCACAATCCGCTGCCGGGTTTTAACCCGACAGCAGTGACCTGTTTGAGCGAGAATTACTCGTCTTCCAGTTCGATGTTGATACCCAGCGAACGAATCTCTTTCAACAATACGTTGAAGGATTCTGGCATGCCCGGCTCCATCTGATGGTTGCCGTCCACGATGTTTTTATACATCTTGGTACGACCGTTCACGTCATCAGACTTAACGGTGAGCATTTCCTGCATGTTTTAACGCTGAGGC
+
GGGGGGGGGGGGGGGGGGGGGGGGGGGGGGGGGGGGGGGGGGGGGGGGGGGGGGGGGGGGGGGDGGGGGGEGGGGGGGGGGGGGGGGGGGGGGGGGGDGGGGGGGGGGFGGGFGGGGDGGGGGGGGGGGGGGGGGGGGGGGGGGGGGGGGFFGFGGGGGGGGGGGGGG7EFGFG@FBEGGGGFGGFFDFFFFFFFFFFEFFFFFF<A7@FFFFFFFFFFE<4=EFF?B>BFFFFB?FF?(69?<?2>AFFF6?BFFFFFAAFFFFF?DF9ABF<?<(43?908(
@M03461:520:000000000-LPCRK:1:1101:19160:2737 2:N:0:CAATCAGG+CAGAACTG
CTTTAATAAATCTTTCACGGATTTGCTCCCGTCGGAGTTAGCACAATCCGCTGCCGGGTTTTAACCCGACAGCAGTGACCTGTTTGAGCGAGAATTACTCGTCTTCCAGTTCGATGTTGATACCCAGCGAACGAATCTCTTTCAACAATACGTTGAAGGATTCTGGCATGCCCGGCTCCATCTGATGGTTGCCGTCCACGATGTTTTTATACATCTTGGTACGACCGTTCACGTCATCAGACTTAACGGTGAGCATTTCCTGCATGTTCGCAAGCTGAGGC
+
FGGGGGGGGGGGGGGGGGGGGGGGGGGGGG+EGGGGGGGGGGGGGGGGGGGGGGGGGGGGDGGGGGGGGGGGGGGGGGGGGGGGGGGGGGGGGGGGGGGGGGGGGGGGGGGGGGGGGGGGGGGGGGGGGGGGGGGGGGGGGGGGGGGGGGGGGFGGFGGGGGGGGGGGGGGGGFGGGGG>FGFF7BFFFFFFFFFFFFFFFFDAFFFFFFFFFFFFFFA<EEDFFF@28?FF:F??FA<>2054<AF?BF???>BD<<<<D<??FBF>A:;:61<:?DF0(
@M03461:520:000000000-LPCRK:1:1101:14250:2742 2:N:0:CAATCAGG+CAGAACTG
AAACTTTAATAAATCTTTCACGGATTTGCTCCCGTCGGAGTTAGCACAATCCGCTGCCGGGTTTTAACCCGACAGCAGTGACCTGTTTGAGCGAGAATTACTCGTCTTCCAGTTCGATGTTGATACCCAGCGAACGAATCTCTTTCAACAATACGTTGAAGGATTCTGGCATGCCCGGCTCCATCTGATGGTTGCCGTCCACGATGTTTTTATACATCTTGGTACGACCGTTCACGTCATCAGACTTAACGGTGCGCATTTCCTGCAACCCCAACTTCTGAGGC
+
GGGGGGGGFGFGFDGGGGGFGGGGCGGGGGEGGFGGGGGGGGGGGGGGGGGGGGGEGGGGGFGGGGGGGGGGGGEGGEFFFGGGGG9FGGGGGGGGDGGFGGGGGGGGGGGGGGGGGGFGGGGGGF=EDFGD@CGGGGGGGGGG9EGFGEFCFGFG??FAFCGGGGGGGGGGGGGGEEDDGGFFF8BGFFGFFFDFFFB=@FFFFDFAAAFAFF?:3@?C547??@169:?0479:?B?<D><?7?92466;1(((314:)6<A>:(53:B?FF:2))..4412
@M03461:520:000000000-LPCRK:1:1101:16626:2770 2:N:0:CAATCAGG+CAGAACTG
AAACTTTAATAAATCTTTCACGGATTTGCTCCCGTCGGAGTTAGCACAATCCGCTGCCGGGTTTTAACCCGACAGCAGTGACCTGTTTGAGCGAGAATTACTCGTCTTCCAGTTCGATGTTGATACCCAGCGAACGAATCTCTTTCAACAATACGTTGAAGGATTCTGGCATGCCCGGCTCCATCTGATGGTTGCCGTCCACGATGTTTTTATACATCTTGGTACGACCGTTCACGTCATCAGACTTAACGGTGAGCATTTCCTGCACGAGCAATTGCTGATGG
+
GGGGGGGGGGGGGGGGGGGGGGGEGGGGGGGGGGGGGGGGGGGGGGGGGGGGGGGGGGGGGGGGGGGGGGGGGGGGGGGGGGGGGGGGGGGGGGGGGGGGGGGGGGGGGGGGFGGGGGGGGGGGFGGGGGGGGGGGGGGGGGGGGGGGGGGGGGGGGGGGGGGGGGGGGGGGGGGGFGGGGGFGGFFGFFFFFFFFEDFFFFF=;DAFFFFFFFFFFFFFFFFFFFDFFFFFFFFF?<BFFF>2:DFFFBF>FB??FA<AAF<AFF70804>FFAF))6A).64
@M03461:520:000000000-LPCRK:1:1101:17849:2772 2:N:0:CAATCAGG+CAGAACTG
AAACTTTAATAAATCTTTCACGGATTTGCTCCCGTCGGAGTTAGCACAATCCGCTGCCGGGTTTTAACCCGACAGCAGTGACCTGTTTGAGCGAGAATTACTCGTCTTCCAGTTCGATGTTGATACCCAGCGAACGAATCTCTTTCAACAATACGTTGAAGGATTCTGTCATGCTCGGCTCCATCTGATGGGTGCCGTCCACGATGTTTTTATACATCTTGGTACGACCGTTCACGTTATCAGACTTAACGGTGAGCATTTCCTGCTATGTGTCCCGCCTATGG
+
DGDEGGGAFGFEEFCFEEEGFFG:F@FFE<F,C@EGG:CFFFGGGFAF@F8FCF:FDGGGGFEFDEC<?EGEBE=@EFBAE<?EFFGD,ABFGEDGGGCGGD9=FCF=D<?E=?@B8=FED>FGFE4=D8E@@CBBEEEEFDEDDFFGGDF8F?F<C68,@88@E77,3@=EEG,59*9;CGFGG8+=B6**337FFD;2@B62?-AF7A35?5);=F3?9=;47;1;6:?D;?B(((.(.:)425>)6A(4<0((..<>6)..5(()6)6).))54;(((-.)
@M03461:520:000000000-LPCRK:1:1101:8095:2810 2:N:0:CAATCAGG+CAGAACTG
AAACTTTAATAAATCTTTCACGGATTTGCTCCCGTCGGAGTTAGCACAATCCGCTGCCGGGTTTTAACCCGACAGCAGTGACCTGTTTGAGCGAGAATTACTCGTCTTCCAGTTCGATGTTGATACCCAGCGAACGAATCTCTTTCAACAATACGTTGAAGGATTCTGGCATGCCCGGCTCCATCTGATGGTTGCCGTCCACGATGTTTTTATACATCTTGGTACGACCGTTCACGTCATCAGACTTAACGGTGAGCATTTCCTGCAACTTCAGCTGCTGAGGT
+
GGGGGGGGGGGGGGGGGGGGGGGGGGGGGGGGGGGGGGGGGGGGGGGGGGGGGGGGGGGGGGGGGGGGGGGGGGGGGGGCGGGGGGGGGGGGGGGGGGGGGGGGGGGGGGGGGGGGFGGGGGGGGGGFGGGGGGGGGGGGGGGGGGGFFGFGGGGGGGGGGGGGFGGGGGGGGGGGFGG>DDFGGFFGFFGFFFDFDDFFFFF>FFFC@AFFE?EFFCEC?FFFFFFFFFFFFFFFFFBFB<?<?FA>FBFFFF?6?FFF<94<B?BFBBBDFB4<:BBD>BB.
@M03461:520:000000000-LPCRK:1:1101:7216:2823 2:N:0:CAATCAGG+CAGAACTG
AAACTTTAATAAATCTTTCACGGATTTGCTCCCGTCGGAGTTAGCACAATCCGCTGCCGGGTTTTAACCCGACAGCAGTGACCTGTTTGAGCGTGAATTACTCGTCTTCCAGTTCGATGTTGATACCCAGCGAACGATTCTCTTTCAACAATACGTTGAAGGATTCTGGCATGCCCGGCTCCATCTGATGGTTGCCGTCCACGATGTTTTTATACATCTTGGTACGACCGTTCACGTCATCAGACTTAACGGTGAGCATTTCCTGCACCCATGGTCGCTGAGGC
+
GGGGGGGGGGGGGGGGGGGGGGFGGGGGGGGFGGGGGGGGGGGGGGGGGGGGGGGGGGGGGGGDGGGGGGGGGGGGGGGGGGGGGGGGGGGGGGGGGGGGGGGGGGGGGGGGGGGGGGGGGGGGGGFGGGGGGGGGGGGGGGGGGGGGGGFGGGGGGGGGGGFFGGGGFGGGGGGGFGDCDGFGGFFGFFGFFFFFEFFFFFD@FFFFFFFFFFEFFFFF);AEFFFFBFFFFFAFFFFFFF?FFFFFAFFFFFF?FF?FADFAFFF?::??FFFF>FBFBF?(
@M03461:520:000000000-LPCRK:1:1101:19143:2841 2:N:0:CAATCAGG+CAGAACTG
CTTTAATAAATCTTTCACGGATTTGCTCCCGTCGGAGTTAGCACAATCCGCTGCCGGGTTTCAACCCGACAGCAGTGACCTGTTTGAGCGAGAATTACTCGTCTTCCAGTTCGATGTTGATACCCAGCGAACGAATCTCTTTCAACAATACGTTGAAGGATTCTGGCATGCCCGGCTCCATCTGATGGTTGCCGTCCACGATGTTTTTATACATCTTGGTACGACCGTTCACGTCATCAGACTTAACGGTGAGCATTTCCTGCATTTCACGAGGCTGAGGC
+
GGGGGGGGGGGGFGGGGGGG+CFFFGGA@FEGGGGGCGGGGFGGFGGFFGGGGGFGGGGG@9FEFGGDGGGGGGGGGGGGCGGGGFG<FG7FGGGGGAFGGGGGGGGGGGGGG8;EFFGGGGG8E9BFGGGGEEGGE=FGGGGFGGGGGGGGGGCEGG?FGF?FF9EFGGGFGFGGGDG>FGF@CCA*9127*?@D@@FE2?=A:AFA:?CCFFFFFFFFCE60(622<08A:?0612-572:<B5<?>??:0:8>A)4:)-2().:><-129(-.((8((
@M03461:520:000000000-LPCRK:1:1101:22171:2846 2:N:0:CAATCAGG+CAGAACTG
AAACTTTAATAAATCTTTCACGGATTTGCTCCCGTCGGAGTTAGCACAATCCGCTGCCGGGTTTTAACCCGACAGCAGTGACCTGTTTGAGCGAGAATTACTCGTCTTCCAGTTCGATGTTGATACCCAGCGAACGAATCTCTTTCAACAATACGTTGAAGGATTCTGGCATGCCCGGCTCCATCTGATGGTTGCCGTCCACGATGTTTTTATACATCTTGGTACGACCGTTCACGTCATCAGACTTAACGTGAGCATTTCCTGCAACATTATCAGCTGAGGAT
+
GGFGGGGGGGGGGGGGGGGGGGGGGGGGGGGGGGGGGGGGGGGGGGGGGGGGGGGGGGGGGEGCFGGGGGGGGGGGGGGGGGGGGGGGGGGGGGGGGGGGGGGGGGGGGGGGGGGGGGGGGGGGGGGGGGGGGGGGGGGGGGGGGGGGGGGGGGGGGGGGGGGGGGGGGGGFGGGGFGGDGGFGGFF7BFGFFFFFFFFFFFFFF@FFFFFAC<CFFAECFFEE?;;B>@FB7?BBFF?BF9?F>>>9<<B?0:??AFF>A<DF(4<?<?AB<>AAFAFFBF?,
@M03461:520:000000000-LPCRK:1:1101:19324:2855 2:N:0:CAATCAGG+CAGAACTG
CTTTAATAAATCTTTCACGGATTTGCTCCCGTCGGAGTTAGCACAATCCGCTGCCGGGTTTTAACCCGACAGCAGTGACCTGTTTGAGCGAGAATTACTCGTCTTCCAGTTCGATGTTGATACCCAGCGAACGAATCTCTTTCAACAATACGTTGAAGGATTCTGGCATGCCCGGCTCCATCTGATGGTTGCCGTCCACGATGTTTTTATACATCTTGGTACGACCGTTCACGTCATCAGACTTAACGGTGAGCATTTCCTGCAAATATCGGCGCTGAGGA
+
FGGGGGGGGGGGGGGGGGGGGGGGFGGGGGGGGGGGGGGGGGGGGGGGGGGGGGGGGGGGGGGGGGGGGGGGGGGGGGGGGGGGGGGGGGGGGGGGGGGGGGGGGGGGGGGGGGGGGGGGGGGGGGGGGGGGGGGGGGGGGGGGGGGGGGGGGGGGGGGGGGGDFGGGGGGFGFGGGGGFGGFFGFFGFFEFFDFFFFFEFFFFFFFFFFFEFFFFCCFFFF??BFFFFFBFFF6?FFA<4:?FFFFFFFFFFFF?<<DBDA:7)6<><)(-67>669?0)
@M03461:520:000000000-LPCRK:1:1101:22230:2880 2:N:0:CAATCAGG+CAGAACTG
AAACTTTAATAAATCTTTCACGGATTTGCTCCCGTCGGAGTTAGCACAATCCGCTGCCGGGTTTTAACCCGACAGCAGTGACCTGTTTGAGCGAGAATTACTCGTCTTCCAGTTCGATGTTGATACCCAGCGAACGAATCTCTTTCAACAATACGTTGAAGGATTCTGGCATGCCCGGCTCCATCTGATGGTTGCCGTCCACGATGTTTTTATACATCTTGGTACGACCGTTCACGTCATCAGACTTAACGGTGAGCATTTCCTGCAAATAAAACCGCTGAGGG
+
GGDGGGGGGGGGGGGGGGGGGGGGGGGGGGGGGGGGGGGGGFGGGGGGGGGGGGGGGGGGGGGDGGGGFGGGGGGGGGGFGGGGGGGGGGGGGGGGGGGGGGGGGGGGGGGGFGGGGGGGGGGGGGFGGGGGGGGGGGGGGGGGGGGGGGGGGGGGGGFCGGGGGGGGGGGGFGEGFGGGGGFGGFF9FFGBFFFFFFF@@FFFFFF+;FAFFEEFFFE3CFE3?FFFFFFB<79:2:?FF),87?A>AF:6?FF??ABFAA2:201<AFAAA><?>F090:?(
@M03461:520:000000000-LPCRK:1:1101:6614:2929 2:N:0:CAATCAGG+CAGAACTG
AAACTTTAATAAATCTTTCACGGATTTGCTCCCGTCGGAGTTAGCACAATCCGCTGCCGGGTTTTAACCCGACAGCAGTGACCTGTTTGAGCGAGAATTACTCGTCTTCCAGTTCGATGTTGATACCCAGCGAACGAATCTCTTTCAACAATACGTTGAAGGATTCTGGCATGCCCGGCTCCATCTGATGGTTGCCATCCACGATGTTTTTATACATCTTGGTACGACCGTTCACGTCATCAGACTTAACGGTGAGCATTTCCTGCACAGGTGTCCGCTGAGGG
+
GGGGGGGGGGGGGGGGGGGGGGGGGGGGGGGGGGGGGGGGGGGGGGGGGGGGGGGGGGGGGGGGGGGGGGGGGGGGGGGGGGGGGGGGGGGGGGGGGGGGGGGGGGGGGGGGGGGGGGGGGGGGGGGGGGGGGGGGGGGGGGGGGGGGGGGGGGGGGGGGGGGGGGGGGGGFFFFG>EGC4DFGGFFGF>FFF>BFFEFDFF>=FFFFFF:FEC?FFFECEFFFFFFBFFFFFFF:BFB0)).2:BDFAFBFF681:7BFAD<:<?<?BFFA77:A6909204-
@M03461:520:000000000-LPCRK:1:1101:21116:2933 2:N:0:CAATCAGG+CAGAACTG
CTTTAATAAATCTTTCACGGATTTGCTCCCGTCGGAGTTAGCACAATCCGCTGCCGGGTTTTAACCCGACAGCAGTGACCTGTTTGAGCGAGAATTACTCGTCTTCCAGTTCGATGTTGATACCCAGCGAACGAATCTCTTTCAACAATACGTTGAAGGATTCTGGCATGCCCGGCTCCATCTGATGGTTGCCGTCCACGATGTTTTTATACATCTTGGTACGACCGTTCACGTCATCCGACTTAACGGTGAGCATTTCCTGCACAAGTGTTAGCTGAGGT
+
GGFGAFFEEFFGGGGGGGGG@@FCGGDGFGGFGFGGEGGFFGFGGGFGGGGGGGGEFGF@C@FGGGGGGGGEGGCFDFGGGGFFFFFGGGDGECGGGGGGGDFGGGGGGFEFCADFFGEGGGGGGFGGGGGGGG6FGCGGFFGGGGGFGGGGGFG?FG?EDGFGFGFGGGGGGF5C7CD4CF:BGFFG9C4=F?@FF@E4>??AAAFFFFFEC=F?C?6ACC16;@@?:7291:B?1A)-:9>:2)4:0-8<30)..):AADF(4.8:))6<A4549)4(,
@M03461:520:000000000-LPCRK:1:1101:14875:2967 2:N:0:CAATCAGG+CAGAACTG
AAACTTTAATAAATCTTTCACGGATTTGCTCCCGTCGGAGTTAGCACAATCCGCTGCCGGGTTTTAACCCGACAGCAGTGACCTGTTTGAGCGAGAATTACTCGTCTTCCAGTTCGATGTTGATACCCAGCGAACGAATCTCTTTCAACAATACGTTGAAGGATTCTGGCATGCCCGGCTCCATCTGATGGTTGCCGTCCACGATGTTTTTATACATCTTGGTACGACCGTTCACGTCATCAGACTTAACGGTGAGCATTTCCTGCAAAACAACGCGCTGAGGG
+
GGGGGGGGGGGGGGGGGGGGGGGGGGGGGGGGGGGGGGGGGGGGGGGGGGGGGGGGGGGGGGGGGGGGGGGGGGGGGGGGGGGGGGGGGGGGGGGGGGGGGGGGGGGGGGGGGGGGGGGGGGGGGGGGGGGGGGGGGGGGGGGGGGGGGGGGGGGGGGGGGGGGGGGGGGGGGGFGFGGGGGFGGFFFFFGFFFFFFFFFFFFFFFAFFFFFCEFFFFFFFFFFFFFBFFFFFFFFFFB?FFFFFFFFFFFFFFFFFB?AAFBFFB?A<BFF:69>>B0766:(
@M03461:520:000000000-LPCRK:1:1101:19780:2972 2:N:0:CAATCAGG+CAGAACTG
CTTTAATAAATCTTTCACGGATTTGCTCCCGTCGGAGTTAGCACAATCCGCTGCCGGGTTTTAACCCGACAGCAGTGACCTGTTTGAGCGAGAATTACTCGTCTTCCAGTTCGATGTTGATACCCAGCGAACGAATCTCTTTCAACAATACGTTGAAGGATTCTGGCATGCCCGGCTCCATCTGATGGTTGCCGTCCACGATGTTTTTATACATCTTGTTACGACCGTTCACGTCATCAGACTTAACGGTGAGCATTTCCTGCAAAATAAGCTGCTGAGGG
+
FGGGGGGGGGGGGGGGGGGGGGGGGGGGGGGGGGGGGGGGGGGGGGGGGGGGGGGGGGGG:FGGGGGGGGGGGGGGGGGGGGGGGGGGGGGGGGFGGGGGGGGGGGGGGGGGGGGGGGGGGGGGGGGGGGGGGDGGGGGGGGGGGGGGGGGGGGGGFGGGGGGGGGGGGGGGGFGGDGGFGGFFCFFGFFBBFB@A=DEFFFFFFFAFF??EAAF?EC+))<1?@BFFB1:>?BFF?<47<??FFB411:10:?<2><24<)81>B?DB<2<A:???BFF(
@M03461:520:000000000-LPCRK:1:1101:22908:2990 2:N:0:CAATCAGG+CAGAACTG
AAACTTTAATAAATCTTTCACGGATTTGCTCCCGTCGGAGTTAGCACAATCCGCTGCCGGGTTTTAACCCGACAGCAGTGACCTGTTTGAGCGAGAATTACTCGTCTTCCAGTTCGATGTTGATACCCAGCGAACGAATCTCTTTCAACAATACGTTGAAGGATTCTGGCATGCCCGGCTCCATCTGATGGTTGCCGTCCACGATGTTTTTATACATCTTGGTACGACCGTTCCCGTCATCAGACTTAACGGTGAGCATCTCCTGCATCATGCGTGGCTGAGGC
+
GD<FGGFFAFFFGGGGGGGGGGGGEE<FDEGGGGGGGGGGGFGFGGGGGGGGGGGFGGGGGGG>@EGFFGGGGGGGCFFCFGGFGGGGFFGGGDEEEFGGGFGGFGGFGGGGCGGGEGE@=DFFFGGGGGGGGGGG@EGGFGGGGGGGGCFFEGGGGGGGGCFFGGFG97@CFGEF?EGDCDFFGAF+B8CAFF9AA=BFFEE2F<53:AFFFFFF7FEF<4<EC0(36@;11(.38?B0<AB)8?9ABFFF:8:??>):))4<>?1AF?A4<1<12((4,:(-
@M03461:520:000000000-LPCRK:1:1101:10322:3003 2:N:0:CAATCAGG+CAGAACTG
AAACTTTAATAAATCTTTCACGGATTTGCTCCCGTCGGAGTTAGCACAATCCGCTGCCGGGTTTTAACCCGACAGCAGTGACCTGTTTGAGCGAGAATTACTCGTCTTCCAGTTCGATGTTGATACCCAGCGAACGAATCTCTTTCAACAATACGTTGAAGGATTCTGGCATGCCCGGCTCCATCTGATGGTTGCCGTCCACGATGTTTTTATACATCTTGGTACGACCGTTCACGTCATCAGACTTAACGGTGAGCATTTCCTGCATACCTCGTAGCTGAGGA
+
GGCGGGGGGGGGGGGGGGGGGGEGGGGGGGGGGGGGGGGGGGGGGGGGGGGGGGGGGGGGGGGGGGGGGGGGGGGGGGGFGGGGGGGGGGGGGGGEGGGGGGGGGGGGGGGGGGGGGGGGGGGGGGGGGGGGGGGGGGGGGGGGGGGGGGFGGGGGGGGGGGGGGGGGGGGGGGGGFGGGGGFGGFFGFFGFFFFFFFFFFFFFFFFFFFFFCEFCF@4?E4AEF?FBFFFFFFFFBFFFFB?FFFF22<1>??03?DFF<<A<974>>?:AA(43:BAFB?:)
@M03461:520:000000000-LPCRK:1:1101:16444:3005 2:N:0:CAATCAGG+CAGAACTG
AAACTTTAATAAATCTTTCACGGATTTGCTCCCGTCGGAGTTAGCACAATCCGCTGCCGGGTTTTAACCCGACAGCAGTGACCTGTTTGAGCGAGAATTACTCGTCTTCCAGTTCGATGTTGATACCCAGCGAACGAATCTCTTTCAACAATACGTTGAAGGATTCTGGCATGCCCGGCTCCATCTGATGGTTGCCGTCCACGATGTTTTTATACATCTTGGTACGACCGTTCACGTCATCAGCCTTAACGTTGAGCATTTCCTGCAGCTTATAAGGCTGAGGG
+
GGGGGGGGGGGGGGGGGGGGGGGGGGGGGFFGGGGGGGGGGGGGGGGGGGGGGGGGGGGDGGG,FFGGGGGEGGGGGGGGGGFGGGGGGGGGGGGGGGGGGGGGGGGGGGGGGGGGGGGGGGGGGGGGGGGGDDGGGGCGGGGGGGGGGGGGFFGGGGGGGGGGFGFGGCGGGGFEFED>DDFGGFAFFFGFFFBFFDFFFEFFF;)7A;>FECC6+8/7<FE?E1;BBFF:<,5132<4<4,)((.3<AF(448.4AD><<AFAB7(4154:A>44:?F?:B(
@M03461:520:000000000-LPCRK:1:1101:20509:3029 2:N:0:CAATCAGG+CAGAACTG
CTTTAATAAATCTTTCACGGATTTGCTCCCGTCGGAGTTAACACAATCCGCTGCCGGGTTTTAACCCGACAGCAGTGACCTGTTTGAGCGAGAATTACTCGTCTTCCAGTTCGATGTTGATACCCAGCGAACGAATCTCTTTCAACAATACGTTGAAGGATTCTGGCATGCCCGGCTCCATCTGATGGTTGCCGTCCACGATGTTTTTATACATCTTGGTACGACCGTTCACGTCATCAGACTTAACGGTGAGCATTTCCTGCATCCAAACTTGCTGAGGT
+
FGGGGGGGGGGGGGGGGGGGFGGGGGGGGGGGGGGGGGGGGGGGGGGGGGGGGGGGGGGGGGGGGGGGGGGGGGGGGGGGGGGGGGGGGGGGGGGGGGGGGGGGGGGGGGGGGGGGGGGGGGGGGGGGGEGGGGGGGGGGGGGGGGGGGGGGGGFFFGCGFGGGGDGGGGG6CBEGGGGFGGFFGFFGFFFFFDFFFFFFFFFFFFFFFFEF=AFFFFFAFF@FFFF?F?FABFFFFFFFFFF>FFA:1:18<?A?FFBFA2::AFB?F>BFFFA<9):?,
@M03461:520:000000000-LPCRK:1:1101:12726:3046 2:N:0:CAATCAGG+CAGAACTG
AAACTTTAATAAATCTTTCACGGATTTGCTCCCGTCGGAGTTAGCACAATCCGCTGCCGGGTTTTAACCCGACAGCAGTGACCTGTTTGAGCGAGAATTACTCGTCTTCCAGTTCGATGTTGATACCCAGCGAACGAATCTCTTTCAACAATACGTTGAAGGATTCTGGCATGCCCGGCTCCATCTGATGGTTGCCGTCCACGACGTTTTTATACATCTTGGTACGACCGTTCACGTCATCAGACTTAACGGTGAGCATTTCCTGCATTTGCTTACGCTGAGGC
+
GGGGGGGGGGGGGGGGGGGGGGGG,CFGGGGGGGGGGGGGGGGGGGGGGGGGGGGGGGGGGGGGGGGGGGGGGGGGGGGGGGGGGGGGGGGGGGGGGGGFGCFGGGGGGGGGGGGGGGGGGGGGGGGGGGGGGGGGGGGGGGGGGGGGGGGGGGGGGGGGGGGGGGGGGGGGCFGGFGGGGGFGGFFGFFGAFFFFF@EBFFFFFBAFF>FFEEFFFFEFF*77C;DFFFF6:BFFFF?<9<<>?BFFFFFFB6B6?<7A2A<AAB?FFFBAFAB?01<?>FF1
@M03461:520:000000000-LPCRK:1:1101:6953:3047 2:N:0:CAATCAGG+CAGAACTG
AAACTTTAATAAATCTTTCACGGATTTGCTCCCGTCGGAGTTAGCACAATCCGCTGCCGGGTTTTAACCCGACAGCAGTGACCTGTTTGAGCGAGAATTACTCGTCTTCCAGTTCGATGTTGATACCCAGCGAACGAATCTCTTTCAACAATACGTTGAAGGATTCTGGCATGCCCGGCTCCATCTGATGGTTGCCGTCCACGATGTTTTTATACATCTTGGTACGACCGTTCACGTCATCAGACTTAACGGTTAGCATTTCCTGCAACGGGTTGAGCTGAGGG
+
GGGGGGGGGGGGGGGGGGGGGGGGGGGGGGGGGGGGGGGGGGGGGGGGGGGGGGGGGGGGGGGGGGGGGGGGGGGGGGGFGGGGGGGGGGGGGGGGGGGGGGGGGGGGGGGGGGGGGGGGGGGGGGFGGGGGCEGGGGGGGGGGGGGGGGGGGGGGGGGGGGGGGGFFFGGGGFFGEEGDGGFFGFFGFFGFFFFFFFF>DFFBFD;FFFFFEFFFFFFFFFFFFFDFF@;B<:<410:1:)54:?FFBD:BF(((-:AA99<<241A?FB<160:B?F:3:B(
@M03461:520:000000000-LPCRK:1:1101:23504:3055 2:N:0:CAATCAGG+CAGAACTG
AAACTTTAATAAATCTTTCACGGATTTGCTCCCGTCGGAGTTAGCACAATCCGCTGCCGGGTTTTAACCCGACAGCAGTGACCTGTTTGAGCGAGAATTACTCGTCTTCCAGTTCGATGTTGATACCCAGCGAACGAATCTCTTTCAACCATACGTTGAAGGATTCTGGCATGCCCGGCTCCCTCTGATGGTTGCCGTCCACGATGTTGTTATACATCTTGGTACGACCGTTCACGTCATCAGTCTTAACGGTGAGCATTTCCTGCAAGGGTTTCTGCTGAGGC
+
FD8FGGGGGGGGGGGGGGGGGGGEGGFGGGFGGGGGGGGEGGGGFGGGGGGGGGGGGGGG>FFGGGGGGGGEGGEGDDFFFGGGFGGGGGGGGG@F>FGFFGGGGGGGGGGFCF;ED9EFFCF>EFGGGGGGGCGGGEGGEEGGGGGGF,@:<@DF?FFDFGGGDFEFGGFC6CGGFECCDG4099AC>FDFF4@FFFFF2>F(:7;A+0A8?)9:=7)<3F=))(866,4((,:1:0,24)4).)664669F:0::2<2<>A:421)2803??ADAA::411,
@M03461:520:000000000-LPCRK:1:1101:16465:3062 2:N:0:CAATCAGG+CAGAACTG
AGACTTTAATAAATCTTTCACGGATTTGCTCCCGTCGGAGTTAGCACAATCCGCTGCCGGGTTTTAACCCGACAGCAGTGACCTGTTTGAGCGAGAATTACTCGTCTTCCAGTTCGATGTTGATACCCAGCGAACGAATCTCTTTCAACAATACGTTGAAGGATTCTGGCATGCCCGGCTCCATCTGATGGTTGCCGTCCACGATGTTTTTATACATCTTGGTACGACCGTTCACGTCATCAGACTTAACGGTGAGCATTTCCTGCACGCAGTAGTGCTGAGGG
+
GGGGGGGGGGGGGGGGGGGGGGGGGGGGGGGGGGGGGGGGGGGGGGGGGGGGGGGGGGGGGGGCGGGGGGGGGGGGGGGGGGGGGGGGGGGGGGGGGGGGGGGGGGGGGGGGGGGGGGGGGGFGGGGGGGGEEGGGGGGGGGGGGGGGGGGGGGGGGGGGGGGGFGGGGGGFFDGGFGDGGGFFGFFGFFGFFFFF;@FFFF>FFFFACFFFCCEFFFFFFFF?EDDFBFDFFFFF?BF7>2<>B?FFFFFF:?BFFFDBFFA4<B7>:012-6>AB<<ABB?1
@M03461:520:000000000-LPCRK:1:1101:14712:3073 2:N:0:CAATCAGG+CAGAACTG
AAACTTTAATAAATCTTTCACGGATTTGCTCCCGTCGGAGTTAGCACAATCCGCTGCCGGGTTTTAACCCGACAGCAGTGACCTGTTTGAGCGAGAATTACTCGTCTTCCAGTTCGATGTTGATACCCAGCGAACGAATCTCTTTCAACAATACGTTGAAGGATTCTGGCATGCCCGGCCCCATCTGATGGTTGCCGTCCACGATGTTTTTATACATCTTGGTACGACCGTTCACGTCATCAGACTTAACGGTGAGCATTTCCTGCACGCTGATACGCTGAGGC
+
GGGGGGGGGGGGGGGGGGGGGGGGGGGGGGGGGGGGGGGGGGGGGGGGGGGGGGGGGGGGGGGDGGGGGGGGGGGGGGGGGGGGGGGGGGGGGGGGGGGGGGGGGGGGGGGGGGGGGGGGGGGGGGGGGGGGGGGGGGGGGGGGGGGGGGGGGGGGGGGDGGGGGGGGGGGGGGGGEGGGDGFGGFFGFFGFFDFFFFFFFFEFFFFFFFFFEFFFFFFFFFFFFFFFFFFFF?BFFFFFFFFFF?BFFFFBFBFFFA?AFFAFFFFFBB0112<A<?<048?(
@M03461:520:000000000-LPCRK:1:1101:17941:3074 2:N:0:CAATCAGG+CAGAACTG
AAACTTTAATAAATCTTTCACGGATTTGCTCCCGTCGGAGTTAGCACAATCCGCTGCCGGGTTTTAACCCGACAGCAGTGACCTGTTTGAGCGAGAATTACTCGTCTTCCAGTTCGATGTTGATACCCAGCGAACGAATCTCTTTCAACAATACGTTGAAGGATTCTGGCATGCCCGGCTCCATCTGATGGTTGCCGTCCACGATGTTTTTATACATCTTGGTACGACCGTTCACGTCATCAGACTTAACGGTGAGCATTTCCTGCATTTAGCACCGCTGAGGG
+
GGGGGGGGGGGGGGGGGGGGGGGEGGGGGGGGGGGGGGGGGGGGGGGGGGGGGGGGGGGGGGFFGGGGGGGGGGGGGGGGGGGGGGGGGGGGGGGGGGGGGGGGGGGGGGGGGGGGGGGGGGDGGGFGGGGGGGGGGGGGGGGGGGGGGGGGGGGGGGGGGGGGGGGGCGGGGGGGFGGGGGFGGFFGFFGFFFFFE@FFFFFFFFFFFF::CFFFFFFFEFFFEFFFFFFF:?D:4::<ABFBFBBBBFF;<?:??ADBABAFFF:<BFF>B<<1((,391:(
@M03461:520:000000000-LPCRK:1:1101:10155:3076 2:N:0:CAATCAGG+CAGAACTG
AAACTTTAATAAATCTTTCACGGATTTGCTCCCGTCGGAGTTAGCACAATCCGCTGCCGGGTTTTAACCCGACAGCAGTGACCTGTTTGAGCGAGAATTACTCGTCTTCCAGTTCGATGTTGATACCCAGCGAACGAATCTCTTTCAACAATACGTTGAAGGATTCTGGCATGCCCGGCTCCATCTGATGGTTGCCGTCCACGATGTTTTTATACATCTTGGTACGACCGTTCACGTCATCAGACTTAACGGTGAGCATTTCCTGCATTACCATTTGCTGAGGG
+
GG8FGGGGGGGGGGGGGGGGGGGGGGGGGGGGGGGGGGGGGGGGGGGGGGGGGGGGGGGGGGGGGGGGGGGGGGGGGGGGGGGGGGGGGGGGGGGGGGGGGGGGGGGGGGGGGGGGGGGGGGGGGGGGGGGGGGGGGGGGGGGGGGGGGGGGGGGGGGGGGGGGGGGGGGGGGGGGFGGGGGFGGFCGFFGFFFFFFDABDFFFFFFFFFFFFFEFFFEEF4<EFFDFF@FFFBF?<:2:AFF2:>A2<BB9<1:603?AF2<AAF049246AAFA24<>2:?(
@M03461:520:000000000-LPCRK:1:1101:17899:3108 2:N:0:CAATCAGG+CAGAACTG
AAACTTTAATAAATCTTTCACGGATTTGCTCCCGTCGGAGTTAGCACAATCCGCTGCCGGGTTTTAACCCGACAGCAGTGACCTGTTTGAGCGAGAATTACTCGTCTTCCAGTTCGATGTTGATACCCAGCGAACGAATCTCTTTCAACAATACGTTGAAGGATTCTGGCATGCCCGGCTCCATCTGATGGTTGCCGTCCACGATGTTTTTATACATCTTGGTACGACCGTTCACGTCATCAGACTTAACGGTGAGCATTTCCTGGAACCTGGTGTGCTGAGGG
+
GGGGGGGGGGGGFGGGGGGGGGGEGGGGGF,C@FFCGDEFGGGGFGFFGGGGGGGGGGGGG:CCFEF<?FGGG@@FG8FFGGGGGFGGGGGGDGDCFGGEGFGGGGGGGGGGFGGGGADFGGGGGGEGEFGGGGGBEGGGGGGGGFGGGG8EFFFFGCDFGGD?FF:CFGGGGFFFFEGCCCF>FCF9FFDFF9>FF?BBFFF>6=AF6;;55)9A7A45)9;9EFFB@>?<00::::?BFFF7:?F9><(((.-8:A7><2.4<(((.-.1((..(.)6)(4,
@M03461:520:000000000-LPCRK:1:1101:16999:3118 2:N:0:CAATCAGG+CAGAACTG
AAACTTTAATAAATCTTTCACGGATTTGCTCCCGTCGGAGTTAGCACAATCCGCTGCCGGGTTTTAACCCGACAGCAGTGACCTGTTTGAGCGAGAATTACTCGTCTTCCAGTTCGATGTTGATACCCAGCGAACGAATCTCTTTCAACAATACGTTGAAGGATTCTGGCATGCCCGGCTCCATCTGATGGTTGCCGTCCACGATGTTTTTATACATCTTGGTACGACCGTTCACGTCATCAGACTTAACGGTGAGCATTTCCTGCATTGGTTTCCGCTGAGGG
+
GGGGGGGGGGGGGGGGGGGGGGGFGGGGGGGFGGGGGGGGGGGGGGGGGGGGGGGGGGGGGGGGGGGGGGGGGGGGGGGGGGGGGGGGGGGGGGGGGGGGGGGGFGGGGGGGGGGGGGGGGGGGGGGGGGGGGGGGGGGGGGGGGGGGGGGGGGGGGGGGGGGGGGFGGGGGGFGFFGGDGGFGGFFGFFCFFEFFEF46@EFFF7;FAA>FF<<FFFFFFFEEE;;039?BBFF?B3<?<:<8??F>FFBFFF<<2<<AAAB4::?9>7:9?BAF?(4(4<0<
@M03461:520:000000000-LPCRK:1:1101:23552:3122 2:N:0:CAATCAGG+CAGAACTG
AAACTTTAATAAATCTTTCACGGATTTGCTCCCGTCGGAGTTAGCACAATCCGCTGCCGGGTTTTAACCCGACAGCAGTGACCTGTTTGAGCGAGAATTACTCGTCTTCCAGTTCGATGTTGATACCCAGCGAACGAATCTCTTTCAACAATACGTTGAAGGATTCTGGCATGCCCGGCTCCATCTGATGGTTTCCGTCCACGATGTTTTTATACATCTTGGTACGACCGTTCACGTCATCAGACTTAACGGTGAGCATTTCCTGCACTTCAAAAAGCTGAGGG
+
GGGGGGGGGGGGGGGGGGGGGGGGGGGGGGGGGGGGGGGGGGGGGGGGCGGGGGGGGGGGGGGGGGGGGGGGGDGGGGGGGGGGGDGGGGGGGGGGGGGGGGGGGGGGGGGGGGGGFFGGGGGGGFGGGGGGGGGGGGGGGGGGGGGGGGGGGGGGGGCDFGGFAFGGGGGGGGGGFGGGGGFGGFF=BA>BF*8FFEFFFFA@FD8FFFF4?9CFFFFFCF4;C@DFBF?631<::<:BFAFF?3AB<A?><(-(5<<94)6.)41><:>D<A<?<:2))1:,
@M03461:520:000000000-LPCRK:1:1101:19976:3165 2:N:0:CAATCAGG+CAGAACTG
CTTTAATAAATCTTTCACGGATTTGCTCCCGTCGGAGTTAGCACAATCCGCTGCCGGGTTTTAACCCGACAGCAGTGACCTGTTTGAGCGAGAATTACTCGTCTTCCAGTTCGATGTTGATACCCAGCGAACGAATCTCTTTCAACAATACGTTGAAGGATTCTGGCATGCCCGGCTCCATCTGATGGTTGCCGTCCACGATGTTTTTATACATCTTGGTACGACCGTTCACGTCATCAGACTTAACGGTGAGCATTTCCTGCAAAAAGTTTTGCTGAGGT
+
EFGEGGGGGGGGGGGGGGGGFGGGGGGGGFGGGGGGGGGGGGGGGGGGGGGGGGGGGGGGDFGGGGGGGGGGGGGGGGGGGGGGGGGGGGGGGEGGGFFGGGGGGEGGGGGGGGGEEGGGGGFGGGFFGGGGGGGGGGGGGGFGGGGFGGGGGGGGFFFGGG?FGCGDGGGCGEGGGGGFGDFFGFFGFFDFFFFFFDEFBFDAFFFFFE3?AC8???FEEC@FFFFF??0:??B??B)5>02246)(4:<61:24AA94442(4573:BFA:??)-)46(
@M03461:520:000000000-LPCRK:1:1101:10484:3216 2:N:0:CAATCAGG+CAGAACTG
AAACTTTAATAAATCTTTCACGGATTTGCTCCCGTCGGAGTTAGCACAATCCGCTGCCGGGTTTTAACCCGACAGCAGTGACCTGTTTGAGCGAGAATTACTCGTCTTCCAGTTCGATGTTGATACCCAGCGAACGAATCTCTTTCAACAATACGTTGAAGGATTCTGGCATGCCCGGCTCCATCTGATGGTTGCCGTCCACGATGTTTTTATACATCTTGGTACGACCGTTCACGTCATCAGACTTAACGGTGAGCATTTCCTGCAATTGGACGGGCTGAGGG
+
GGCGGGGGGGGGGGGGGGGGGGGGGGGGGGGGGGGGGGGGGGGGGGGGGGGGGGGGGGGGGGGGGGGGGGGGGGGGGGGGGGGGGGGGGGGGGGGGGGGGGGGGGGGGGGGGGGGG?FGGGGGGGGGGGGGGGGGGGGGGGGGGGGGGGGGGGGGGGGGGGGGGGGGGGGGGGGGGFGGGGGFGGFFGFF>FFEFFFFFFFFF>FFFFFFFFFFEFFFFFFFAC???BF@FFFBFFF??B<>??7?FF<>?>?:???DFAAFFBA0(4<<2354(4613::<<0
@M03461:520:000000000-LPCRK:1:1101:10797:3236 2:N:0:CAATCAGG+CAGAACTG
AAACTTTAATAAATCTTTCACGGATTTGCTCCCGTCGGAGTTAGCACAATCCGCTGCCGGGTTTTAACCCGACAGCAGTGACCTGTTTGAGCGAGAATTACTCGTCTTCCAGTTCGATGTTGATACCCAGCGAACGAATCTCTTTCAACAATACGTTGAAGGATTCTGGCATGCCCGGCTCCATCTGATGGTTGCCGTCCACGATGTTTTTATACATCTTGGTACGACCGTTCACGTCATCAGACTTAACGGTGAGCATTTCCTGCACGCGGAACAGCTGAGGG
+
GGFGGGGGGGGGGGGGGGGGGGGGGGGGGGGGGGGGGGGGGGGGGGGGGGGGGGGGGGGGGGGGGGGGGGGGGGGGGGGGGGGGGGGGGFGGGGGGGGGGGGGGGGGGGGGGCFGGGGGGGGGGGGGGGGGGGGGGGGGGGGGGGGGGCEDGGGGGGGGGFGGGGGGGGGGGGD6FFGGDGGFGGFFGFFGFFFFFFFFFF=EFFFFFFFFFFFFFFFFEFFFCC6?FFFF:?7AB:002<A?FFFFF2<:BFBFF0)8BA4):<(((4110(46018?F723(
@M03461:520:000000000-LPCRK:1:1101:6932:3236 2:N:0:CAATCAGG+CAGAACTG
AAACTTTAATAAATCTTTCACGGATTTGCTCCCGTCGGAGTTAGCACAATCCGCTGCCGGGTTTTAACCCGACAGCAGTGACCTGTTTGAGCGAGAATTACTCGTCTTCCAGTTCGATGTTGATACCCAGCGAACGAATCTCTTTCAACAATACGTTGAAGGATTCTGGCATGCCCGGCTCCATCTGATGGTTGCCGTCCACGATGTTTTTATACATCTTGGTACGACCGTTCACGTCATCAGACTTAACGGTGAGCATTGCCTGCATCCTGGAAAGC
+
GFFGGGGGGGCFGFGGFAEG@FCFGEFG99FDC+CFGBEGFEGGGGGGGGGG:FECFEFEEC@F@FGD<E@CBFGFGGFFFFEFGGEF=<?E:F:=F,EFAF<?AFFF;EE?FFFG8FFFAECFGEGFGGFEDEGGEEGEGGCDFGD=F?8D2<DEFE6,@>8EC7DC,<>,5<CFDGGGGGFGGF8CBFCA8@D426A(-7;2024+;A5AEFE6+@6C<AAFFD6@16?:?7438?F?F<438:<)-6:(43((,3<>)64)).(64(8<(3(.(4
@M03461:520:000000000-LPCRK:1:1101:8306:3241 2:N:0:CAATCAGG+CAGAACTG
AAACTTTGATAAATCTTTCACGGATTTGCTCCCGTCGGAGTTAGCACAATCCGCTGCCGGGTTTTAACCCGACAGCAGTGACCTGTTTGAGCGAGAATTACTCGTCTTCCAGTTCGATGTTGATACCCAGCGAACGAATCTCTTTCAACAATACGTTGAAGGATTCTGGCATGCCCGGCTCCATCTGATGGTTGCCGTCCACGATGTTTTTATACATCTTGGTACGACCGTTCACGTCATCAGACTTAACGGTTGGCCTTTCCTGCAAATCACAGTGCTGAGGG
+
GGGGGGGGGGGGGGGGGGGGGGGGGGGGGGGGGGGGGGGGGGGGGGGGGGGGGGGGGGGDGGGGGGGGGGGGGGGGGGFCGGGGGGGGGGGGGGGGGGGGGGGGGGGGGGFGGGGGGGFGGFGGGGEGGGGGGGGGGGGGGFGGGGGGGGGGGGGGGFGGGGGGGDFACGGG6FGGFGGGDDFGGFFGFFFFFFFFFFFFFFE281F=AFF:<9CFFFEF36<;<;?FFFFFF04:B?6?DA<<74>D9909:((-5))4)44)547<9-2<0).8)4).)(-4
@M03461:520:000000000-LPCRK:1:1101:16610:3259 2:N:0:CAATCAGG+CAGAACTG
AAACTTTAATAAATCTTTCACGGATTTGCTCCCGTCGGAGTTAGCACAATCCGCTGCCGGGTTTTAACCCGACAGCAGTGACCTGTTTGAGCGAGAATTACTCGTCTTCCAGTTCGATGTTGATACCCAGCGAACGAATCTCTTTCAACAATACGTTGAAGGATTCTGGCATGCCCGGCTCCATCTGATGGTTGCCGTCCACGATGTTTTTATACATCTTGGTACGACCGTTCACGTCATCAGACTTAACGGTGAGCATTTCCTGCACCCCCACGAGCTGAGGG
+
GGGGGGGGGGGGGGGGGGGGGGGFGGGGGGGGGGGGGGGGGGGGGGGGGGGGGGGGGGGGGFGGGGGGGGGGGGGGGGGGGGGGGGGGGGGGGGGGGGGGGGGGFGGGGGGGGGGGFGGGGGGGGGGGGGGGGGGGGGGGFFGGGGGGGGGGGGGGGCGGGGGGGGGGGGGGGFFGFGGDGGFGGFFGFFCFF@DFDFEFFEFFFFFFFFFFE?EAAACCEFFFF;<@BBFFFBD??FBFFF<?FFFFAF?96<01:A>>FAA4)4:???>FF;>>B;37)(,(
@M03461:520:000000000-LPCRK:1:1101:6202:3279 2:N:0:CAATCAGG+CAGAACTG
CTTTAATAAATCTTTCACGGATTTGCTCCCGTCGGAGTTAGCACAATCCGCTGCCGGGTTTTAACCCGACAGCAGTGACCTGTTTGAGCGAGAATTACTCGTCTTCCAGTTCGATGTTGATACCCAGCGAACGAATCTCTTTCAACAATACGTTGAAGGATTCTGGCATGCCCGGCTCCATCTGATGGTTGCCGTCCACGATGTTTTTATACATCTTGGTACGACCGTTCACGTCATCTGACTTAACGGTGAGCATTTCCTGCACATGGGGTCGCTGAGGG
+
FGGGGGGGGGGGGGGGGGGGGGGGGGGGGGGGGGGGGGGGEFGGGGGGGGGGGGGGCGGG@GFGGGGGGGGGGGGGGGGGGGGGGGGGGGGGGGGGGGGGGFDGGGGGGG9FGFGGGGGGGGG8EGGG>EGGGGGGGGGGGGGGGGGGGGGGGGGGGG6@EGGGGGGGGFF?CBGGGGDFGGFFGFFFFABFFFFA>FFFFFFAFFF>5<EE=7CEFFFAEE76;>>??:?AFF??F<44AAAFFA>?>?1(4>D2:44<9A?::457702;B9>:B62(,
@M03461:520:000000000-LPCRK:1:1101:9191:3280 2:N:0:CAATCAGG+CAGAACTG
AAACTTTAATAAATCTTTCACGGATTTGCTCCCGTCGGAGTTAGCACAATCCGCTGCCGGGTTTTAACCCGACAGCAGTGACCTGTTTGAGCGAGAATTACTCGTCTTCCAGTTCGATGTTGATACCCAGCGAACGAATCTCTTTCAACAATACGTTGAAGGATTCTGGCATGCCCGGCTCCATCTGATGGTTGCCGTCCACGATGTTTTTATACATCTTGGTACGACCGTTCACGTCATCAGACTTAACGGTGAGCATTTCCTGCAAGTTCTGTTTCTGAGGG
+
GGCFGGGGGGGGGGGGGGGGGGDG:FGGGFGGGGFGGGGGGGGGGGGGGGGGGGGGGGGGGFGGGEGGGGGGGDGGGGGGGGGGGGGFGGGFFEEEGGGGGGGGGEGGGGGGFGGG8FGGGGFGGG@EGDEGDGGGGGGGGGGGGGGGGGGGF@FFGGDFGGCFGGGGGGGGGGFGFGGGGGFFCB6CCADFFFF4ADD>@EBFF?AF=5A;?E?@FC3<?=;7?7?B:BF6:B<6?BFFF2<?:?FFBB1><?:1,<<<A9AFF7(48)454<DA).)62)4:
@M03461:520:000000000-LPCRK:1:1101:16727:3285 2:N:0:CAATCAGG+CAGAACTG
AAACTTTAATAAATCTTTCACGGATTTGCTCCCGTCGGAGTTAGCACAATCCGCTGCCGGGTTTTAACCCGACAGCAGTGACCTGTTTGAGCGAGAATTACTCGTCTTCCAGTTCGATGTTGATACCCAGCGAACGAATCTCTTTCAACAATACGTTGAAGGATTCTGGCATGCCCGGCTCCATCTGATGGTTGCCGTCCACGATGTTTTTATACATCTTGGTACGACCGTTCACGTCATCAGACTTAACGGTGAGCATTTCCTGCCTTGATTAATGCTGAGGT
+
GGGGGGGGGGGGGGGGGGGGGGGGGGGGGGGGGGGGGGGGGGGGGGGGGGGGGGGGGGGGGGGGGGGGGGGGGGGGGGGGGGGGGGGGGGGGGGGGGGGGGGGGGGGGGGGGGGGGFGGGGGGGGGGGGGGGGGGGGGGGGFGGGGGGGGGGGGGGGGGGGFGGGGGGGGGGGGGG5EGGGGFGGFF>FF7FFBFFFFFFFFFFF@FFFFFFFEFFFFEEFFECFFFB19FB<:A<?FFFFB<??BBF2>?FFFFFB).<ABA<A0(4:?<AAAB44<5)),:.
@M03461:520:000000000-LPCRK:1:1101:14544:3300 2:N:0:CAATCAGG+CAGAACTG
AAACTTTAATAAATCTTTCACGGATTTGCTCCCGTCGGAGTTAGCACAATCCGCTGCCGGGTTTTAACCCGACAGCAGTGACCTGTTTGAGCGAGAATTACTCGTCTTCCAGTTCGATGTTGATACCCAGCGAACGAATCTCTTTCAACAATACGTTGAAGGATTCTGGCATGCCCGGCTCCATCTGATGGTTGCCGTCCACGATGTTTTTATACATCTTGGTACGACCGTTCACGTCATCAGACTTAACGGTGAGCATTTCCTGCAAAATTGGACGCTGAGGG
+
GGGGGGGGGGGGGGGGGGGGGGGGGGGGGGGGGGGGGGGGGGGGGGGGGGGGGGGGGGGGGGGDGGGGGGGGGGGGGGGGGGGGGGGGGGGGGGGGGGGGGGGGGGGGGGGGGGGGGGGGGGGGGGGGGGGGGGGGGGGGGGGGGGGGGGGGGGGGGGGGGGGGGGGFGGGGFCFGFGGDGGFGGFFGFFGFFFFFFFF>FFEFFFFFF;FFFFFFFF4CFFE?EF;>>BD:23>BFFFFFFFBF:9AFFFFFF00><>AADFFB??AF(2>B02:09:?1:??
@M03461:520:000000000-LPCRK:1:1101:21722:3321 2:N:0:CAATCAGG+CAGAACTG
AAACTTTAATAAATCTTTCACGGATTTGCTCCCGTCGGAGTTAGCACAATCCGCTGCCGGGTTTTAACCCGACAGCAGTGACCTGTTTGAGCGAGAATTACTCGTCTTCCAGTTCGATGTTGATACCCAGCGAACGAATCTCTTTCAACAATACGTTGAAGGATTCTGGCATGCCCGGCTCCATCTGCTGGTTGCCGTCCACGATGTTTTTATACTTCTTGGTACGACCGTTCACGTCATCAGACTTAACGGTGAGCATTTCCTGCAAATGATAATCCTGAGGG
+
GG8FGFGFGFFGGGGGGGGFGGGGGGGGGGGGGGGGGEEGGGFFGGGGGFGGGGGGGGGGGFEGGGGGGGGGGG:FFEFFGGGGFDFGGFFGG@FGGGFGGFGGGGGCGGGGEBFG:FAEFGGDFGFGGCGGGCGG@EEGDFGGGGGDGGGGFFGGGGDCGGGFGGGGGFFGFFFGFCCDD>9DGFF+=FC3;?DFF?E2@ED=FFA77;>AE<?+1;7;;*7?E;;@9>?07(4(4::4A:4,7:A4<91(4(((().:9<<>2(,3):A<A>)))).5)((-
@M03461:520:000000000-LPCRK:1:1101:23760:3324 2:N:0:CAATCAGG+CAGAACTG
AAACTTTAATAAATCTTTCACGGATTTGCTCCCGTCGGAGTTAGCACAATCCGCTGCCGGGTTTTAACCCGACAGCAGTGACCTGTTTGAGCGAGAATTACTCGTCTTCCAGTTCGATGTTGATACCCAGCGAACGAATCTCTTTCAACAATACGTTGAAGGATTCTGGCATGCCCGGCTCCATCTGATGGTTGCCGTCCACGATGTTTTTATACATCTTGGTACGACCGTTCCAGTCATCAGACTTAACGGTTAGCATTTCCTGCAATCGACAACGCTGAGGG
+
GGGGGGGGGGGGGGGGGGGGGGGGGGGGGGGGGGGGGGGGGGGGGGGGGGGGGGGGGGGGGGGEGGGGGGGGGGGGFGGGFGGGGGGGGGGGGGGGGGGGGGGGGGGGGGGGGGGGGGFGGGGGGGGGGGGEEGGGGGGGGGGGGGCFGGGGDFGFGGGGGGFGGFGGGGGGGGGGECDDDGFGGFFFFFGFFB=FFDBB@@>>F?58=A>A??EFC=??EF;)7(26@F(02()-6<95<5>?F>B564(4-,-.64)6<25<B03542(,409?96-(4:?1
@M03461:520:000000000-LPCRK:1:1101:23168:3348 2:N:0:CAATCAGG+CAGAACTG
AAACTTTAATAAATCTTTCACGGATTTGCTCCCGTCGGAGTTAGCACAATCCGCTGCCGGGTTTTAACCCGACAGCAGTGACCTGTTTGAGCGAGAATTACTCGTCTTCCAGTTCGATGTTGATACCCAGCGAACGAATCTCTTTCAACAATACGTTGAAGGATTCTGGCATGCCCGGCTCCATCTGATGGTTGCCGTCCACGATGTTTTTATACATCTTGGTACGACCGTTCACGTCATCAGACTTAACGGTGAGCATTTCCTGCATCGCGGGTTGCCGAGGG
+
GGGGGGGGGGGGGGGGGGGGGGGGGGGGGGGGGGGGGGGGGGGGGGGGGGGGGGGGGFFGGGGGGGGGGGGGGGGGGGGGGGGGGGGGGGGGGGGGGGGGGGGGGGGGGGGG@FFGFGGFFGGGGGGGGGGGGGGGGGGGGGGGGGGGGGGGGGGFGGGGGEF6EGGGGGGGGGFFEEGGDG>FGFFCFACFFD=FFFFFFFFFFFFFFFFF?<C=8:7?EFE3307;;>;334:328:864<8>)5):9?FF13:7AF)54ABFF?<:32>B06:BF)-799,
@M03461:520:000000000-LPCRK:1:1101:12275:3393 2:N:0:CAATCAGG+CAGAACTG
AAACTTTAATAAATCTTTCACGGATTTGCTCCCGTCGGAGTTAGCACAATCCGCTGCCGGGTTTTAACCCGACAGCAGTGACCTGTTTGAGCGAGAATTACTCGTCTTCCAGTTCGATGTTGATACCCAGCGAACGAATCTCTTTCAACAATACGTTGAAGGATTCTGGCATGCCCGGCTCCATCTGATGGTTGCCGTCCACGATGTTTTTATACATCTAGGTACGACCGTTCACGTCATCCGACTTAACGGTGAGCATTGCCTGCAAGTCTTCAAGCTGAGAG
+
F<EGGGCFGGCEGGGGGGGGGFE+B@,C9<F<FGGGGGDGG8CEDFGGGGG<FGGGDFG+:CF7<CCFCEFDG+CFF<CFG,CFGGFFDFGGEGFDE,?FFFFGFGG@EFGFGF@C,4E>@F,==F88>DE@CEE8+CB>F9EDFFBDACEDA8DG?FECE,,597ECCCEFGC<,:E5*/7*2:BB>FF>9@59FF@42>=B2?1A+;A35.<?A+;)))21<<D<69;7:7>2::11())1299046A:(,((..)54)6):2(())6>>).6)6>BF2?):
@M03461:520:000000000-LPCRK:1:1101:24173:3417 2:N:0:CAATCAGG+CAGAACTG
AAACTTTAATAAATCTTTCACGGATTTGCTCCCGTCGGAGTTAGCACAATCCGCTGCCGGGTTTTAACCCGACAGCAGTGACCTGTTTGAGCGAGAATTACTCGTCTTCCAGTTCGATGTTGATACCCAGCGAACGAATCTCTTTCAACAATACGTTGAAGGATTCTGGCATGCCCGGCTCCATCTGATGGTTGCCGTCCACGATGTTTTTATACATCTTGGTACGACCGTTCACGTCATCAGACTTAACGGTGAGCATTTCCTGCAGAACCTGTTGCTGAGGG
+
GAFFGGGGGGGGGGGGGGGGGGGGGGGGGFFGFGGGGGGGGGGGGGGGGGGGGGGGGGGDGGGGGGGGGGGGGGGGGGGGGCGGGGGGGGGGGGGGGGGGGGFGGGGGGGGGGGGEFGGGGGGGGGGGGFGEDGGGGGGGGGGGGCBFGGGGGGGGG?ECGGGGGGGGGGGGGGGGECDCDGFGGFFCFF4FBBDFDF>@?ED=;?FAAFFFFFF=@ACEEFA95;<FF(3<::AFBFFFFBB>>:26A<?9?((4:<>>A9>A)3(()..14?))44)4-(1(
@M03461:520:000000000-LPCRK:1:1101:5766:3430 2:N:0:CAATCAGG+CAGAACTG
CTTTAATAAATCTTTCACGGATTTGCTCCCGTCGGAGTTAGCACAATCCGCTGCCGGGTTTTAACCCGACAGCAGTGACCTGTTTGAGCGAGAATTACTCGTCTTCCAGTTCGATGTTGATACCCAGCGAACGAATCTCTTTCAACAATACGTTGAAGGATTCTGGCATGCCCGGCTCCATCTGATGGTTGCCGTCCACGATGTTTTTATACATCTTGGTACGACCGTTCACGTCAGCAGACTTAACGGTGAGCATTTCCTGCACGAGTCAAGGCTGAGGG
+
GFEGGGEECE9FCGGFFGGCFCB6CEFFGGGGGGGCEFFGGGFEGGGGGGFGGGFGBE@::6FGEGGGGGCCFGGGDGGDFGFGGEE@8FGGGGGCFBE9FFEG7F9F?A,ECG@DEFFGGGFGGG8B+@BEGGGF>@DEFCFGGE?DCCEFFGFDFA@:,@?:E7C7<>?965ECDDDACGCFDFFFF>?DFFDE9>=D>;(0::;F5?EFA1;?<<*;6<0(4>F7?7?F?FFF()).(44:)5904:616(5<<5.449:::??9?,:<84<FB1?B<
@M03461:520:000000000-LPCRK:1:1101:8621:3443 2:N:0:CAATCAGG+CAGAACTG
AAACTTTAATAAATCTTTCACGGATTTGCTCCCGTCGGAGTTAGCACAATCCGCTGCCGGGTTTTAACCCGACAGCAGTGACCTGTTTGAGCGAGAATTACTCGTCTTCCAGTTCGATGTTGATACCCAGCGAACGAATCTCTTTCAACAATACGTTGAAGGATTCTGGCATGCCCGGCTCCATCTGATGGTTGCCGTCCACGATGTTTTTATACATCTTGGTACGACCGTTCACGTCATCAGACTTAACGGTGAGCATTTCCTGCAATTCATCCTGCTGAGGG
+
GFGGGGGGGGGGGGGGGGGGGGGCGGGGGGGGGGGGGGGGGGGGGGGGGGGGGGGGGGGGGCEFGGFFGGGGGGGGGGGGGGFGGGGGGGGGGGGGGGGGGGGGGGGGGGGGGGGGGFGGFGFFEGFGGCGG>EGGGGGGGGGGGGGGFFFFFGGGGGFGGDGGFCFGFGGGGGGDEGGD>DFGGFFGFFGFFFFFF@EFFEDFFFAAFFFFF3C6ACF??67?EFD>F>;BFFFFF???2).)48ABAFB;<BB6?DBFFFFFF0:2AF2>A)6<AB(22<0(
@M03461:520:000000000-LPCRK:1:1101:24952:3463 2:N:0:CAATCAGG+CAGAACTG
AAACTTTAATAAATCTTTCACGGATTTGCTCCCGTCGGAGTTAGCACAATCCGCTGCCGGGTTTTAACCCGACAGCAGTGACCTGTTTGAGCGAGAATTACTCGTCTTCCAGTTCGATGTTGATACCCAGCGAACGAATCTCTTTCAACAATACGTTGAAGGATTCTGGCATGCCCGGCTCCATCTGATGGTTGCCGTCCACGATGTTTTTATACATCTTGGTACGACCGTTCACGTCATCAGACTTAACGGTGAGCATTTCCTGCACTACTACCCGCTGAGGT
+
GGF?FGGGGGGGGGGGGGGGGGGGGGGGGGFGGGGGGGGGGGGGGGGGGGGGGGGGGGGGGGGFGGGGGGGGGGGGGGGGGGGGGGGGGGGGGGGGGGGFGGGGGGGGGGGGGGGGGGGGGGGGAEFFGGGGGGGGGGGGGGGGGGGGGGGGGGGGGGGGCFGGGGGGGGGGGGGGFGDGDC9DFFFFFAFFFDDFFDFFFFF@FFFFFFFFFFEA;7C?E4=CF0;96>;0((::BF<7A4?)8>FBF>B9?FB03<B249A2)4<?<B?FD<0:6;0;024(
@M03461:520:000000000-LPCRK:1:1101:16839:3478 2:N:0:CAATCAGG+CAGAACTG
AAACTTTAATAAATCTTTCACGGATTTGCTCCCGTCGGAGTTAGCACAATCCGCTGCCGGGTTTTAACCCGACAGCAGTGACCTGTTTGAGCGAGAATTACTCGTCTTCCAGTTCGATGTTGATACCCAGCGAACGAATCTCTTTCAACAATACGTTGAAGGATTCTGGCATGCCCGGCTCCATCTGATGGTTGCCGTCCACGATGTTTTTATACATCTTGGTACGACCGTTCACGTCATCAGACTTAACGGTGAGCATTTCCTGCATTACTACGGGCTGAGGC
+
GGGGGGGGGGGGGGGGGGGGGGGCFGGGGGGGGGGGGGGGGGGGGGGGGGGGGGGGGGGGGGGGGGGGGGGGGGGGGGGGGGGGGGGGGGGGGGGGGGGGGGGGGDEGGGGGGGGGFGGGGGGGGGGGGGGGGGGGGGGGGGGGGGGGGGGGGGGGGGGGGGGGGGGGFGGGGGGGFGGGGGFGGFFFFFGFFFFFFFFFFFF=;?FFFFF:C?CFFFE<CFFFFF<BFFF?BBF??6?FF9?<?FFFF>?;<28<:BFAFFF<9:04<AAFFA0619>612,(
@M03461:520:000000000-LPCRK:1:1101:10342:3494 2:N:0:CAATCAGG+CAGAACTG
AAACTTTAATAAATCTTTCACGGATTTGCTCCCGTCGGAGTTAGCACAATCCGCTGCCGGGTTTTAACCCGACAGCAGTGACCTGTTTGAGCGAGAATTACTCGTCTTCCAGTTCGATGTTGATACCCAGCGAACGAATCTCTTTCAACAATACGTTGAAGGATTCTGGCATGCCCGGCTCCATCTGATGGTTGCCGTCCACGATGTTTTTATACATCTTGGTACGACCGTTCACGTCATCAGACTTAACGGTGAGCATTTCCTGCATCAAGAGAGGCTGAGGG
+
GGFGGGGGGGGGGGGGGGGGGGGGGGGGGGGGGGGGGGGGGGGGGGGGGGGGGGGGGGGGGGGGGGGGGGGGGGGGGGGGGGGGGGGGGGGGGGGGGGGGGGGGGGGGGGGGFFGGGGGGGGGGGGFGGGGGGGGGGGGGGGGGGGGGGGGGGGGGGGGGGGGGGGGGGGGGGGGGFGGGGGFGGFFGFFFFFABFFFFFFEEFF@5FFFF:?3)+;ACEEFF?C@DFFFF2:BA:B60:B>?D??FFDFF6((3:?F<A>):ADFFDF:<<.(4?006??F(,
@M03461:520:000000000-LPCRK:1:1101:14270:3500 2:N:0:CAATCAGG+CAGAACTG
AAACTTTAATAAATCTTTCACGGATTTGCTCCCGTCGGAGTTAGCACAATCCGCTGCCGGGTTTTAACCCGACAGCAGTGACCTGTTTGAGCGAGAATTACTCGTCTTCCAGTTCGATGTTGATACCCAGCGAACGAATCTCTTTCAACAATACGTTGAAGGATTCTGGCATGCCCGGCTCCATCTGATGGTTGCCGTCCACGATGTTTTTATACATCTTGGTACGACCGTTCACGTCATCAGACTTAACGGTGAGCATTTCCTGCAATTGATCCCGCTGAGGA
+
GGGGGGGGGGGGGGGGGGGGGGEGGGGGFGFGGGGGGGGGGGGGGGGGGGGGGGGGGGGGGGGGGGGGGGGGGGGGGGGGGGGGGGGGGGGGGGGGGGGGGGGGGGGGGGGGGGGGGGGFGGGGGGGGG8EGGGGGGEGGGGGGGGGGGCFGGGGGCEGCEGGGGGG,EEFCFFCCBEGGD;ADGFFCFFGFFDFFFFFBFFEFFFFAFFFFFFEFFCEFFFFEFFFF@FF:326(8<BF5>3?DFFBFF:9B8:0?F?AFA<<43<AB249AFA7<(421:<.
@M03461:520:000000000-LPCRK:1:1101:7747:3505 2:N:0:CAATCAGG+CAGAACTG
AAACTTTAATAAATCTTTCACGGATTTGCTCCCGTCGGAGTTAGCACAATCCGCTGCCGGGTTTTAACCCGACAGCAGTGACCTGTTTGAGCGAGAATTACTCGTCTTCCAGTTCGATGTTGATACCCAGCGAACGAATCTCTTTCAACAATACGTTGAAGGATTCTGGCATGCCCGGCTCCATCTGATGGTTGCCGTCCACGATGTTTTTATACATCTTGGTACGACCGTTCACGTCATCAGACTTAACGGTGAGCATTTCCTGCACATTGACTAGCTAGGCC
+
GGGGGGGGGGGGGGGGGGGGGGGGGGGGGGGGGGGGGGGGGGGGGGGGGGGGGGGGGGGGGGGGGGGGGGGGGGGGGGGGGGGGGGGGGFGGGGGGGGGGGGGGGGGGGGGGGGGGGGGGGGGGGGGGGGGGGGGGGGGGGGGGGGGGGGGGGGGGGGDFGGFGGGGGGGGGGGGGFGGGDDFGGFFGFFGFFFFFBDFFFFF=FFFF=FFFFFFFFFEFEFFFFF;BFFFFFFFFFFFFFD7<?FFFFB?9?<6<FD<D<AA>BFFFAAB54>AFFFAFF:?(
@M03461:520:000000000-LPCRK:1:1101:20857:3509 2:N:0:CAATCAGG+CAGAACTG
CTTTAATAAATCTTTCACGGATTTGCTCCCGTCGGAGTTAGCACAATCCGCTGCCGGGTTTTAACCCGACAGCAGTGACCTGTTTGAGCGAGAATTACTCGTCTTCCAGTTCGATGTTGATACCCAGCGAACGAATCTCTTTCAACAATACGTTGAAGGATTCTGGCATGCCCGGCTCCATCTGATGGTTGCCGTCCACGATGTTTTTATACATCTTGGTACGACCGTTCACGTCATCAGACTTAACGGTGAGCATTTCCTGCAGTCCTAATCGCTGAGGG
+
FGGGGGGGGGGGGGGGGGGGGGGGGGGGGGGGGGGGGGGGGGGGGGGGGGGGGGGGGGGGCGGGGGGGGGGGGGGGGGGGGGGGGGGGGGGGGGGGGGGGGGGGGGGGGGGGGGGGGGGGFGGGGGGGGGGGGGGGGGGGGGGGGGGFFGGGGGGGGGGGGDCGFAGGGGGFGFGGGDGFGGFFGFFGFFFBFFFFFFFFFFFFFFFFFFFFFFC9EFFEFFDFFFB<BB74?BB:7>A7<:?>A246>?:61322>25<F9?B:<(5<2)5408616:::
@M03461:520:000000000-LPCRK:1:1101:18690:3524 2:N:0:CAATCAGG+CAGAACTG
AAACTTTAATAAATCTTTCACGGATTTGCTCCCGTCGGAGTTAGCACAATCCGCTGCCGGGTTTTAACCCGACAGCAGTGACCTGTTTGAGCGAGAATTACTCGTCTTCCAGTTCGATGTTGATACCCAGCGAACGAATCTCTTTCAACAATACGTTGAAGGATTCTGGCATGCCCGGCTCCATCTGATGGTTGCCGTCCACGATGTTTTTATACATCTTGGTACGACCGTTCACGTCATCAGACTTAACGGTGAGCATTTCCTGCACGCTACCCAGCTGAGGG
+
GGGGGGGGGGGGGGGGGGGGGGGGGGGGGGGGGGGGGGGGGGGGGGGGGGGGGGGGGGGGGGGFGGGGGGGGGGGGFGFGGGGGGGGGGGGGGGGGGGGGGGGGGGGGGGGGGGGGGGGGGGGGGGFFFGGGGGGGGGGGGGGGGGGGGGGGGGGGGGGGGGFGGGFGFGGGGGEGFGGGGGFGGFFGFFGFFFFFFFFFFFF@FFFFFFFFFEFFFFCFEFFCEFF>@FF??FF?B?F?FFFF??<<>F?>6::B>A?A<DB2)4<BFFFB3<BB004(,41(
@M03461:520:000000000-LPCRK:1:1101:14988:3543 2:N:0:CAATCAGG+CAGAACTG
AAACTTTAATAAATCTTTCACGGATTTGCTCCCGTCGGAGTTAGCACAATCCGCTGCCGGGTTTTAACCCGACAGCAGTGACCTGTTTGAGCGAGAATTACTCGTCTTCCAGTTCGATGTTGATACCCAGCGAACGAATCTCTTTCAACAATACGTTGAAGGATTCTGCCATGCCCGGCTCCATCTGATGGTTGCCGTCCACGATGTTTTTATACATCTTGGTACGACCGTTCACGTCATCAGACTTAACGGTGAGCATTTCCTGCATAAAATGACGCTGAGGT
+
GGGGGGGGGGGGGGGGGGGGGGGGGGGGGGGGGGGGGGGGGGGGGGGGGGGGGGGGGGGGGGGGGGGGGGGGGGGGGGGGGGGGGGGGGGGGGGGGGGGGGGGGGGGGGGGGGGGGGGGGGGGGGGGGGGGGGGGGGGGGGGGGGGGGGGGGGGGGGGGGGGGGGGGGGGGGFGGGFGGGGGFGGFFGFFGFFFFFFFFFDFFFFFFFFFFFFEEFFFFFFFFFFFFFFBFFFBFBFFBFFFFFB?A2<ABFF?BBFFFFFA>AFFFFFF9AFFFFFB:?666(
@M03461:520:000000000-LPCRK:1:1101:20095:3558 2:N:0:CAATCAGG+CAGAACTG
CTTTAATAAATCTTTCACGGATTTGCTCCCGTCGGAGTTAGCACAATCCGCTGCCGGGTTTTAACCCGACAGCAGTGACCTGTTTGAGCGAGAATTACTCGTCTTCCAGTTCGATGTTGATACCCAGCGAACGAATCTCTTTCAACAATACGTTGAAGGATTCTGGCATGCCCGGCTCCATCTGATGGTTGCCGTCCACGATGTTTTTATACATCTTGGTACGACCGTTCACGTCATCAGACTTAACGGTGAGCATTTCCTGCATCCCAACTCGCTAGGGT
+
DGGGGGGGGGGGGGGGGGGGCGGGGGGGGGGGGGGGGGGFGGGGGGGGGGGGGGGGGGGGGGGGGGGGGGGGGGGGGGGGGGGGGGFGGGGGGGGGGGGGGGGGGGGGGGGGGGGGGGGGDDFEGGGGGGGGGGGGGGGGGGFGGGGGGGGGGGGGFGCGGGGGCGDGGGGGGFEGDGGFGGFFGFFFFFF=FAFF@FEFFFFFFFFFFEFFFFFFFF4=CE?;>;@FFF:2,8?FFFF??F0<AFBBB?:??FFFFFAFFFB:<<??F03(2?1(42:1(
@M03461:520:000000000-LPCRK:1:1101:8899:3591 2:N:0:CAATCAGG+CAGAACTG
AAACTTTAATAAATCTTTCACGGATTTGCTCCCGTCGGAGTTAGCACAATCCGCTGCCGGGTTTTAACCCGACAGCAGTGACCTGTTTGAGCGAGAATTACTCGTCTTCCAGTTCGATGTTGATACCCAGCGAACGAATCTCTTTCAACAATACGTTGAAGGATTCTGGCATGCCCGGCTCCATCTGATGGTTGCCGTCCACGATGTTTTTATACATCTTGGTACGACCGTTCACGTCATCAGACTTAACGGTGAGCATTTCCTGCAGACGTATTTGCTGAGGA
+
GG@FGGGGGGGGGGGGGGGGGGGGGGGGGGGGGGGGGGGGGGGGGGGGGGGGGGGGGGGGGGGDGGGGGGGGGGGGGGGGGGGGGGGGGGGGGGGGGGGGGGGGGGGGGGGGGGGGGGGGGGGGGGGGGGGGGGGGGGGGGGGGGGGGGGGGGGGGGGGGGGGGGGFGGGGGGG?FAEGDGGFGGFFGFFFFFABFFFFFF@B=FDAFFFFFFFFFFFEFFFFFFFFF9>?BFFFFFB?FFA??FFFFAA<>?:BFFFDFFFFFABFFF?><BDBFB<<AAFF)
@M03461:520:000000000-LPCRK:1:1101:14344:3592 2:N:0:CAATCAGG+CAGAACTG
AAACTTTAATAAATCTTTCACGGATTTGCTCCCGTCGGAGTTAGCACAATCCGCTGCCGGGTTTTAACCCGACAGCAGTGACCTGTTTGAGCGAGAATTACTCGTCTTCCAGTTAGATGTTGATACCCAGCGAACGAATCTCTTTCAACAATACGTTGAAGGATTCTGGCATGCCCGGCTCCATCTGATGGTTGCCGTCCACGATGTTTTTATACATCTTGGTACGACCGTTCACGTCATCAGACTTAACGGTGAGCATTTCCTGCATTTTCAGTGGCTGAGGC
+
GGGGGGGGGGGGGGGGGGGGGGGGGGGGGGGGGGGGGGGGGGGGGGGGGGGGGGGGGGGGGGGGGGGGGGGGGGGGGGGGGGGGGGGGGGGGGGGGGGGGGGGGGGGGGGGGGGFGGGGGGGGGGGGGGGGGGGGGGGGGGGGGGGGGGFGGGGGGGGGGGGGGGGGAFGGGGGGGFGGGGGFGGFFFFFGFFFFFFFFFFFFFFFFFFAFFFEFFFFFFFFFFFFFFFFFFFFFFFFFFFBBFBFFBFFFF?<?<FFFFFFFFFF?BFFFFA<A2??:0:?((
@M03461:520:000000000-LPCRK:1:1101:16843:3594 2:N:0:CAATCAGG+CAGAACTG
AAACTTTAATAAATCTTTCACGGATTTGCTCCCGTCGGAGTTAGCACAATCCGCTGCCGGGTTTTAACCCGACAGCAGTGACCTGTTTGAGCGAGAATTACTCGTCTTCCAGTTCGATGTTGATACCCAGCGAACGAATCTCTTTCAACAATACGTTGAAGGATTCTGGCATGCCCGGCTCCATCTGATGGTTGCCGTCCACGATGTTTTTATACATCTTGGTACGACCGTTCACGTCATCAGACTTAACGGTGAGCATTTCCTGCAGTACGAGCAGCTGAGGC
+
GGGGGGGGGGGGGGGGGGGGGGGGGGGGGGGGGGGGGGGGGGGGGGGGGGGGGGGGGGGGGGGGGGGGGGGGGGGGGGGGGGGGGGGGGGGGGGGGGGGGGGGGGGGGGGGGGGGGCFCGGGGGGGGGGFDGGGGGGGGGGGGGGGGGGGGG7FGGGGGGGGGFGGFGGFGGGGGGFGGGGGFGGFFGFFGFFFFFFFBBFFFFFDFFFFFFECEFAAEF?AFFFFFF@@FFFFFFF00<F<224?DFFF<;B?<(8<?<<9<>AFBBD44:?6B>((.,)((,
@M03461:520:000000000-LPCRK:1:1101:8958:3611 2:N:0:CAATCAGG+CAGAACTG
AAACTTTAATAAATCTTTCACGGATTTGCTCCCGTCGGAGTTAGCACAATCCGCTGCCGGGTTTTAACCCGACAGCAGTGACCTGTTTGAGCGAGAATTACTCGTCTTCCAGTTCGATGTTGATACCCAGCGAACGAATCTCTTTCAACAATACGTTGAAGGATTCTGGCATGCCCGGCTCCATCTGATGGTTGCCGTCCACGATGTTTTTATACATCTTGGTACGACCGTTCACGTCATCAGACTTAACGGGGAGCATTTCCTGCAAACTAAAAAGCTGAGGG
+
GGCFGGGGGGGGGGGGGGGGGGGGGGGGGGGGGGGGGGGGGGGGGGGGGGGGGGGGGGGGGGGGGGGGGGGGGGGGGGGGGGGGGGGGGGGGGGGGGGGGGGGGGGGGGGGGGGGG?FGGGGGGGGGGGGGGGGGGGGGGGGGGGGGGGGGGGGGGFGGGGGGGFFGGGGGGGGGGDGDGGGFGF9CCFFGFFBFFFFFFFFF>FFA@6AFFFFEFFFFFFFFFFDF>;>;BBB56?6(4))4)8:<A46:9(2;0323<:>ABFF0<<039B:F?BFA07::8
@M03461:520:000000000-LPCRK:1:1101:13515:3692 2:N:0:CAATCAGG+CAGAACTG
AAACTTTAATAAATCTTTCACGGATTTGCTCCCGTCGGAGTTAGCACAATCCGCTGCCGGGTTTTAACCCGACAGCAGTGACCTGTTTGAGCGAGAATTACTCGTCTTCCAGTTCGATGTTGATACCCGGCGAACGAATCTCTTTCAACAATACGTTGAAGGATTCTGGCATGCCCGGCTCCATCTGATGGTTGCCGTCCACGATGTTTTTATACATCTTGGTACGACCGTTCACGTCATCAGACTTAACGGTGAGCATTTCCTGCATTTCCCAAAGCTGAGGC
+
GGGGGGGGGGGGGGGGGGGGGGGGGGGGGGGGGGGGGGGGGGGGGGGGGGGGGGGGGGGGGGGGGGGGGGGGGGGGGGGGGGGGGGGGGGGGGGGGGGGGGGGGGGGGGGGGGGGGGGGGGGGGFGFFGGDEGGGGGGGGFGGGGGGGGGGGGGGGGGGFGGGGGG7DFGFGGGGGFGGGGGFDGFFGFFGFFFFFFFFBFFF;FFFFFFFFFFFFFFFFFFFFFFFFFFFFFFF???FFFBDB?DABFD?F?6<::7>AA<BFFFFFAAAFFFB?B?A0???(
@M03461:520:000000000-LPCRK:1:1101:7090:3735 2:N:0:CAATCAGG+CAGAACTG
AAACTTTAATAAATCTTTCACGGATTTGCTCCCGTCGGAGTTAGCACAATCCGCTGCCGGGTTTTAACCCGACAGCAGTGACCTGTTTGAGCGAGAATTACTCGTCTTCCAGTTCGATGTTGATACCCAGCGAACGAATCTCTTTCAACAATACGTTGAAGGATTCTGGCATGCCCGGCTCCATCTGATGGTTGCCGTCCACGATGTTTTTATTCATCTTGGTACGACCGTTCACGTCATCAGACTTAACGGTGAGCATTTCCTGCAGCCCGGTCAGCAGAGGG
+
GGGGG9FFGGGGGGGGGGGGGGGGGGGGGGGGDGGGGGGGGGGGGGGGGGGGGGGGGGGGGGGEGGGGGCFGGGGGFFGFGGGGGGGGGGGGGGGGGGFGGEGGGGGGGGGGGGGGGGGGGGGGGGFEGGGGDGGGGGGEGGGGGGGGGGDGGGGFGGGCG8EEGFGGGGGDGGFG59>DGGFGGFAFFFGFFFDFEFF=FF?BFFF6FFFF?)97@F6EFA31?@;>;9;B??D?F((4<4?24))6A<1(4:::?B<FFF2248??B0:>(,9(4?)((-((
@M03461:520:000000000-LPCRK:1:1101:13160:3736 2:N:0:CAATCAGG+CAGAACTG
AAACTTTAATAAATCTTTCACGGATTTGCTCCCGTCGGAGTTAGCACAATCCGCTGCCGGGTTTTAACCCGACAGCAGTGACCTGTTTGAGCGAGAATTACTCGTCTTCCAGTTCGATGTTGATACCCAGCGAACGAATCTCTTTCAACAATACGTTGAAGGATTCTGGCATGCCCGGCTCCATCTGATGGTTGCCGTCCACGATGTTTTTATACATCTTGGTACGACCGTTCACGTCATCAGACTTAACGGTGAGCATTTCCTGCATATAAGCCCGCTGAGGG
+
GGGGGGGGGGGGFFFGGFAEGFF@FG,EEFGG<FFGF7:+BFFDFGCFGEGGGFEEGFGGDGGGGGGGGFCFFGCEEFGGGGGA=FE98<F<FGDFCEAFEE5=AFFBF955EFE@:=DF=44==FG,=BFCEEEEGGFGADEFDDGEGGEFG?CGC8E7E:@F,::E<67:<FF?@:C9CDFCF8FFCB*;CADA4/:257>95?FFFF:A?EEF8;ECEAA?)63;16?::?F??01<F2))58<>:4:4<:?B?-24)6)).5()6>B)))5(799F;?:?
@M03461:520:000000000-LPCRK:1:1101:6744:3772 2:N:0:CAATCAGG+CAGAACTG
AAACTTTAATAAATCTTTCACGGATTTGCTCCCGTCGGAGTTAGCACAATCCGCTGCCGGGTTTTAACCCGACAGCAGTGACCTGTTTGAGCGAGAATTACTCGTCTTCCAGTTCGATGTTGATACCCAGCGAACGAATCTCTTTCAACAATACGTTGAAGGATTCTGGCATGCCCGGCTCCATCTGATGGTTGCCGTCCACGATGTTTTTATACATCTTGGTACGACCGTTCACGTCATCAGACTTAACGGTGAGCATTTCCTGCATACATGATCGCTGAGGC
+
FGGGGGGGGGGGGGGGGGGGGGGGGGGGGGGGGGGGGGGGGGGGGGGGGGGGGGGGGGGGGGGCGGGGGGDGGGGGGFGFGGGGGGGGGGGGGGGGGGGGGGGGGGGGGGGGGGGGGGGGGGFGGGGGGGGGGEGGGGGGGGGGGGGGGGGGGGGGGGGGGFGGGGGGGGGGFFFGFDG@DGFGGFFGFFGFF@>FFFFFDBFFF;;AAFFFECEFFFFFFA=CE0;B9>FFFFA0:6??><<2:29AAAFFF:(8:A?>AADBBF0:9<?FB26<??62>:0(
@M03461:520:000000000-LPCRK:1:1101:12221:3774 2:N:0:CAATCAGG+CAGAACTG
AAACTTTAATAAATCTTTCACGGATTTGCTCCCGTCGGAGTTAGCACAATCCGCTGCCGGGTTTTAACCCGACAGCAGTGACCTGTTTGAGCGAGAATTACTCGTCTTCCAGTTCGATGTTGATACCCAGCGAACGAATCTCTTTCAACAATACGTTGAAGGATTCTGGCATGCCCGGCTCCATCTGATGGTTGCCGTCCACGATGTTTTTATACATCTTGGTACGACCGTTCACGTCATCAGACTTAACGGTGAGCATTTCCTGCACGGTTAACGGCTGAGGG
+
GGGGGGGGGGGGGGGGGGGGGGGGGGGGGGGGGGGGGGGGGGGGGGGGGGGGGGGGGGGGGGGGGGGGGGGGGGGGGGGGGGGGGGGGGGGGGGGGGGGGGGGGGGGGGGGGGGGGGGGGGGGGGGEGGGGGGGGGGGGGGGGGGGGGGGFGGGGGGGGGGGGGGFGGGFDGGGFFFGGDGGFGGFFDFFGFFFBFFFF@DFFFFDFFF;>ACEFA;@EEFFFFED?BFFF:1?A?FFFB>2??FF<<A>((-2<BFFFFFFAABF1::>86?46100,7?06(
@M03461:520:000000000-LPCRK:1:1101:25810:3774 2:N:0:CAAACAGG+CAGAACTG
AAACTTTAATAAATCTTTCACGGATTTGCTCCCGTCGGAGTTAGCACAATCCGCTGCCGGGTTTTAACCCGACAGCAGTGACCTGTTTGAGCGAGAATTACTCGTCTTCCAGTTCGATGTTGATACCCAGCGAACGAATCTCTTTCAACAATACGTTGAAGGATTCTGGCATGCCCGGCTCCATCTGATGGTTGCCGTCCACGATGTTTTTATACATCTTGGTACGACCGTTCACGTCATCAGACTTCACGGTGAGCATTTCCTGCCGCGATTCTTGCTGAGGG
+
GGGGGGGGGGGGGGGGGGGGGGGGGGGGGGGGGGGGGGGGCGGGGGGGGGGGGGGGGGGGGGGGGGGGGGDGGGGGGGGGGGGGGGGGGGGGGGGGDFGGGGGGGGGDEGGGGGGDGGF@FFGGGGGGGGGGGGGGGGGGGGGGGGGGGGGGGGGGGGGFFGGGGGGGFGGGGCFCAGGGGGFGFFF>BFGFFFDA>=DFFFA=FDFFAAFFFEFA+:CFFFFEFFFFFBDFF0<6<02<ABF232A)6<::B1134)4<>AAB2((-,(39?>9<)66<)(24
@M03461:520:000000000-LPCRK:1:1101:16867:3798 2:N:0:CAATCAGG+CAGAACTG
AAACTTTAATAAATCTTTCACGGATTTGCTCCCGTCGGAGTTAGCACAATCCGCTGCCGGGTTTTAACCCGACAGCAGTGACCTGTTTGAGCGAGAATTACTCGTCTTCCAGTTCGATGTTGATACCCAGCGAACGAATCTCTTTCAACAATACGTTGAAGGATTCTGGCATGCCCGGCTCCATCTGATGGTTGCCGTCCACGATGTTTTTATACATCTTGGTACGACCGTTCACGTCATCAGACTTAACGGTGAGCATTTCCTGCAGAGCTCGCTGCTGAGGG
+
GGGGGGGGGGGGGGGGGGGGGGGGGGGGGGGGGGGGGGGGGGGGGGGGGGGGGGGGGGGGGGGGGGGGGGGGGGGGGGGGGGGGGGGGGGGGGGGGGGGGGGGGGGGGGGGGGGGGGGGGGGGGGGGGGGGGGGGGGGGGGGGGGGGGGGGGGGGGGFGGGGGGGGFGGGFGGGGGEGGGGGFGGFFGFFGFFDFFFFFFFFF=4;FFFFAFFFFFFFFFFFFECFD@;@FBB:AFF??FBFB?>DFFAFFFF3<?FFFFFB<>BF7?FFFAB:9?:>FFB:::
@M03461:520:000000000-LPCRK:1:1101:24796:3802 2:N:0:CAATCAGG+CAGAACTG
AAACTTTAATAAATCTTTCACGGATTTGCTCCCGTCGGAGTTAGCACAATCCGCTGCCGGGTTTTAACCCGACAGCAGTGACCTGTTTGAGCGAGAATTACTCGTCTTCCAGTTCGATGTTGATACCCAGCGAACGAATCTCTTTCAACAATACGTTGAAGGATTCTGGCAGGCCCGGCTCCATCTGATGGTTGCCGTCCACGATGTTTTTATACATCCTGGTACGACCGTTCACGTCATCCGACTTAACGGTGAGCATTTCCTGCAGAGGTATTGGCTGGGGG
+
GGGGGGGGGGGGGGGGGGGGGFGGGGGGGFFEGGGGGGGGGGGGFGGGGGGGGGGGGEFGEGEFFGGG9FEEGGGGGDGGFGFFGGGGGGGGG+@=BCFGGGGGGGGFGGGGGGGGFFGEFGGFGGGGGGGGGEGCEGGGGGGFGGGGGGGGGGGGCFGFGGGGGFFEEFG*@EGGDGDGGGF8CFF7BFFFFFFFFFDFDEF9F?;=6AFFFFEF++(/=6@FE?<B033:??BFFFFFA)3(91<4AB:18?:?:A26A<ABFB0263(,.44))87:(-((
@M03461:520:000000000-LPCRK:1:1101:19670:3836 2:N:0:CAATCAGG+CAGAACTG
CTTTAATAAATCTTTCACGGATTTGCTCCCGTCGGAGTTAGCACAATCCGCTGCCGGGTTTTAACCCGACAGCAGTGACCTGTTTGAGCGAGAATTACTCGTCTTCCAGTTCGATGTTGATACCCAGCGAACGAATCTCTTTCAACAATACGTTGAAGGATTCTGGCATGCCCGGCTCCATCTGATGGTTGCCGTCCACGATGTTTTTATACATCTTGGTACGACCGTTCACGTCATCAGACTTAACGGTGAGCATTTCCTGCACGGGATAATGCTGAGGG
+
FGGGGGGGGGGGGGGGGGGGEGGGGGGGGGGGGGGGGGGGGGGGGGGGGGGGGGGGGGGGCGGGGEGGGGGGGGGGGGGGGGGGGGGGGGGGGGGGGGGGGGGGGGGGGGGGGGGGGGGGGGGGGGGGGGGGGGGGGGGGGGGGGGGGGGGGGGGGGGGGGGGGGGGGGGGGGFGGGGGFGGFFFFFFFFFFFFFFFFFFFFFAFF4FFEEFFFFFCFFEFFFDFFFDBFBFF:?BFFF?<?7AB>A:B?06?F)4><ADFFF<B?90:>()-64626<6(
@M03461:520:000000000-LPCRK:1:1101:24552:3841 2:N:0:CAATCAGG+CAGAACTG
AAACTTTAATAAATCTTTCACGGATTTGCTCCCGTCGGAGTTAGCACAATCCGCTGCCGGGTTTTAACCCGACAGCAGTGACCTGTTTGAGCGAGAATTACTCGTCTTCCAGTTCGATGTTGATACCCAGCGAACGAATCTCTTTCAACAATACGTTGAAGGATTCTGGCATGCCCGGCTCCATCTGATGGTTGCCGTCCACGATGTTTTTATACATCTTGGTACGACCGTTCACGTCATCAGACTTAACGGTGAGCATTTCCTGCAGTACACCCAGCTGAGGC
+
GGGGGGGGGGGGGGGGGGGGGGGGGGGGGCGGGGGGGGGGGGGGGGGGGGGGGGGGGGGGGGGGGGGGGGGGGGGGGGGGGGGGGGGGGGGGGGGGGGGGGGGGGGGGGGGGGGGGGGGGGGGGGG@FGGGGGGGGGGGGGGGGGGGGGFGGGGGGGGGGGGGGGFGGFGGGFGGGFGGGGGFGGFFGFFCFFFFFF?D@DFFFFFFF=FFFFE?A7CEFFFEC?0690;@B<?A0:?3<A<???0446<60:?:?FBFAAFAFFFF7AFDF<2;<1??:2:6(
@M03461:520:000000000-LPCRK:1:1101:13447:3873 2:N:0:CAATCAGG+CAGAACTG
AAACTTTAATAAATCTTTCACGGATTTGCTCCCGTCGGAGTTAGCACAATCCGCTGCCGGGTTTTAACCCGACAGCAGTGACCTGTTTGAGCGAGAATTACTCGTCTTCCAGTTCGATGTTGATACCCAGCGAACGAATCTCTTTCAACAATACGTTGAAGGATTCTGGCATGCCCGGCTCCATCTGATGGTTGCCGTCCACGATGTTTTTATACATCTTGGTACGACCGTTCACGTCATCAGACTTAACGGTGAGCATTTCCTGCAGCTCTTTCTGCTGAGGA
+
GGGGGGGGGGGGGGGGGGGGGGGGGGGGGGGGGGGGGGGGGGGGGGGGGGGGGGGGGGGGGGGGGGGGGGGGGGGGGGGGGGGGGGGGGGGGGGGGGGGGGGGGGGGGGGGGGGGGGGGGGGGGGGGFGGGGGGGGGGGGGGGGGGGGGGGGGGGGGGGGGGGGGGGGGGGGGGGGFEGGGGFGGFFGFFGFFFFFBDFFFFFFFFFFFFFFFFEFFFF?CFEFFFFF>BFFFFFFFFFBF<?B?DFFFFFFF?6672295A<2<::?F?3<AF<AFFBFAF?)
@M03461:520:000000000-LPCRK:1:1101:9997:3893 2:N:0:CAATCAGG+CAGAACTG
AAACTTTAATAAATCTTTCACGGATTTGCTCCCGTCGGAGTTAGCACAATCCGCTGCCGGGTTTTAACCCGACAGCAGTGACCTGTTTGAGCGAGAATTACTCGTCTTCCAGTTCGATGTTGATACCCAGCGAACGAATCTCTTTCAACAATACGTTGAAGGATTCTGGCATGCCCGGCTCCATCTGATGGTTGCCGTCCACGATGTTTTTATACATCTTGGTACGACCGTTCACGTCATCAGACTTAACGGTGAGCATTTCCTGCAAACACATTAGCTGAGGG
+
GGCFGGGGGGGGGGGGGGGGGGGGGGGGGGGGGGGGGGGGGGGGGGGGGGGGGGGGGGGGGGGGGGGGGGGGGGGGGGGGGGGGGGGGGGGGGGGGGGGGGGGGGGGGGFGGGGGGGGGGGGGGGGDGGGGGGGGGGGGGGGGGGGGGGGGGGGGGGGGGGCGGGFGGGGGGGGGCECDDGGFGGFF7BFGFFFFFFFFFFFFFF?AFAFFFECEFFFEFF6AFEFFF>BFFFBA1<<??DBF?:?ABFAF9??:152<<B>>FA:?A24?F?DAAB?BB?0::
@M03461:520:000000000-LPCRK:1:1101:21096:3916 2:N:0:CAATCAGG+CAGAACTG
CTTTAATAAATCTTTCACGGATTTGCTCCCGTCGGAGTTAGCACAATCCGCTGCCGGGTTTTAACCCGACAGCAGTGACCTGTTTGAGCGAGAATTACTCGTCTTCCAGTTCGATGTTGATACCCAGCGAACGAATCTCTTTCAACAATACGTTGAAGGATTCTGGCATGCCCGGCTCCATCTGATGGTTGCCGTCCACGATGTTTTTATACATCTTGGTACGACCGTTCACGTCATCAGACTTAACGGTGAGCATTTCCTGCATAAATAAAAGCTGAGGG
+
FGGGGGGGGGGGGGGGGFGGGGGGGGGGGGGGGGGGGGGGGGGGGGGGGGGGGGGGGGGGDFGGGGGGGGGGGGGGGGGGGGGGGGGGGGGGGGGFGGGGGGGGGGGDFGGGGGGGGGGGGGGGGGGGGGGGGGGGGGGGGGGGGFGGFGGGGFGGFFGGFGGGGGFGGGGGFBGGGDCFGGCACFFFFFFFFFFF>DFAB>?8FFFFFFFFFAAEEFAAFFFF9(7?:BFA?B?B<A<?FF).4:<BF??<<?DFBBFFBF>06<BABFBF<2<A3).3(
@M03461:520:000000000-LPCRK:1:1101:6726:3922 2:N:0:CAATCAGG+CAGAACTG
AAACTTTAATAAATCTTTCACGGATTTGCTCCCGTCGGAGTTAGCACAATCCGCTGCCGGGTTTTAACCCGACAGCAGTGACCTGTTTGAGCGAGAATTACTCGTCTTCCAGTTCGATGTTGATACCCAGCGAACGAATCTCTTTCAACAATACGTTGAAGGATTCTGGCATGCCCGGCTCCATCTGATGGTTGCCGTCCACGATGTTTTTATACATCTTGGTACGACCGTTCACGTCATCAGACTTAACGTTGAGCATTTCCTGCAGCAGTATAAGCTGAGGG
+
GGGGGGGGGGGGGGGGGGGGGGGGGGGGGGGGGGGGGGGGGGGGGGGGGGGGGGGGGGGGGGGGGGGGGGGGGGGGGGGFGGGGGGGGGGGGGGGGGGGGGGGGGGGGGGGGGGGGGGGGGGGGGGFGGGGGGGGGGGGGGGGGGGGGGGGGGGGGGGGGGGGGGGGGGGGGGGGGFGGGGGFGGFFCFFGFF4@F>@EFFEFBFDFFFFFAC<CFFFFFFFFEEFF>FFFFFFFFFFFFBAFF>7AFAFF(410(87<<ABAA2:<:04(566)6:2A?>?0?
@M03461:520:000000000-LPCRK:1:1101:12007:3929 2:N:0:CAATCAGG+CAGAACTG
AAACTTTAATAAATCTTTCACGGATTTGCTCCCGTCGGAGTTAGCACAATCCGCTGCCGGGTTTTAACCCGACAGCAGTGACCTGTTTGAGCGAGAATTACTCGTCTTCCAGTTCGATGTTGATACCCAGCGAACGAATCTCTTTCAACAATACGTTGAAGGATTCTGGCATGCCCGGCTCCATCTGATGGTTGCCGTCCACGATGTTTTTATACATCTTGGTACGACCGTTCACGTCATCAGACTTAACGGTGAGCATTTCCTGCAGCCATTATCGCTGAGGG
+
GGGGGGGGGGGGGGGGGGGGGGGGGGGGGGGGGGGGGGGGGGGGGGGGGGGGGGGGGGGGGGGGGGGGGGGGGGGGGGGGGGGGGGGGGGGGGGGGGGGGGGGGGGGGGGGGGGGGGGGGGGGGGGFGGGGGGGGG>EFGGGGGGGGGGGGGGGGGFGGGA?CGGFGGGGGGGGFGFEGDGGFGGFFGFFGFFFFFFFFFF@FFFFFFFFFFCEFFFF?CE4=EEF?F@B@BFF>FF?B?B<B???<<<<66?<62?>?ADFFFFF?BFFFABAB<?FBB>B<0
@M03461:520:000000000-LPCRK:1:1101:18494:3938 2:N:0:CAATCAGG+CAGAACTG
AAACTTTAATAAATCTTTCACGGATTTGCTCCCGTCGGAGTTAGCACAATCCGCTGCCGGGTTTTAACCCGACAGCAGTGACCTGTTTGAGCGAGAATTACTCGTCTTCCAGTTCGATGTTGATACCCAGCGAACGAATCTCTTTCAACAATACGTTGAAGGATTCTGGCATGCCCGGCTCCATCTGATGGTTGCCGTCCACGATGTTTTTATACATCTTGGTACGACCGTTCACGTCATCAGACTTAACGGTGAGCATTTCCTGCATAGCCTTAGGCTGAGGG
+
GGGGGGGGGGGGGGGGGGGGGGGGGGGGGGGGGGGGGGGGGGGGGGGGGGGGGGGGGGGGGGGGGGGGGGGGGGGGGGGGGGGGGGGGGGGGGGGGGGGGGGGGGGGGGGGGGGGGGGGGGGGGGGGGFGGGGGGGGGGGGGGGGGGGGGGGGGGGGGGCCGGGGGGGGGGGGGGGFGGGGGFGGFFGCFFFFDFFFFDBDEFFFFFFFFFFEEFACFEEFFFFFF;@BFFFFBF??<BFFA?7:?AFABFF?608:<><F2<AAF0<2<?BB28))4?:1<:(
@M03461:520:000000000-LPCRK:1:1101:20226:3943 2:N:0:CAATCAGG+CAGAACTG
CTTTAATAAATCTTTCACGGATTTGCTCCCGTCGGAGTTAGCACAATCCGCTGCCGGGTTTTAACCCGACAGCAGTGACCTGTTTGAGCGAGAATTACTCGTCTTCCAGTTCGATGTTGATACCCAGCGAACGAATCTCTTTCAACAATACGTTGAAGGATTCTGGCATGCCCGGCTCCATCTGATGGTTGCCGTCCACGATGTTTTTATACATCTTGGTACGACCGTTCACGTCATCAGACTTAACGGTGAGCATTTCCTGCAATTTCTTTTGCTGAGGG
+
FGG9FGGGGGGGGGGGGGGGGGGGGGGGGGGGGGGGGGGGGGGGGGGGGGGGGGGGGGGGGGGGGGGGGGGGGGGGGGGGGGGGGFGGGGGGGGGGGGGGGGGGGGGGGGGGGGGGGGGGGGGGGGGGGGGGGGGGGGGGGGGGGGGGGGGGGGGGGGGGGGGGGGGGGGGGGFDGDGGFGGFFGFFGFFFFFEFFFFFFFFFFFFFFFFFEFFFFFFAECFFD99>;:??AFFFBFAA7?BB>F>A?;,4<?BADFBFFB241<9ADAFAABFFFD<BF(
@M03461:520:000000000-LPCRK:1:1101:12001:3976 2:N:0:CAATCAGG+CAGAACTG
AAACTTTAATAAATCTTTCACGGATTTGCTCCCGTCGGAGTTAGCACAATCCGCTGCCGGGTTTTAACCCGACAGCAGTGACCTGTTTGAGCGAGAATTACTCGTCTTCCAGTTCGATGTTGATACCCAGCGAACGAATCTCTTTCAACAATACGTTGAAGGATTCTGGCATGCCCGGCTCCATCTGATGGTTGCCGTCCACGATGTTTTTATACATCTTGGTACGACCGTTCACGTCATCAGACTTAACGGTGAGCATTTCCTGCAATATGGCCGGCTGAGGT
+
GGGGGGGGGGGGGGGGGGGGGGGGGGFGGGGGGGGGGGGGGGGGGGGGGGGGGGGGGGGGGGGGGGGGGGGGGGGGGGGGGGGGGGGGGGGGGGGGGGGGGGGGGGGGGGGGGGGGGGGGGGGGGGGGGGGGGGGGGGGGGGGGGGGGGGGGGGGGGGGGGGGGGGGGGGGGGGGFFGGGGDFGGFFCFFGFFEFFFFFFFEBBFFFFFFFFEFFFFFFFFFEEFD;6;FFBF>FBB?FFF<73:?BFAA0;B:0.8BBDBBFFA77A<-2<BB?16;0,.31,
@M03461:520:000000000-LPCRK:1:1101:14137:3982 2:N:0:CAATCAGG+CAGAACTG
AAACTTTAATAAATCTTTCACGGATTTGCTCCCGTCGGAGTTAGCACAATCCGCTGCCGGGTTTTAACCCGACAGCAGTGACCTGTTTGAGCGAGAATTACTCGTCTTCCAGTTCGATGTTGATACCCAGCGAACGAATCTCTTTCAACAATACGTTGAAGGATTCTGGCATGCCCGGCTCCATCTGATGGTTGCCGTCCACGATGTTTTTATACATCTTGGTACGACCGTTCACGTCATCAGACTTAACGGTGAGCATTTCCTGCATTGTTAATTGCTGAGGG
+
GGGGGGGGGGGGGGGGGGGGGGGGGGGGGGGGGGGGGGGGGGGGGGGGGGGGGGGGGGGGGGGEGGGGGGGGGGGGGGGGGGGGGGGGGGGGGGGGGGGGGGGGGGGGGGGGGGGGGGGGGGGGGGGGGGGGGGGGGGGGGGGGGGGGGDFGGGGGGGGGGGFGGGGGGFGGGGCFAEGCGGFGGFFGFFFFFFFFF@FBFEFFFDFFFFFFECEFFFFCEF<FF@F@FFF<?:9BFFF?<<BFFFA9A>:BB??BFFFA4>F>4::>)4<A<<A<:>D99(3<
@M03461:520:000000000-LPCRK:1:1101:25923:4011 2:N:0:CAATCAGG+CAGAACTG
AAACTTTAATAAATCTTTCACGGATTTGCTCCCGTCGGAGTTAGCACAATCCGCTGCCGGGTTTTAACCCGACAGCAGTGACCTGTTTGAGCGAGAATTACTCGTCTTCCAGTTCGATGTTGATACCCAGCGAACGAATCTCTTTCAACAATACGTTGAAGGATTCTGGCATGCCCGGCTCCATCTGATGGTTGCCGTCCACGATGTTTTTATACATCTTGGTACGACCGTTCACGTCATCAGACTTAACGGTGCGCATTTCCTGCATTTGTAAGAGCTGAGGC
+
G,;CFEGAFGDGGFGGGGGGFG@:FCEFGCED<FG7CF7FFE<EECFFC<FFDFGEGFEE@@F@GEECCFC+FBECF<FG99B?E?EFGCD<=FF7?<EGGGGGFG<FCEFGEFGE:4@EEC;CFG8E9BEGD8EGCEDEGFGGFFGGGD=,EEGC8EEFGF@CA+@D3AFFGG?C?G5*3/ACC>B99FCA9ABFBFBF==>>)(81+;F553<++;6<?6343(,:66;3?741:6??52,.).)4<>13,((-3(42:9:<A07A9A2<>4>-<<>B)8:(
@M03461:520:000000000-LPCRK:1:1101:23498:4020 2:N:0:CAATCAGG+CAGAACTG
AAACTTTAATAAATCTTTCACGGATTTGCTCCCGTCGGAGTTAGCACAATCCGCTGCCGGGTTTTAACCCGACAGCAGTGACCTGTTTGAGCGAGAATTACTCGTCTTCCAGTTCGATGTTGATACCCAGCGAACGAATCTCTTTCAACAATACGTTGAAGGATTCTGGCATGCCCGGCTCCATCTGATGGTTGCCGTCCACGATGTTTTTATACATCTTGGTACGACCGTTCACGTCATCAGCCTTAACGGTGAGCATTTCCTGCAAAATGAAGTGCTGAGGT
+
GGGGGFGGGGGGGGGGGGGGGGGGGGGGGGGGGGGGGGGGGGGGGGGGGGGGGGGGGGDGGGGGGGGGGGGGGGGGGGGGGGGFGGGGGGGGGGGGGGGGGGGGGGGGGGGGGGGGGGGGGGGGGGFCEGGGGGGGGGGGGGGGGGGGGGGGGGGGGGCEGGGGGCFFGFGGFGGFDEGGGGFGGFFGFFGFFEFFFFFFFFFBFDA+AFFAEFEFCFFFEA@EEFDBF@F?FFFFFFFFFA<)3(3?AFFFF?6?:<?FA<9)6??>A7ABFFD>2<9<<<B,
@M03461:520:000000000-LPCRK:1:1101:21098:4035 2:N:0:CAATCAGG+CAGAACTG
CTTTAATAAATCTTTCACGGATTTGCTCCCGTCGGAGTTAGCACAATCCGCTGCCGGGTTTTAACCCGACAGCAGTGACCTGTTTGAGCGAGAATTACTCGTCTTCCAGTTCGATGTTGATACCCAGCGAACGAATCTCTTTCAACAATACGTTGAAGGATTCTGGCATGCCCGGCTCCATCTGATGGTTGCCGTCCACGATGTTTTTATACATCTTGGTACGACCGTTCACGTCATCAGACTTAACGGTGAGCATTTCCTGCAGATTTCTTAGCTGAGGA
+
GGGGGGGGGGGGGGGGGGGGFGGGGGGGGGGGGGGGGGGGGGGGGGGGGGGGGGGGGGGGDGGGGGGGGGGGGGGGGGGGGGGGGGGGGGGGGGGGGGGGGGGGGGGGGGGGGGGGGGGGGGGEGGGGGGGGGGGGGGGGGGGGGGGGGGGGGGGGGGGGGGGGGGGGGGGGGFGGGGGFGGFFGFFGFFFFFFFFFFFFFFDAFFFFFFFFF6AEFF4=CE@DFFFFBFF<6::?BA<B?B?>ABFFFFBFB:<BFFFB2<:<?<>ADFFF<AABF2:0)
@M03461:520:000000000-LPCRK:1:1101:26012:4045 2:N:0:CAATCAGG+CAGAACTG
AAACTTTAATAAATCTTTCACGGATTTGCTCCCGTCGGAGTTAGCACAATCCGCTGCCGGGTTTTAACCCGACAGCAGTGACCTGTTTGAGCGAGAATTACTCGTCTTCCAGTTCGATGTTGATACCCAGCGAACGAATCTCTTTCAACAATACGTTGAAGGATTCTGGCATGCCCGGCTCCATCTGATGGTTGCCGTCCACGATGTTTTTATACATCTTGGTACGACCGTTCACGTCATCAGACTTAACGGTTAGCATTTCCTGCATACGGCTTTGCTGGGGG
+
GGGGGGGGGGGGGGGGGGGGGGGGGGGGGGGGGGGGGGGGGGGGGGGGGGGGGGGGDGGGGGGGGGGGGGGGGGGGGGGGGGGGGGGGGGGGGGGGGGGGGGGGGGGGGGGGGGGGGGGGGGGGGGGGGGGGGGGGGGGGGGGGGEGGGGGGGGGGGGGGGGGGGGGGGGGGGGGGFGGGGGFGGFFFAFFFFFBFFF;@DFFFFFF7AAFAFFFF6=EEFFFFFFFFFFF:8?F:<B::A)82?DFBFFFF<18?FFBADA>BFB04)43?9;(584)6(,43
@M03461:520:000000000-LPCRK:1:1101:15987:4065 2:N:0:CAATCAGG+CAGAACTG
AAACTTTAATAAATCTTTCACGGATTTGCTCCCGTCGGAGTTAGCACAATCCGCTGCCGGGTTTTAACCCGACAGCAGTGACCTGTTTGAGCGAGAATTACTCGTCTTCCAGTTCGATGTTGATACCCAGCGAACGAATCTCTTTCAACAATACGTTGAAGGATTCTGGCATGCCCGGCTCCATCTGATGGTTGCCGTCCACGATGTTTTTATACATCTTGGTACGACCGTTCACGTCATCAGACTTAACGGTGAGCATTTCCTGCACGTTACACAGCTGAGGG
+
GGGGGGGGGGGGGGGGGGGGGGGGGGGGGGGGGGGGGGGGGGGGGGGGGGGGGGGGGGGGGGG7FGGGGGGGGGGGGGGGGGGGGGGGGGGGGGGGGGGGGGGGGGGGGGGGFGGGGGGGGGGGGGGGGGFGGGGGGGGGGGGGGGGGGGGGGGGGGGGGGGGGFGGGGGGFEGGGEGGGGGFGGFFGFFGFFFFFFFF@DFDFFFFFAFFFEFFFFFFFE4;CEFDFFFF?:?FBFFB?FFF7>DFFFF?>?FFBFBDFAB4<AFFFF:?FFFF?F:7:?:8(
@M03461:520:000000000-LPCRK:1:1101:21011:4098 2:N:0:CAATCAGG+CAGAACTG
CTTTAATAAATCTTTCACGGATTTGCTCCCGTCGGAGTTAGCACAATCCGCTGCCGGGTTTTAACCCGACAGCAGTGACCTGTTTGAGCGAGAATTACTCGTCTTCCAGTTCGATGTTGATACCCAGCGAACGAATCTCTTTCAACAATACGTTGAAGGATTCTGGCATGCCCGGCTCCATCTGATGGTTGCCGTCCACGATGTTTTTATACATCTTGGTACGACCGTTCACGTCATCAGACTTAACGGTGAGCATTTCCTGCACCTTATTTTGCTGAGGC
+
FGGGGGGGGGGGGGGGGGGFDGGGGGGGGGGGGGGGGGGGGGGGGGGGGGGGGGGGGGGGCGGGGGGGGGGGGGGGFGGGGGGGGGGGGGGGGGGFGGGGGGGGGGGGGGGGGGGGGGGGGGGGGGGGGGGGGGGGGGGGGGGFGGGGGGGGGGGGGGFGGCFGGGFGGCGCFFGDDGGFGGFFFFFFFFFDFFFFFFFFBFF8AFFFFE?C6+;C<?AA?E?;09BFFFBA?BB?:A952:BFFF)1;::BFF<)5>DFA>>:(42:A<ABDFFFF),-(
@M03461:520:000000000-LPCRK:1:1101:17930:4115 2:N:0:CAATCAGG+CAGAACTG
AAACTTTAATAAATCTTTCACGGATTTGCTCCCGTCGGAGTTAGCACAATCCGCTGCCGGGTTTTAACCCGACAGCAGTGACCTGTTTGAGCGAGAATTACTCGTCTTCCAGTTCGATGTTGATACCCAGCGAACGAATCTCTTTCAACAATACGTTGAAGGATTCTGGCATGCCCGGCTCCATCTGATGGTTGCCGTCCACGATGTTTTTATACATCTTGGTACGACCGTTCACGTCATCAGACTTAACGGTGAGCATTTCCTGCACAGTCAGATGCTGAGGG
+
GGGGGGGGGGGGGGGGGGGGGGGCGGGGGGGGGGGGGGGGGGGGGDFGGGGFGGGDGGGGGFEEGGGGGGGEG>FFGGG8A?FGGGGGGGGGGGGGGGGGGGGGGGGGGGGGACGDEFEFGGGFFGFGGGGG+@EGDGGEGDDEGGGGFF?DCGFFFFGGGG?EFFFDCFFFGGGCDEGGGGFGGFFGFFF>A>DFFFF@FFFFFFFFFFFFFFCACFFFFAACE7;FB@;:BFFFF?FF<AB?F?FFFAFFF:0<?F7AA<A>DB0:B:D?AF24694<AF:?
@M03461:520:000000000-LPCRK:1:1101:9849:4160 2:N:0:CAATCAGG+CAGAACTG
AAACTTTAATAAATCTTTCACGGATTTGCTCCCGTCGGAGTTAGCACAATCCGCTGCCGGGTTTTAACCCGACAGCAGTGACCTGTTTGAGCGAGAATTACTCGTCTTCCAGTTCGATGTTGATACCCAGCGAACGAATCTCTTTCAACAATACGTTGAAGGATTCTGGCATGCCCGGCTCCATCTGATGGTTGCCGTCCACGATGTTTTTATACATCTTGGCACGACCGTTCACGTCATCAGACTTAACGGTGAGCATTTCCTGCAAGGTGACCAGCTGAGGG
+
GG8FFGGGGGGGGGGGGGGGGGGGGGGGGGDGGGGGGGGGGGGGGGGGGGGGGGGGGGGGGFGEGGGGGGGGGGGGGGGFGGGGGGGGGGGGGGGGGGGGGGGGGGGGGGGGGGGGGGGGGGGGGGFFGGGGDEGDEGGGGGGGGGGGGGGFGFGGFGFCGGFGGGGGGGGFGFGGFGDDDGFGGFFGFFGFFFFFFFFFFFFFFFFFFFFFEEFFCFFCFFFFEFF9FF?FF?AF1:?FB2?<7?ADABFB?<FFFFFFFFFAFFFFA:>447<?B?0?316(
@M03461:520:000000000-LPCRK:1:1101:13942:4182 2:N:0:CAATCAGG+CAGAACTG
AAACTTTAATAAATCTTTCACGGATTTGCTCCCGTCGGAGTTAGCACAATCCGCTGCCGGGTTTTAACCCGACAGCAGTGACCTGTTTGAGCGAGAATTACTCGTCTTCCAGTTCGATGTTGATACCCAGCGAACGAATCTCTTTCAACAATACGTTGAAGGATTCTGGCATGCCCGGCTCCATCTGATGGTTGCCGTCCACGATGTTTTTATACATCTTGGTACGACCGTTCACGTCATCAGACTTAACGGTGAGCATTTCCTGCAAGTCATTATGCTGAGGG
+
GGGGGGGGGGGGGGGGGGGGGGGGGGGGGGGGGGGGGGGGGGGGGGGGGGGGGGGGGGGGGGGEGGGGGGGGGGGGGGGGGGGGGGGGGGGGGGGGGFGGGGGGGGGGGGGGGGGGGGGGGGGGGGGGGGGGGGGGGGGGGGGGGGGGGGGGGGGGGGGCGGGGGGGGGGGGGGGGFGGGGGFGGFFCFFGFFFFFFFFFFFFFFFFFFFFFC?FFFFFFFFFFFFFFFF?BFFF?FFFFF9?DFFFBDFFFFBBFBFFFFFFFBFF24<<ABF2>2<.).(14
@M03461:520:000000000-LPCRK:1:1101:19798:4193 2:N:0:CAATCAGG+CAGAACTG
CTTTAATAAATCTTTCACGGATTTGCTCCCGTCGGAGTTAGCACAATCCGCTGCCGGGTTTTAACCCGACAGCAGTGACCTGTTTGAGCGAGAATTACTCGTCTTCCAGTTCGATGTTGATACCCAGCGAACGAATCTCTTTCAACAATACGTTGAAGGATTCTGGCATGCCCGGCTCCATCTGATGGTTGCCGTCCACGATGTTTTTATACATCTTGGTACGACCGTTCACGTCATCAGACTTAACGGTGAGCATTTCCTGCACGACGTAGTGCTGAGGG
+
FGGGGGGGGGGGGGGGGGGGGGGGGGGGGGGGGGGGGGGGGGGGGGGGGGGGGGGGGGGGDGGGGFGGGGGGGGGGGGGGGGGGGGGGGGGGGGGGCFGGGGGGGGGGGGGGD@FGGGGGGGGCFFGGGDGGGGGGGGGGGGGGCFFGGGGGGFEGGGGGFDFFGGGGGGDCFEGCDDGFGGFFDFFGFFF=A894>@EEFF@AAAFAFF?C=8AEFF=3CF03:B@FFBFF<?FB149?DF>FF9<0(-(8?:2<AB<BBDFB>(89>2?B3294)..8(
@M03461:520:000000000-LPCRK:1:1101:9546:4198 2:N:0:CAATCAGG+CAGAACTG
AAACTTTAATAAATCTTTCACGGATTTGCTCCCGTCGGAGTTAGCACAATCCGCTGCCGGGTTTTAACCCGACAGCAGTGACCTGTTTGAGCGAGAATTACTCGTCTTCCAGTTCGATGTTGATACCCAGCGAACGAATCTCTTTCAACAATACGTTGAAGGATTCTGGCATGCCCGGCTCCATCTGATGGTTGCCGTCCACGATGTTTTTATACATCTTGGTACGACCGTTCACGTCATCAGACTTAACGGTGAGCATTTCCTGCACATATGTGTGCTGAGGG
+
GG@FGGGGGGGGGGGGGGGGGGGGGGGGGGGGGGGGGGGGGGGGGGGGGGGGGGGGGGGGGGGGGGGGGGGGGGGGGGGGGGGGGGGGGGGGGGGGGGGGGGGGGGGGGGGGGGGGGGGGGFGGGGGGGGGGGGGGGGGGGGGGGGGGGGGGGGGGGGGGGGGGGGGGGGGGGGGGFGGGGGFGGFFCFF4AB>BFFFFFFFFFFFFFFFFFFFFFFFCCF=AEF?FB>FFFFFFFFFFFFF2<>BB>A<?F01(83234>AFFFF1:<<9)4<AA?A<<416(
@M03461:520:000000000-LPCRK:1:1101:20613:4202 2:N:0:CAATCAGG+CAGAACTG
CTTTAATAAATCTTTCACGGATTTGCTCCCGTCGGAGTTAGCACAATCCGCTGCCGGGTTTTAACCCGACAGCAGTGACCTGTTTGAGCGAGAATTACTCGTCTTCCAGTTCGATGTTGATACCCAGCGAACGAATCTCTTTCAACAATACGTTGAAGGATTCTGGCATGCCCGGCTCCATCTGATGGTTGCCGTCCACGATGTTTTTATACATCTTGGTACGACCGTTCACGTCATCAGACTTAACGGTGAGCATTTCCTGCATACCCAAGGGCTGAGGG
+
FGGGGGGGGGGGGGGGGGGGEGGGGGGGGGGGGGGGGGGGGGGGGGGGGGGGGGGGGGGGCGGGGGGGGGGGGGGGDFFGGGGGGGGGGGGGGGGGGGGGGGGGGGGGGGGGGGGGGGGGGGGGGGGGGGGGDEGGGGGGGGGGGGGGGGGGGCGGGGGGFGDGGGGGGGGGGFGG>DGFGGFFGFFGFFFFFF>EFFFFFFFFFFFFFFFFFFFFFFFFFFFFFBFF6<FBFFFFFFFFFFFFFAF?BB?6??F>FAABBFFFF<<?FFBF(82<?1?BB
@M03461:520:000000000-LPCRK:1:1101:25972:4207 2:N:0:CAATCAGG+CAGAACTG
AAACTTTAATAAATCTTTCACGGATTTGCTCCCGTCGGAGTTAGCACAATCCGCTGCCGGGTTTTAACCCGACAGCAGTGACCTGTTTGAGCGAGAATTACTCGTCTTCCAGTTCGATGTTGATACCCAGCGAACGAATCTCTTTCAACAATACGTTGAAGGATTCTGGCATGCCCGGCTCCATCTGATGGTTGCCGTCCACGATGTTTTTATACATCTTGGTACGACCGTTCACGTCATCAGACTTAACGGTGAGCATTTCCTGCACGTGTTGAGGCTGAGGT
+
GG@FGGGGGGGGGGGGGGGGGGGGGGGGGGGGGGGGGGGGGGGGGGGGGGGGDGGGGGGGGGGGGGGGGGGGGGGGGGGGGGGGGGGGGGGGGGGGGGGGGGGGFGGGGGGGGFGGGEFFGGGGFFFGGGGGGGGGDGGGGGGGGGGFGGGGGGGG8CDFGGGFGGGGGGGGGGGG>GDDGDAGCFFC>FCFFE=F>@E=DFFFFDFF6AFFFFFFFFFEFFFFFF2@F>?:47A:?FFFFFBD?0<AFFF0:6<2>AFFFFF2)(.4?FFFF:)41:66,,((
@M03461:520:000000000-LPCRK:1:1101:6072:4221 2:N:0:CAATCAGG+CAGAACTG
CTTTAATAAATCTTTCACGGATTTGCTCCCGTCGGAGTTAGCACAATCCGCTGCCGGGTTTTAACCCGACAGCAGTGACCTGTTTGAGCGAGAATTACTCGTCTTCCAGTTCGATGTTGATACCCAGCGAACGAATCTCTTTCAACAATACGTTGAAGGATTCTGGCATGCCCGGCTCCATCTGATGGTTGCCGTCCACGATGTTTTTATACATCTTGGTACGACCGTTCACGTCATCAGACTTAACGGTGAGCATTTCCTGCACGTTATCCTGCTGAGGC
+
FGGGGGGGGGGGGGGGGGGGCGGGGGGGGGGGGGGGGGGGGGGGGGGGGGGGGGGGDGGG@FGGGGGGGGGGGGGGGGGGGGGGGGGGGGGGGGGGGGGGGGGGGGGGGGCGGGGGGGGGGGGGGGGGDGGGGGGGGGGGGGGGGGGGGGGGGGGGGGGGGGGGGGGGGGGGGA7DDGGFGGFF>FFGFFF=FEFFFFFFFFFFFFFFFFFFFFFFFFFEFE069BFFFFFFFFFF?<<BFF?BFAAF9?FF6:).<><DFFFFF?<BFFAFFFF?:AB<4
@M03461:520:000000000-LPCRK:1:1101:26188:4231 2:N:0:CAATCAGG+CAGAACTG
AAACTTTAATAAATCTTTCACGGATTTGCTCCCGTCGGAGTTAGCACAATCCGCTGCCGGGTTTTAACCCGACAGCAGTGACCTGTTTGAGCGAGAATTACTCGTCTTCCAGTTCGATGTTGATACCCAGCGAACGAATCTCTTTCAACAATACGTTGAAGGATTCTGGCATGCCCGGCTCCATCTGATGGTTGCCGTCCACGATGTTTTTATACATCTTGGTACGACCGTTCACGTCATCAGACTTAACGGTGAGCATTTCCTGCATAATACGGCGCAGCGGG
+
FFGGGGGGGGGGGGGGGGGGGGGGCFGGGGGGGGGGGGGGGGGFGGGGGGGGGGGGGGGGGGGGGGGGGGGGGGGGGGGGGGGGGGGGGGGGGGGGGGGGGGGGGGGGGGGGGGGGGGFGGGGGGGFCFGGGGGGGGGGGGGGG9FGFGFFGFCFCFCFFGFFGGGGGGGGC>FGGFGG9DGFGF>C7BFGFFDDFD=EB?EEFFDAF6AFF3<EF+;7?C673C06@FFD6?>B0<?F0<>?)554<BFF;32?FFF?D))6<A>?ABDFFB:(((-(-(,2(
@M03461:520:000000000-LPCRK:1:1101:14270:4245 2:N:0:CAATCAGG+CAGAACTG
AAACTTTAATAAATCTTTCACGGATTTGCTCCCGTCGGAGTTAGCACAATCCGCTGCCGGGTTTTAACCCGACAGCAGTGACCTGTTTGAGCGAGAATTACTCGTCTTCCAGTTCGATGTTGATACCCAGCGAACGAATCTCTTTCAACAATACGTTGAAGGATTCTGGCATGCCCGGCTCCATCTGATGGTTGCCGTCCACGATGTTTTTATACATCTTGGTACGACCGTTCACGTCATCAGACTTAACGGTGAGCATTTCCCGCACATCTATCCGCTGAGGC
+
GGFGGGGGGGGGGDGGGGGGGGGGCCFFGGG<FGGGGGDEGGGGGGGGGFGGGFGEEGGGGCC:FGGGFCGEGGGGGGGGGGGGGFEGFGFGGEGGGGFC9AEFEFFCFGGFEGGGGFFGCFGGGG@CFFGDDGGGGGGGGGGGGGGGGGGFFFGFGGGFFDF6ACFCF6CFGFCGBGCDGGFGGFFFBCGFFDDFA@FFD@A>?<5FFAFFFCFFA8?C?6@CF?;92:?6:?><7660:>2)342>><?24:030<24-56),39>F<?9>B<::0(39??0
@M03461:520:000000000-LPCRK:1:1101:7964:4255 2:N:0:CAATCAGG+CAGAACTG
AAACTTTAATAAATCTTTCACGGATTTGCTCCCGTCGGAGTTAGCACAATCCGCTGCCGGGTTTTAACCCGACAGCAGTGACCTGTTTGAGCGAGAATTACTCGTCTTCCAGTTCGATGTTGATACCCAGCGAACGAATCTCTTTCAACAATACGTTGAAGGATTCTGGCATGCCCGGCTCCATCTGATGGTTGCCGTCCACGATGTTTTTATACATCTTGGTACGACCGTTCACGTCATCAGACTTAACGGTGAGCATTTCCTGCATGGCTTAAGGCTGAGGG
+
GGGGGGGGGFGFGGGGGGGGGGGGGGGGGGGGGGGGGCEGGGGGGGGGGGGGGGGGGGGFFCE7FGGGGGGCGGGGG<FDGGGGGGGGGFGGGDGGGGGGGGGGGDGGGGGGFGGGFEGFGGGGAED@EECCEGGGGGGGGGGGFGFGGGGGFFGFGF?FGGGGGGGGDFGGGG6CEDC9DDFGGFFGFFGFFFFFFFF@@FDFFFFCFFFFE?EF6C?CEFEEFD<6BF?BFFB6:3??F>2?FBABF<<0?6(8:<2<<<DBFF:ABBB4:?A4<BF?0(2(
@M03461:520:000000000-LPCRK:1:1101:12684:4256 2:N:0:CAATCAGG+CAGAACTG
AAACTTTAATAAATCTTTCACGGATTTGCTCCCGTCGGAGTTAGCACAATCCGCTGCCGGGTTTTAACCCGACAGCAGTGACCTGTTTGAGCGAGAATTACTCGTCTTCCAGTTCGATGTTGATACCCAGCGAACGAATCTCTTTCAACAATACGTTGAAGGATTCTGGCATGCCCGGCTCCATCTGATGGTTGCCGTCCACGATGTTTTTATACATCTTGGTACGACCGTTCACGTCATCAGACTTAACGGTGAGCATTTCCTGCATCTTGAAATGCTGAGGG
+
GGFGGGGGGGGGGGGGGGGGFGEECEFFG@EFDGFGGEEGGDFEFEGFGGGGGGGGGGGGGGG><FGGGGGGGGEGGFGGGGGGGFGFGGGGGGGGGGGGFDFFGGGGGGGGGFFGGFEGEGGGGFEFGGFGGGGGGGGGGGGGGFGGFGGGGGGGGGCFGGGGGFFFGDG7:FGCDDG>DGFGD+B=EFGFFE=FF@E@DFFFFFF@FFFFFFFAAFC?CFAE?D;>6:??<?FFF:<1<A?>?B4)<<<9:?F6?>7AAFF)<2042)-:A>D26<)6-:((
@M03461:520:000000000-LPCRK:1:1101:10459:4266 2:N:0:CAATCAGG+CAGAACTG
AAACTTTAATAAATCTTTCACGGATTTGCTCCCGTCGGAGTTAGCACAATCCGCTGCCGGGTTTTAACCCGACAGCAGTGACCTGTTTGAGCGAGAATTACTCGTCTTCCAGTTCGATGTTGATACCCAGCGAACGAATCTCTTTCAACAATACGTTGAAGGATTCTGGCATGCCCGGCTCCATCTGATGGTTGCCGTCCACGATGTTTTTATACATCTTGGTACGACCGTTCACGTCATCAGACTTAACGGTGAGCATTTCCTGCACACTACACGGCTGAGGC
+
GG@FGGGGGGGGGGGGGGGGGGGGGGGGGGGGGGGGGGGGFGGGGGGGGGGGGGGGGGGGGCG@FGGGFGGGGGGGGGGGGGGGGFGGGGGGGGGGGGGGGGGGGGGGGGGGGGGGGGGGGGGGGGFGGGGGGGGGGGGGGGGGGGGGGGEFGGGGGGGGGGGFCCFGGCCFGGGGFGGDGCFGGFFFFFGFFFDFFFFFFBDBFF;CFFFF?<<C=CFCEAA?EFFF>@@?<?FFFFF?B>?FF?DBAD?90:6?7>?BFADFFFFFBF1?>FFF;>6>FF?(
@M03461:520:000000000-LPCRK:1:1101:22790:4274 2:N:0:TAATCAGG+CAGAACTG
AAACTTTAATAAATCTTTCACGGATTTGCTCCCGTCGGAGTTAGCACAATCCGCTGCCGGGTTTTAACCCGACAGCAGTGACCTGTTTGAGCGAGAATTACTCGTCTTCCAGTTCGATGTTGATACCCAGCGAACGAATCTCTTTCAACAATACGTTGAAGGATTCTGGCATGCCCGGCTCCATCTGATGGTTGCCGTCCACGATGTTTTTATACATCTTGGTACGACCGTTCACGTCATCAGACTTAACGGTGAGCATTTCCTGCAAAAGCGAAAGCTGAGGC
+
GGEGGGGGGGGGGGGGGGGGGGGEFFGGGFGGGGGGGGGGGGGGGGGGGGGGGGGGGGGEEGGGGGGGGFGGGGGGGGGGGGGGGGGGGGGGGGGDGGGGGGGGGGGGGGGGGGGGGGGGGGGGGEGGGGGGGGGGGGGGGGFFFE9DFFGGGGGGGGGGGGGGGGGGGGGG>GGGFGGGGGFGGFFGFFGFFFFFFFFBDFF>><5@FF>FFFFFFFFFFFFFED<FB>8?7>FFFFFFA9?FFFBFFFF>0(4<:3?BAAAFFBF2<<BFF0909<<?42?(
@M03461:520:000000000-LPCRK:1:1101:5767:4344 2:N:0:CAATCAGG+CAGAACTG
CTTTAATAAATCTTTCACGGATTTGCTCCCGTCGGAGTTAGCACAATCCGCTGCCGGGTTTTAACCCGACAGCAGTGACCTGTTTGAGCGAGAATTACTCGTCTTCCAGTTCGATGTTGATACCCAGCGAACGAATCTCTTTCAACAATACGTTGAAGGATTCTGGCATGCCCGGCTCCATCTGATGGTTGCCGTCCACGATGTTTTTATACATCTTGGTACGACCGTTCACGTCATCAGACTTAACGGTGAGCATTTCCTGCATTCGGAAACGCTGAGGC
+
EFGGGGGGGGGGGGGGGGGGFGGGGGGGGGGGGGGGGGGGGGGGGGGGGGGGGDGGGGGG:FGGGGGGGGGGGGGGGGGFGGGGGGGGGGGGGGGGGGGGGGGGGGGFGFGGGGGGGGGGGGGFGGGGDGGGGGGGGGGGGGGGGGGGGGGGGGGGGGFFGGFGFGFGGGGGGFGGGGGFGGFFCAFGFFFFFFFFFFFF@512@C;FFEFFFFFFFFFFFFFDFBF<?B:BFFFF?BBFB?DFFFFFFB?F??<7AA<ABB??A<AA0(49?04(29?8(
@M03461:520:000000000-LPCRK:1:1101:7444:4375 2:N:0:CAATCAGG+CAGAACTG
AAACTTTAATAAATCTTTCACGGATTTGCTCCCGTCGGAGTTAGCACAATCCGCTGCCGGGTTTTAACCCGACAGCAGTGACCTGTTTGAGCGAGAATTACTCGTCTTCCAGTTCGATGTTGATACCCTGCGAACGAATCTCTTTCAACAATACGTTGAAGGATTCTGGCATGCCCGGCTCCATCTGATGGTTGCCGTCCACGATGTTTTTATACATCTTGGTACGACCGTTCACGTCATCAGACTTAACGGTGAGCATTTCCTGCAATCACGGAGGCTGAGGC
+
GGGGGGGGGGGGGGGGGGGGGGGGGGGGGGGGGGGGGGGGGGGGGGGGGGGGGGGGGGGGGGGGGGGGGGGGGGGGGGGGGGGGGGGGGGGGGGGGGGGGGGGGGGGGGGGGGGGGGGGGGGGGGGGGGGGGGGGGGGGGGGGGGGGGGGFGGGGGGGGGGGGGGGGGGGGGGGFFFDGGGGFGGFFGFFGFFFFFEFFFFFFFFFFFFFFFFEFFFFFFFFFFFF@BFF?6<BBFF?F:B>FF?BFA<<19??FFFFFF:AD>A:?BA?FBF:;B>?:?((4,
@M03461:520:000000000-LPCRK:1:1101:14724:4397 2:N:0:CAATCAGG+CAGAACTG
AAACTTTAATAAATCTTTCACGGATTTGCTCCCGTCGGAGTTAGCACAATCCGCTGCCGGGTTTTAACCCGACAGCAGTGACCTGTTTGAGCGAGAATTACTCGTCTTCCAGTTCGATGTTGATACCCAGCGAACGAATCTCTTTCAACAATACGTTGAAGGATTCTGGCATGCCCGGCTCCATCTGATGGTTGCCGTCCACGATGTTTTTATACATCTTGGTACGACCGTTCACGTCATCAGACTTAACGGTGAGCATTTCCTGCAATTTCTGGGGCTGAGGC
+
GGGGGGGGGGGGGGGGGGGGGGGGGGGGGGGGGGGGGGGGGGGGGGGGGGGGGGGGGGGGGGGCGGGGGGGGGGGGGGGGGGGGGGGGGGGGGGGGGGGGGGGGGGGGGGGGGGGGGGGGGGGGGGGGGGGGGGGGGGGGGGGGGGGGGGGGGGGGGGGGGGGCFDEGGGGGGGFGFGGGGGFGGFFGFFGFFFFFFFF@DFFFFF=AAF>ACEFFFFFF?FEFFF@@BFFFFFFFFBFFFFFF?:>AFFFFF:?BBAFFF9A4231<A24<<A<0702:81:,
@M03461:520:000000000-LPCRK:1:1101:5327:4405 2:N:0:CAATCAGG+CAGAACTG
CTTTAATAAATCTTTCACGGATTTGCTCCCGTCGGAGTTAGCACAATCCGCTGCCGGGTTTTAACCCGACAGCAGTGACCTGTTTGAGCGAGAATTACTCGTCTTCCAGTTCGATGTTGATACCCAGCGAACGAATCTCTTTCAACAATACGTTGAAGGATTCTGGCATGCCCGGCTCCATCTGATGGTTGCCGTCCACGATGTTTTTATACATCTTGGTACGACCGTTCACGTCATCAGACTTAACGGTGAGCATTTCCTGCATGTAGCCACGCTGAGGG
+
EGGGGGGGGGGGGGGGGGGGEEGFGGGGGGGGGGGGGGFGGGGGGGGGGGGGGDGGEGGG@FGGGGGGGGGGGGGGGGGGGGFGGGGGGGGGGGGGGGGGGGGGGGGFFC?EGGGGGGGGGGGGGGGGGGGGGGGGGEGGGGGGGGGGGGGGGGGGGGGGGGGGGGGGGFGGGFGGGDGFGGF6EFFGFFFFFFFFFFFFFF?5AFAFFEFE6+:7CEAAEEFFF>9@FFFFFFFF?AD?DFFAFFFFFF?B?:7?F2<<FFBFFBDADFFFFFFF:9?:(
@M03461:520:000000000-LPCRK:1:1101:16501:4425 2:N:0:CAATCAGG+CAGAACTG
AAACTTTAATAAATCTTTCACGGATTTGCTCCCGTCGGAGTTAGCACAATCCGCTGCCGGGTTTTAACCCGACAGCAGTGACCTGTTTGAGCGAGAATTACTCGTCTTCCAGTTCGATGTTGATACCCAGCGAACGAATCTCTTTCAACAATACGTTGAAGGATTCTGGCATGCCCGGCTCCATCTGATGGTTGCCGTCCACGATGTTTTTATACATCTTGGTACGACCGTTCACGTCATCAGACTTAACGGTGAGCATTTCCTGCAGCGCAGAGAGCTGAGGG
+
GGGGGGGGGGGGGGGGGGGGGGGGGGGGGGGGGGGGGGGGGGGGGGGGGGGGGGGGGGGGGGGGGGGGGGGGGGGGGGGGGGGGGGGGGGGGGGGGGGGGGGGGGGGGGGGGGGGGGGGGGGGGGGFGGGGGGGGGGGGGGGGGGGGFGGGGGGGGGGGGGGGGGGGGGGGGGGGGFGGGGGFGGFFGFFGFFFFFFDF@D@B>;@AFFFFFFEFFAFFFFFFFFFFFFBFBF?>FFFF?BBF>FFFBABF1?BFFFFF9244:AB?:BFFFF>?72:9:2<F(
@M03461:520:000000000-LPCRK:1:1101:5601:4438 2:N:0:CAATCAGG+CAGAACTG
CTTTAATAAATCTTTCACGGATTTGCTCCCGTCGGAGTTAGCACAATCCGCTGCCGGGTTTTAACCCGACAGCAGTGACCTGTTTGAGCGAGAATTACTCGTCTTCCAGTTCGATGTTGATACCCAGCGAACGAATCTCTTTCAACAATACGTTGAAGGATTCTGGCATGCCCGGCTCCATCTGATGGTTGCCGTCCACGATGTTTTTATACATCTTGGTACGACCGTTCACGTCATCAGACTTAACGGTGAGCCTTTCCTGCAAGCTTATTCGCTGAGGG
+
EFGGGGGGGGGGGGFGFGGGDEEEGGGGDGGGGGGGGGGGGGGGGGGGGGGDG7FGGGGG7FGGGGGGGGEGGGGGGGGFGGGGGGGGGGGGGGGGGGG9FAFGGGGDEEFCEGGGGGG,EFGFGGGGGGGGGGGFGFGGGGGGGGGGGGGGFFFGGGGFGF+EGCCGGGGCFEGDDCGFGGFC+:BGFFFFFEDBBDFFBF@5;7A8;<<CFF=7?<FFCEF;>@1(4?B<02:6246)58>A<2<00,(40((.4))6<A?3)56:4.6)61:?07B0(
@M03461:520:000000000-LPCRK:1:1101:19941:4448 2:N:0:CAATCAGG+CAGAACTG
CTTTAATAAATCTTTCACGGATTTGCTCCCGTCGGAGTTAGCACAATCCGCTGCCGGGTTTTAACCCGACAGCAGTGACCTGTTTGAGCGAGAATTACTCGTCTTCCAGTTCGATGTTGATACCCAGCGAACGAATCTCTTTCAACAATACGTTGAAGGATTCTGGCATGCCCGGCTCCATCTGATGGTTGCCGTCCACGATGTTTTTATACATCTTGGTACGACCGTTCACGTCATCAGACTTAACGGTGAGCATTTCCTGCAGGATGCGCAGCTGAGGG
+
FGGGGGGGGGGGGGGGGGGGGGGGGGGGGGGGGGGGGGGGGGGGGGGGGGGGGGGGGGGG@GGGGGGGGGGGGGGGGGGGGGGGGGGGGGGGGGGGGGGGGGGGGGGGGGGGGGGGGGGGGGGGGGGGGGGGGGGGGGGGGGGGGGGGGGGGGCGGGGGGDGCGGGGGGGGGGEGGGGDFGGFFGFFGFFFFFFFF@@EFFFFFFFFFFEFEFFFFFF4AEED@F;@F083<BFF6:D2<BFF>B24:0?F???<<AADFFFFB?BFFFFFFF>97:>B6(
@M03461:520:000000000-LPCRK:1:1101:9336:4456 2:N:0:CAATCAGG+CAGAACTG
AAACTTTAATAAATCTTTCACGGATTTGCTCCCGTCGGAGTTAGCACAATCCGCTGCCGGGTTTTAACCCGACAGCAGTGACCTGTTTGAGCGAGAATTACTCGTCTTCCAGTTCGATGTTGATACCCAGCGAACGAATCTCTTTCAACAATACGTTGAAGGATTCTGGCATGCCCGGCTCCATCTGATGGTTGCCGTCCACGATGTTTTTATACATCTTGGTACGACCGTTCACGTCATCAGACTTAACGGTGAGCATTTCCTGCAACGACTCTAGCTGAGGG
+
GG<FGGGGGGGGGGGGGGGGGGGGGGGGGGGGGGGGGGGGGGGGGGGGGGGGGGGGGGGGGGGEGGGGGGGGEGGGGGGGGGGGGGGGGGGGGGGGGGGGGGGGGGGGGGGGGGGGEFGGGGGGGGFGGGGGGGGGGGGGGGGGGGGGGGGGGGGGGFGFCGGGGGGGGGGGGGGGFGGGGGFGGCFGFFGFFFFFFFFFFEF@FFFFFFFFFFEFFF?CEFFFEDFFBFFF?FFFFFF?F<?F?>BFAFFBFFFF?2<BFFAFFB<BFFFBFFFFFFBF8?0(
@M03461:520:000000000-LPCRK:1:1101:16660:4459 2:N:0:CAATCAGG+CAGAACTG
AAACTTTAATAAATCTTTCACGGATTTGCTCCCGTCGGAGTTAGCACAATCCGCTGCCGGGTTTTAACCCGACAGCAGTGACCTGTTTGAGCGAGAATTACTCGTCTTCCAGTTCGATGTTGATACCCAGCGAACGAATCTCTTTCAACAATACGTTGAAGGATTCTGGCATGCCCGGCTCCATCTGATGGTTGCCGTCCACGATGTTTTTATACATCTTGGTACGACCGTTCACGTCATCAGACTTAACGGTGAGCATTTCCTGCATGTTTGAGTGCGGAGGG
+
GGGGGGFGGGGGGGGGGGGGGGGGGGGGGGGGGGGGGGGGFGGGGGGGGGGGGGGGGGGGGFGGGGGGGFGGGGGGGGGGGGGGGFGGGGGGGGGGGGGGGGGGFGGGGGGGFFGGFGGGGGGGGGGGGGGGEEEGGGGGGGGGGGGFGGGGGGGGGGGGGGGGGFGGFFGGGFGGFDGGGGFFGFFCFAFFFEFFF=BBDFF>FDFFFFFFE?C67:9EEFA?C;<@FFF?BFFFB?FF9<<B:FA2<AFF:012>A?A<AA2)472:--5<A?AB)((491(
@M03461:520:000000000-LPCRK:1:1101:22972:4474 2:N:0:CAATCAGG+CAGAACTG
AAACTTTAATAAATCTTTCACGGATTTGCTCCCGTCGGAGTTAGCACAATCCGCTGCCGGGTTTTAACCCGACAGCAGTGACCTGTTTGAGCGAGAATTACTCGTCTTCCAGTTCGATGTTGATACCCAGCGAACGAATCTCTTTCAACAATACGTTGAAGGATTCTGGCATGCCCGGCTCCATCTGATGGTTGCCGTCCACGATGTTTTTATACATCTTGGTACGACCGTTCACGTCATCAGACTTAACGGTGAGCATTTCCTGCAATTAATAAAGCTGAGGA
+
GGFGGGGGGGGGGGGGGGGGGGGGDGGGGGGGGGGGGGGGGGGGGGGGGGGGGGGGGGGGGGGGGGGGGGGGGGGGGGGGGGGGGGGGGGGGGDGGGGGGGGGGGGGGGGGGGGGGGGGGGGGGFGGGGGGGGGGGGGGDGGGGGGGGGGGGCFGGGGGGGGGGFGGGGGGGGGGGFGDGGGFGGFFGFFGFFFBFEDDB?EEBFFFFFFFFFFFFFFFFFAAFFFFB9BFFBFFFBFFFFFFFFFFFFFFBF:BBFFFFFF<>DF8A<AFB)<>A22<B>:0)
@M03461:520:000000000-LPCRK:1:1101:6853:4475 2:N:0:CAATCAGG+CAGAACTG
AAACTTTAATAAATCTTTCACGGATTTGCTCCCGTCGGAGTTAGCACAATCCGCTGCCGGGTTTTAACCCGACAGCAGTGACCTGTTTGAGCGAGAATTACTCGTCTTCCAGTTCGATGTTGATACCCAGCGAACGAATCTCTTTCAACAATACGTTGAAGGATTCTGGCATGCCCGGCTCCATCTGATGGTTGCCGTCCACGATGTTTTTATACATCTTGGTACGACCGTTCACGTCATCAGACTTAACGGTGAGCATTTCCTGCACAGACTTCCGCTGAGGG
+
GGGGGGGGGGGGGGGGGGGGGGGGGGGGGGGGGGGGGGGGGGGGGGGGGGGGGGGGGGGGGGGGGGGGGGGGGGGGGGGFGGGGGGGFGGGGGGGEFGGGGGGGGGGGGGGGGGGGGGGGGGGGGGGGGGGGGGGGGGGGGGGGGGGGGGGGGGGGDGGGGGGGGGGGGGGGGG7CAEDDGGFGGFFGFFGFFFFFF@FB@FFFFFFFFF>FCEFFFFFFFFFFFFFF@97:<FFFFB?FA4>??DBADFF0?FFB7A7AAFF2ABB:41:?BAA<::803<0?
@M03461:520:000000000-LPCRK:1:1101:11197:4482 2:N:0:CAATCAGG+CAGAACTG
AAACTTTAATAAATCTTTCACGGATTTGCTCCCGTCGGAGTTAGCACAATCCGCTGCCGGGTTTTAACCCGACAGCAGTGACCTGTTTGAGCGAGAATTACTCGTCTTCCAGTTCGATGTTGATACCCAGCGAACGAATCTCTTTCAACAATACGTTGAAGGATTCTGGCATGCCCGGCTCCATCTGATGGTTGCCGTCCACGATGTTTTTATACATCTTGGTACGACCGTTCACGTCATCAGACTTAACGGTGAGTATTTCCTGCAAAGTACAGTGCTGAGGA
+
GGFGGGGGGGGGGGGGGGGGGGGGGGGGGGGGGGGGGGGGGGGGGGGGGGGGGGGGGGGGGGGGGGGGGGGGGGGGGGGGGGGGGGGGGGGGGGGGGGGGGGGGGGGGGGGGGGGGGGGGGGGGGGGGGGGGGGGGGGGGGGGGGGGGGGGGGGGGGGGGGGGGGGGGGGGGGGGGFGGGGGFGGFFCFFGFFDDFFFFFFFFB>DFFFFFFFFFFFFFFFFFFFFFBFFFFBFFB?FFFFA28:?AFBAF6:?FFBB<BFFFAA?FA<?BBFA<A>>B)).8)
@M03461:520:000000000-LPCRK:1:1101:19212:4488 2:N:0:CAATCAGG+CAGAACTG
CTTTAATAAATCTTTCACGGATTTGCTCCCGTCGGAGTTAGCACAATCCGCTGCCGGGTTTTAACCCGACAGCAGTGACCTGTTTGAGCGAGAATTACTCGTCTTCCAGTTCGATGTTGATACCCAGCGAACGAATCTCTTTCAACAATACGTTGAAGGATTCTGGCATGCCCGGCTCCATCTGATGGTTGCCGTCCACGATGTTTTTATACATCTTGGTACGACCGTTCACGTCATCAGACTTAACGGTGAGCATTTCCTGCACGGATTGGAGCTGAGGG
+
FGGGGGGGGGGGGGGGGGGGGGGGGGGGGGGGGGGGGGGGGGGGGGGGGGGGGGGGGGGGGGGGGGGGGGGGGGGGGGGGGGGGGGGGGGGGGGGGGGGGGGGGGGGGGGGGGGGGGGGGGGGGGGGGGGGGGGGGGGGGGGGGGGGGGGGGGGGGGGGGGGGGGGGGGCGFGFGGGGGFGGFFGFFGFFEFFA@EBDEFFFFFFFFFFEFFFFFFFFFFFFFFFFFF?BFFFFFFFFADFFFFFAFFB?1:??A?<AFFAFB14?0(36?B)412828<(
@M03461:520:000000000-LPCRK:1:1101:4844:4536 2:N:0:CAATCAGG+CAGAACTG
CTTTAATAAATCTTTCACGGATTTGCTCCCGTCGGAGTTAGCACAATCCGCTGCCGGGTTTTAACCCGACAGCAGTGACCTGTTTGAGCGAGAATTACTCGTCTTCCAGTTCGATGTTGATACCCAGCGAACGAATCTCTTTCAACAATACGTTGAAGGATTCTGGCATGCCCGGCTCCATCTGATGGTTGCCGTCCACGATGTTTTTATACATCTTGGTACGACCGTTCACGTCATCAGACTTAACGGTGAGCATTTCCTGCAGTAAGTAATGCTGAGGG
+
EGGGGGGGGGGGGGGGGGGGCFGGGGGGGGGGGGGGGGGGGGGGGGGGGGGGGGGGGGGGEGGGGGGGGGGGGGGGGGGGGGGGGGGGGGGGGGGGGGGGGGGGGGGGGGGGGGGGGGGGGGGGGGGGGGGGGGGGGGGGGGGGGGGGGGGGGGGGGGGFGGGGGGGGGGGGGFGGGGGFGGFFGFFGFADFFEDFFFFFFFFF=FFFF?EFF:ACEF=;C?@6@FF<B??AFFFF?D22)4296>AFF?::B73?FFB2:A?BFAFB<<BAABFF9:??(
@M03461:520:000000000-LPCRK:1:1101:23448:4543 2:N:0:CAATCAGG+CAGAACTG
AAACTTTAATAAATCTTTCACGGATTTGCTCCCGTCGGAGTTAGCACAATCCGCTGCCGGGTTTTAACCCGACAGCAGTGACCTGTTTGAGCGAGAATTACTCGTCTTCCAGTTCGATGTTGATACCCAGCGAACGAATCTCTTTCAACAATACGTTGAAGGATTCTGGCATGCCCGGCTCCATCTGATGGTTGCCGTCCACGATGTTTTTATACATCTTGGTACGACCGTTCACGTCATCCGACTTAACGGTGAGCATTTCCTGCAGCGTTTTCTGCTGAGGG
+
GGCFGGGGGGGGGGGGGGGGFGEEGGGGGGGGGGGGGGGGGGGGGGGGGGGGGGGGGGGGDGGGGGGGGGGDGGGGGFGFGGGGGGGGGGGGGGGGCGGGGGGGGGGGGGGGFGGDFGGGGGGGGGGGFGGGGGGGGGGGGGGGGGFDGGGGFFGGGGGGGGGFGGGGGGGGGG?FEGDGDDAFGFFGFFGFFDDFFFFFFFFBFDFAFFF)<CCFFFFFFFF?3;?BBFF?((6:?FFF<)4:>>:A2)49B6??BB?ABA<BF:(..7161?A<9))).31(
@M03461:520:000000000-LPCRK:1:1101:24686:4556 2:N:0:CAATCAGG+CAGAACTG
AAACTTTAATAAATCTTTCACGGATTTGCTCCCGTCGGAGTTAGCACAATCCGCTGCCGGGTTTTAACCCGACAGCAGTGACCTGTTTGAGCGAGAATTACTCGTCTTCCAGTTCGATGTTGATACCCAGCGAACGAATCTCTTTCAACAATACGTTGAAGGATTCTGGCATGCCCGGCTCCATCTGATGGTTGCCGTCCACGATGTTTTTATACATCGTGGTACGACCGTTCACGTCATCAGACTTAACGGTGAGCATTTCCTGCATGAGGGACAGCTGAGGC
+
GGGGGGFGGGGGGGGGGGGGGGGGFEFGGA@FFGGGGDEGEFFFGFGGGFGGDGGGGGGEGC7C7FGGGGECGEGGG<FDGGGFEEFGGGGGGGGGGGGGGFGGFGFG=FFGEFAEGGFFCFGGGFGGGGGGGGGGGG@CDEFGGGGCECFGGGGEGGGFGGCEFGGGGGGGGGFGFGGCDDF8DFFC@B7@AEDFFFFF@@?B?@;+:FFFFEFFFF(/482.<6?B;9?F0:<?<:?:<2<B:?<A)-4944043>?D2:AFFF:AA)3(,(462:>>4631
@M03461:520:000000000-LPCRK:1:1101:22771:4586 2:N:0:CAATCAGG+CAGAACTG
AAACTTTAATAAATCTTTCACGGATTTGCTCCCGTCGGAGTTAGCACAATCCGCTGCCGGGTTTTAACCCGACAGCAGTGACCTGTTTGAGCGAGAATTACTCGTCTTCCAGTTCGATGTTGATACCCAGCGAACGAATCTCTTTCAACAATACGTTGAAGGATTCTGGCATGCCCGGCTCCATCTGATGGTTGCCGTCCACGATGTTTTTATACATCTTGGTACGACCGTTCACGTCATCAGACTTAACGGTGAGCATTTCCTGCAAGCCAGCTTGCTGAGGG
+
GGGGGGGGGGGGGGGGGGGGGGGEFGGGGGGGGGGGGGGGGGGGGGGGGGGGGGGGGGGGGGGEFGGGGGGGGGGGGGGGGGGGGGGGGGGGGGGGGGGGGGGGGGGGGGGGGGGGGGGGGGGGGGGCGGGGGGGGGGGGGGGGGGGGGGGGGGGGGGGGGGGGGGGGGGGFCECGDGGG4CFGGFFGFFGFFFFFEFFBDEFFFFAACFFFEC?FFFEEFFFFF;;B>@;:04<?<??04<?F?):ABAFFFFFFF>7A4).<A?<FF?:?BB?B<06A66?(
@M03461:520:000000000-LPCRK:1:1101:12156:4590 2:N:0:CAATCAGG+CAGAACTG
AAACTTTAATAAATCTTTCACGGATTTGCTCCCGTCGGAGTTAGCACAATCCGCTGCCGGGTTTTAACCCGACAGCAGTGACCTGTTTGAGCGAGAATTACTCGTCTTCCAGTTCGATGTTGATACCCAGCGAACGAATCTCTTTCAACAATACGTTGAAGGATTCTGGCATGCCCGGCTCCATCTGATGGTTGCCGTCCACGATGTTTTTATACATCTTGGTACGACCGTTCACGTCATCAGACTTAACGGTGAGCATTTCCTGCATGCTATGTAGCTGAGGA
+
GGGGGGGGGGGGGGGGGGGGGGGGGGGGGGGGGGGGGGGGGGGGGGGGGGGGGFGGGGGGGGGGGGGGGGGGGGGGGGGGGGGGGGGGGGGGGGGGGGGGGGGGGGGGGGGGGGGGFFGGGGGGGGGGGGGGGGGGGGGGGGGGGGGGGGGGGGGGGGGGGGGGGGGGGGGGFEGGFGGGGGFGFFFGFFGFFFFFFFBBFEFFFDFFFFFFFFFFFFFFFFFFFD@@;BD?<BFFF<B?B9?2:?FABDBFFBBFF7<BFBF))(.6434<9>A44)59<6()
@M03461:520:000000000-LPCRK:1:1101:17457:4609 2:N:0:CAATCAGG+CAGAACTG
AAACTTTAATAAATCTTTCACGGATTTGCTCCCGTCGGAGTTAGCACAATCCGCTGCCGGGTTTTAACCCGACAGCAGTGACCTGTTTGAGCGAGAATTACTCGTCTTCCAGTTCGATGTTGATACCCAGCGAACGAATCTCTTTCAACAATACGTTGAAGGATTCTGGCATGCCCGGCTCCATCTGATGGTTGCCGTCCACGATGTTTTTATACATCTTGGTACGACCGTTCACGTCATCAGACTTAACGGTGAGCATTTCCTGCAACAAACTTCGCTGAGGG
+
GGGGGGGGGGGGGGGGGGGGGGGGGGGGGGGGGGGGGGGGGGGGGGGGGGGGGGGGGGGGGEGEGGGGGGGGGGGGGGGGGGGGGGGGGGGGGGGGGGGGGGGGGGGGGGGGGGGGGGGGGGGGGGGGGGGGGGGGGGGGGGGGGGGGGGGGGGGGGGGGGGGGGGGGGGGGGGGGFGGGGGFGGFFFFFGFFFFFFFFFFFFFFFFFFFFFFFFFFFFFEFFFFF?>FF@?FBFBBFFFBBFFF:>BFFFFBFBFFA7A<AAFFF?7:::?FFBFF6:0-40:
@M03461:520:000000000-LPCRK:1:1101:17269:4646 2:N:0:CAATCAGG+CAGAACTG
AAACTTTAATAAATCTTTCACGGATTTGCTCCCGTCGGAGTTAGCACAATCCGCTGCCGGGTTTTAACCCGACAGCAGTGACCTGTTTGAGCGAGAATTACTCGTCTTCCAGTTCGATGTTGATACCCAGCGAACGAATCTCTTTCAACAATACGTTGAAGGATTCTGGCATGCCCGGCTCCATCTGATGGTTGCCGTCCACGATGTTTTTATACATCTTGGTACGACCGTTCACGTCATCAGACTTAACGGTGAGCATTTCCTGCACAAAATGGTGCTGAGGG
+
GGGGGGGGGGGGGGGGGGGGGGGEGGGGGGCFGGGGGGGGGGGGGGGGGGGGGGGGGGGGGCGGGGGGGGGGGGGGGGGGGGGGGGGGGGGGGGGGGGGGGGGGGGGGGGGGFGGGGGGGGGGGGGGGGGGGGGGGGGGGGGFFGGGGGGGGGGGGGGGGGGGGGGGGGGGGGGGGFGGGGGFGGFFFFFFFFFFFFFDFFFF@FFFFFFFFEFFFFFFFFFFFFFFFF;;??FD?BFFFFFFFD?<<BFB2(-4?FA<A><A>2772<:14AA?>))8A2(4,
@M03461:520:000000000-LPCRK:1:1101:24318:4672 2:N:0:CAATCAGG+CAGAACTG
AAACTTTAATAAATCTTTCACGGATTTGCTCCCGTCGGAGTTAGCACAATCCGCTGCCGGGTTTTAACCCGACAGCAGTGACCTGTTTGAGCGAGAATTACTCGTCTTCCAGTTCGATGTTGATACCCAGCGAACGAATCTCTTTCAACAATACGTTGAAGGATTCTGGCATGCCCGGCTCCATCTGATGGTTGCCGTCCACGATGTTTTTATACATCTTGGTACGACCGTTCACGTCATCAGACTTAACGGTGAGCATTTCCTGCATGTCGTGGCGCTGAGGG
+
GGGGGGGGGGGGGGGGGGGGGGGGGGGGGGGGGGGGGGGGGGGGGGGGGGGGGGGGGGGGGGGGGGGGGGGGGGGGGGGGGGGGGGGGGGGGGGGGGGGGGGGGGGGGGGGGGGGGGGGGGGGGGGGGGGGGGGGGGGGGGGGGCFGGGGGGGGGGGGGGGGGGGGGGGFEFFGGGA>DDDDFGGFFFFFGFFEDFFFFFFBB@FDFA6AFFFFFFFFC?CFE?C@FFB@D?B?FFFBB09B7?FF<>FFF9??<::)3:6:<4>:?>26:?F?F>>0394<?B
@M03461:520:000000000-LPCRK:1:1101:14706:4675 2:N:0:CAATCAGG+CAGAACTG
AAACTTTAATAAATCTTTCACGGATTTGCTCCCGTCGGAGTTAGCACAATCCGCTGCCGGGTTTTAACCCGACAGCAGTGACCTGTTTGAGCGAGAATTACTCGTCTTCCAGTTCGATGTTGATACCCAGCGAACGAATCTCTTTCAACAATACGTTGAAGGATTCTGGCATGCCCGGCTCCATCTGATGGTTGCCGTCCACGATGTTTTTATACATCTTGGTACGACCGTTCACGTCATCAGACTTAACGGTGAGCATTTCCTGCATTAGTCGTGGCTGAGGC
+
GGGGGGGGGGGGGGGGGGGGGGGGGGGGGGGGGGGGGGGGGGGGGGGGGGGGGGGGGGGGGGG@FGGGGGGGGGGGGGGGGGGGGGGGGGGGGGGGGGGGGGGGGGGGGGGGGGGGGGGGGGGGGGGGGGGGGGGGGGGGGGGGGGGGGGGGGGGGGGGGGGGGGGGGGGGGFGGGFGGGGGFGGFFGFFGFFFFFFFFFFFF>FDAFFAFA?EFFFFFFFFFFFF@FFFF?02<B?FFFFA><BDABFF?B<(48?FBFFAFFF?<DBDFAF>FF<B<((41(
@M03461:520:000000000-LPCRK:1:1101:4748:4680 2:N:0:CAATCAGG+CAGAACTG
CTTTAATAAATCTTTCACGGATTTGCTCCCGTCGGAGTTAGCACAATCCGCTGCCGGGTTTTAACCCGACAGCAGTGACCTGTTTGAGCGAGAATTACTCGTCTTCCAGTTCGATGCTGATACCCAGCGAACGAATCTCTTTCAACAATACGTTGAAGGATTCTGGCATGCCCGGCTCCATCTGATGGTTGCCGTCCACGATGTTTTTATACATCTTGGTACGACCGTTCACGTCATCAGACTTAACGATGAGCATTTCCTGCACTCTATCGTGCTGAGGG
+
CFGGG@FFGGFGGFFFGFC:@FEFGADFCGGGGGGGGGGGGGFFFGGGG@FEGEEGGDGGEGGGGGGGFGDGGGFGDGCFGGGGEFF+EFGEEF9E?EFACGGGGFGE9C,8CFFFEGGFGFE@FFGF+@CCCCEFGDFCFGAFFFC@EGFGFFF6CEGG6EFFGGDFGGGGGFGGGGCFGCFF9F@FF6?@BBDE@F=EF>12AF)8A57738AE36=AC?@;39><:?:2:::6(6))47><)6<B(-3<?72<:<AA92:?09?9A>:64311).,((
@M03461:520:000000000-LPCRK:1:1101:22405:4683 2:N:0:CAATCAGG+CAGAACTG
AAACTTTAATAAATCTTTCACGGATTTGCTCCCGTCGGAGTTAGCACAATCCGCTGCCGGGTTTTAACCCGACAGCAGTGACCTGTTTGAGCGAGAATTACTCGTCTTCCAGTTCGATGTTGATACCCAGCGAACGAATCTCTTTCAACAATACGTTGAAGGATTCTGGCATGCCCGGCTCCATCTGATGGTTGCCGTCCACGATGTTTTTATACATCTTGGTACGACCGTTCACGTCATCAGACTTAACGGTGAGCATTTCCTGCAAATAAGTCTGCTGAGGG
+
GGGGGGGGGGGGGGGGGGGGGGGGGGGGGGGGGGGGGGGGGGGGGGGGGGGGGGGGGGGGGGGGGGGGGGGGGGGGCGGGGGGGGGGGGGGGGGGGGGGGGGGGGGGGGGGGGGGGGGGGGGGGGGGGGGGGGGGGGGGGGGGGGGGGGGGGGGGFGGGGGFGGGGGGGGGGGGGGFGGGGGFGGFFGFFGFFFFFFFFBDEFBFDF6FFFFFFFFFFFFFFFFFFFF9>D?:?DFF?BBFFFF:7AFFFFFF:B?:AFFAFA29:B<AADFFFFBF<AFAB0(
@M03461:520:000000000-LPCRK:1:1101:24056:4697 2:N:0:CAATCAGG+CAGAACTG
AAACTTTAATAAATCTTTCACGGATTTGCTCCCGTCGGAGTTAGCACAATCCGCTGCCGGGTTTTTACCCGACAGCAGTGACCTGTTTGAGCGAGAATTACTCGTCTTCCAGTTCGATGTTGATACCCAGCGAACGAATCTCTTTCAACAATACGTTGAAGGATTCTGGCATGCCCGGCTCCATCTGATGGTTGCCGTCCACGATGTTTTTATACATCTTGGTACGACCGTTCACGTCATCAGACTTAACGGTGAGCATTTCCTGCAGCTACGAGCGCTGAGGG
+
GGGGGGGGGGGGGGGGGGGGGGGGGGGGGGFGGGGGGGGGGGGGGGGGGGGGGGGGGGGGDGG7EGGGGGGGGGGGGGGFGGGGGGGGGGGGGGGGGGGGGGGGGGGGGGGGGGGGFGGGGGGGGGGFGGGDEGGGGGGGGGGGGGGFGGGGFGGGGGGFGFCFGGGGGGGGFG6CDGGGGGFGGFFG68C>CDDFFFFF?=;@FFACA5>:???FF7)<?FF9313@BB;<:(-2::?B9235)4<AFFF9::?FFFF<BA>><7<BFF222(3((2:(4114
@M03461:520:000000000-LPCRK:1:1101:18995:4699 2:N:0:CAATCAGG+CAGAACTG
AAACTTTAATAAATCTTTCACGGATTTGCTCCCGTCGGAGTTAGCACAATCCGCTGCCGGGTTTTAACCCGACAGCAGTGACCTGTTTGAGCGAGAATTACTCGTCTTCCAGTTCGATGTTGATACCCAGCGAACGAATCTCTTTCAACAATACGTTGAAGGATTCTGGCATGCCCGGCTCCATCTGATGGTTGCCGTCCACGATGTTTTTATACATCTTGGTACGACCGTTCACGTCATCAGACTTAACGGTGAGCATTTCCTGCAATAGTCGTAGCTGAGGG
+
GGGGGGGGGGGGGGGGGGGGGGGGGGGGGGGGGGGGGGGGGGGGGGGGGGGGGGGGGGGGGEGFGGGGGGGGGGGGGGGGGGGGGGGGGGGGGGGGGGGGGGGGGGGGGGGGGGGGGGGGGGGGGGGGGGGGGGGGGGGGGGGGGGGGGGGGGGGGGFFGGGGGGGGGGGGGGGGGFGGGGGFGGFFGFFGFFBDFFF;@DFFFFD5CFFFFFFFFFFFFFFF3???FFFDFFBB<?BBBA9<B:?BFFFFFF0(8?A7<<AB2428764:AAFF?,26<?0:(
@M03461:520:000000000-LPCRK:1:1101:7700:4701 2:N:0:CAATCAGG+CAGAACTG
AAACTTTAATAAATCTTTCACGGATTTGCTCCCGTCGGAGTTAGCACAATCCGCTGCCGGGTTTTAACCCGACAGCAGTGACCTGTTTGAGCGAGAATTACTCGTCTTCCAGTTCGATGTTGATACCCAGCGAACGAATCTCTTTCAACAATACGTTGAAGGATTCTGGCATGCCCGGCTCCATCTGATGGTTGCCGTCCACGATGTTTTTATACATCTTGGTACGACCGTTCACGTCATCAGACTTAACGGTGAGCATTTCCTGCAGTACTATCTGCTGAGGG
+
GGGGGGGGGGGGGGGGGGGGGGGGGGGGGGGGGGGGGGGGGGGGGGGGGGGGGGGGGGGGGGGGGGGGGGGGGGGGGGGGGGGGGGGGGGGGGGGGGGGGGGGGGGGGGGGGGGGGGGGGGGGGGGGGGGGGGGGGGGGGGGGGGGGGGGGGGGGGGGGGGGGGGGGGGGGGGGGGFGGGGGFGGFFGFFGFF>BFDFFBFFFFFFFFFFFFFFFFFFFFFFFEFFFFFFFFFFF?BFFFBBFFFFBFAFFFF:1?BFFF24<<BFFFFADAA<ABABBDAFB(
@M03461:520:000000000-LPCRK:1:1101:22484:4719 2:N:0:CAATCAGG+CAGAACTG
AAACTTTAATAAATCTTTCACGGATTTGCTCCCGTCGGAGTTAGCACAATCCGCTGCCGGGTTTTAACCCGACAGCAGTGACCTGTTTGAGCGAGAATTACTCGTCTTCCAGTTCGATGTTGATACCCAGCGAACGAATCTCTTTCAACAATACGTTGAAGGATTCTGGCATGCCCGGCTCCATCTGATGGTTGCCGTCCACGATGTTTTTATACATCTTGGTACGACCGTTCACGTCATCAGACTTAACGGTGAGCATTTCCTGCAGCCTCTCGAGCGAGGCC
+
GGEGGGGGGGGGGGGGGGGGGGGGEGFGCAEFFGGGGGDEFDFGGGGGGGGGGFECEFEGGGDEFFGFGGEGGGGGGFGGGGFGGGGGGGGGGGGDGGGGGGGGFEDGGGGGG9EEGGGGGGGGFGGGGGGGGGGGGGGEFGGGGGGGGFGFC,DFDCDCECGGGGGGEFGGGGDG5*<D>DFFGFFFFF4AA>2BDFE@=EA@FDA=C45FEECF=FE?C=<EC66>(:6<?FB<B<?BF48??BBAFB?BB0:32739A>9<B??FFF?F:7<?:?>;BB>(
@M03461:520:000000000-LPCRK:1:1101:20066:4744 2:N:0:CAATCAGG+CAGAACTG
CTTTAATAAATCTTTCACGGATTTGCTCCCGTCGGAGTTAGCACAATCCGCTGCCGGGTTTTAACCCGACAGCAGTGACCTGTTTGAGCGAGAATTACTCGTCTTCCAGTTCGATGTTGATACCCAGCGAACGAATCTCTTTCAACAATACGTTGAAGGATTCTGGCATGCCCGGCTCCATCTGATGGTTGCCGTCCACGATGTTTTTATACATCTTGGTACGACCGTTCACGTCATCAGACTTAACGGTGAGCATTTCCTGCAGCTATCGTAGCTGAGGT
+
FGGGGGGGGGGGGGGGGGGGGGGGGGGGGGGGGGGGGGGGGGGGGGGGGGGGGGGGGGGGGGGGGGGGGGGGGGGGGGGGGGGGGGGGGGGGGGGGGGGGGGGGGGGGGGGGGGGGGGGGGGGGGGGGGEGGGGGGGGGGGGGGGGGGGGGGGGGGGGGGGGGGGGDGGFFCGFGGGGGFGGFFFFFGFFEFFFFFFFFF>FFFF=FFFE?EFFFFFEA@EFFFBF><:BFFBFFFFA2<?FBA<AFF9?:664))6>ABFFF??:79<?((,464A8<2.
@M03461:520:000000000-LPCRK:1:1101:16922:4769 2:N:0:CAATCAGG+CAGAACTG
AAACTTTAATAAATCTTTCACGGATTTGCTCCCGTCGGAGTTAGCACAATCCGCTGCCGGGTTTTAACCCGACAGCAGTGACCTGTTTGAGCGAGAATTACTCGTCTTCCAGTTCGATGTTGATACCCAGCGAACGAATCTCTTTCAACAATACGTTGAAGGATTCTGGCATGCCCGGCTCCATCTGATGGTTGCCGTCCACGATGTTTTAATCCACTTTGTTACGACGTTTACGTCCACCAGACTTAACGTTAGGCATTCCCTGATTGTTAACCGGTTGA
+
GGGGGGFGEFGGAFFGGAEFCF7+FGCAACFGDFCCFEECGGDECFFGGGGFEC,8FEFGGGGGFGGGGGD7F7:CEAFCFGEAFGG<??AFFECGEFEFEE9C=:FFGFEFGCECB,=E9;4>>EFCDEGCEEBEGECE,@DG;DFA9EC=9:DG@;FDGF:CA?;E,,49DGGEECC4CC>+=9B91B*@A5>*85B==34(/38CFF6)/)1/)+/)7+,))1(4,,:(()(.((()(..(,5.4))4(((((().8):))),-).64<)4>(((((,
@M03461:520:000000000-LPCRK:1:1101:4534:4784 2:N:0:CAATCAGG+CAGAACTG
CTTTAATAAATCTTTCACGGATTTGCTCCCGTCGGAGTTAGCACAATCCGCTGCCGGGTTTTAACCCGACAGCAGTGACCTGTTTGAGCGAGAATTACTCGTCTTCCAGTTCGATGTTGATACCCAGCGAACGAATCTCTTTCAACAATACGTTGAAGGATTCTGGCATGCCCGGCTCCATCTGATGGTTGCCGTCCACGATGTTTTTATACATCTTGGTACGACCGTTCACGTCATCAGACTTAACGGTGAGCATTTCCTGCATACGTAATTGCTGAGGG
+
FGGGGGGGGGGGGGGGGGGGEGGGGGGGGGGGGGGGGGGGGGGGGGGGGGGGGGGGCGGG@FGGGGGGGGGGGGGGGGGGGGGGGGGGGGGGGGGFGGGGGGGGGGGGGF;FGGGGGGGGGGGFGGGGGGGGGGGGGGGGGGGGGGGFGGGGGGG?FGGCFGFGGGGGGGGGGFGGGGGFGGFF>FFCFBE=FEDFB@=B>FFFCFFFFEFFFFFFFFFAECD;@BBFFBFAFFFFBFFFFFFFBBFFFFFFFBDFFFFFAFB?>A??F?:BFFBB>23:4
@M03461:520:000000000-LPCRK:1:1101:9785:4785 2:N:0:CAATCAGG+CAGAACTG
AAACTTTAATAAATCTTTCACGGATTTGCTCCCGTCGGAGTTAGCACAATCCGCTGCCGGGTTTTAACCCGACAGCAGTGACCTGTTTGAGCGAGAATTACTCGTCTTCCAGTTCGATGTTGATACCCAGCGAACGAATCTCTTTCAACAATACGTTGAAGGATTCTGGCATGCCCGGCTCCATCTGATGGTTGCCGTCCACGATGTTTTTATACATCTTGGTACGACCGTTCACGTCATCAGACTTAACGGTGAGCATTTCCTGCACAATGGCAGGCTGAGGG
+
GG,FGGGGGGGGGGGGGGGGGGGGGGGGGGGGGGGGGGGGGGGGGGGGGGGGGGGGGGGGGGGGGGGGGGGGGGGGGGGGGGGGGGGGGGGGGDGGGGGGGGGGGGFFGGGGGGGGGGGGGGGGGGGGGGGGGGGGGGGGGGGGGGGGGGGGGGGGGGGGGGFGGDGGGGGGGGGGFGGGGGFGGFFCFFGFFEDFFFFFFF>@FFFFAFFFEEF=FFEFFFFFFFFFFFFFBFF:::<<ABF<?4<B<2(343:??A?F>F>AF?B?434>:?1?9>(.((3,
@M03461:520:000000000-LPCRK:1:1101:22333:4835 2:N:0:CAATCAGG+CAGAACTG
AAACTTTAATAAATCTTTCACGGATTTGCTCCCGTCGGAGTTAGCACAATCCGCTGCCGGGTTTTAACCCGACAGCAGTGACCTGTTTGAGCGAGAATTACTCGTCTTCCAGTTCGATGTTGATACCCAGCGAACGAATCTCTTTCAACAATACGTTGAAGGATTCTGGCATGCCCGGCTCCATCTGATGGTTGCCGTCCACGATGTTTTTATACATCTTGGTACGACCGTTCACGTCATCAGACTTAACGGTGAGCATTTCCTGCATTTGAAGGCGCTGAGGG
+
GGAGGGGGGGGGGGGGGGGGGGGEFGGGGGGGGGGGGGGGGGGGGGGGGGGGGGGGGGGGGGGGGGGGGGGGGGGGGGGGGGGGGGGGGGGGGGGGGGGGGGGGGGGGGGGGGGGGGGGGGGGGGGGGGGGGGGGGGGGGGGGGGGGGGGGGGGGGGGGGGGGGGGGGFGGGGGGGFGGGGGFGGFFGCFFFFFFFFFFFFFE>FFAFAFFFFFFFFFEFFFFF<(39@9380:AFFF??FFD?>FF4>B<9?(4:BA<<:<AF<?:2<A49A4?:(-,30(4(
@M03461:520:000000000-LPCRK:1:1101:8574:4866 2:N:0:CAATCAGG+CAGAACTG
AAACTTTAATAAATCTTTCACGGATTTGCTCCCGTCGGAGTTAGCACAATCCGCTGCCGGGTTTTAACCCGACAGCAGTGACCTGTTTGAGCGAGAATTACTCGTCTTCCAGTTCGATGTTGATACCCAGCGAACGAATCTCTTTCAACAATACGTTGAAGGATTCTGGCATGCCCGGCTCCATCTGATGGTTGCCGTCCACGATGTTTTTATACATCTTGGTACGACCGTTCACGTCATCAGACTTAACGGTGAGCATTTCCTGCACGGTTACGTGCTGAGGG
+
GGGGGGGGGGGGGGGGGGGGGGGGGGGGGGGGGGGGGGGGGGGGGGGGGGGGGGGGGGGGGGGGGGGGGGGGGGGGGGGFGGGGGGGGGGGGGGGGGGGGGGGGGGGGGGGGGGGGGGGGGGGGGGFGFGGGEGGGGGGGGGGGGGGGGGGGGGGGGGGGGGGGGFGGGGGGGFCGFGGGGGFGGFFGFFGFFFFFFFFFFEE=FFFFFFFFF?EFFFFFFFFEFFF@BFFFFFFFFFFFFFFFFFFFFF?><FF<?FBB4AA>A02?69B?(,4:??FFA:0:
@M03461:520:000000000-LPCRK:1:1101:18309:4888 2:N:0:CAATCAGG+CAGAACTG
AAACTTTAATAAATCTTTCACGGATTTGCTCCCGTCGGAGTTAGCACAATCCGCTGCCGGGTTTTAACCCGACAGCAGTGACCTGTTTGAGCGAGAATTACTCGTCTTCCAGTTCGATGTTGATACCCAGCGAACGAATCTCTTTCAACAATACGTTGAAGGATTCTGGCATGCCCGGCTCCATCTGATGGTTGCCGTCCACGATGTTTTTATACATCTTGGTACGACCGTTCACGTCATCAGACTTAACGGTGAGCATTTCCTGCAAAACCTCTTGCTGAGGG
+
GGGGGGGGGGGGGGGGGGGGGGGGGGGGGGGGGGGGGGGGGGGGGGGGGGGGGGGGGGGGGFGGGGGGGGGGGGGGGGGGGGGGGGGGGGGGGGGGGGGGGGGGGGGGGGGGGGGGGGGGGGGGGGGGGGGGGGGGGGGGGFGGGGGGGGGGGGGGGGGGGGGGGGGGGGGGGGGGFGGCDGFGFAFGFFGFFFFFFFFFFFFFFFFFFFFFFFFFCFFEEFFFFFDFFB?BFFBFFBBFFFFFFFFFFFFF:(:?FFFF4<ABA:?<503<4<?D>AFFBB?F
@M03461:520:000000000-LPCRK:1:1101:7581:4889 2:N:0:CAATCAGG+CAGAACTG
AAACTTTAATAAATCTTTCACGGATTTGCTCCCGTCGGAGTTAGCACAATCCGCTGCCGGGTTTTAACCCGACAGCAGTGACCTGTTTGAGCGAGAATTACTCGTCTTCCAGTTCGATGTTGATACCCAGCGAACGAATCTCTTTCAACAATACGTTGAAGGATTCTGGCATGCCCGGCTCCATCTGATGGTTGCCGTCCACGATGTTTTATACATCTTGGTACGACCGTTCACGTCATCAGACTTAACGGTGAGCATTTCCTGCAGAACCGTAGGCTGAGGGG
+
GGGGGGGGGGGGGGGGGGGGGGGGGGGGGGGGGGGGGGGGGGGGGGGGGGGGGGGGGGGGGGGGGGGGGGGGGGGGGGGDGGGGGGGGGFGGGGGGGGGGGGGGGGGGGGGGGGGGGGGGGGGGGGGFGGGGGGGGGGGGGGGGGGGGGGGGGGGGGGFGGGGGGGGGGGGGGGFGFGGGGDFCGCFGFFGFF?BFEFFFFEFBF;FAFFFFFFFFFFFF@FEF@0>9@DFFFFFFFFBFAD78:A<>BF>B??B?A<BFFAFF?B?FFFFF?BFFF:B6?0<0
@M03461:520:000000000-LPCRK:1:1101:9090:4898 2:N:0:CAATCAGG+CAGAACTG
AAACTTTAATAAATCTTTCACGGATTTGCTCCCGTCGGAGTTAGCACAATCCGCTGCCGGGTTTTAACCCGACAGCAGTGACCTGTTTGAGCGAGAATTACTCGTCTTCCAGTTCGATGTTGATACCCAGCGAACGAATCTCTTTCAACAATACGTTGAAGGATTCTGGCATGCCCGGCTCCATCTGATGGTTGCCGTCCACGATGTTTTTATACATCTTGGTACGACCGTTCACGTCATCAGACTTAACGGTGAGCATTTCCTGCAACAGTGTCCGCTGAGGG
+
GG8FDFGGGGGGGGGGGGGGGGGGGGGGGGGGFGGGGGGGGGGGGGGGGGGGGGGGGGGGGFGCFGGGGGGGGGGGGGGGGGGFGDFGGGGGGGGGGGGGGGGGGGGGGGGGGGGGGGGGGGGGGGGGGGGGEGGGGGGGFGGGGGGGGGGGGGGGGGGGGGGGGGGGGGGGGG,:BEGGGGFFGFFFFF>FFDFFFFFFFFF>>@FFFFFFFFFFFAEFE4EEFFF@BFF6<?BFF?B?B<7BF:AA4)42:<48?A2<AFF<>>:-.32<AB<A1(,2;?F(
@M03461:520:000000000-LPCRK:1:1101:6635:4930 2:N:0:CAATCAGG+CAGAACTG
AAACTTTAATAAATCTTTCACGGATTTGCTCCCGTCGGAGTTAGCACAATCCGCTGCCGGGTTTTAACCCGACAGCAGTGACCTGTTTGAGCGAGAATTACTCGTCTTCCAGTTCGATGTTGATACCCAGCGAACGAATCTCTTTCAACAATACGTTGAAGGATTCTGGCATGCCCGGCTCCATCTGATGGTTGCCGTCCACGATGTTTTTATACATCTTGGTACGACCGTTCACGTCATCAGACTTAACGGTGAGCATTTCCTGCACTAAGCCATGCTGAGGC
+
GGGGGGGGGGGGGGGGGGGGGGGGGGGGGGGGGGGGGGGGGGGGGGGGGGGGGGGGGGGGGGGEGGGGGGGGGGGGGGGGGGGGGGGGGGGGGGGGGGGGGGGGGGGGGGGGGGGGGGGGGGGGGGGGGGGGGGGGGGGGGGGGGGGGGGGGGGGGGGGGGGGGGGGGGGGGGGGGFGGGGGFGGA8@FFGFFFFFFFFFFFFFFD8FFFFFE?EFFFFEFFFFFFFFFFFFBFDFF?B:AFFDD?FABFFFFFF<?2<A<<BBF?F()80>?7?A??F<<B:(
@M03461:520:000000000-LPCRK:1:1101:16180:4935 2:N:0:CAATCAGG+CAGAACTG
AAACTTTAATAAATCTTTCACGGATTTGCTCCCGTCGGAGTTAGCACAATCCGCTGCCGGGTTTTAACCCGACAGCAGTGACCTGTTTGAGCGAGAATTACTCGTCTTCCAGTTCGATGTTGATACCCAGCGAACGAATCTCTTTCCACAATACGTTGAAGGATTCTGGCATGCCCGGCTCCATCTGATGGTTGCCGTCCACGATGTTTTTATACATCTTGGTACGACCGTTCACGTCATCAGACTTAACGGTGAGCATTTCCTGCAAGGACACTAGCTGAGGC
+
GGGGGGGGGGGGGGGGGGGGGGGGGGGGGGFGGGGGGGGGGGGGGGGGGGGGGGGGGGGGGFG:FGGGGGGGGGGGGGGGGGGGGGGFFGGGGGGGGGGGGGGGGGGGGGGGGGGGGGGGGGGGGGGGGFGGGGGGGGGGGGGGGGGGGFFGGGGGGFFGFGGGGCGFGGGGGGGGFGGGGGFGGFFFFFGFFFFFFFFFFFFFF<FCFFFFFFCA6FEEFFFFFF<BF@;67?BFFBFBF<2)40:2<F:0::?BFA2)6<9<A?:38?072<D?7?448(8(
@M03461:520:000000000-LPCRK:1:1101:24113:4936 2:N:0:CAATCAGG+CAGAACTG
AAACTTTAATAAATCTTTCACGGATTTGCTCCCGTCGGAGTTAGCACAATCCGCTGCCGGGTTTTAACCCGACAGCAGTGACCTGTTTGAGCGAGAATTACTCGTCTTCCAGTTCGATGTTGATACCCAGCGAACGAATCTCTTTCAACAATACGTTGAAGGATTCTGGCATGCCCGGCTCCATCTGATGGTTGCCGTCCACGATGTTTTTATACATCTTGGTACGACCGTTCACGTCATCAGACTTAACGGTGAGCATTTCCTGCATACGAACATGCTGAGGG
+
GGGGGFGGGGGGGGGGGGGGGGGGGGGGGGGGGGGGGGGGGGGGGGGGGGGGGGGGGGGGGGG>EGGGGGEGGGGGGGGGGGGGGGGGGGGGGGGGGGGGGGGGGGGGGGGGGDGGFGGGGGGFGGGGGGGGGGGGGGGGGGGGGGGGGGGGGGGFGGGGGGGGGGGGGGGFGG@FA>DGGGFGGFFCFFGFFFFFFFF@?EF>F@AACFFFEEFFFFFFFFFFFFF>6@DF:FFFFFF?FFFFFFBBAA?FFF6?FA?FFF2>>7:A47?:?FFF0:<A<:??
@M03461:520:000000000-LPCRK:1:1101:9856:4939 2:N:0:CAATCAGG+CAGAACTG
AAACTTTAATAAATCTTTCACGGATTTGCTCCCGTCGGAGTTAGCACAATCCGCTGCCGGGTTTTAACCCGACAGCAGAGACCTGTTTGAGCGAGAATTACTCGTCTTCCAGTTCGATGTTGATACCCAGCGAACGAATCTCTTTCAACAATACGTTGAAGGATTCTGGCATGCCCGGCTCCATCTGATGGTTGCCGTCCACGATGTTTTTATACATCTTGGTACGACCGTTCACGTCATCAGATTTAACGGTGAGCATTTCCTGCACAAGGCAAAGCTGAGGG
+
GGEGGGGGGGGGGGGGGGGGGGGGGGGGGGGGGGGGGGGGGGGGGGGGGGGGGGGGGGGGGGGGGGGGGGGGGGGGGGGGGGGGGGGGGGGGGGGGGGGGGGGGGGGGGGGGGGGGGGGGGGGGGGGGGGGGGGGGGGGGGGGGGGGGGGGGGGGGGCGGGGGGGGGGGGGGGGFGFGGGGGFGGFFFFFGFFFFFFFFFFFFFFFFFFFFF?CFACFFFF6<CFFFFBF?FF?<<?B<?9<??2:2>>BBF:2:?BDFFFFFF2:((-(41:<?8?<3><:BF
@M03461:520:000000000-LPCRK:1:1101:15051:4943 2:N:0:CAATCAGG+CAGAACTG
AAACTTTAATAAATCTTTCACGGATTTGCTCCCGTCGGAGTTAGCACAATCCGCTGCCGGGTTTTAACCCGACAGCAGTGACCTGTTTGAGCGAGAATTACTCGTCTTCCAGTTCGATGTTGATACCCAGCGAACGAATCTCTTTCAACAATACGTTGAAGGATTCTGGCATGCCCGGCTCCATCTGATGGTTGCCGTCCACGATGTTTTTATACATCTTGGTACGACCGTTCACGTCATCAGACTTAACGGTGAGCATTTCCTGCAATCTGATCGGCTGAGGC
+
GGGGGGGGGGGGGGGGGGGGGGGGGGGGGGGGGGGGGGGGGGGGGGGGGGGGGGGGGGGGGFGGGGGGGGGGGGGGGGGGGGGGGGGGGGGGGGGGGGGGGGGGGGGGGGGGFGGGGGGGGGGGGGGGGGGGGGGGGGGGGGGGGGGGGGGGGGGGGGGGGGG?FGGGFGGGGGGGFGGGGGFFGFFGFFGFF>BFFFFFDEFFFFFFFFFFFFFFFFCCEFFFFFFF@FFFFFAFFFF:BBBFF>ADFFFF<BF<FF<>A2<)5:BBF?A<25>BF96;62?(
@M03461:520:000000000-LPCRK:1:1101:21938:4952 2:N:0:CAATCAGG+CAGAACTG
AAACTTTAATAAATCTTTCACGGATTTGCTCCCGTCGGAGTTAGCACAATCCGCTGCCGGGTTTTAACCCGACAGCAGTGACCTGTTTGAGCGAGAATTACTCGTCTTCCAGTTCGATGTTGATACCCAGCGAACGAATCTCTTTCAACAATACGTTGAAGGATTCTGGCATGCCCGGCTCCATCTGATGGTTGCCGTCCACGATGTTTTTATACATCTTGGTACGACCGTTCACGTCATCAGACTTAACGGTGAGCATTTCCTGCAACAAGGCCTGCTGAGGG
+
GGCFGGGGGGGGGFGGGGGGFGGGGEFGGGFGGGGGGGGGGGGGGGDGGGGGGGGGGGGGDEGGGGGGGGGGGGGGGGFGGFFGGGGGGGGGGGGGGGGGGGGGGGGGGGFGGGGGGGFGGGGGGGGGGGGGGGGGGGGGGGGGGGGGGDFGGGGGFGGGGGGGGGGGGGE7CGGGFCDGGGFFGFFFFFFFF>DFFFF=@EBFFFFFCFFFFFEFFFFFFFAFFF<1;61:?FF?221(.68)38<AD4(4:(33:>)-6)664(8<?3802:(566>?6((,
@M03461:520:000000000-LPCRK:1:1101:16843:4960 2:N:0:CAATCAGG+CAGAACTG
AAACTTTAATAAATCTTTCACGGATTTGCTCCCGTCGGAGTTAGCACAATCCGCTGCCGGGTTTTAACCCGACAGCAGTGACCTGTTTGAGCGAGAATTACTCGTCTTCCAGTTCGATGTTGATACCCAGCGAACGAATCTCTTTCAACAATACGTTGAAGGATTCTGGCATGCCCGGCTCCATCTGATGGTTGCCGTCCACGATGTTTTTATACATCTTGGTACGACCGTTCACGTCATCAGACTTAACGGTGAGCATTTCCTGCATGCATGCTTGCTGAGGC
+
GGGGGGGGGGGGGGGGGGGGGGGGGGGGGGGGGGGGGGGGGGGGGGGGGGGGGGGGGGGGGFGGGGGGGGGGGGGGGGGGGGGGGGGGGGGGGGGGGGGGGGGGGGGGGGGGGGGGGGGGGGGGGGEFGGGGGGGGGGGGGGGGGGGGGGGGGGGGGGGGGGGGGGGGGGGGGGGGFDGDGGFGGFFFFFGFFFFFFFFFFFFFFFFFFFFFFFFFAFE<CFFFFF0:BFFFFFFBFFFFFFFFFFFFFFFFFF6:7>?AFF2>>::AB:<92?AA>?FAFBF0
@M03461:520:000000000-LPCRK:1:1101:12913:5014 2:N:0:CAATCAGG+CAGAACTG
AAACTTTAATAAATCTTTCACGGATTTGCTCCCGTCGGAGTTAGCACAATCCGCTGCCGGGTTTTAACCCGACAGCAGTGACCTGTTTGAGCGAGAATTACTCGTCTTCCAGTTCGATGTTGATACCCAGCGAACGAATCTCTTTCAACAATACGTTGAAGGATTCTGGCATGCCCGGCTCCATCTGATGGTTGCCGTCCACGATGTTTTTATACATCTTGGTACGACCGTTCACGTCATCAGACTTAACGGTGAGCATTTCCTGCACCCAGGGCTGCTGAGGG
+
GGGGGGGGGGGGGFGGGGGGGGGGGGGGGGGGGGGGGGGGGGGGGGGGGGGGGGGGGGGGGGGGGGGGCGGGGGGGGGGGGGFGGGGGGGGGGGGGGGGGGGGGGGGGGGGGGGGGGCFGGGGGGGGDGGGGGGGGGGGGGGGGGGGGGGGGGGGGGGGGFGC:EGGFGGGGGG?FEGGGGGFGGFFGFFGFFFFFF@>BDFF>F8A;6AFFFFFFFFECCAECEF?6@F?13?F?7?B<AAF?B?FFFA:;:06077?F<AA2>77>F?:6::?0(3)4)31(
@M03461:520:000000000-LPCRK:1:1101:11033:5057 2:N:0:CAATCAGG+CAGAACTG
AAACTTTAATAAATCTTTCACGGATTTGCTCCCGTCGGAGTTAGCACAATCCGCTGCCGGGTTTTAACCCGACAGCAGTGACCTGTTTGAGCGAGAATTACTCGTCTTCCAGTTCGATGTTGATACCCAGCGAACGAATCTCTTTCAACAATACGTTGAAGGATTCTGGCATGCCCGGCTCCATCTGATGGTTGCCGTCCACGATGTTTTTATACATCTTGGTACGACCGTTCACGTCATCAGACTTAACGGTGAGCATTTCCTGCATATGCTGAAGCTGAGGG
+
GGCGGGGGGGGGGGGGGGGGGGGGGGGGGGGGGGGGGGGGGGGGGGGGGGGGGGGGGGGGGGGCGGGGGGGGGGGGGGGGGGGGGGGGGGGGGGGDGGGGGGGGGGGGGGGGGGGGGGGGGGGGGGGGGGGGGGGGGGGGDFGGGGGGGGGGGGGGGGGGGGGGGGGGGGGGGGGGEGGGGGFGGFFCFFGFFFFFFFFFDE>@FF=FFFFFEEFFFFFFFFFFFDFFB9;?0>AFF???DF>D::AF:AFFF?(:BFFB<ABBBFFA2942<A935>??7:BF
@M03461:520:000000000-LPCRK:1:1101:5455:5070 2:N:0:CAATCAGG+CAGAACTG
CTTTAATAAATCTTTCACGGATTTGCTCCCGTCGGAGTTAGCACAATCCGCTGCCGGGTTTTAACCCGACAGCAGTGACCTGTTTGAGCGAGAATTACTCGTCTTCCAGTTCGATGTTGATACCCAGCGAACGAATCTCTTTCAACAATACGTTGAAGGATTCTGGCATGCCCGGCTCCATCTGATGGTTGCCGTCCACGATGTTTTTATACATCTTGGTACGACCGTTCACGTCATCAGACTTAACGGTGAGCATTTCCTGCAGTATAGAGTGCTTAGGG
+
EFGGGGGGGGGGGGGGGGGE:BFGGFGGGGGGGGGGGGGGGGGGGGGGGDGDFGGC:FCF@FGGGGGGCGDEFGGGGGGFGGGGGGGGGGGDGFCFGGGGGGGGGGEFGG,EEFDFGGGGGGGGGGGGEGEGGGGGGGGGGGGGGGGGGGGCEGGGGGGGGGGFGDFFGFFG?BGGGDGFFFFFGFFGFFDDFFFFFFFFFF0);=AFFEFFFFFCFEAAFFD?;BB@BFFFFFFBFAFFFFFF2AFFFF6?BF7?A5<<9<B?FBFF<2)-4))-)6<)(
@M03461:520:000000000-LPCRK:1:1101:20401:5087 2:N:0:CAATCAGG+CAGAACTG
CTTTAATAAATCTTTCACGGATTTGCTCCCGTCGGAGTTAGCACAATCCGCTGCCGGGTTTTAACCCGACAGCAGTGACCTGTTTGAGCGAGAATTACTCGTCTTCCAGTTCGATGTTGATACCCAGCGAACGAATCTCTTTCAACAATACGTTGAAGGATTCTGGCATGCCCGGCTCCATCTGATGGTTGCCGTCCACGATGTTTTTATACATCTTGGTACGACCGTTCACGTCATCAGACTTAACGGTGAGCATTTCCTGCAATTTTAGCCGCTGAGGC
+
FGGGGGGGGGGGGGGGGGGGGGGGGGGGGGGGGGGGGGGGGGGGGGGGGGGGGGGGGGGGGGGGGGGGGGGGGGGGGGGGGGGGGGGGGGGGGGGGGGGGGGGGGGGGGGGGGGGGGGGGGGGGGGGGEEGGGGGGGGGGGGGGGGGGGGGGGGGGFGGGGGGGCFGGGFGGFBEGGGGFGGFFGFFFFFFFF:DFFFEFFFFFFFFFA3CEFFCCCFFECC<1;;>F?B:A67:?FA>27??AB<<:03<?BFFFFB<2:9((.582<B?2)(-494:?(
@M03461:520:000000000-LPCRK:1:1101:19472:5089 2:N:0:CAATCAGG+CAGAACTG
CTTTAATAAATCTTTCACGGATTTGCTCCCGTCGGAGTTAGCACAATCCGCTGCCGGGTTTTAACCCGACAGCAGTGACCTGTTTGAGCGAGAATTACTCGTCTTCCAGTTCGATGTTGATACCCAGCGAACGAATCTCTTTCAACAATACGTTGAAGGATTCTGGCATGCCCGGCTCCATCTGATGGTTGCCGTCCACGATGTTTTTATACATCTTGGTACGACCGTTCACGTCATCAGACTTAACGGTGAGCATTTCCTGCATATAGAAATGCTGAGGA
+
FGGGGGGGGGGGGGGGGGGGEGGGGGGGGGGGGGGGGGGGGGGGGGGGGGGGGGGGGGGGCGGGGGGGGGGGGGGGGGGGGGGGGGGGGGGGGGGGGGGGGGGGFGGGGGGGGGGGGGGGGGGGGGGGGGGGGGGGGGGGGGFGGGGGGGGGGFGCGGGGGGGGGGGGGGGGG>GG4DGFGGFFGFF7@FEFFA9AFFEF@FFFFFFFF3CFF67C?C6=EFDFFFFF0:?BFF:6:BFF?B>2>AA?>FFFFFFFBAAAF<BFAB2<9:<6AAAABAFF)
@M03461:520:000000000-LPCRK:1:1101:17027:5103 2:N:0:CAATCAGG+CAGAACTG
AAACTTTAATAAATCTTTCACGGATTTGCTCCCGTCGGAGTTAGCACAATCCGCTGCCGGGTTTTAACCCGACAGCAGTGACCTGTTTGAGCGAGAATTACTCGTCTTCCAGTTCGATGTTGATACCCAGCGAACGAATCTCTTTCAACAATACGTTGAAGGATTCTGGCATGCCCGGCTCCATCTGATGGTTGCCGTCCACGATGTTTTTATACATCTTGGTACAACCGTTCACGTCATCAGACTTAACGGTGAGCATTTCCTGCAGATTACAACGCTGAGGG
+
GGGGGGGGGGGGGGGGGGGGGGGGGGGGGGGGGGGGGGGGGGGGGGGGGGGGGGGGGGGGGFGFGGGGGGGGGGGGGGGGGGGGGGGGGGGGGGGGGGGGGGGGGGGGGGGGFGGGGGGGGGGGGGGGGGGGGGGGGGGGGGGGGGGGGGDGGGGGGGGGGGGGGGGGGGGGGGGGFGGGGGFGGFFGFFFFFADFFFFFDEFFFFFFCFFF?3<AAFCCFF@3CEFF79D@@FFF@B?:ADBF:4:A2<?>B::BBFFFFFF<AFFFBFFADFF0491?>F34
@M03461:520:000000000-LPCRK:1:1101:25470:5111 2:N:0:CAATCAGG+CAGAACTG
AAACTTTAATAAATCTTTCACGGATTTGCTCCCGTCGGAGTTAGCACAATCCGCTGCCGGGTTTTAACCCGACAGCAGTGACCTGTTTGAGCGAGAATTACTCGTCTTCCAGTTCGATGTTGATACCCAGCGAACGAATCTCTTTCAACAATACGTTGAAGGATTCTGGCATGCCCGGCTCCATCTGATGGTTGCCGTCCACGATGTTTTTATACATCTTGGTACGACCGTTCACGTCATCAGACTTAACGGTGAGCATTTCCTGCACGTATCTGGGCTGATGC
+
GGGFGGGGGGGGGGGGGGGGGGGGGGGGGGGGGGGGGGGGGGGGGGGGGGGGGGGGGGGGGGGGGGGGGGGGGGGGGGGGGGGGGGGGGGGGGGGGGGGGGGFGGGGGGGGGGGGGGGGGGGGGGG8FGGGGGGGGGGGGGGGGGGGGGGGGGGGGGGFEFGGGGGGGGGGGGGGGFEGGGGFGFFFGFFGFFFFFFFFFFFFFFFFCFFFFCEEFFFFFEFEEF0;B9@@FF046BB?<ADF>?>AAFF?B606:?<<42<ABFB0:???A:2<<(22?:)6)
@M03461:520:000000000-LPCRK:1:1101:7933:5112 2:N:0:CAATCAGG+CAGAACTG
AAACTTTAATAAATCTTTCACGGATTTGCTCCCGTCGGAGTTAGCACAATCCGCTGCCGGGTTTTAACCCGACAGCAGTGACCTGTTTGAGCGAGAATTACTCGTCTTCCAGTTCGATGTTGATACCCAGCGAACGAATCTCTTTCAACAATACGTTGAAGGATTCTGGCATGCCCGGCTCCATCTGATGGTTGCCGTCCACGATGTTTTTATACATCTTGGTACGACCGTTCACGTCATCAGACTTAACGGTGAGCATTTCCTGCACCGGACGGCGCTGAGGG
+
GGGGGGGGGGGGGGGGGGGGGGGGGGGGGGGGGGGGGGGGGGGGGGGGGGGGGGGGGGGGGGGGGGGGGGGGGGGGGGGGGGGGGGGGGGGGGGGGGGGGGGGGGGGGGGGGGGGGGGGGGGGGGGGGGGGGGGGGGGGGGGGGGGGGGGGGGGGGGGGGGGGGEGGGGGGGGGCFEGGGGGFGGFFGFFFFFFFFFFFFDEE98;FFFFFFF3CFFFFFFFFFF@DFFF?FFFFFFFFFFFF<:7>DAA:>?FFFFBFFFBB>B?<B<B69>>B>FFFFBF28
@M03461:520:000000000-LPCRK:1:1101:23653:5141 2:N:0:CAATCAGG+CAGAACTG
AAACTTTAATAAATCTTTCACGGATTTGCTCCCGTCGGAGTTAGCACAATCCGCTGCCGGGTTTTAACCCGACAGCAGTGACCTGTTTGAGCGAGAATTACTCGTCTTCCAGTTCGATGTTGATACCCAGCGAACGAATCTCTTTCAACAATACGTTGAAGGATTCTGGCATGCCCGGCTCCATCTGCTGGTTGCCGTCCACGATGTTTTTATACATCTTGGTACGACCGTTCACGTCATCAGACTTAACGGTGGGCATTTCCTGCCCTAATAGTTGCCGTGGT
+
GD@CEFGGGGGGG9FGGGGGFGE+FE<FGFEGGCGGGGCGGGGGGGGGGGGGGGEGDECD7@F7CFGGEFG7FFCFGFFFGGC9=BFGGG7<B:FGDFAFGDDFFGGGGG?EFGGGGGGF9AFFCBEEG8EGGGGGDGGGGCDDDFGGDDGGF68EFFGFEF:4DCFGE,7AGF6@D5;/;DF>8+++39?AAD9FB5?@2.5@FF.+1;FA5.?F6C35?=E3)(,::;?-((..8:::4<28B?2)))(7<((-,(4)..4<<0,4((.).))-:)-,(,4(
@M03461:520:000000000-LPCRK:1:1101:7799:5153 2:N:0:CAATCAGG+CAGAACTG
AAACTTTAATAAATCTTTCACGGATTTGCTCCCGTCGGAGTTAGCACAATCCGCTGCCGGGTTTTAACCCGACAGCAGTGACCTGTTTGAGCGAGAATTACTCGTCTTCCAGTTCGATGTTGATACCCAGCGAACGAATCTCTTTCAACAATACGTTGAAGGATTCTGGCATGCCCGGCTCCATCTGATGGTTGCCGTCCACGATGTTTTTATACATCTTGGTACGACCGTTCACGTCATCAGACTTAACGGTGAGCATTTCCTGCACAAATAGGAGCTGAGGG
+
GGGGGGGGGGGGFGFGGGGGGGGEGEGGGG9EDFFGEEDGGGGGGGGGGGGGGGGGGDFDCCF@FGGGGGGGGGGGGGG=EFGFGFFGGGGGG7BFGGGGG9FGFGGGGEFCCFFEFFCEFGFGCFFFBDGGCGGGGGGGDAFGGFGGGGDFFFG9D??EGGGFFG:FAFG9DGGGFGC*;DFGGFFFFFGFFADFDFF@?FB@FF;C85A4?<<A+8?)7=AFC@;@>@;::?D?38??DA)2:0466<:B8??0(.5<24AFFF<:4:?<B4:)4:?:2:((
@M03461:520:000000000-LPCRK:1:1101:21850:5155 2:N:0:CAATCAGG+CAGAACTG
AAACTTTAATAAATCTTTCACGGATTTGCTCCCGTCGGAGTTAGCACAATCCGCTGCCGGGTTTTAACCCGACAGCAGTGACCTGTTTGAGCGAGAATTACTCGTCTTCCAGTTCGATGTTGATACCCAGCGAACGAATCTCTTTCAACAATACGTTGAAGGATTCTGGCATGCCCGGCTCCATCTGATGGTTGCCGTTCACGATGTTTTTATACATCTTGGTACGACCGTTCACGTCATCAGCCTTAACGGTGAGCATTTCCTGCACAACAAAAGGCTGAGGC
+
GG8CEFFGGGGGGGGGGGGGGGGGGGFGFFGGGGGEGGGGGGGGGGDGGGGGGGGGGGGEEGGGGFGFFGDGGDEFGGGFFGG9FGGGGGFGGGGGGGFGFEFGGGGGGGGGG;@EFGGFGGGGGGD8FG?CGEEEGGGGGGGGGEFGFFFGEFGG?FDCFGGGAFFGFFGC:C7AACC?DGFFDBFCBFCFFB=FEFDBEEF@F>AA=AFA<5?7AF9ECA=39<0139@FD1:::080<<?)4:<7>F:B?((2:<BFA2<<9((()(4:60,1(.5:?:3(
@M03461:520:000000000-LPCRK:1:1101:12787:5158 2:N:0:CAATCAGG+CAGAACTG
AAACTTTAATAAATCTTTCACGGATTTGCTCCCGTCGGAGTTAGCACAATCCGCTGCCGGGTTTTAACCCGACAGCAGTGACCTGTTTGAGCGAGAATTACTCGTCTTCCAGTTCGATGTTGATACCCAGCGAACGAATCTCTTTCAACAATACGTTGAAGGATTCTGGCATGCCCGGCTCCATCTGATGGTTGCCGTCCACGATGTTTTTATACATCTTGGTACGACCGTTCACGTCATCAGACTTAACGGTGAGCATTTCCTGCAGGTTGGACCGCTGAGGG
+
GGGGGGGGGGGGGGGGGGGGGGGGGGGGGGGGGGGGGGGGGGGGGGGGGGGGGGGGGGGGGGGGGGGGGGGGGGGGGGGGGGGGGGGGGGGGGGGGGGGGGGGGGGGGGGGGGGGGGGGGGGGGGGGGGGGGGGGGGGGGGGGGGGGGGGGGGGGGGGGGGGGGGFGGGGGGGGFGEEGDGGFGGFFGFFGFFFFFEDDFDEFFFFFFFFFFFFFA@ACEFFFEFF@>BFFFFFFFFFFF99<<:?FFFFF>F<FFFFF>A<AFFFFF??FFF:DB>61;4:<(
@M03461:520:000000000-LPCRK:1:1101:20251:5187 2:N:0:CAATCAGG+CAGAACTG
CTTTAATAAATCTTTCACGGATTTGCTCCCGTCGGAGTTAGCACAATCCGCTGCCGGGTTTTAACCCGACAGCAGTGACCTGTTTGAGCGAGAATTACTCGTCTTCCAGTTCGATGTTGATACCCAGCGAACGAATCTCTTTCAACAATACGTTGAAGGATTCTGGCATGCCCGGCTCCATCTGATGGTTGCCGTCCACGATGTTTTTATACATCTTGGTACGACCGTTCACGTCATCAGACTTAACGGTGAGCATTTCCTGCACCAGAATCCGCTGAGGG
+
FGGGGGGGGGGGGGGGGGGGGGGGGGGGGGGGGGDGGGGGGGGGGGGGGGGGGGGGGGGGDGGGGGGGGGGGGGGGGGGGGGGGGGGGGGGGGDFFGGGGGFGGGGGGGGGGGGGGGGGGGGGGGGGGGGDGDGGGGCEGGGGGGGCFGGGGFGCEFGGGGGDFGGGGGGGGGDGGDGCAGGFFFFAGFFFDF:@FFFFFF6?A@FFFFE<EFFACCF=<CE1?B>@@?FFD6?6(,6:)47:BFFF?>:<F?:284:<4>AB:?BF6:0>FFFF(49:?(
@M03461:520:000000000-LPCRK:1:1101:15648:5197 2:N:0:CAATCAGG+CAGAACTG
AAACTTTAATAAATCTTTCACGGATTTGCTCCCGTCGGAGTTAGCACAATCCGCTGCCGGGTTTTAACCCGACAGCAGTGACCTGTTTGAGCGAGAATTACTCGTCTTCCAGTTCGATGTTGATACCCAGCGAACGAATCTCTTTCAACAATACGTTGAAGGATTCTGGCATGCCCGGCTCCATCTGATGGTTGCCGTCCACGATGTTTTTATACATCTTGGTACGACCGTTCACGTCGTCAGACTTAACGGTGAGCATTTCCTGCATACTTGCAGGCTGAGGG
+
GGGGGGGGGGGGGGGGGGGGGGGGGGGGGGGGGGGGGGGGGGGGGGGGGGGGGGGGGGGGGGGFGGGGGGGGGGGGGGGGGGGGGGGGGGGGGGGGGGGGGGGGGGGGGGGGGGGGGGGGGGGGGGGGGGGEGGGGGGGGGGGGGGGGGGGGGGGFECGGGGGGGGGGGGGGGGGGEEGGGGFGGFFGFFGFFFFFFFFFFE>@FFFFFFFFFFFFFFFFFFACE?DFFFFF?:A??B04:??DBBFAFFFFFFBFFBFFFA44<B().5ADFA>??B71(.4(
@M03461:520:000000000-LPCRK:1:1101:10796:5203 2:N:0:CAATCAGG+CAGAACTG
AAACTTTAATAAATCTTTCACGGATTTGCTCCCGTCGGAGTTAGCACAATCCGCTGCCGGGTTTTAACCCGACAGCAGTGACCTGTTTGAGCGAGAATTACTCGTCTTCCAGTTCGATGTTGATACCCAGCGAACGAATCTCTTTCAACAATACGTTGAAGGATTCTGGCATGCCCGGCTCCATCTGATGGTTGCCGTCCACGATGTTTTTATACATCTTGGTACGACCGTTCACGTCATCAGACTTAACGGTGAGCATTTCCTGCAATACCTCACGCTGAGGT
+
GGDFGGGGGGGGGGGGGGGGGGCGDFGGFGGGGGGGEEGGGGGGGGGGGGGGGGGGDGGGGGGDGGGGGFGGGGGGFFGGGGGGGGGGGGGGGCGGGGGGGGGGGGGGGGGGFGGGGGGGGGGGGGEGFFGGEGGGGGGGGGFGGFFGGGEDAEFFF@CEFGEGD7A7FFFGGFFFEGGGDDFFGFF7@9*;=?DFADF@DFFBFD=AFFFFE?C78FECC*49)6;9>BFFF::3<BB:AA??B26<29?F?,(:?>?>9A):22?AAA?:))(,(4::>F(.
@M03461:520:000000000-LPCRK:1:1101:20964:5234 2:N:0:CAATCAGG+CAGAACTG
CTTTAATAAATCTTTCACGGATTTGCTCCCGTCGGAGTTAGCACAATCCGCTGCCGGGTTTTAACCCGACAGCAGTGACCTGTTTGAGCGAGAATTACTCGTCTTCCAGTTCGATGTTGATACCCAGCGAACGAATCTCTTTCAACAATACGTTGAAGGATTCTGGCATGCCCGGCTCCATCTGATGGTTGCCGTCCACGATGTTTTTATACATCTTGGTACGACCGTTCACGTCATCAGACTTAACGGTGAGCATTTCCTGCAAGAATAGACGCTGAGGG
+
FGGGGGGGGGGGGGGGGGGGFGGGGGGGGGGGGGGGGGGGGGGGGGGGGGGGGGGGGGGGCGGGGGGGGGGGGGGGGGGGGGGGGGGGGGGGGGGGGGGGGGGGGGGGGGGGGGGGGGGGGGGFGGGGGGGGGGGGGGGGGGGGGGGGGGGGGGGGGGGGFGFFFFGGGGGGGDGGGGGFGGFFGFFGFFFFFFFFFFFFFFFFFFFFFEEFFFFFFFAEEED@FFB@?BFFFFFFBFF>FFFFFFA30:?6<>7?FFBAB>??FB<?B2.63?F:?9B0(
@M03461:520:000000000-LPCRK:1:1101:11133:5249 2:N:0:CAATCAGG+CAGAACTG
AAACTTTAATAAATCTTTCACGGATTTGCTCCCGTCGGAGTTAGCACAATCCGCTGCCGGGTTTTAACCCGACAGCAGTGACCTGTTTGAGCGAGAATTACTCGTCTTCCAGTTCGATGTTGATACCCAGCGAACGAATCTCTTTCAACAATACGTTGAAGGATTCTGGCATGCCCGGCTCCATCTGATGGTTGCCGTCCACGATGTTTTTATACATCTTGGTACGACCGTTCACGTCATCAGACTTAACGGTGAGCATTCCTGCTTAGAGCAAAGCTGGGGTA
+
GGCGGGGGGGGGGGGGGGGGGGGGGGGGGGGGGGGGGGGGGGGGGGGGGGGGGGGGGGGGGGGGGGGGGGGGGGGGGGGGGGGGGGGGGGGGGGGGGGGGGGGGGGGGGGGGGGGGGGGGGGGGGGEGGGFGGGGGGGGGGGGGGGGGGGGGGGGGGGGGGGGGGGGGGGGGGGFG>EGGGGFGGFF>FFGFFFFFEFFFFEF9FFFFFFFFFFFFFFFFFFFFFFFFBFFFFFFF?FBFFFFFF?BF>BBFFFBFFFFFB>A<B>FA3AAB7?8?BA0(4;90
@M03461:520:000000000-LPCRK:1:1101:20705:5253 2:N:0:CAATCAGG+CAGAACTG
CTTTAATAAATCTTTCACGGATTTGCTCCCGTCGGAGTTAGCACAATCCGCTGCCGGGTTTTAACCCGACAGCAGTGACCTGTTTGAGCGAGAATTACTCGTCTTCCAGTTCGATGTTGATACCCAGCGAACGAATCTCTTTCAACAATACGTTGAAGGATTCTGGCATGCCCGGCTCCATCTGATGGTTGCCGTCCACGATGTTTTTATACATCTTGGTACGACCGTTCACGTCATCAGACTTAACGGTGAGCATTTCCTGCAATTCTTGAGGCTGAGGC
+
FGGGGGGGGGGGGGGGGGGGDGGGGGGGGGGGGGGGGGGGGGGGGGGGGGGGGGGGGGGGGGGGGGGGGGGGGGGGGGGGGGGGGFGGGGGGGGFGGGGGGGGGFGGGGGGGGGGGGGGGGGGGGGGGEGGGGGGGGGGGGGGGGGGGGGGGGFGGGGGGFGGGGGGGGGGFGFGGDGDF7BFFGFFGAFEDFFFFFFF?=FFAFF)=:EFEFFFEFFFFEED@9;B?1::AFFF??BFBFBBF9BFFFFBFFF77A>9>DFFFBB<>)6922:?FB03?(
@M03461:520:000000000-LPCRK:1:1101:10199:5262 2:N:0:CAATCAGG+CAGAACTG
AAACTTTAATAAATCTTTCACGGATTTGCTCCCGTCGGAGTTAGCACAATCCGCTGCCGGGTTTTAACCCGACAGCAGTGACCTGTTTGAGCGAGAATTACTCGTCTTCCAGTTCGATGTTGATACCCAGCGAACGAATCTCTTTCAACAATACGTTGAAGGATTCTGGCATGCCCGGCTCCATCTGATGGTTGCCGTCCACGATGTTTTTATACATCTTGGTACGACCGTTCACGTCATCAGACTTAACGGTGAGCATTTCCTGCATATAAAGGGGCTGAGGG
+
GG,FGGGGGGGGGGGGGGGGGGGGGGGGGGGGGGGGGGGGGGGGGGGGGGGGGGGGGGGGGGGGGGGGGGGGGGGGFGGGGGGGGGGGGGGGGGGGGGGGGGGGGGGGGGGGGGGGGGGGGGGGGGGGGGGGGGGGGGGGGGGGGGGGGGFGGGGGGGGGGGGFGGGGGGGGGGGGFGGDGGFFGFF7E>FFFEDFDFFFFFB=F;;7FFAFFFFFFFFFFFECE2;079;?<>D:11(.-4.28?AAA>:0:0<<BFFD<)6<A?()-64:>>AB6B>:::::
@M03461:520:000000000-LPCRK:1:1101:8581:5267 2:N:0:CAATCAGG+CAGAACTG
AAACTTTAATAAATCTTTCACGGATTTGCTCCCGTCGGAGTTAGCACAATCCGCTGCCGGGTTTTAACCCGACAGCAGTGACCTGTTTGAGCGAGAATTACTCGTCTTCCAGTTCGATGTTGATACCCAGCGAACGAATCTCTTTCAACAATACGTTGAAGGATTCTGGCATGCCCGGCTCCATCTGATGGTTGCCGTCCACGATGTTTTTATACATCTTGGTACGACCGTTCACGTCATCAGACTTAACGGTGAGCATTTCCTGCAGGTGTTACAGCTGAGGT
+
GGGGGGGGGGGGGGGGGGGGGGGGGGGGGGGGGGGGGGGGGGGGGGGGGGGGGGGGGFGGGGGGGGGGGGGGGGGGGGGFGGGGGFFGGGGGGGGGGGGGGGGGGGGGGFGGGGGGGGGGGGGGGGFGGGGGGGGGGGGGGFGGGGGGGGGGGGGGGGGGGGFFGGGGGGGGGGGGFDGGGGFGGFFGFFGFF5=F>DFFFFBFFFFFFFFFFEFFFFFEEFEFEFFF6>76:BFFFF:BF<B<?BFFFFFBF?FB:AFF2)69<?:?0?FABAAB7:?BFFB,
@M03461:520:000000000-LPCRK:1:1101:12314:5278 2:N:0:CAATCAGG+CAGAACTG
AAACTTTAATAAATCTTTCACGGATTTGCTCCCGTCGGAGTTAGCACAATCCGCTGCCGGGTTTTAACCCGACAGCAGTGACCTGTTTGAGCGAGAATTACTCGTCTTCCAGTTCGATGTTGATACCCAGCGAACGAATCTCTTTCAACAATACGTTGAAGGATTCTGGCATGCCCGGCTCCATCTGATGGTTGCCGTCCACGATGTTTTTATACATCTTGGTACGACCGTTCACGTCATCAGACTTAACGGTGAGCATTTCCTGCAAGGTCCCTAGCTGAGGT
+
GGGGGGGGGGGGGGGGGGGGGGGGGGGGGGGGGGGGGGGGGGGGGGGGGGGGGGGGGGGGGGGGGGGGGGGGGGGGGGGGGGGGGGGGGFGGGGGGGGGGGGGGGGGGGGGGGGGGGGGGGGGGGGGGGGGGGGGGGGGGGGGGGGGGGGGGGGGGGGGGGFGDFCFGGGGFFGEC>DDCDGFGGFF>FFGFFEFADDFFDFFFFFFFFFFFFFFFFFEFFFFFF;7>FFFFFFF?FFF<D<?BD?AD<A?B<B?BFFFAAA-6A:1<2:?AD18A?FFFB:6(
@M03461:520:000000000-LPCRK:1:1101:7173:5279 2:N:0:CAATCAGG+CAGAACTG
AAACTTTAATAAATCTTTCACGGATTTGCTCCCGTCGGAGTTAGCACAATCCGCTGCCGGGTTTTAACCCGACAGCAGTGACCTGTTTGAGCGAGAATTACTCGTCTTCCAGTTCGATGTTGATACCCAGCGAACGAATCTCTTTCAACAATACGTTGAAGGATTCTGGCATGCCCGGCTCCATCTGATGGTTGCCGTCCACGATGTTTTTATACATCTTGGTACGACCGTTCACGTCATCAGACTCAACGGTGAGCATTTCCTGCAGTCACAGTTGCTGAGGG
+
GGGGFGGGGGGGGGGGGGGGGGGGGGGGGGGGGGGGGGGGGGGGGGGGGGGGGGGGGGGGGGGGFGGGGGGGGGGGGFGFFGGGGGGGGGGGGGGGCGGGGGGEFGGGGGGGGGGGGGGGGGGGGGGGGGGGGGGEGGGGGGGGGGGGGGGGGGGGGGGGGGFFGCFG,C7EGGFGEGGGGGFGGFAFAFGFF*>FBDEFFFF@FFFFFFFFF?FFFFFFEFFEC;@FBBFFBFAF<BFFFF<2??:0:?<B?:B<BF<>):AFF700)(644<26<>A421:2
@M03461:520:000000000-LPCRK:1:1101:16968:5292 2:N:0:CAATCAGG+CAGAACTG
AAACTTTAATAAATCTTTCACGGATTTGCTCCCGTCGGAGTTAGCACAATCCGCTGCCGGGTTTTAACCCGACAGCAGTGACCTGTTTGAGCGAGAATTACTCGTCTTCCAGTTCGATGTTGATACCCAGCGAACGAATCTCTTTCAACAATACGTTGAAGGATTCTGGCATGCCCGGCTCCATCTGATGGTTGCCGTCCACGATGTTTTTATACATCTTGGTACGACCGTTCACGTCATCAGTCTTAACGGTGAGCATTTCCTGCATGAGTTTTTGCTGAGGG
+
GGGGGGGGGGGGGGGGGGGGGGGFGGGGGGGGGGGGGGGGGGGGGGGGGGGGGGGGGGGGGGGGGGGGGGGGGGGGGGGFGGGGGGGGFGGGGGGGGCGGGGGGGGGGGGGGGGGGGGGGGGGGGGGGGGGGGGGGGGGGGGGGGGGGGGGGGGGGGFGGGGGGGGFFGGGGCFFFAGGDDGFGGFFGFFGFFDFFFF>B@FFBF;FFFFFFFCCCFF?ECFFC67<B9BF?B?F?BB?FFBF)-:AFFA09?6?6>A>BABA<<?(4)2?BAF<?FDA)431(
@M03461:520:000000000-LPCRK:1:1101:6430:5294 2:N:0:CAATCAGG+CAGAACTG
AAACTTTAATAAATCTTTCACGGATTTGCTCCCGTCGGAGTTAGCACAATCCGCTGCCGGGTTTTAACCCGACAGCAGTGACCTGTTTGAGTGAGAATTACTCGTCTTCCAGTTCGATGTTGATACCCAGCGAACGAATCTCTTTCAACAATACGTTGAAGGATTCTGGCATGCCCGGCTCCATCTGATGGTTGCCGTCCACGATGTTTTTATACATCTTGGTACGACCGTTCACGTCATCAGACTTAACGGTGAGCATTTCCTTCAACATTTATAGCTGAGGG
+
GGGGGGGGGGGGGGGGGGGGGGGGGGGGGGGGGGGGGGGGGGGGGGGGGGGGGGGGGGGGGGGGGGGGGGGGGGGGGGGCFGGGGGGGGGGGGGGGGGGGGGGGGGGGGGGGGGGGGGGGGGGGGGGGGGGGGGGGGGGGGGGGGGGGGGGGGGGGFGGGGGGGGFGGGGGGGGGGDGGGGDFGGFFGFFGFFEFFFFF=@BE9FFFFFFFFE?CAFFFFFAE?E@@F@FFFFFEFFFFFFFB?33<BAAF0-(138<2:2AA))..4:<<)55.5)6)9)2?(
@M03461:520:000000000-LPCRK:1:1101:6919:5295 2:N:0:CAATCAGG+CAGAACTG
AAACTTTAATAAATCTTTCACGGATTTGCTCCCGTCGGAGTTAGCACAATCCGCTGCCGGGTTTTAACCCGACAGCAGTGACCTGTTTGAGCGAGAATTACTCGTCTTCCAGTTCGATGTTGATACCCAGCGAACGAATCTCTTTCAACAATACGTTGAAGGATTCTGGCATGCCCGGCTCCATCTGATGGTTGCCGTCCACGATGTTTTTATACATCTTGGTACGACCGTTCACGTCATCAGACTTAACGGTGAGCATTTCCTGCATTTTCCTCAGCTGAGGG
+
GGGGGGGGGGGGGGGGGGGGGGGGGGGGGGGGGGGGGGGGGGGGGGGGGGGGGGGGGGGGGGGGGGGGGGGGGGGGGGGGGGGGGGGFGGGGGGGGGGGGGGGDGGGGGFGGGGGGGGGGGFGGGGGGGGGGGGGGGGGGFGGGGGGGGGEE9FEG?CGGFGFCFFGGGGGGFGGG?CD>CDAGGFFGFFGFF?DF5>BFFFB9?<FFFFFFC??CAFFCCFEEFFDB@96:((-14(47AA?)8?<29<BFF01<(-8<5AD2<?3:AFA9A><A:29:7:?(
@M03461:520:000000000-LPCRK:1:1101:25765:5303 2:N:0:CAATCAGG+CAGAACTG
AAACTTTAATAAATCTTTCACGGATTTGCTCCCGTCGGAGTTAGCACAATCCGCTGCCGGGTTTTAACCCGACAGCAGTGACCTGTTTGAGCGAGAATTACTCGTCTTCCAGTTCGATGTTGATACCCAGCGAACGAATCTCTTTCAACAATACGTTGAAGGATTCTGGCATGCCCGGCTCCATCTGATGGTTGCCGTCCACGATGTTTTTATACATCTTGGTACGACCGTTCACGTCATCAGACTTAACGGTGAGCATTTCCTGCAGCACGTCAAGCTGAGGC
+
GFCGGGFGGGGGGGGGGGGGGGGGGGGGGG<FFGGGEGGGGFGGGGGGGGGGDGGGGGGGGF7CFGGGDGGGGGGGGGGFGCFGGGGGGCGCFGGEGGGGGFEFGEGGGGGGEGDEEGFGGFDGGGGGGGGGGGEDGGGEGGGGGGGGGGGGG:FEGGGGFC?FFGGGFGFCFGGFBCGCDGFGFBA>CAFAC4>FD>?@DFFFFDFF+)8AFC?FFFFFE*7?EF0;9(63:BFFB6:24)<<80)4<DBB:1-8>A?29>A<)(.(.4:0:012,<)32:<2
@M03461:520:000000000-LPCRK:1:1101:13257:5310 2:N:0:CAATCAGG+CATAACTG
AAACTTTAATAAATCTTTCACGGATTTGCTCCCGTCGGAGTTAGCACAATCCGCTGCCGGGTTTTAACCCGACAGCAGTGACCTGTTTGAGCGAGAATTACTCGTCTTCCAGTTCGATGTTGATACCCAGCGAACGAATCTCTTTCAACAATACGTTGAAGGATTCTGGCATGCCCGGCTCCATCTGATGGTTGCCGTCCACGATGTTTTTATACATCTTGGTACGACCGTTCACGTCATCAGACTTAACGGTGAGCATTTCCTGCAACATCTTGAGCTGAGGT
+
GGGGGGGGGGGGGFFGGGGGGGGGGGFGGFGGGGGGGGGGGGGGGGGGGGGGGGGGGGGGGGGGGGGGGGGGGGGGGGGGGGGGGGGGGGGGGGGGGFGFGGGGGGGGGGGGGGGGFFGGGGGGGG8EFGGGGGGGD8E>EAEFGGGGGGGGGGGGGGGFGGGGGFGGF?CEGGF?DDGCDGAGGFFGAFCABDFFF@FB@@BFF;AAFAFFFEFCFFFFFFFEE@@F>B@?F>FF?:60>DF2>BDBF4(--,(,45?A29::>2:<F72:42>A77)57(2(
@M03461:520:000000000-LPCRK:1:1101:24805:5318 2:N:0:CAATCAGG+CAGAACTG
AAACTTTAATAAATCTTTCACGGATTTGCTCCCGTCGGAGTTAGCACAATCCGCTGCCGGGCTTTAACCCGACAGCAGTGACCTGTTTGAGCGAGAATTACTCGTCTTCCAGTTCGATGTTGATACCCAGCGAACGAATCTCTTTCAACAATACGTTGAAGGATTCTGGCATGCCCGGCTCCATCTGATGGTTGCCGTCCACGATGTTTTTATACATCTTGGTACGACCGTTCACGTCATCAGACTTAACGGTGAGCATTTCCTGCAATTAGCGCGGCTGAGGG
+
GFGGGGGGGGGGGGGGGGGGGGGGDGGGGGGGGGGGGGGGGGGGGGGGGGGGGGGGGGGGGGGGGGGGGGGGGGGGGGFGGGGGGGGGGGGGGGGGGGGGGGGGGGGGGGGGGGGGGGGGGGGGGGGGGGGGGGGGGGGGGGGGGGGGGGGFGGGGGGGGGFFGGGGGGGGGGGGGFGGGGGFGGFFCFFDFFFFF>@FFFEFFFDFFFFFFFFF=11;CEFEEE?FB>>FFF7A(46??FFF<?2AFFFF088<2:),6AAADAFF74>A??4307(7;:?1,
@M03461:520:000000000-LPCRK:1:1101:19724:5327 2:N:0:CAATCAGG+CAGAACTG
CTTTAATAAATCTTTCACGGATTTGCTCCCGTCGGAGTTAGCACAATCCGCTGCCGGGTTTTAACCCGACAGCAGTGACCTGTTTGAGCGAGAATTACTCGTCTTCCAGTTCGATGTTGATACCCAGCGAACGAATCTCTTTCAACAATACGTTGAAGGATTCTGGCATGCCCGGCTCCATCTGATGGTTGCCGTCCACGATGTTTTTATACATCTTGGTACGACCGTTCACGTCATCAGACTTAACGGTGAGCATTTCCTGCATTGGATATGGCTGAGGA
+
FGGGGGGGGGGGGGGGGGGGGGGGGGGGGGGGGGGGGGGGGGGGGGGGGGGGGGGGGGGGGGGGGGGGGGGGGGGGGGGGGGGGGGGGGGGGGGGGGGGGGGGGGGFGGGGGEGGGGGGGGGGFFGGGEGGGGGGGGGGGGGGGGGGGGFGGGGGGGGFCGGCGGGGGG>EFGFEGGGGFGGFFFFFGFFFFFE=EFDEFFFD8CFFFFECCC=FFFCAEEFFFF@6@FFFFFB8?FFABFFF<9<DF9B?BFBF?BFAADFFFFF?:?FAA>4:BB0?0)
@M03461:520:000000000-LPCRK:1:1101:11668:5336 2:N:0:CAATCAGG+CAGAACTG
AAACTTTAATAAATCTTTCACGGATTTGCTCCCGTCGGAGTTAGCACAATCCGCTGCCGGGTTTTAACCCGACAGCAGTGACCTGTTTGAGCGAGAATTACTCGTCTTCCAGTTCGATGTTGATACCCAGCGAACGAATCTCTTTCAACAATACGTTGAAGGATTCTGGCATGCCCGGCTCCATCTGATGGTTGCCGTCCACGATGTTTTTATACATCTTGGTACGACCGTTCACGTCATCAGACTTAACGGTGAGCATTTCCTGCACTAAATAGTCTGAGGTA
+
GGGGGGGGGGGGGGGGGGGGGGGGGGGGGGGGGGGGGGGGGGGGGGGGGGGGGGGGGGGGGGGGGGGGGGGGGGGGGGGGGGGGGGGGGGGGGGGGGGGGGGGGGGGGGGGGGGGGGGGGGGGGGGFGFGGGGGGGGGGGGGGGGGGGGGGGFGGGGGGGGGGGGFGGGGGGGGGGFGGGGGFGGFFFFFGFFFFFFFFFFFFFFFFFFFFFEFFAFFFFFAEFF;;B>FFFF?BFFFFFFF?<B?><AB:>??F?BBFF4<992214<>B?A<AFABD>F04)
@M03461:520:000000000-LPCRK:1:1101:25570:5350 2:N:0:CAATCAGG+CAGAACTG
AAACTTTAATAAATCTTTCACGGATTTGCTCCCGTCGGAGTTAGCACAATCCGCTGCCGGGTTTTAACCCGACAGCAGTGACCTGTTTGAGCGAGAATTACTCGTCTTCCAGTTCGATGTTGATACCCAGCGAACGAATCTCTTTCAACAATACGTTGAAGGATTCTGGCATGCCCGGCTCCATCTGATGGTTGCCGTCCACGATGTTTTTATACATCTTGGTACGACCGTTCACGTCATCAGACTTAACGGTGAGCATTTCCTGCACTCCTTAAAGCTGAGGA
+
GGGFGGGGGGGGGGGGGGGGGGGGGGGGGGGGGGGGGGGGGGGGGFGGGGGGGGGGGGGGGGGGGGGGGGGGGGGGGGGGGGGGGGGGGFFGGGGGGGGGGGGGGGGGGGGGGGGGGGGGGGGGGGF@FGGGGDGGGGGGGDGGFGGGGGGGGGGGGDGCFGCFGGGGGCGGGGGGFGGDGGFGGFFFFFGFFFFFB>FBD@FBFDFFFFFFEFFFFFFEE=EFF6<B>@??B>AFFF0?BA3<>)<AAD<>?6??>2<AABF<9?1(..4<DAA24472).4)
@M03461:520:000000000-LPCRK:1:1101:11421:5358 2:N:0:CAATCAGG+CAGAACTG
AAACTTTAATAAATCTTTCACGGATTTGCTCCCGTCGGAGTTAGCACAATCCGCTGCCGGGTTTTAACCCGACAGCAGTGACCTGTTTGAGCGAGAATTACTCGTCTTCCAGTTCGATGTTGATACCCAGCGAACGAATCTCTTTCAACAATACGTTGAAGGATTCTGGCATGCCCGGCTCCATCTGATGGTTGCCGTCCACGATGTTTTTATACATCTTGGTACGACCGTTCACGTCATCAGACTTAACGGTGAGCATTTCCTGCAGGATCAGCGGCTGAGGC
+
GG8FGGGGGGGGGGGGGGGGGGGGGGGGGGGGGGGGGGGGGGGGGGGGGGGGGGGGGGGGGGGGGGGGGGGGGGGGGGGGGGGGGGGGGGGGGGGGGGGGGGGGGGGGGGGGGGGGGGGGGGGGGGGGGGGGGGGGGGGGGGGGGGGGGGGGGGGGGGGGGGGGGFGGCFGGGGGGFGGGGGFGGFFGFFGFFF=BFFFFFFFFFFFFFFFFFFFFFFFFFFFFFFFBBFFFFFFFFFBFBDFFB?F<AFBFFFFB:27AADDFFF?:?BFF?F>;F99;:??(
@M03461:520:000000000-LPCRK:1:1101:7983:5369 2:N:0:CAATCAGG+CAGAACTG
AAACTTTAATAAATCTTTCACGGATTTGCTCCCGTCGGAGTTAGCACAATCCGCTGCCGGGTTTTAACCCGACAGCAGTGACCTGTTTGAGCGAGAATTACTCGTCTTCCAGTTCGATGTTGATACCCAGCGAACGAATCTCTTTCAACAATACGTTGAAGGATTCTGGCATGCCCGGCTCCATCTGATGGTTGCCGTCCACGATGTTTTTATACATCTTGGTACGACCGTTCACGTCATCAGACTTAACGGTGAGCATTTCCTGCACTCTTGCTAGCTGAGGG
+
GGGGGGGGGGGGGGGGGGGGGGGGGGGGGGGGGGGGGGGGGGGGGGGGGGGGGGGGGGGGGFGGGGGGGGGGGGGGGGGGGGGGGGGGGGGGGGGGGGGGGGGGGGGGGGGGGGGGGGGGGGGGCGEGGGGGGGGGGGGGGGGGGGGGGGGGGGGGGGGGGGGGGGGGGGGGGGGGFGGGDGFGGCFGFFGFFFFFBDEFFFF=ADFFFAFFFCEFFFFFEFF49<FFF9DFFFFFBF:BAF?FFFFFFB?FB?:BBF2<A>ABFF?FFFF22<B2)8:4).<?
@M03461:520:000000000-LPCRK:1:1101:15722:5376 2:N:0:CAATCAGG+CAGAACTG
AAACTTTAATAAATCTTTCACGGATTTGCTCCCGTCGGAGTTAGCACAATCCGCTGCCGGGTTTTAACCCGACAGCAGTGACCTGTTTGAGCGAGAATTACTCGTCTTCCAGTTCGATGTTGATACCCAGCGAACGAATCTCTTTCAACAATACGTTGAAGGATTCTGGCATGCCCGGCTCCATCTGATGGTTGCCGTCCACGATGTTTTTATACATCTTGGTACGACCGTTCACGTCATCAGACTTAACGGTGAGCATTTCCTGCATGTCTTGGGGCGAGGCT
+
GGGGGGGGGGGGGGGGGGGGGGGGGGGGGGGGGGGGGGGGGGGGGGGGGGGGGGGGGGGDGFGGGGGGGGDGGGCFGGGGGGGGGGGGGGGGGGGGGGGGGGGGGGGGGGGGGGGG?FGGGGGGGGFGGGGGGGGGGGGGGGGGGGGGGFGGFGGGGGGEFGGGGFGGDGGGGGGGFGGGGDFCFFFGFFGFFFFFFFEFFFFFFFFFFFFFFFFFFFEFFFFFFFFFB@DFFFFF0<FFFF<<?>BAAA?>6::?72<B<A2)<:?><)6><97?6?4419>(
@M03461:520:000000000-LPCRK:1:1101:17014:5386 2:N:0:CAATCAGG+CAGAACTG
AAACTTTAATAAATCTTTCACGGATTTGCTCCCGTCGGAGTTAGCACAATCCGCTGCCGGGTTTTAACCCGACAGCAGTGACCTGTTTGAGCGAGAATTACTCGTCTTCCAGTTCGATGTTGATACCCAGCGAACGAATCTCTTTCAACAATACGTTGAAGGATTCTGGCATGCCCGGCTCCATCTGATGGTTGCCGTCCACGATGTTTTTATACATCTTGGTACGACCGTTCACGTCATCAGACTTAACGGTGAGCATTTCCTGCAAGCACGTAGGCTGATGG
+
GGGGGGGGGGGGGGGGGGGGGGGGGGGGGGGGGGGGGGGGGGGGGGGGGGGGGGGGGGGGGFGGGGGGGGGGGGGGGGGGGGGGGGGGGGGGGGGGGGGGGGGGGGGGGGGGGGGGGGGGGGGGGGEGGGGGGGGGGGGGGGGGGGGGGGGGGGGGGGGFCFGGGGGGGGGGGGGGFCGDGGFFGFFGFF>FF@FFDD;@FFFFFFFFFFFFFCEFFFEFFFFFF;?FBFFFFFF<:6?FAA?FBBF>AFFB0(42?ABFA<A)4:04<B?FFFFFFF?F:)6)
@M03461:520:000000000-LPCRK:1:1101:23059:5405 2:N:0:CAATCAGG+CAGAACTG
AAACTTTAATAAATCTTTCACGGATTTGCTCCCGTCGGAGTTAGCACAATCCGCTGCCGGGTTTTAACCCGACAGCAGTGACCTGTTTGAGCGAGAATTACTCGTCTTCCAGTTCGATGTTGATACCCAGCGAACGAATCTCTTTCAACAATACGTTGAAGGATTCTGGCATGCCCGGCTCCATCTGATGGTTGCCGTCCACGATGTTTTTATACATCTTGGTACGACCGTTCACGTCATCAGACTTAACGGTGAGCATTTCCTGCAGGGTTATTCGCTGAGGC
+
GGEGGGGGGGGFGGGGGGGGGGGECGGGGGEGGGGGGGGGGGGGGGGGGGGGGGGGGGGGDGGGGGGGGGGGGGGGGGGGGGGGGGGFGGGGGGGGGGGGGGGGGGGGGGGGGGGGGGGGGGGGGGGGGGGGGGGGGGGGGGGGGGGGGGGGGGGGGGGGGCGGGGGGGGGGGGFFEGGGCDFGGFFGFFFFFFDFBFBFFFBBFFF6;AFFFFEFF=)<CFECF<011;3:,8AFF?F:>4<BFFFADF<>F:2(8<><AAF<2>??B0?F?AA>?FB11:B(
@M03461:520:000000000-LPCRK:1:1101:9995:5410 2:N:0:CAATCAGG+CAGAACTG
AAACTTTAATAAATCTTTCACGGATTTGCTCCCGTCGGAGTTAGCACAATCCGCTGCCGGGTTTTAACCCGACAGCAGTGACCTGTTTGAGCGAGAATTACTCGTCTTCCAGTTCGATGTTGATACCCAGCGAACGAATCTCTTTCAACAATACGTTGAAGGATTCTGGCATGCCCGGCTCCATCTGATGGTTGCCGTCCACGATGTTTTTATACATCTTGGTACGACCGTTCACGTCATCAGACTTAACGGTGAGCATTTCCTGCAAATCTAACTGCTGAGGT
+
GG<FGGGGGGGGGGGGGGGGGGGGGGGGGGGGGGGGGGGGGGGGGGGGGGGGGGGGGGGGEGGGGGGGGGGGGGGGGGGGGGGGGGGGGGGGGGGGGGGGGGGGGGGGGGGGFFGGFGGGGGGGGGGGGGGGGGGGGGGGGGGGGGGGGGGGDDGGGGGGFGFGGGGGGGFGFFGGFGGGGGFGGFFGFFDFFBDFFFFFFFF@F?FFFFFFCCEFFFFFEF3.?104@;@F?>A??F0:4:>?FFFA>A<08?6:?BFFFA4-642<):?D)69>>D9).32,
@M03461:520:000000000-LPCRK:1:1101:24188:5435 2:N:0:CAATCAGG+CAGAACTG
AAACTTTAATAAATCTTTCACGGATTTGCTCCCGTCGGAGTTAGCACAATCCGCTGCCGGGTTTTAACCCGACAGCAGTGACCTGTTTGAGCGAGAATTACTCGTCTTCTAGTTCGATGTTGATACCCAGCGAACGAATCTCTTTCAACAATACGTTGAAGGATTCTGGCATGCCCGGCTCCATCTGATGGTTGCCGTCCACGATGTTTTTATACATCTTGGTACGACCGTTCACGTCATCAGACTTAACGGTGAGCATTTCCTGCAACTCATGAAGCTGAGGC
+
GGFGGGGGGGGGGGGGGGGGGGGGGGGGGGGGGGGGGGGGGGGGGGGGGGGGGGGGGGGGGGGGGFGGGGGGGGGGGGGGGGGGGGGGGGGGGGGGGGGGGGGGGGGGGGGGGGGGGGGGGGGGGGGGGGGGGGGEEGGGGGGGGGGGGFGGGGGGGGDFGGGGGGGGGGGGGGGGFDGGGGFFGFFFFFFFFDFFFFFF?EB@FFFFFFFFFFFFFFFFFFFEF?F@FFF014><<::BF2<?:>BFFFFBF:2(5)4:<B9>241<0(.42)-)6??F3,0(
@M03461:520:000000000-LPCRK:1:1101:4341:5439 2:N:0:CAATCAGG+CAGAACTG
CTTTAATAAATCTTTCACGGATTTGCTCCCGTCGGAGTTAGCACAATCCGCTGCCGGGTTTTAACCCGACAGCAGTGACCTGTTTGAGCGAGAATTACTCGTCTTCCAGTTCGATGTTGATACCCAGCGAACGAATCTCTTTCAACAATACGTTGAAGGATTCTGGCATGCCCGGCTCCATCTGATGGTTGCCGTCCACGATGTTTTTATACATCTTGGTACGACCGTTCACGTCATCAGACTTAACGGTGAGCATTTCCTGCAGTTAGGTGTGCTGAGGT
+
FFGGGGGGGGGGGGGGGGGCCFFFFGGGGGGGGGGGGGGGGGGGGGGGGGGGGGGGGGGG:FGGGGGGGGGGGGGGGGGGGGGGGGGGGGGGGGGGGGGGGGGGGGGGGG9EECFGGGGGGGGGGGFGCEEGGGGDGGGGGGGGGGGGGGGFGGGGFGGGGGGFGGGGGGCFEBGDGGGFGGFFGFFGFFFFFFFFFF@DFF;;FFFFFFFFAFF?EF=AEF?;>FFFFFFFFFB<BBA><BFFFFFFF<?<:8ADFFFFFFF?>)6<<<6<<624)6?:(
@M03461:520:000000000-LPCRK:1:1101:4524:5442 2:N:0:CAATCAGG+CAGAACTG
CTTTAATAAATCTTTCACGGATTTGCTCCCGTCGGAGTTAGCACAATCCGCTGCCGGGTTTTAACCCGACAGCAGTGACCTGTTTGAGCGAGAATTACTCGTCTTCCAGTTCGATGTTGATACCCAGCGAACGAATCTCTTTCAACAATACGTTGAAGGATTCTGGCATGCCCGGCTCCATCTGATGGTTGCCGTCCACGATGTTTTTATACATCTTGGTACGACCGTTCACGTCATCAGACTTAACGGTGAGCATTTCCTGCAAAGCACTAGGCTGAGGG
+
EGGGGGGGGGGGGGGGGGGGEGGGGGGGGGGGGGGGGGGGFGGGGGGGGEGGGGGG7FFG@FGGGGGGGGGGGGGGGGGGGGGGGGGGGGGGGGGGGGGGGGGGGGGGFGGGGGGGGGGGGGGGGFFGEGGGGGGGGGGGGGGGGGGGGGGGGGFFGGFGGGGGGGGGGGGGGFGGDGGFGGFFFFFGFFFFFFFFFFFFF>(.;C;FFFFFAAFEEF6@CC?;@FFFFFFFFFFF:A:7?>B<AFFF0?<BFF7<>FFFFA:FBDFFFBF>2:B:B<BBB
@M03461:520:000000000-LPCRK:1:1101:5503:5452 2:N:0:CAATCAGG+CAGAACTG
CTTTAATAAATCTTTCACGGATTTGCTCCCGTCGGAGTTAGCACAATCCGCTGCCGGGTTTTAACCCGACAGCAGTGACCTGTTTGAGCGAGAATTACTCGTCTTCCAGTTCGATGTTGATACCCAGCGAACGAATCTCTTTCAACAATACGTTGAAGGATTCTGGCATGCCCGGCTCCATCTGATGGTTGCCGTCCACGATGTTTTTATACATCTTGGTACGACCGTTCACGTCATCAGACTTAACGGTGAGCATTTCCTGCAAATCCACATGCTGAGGC
+
FGGGGGGGGGGGGGGGGGGGEGGGGGGGGGGGGGGGGGGGGGGGGGGGGGGGGGGGEGGGEGGGGGGGGGGGGGGGGGGGGGGGGGGGGGGGGGGGGGGGGFGGGGGGGGFGGGGGGGGGGGGGGGGGGGGGGDEGGGGGGGGGGGGGGGGGGGGGGGGFGGGGGGGGGGGGGFGGGGGFGGFFGFFGFCEFFEFFFFFFBFDAFFFFFEFEFFFFFEFFFFF039>?FF?FFFFFFFABFFFFFFFFFFBF004?BFFFAAFFDA9>F>:?><?BAFFB(
@M03461:520:000000000-LPCRK:1:1101:7401:5460 2:N:0:CAATCAGG+CAGAACTG
AAACTTTAATAAATCTTTCACGGATTTGCTCCCGTCGGAGTTAGCACAATCCGCTGCCGGGTTTTAACCCGACAGCAGTGACCTGTTTGAGCGAGAATTACTCGTCTTCCAGTTCGATGTTGATACCCAGCGAACGAATCTCTTTCAACAATACGTTGAAGGATTCTGGCATGCCCGGCTCCATCTGATGGTTGCCGTCCACGATGTTTTTATACATCTTGGTACGACCGTTCACGTCATCAGACTTAACGGTGAGCATTTCCTGCAAACCAAGTGGCTGAGGT
+
GGGGGGGGGGGGGGGGGGGGGFGGGGGGGGGGGGGGGGGGGGGGGGGGGGGGGGGGGGGGGGGGGGGGGGGGGGGGGGGGGGGGGGGGGGGGGGGGGGGGGGGGGGGGGGGGGGGGGGGGGGGGGGGGGGGGGGGGGGGGGGGGGGGGGGCGGGGGGGGGGGGGGGGGGGGGGGFGFDGGGGFGGFFGFFGFFFFF;@FBDE;@FDFCFFFACEFFFFFFEFFFFFFFBFD:<FFFFB?<A>7)58ADBF?;B6???A?FAFFFBFFA>F?B04<<>?(381:.
@M03461:520:000000000-LPCRK:1:1101:6886:5461 2:N:0:CAATCAGG+CAGAACTG
AAACTTTAATAAATCTTTCACGGATTTGCTCCCGTCGGAGTTAGCACAATCCGCTGCCGGGTTTTAACCCGACAGCAGTGACCTGTTTGAGCGAGAATTACTCGTCTTCCAGTTCGATGTTGATACCCAGCGAACGAATCTCTTTCAACAATACGTTGAAGGATTCTGGCATGCCCGGCTCCATCTGATGGTTGCCGTCCACGATGTTTTTATACATCTTGGTACGACCGTTCACGTCATCAGACTTAACGGTGAGCATTTCCTGCATTCCATAACGCTGAGGG
+
GGGGGGGGGGGGGGGGGGGGGGGGGGGGGGGGGGGGGGGGGGGGGGGGGGGGGGGGGGGGGGGGGGGGGGGGGGGGGGGGGGGGGGGGGGGGGGGGGGGGGGGGGGGGGGGGGGGGGGGGGGGGGGEGGFGGGGGGGDFGGGGGGGGGGGGGGGGGGGGGGGGGCFFGGGGGGGGFEGGGGGFGGFFGFCFFFEFFFFFF?FFFFFAAFFFAECEFFFFFFFFFF@<BBBFFFFFFFBFFBA27?FFFFF:03(4:?22>9<:<9::BA9><<<24?F<<0:F(
@M03461:520:000000000-LPCRK:1:1101:19484:5466 2:N:0:CAATCAGG+CAGAACTT
CTTTAATCAATCTTTCACGTATTTTCTCCCGTCGGCGTTCTCACACTCCGCTGCCGGTTTTTAACCCGACAGCAGTGCCCTTTTTTAGCTAGAATTACTCTTCTTCCAGTTCGATGTTGCTCCCCATCTAACGACTCTCTTTCACCAATCCGTTTAAGGATTCTTGCATTCCCTGCTCCATCTGATGGTTGCCTTCCACTATGTTTTTATACCTCTTTTTCCTCCCTTTCCCTTCCTCAGACTTCACGTTTATCCTTTCCTTCCCTTTCTTACTCTTCTGT
+
FGGGCEF,6;FGGGGG<FG;,CEF,FFGGG+FG@+++@C,,C,E@,CFF6BFCFG:++8BFG,6EFG++@++,,,:,,C?F,BFG+4,:,55,,CB,CBF,EFFGGGC,EFF+,C,@E4,7,@DC8,@,3,C+++8BDGGGGG,,@,,66D+@E,+,,,3@FGG;,2,E,@AF+,03?F>FFF++?1*;B95F6AFB6B+)4*=BA;F)9*9+:8>B8100>1*88(7@>)7.;@(67)()/6<))7(,,(()167??<>E<A(49).)5<2))66.)))6
@M03461:520:000000000-LPCRK:1:1101:12846:5476 2:N:0:CAATCAGG+CAGAACTG
AAACTTTAATAAATCTTTCACGGATTTGCTCCCGTCGGAGTTAGCACAATCCGCTGCCGGGTTTTAACCCGACAGCAGTGACCTGTTTGAGCGAGAATTACTCGTCTTCCAGTTCGATGTTGATACCCAGCGAACGAATCTCTTTCAACAATACGTTGAAGGATTCTGGCATGCCCGGCTCCATCTGATGGTTGCCGTCCACGATGTTTTTATACATCTTGGTACGACCGTTCACGTCATCAGACTTAACGGTGACCATTTCCTGCAAAAATGCTAGCTGAGGC
+
GGGGGGGGGGGGGGGGGGGGGGGGGGGGGGGGGGGGGGGGGGGGGGGGGGGGGGGGGGGGGGGDGGGGGGGGGGGGGGGGGGGGGGGGGGGGGGGGGGGGGGGGGGGGGGGGGGGGGGGGGGGGGGGGGGGGGGGGGGGGGGGGGGGGGGGGGGGGGGFFGGGGGGGGGGGGGGGGFGGGGGFGGFFGFFGFFFFFFFFFFFE@FFFFFFFFEFFFFFFEFFFFFFDB9BF??FBFBB?F648?D:AFFFF;B<:).4046<<:22?8BB?<>FAF<0)6?F?(
@M03461:520:000000000-LPCRK:1:1101:6673:5477 2:N:0:CAATCAGG+CAGAACTG
AAACTTTAATAAATCTTTCACGGATTTGCTCCCGTCGGAGTTAGCACAATCCGCTGCCGGGTTTTAACCCGACAGCAGTGACCTGTTTGAGCGAGAATTACTCGTCTTCCAGTTCGATGTTGATACCCAGCGAACGAATCTCTTTCAACAATACGTTGAAGGATTCTGGCATGCCCGGCTCCATCTGATGGTTGCCGTCCACGATGTTTTTATACATCTTGGTACGACCGTTCACGTCATCAGACTTAACGGTGAGCATTTCCTGCAGATGTAGTCGCTGAGGC
+
GGGGGGGGGGGGGGGGGGGGGGGGGGGGGGGGGGGGGGGGFGGGGGGGGGGGGGGGGGGGGEFGGGGGGGGGGGGGGGGGGGGGGGGGGGGGGGGGGGGGGGGGGGGGGGGGGGGGGGGGGGGGGGGGGGGGGGGGGGGGGGGGGGGGGGGGFDFGGGGGGGGGGGGGGGGGGGGGFGGGGGFGGFFFFFGFF>BF;=E2@EFFFDFFFFFFFFEF@ACFFFEFFFFFFFFFF?F:BFFFAFD?:?>F<A?FF:?BFFFFB<BF<B:?284))-6:040(1:B(
@M03461:520:000000000-LPCRK:1:1101:9072:5487 2:N:0:CAATCAGG+CAGAACTG
AAACTTTAATAAATCTTTCACGGATTTGCTCCCGTCGGAGTTAGCACAATCCGCTGCCGGGTTTTAACCCGACAGCAGTGACCTGTTTGAGCGAGAATTACTCGTCTTCCAGTTCGATGTTGATACCCAGCGAACGAATCTCTTTCAACAATACGTTGAAGGATTCTGGCATGCCCGGCTCCATCTGATGGTTGCCGTCCACGATGTTTTTATACATCTTGGTACGACCGTTCACGTCATCAGACTTAACGGTGAGCATTTCGCAAAACCAAGCGCTGAGGTAC
+
GGCFGGGGGGGGGGGGGGGGGGGGGGGGGGGGGGGGGGGGGGGGGGGGGGGGGGGGGGGGGGGGGGGGGGGGGGGGGGGGGGGGGGGGGGGGGGGGGGGGGGGGGGGGGGGGGGGGGGGGGGGGGGGGGGGGGGGGGGGGGGGGGGGGGGGGGGGGGGGGGGGGGGGGGGGGGGGGEGGGGGFGGFFGFFGFFFFFEFFFFFEFF@FFFFFFE?EFFFEFFFFFFFFFFBFFF?<64::?FBFFFFB>A96>B?BF?A?>FA??69>:<(3(3:BFB30.3:?-
@M03461:520:000000000-LPCRK:1:1101:25290:5489 2:N:0:CAATCAGG+CAGAACTG
AAACTTTAATAAATCTTTCACGGATTTGCTCCCGTCGGAGTTAGCACAATCCGCTGCCGGGTTTTAACCCGACAGCAGTGACCTGTTTGAGCGAGAATTACTCGTCTTCCAGTTCGATGTTGATACCCAGCGAACGAATCTCTTTCAACAATACGTTGAAGGATTCTGGCATGCCCGGCTCCATCTGATGGTTGCCGTCCACGATGTTTTTATACATCTTGGTACGACCGTTCACGTCATCAGACTTAACGGTGAGCATTTCCTGCACCTAAATCAGCTGGGGT
+
GF8FGGGGGGGGGGGGGGGGGG7EEGGGGGGGGGGGGGGEFGGGFGGGGGGGGGGGGFGGGGGDGGG<EGG>FGGGGDFGGGGGGGGGGGGGGGGGGGGGGGGGGDFGGGGGGGGGFFGGGD;EDGCFGGGEEGEEGGGGGGCFGGGGGGGGGGGGGGGGGGFFFFFEGGGC>F2AAEDCGG6>DFFFFFCABABF45?@@B595(;7+05)?5<=+;?EFF@9E(8>01360(54:??194)48><A>F?BB01:BFBBF<AA).,4,35>?<A<>?>(((,-
@M03461:520:000000000-LPCRK:1:1101:20060:5491 2:N:0:CAATCAGG+CAGAACTG
CTTTAATAAATCTTTCACGGATTTGCTCCCGTCGGAGTTAGCACAATCCGCTGCCGGGTTTTAACCCGACAGCAGTGACCTGTTTGAGCGAGAATTACTCGTCTTCCAGTTCGATGTTGATACCCAGCGAACGAATCTCTTTCAACAATACGTTGAAGGATTCTGGCATGCCCGGCTCCATCTGATGGTTGCCGTCCACGATGTTTTTATACATCTTGGTACGACCGTTCACGTCATCAGACTTAACGGTGAGCATTTCCTGCAGACTTACGAGCTGAGGG
+
FGGGGGGGGGGGGGGGGGGGGGGGGGGGGGGGGGGGGGGGGGGGGGGGGGGGGGGGGGGGEGGGGGGGGGGGGGGGGGGGGGGGGGGGGGGGGGGGGGGGGGGGFGGGGGGGGGGGGGGGGGGGGGGGCGGGGCEGGGGGGGGGGGGGGGGGGGGGGGGGFGGGGGGGGCG@CBCDGGGFGGFFGFFGFFFFFDFFFFFFFFFAACFFFCFFFFFFCEFEEF@FFBFD?B?A:<?:74A7>B:DAFFFFF08B:249AFFFB:B?BFB26A??0>2:4:B(
@M03461:520:000000000-LPCRK:1:1101:15521:5495 2:N:0:CAATCAGG+CAGAACTG
AAACTTTAATAAATCTTTCACGGATTTGCTCCCGTCGGAGTTAGCACAATCCGCTGCCGGGTTTTAACCCGACAGCAGTGACCTGTTTGAGCGAGAATTACTCGTCTTCCAGTTCGATGTTGATACCCAGCGAACGAATCTCTTTCAACAATACGTTGAAGGATTCTGGCATGCCCGGCTCCATCTGATGGTTGCCGTCCACGATGTTTTTATACATCTTGGTACGACCGTTCACGTCATCAGACTTAACGGTGAGCATTTCCTGCACGAGAATTAGCTGAGGG
+
GGGGGGGGGGGGGGGGGGGGGGGGGGGGGGGGGGGGGGGGGGGGGGGGGGGGGGGGGGGGGGGGGGGGGGGGGGGGGGGGGGGGGGGGGGGGGGGGGGGGGGGGGGGGGGGGGGGGGGGGGGGGGGGGGGGGGGGGGGGGGGGGGGGGGGGGGGGGGGGGGGGGGGGGGGGGGGGGFGGGGGFGGFFGFFGFFFFFFFFFFFFFFDFFFFFFFFFFFFFFFFFCFFFF@FDFFB>??B??AFF>FFFFFFF>B?<FFFFFFFBA9:0(,39983<>FFAF?:?(
@M03461:520:000000000-LPCRK:1:1101:20464:5512 2:N:0:CAATCAGG+CAGAACTG
CTTTAATAAATCTTTCACGGATTTGCTCCCGTCGGAGTTAGCACAATCCGCTGCCGGGTTTTAACCCGACAGCAGTGACCTGTTTGAGCGAGAATTACTCGTCTTCCAGTTCGATGTTGATACCCAGCGAACGAATCTCTTTCAACAATACGTTGAAGGATTCTGGCATGCCCGGCTCCATCTGATGGTTGCCGTCCACGATGTTTTTATACATCTTGGTACGACCGTTCACGTCATCAGACTTAACGGTGAGCATTTCCTGCAGCATACCTTGCTGAGGC
+
FGGGGGGGGGGGGGGGGGGGEGGGGGGGGGGGGGGGGGGGGGGGGGGGGGGGGGGGGGGGGGGGGGGGGGGGGGGGGGGGGGGGGGGGGGGGGGGGGGGGGGGGGGGGGGGGGGGGGGGGGGGGGGGGGGGGGGGGGGGGGGGGGGGGGGGGGGGGGGFFFGGGGGGGGGGGGFGGGGGFGGFFGFFFFFEFFFFFFFFFFFFFFFFFFFEEFFFC3CFEFFFFFB;7?FFFFFFFFFFFFFFFFFF:>F06?BFFFF>BA2:?:)4--<3<DFFAAA?B0
@M03461:520:000000000-LPCRK:1:1101:26122:5530 2:N:0:CAATCAGG+CAGAACTG
AAACTTTAATAAATCTTTCACGGATTTGCTCCCGTCGGAGTTAGCACAATCCGCTGCCGGGTTTTAACCCGACAGCAGTGACCTGTTTGAGCGAGAATTACTCGTCTTCCAGTTCGATGTTGATACTCAGCGAACGAATCTCTTTCAACAATACGTTGAAGGATTCTGGCATGCCCGGCTCCATCTGATGGTTGCCGTCCACGATGTTTTTATACATCTTGGTACGACCGTTCACGTCATCAGACTTAACGGTGAGCATTTCCTGCAATGGGTTGAGCCGAGGC
+
DE@@FEGDGFFFFGFGGGGGFFFD@BFFF9@ADGGGGDGGGGFFFGGGEGFFEGGGGEGGGCFFFG@FGFGGFEEGGG??FEFGGDGFCC<FCFGGGGGGGG9FFFFGGDDFFDGG8FGEDFGFFF,CBD8CGCEEGEGGFGDFEFEADDF,7,:EEG+D96D6@FFCFEFCFCFF5CD>CDFGGFFCB8DFFE>F>9AB@EF=696@A.85C3<A8A)<<;=E?0(3(6:;82<6::B0).3872A>FFF0---2>7?9A<AB<BFA<3(.5?1??)(4,(4(
@M03461:520:000000000-LPCRK:1:1101:19750:5536 2:N:0:CAATCAGG+CAGAACTG
CTTTAATAAATCTTTCACGGATTTGCTCCCGTCGGAGTTAGCACAATCCGCTGCCGGGTTTTAACCCGACAGCAGTGACCTGTTTGAGCGAGAATTACTCGTCTTCCAGTTCGATGTTGATACCCAGCTAACGAATCTCTTTCAACAATACGTTGAAGGATTCTGGCATGCCCGGCTCCATCTGATGGTTGCCGTCCACGATGTTTTTATACATCTTGGTACGACCGTTCACGTCATCAGACTTAACGGTGAGCATTTCCTGCAAAGCAATCTGCTGAGGG
+
FGGGGGGGGGGGGGGGGGGGGGGGGGGGGGGGGGGGGGGGGGGGGGGGGGGGGGGGGCFGFGGGGGGGGGGGGGGGGGGGGGGGGGGGGGGGGGGGGGGGGGGGGGGGGGGGGGGGGGGGGGGGGGGGGGGGGGGGGGGGGGGGGGGGCGGGGGGCFFFGGGGGGGGGGGGFFECD7;CFGGA6>F6CFFFFFFFFFFB;=FB?FFFFFFF<6@A?CFAEEF0@FFBD?883=DDB:24<<:2:A<A<>B11(422<AAF2)((...,4:<?44>2,6::(
@M03461:520:000000000-LPCRK:1:1101:4659:5546 2:N:0:CAATCAGG+CAGAACTG
CTTTAATAAATCTTTCACGGATTTGCTCCCGTCGGAGTTAGCACAATCCGCTGCCGGGTTTTAACCCGACAGCAGTGACCTGTTTGAGCGAGAATTACTCGTCTTCCAGTTCGATGTTGATACCCAGCGAACGAATCTCTTTCAACAATACGTTGAAGGATTCTGGCATGCCCGGCTCCATCTGATGGTTGCCGTCCACGATGTTTTTATACATCTTGGTACGACCGTTCACGTCATCAGACTTAACGGTGAGCATTTCCTGCAGTAAGTTAAGCTGCGGG
+
EFGGGGGGGGGGGGGGGGGE:FGGGGGGGGGGGGGGGGGGGGGGGGGGGGGGGGGG7FGGDGGGGGGGGGGGGGGGGGGGGGGGGGGGGGGGGGGGGGGGGGGGGGGGGG9FGGGGGGGGGGGGGGGGGGGGGGGGGGGGGGGGGGGGGGGGGGGGGGGFGFGGGGCFG>FGGEGGGGGFGGFF7EFGFFFFFFDFFFFFFFFFFFFFFFFFFAFEFF=EFE;(:>@FF<4::??FF4))45?<9>AF>?6<?77BA4>FFF:8?FFFFBBFFFBA0((39
@M03461:520:000000000-LPCRK:1:1101:16012:5550 2:N:0:CAATCAGG+CAGAACTG
AAACTTTAATAAATCTTTCACGGATTTGCTCCCGTCGGAGTTAGCACAATCCGCTGCCGGGTTTTAACCCGACAGCAGTGACCTGTTTGAGCGAGAATTACTCGTCTTCCAGTTCGATGTTGATACCCAGCGAACGAATCTCTTTCAACAATACGTTGAAGGATTCTGGCATGCCCGGCTCCATCTGATGGTTGCCGTCCACGATGTTTTTATACATCTTGGTACGACCGTTCACGTCATCAGACTTAACGGTGAGCATTTCCTGCAAAAAAATATGCTGAGGG
+
GGGGGGGGGGGGGGGGGGGGGGGGGGGGGGGGGGGGGGGGGGGGGGGGGGGGGGGGGGGGGFGGGGGGGGGGGGGGGGGGGGGGGGGGGGGGGGGGGGGGGGGGGGGGGGGGGGGGGGGGGGGGGGGGGGGGGGGGGGGGGGGGGGGGGGGGGGGGGGGGGGGGGGGFGGGGDGGGEGGGGGFGGFFGFFGFFFFFBDFFFFFFF;=AFFFFFFFFFFF3<AEEE;?FF>?:B:AFF?F:AAFFF:<A9ABFF?::>DFB959-6?<<2((44:A>A<4)),88
@M03461:520:000000000-LPCRK:1:1101:7887:5591 2:N:0:CAATCAGG+CAGAACTG
AAACTTTAATAAATCTTTCACGGATTTGCTCCCGTCGGAGTTAGCACAATCCGCTGCCGGGTTTTAACCCGACAGCAGTGACCTGTTTGAGCGAGAATTACTCGTCTTCCAGTTCGATGTTGATACCCAGCGAACGAATCTCTTTCAACAATACGTTGAAGGATTCTGGCATGCCCGGCTCCATCTGATGGTTGCCGTCCACGATGTTTTTATACATCTTGGTACGACCGTTCACGTCATCAGACTTAACGGTGAGCATTTCCTGCAGTCTGGCAAGCTTAGGT
+
DGGGGGGGGGGGFGGGGGGGGGGGGGGGGGGGGGGGGGGGGGGGGGGGGGGGGGGGGGGGGGGGGGGGGGGGGGGGGGGGGGGGGGGGGGGGGGCFGGGGGGGGGGGGGGGGGGGGGGGGGFGFGGGDGGGGGGGGEGGGGGGGGGFGGGGGGGGGGGGGGGGGGGGGGGGGGGGFEGG>CGFGFFFGFFGFFBFF>@FFFFFFF?;A+=>FECFFFFCEEFEEEF;166?<?FF<:(,84:4)2:AFFBBBF<<:B2<A<<:4)4:?A3<<(5(52<0).83)
@M03461:520:000000000-LPCRK:1:1101:24684:5595 2:N:0:CAATCAGG+CAGAACTG
AAACTTTAATAAATCTTTCACGGATTTGCTCCCGTCGGAGTTAGCACAATCCGCTGCCGGGTTTTAACCCGACAGCAGTGACCTGTTTGAGCGAGAATTACTCGTCTTCCAGTTCGATGTTGATACCCAGCGAACGAATCTCTTTCAACAATACGTTGAAGGATTCTGGCATGCCCGGCTCCATCTGATGGTTGCCGTCCACGATGTTTTTATACATCTTGGTACGACCGTTCACGTCATCAGACTTAACGGTGAGCATTTCCTGCACTGGAACCAGCTGAGGA
+
GGGGGGGGGGGGGGGGGGGGGGGGGGGGGGGGGGGGGGGGGGGGGGGGGGGGGGGGGGGGGGGGGGGGGGGGGGGGGGGGGGGGGGGGGGGGGGGGGGGFFFGGGGGGGGGGGGGGGGGGGGGGGGGFGGGGGGGGGGGGGGGGGGGGGGGGGGGGGGGFGGGGGGGGGGGGGGFGFCDDGGFGGFFGFFGFFEFFA=B@FFEFFFFFAFFF3CEFFFCCE6@C<@F>96@::?F0820:<<<):>4<AAF>?6?:?FF<>>A<A?:2<?:?FB<?FB?2283.
@M03461:520:000000000-LPCRK:1:1101:13482:5619 2:N:0:CAATCAGG+CAGAACTG
AAACTTTAATAAATCTTTCACGGATTTGCTCCCGTCGGAGTTAGCACAATCCGCTGCCGGGTTTTAACCCGACAGCAGTGACCTGTTTGAGCGAGAATTACTCGTCTTCCAGTTCGATGTTGATACCCAGCGAACGAATCTCTTTCAACAATACGTTGAAGGATTCTGGCATGCCCGGCTCCATCTGATGGTTGCCGTCCACGATGTTTTTATACATCTTGGTACGACCGTTCACGTCATCAGACTTAACGGTGAGCATTTCCTGCAATGATATGAGCTGAGGC
+
GGGGGGGGGGGGGGGGGGGGGGGGGGGGGGGGGGGGGGGGGGGGGGGGGGGGGGGGGGGGGFGGGGGGGGGGGGGGGGGGGGGGGGGGGGGGGGGGGGGGGGGGGGGGGGGFFGGGGGGGGGGGGGGGGGGGGGGGGGGGGGGGGGGGGGGGGGGGGGGGGGGGGGGGGGGGGGGGFGGGGGFGGFFGFFGFFFFFFFFFFFFFF?5@FFFFFFFFAFFFFFFFFFFFF;<BFFB?FFFBADFFFFFABAFFFBFFFFFADBFFFF?FFBABAFFFBFB?B?6(
@M03461:520:000000000-LPCRK:1:1101:18993:5633 2:N:0:CAATCAGG+CAGAACTG
AAACTTTAATAAATCTTTCACGGATTTGCTCCCGTCGGAGTTAGCACAATCCGCTGCCGGGTTTTAACCCGACAGCAGTGACCTGTTTGAGCGAGAATTACTCGTCTTCCAGTTCGATGTTGATACCCAGCGAACGAATCTCTTTCAACAATACGTTGAAGGATTCTGGCATGCCCGGCTCCATCTGATGGTTGCCGTCCACGATGTTTTTATACATCTTGGTACGACCGTTCACGTCATCAGACTTAACGGTGAGCATTTCCTGCACACATAGGCGCTGAGGG
+
GGGGGGGGGGGGGGGGGGGGGGGGGGGGGGGGFGGGGGGGGGGGGGGGGGGGGGGGGGGGFCFFGGGGGGGGGEGGGGGGGGGGGGGGGGGGGGGGGGGGGGGGGGGGGGGGGGGGFGGGGGGGGGGGGGGGGGGGGGGGGGGGGGGGGGGGGGGGGFGGGGGGFGFFGGGGGFGFEGGGGGADGFFGFFFFFBFFA5BFFFF26=;FFFFFEFFFFFFFFFFEC<@F9@?:FB<6?FFFFBFFFFA95<3>??FBFFFA>B>)-4(5A<6?>AB24431(.3(
@M03461:520:000000000-LPCRK:1:1101:17806:5637 2:N:0:CAATCAGG+CAGAACTG
AAACTTTAATAAATCTTTCACGGATTTGCTCCCGTCGGAGTTAGCACAATCCGCTGCCGGGTTTTAACCCGACAGCAGTGACCTGTTTGAGCGAGAATTACTCGTCTTCCAGTTCGATGTTGATACCCAGCGAACGAATCTCTTTCAACAATACGTTGAAGGATTCTGGCATGCCCGGCTCCATCTGATGGTTGCCGTCCACGATGTTTTTATACATCTTGGTACGACCGTTCACGTCATCAGACTTAACGGTGAGCATTTCCTGCACATAAGCGAGCTGAGGG
+
GGGGGGGGGGGGGGGGGGGGGGGFGGGGGGGGGGGGGGGGGGGGGGGGGGGGGGGGGGGGGFGFGGGGGGGGGGGGGGGFGGGGGGGGGGGGGGGGGGGGGGGGGGGGGGGGGGGGGGGGGGGGGGGGGGGGGGGGGGGGGGGGFGGGGGGGGGGGGGGGGGGGFGGGGGGGGGGGEGGDGGFGGFFDFFFFFFFFFFFFFFFBFFFFFFFFCFFFFFFFFFFFFFDFFFD?FFFFF<FFFFFF?DFFBFF6<?F<0<?F4>A<224?F2<A9>66;((420::
@M03461:520:000000000-LPCRK:1:1101:5421:5639 2:N:0:CAATCAGG+CAGAACTG
CTTTAATAAATCTTTCACGGATTTGCTCCCGTCGGAGTTAGCACAATCCGCTGCCGGGTTTTAACCCGACAGCAGTGACCTGTTTGAGCGAGAATTACTCGTCTTCCAGTTCGATGTTGATACCCAGCGAACGAATCTCTTTCAACAATACGTTGAAGGATTCTGGCATGCCCGGCTCCATCTGATGGTTGCCGTCCACGATGTTTTTATACATCTTGGTACGACCGTTCACGTCATCAGACTTAACGGTGAGCATTTCCTGCATAGTCCCGTGCTGAGGC
+
FGGGGGGGGGGGGGGGGGGGCEGGGGGGGGGGGGGGGGGGGGGGGGGGGGGGGGGGGGGG>GGGGGGGGGGGGFGGGGGGGGGGGGGGGGGGGGGGGGGGGGGGGGGGFFGGGFGGGGGGGGGGGGGGGGGGGGGGGFGGGGGGGGGFGGGGGGGG7EG?FGGGGGDFGGGGGFGGGGGFGGFF>FFGFFDFFFFFFFFFFF<FFFFFFFFFFFFFFFFFEEF?B>BFFFFFFFFF?A>>?:7<BFBB;:?6??A>ABBFADFBA)4<BFF>?BFFFFB(2
@M03461:520:000000000-LPCRK:1:1101:15981:5645 2:N:0:CAATCAGG+CAGAACTG
AAACTTTAATAAATCTTTCACGGATTTGCTCCCGTCGGAGTTAGCACAATCCGCTGCCGGGTTTTAACCCGACAGCAGTGACCTGTTTGAGCGAGAATTACTCGTCTTCCAGTTCGATGTTGATACCCAGCGAACGAATCTCTTTCAACAATACGTTGAAGGATTCTGGCATGCCCGGCTCCATCTGATGGTTGCCGTCCACGATGTTTTTATACATCTTGGTACGACCGTTCACGTCATCAGACTTAACGGTGAGCATTTCCTGCACATGTTCCCGCTGAGGG
+
GGGGGGGGGGGGGGGGGGGGGGGGGGGGGGGGGGGGGGGGGGGGGGGGGGGGGGGGGGGGGGGEGGGGGGGGGGGGGGGGGGGGGGGGGGGGGGGGGGGGGGGGGGGGGGGGGGGGGGGGGGGGGGGGGGGGGGGGGGGGGGGGGGGGGGGGGGGGGGGGGGGGGGGGGGGGGGGGFGGGGGFGGFFFFFGFFFFFEFFFFFFFFFFFFFFFFFFFFFFFFFEFFDFF667<BFFFFFFFFFFF?:BAFFB>FF:?0).<<BD4>FB><<B><AFFFF9>3::<
@M03461:520:000000000-LPCRK:1:1101:18610:5650 2:N:0:CAATCAGG+CAGAACTG
AAACTTTAATAAATCTTTCACGGATTTGCTCCCGTCGGAGTTAGCACAATCCGCTGCCGGGTTTTAACCCGACAGCAGTGACCTGTTTGAGCGAGAATTACTCGTCTTCCAGTTCGATGTTGATACCCAGCGAACGAATCTCTTTCAACAATACGTTGAAGGATTCTGGCATGCCCGGCTCCATCTGATGGTTGCCGTCCACGATGTTTTTATACATCTTGGTACGACCGTTCACGTCATCAGACTTAACGGTGAGCATTTCCTGCACTTGTGAAAGCTGAGGG
+
GGGGGGGGGGGGGGGGGGGGGGGGGGGGGGGGGGGGGGGGGGGGGGGGGGGGGGGGGGGGGFGFGGGGGGGGGGGGGGGGGGGGGGGGGGGGGGGGGGGGGGGGGGGGGGGGGGGGGGGGGGGGGGFGGGGGGGGGGGGGGGGGGGGGGGGGGGGGGGGGGGGGGGGGGGGGGGGGFGGGGGFGGFFGFFGFFDFFF@EFDEEFFDFFFFFFEEECFFFFFFFFFFFFFFFFFFFFFFFFFFFBBFFABFFFBBFBFFFBB>D2A???42AB:9>:<:A:??0:
@M03461:520:000000000-LPCRK:1:1101:23595:5651 2:N:0:CAATCAGG+CAGAACTG
AAACTTTAATAAATCTTTCACGGATTTGCTCCCGTCGGAGTTAGCACAATCCGCTGCCGGGTTTTAACCCGACAGCAGTGACCTGTTTGAGCGAGAATTACTCGTCTTCCAGTTCGATGTTGATACCCAGCGAACGAATCTCTTTCAACAATACGTTGAAGGATTCTGGCATGCCCGGCTCCATCTGATGGTTGCCGTCCACGATGTTTTTATACATCTTGGTACGACCGTTCACGTCATCAGACTTAACGGTGAGCATTCCTGCACTCTGTAGCGCTGAGGTA
+
FGGGGGGGGGGGGGGGGGGGGGGGGGGGGGGGGGGGGGGGGGGGGGGGGGGGGGGGGGGGGGGGGGGGGGGGGGGGGGGFGGGGGGGGGGGGGGGGGGGGGGGGGGGGGGGGGGGGGGGGGGGGGGGGGGGGGGGGGGGGGGGGGGGGGGGGGGGGGGGGGGFFGGGAFGGGGGFGEEGGGGFGGFFFFAFFFADFFFFFFFFFFFF6FFFFFEEFFCCEFFFCE@FFFFDF?>DFFF??AA<BFB<AAB<B:(817>?FBF44:??A>A<<>4<B;84-26?)
@M03461:520:000000000-LPCRK:1:1101:22532:5654 2:N:0:CAATCAGG+CAGAACTG
AAACTTTAATAAATCTTTCACGGATTTGCTCCCGTCGGAGTTAGCACAATCCGCTGCCGGGTTTTAACCCGACAGCAGTGACCTGTTTGAGCGAGAATTACTCGTCTTCCAGTTCGATGTTAATACCCAGCGAACGAATCTCTTTCAACAATACGTTGAAGGATTCTGGCATGCCCGGCTCCATCTGATGGTTGCCGTCCACGATGTTTTTATACATCTTGGTACGACCGTTCACGTCATCAGACTTAACGGTGAGCATTTCCTGCATACCTTATTGCTGCGGG
+
GGGGGGGGGGGGGGGGGGGGGGGGGGGGGGGGGGGGGGGGGGGGGGGGGGGGGGGGGGGGGGGGGGGGGGGGGGGGGGGGGGGGGGGGGGGGGGGG@FGGGGGGFGGGGGGGGGGGGGGGGGGGGGEFGGGGGGGGGGGGGGGGGGGGGGGGGGGGGGGGGFGGFGGGGGGGGGGGFGG7CDFGGFFFFFDFFFFFBDE>=EBFFFFAFFFFF?CCFFFFFAEFF?DF9@FFFFFF?FFFF9>>>>)<<BF>B<?BF>FFFFFAA?:9<?22))):<)))),,3
@M03461:520:000000000-LPCRK:1:1101:24762:5657 2:N:0:CAATCAGG+CAGAACTG
AAACTTTAATAAATCTTTCACGGATTTGCTCCCGTCGGAGTTAGCACAATCCGCTGCCGGGTTTTAACCCGACAGCAGTGACCTGTTTGAGCGAGAATTACTCGTCTTCCAGTTCGATGTTGATACCCAGCGAACGAATCTCTTTCAACAATACGTTGAAGGATTCTGGCATGCCCGGCTCCATCTGATGGTTGCCGTCCACGATGTTTTTATACATCTTGGTACGACCGTTCACGTCATCAGACTTAACGGTGAGCATTTCCTGCATACGTATCCGCTGAGGC
+
GGGGGGGGGGGGGGGGGGGGGGGGGGGGGGFGGGGGGGGGGGGGGGGGGGGGGGGGGGGGGGGGGGGGGGGGGGGGGGGGGGGGGGGGGGGGGGGGGGGGGGGGGGGGGGGGGGGGGGGGGGGGGGGGGGGGGGGGGGGGGGGGGGGGGGGGGGGGGGGGGGGGFGGGGGGGGGGG>EGGGDFFGFFGFFGFFFBA>DFFFFFFFFFFFFFF<EFFCF?EFFFFE@;9BFFB<>BFFFFFF>BD?FFFFFF>F:6?F7><<BAF)(36:<0384:<13:002?(
@M03461:520:000000000-LPCRK:1:1101:12241:5698 2:N:0:CAATCAGG+CAGAACTG
AAACTTTAATAAATCTTTCACGGATTTGCTCCCGTCGGAGTTAGCACAATCCGCTGCCGGGTTTTAACCCGACAGCAGTGACCTGTTTGAGCGAGAATTACTCGTCTTCCAGTTCGATGTTGATACCCAGCGAACGAATCTCTTTCAACAATACGTTGAAGGATTCTGGCATGCCCGGCTCCATCTGATGGTTGCCGTCCACGATGTTTTTATACATCTTGGTACGACCGTTCACGTCATCAGACTTAACGGTGAGCATTTCCTGCATTCCTCGACGCTGCGGC
+
GGGGGGGGGGGGGGGGGGGGGGGGGGAFGGGFGGGGGGGGGGGGGGGGGGGGGGGGGGGDGFFCFGGGGGGGGGGGGGGGGGGGGGGGGGGGGGEGEEGGGFGGGGGGGGGGFGGGFFGGGFGGGG=DGFGGGGGGGGGGGGGGGGGGGGGGGGGGGGGGGGG6CFGGDFGGEF?EE5DD>D4CFCFGFFGFFFFFE5BFFFA=FDFFF4>;??EFFFFFEFFFFFD;;B@B?FFF<367A9<B>?F>FF<>F?6<BFFABF<):??AA9>>F??BBB60(,9(
@M03461:520:000000000-LPCRK:1:1101:20405:5709 2:N:0:CAATCAGG+CAGAACTG
CTTTAATAAATCTTTCACGGATTTGCTCCCGTCGGAGTTAGCACAATCCGCTGCCGGGTTTTAACCCGACAGCAGTGACCTGTTTGAGCGAGAATTACTCGTCTTCCAGTTCGATGTTGATACCCAGCGAACGAATCTCTTTCAACAATACGTTGAAGGATTCTGGCATGCCCGGCTCCATCTGATGGTTGCCGTCCACGATGTTTTTATACATCTTGGTACGACCGTTCACGTCATCAGACTTAACGGTGAGCATTTCCTGCATAATCCGGAGCTGAGGA
+
FGGGGGGGGGGGGGGGGGGGFGGGGGGGGGGGGGGGGGGGGGGGGGGGGGGGGGGGGGGGDGGGGFGGGGGGGGGGGGGGGGEFFGGGGGGGGGGGFGGGGGGGGGGGGGGGGGGGGGGGGGGFGGGGGGGGGGGGGFGGGGGGGGGGGGGGGGGGGGGFFFGGGGGGGGGGGFGG@DDFGGFFGFFGFFFFFDFEF=E>=A?;AFFFFFFCA6ACEFFFFFFF09>16:?DFFBBFA2<?F0<<BFFF:(43:2)4)5><BB846AAFA09?B;B:7:1)
@M03461:520:000000000-LPCRK:1:1101:15659:5747 2:N:0:CAATCAGG+CAGAACTG
AAACTTTAATAAATCTTTCACGGATTTGCTCCCGTCGGAGTTAGCACAATCCGCTGCCGGGTTTTAACCCGACAGCAGTGACCTGTTTGAGCGAGAATTACTCGTCTTCCAGTTCGATGTTGATACCCAGCGAACGAATCTCTTTCAACAATACGTTGAAGGATTCTGGCATGCCCGGCTCCATCTGATGGTTGCCGTCCACGATGTTTTTATACATCTTGGTACGACCGTTCACGTCATCAGACTTAACGGTGAGCATTTCCTGCACTTATCTTTGCTGAGGC
+
GGGGGGGGGGGGGGGGGGGGGGGGGGGGGGGGGGGGGGGGGGGGGGGGGGGGGGGGGGGGGGGEGGGGGGGGGGGGGGGGGGGGGGGGGGGGGGGGGGGGGGGGGGGGGGGGGGGGGGGGGGGGGGGGGGGGGGGGGGGGGGGGGGGGGGGGGGGGGGGGGGGGGGGGGGGGGGGGFGGGDGFGGFFFFFGFFEFFFFFFFFEFFFFFFFFFFEEFFFCFFFFFCDDFFF?B??9:113(:>?22?2AFA<BF118B27<)4<A:(28AFFBFF>4<AAA>6((
@M03461:520:000000000-LPCRK:1:1101:15844:5772 2:N:0:CAATCAGG+CAGAACTG
AAACTTTAATAAATCTTTCACGGATTTGCTCCCGTCGGAGTTAGCACAATCCGCTGCCGGGTTTTAACCCGACAGCAGTGACCTGTTTGAGCGAGAATTACTCGTCTTCCAGTTCGATGTTGATACCCAGCGAACGAATCTCTTTCAACAATACGTTGAAGGATTCTGGCATGCCCGGCTCCATCTGATGGTTGCCGTCCACGATGTTTTTATACATCTTGGTACGACCGTTCACGTCATCAGACTTAACGGTGAGCATTTCCTGCAGGTTCCGACGCTGAGGG
+
CFGGGGGGGGGGGGGGGGGGGGGGGGGGGGFGGGGGGGGGGGGGGGGGGGGGGGGGGGGGGGG7FFGGGGGGGGGGGGGGGGGGGGGGGFGGGGGGGGGGGGGGGGGGGGGGGGGGGGGGFFGGGGEGGGGDGGGGGGGGGGGGGGGGGFGGGGGGGFFGGGCEGGFGGGGGGD7FBEGDGGFGDFFGFFGFFFFFD>>@DEF>FFFFFA>FFFFFFFFFFFFFF<@FFF@FB:AFF6?345>F?0995<8B:3::B7?DFFFFF?F0:??BF:49(34(,((-
@M03461:520:000000000-LPCRK:1:1101:11941:5779 2:N:0:CAATCAGG+CAGAACTG
AAACTTTAATAAATCTTTCACGGATTTGCTCCCGTCGGAGTTAGCACAATCCGCTGCCGGGTTTTAACCCGACAGCAGTGACCTGTTTGAGCGAGAATTACTCGTCTTCCAGTTCGATGTTGATACCCAGCGAACGAATCTCTTTCAACAATACGTTGAAGGATTCTGGCATGCCCGGCTCCATCTGATGGTTGCCGTCCACGATGTTTTTATACATCTTGGTACGACCGTTCACGTCATCAGACTTAACGGTGAGCATTTCCTGCACTTGTATGTGCTGAGGT
+
GGGGGGGGGGGGGGGGGGGGGGGGGGGGGGGGGGGGGGGGGGGGGGGGGGGGGGGGGGGGGGGGGGGGGGGGGGGGGGGGGGGGGGGGGGGGGGGGGGGGGGGGGGGGGGGGGGGGGGGGGGGGGGFGGGGGGGGGGGGGGGGGGGGGGGFGGGGGGGGGGGGFFFGGFGGGGGGGF599DGFFGFFFFFFFFFFFFFFBFEE=FDFFCFFFFFFFFFFFCA@CE;69@FFFFFD?:1:BFAF7>DFF24?>?4:BBFFAF<2AA:(5A?A:4>2:9A>AB0:4
@M03461:520:000000000-LPCRK:1:1101:5900:5804 2:N:0:CAATCAGG+CAGAACTG
CTTTAATAAATCTTTCACGGATTTGCTCCCGTCGGAGTTAGCACAATCCGCTGCCGGGTTTTAACCCGACAGCAGTGACCTGTTTGAGCGAGAATTACTCGTCTTCCAGTTCGATGTTGATACCCAGCGAACGAATCTCTTTCAACAATACGTTGAAGGATTCTGGCATGCCCGGCTCCATCTGATGGTTGCCGTCCACGATGTTTTTATACATCTTGGTACGACCGTTCACGTCATCAGACTTAACGGTGAGCATTTCCTGCACGAATTAAAGCTGAGGC
+
CFGGGGGGGGGGGGGGGGGGGGGGGGGGGGGGGGGGGGGGGGGGGGGGGGGGGGGGDGGGDGGGGGGGGGGGGGGGGGGGGGGGGGGGGGGGGGGGGGGGGGEGGGGGGGGGGGGGGGGGGGGGGGGGGEGGGGGGGGGGGGFFGGGFGFGFGGGGGGGGGGGGGFGGFFGCFEGGGDGFGGFFGFFGFFFFFFDF@=3;@FDFFFFFFEFFFFFFFFFFFFF(3>B?FFF>B?BBBFA3887>><A<>6(3102>AAFFAB:B???9::2AA24744<?3
@M03461:520:000000000-LPCRK:1:1101:11398:5817 2:N:0:CAATCAGG+CAGAACTG
AAACTTTAATAAATCTTTCACGGATTTGCTCCCGTCGGAGTTAGCACAATCCGCTGCCGGGTTTTAACCCGACAGCAGTGACCTGTTTGAGCGAGAATTACTCGTCTTCCAGTTCGATGTTGATACCCAGCGAACGAATCTCTTTCAACAATACGTTGAAGGATTCTGGCATGCCCGGCTCCATCTGATGGTTGCCGTCCACGATGTTTTTATACATCTTGGTACGACCGTTCACGTCATCAGACTTAACGGTGAGCATTTCCTGCACCGTAACGGGCTGAGGC
+
GG?FGGGGGGGGGGGGGGGGGGGGGGGGGGGGGGGGGGGGGGGGGGGGGGGGGGGGGGGGGGGGGGGGGGGGGGGGGGGGGGGGGGGGGGGGGGGGGGGGGGGGGGGGGGGGGGGGGGGGGGGGGGGFGGGGGGGGGGGGGGGGGGGGGGGGGGGGGGGGGGGGGGGGGGGGGGGGEGGGGGFGGFFDFFGFFFFFFFE92@EBADF@7A>FFCEFFFFEE=@?EFFFFF<?B?D??0<FFFFB>FFFFF:BB4:<?72:A<AA<B:(812:<6<FFB0:?FF0
@M03461:520:000000000-LPCRK:1:1101:19036:5821 2:N:0:CAATCAGG+CAGAACTG
AAACTTTAATAAATCTTTCACGGATTTGCTCCCGTCGGAGTTAGCACAATCCGCTGCCGGGTTTTAACCCGACAGCAGTGACCTGTTTGAGCGAGAATTACTCGTCTTCCAGTTCGATGTTGATACCCAGCGAACGAATCTCTTTCAACAATACGTTGAAGGATTCTGGCATGCCCGGCTCCATCTGATGGTTGCCGTCCACGATGTTTTTATACATCTTGGTACGACCGTTCACGTCATCAGACTTAACGGTGAGCATTTCCTGCAGGTCGAGGAGCTGAGGG
+
GGGGGGGGGGGGGGGGGGGGGGGFGGGGGGGGGGGGGGGGGGGGGGGGGGGGGGGGGGGGGFGGGGGGGGGGGGGGGGGGGGGGGGGGGGGGGGGGGGGGGGGGGGGGGGGGGGGGGGGGGGGGGGEGGGGGGGGGGGGGGGGGGGGGGGGGGGGGGGGGGGGGGGGGGGGGGGFFFDDDGGFGGFFGFFGFF>>FFFFFFFFFFDFFFFFFE?EF6CCFFFFFF@FFBFF?BFFFF<<?BFF<::)54A:BFFFFFA<BA<9AFF:><<:;>FF02?1:4::(
@M03461:520:000000000-LPCRK:1:1101:18669:5844 2:N:0:CAATCAGG+CAGAACTG
AAACTTTAATAAATCTTTCACGGATTTGCTCCCGTCGGAGTTAGCACAATCCGCTGCCGGGTTTTAACCCGACAGCAGTGACCTGTTTGAGCGAGAATTACTCGTCTTCCAGTTCGATGTTGATACCCAGCGAACGAATCTCTTTCAACAATACGTTGAAGGATTCTGGCATGCCCGGCTCCATCTGATGGTTGCCGTCCACGATGTTTTTATACATCTTGGTACGACCGTTCACGTCATCAGACTTAACGGTGAGCATTTCCTGCACTCATTACCGCTGAGGC
+
GGGGGGGGGGGGGGGGGFGGGGGCCGGGGGGGGCGGGGGGGGGGGGGGGGGFGFFDG@FGGGGGGGGGFGGEFCEDGFFGFFGFGGGGGGGGGGCCFFGGGEFGGGFGFGGGFGGGGGFGFG9EGFGGFGGGGDCCGGGGGGGGCDEFGGGGFGGGGEGGGGGGCCGGGG6CGF,19CG>DDA>FFFGFFGFA@DFD=DFFEF>FFF=AA3AE<ECFA?)9AACEF?9>>F6:?BB?FFBB>2<:0:<).(46?0<B<<A9><<5?0,)72)6A<)(--(,880
@M03461:520:000000000-LPCRK:1:1101:17799:5850 2:N:0:CAATCAGG+CAGAACTG
AAACTTTAATAAATCTTTCACGGATTTGCTCCCGTCGGAGTTAGCACAATCCGCTGCCGGGTTTTAACCCGACAGCAGTGACCTGTTTGAGCGAGAATTACTCGTCTTCCAGTTCGATGTTGATACCCAGCGAACGAATCTCTTTCAACAATACGTTGAAGGATTCTGGCATGCCCGGCTCCATCTGATGGTTGCCGTCCACGATGTTTTTATACATCTTGGTACGACCGTTCACGTCATCAGACTTAACGGTGAGCATTTCCTGCAATGTGACCAGCTGAGGG
+
GGGGGGGGGGGGGGGGGGGGGGGCFGGGGGGGGGGGGGGGGGGGGGGGGGGGGGGGGGGGGGGGGGGGGGGGGGGGGGGGGGGGGGGGGGGGGGGGGGGGGGGGGGGGGGGGFGGGGGGGGGGGGGDGGGGGGGGGGGGGGGGGGGFGGGGGGGGGGGGGGGGGGGGG7FGGGGEGFGGGGGFGGFFGFF>FFFFFDDDFFFF@FFFFFFFFECEFFFCFFFFEFF?@B0;??FFFFFFFFF?F?B<299:BFF??BFFFDFFAA:2553<B<DA?BFF?B?:(
@M03461:520:000000000-LPCRK:1:1101:8712:5857 2:N:0:CAATCAGG+CAGAACTG
AAACTTTAATAAATCTTTCACGGATTTGCTCCCGTCGGAGTTAGCACAATCCGCTGCCGGGTTTTAACCCGACAGCAGTGACCTGTTTGAGCGAGAATTACTCGTCTTCCAGTTCGATGTTGATACCCAGCGAACGAATCTCTTTCAACAATACGTTGAAGGATTCTGGCATGCCCGGCTCCATCTGATGGTTGCCGTCCACGATGTTTTTATACATCTTGGTACGACCGTTCACGTCATCAGACTTAACGGTGAGCATTTCCTGCACGCTGTTAGGCTGAGGC
+
GGGGGGGGGGGGGGGGGGGGGGGGGGGGGGGGGGGGGGGGGGGGGGGGGGGGGGGGGGGGGGGGGGGGGGGGGGGGGGGGGGGGGGGGGGGGGGGGGGGGGGGGGGGGGGGGGGGGGGGGGGGGGGGGGGGGGGGGGGGGGGGGGGGGGGGGGGGGGGGGEGFCGFGGGGGGGGGFFGGGGGFGGFFCFFGFFFFFFFEFFFBFFFFFFFFFFEEFFFFFCFEFFFFBF>;?0:A1::07A<B?BFF<BFFB?(((:>?BFAB2)232:FFB13)).42::B0(
@M03461:520:000000000-LPCRK:1:1101:20638:5858 2:N:0:CAATCAGG+CAGAACTG
CTTTAATAAATCTTTCACGGATTTGCTCCCGTCGGAGTTAGCACAATCCGCTGCCGGGTTTTAACCCGACAGCAGTGACCTGTTTGAGCGAGAATTACTCGTCTTCCAGTTCGATGTTGATACCCAGCGAACGAATCTCTTTCAACAATACGTTGAAGGATTCTGGCATGCCCGGCTCCATCTGATGGTTGCCGTCCACGATGTTTTTATACATCTTGGTACGACCGTTCACGTCATCAGACTTAACGGTGAGCATTTCCTGCATAACATAAGGCTGAGGG
+
FDGGGGGGGGGGGGGGGGGGGGGGGGGGGGGGGGGGGGGGGGGGGGGGGGGGGGGGGGGGFGGGGGGGGGGGGGGGGGGGGGGGGGGGGGGGGGGGGGGGGFGGGGGGGFGGGGGGGFGGGGGGGGGFGGGGGGGGGGGGGGGGGGGGGGGGGFGGGGGGGGGGGGFGGGGEGE:DGDGFGGFFGFFGFFFFFFFFFFFEFA1=AFFFFCEFFFFFFF=EFC;DF9@DBFFFFFFF?AA>FFF94>DFF::BFFA<>AFBAAB?D<>?FFFFF?0::0:((
@M03461:520:000000000-LPCRK:1:1101:4636:5894 2:N:0:CAATCAGG+CAGAACTG
AAACTTTAATAAATCTTTCACGGATTTGCTCCCGTCGGAGTTAGCACAATCCGCTGCCGGGTTTTAACCCGACAGCAGTGACCTGTTTGAGCGAGAATTACTCGTCTTCCAGTTCGATGTTGATACCCAGCGAACGAATCTCTTTCAACAATACGTTGAAGGATTCTGGCATGCCCGGCTCCATCTGATGGTTGCCGTCCACGATGTTTTTATACATCTTGGTACGACCGTTCACGTCATCAGACTTAACGGTGAGCATTTCCTGCAATTCTGCTGGCTGAGGG
+
GGGGGGGGGGGGGGGGGGGGGGGEGGGGGGGGGGGGGGGGGGGGGGGGGGGGGGGGGGGGGGG@FGGGGGGGGGGGGGGGGGGGGGGGGGGGGGGGGGGGGGGGGGGGGGGGFGGGGGGCFGGGGGGGGGGGGGGGGGGGGGGGGGGGGGGGGGGGGGGGGGGDGGGGGFGFDGGGFGGGGGFGGFADFFGFFFFFFFFFFFFFFFFAFFFFE??FFFFFFFFFFFFBBF@?F?F:16:BF<?BFF94<A:>:01:>ABADFFA<>FB9)4544)401:B?F:?
@M03461:520:000000000-LPCRK:1:1101:22992:5897 2:N:0:CAATCAGG+CAGAACTG
AAACTTTAATAAATCTTTCACGGATTTGCTCCCGTCGGAGTTAGCACAATCCGCTGCCGGGTTTTAACCCGACAGCAGTGACCTGTTTGAGCGAGAATTACTCGTCTTCCAGTTCGATGTTGATACCCAGCGAACGAATCTCTTTCAACAATACGTTGAAGGATTCTGGCATGCCCGGCTCCATCTGATGGTTGCCGTCCACGATGTTTTTATACATCTTGGTACGACCGTTCACGTCATCAGACTTAACGGTGAGCATTTCCTGCAAGTTAATTAGCTGAGGC
+
G;==CEFGGGGGGGGGGGGGGGGEFGGGGGGGGGGGGGGGGGGGGGGGGGGGGGGGGGGGGGGGGGGGGGGGGGGGGGGGGGGGGGFGGGGGGGGGGGGGGGGGGGGGGGGGGGGGGGGGGGGGGGFGGGGGGGGGGGGGGGGGGGGGGGGGFGGGGGGGGGGGGGGGGGGGGGGGFGGDGGFFGFFGFFGFF>B=BFFFFEB>??;F68>:CEFF6AEECFEEFF699BFFFFFFFB?BFFB??BA):A?>BFFB0AB>BFFFFF:<>BF))64<:0:A7?6(
@M03461:520:000000000-LPCRK:1:1101:25345:5898 2:N:0:CAATCAGG+CAGAACTG
AAACTTTAATAAATCTTTCACGGATTTGCTCCCGTCGGAGTTAGCACAATCCGCTGCCGGGTTTTAACCCGACAGCAGTGACCTGTTTGAGCGAGAATTACTCGTCTTCCAGTTCGATGTTGATACCCAGCGAACGAATCTCTTTCAACAATACGTTGAAGGATTCTGGCATGCCCGGCTCCATCTGATGGTTGCCGTCCACGATGTTTTTATACATCTTGGTACGACCGTTCACGTCATCATACTTAACGGTGAGCATTTCCTGCAAGTGCTAGAGCTGAGGA
+
GGGGGGGGGGGFGGGGGGGGGGGGGGGGGGCFGGGGGGGGGGFFGGGGFFGGGGGGGGGGGGGCFFGGGGGGG@FFFFGGGEFGGGGGGFGGGEGEGGGGG9FEDCCFGGGGAFFGGGFFFEGFGG,E?FGDGGGGGD@EFGGGGGGGGFCGFGGGGGFGGGGFFDGGGGGGGGFCFGGCDCFDFFFGFF9;@@=FE2?@@=DFFFFAAF:AECE:7AEEE*/)/1169;8<?(6:1(1(66:55<B):A003:0187?444<AB:0)5<)64444))9:5<(,
@M03461:520:000000000-LPCRK:1:1101:22024:5911 2:N:0:CAATCAGG+CAGAACTG
AAACTTTAATAAATCTTTCACGGATTTGCTCCCGTCGGAGTTAGCACAATCCGCTGCCGGGTTTTAACCCGACAGCAGTGACCTGTTTGAGCGAGAATTACTCGTCTTCCAGTTCGATGTTGATACCCAGCGAACGAATCTCTTTCAACAATACGTTGAAGGATTCTGGCATGCCCGGCTCCATCTGATGGTTGCCGTCCACGATGTTTTTATACATCTTGGTACGACCGTTCACGTCATCAGACTTAACGGTGAGCATTTCCTGCAATACGCAACGCTGAGGG
+
G;=CCCFFGGGGGGGGGGGGGGG@BFGGGGGGGGGGGGGGGGGGGGGGGGGGGGGGGGGGGGGGGGGGGGGGGGGGGGGGGGGGGGGGGGGGGGGGGGGGGGGGGGGGGGGGGGGGGGGGGGGGGGGGGGGGGGGGGGGDGGGGGGGFGGGGGGGGGGGGGGGGGGGGGGGGGGGGFGGGGGFGGFFGFFGFFFFFFFFFFFFBFFFFFFFFFEFFFFFFFFFFF<?FFFFFFFD:?BFFAA>>DFAABFFFF??B724<AFBDFFFFF22((,9BFB?B968:
@M03461:520:000000000-LPCRK:1:1101:22257:5923 2:N:0:CAATCAGG+CAGAACTG
AAACTTTAATAAATCTTTCACGGATTTGCTCCCGTCGGAGTTAGCACAATCCGCTGCCGGGTTTTAACCCGACAGCAGTGACCTGTTTGAGCGAGAATTACTCGTCTTCCAGTTCGATGTTGATACCCAGCGAACGAATCTCTTTCAACAATACGTTGAAGGATTCTGGCATGCCCGGCTCCATCTGATGGTTGCCGTCCACGATGTTTTTATACATCTTGGTACGACCGTTCACGTCATCAGACTTAACGGTGAGCATTTCCTGCATAAGGTATTGCTGAGGG
+
F;==CCFGGGGGGGGGGGGGGGG@BFGGGGGGGGGGGGGGGGGGGGGGGGGGGGGGGGGGGGGGGGGGGGGGGGGGGGFGGGGGGGGGGGGGGDGGGGGGGGGGGGGGGGGGGGGGCGGGGGGGGGDFGGGGGGGGGGGGGGGGGGGGGGGGGGGGGGGFGGGGGGGGFGGGGGGGDCDGGGFGGFFGFFFFFFFFDFFFFFF=FFFFFFFFFFFFFFFFFFE?E<DFFFF?<?A:?FF?FA?<>?4>AAFFB?F?FFB><AFAFF?>)9)569AFFF244(4(
@M03461:520:000000000-LPCRK:1:1101:8002:5925 2:N:0:CAATCAGG+CAGAACTG
AAACTTTAATAAATCTTTCACGGATTTGCTCCCGTCGGAGTTAGCACAATCCGCTGCCGGGTTTTAACCCGACAGCAGTGACCTGTTTGAGCGAGAATTACTCGTCTTCCAGTTCGATGTTGATACCCAGCGAACGAATCTCTTTCAACAATACGTTGAAGGATTCTGGCATGCCCGGCTCCATCTGATGGTTGCCGTCCACGATGTTTTTATACATCTTGGTACGACCGTTCACGTCATCAGACTTAACGGTGAGCATTTCCTGCACGACTGAGCGCTGAGGG
+
GGGGGGGGGGGGGGGGGGGGGGGGGGGGGGGGGGGGGGGGGGGFGGGGGGGGGGGGGGGGGFEEGGGGGGGGGGGGGGGGFGGGGGGGGGGGGGGGGGGGGGDCFGGGGGGGGFGGGGFFGGFFGG@EFFG@EEGGGGFEGGGGGGGFGGFGGGGGGGGFFGGGCFGGG?EECFGGFDGCGGFGGFFGFF7AFB9*26:@@@E2?DF@7AFFFFFFAFE33474<<;;:@7:?FF?14::><B?42<:A<B>??B05))-4:<AF>(((-2((),(49?>>:6(
@M03461:520:000000000-LPCRK:1:1101:20574:5929 2:N:0:CAATCAGG+CAGAACTG
AAACTTTAATAAATCTTTCACGGATTTGCTCCCGTCGGAGTTAGCACAATCCGCTGCCGGGTTTTAACCCGACAGCAGTGACCTGTTTGAGCGAGAATTACTCGTCTTCCAGTTCGATGTTGATACCCAGCGAACAAATCTCTTTCAACAATACGTTGAAGGATTCTGGCATGCCCGGCTCCATCTGATGGTTGCCGTCCACGATGTTTTTATACATCTTGGTACGACCGTTCACGTCATCAGACTTAACGGTGAGCATTTCCTGCATTTATGAAAGCTGAGGC
+
GGGGGGGGGGGGGGGGGGGGGGGGGGGGGGGGGGGGGGGGGGGGGGGGGGGGGGGGGGGGGGGGGGGGGGGGGGGGGGGGGGGGGGGGGGGGGGGGGGGGGGGGGGGGGGGGGGGGGGGGGGGGGGEGGGGGGGGGGGGGGGGGGGGGGGGGGGGGGGGGGGGGGGGGGGGGGGGGFGGGGGFGGFFGFFGFFDFFFFFFFFF=FDFFFFFFEE?@FFFFEFFFFFFF>FFFFFA?FFB:AFFF??2<>B:;?:BB?2>9<AD<BFFBB2AAADAAAFBFF?:(
@M03461:520:000000000-LPCRK:1:1101:19088:5975 2:N:0:CAATCAGG+CAGAACTG
AAACTTTAATAAATCTTTCACGGATTTGCTCCCGTCGGAGTTAGCACAATCCGCTGCCGGGTTTTAACCCGACAGCAGTGACCTGTTTGAGCGAGAATTACTCGTCTTCCAGTTCGATGTTGATACCCAGCGAACGAATCTCTTTCAACAATACGTTGAAGGATTCTGGCATGCCCGGCTCCATCTGATGGTTGCCGTCCACGATGTTTTTATACATCTTGGTACGACCGTTCACGTCATCAGACTTAACGGTTAGCATTTCCTGCATAACGAATGGCCGAGGC
+
GGGGGGGGGGGGGGGGGGGGGGGGGGDGGGGGGGGGGGGGGGGGGGGGGGGGGGGGGGGGGFGEGGGGGGGGGGGGGGGGGGGGGGGGGGGGGGGGGGGGGGGGGGGGGGGGGGGGCGGGGGGGGGGGGGGGGGGGGGGGGGGGGGGGGGEFCFGGGGGGGGGGGGGGGGFGGGGGFGG>CGFGGFFGCFGFFFFFFFFFFFFFFFFFFFFFFFFFFFEFFFF3C0?BFFF?FFFFFFF(624>B:AA>B:903::BFFF<AAAA?<<)6.(-(.4?B(3619,
@M03461:520:000000000-LPCRK:1:1101:4417:5978 2:N:0:CAATCAGG+CAGAACTG
AAACTTTAATAAATCTTTCACGGATTTGCTCCCGTCGGAGTTAGCACAATCCGCTGCCGGGTTTTAACCCGACAGCAGTGACCTGTTTGAGCGAGAATTACTCGTCTTCCAGTTCGATGTTGATACCCAGCGAACGAATCTCTTTCAACAATACGTTGAAGGATTCTGGCATGCCCGGCTCCATCTGATGGTTGCCGTCCACGATGTTTTTATACATCTTGGTACGACCGTTCACGTCATCAGACTTAACGGTGAGCATTTCCTGCAACCTTTGGAGCTGAGGA
+
GGGGGGGGGGGGGGGGGGGGGGG:FGGFGGGGGGGGGGGGGGGGGGGGGGGGGGGGGGGGGGGGGGGGGGGGGEGGGGGGGGGGGGGGGGGGGGGGGGGGGGGGGGGGGGGGGGGGGGGGGGGGGGFGGGGGGGGGGGGGGGGGGGGGGGFDGGGGG?FFGGCFGGGGGGGFGGGGEEDGGGFGGFF76CFFFEFFFFFFFFFFF@FFFFFFEFFFF=CFFFFF3<@F6>@?<:AFFFFBFDFFFFF>ABBBB0::BFFFB<9>B??BF:BAA4((4:?:>03)
@M03461:520:000000000-LPCRK:1:1101:4956:5998 2:N:0:CAATCAGG+CAGAACTG
AAACTTTAATAAATCTTTCACGGATTTGCTCCCGTCGGAGTTAGCACAATCCGCTGCCGGGTTTTAACCCGACAGCAGTGACCTGTTTGAGCGAGAATTACTCGTCTTCCAGTTCGATGTTGATACCCAGCGAACGAATCTCTTTCAACAATACGTTGAAGGATTCTGGCATGCCCGGCTCCATCTGATGGTTGCCGTCCACGATGTTTTTATACATCTTGGTCCGACCGTTCACGTCATCAGCATTAACGGTGAGCATTTCCTGCAAGAAAGTATGCTGAGGC
+
GGGGGGGGGGGGGGGGGGGGGGG@FGGGGGGGGGGGGGGGGGGGGGGGGGGGGGGGGGGGGGGFGGGGGGGGGGGGGGGGGGGGGGGGGGGGGGGGGGGGGGGGGGGGGGGGGGGGGGGGGGGGGGGGGGGGGGGGGGGGGGGGGGGGGGGGFGGG?CGGGGGGGGGGGGFFGGGGFGGGGGFGGFFGFFFFFFFFFFFFFFFFFFFFAFF:5.9+7:C<C67)6;9;1(46((.1<BF:D9>))..:>A?(4,3,,-4A<ABFF>BFBB:(,65)6<BAAF:1
@M03461:520:000000000-LPCRK:1:1101:19491:6002 2:N:0:CAATCAGG+CAGAACTG
AAACTTTAATAAATCTTTCACGGATTTGCTCCCGTCGGAGTTAGCACAATCCGCTGCCGGGTTTTAACCCGACAGCAGTGACCTGTTTGAGCGAGAATTACTCGTCTTCCAGTTCGATGTTGATACCCAGCGAACGAATCTCTTTCAACAATACGTTGAAGGATTCTGGCATGCCCGGCTCCATCTGATGGTTGCCGTCCACGATGTTTTTATACATCTTGGTACGACCGTTCACGTCATCAGACTTAACGGTGAGCATTTCCTGCACTCTGAGTTGCTGAGGC
+
GGGGGGGGGGGGGGGGGGGGGGGGGGGGGGGGGGGGGGGGGGGGGGGGGGGGGGGGGGGGGGGGGGGGGGGGGGGGGGGGGGGGGGGGGGGGGGGGGGGGGGGGGGGGGGGGGGGGGGGGGGGGGGFGGGGDGGGGGGGGGGGGGGGGGGGGGGGGGGGFGGGGFGGGGGGGGGGGFGGGGGFGGFFGFFGFFFFFFFFFFFF=FFFFFFFFCCEFFFFFCAEEEFFFFFFFF?BFFFF?FAF<?>BB9A?F?660:AFBDFFAD?<FFFFFFDFFB<<F>2:,
@M03461:520:000000000-LPCRK:1:1101:17805:6032 2:N:0:CAATCAGG+CAGAACTG
AAACTTTAATAAATCTTTCACGGATTTGCTCCCGTCGGAGTTAGCACAATCCGCTGCCGGGTTTTAACCCGACAGCAGTGACCTGTTTGAGCGAGGATTACTCGTCTTCCAGTTCGATGTTGATACCCAGCGAACGAATCTCTTTCAACAATACGTTGAAGGATTCTGGCATGCCCGGCTCCATCTGATGGTTGCCGTCCACGATGTTTTTATACATCTTGGTACGACCGTTCACGTCATCAGACTTAACGGTGAGCATTTCCTGCAGATTAGAATGCTGAGGG
+
GGGGGGGGGGGGGGGGGGGGGGGGGGGGGGGGGGGGGGGGGGGGGGGGGGGGGGGGGGGGGGGCGGGGGGGGGGGGGGGGGGGGGGGGGGGGGGGGGGGGGGGGGGGGGGGGGGGGGGGGGGGGGGGGGGGGGGGGEGGGGGGGGGGGGGGG7EGGGGGGGGGGGGGGGGGGGGGGFGDDDGFGGFFGFFGFFEFFFFFFFFFFFFFFFFFFFEEFFF?EFAE?C0;@B@BF?FF?BFFFFF728?<AAD<>?3:??229<<ABF??:68<BB4<<2<AB200(
@M03461:520:000000000-LPCRK:1:1101:8977:6041 2:N:0:CAATCAGG+CAGAACTG
AAACTTTAATAAATCTTTCACGGATTTGCTCCCGTCGGAGTTAGCACAATCCGCTGCCGGGTTTTAACCCGACAGCAGTGACCTGTTTGAGCGAGAATTACTCGTCTTCCAGTTCGATGTTGATACCCAGCGAACGAATCTCTTTCAACAATACGTTGAAGGATTCTGGCATGCCCGGCTCCATCTGATGGTTGCCGTCCACGATGTTTTTATACATCTTGGTACGACCGTTCACGTCATCAGACTTAACGGTGAGCATTTCCTGCACGGGGGAGGGCTGAGGG
+
GGGGGGGGGGGGFGGGGGGGGGGGGGFGGGGGGGGGGGGGGGGGGGGGGGGGGGGGGGGGGGGGGGGGGGGGGGGGGGGGGGGGGGGGGGGGGGGGGGGGGGGGGGGGGGGGGGGGGGGGGGGGGGGGGGGGGGGGGGGGGGGGGGGGGGGGGGGGGGGGGGGGGGGGFGGGGGFGFCDGDGFFGFFGFFGFFFFFFFFFFFFFFFFFFFFFF<EFFFFEFAEFFFFFFFDFFFFFFF6B>><<?><AFFFB??:?BFFFF>B2>??FBFF(71719?F:(43-
@M03461:520:000000000-LPCRK:1:1101:13726:6043 2:N:0:CAATCAGG+TAGAACTG
AAACTTTAATAAATCTTTCACGGATTTGCTCCCGTCGGAGTTAGCACAATCCGCTGCCGGGTTTTAACCCGACAGCAGTGACCTGTTTGAGCGAGAATTACTCGTCTTCCAGTTCGATGTTGATACCCAGCGAACGAATCTCTTTCAACAATACGTTGAAGGATTCTGGCATGCCCGGCTCCATCTGATGGTTGCCGTCCACGATGTTTTTATACATCTTGGTACGACCGTTCACGTCATCAGACTTAACGGTGAGCATTTCCTGCAGTCGTATATGCTGAGGT
+
GGGGGGGGGGGGGGGGGGGGGGG@FGGGGGGGGGGGGGGGGGGGGGGGGGGGGGGGGGGGGGGEGGGGGGGGGGGGGGGGGGGGGGGGGGGGGGGGGGGGGGGGGGGGGGGGGGGGGGGGGGGGGGGGGGGGGGGGGGGGGGGGGGGGGGGGGGGGGGGGGGGGCFGGGGGGGGGGFGGGGGFGGFFCFFGFFBFFEFFF@EFFFFFFFFFFEFEF@FEC?=AFF??F9BD??FB??0:BFAF?BBA>AA?FF6?F?2<<<AABFFF(-((-:??BFFFAFFF5
@M03461:520:000000000-LPCRK:1:1101:23264:6091 2:N:0:CAATCAGG+CAGAACTG
AAACTTTAATAAATCTTTCACGGATTTGCTCCCGTCGGAGTTAGCACAATCCGCTGCCGGGTTTTAACCCGACAGCAGTGACCTGTTTGAGCGAGAATTACTCGTCTTCCAGTTCGATGTTGATACCCAGCGAACGAATCTCTTTCAACAATACGTTGAAGGATTCTGGCATGCCCGGCTCCATCTGATGGTTGCCGTCCACGATGTTTTTATACATCTTGGTACGACCGTTCACGTCATCAGACTTAACGGTGAGCATTTCCTGCATCCAAACTTGCTGAGGG
+
G;=CCCFGGGGGGGGGGGGGGGGEFGGGGGGGGGGGGGGGGGGGGGGGGGGGGGGGGGGGGGGGGGGGGGGGGGGGGGGGGGGGGGGGGGGGGGGGGGGGGGGGGGGGGGGGGGGGFGGGGGGGGGGGGGGGDGGGDGGGGGGGGGGGGGGGGGGGGFGFGGGGGGGGGFGGGGFGFDDGGGFGGFFFFFGFFFFFFDFFFFF5??AFFFF4CCC=AFFFFFEEEF@BBFFFFFFF:BBFFBF?F:264AB6?BFFBFFFFFFFFF<<2:7?)4<A<DFB4<?(
@M03461:520:000000000-LPCRK:1:1101:26852:6099 2:N:0:CAATCAGG+CAGAACTG
AAACTTTACTAAATCTTTCACGGATTTGCTCCCGTCGGAGTTAGCACAATCCGCTGCCGGGTTTTAACCCGACAGCAGTGACCTGTTTGAGCGAGAATTACTCGTCTTCCAGTTCGATGTTGATACCCAGCGAACGAATCTCTTTCAACAACACGTTGAAGGATTCTGGCATGCCCGGCTCCATCTGATGGTTGCCGTCCACGATGTTTTTATACATCTTGGTACGACCGTTCACGTCATCAGACTTAACGGTTAGCATTTCCTGCACCCTGTATAGCGGAGGG
+
FECEEE9<,CCF<ECFGFGGGFE+:@@FFF9F<CFGG7@FC8EFGFG<FEFGCCGGGF6@F@67,CEGGG7FE7FGGGGDFGGGGEE5?EFGGG7FECFFD,9?E+EFGFGGGGFEFGFGGFAFFGC8FFFEDECCGCEGABDGGCADDDF,@AC@C88:ECCGGGG;ACFGFG<@B5>4CC>8CFF+=BFFFEDAD-)8=EB65<FCFFFF?EEFFCEE)6;E??199>B6:FB:?B?B2672:7<D4<694(-(.6A>>F<9:??>(34:54>2).((-(-4
@M03461:520:000000000-LPCRK:1:1101:19390:6120 2:N:0:CAATCAGG+CAGAACTG
AAACTTTAATAAATCTTTCACGGATTTGCTCCCGTCGGAGTTAGCACAATCCGCTGCCGGGTTTTAACCCGACAGCAGTGACCTGTTTGAGCGAGAATTACTCGTCTTCCAGTTCGATGTTGATACCCAGCGAACGAATCTCTTTCAACAATACGTTGAAGGATTCTGGCATGCCCGGCTCCATCTGATGGTTGCCGTCCACGATGTTTTTATACATCTTGGTACGACCGTTCACGTCATCAGACTTAACGGTGAGCATTTCCTGCAATAAGATCAGCTGAGGA
+
GGGGGGGGGGGGGGGGGGGGFGF@FG9FCGFGGGGGGGGGGGFGGFGGGGGFFGGGGEGDDGGGGGGGGGGGGGGGGGGGFGGF@FG<FGGGGGGGGFGGFGEEGFGGG9BFFAFGCFFGGGFFFGGGGGFEEEGGEGGGGGGGGGGGGGGGFGGF?:CFGGCFCFGGEFCFGGGGF>D@7DACFFFGFFGFFFFFFFFFFFFFFFFFFFAA?EF7AFFFFF;?FF;@>BF??75(.8?(.4<)42<<4.19?08?F))6)-646??ABAAA9<AF?7)(500,
@M03461:520:000000000-LPCRK:1:1101:27545:6137 2:N:0:CAATCAGG+CAGAACTG
AAACTTTAATAAATCTTTCACGGATTTGCTCCCGTCGGAGTTAGCACAATCCGCTGCCGGGTTTTAACCCGACAGCAGTGACCTGTTTGAGCGAGAATTACTTGTCTTCCAGTTCGATGTTGATACCCAGCGAACGAATCTCTTTCAACAATACGTTGAAGGATTCTGGCATGCCCGGCTCCATCTGATGGTTGCCGTCCACGATGTTTTTATACATCTTGGTACGACCGTTAACGTCATCAGACTTAACGGTGAGCATCTCCTGCATCGTTAGTTGCTGAGGA
+
FFDGGGFFGGCFGFGGGGGGGGE:@FCGG96FFGFGGGGGGFGGGFEGGGGGGGGGEGECGGGECFFF9FEFFCEGGGB@<F<FGGGFGGGGG>CEGGGGGG,EFE9FFGCEFFGGGGGGGGGG99E@D8FEEEDEEGFEDDFGDGDEGG,@FGFFFGGGGCC<,;EFFFEGGGG7>ED*3;ACF>A+:@FFC>=FA5?@DEF=ADF6B)=FC<6;+;4CEA@EFDFB@0(/((.,83?1462<,4<A4>B0-24::<?)6<>DFF()5((,44A).444511)
@M03461:520:000000000-LPCRK:1:1101:14687:6138 2:N:0:CAATCAGG+CAGAACTG
CTTTAATAAATCTTTCACGGATTTGCTCCCGTCGGAGTTAGCACAATCCGCTGCCGGGTTTTAACCCGACAGCAGTGACCTGTTTGAGCGAGAATTACTCGTCTTCCAGTTCGATGTTGATACCCAGCGAACGAATCTCTTTCAACAATACGTTGAAGGATTCTGGCATGCCCGGCTCCATCTGATGGTTGCCGTCCACGATGTTTTTATACATCTTGGTACGACCGTTCACGTCATCAGACTTAACGGTGAGCATTTCCTGCATAATTAGCTGCTGAGGG
+
FGGGGGGGGGGGGGGGGGGGCEGGGGGGGGGGGGGGGGGGGGGGGGGGGGGGGGGGGGGGDGGGGGGGGGGGGGGGGGGGGGGGGGGGGGGGGGGGGGGGGGGGGGGGGGGGGGGGGGGGGGGGGGGGGGGGGGGGGGGGGGGGGGGFGGGGGGGGGGFFGGGGGGGGGGGGGFGGGGGFGGFFGFFGFFFFFFFFFFFFFFDAAFFFFFFFFFFEEFFFEF@?B;BFF?FFFFB:BF)2<?FABDFBBB?FF>),<AFABA::AAB>BA?BF<??723:(
@M03461:520:000000000-LPCRK:1:1101:10595:6142 2:N:0:CAATCAGG+CAGAACTG
AAACTTTAATAAATCTTTCACGGATTTGCTCCCGTCGGAGTTAGCACAATCCGCTGCCGGGTTTTAACCCGACAGCAGTGACCTGTTTGAGCGAGAATTACTCGTCTTCCAGTTCGATGTTGATACCCAGCGAACGAATCTCTTTCAACAATACGTTGAAGGATTCTGGCATGCCCGGCTCCATCTGATGGTTGCCGTCCACGATGTTTTTATACATCTTGGTACGACCGTTCACGTCATCAGACTTAACGGTGAGCATTTCCTGCAGATAGGTTCGCTGAGGG
+
GGGGGGGGGGGGGGGGGGGGGGGCFGGGGGGGGGGGGGGGGGGGGGGGGGGGGGGGGGGGGGGEGGGGGGGGGGGGGGGGGGGGGGGGGGGGGGGGGGGGGGGGGGGGGGGGFGGGGGGGGGGGGGGGGGGGGGGGCGGGCGGGGGGGGGGFGGFGGGGGGGGGGGGGFGGGGGGGE7DGGGFGGFFGFFCFFFFFFFD=@EFFFDF=FFFFEEFFFFFEFA@EC<1@FFFFB?BBBBFFFFFFFBF2<BF;2(,2:A?A<A>DD01()5AA?AFAB>??>:((
@M03461:520:000000000-LPCRK:1:1101:12895:6189 2:N:0:CAATCAGG+CAGAACTG
AAACTTTAATAAATCTTTCACGGATTTGCTCCCGTCGGAGTTAGCACAATCCGCTGCCGGGTTTTAACCCGACAGCAGTGACCTGTTTGAGCGAGAATTACTCGTCTTCCAGTTCGATGTTGATACCCAGCGAACGAATCTCTTTCAACAATACGTTGAAGGATTCTGGCATGCCCGGCTCCATCTGATGGTTGCCGTCCACGATGTTTTTATACATCTTGGTACGACCGTTCACGTCATCAGACTTAACGGTGAGCATTTCCTGCAGTAACCATAGCTGAGGA
+
GGGGGGGGGGGGGGGGGGGGGGG7FGGGGGGGGGGGGGGGGGGGGGGGGGGGGGGGGGGGGGGGGGGGGGGGGGGGGGGGGGGGGGGFGGGGGGGGGGGGGGGGGGGGGGGGGGGGGGGGGGGGGGEGGGGGGGGGGGGGGGGGGGGGGGGGGGGGGGFFFGFGADGGGGGGGGGGEGGGGGFGGFFGFFCFFFBFFFFBFFFFFFFFFFFFEFFFACEEFF@FFF6@B;F?FFB::<FFBB<?:?AA>FBFBBFFFFBFBFF<ABF?ADFFDF7<>7<A7?:)
@M03461:520:000000000-LPCRK:1:1101:23591:6199 2:N:0:CAATCAGG+CAGAACTG
AAACTTTAATAAATCTTTCACGGATTTGCTCCCGTCGGAGTTAGCACAATCCGCTGCCGGGTTTTAACCCGACAGCAGTGACCTGTTTGAGCGAGAATTACTCGTCTTCCAGTTCGATGTTGATACCCAGCGAACGAATCTCTTTCAACAATACGTTGAAGGATTCTGGCATGCCCGGCTCCATCTGATGGTTGCCGTCCACGATGTTTTTATACATCTTGGTACGACCGTTCACGTCATCAGACTTAACGGTGAGCATTTCCTGCAAGATTAACAGCTGAGGG
+
G;=CCCFGGGGGGGGGGGGGGGGECGGGGGGGGGGGGGGGGGGGGGGGGGGGGGGGGGGGGGGGGGGGGGGGGGGGGGGGGGGGGGGGGGGGGGGGGGGGGGGGGGGGGGGGGGGGGGGGGGGGGGGGGGGGEGGGGGGGGGGGGGGGGGGGGGGGGGGGGGGGGGGGGGGGGGFGFDGGGGFGGFFGFFGFF>BAEFFBFFFFFFFFFFFFFFFFAFFE?AE?EF@BFFFFFFF018??B<>FFFFF9A<>F0<BF<>AFFAAF?B7<12>2<<2<B>?D0:<
@M03461:520:000000000-LPCRK:1:1101:24488:6201 2:N:0:CAATCAGG+CAGAACTG
TTGGTGGTTTTTGAAAATTTATAAAATATTTTTTACCGTTTTTTCCCCGCCTTGGGCAGCAAAACCCCGCCGGGTTTTGTTTGCCTGCCCCGGGCCGTTTTTGGGGGGGATTATGAGTTTTCACCGTCCTGCTTTTATTCAGTGCAACGACAAATTTTCACCATCAACTTGTGTGTTTTTTCGTTGCGCCGCGCCCCCTCTTGTCGTTGCTGTGCCGGTGTTTTTTTTTCTTTGTTTACTCCGTTGTCGCTCCGTACTGTACGCTTGTGGATTTCTGCTGAGTTTTTTGTCGTTGGT
+
86,,=C,,,,,,7,=<,,6,,,,;,6,,,6,6,+,,,,:,C;F+6,,,+++,,,,,,:,,:@:<,B:@++8++++,,,,,,,:,9,,:,,++6+6++88,+4+@=+3***/,3,+3+0,39+3++*/*//++<+20+++++++0+22+*/****+0+2++2+3+3++*+++20*2***2/*32*2;5*/.*))1)))/))2*/0*)0()))*.()*-73)8)))89((.)9)4)1(()--<((,)(-.(((((-,.-(.)..(((((..()).)).)).))().))(,-361,,((-
@M03461:520:000000000-LPCRK:1:1101:12130:6210 2:N:0:CAATCAGG+CAGAACTG
AAACTTTAATAAATCTTTCACGGATTTGCTCCCGTCGGAGTTAGCACAATCCGCTGCCGGGTTTTAACCCGACAGCAGTGACCTGTTTGAGCGAGAATTACTCGTCTTCCAGTTCGATGTTGATACCCAGCGAACGAATCTCTTTCAACAATACGTTGAAGGATTCTGGCATGCCCGGCTCCATCTGATGGTTGCCGTCCACGATGTTTTTATACATCTTGGTACGACCGTTCACGTCATCAGACTTAACGGTGAGCATTTCCTGCAGTTCGCGCCGCTGAGGT
+
GGGGGGGGGGGGGGGGGGGGGGGCGGGGGGGGGGGGGGGGGGGGGGGGGGGGGGGGGGGGGGGGGGGGGGGGGGGGGGGGGGGGGGGGGGGGGGGGGGGGGGGGGGGGGGGGGGGGGGGGGGGGGGGGGGGGGGGGDGGGGGGGGGGGGFDCFFGGGGGGGFCGGGGGGGGGGGGGFGGGGG>FGFFGF>FFFFFF)>A@>@8=F?FFFFFFFFFFFFFFFFFFFD799>@FFF<0:<BFFA?<>?<B2916B((3:2<AB9A<>F?BFFFFF9;>>02;001(
@M03461:520:000000000-LPCRK:1:1101:27847:6212 2:N:0:CAATCAGG+CAGAACTG
AAACTTTAATAAATCTTTCACGGATTTGCTCCCGTCGGAGTTAGCACAATCCGCTGCCGGGTTTTAACCCGACAGCAGTGACCTGTTTGAGCGAGAATTACTCGTCTTCCAGTTCGATGTTGATACCCAGCGAACGAATCTCTTTCAACAATACGTTGAAGGATTCTGGCATGCCCGGCTCCATCTGATGGTTGCCGTCCACGATGTTTTTATACATCTTGGTACGACCGTTCACGTCATCAGACTTAACGGTGAGCATTTCCTGCACCTTAAGCTGCTGAGGT
+
GGGGGGGGGGGGGGGGGGGGGGDD@GFGGGGGGGGGGGGGGGGGGGGGGGGGGGGGGGGGGGGEGGGGGGEGGGGGGGGGGGGGGGGGGGGGGEGGGGGGGGGGGGGGGGGGGGGGFGGGFGGGGGGGGGGGGEGGGGGDGGGGGGGGGGGGGGGGGFGGFGFGGGFFCFGGGGGGFGGGDGAGGFFFFFG49?2?B@>@@EFFFFFFFFFAEFECFFFECFFFFF;>FFFFFFF?B?FFFFFF::<A>DF>F?B:?A?<<2:BFF(3??F99AAA?7))-.4,
@M03461:520:000000000-LPCRK:1:1101:19663:6213 2:N:0:CAATCAGG+CAGAACTG
AAACTTTAATAAATCTTTCACGGATTTGCTCCCGTCGGAGTTAGCACAATCCGCTGCCGGGTTTTAACCCGACAGCAGTGACCTGTTTGAGCGAGAATTACTCGTCTTCCAGTTCGATGTTGATACCCAGCGAACGAATCTCTTTCAACAATACGTTGAAGGATTCTGGCATGCCCGGCTCCATCTGATGGTTGCCGTCCACGATGTTTTTATACATCTTGGTACGACCGTTCACGTCATCAGACTTAACGGTGAGCATTTCCTGCACTATACATGGCTGAGGC
+
GGGGGGGGGGGGGGGGGGGGGGGGGGGGGGGGGGGGGGGGGGGGGGGGGGGGGGGGGGGFGGGEGGGGGGGGGGGGGGGGGGGGGGGGGGGGGGGGGGGGGGGGGGGGGGGGGGGCGGGGGGGGGGFGGGGGGGGGGGGGGGGGGGGGGGGGGGGGGGGGGGGGGGGGGGGGGGFGDGGGGGFGGFFGFFGFFFFFFFFFFFF>F@FFFFFFFFFAFCEFFFEEE0;9;BF?<BFFFFFFAA<DFFFFABF>?:?BFFFFFFFFFFB:FB22<><2:B436BF0
@M03461:520:000000000-LPCRK:1:1101:17443:6214 2:N:0:CAATCAGG+CAGAACTG
AAACTTTAATAAATCTTTCACGGATTTGCTCCCGTCGGAGTTAGCACAATCCGCTGCCGGGTTTTAACCCGACAGCAGTGACCTGTTTGAGCGAGAATTACTCGTCTTCCAGTTCGATGTTGATACCCAGCGAACGAATCTCTTTCAACAATACGTTGAAGGATTCTGGCATGCCCGGCTCCATCTGATGGTTGCCGTCCACGATGTTTTTATACATCTTGGTACGACCGTTCACGTCATCAGACTTAATGGTGAGCATTTCCTGCAGGGAAAGGTGCTGAGGG
+
GGGGGGGGGGGGGGGGGGGGGGEGGGGGGGGGGGGGGGGGGGGGGGGGGGGGGGGGGGGGGGGGGGGGGGGGGGGGGGGGGGGGGGGGGGFGGGGGGGGGGGGGGGGGGGGGGGGGGGGGGGGGGGGGGGGGGGGGGGGGGGGGGGGGGGGGCFFGGGGAEGGGGGGGGGGGFGGGFGDGGGFGGFFGFFGFFFFFFFF@FFFFFFFFFFFFFCEAFFFFFFEEFFFFF9D<:BBFFFFFFF<7:?AA2ABFFFA02))66A<ADB:B(7011:(5:DFF<BF,
@M03461:520:000000000-LPCRK:1:1101:14599:6217 2:N:0:CAATCAGG+CAGAACTG
CTTTAATAAATCTTTCACGGATTTGCTCCCGTCGGAGTTAGCACAATCCGCTGCCGGGTTTTAACCCGACAGCAGTGACCTGTTTGAGCGAGAATTACTCGTCTTCCAGTTCGATGTTGATACCCAGCGAACGAATCTCTTTCAACAATACGTTGAAGGATTCTGGCATGCCCGGCTCCATCTGATGGTTGCCGTCCACGATGTTTTTATACATCTTGGTACGACCGTTCACGTCATCAGACTTAACGGTGAGCATTTCCTGCACGTCGACATGCTGAGGC
+
FGGGGGGGGGGGGGGGGGGG:FEGGGGGGGGGGGGGGGGGGGGGGGGGGGGGGGGGGGGGGGGGGGGGGGGGGGGGGGGGGGGGGGGGGGGGGGGGGGGGGGGGGGGGGGGGGGGGGGGGGGGGGGGGGGGGGGGGGGGGGGGGGGFGGGGGGGGGGGGGGGGGGDGGGGG?FFGGGGGFGGFFGFFFFFFFFBDEFFFFFFFFFFFFFEFEFFFFCEFFEFF0;@BF?FFF?B?6:A<??77<B9BFFF6?6:73<<>DA<:?:BB?>>F<?<BAF<?0,
@M03461:520:000000000-LPCRK:1:1101:11856:6249 2:N:0:CAATCAGG+CAGAACTG
AAACTTTAATAAATCTTTCACGGATTTGCTCCCGTCGGAGTTAGCACAATCCGCTGCCGGGTTTTAACCCGACAGCAGTGACCTGTTTGAGCGAGAATTACTCGTCTTCCAGTTCGATGTTGATACCCAGCGAACGAATCTCTTTCAACAATACGTTGAAGGATTCTGGCATGCCCGGCTCCATCTGATGGTTGCCGTCCACGATGTTTTTATACATCTTGGTACGACCGTTCACGTCATCAGACTTAACGGTGAGCATTTCCTGCATAAAGTGCTGCTGAGGG
+
GGGGGGGGGGGGGGGGGGGGGGGEGGGGGGGGGGGGGGGGGGGGGGGGGGGGGGGGGGGGGGGEGGGGGGGGGGGGGGGGGGGGGGGGGGGGGGGGGGGGGGGGGGGGGGGGGGGGGGGGGGGGGGGGGGGGGGGGGGGGGGGGGGGGGGGGGGGGGGGCGGFCEFGGGGGGGGGGFGGGGGFGGFFGFFGFF>DFFFB@FFFFF<5CFFFFFFFFACFFEFEEFFFFFFFF?:DFF???FA?BFFF<<<<FB(8(,5>DAFFB2:?A29<26AFF)5>?>?<(
@M03461:520:000000000-LPCRK:1:1101:16237:6254 2:N:0:CAATCAGG+CAGAACTG
CTTTAATAAATCTTTCACGGATTTGCTCCCGTCGGAGTTAGCACAATCCGCTGCCGGGTTTTAACCCGACAGCAGTGACCTGTTTGAGCGAGAATTACTCGTCTTCCAGTTCGATGTTGATACCCAGCGAACGAATCTCTTTCAACAATACGTTGAAGGATTCTGGCATGCCCGGCTCCATCTGATGGTTGCCGTCCACGATGTTTTTATACATCTTGGTACGACCGTTCACGTCATCCGACTTAACGGTTAGCATTTCCTGCATTGATTGCGGCTGAGGG
+
EGGGGGGFGGGGGGGGGGGGCEFFGGGGGGGGGGGGGGGGGGGGGGGGGGGGGGGGGGGGGGGGGGGGGGGGGGGGGGGGGGGGGGGGGGDGGGGGGGGGGGGGGGGGGGGGGFFGGGGGGGGGGGGFGGGGGGGGGGGGGGGGGGGGGFCFGGCFGGGGGGGGGCFFGFGFGFGGDGGFFFCADCFDFFFDFD@FF@F;@FFAF=FFFEFFFFFFFFFEEFD;B60<<?0A342:FB)449>BAAA?>6(-,599<<AA9<706AF4:44<:0;9>4::-
@M03461:520:000000000-LPCRK:1:1101:20155:6256 2:N:0:CAATCAGG+CAGAACTG
AAACTTTAATAAATCTTTCACGGATTTGCTCCCGTCGGAGTTAGCACAATCCGCTGCCGGGTTTTAACCCGACAGCAGTGACCTGTTTGAGCGAGAATTACTCGTCTTCCAGTTCGATGTTGATACCCAGCGAACGAATCTCTTTCAACAATACGTTGAAGGATTCTAGCATGCCCGGCTCCATCTGATGGTTGCCGTCCACGATGTTTTTATACATCTTGGTACGACCGTTCACGTCATCAGACTTAACGGTGAGCATTTCCTGCACTAAGTGGGGCTGAGGG
+
GGGGGGGGGGGGGGGGGGGGGGGGGGGGGGGGGGGGGGGGGGGGGGGGGGGGGGGGGGGGGGG7FGGGGGGGGGGGGGGGGGGGGGGGGGGGGGGGGGGGGGGGGGGGGGGFGGGGGGGGGGGGGGGGGGGGGGGGGGGGGGGGGGGGGFFGGGGGGGGFGGGGGGGGGGGGGGGGFGGGGGFGGFFCFFGFFEFFFFFFFFF=A=FF=AFFFFFFFFFFFF@EEFDBFFF?<?B6BFFFFA?<7:<9>A?>?08605?2>BFFF?FFF?().-4(,,,4(.4(
@M03461:520:000000000-LPCRK:1:1101:13236:6312 2:N:0:CAATCAGG+CAGAACTG
AAACTTTAATAAATCTTTCACGGATTTGCTCCCGTCGGAGTTAGCACAATCCGCTGCCGGGTTTTAACCCGACAGCAGTGACCTGTTTGAGCGAGAATTACTCGTCTTCCAGTTCGATGTTGATACCCAGCGAACGAATCTCTTTCAACAATACGTTGAAGGATTCTGGCATGCCCGGCTCCATCTGATGGTTGCCGTCCACGATGTTTTTATACATCTTGGTACGACCGTTCACGTCATCAGACTTAACGGTGAGCATTTCCTGCACGTTTCTGAGCTGAGGG
+
GGGGGGGGGGGGGGGGGGGGGGG@FGGGGGGGGGGGGGGGGGGGGGGGGGGGGGGGGGGGGGG@FGGGGGGGGGGGGGGGGGGGGGGGGGGGGGGGGGGGGGGGGGGGGGGGGGGGGGGGGGGGGGGGGGGGGGGGGGGGGGGGGGGGGGGGGGGGGGGGGD6AFGGGGGGGFGFGFDDGGGFGGFFGFFGFFFFFFFFFFFFFFFFAFFFFFCEFFFFFFFFFFF1:>FD<::AFFB?FFFFFDFFF<FFFFB:??F?9A9AAAF0?BBF::6>BFFA2<?BB
@M03461:520:000000000-LPCRK:1:1101:5459:6347 2:N:0:CAATCAGG+CAGAACTG
AAACTTTAATAAATCTTTCACGGATTTGCTCCCGTCGGAGTTAGCACAATCCGCTGCCGGGTTTTAACCCGACAGCAGTGACCTGTTTGAGCGAGAATTACTCGTCTTCCAGTTCGATGTTGATACCCAGCGAACGAATCTCTTTCAACAATACGTTGAAGGATTCTGGCATGCCCGGCTCCATCTGATGGTTGCCGTCCACGATGTTTTTATACATCTTGGTACGACCGTTCACGTCATCAGACTTAACGGTGAGCATTTCCTGCACAATTCTGTGCTGAGGT
+
GGGGGGGGGGGGGGGGGGGGGGG:EGGGGGGGGGGGGGGGGGGGGGGGGGGGGGGGGGGGGGGGGGGGGGGGGGGGGGGGGGGGGGGGGGGGGGGGGGGGGGGGGGGGGGGGGGGGGGGGGGGGGGGGGGGGGGGGGGGGGGGGGGGGGGGGGGGGGGGGGGGGGGGGGGGGGGGGFGGGGGFGGFFGFFGFFFFFFFF=?FFFFDFFFFFFFFFF7AEFFFFFF?FF>BFFF>D?FFFFBFFBFFFFBFB>B:B?:7?FFFFFFB??FFFFFD)64>AFA?F2
@M03461:520:000000000-LPCRK:1:1101:22571:6359 2:N:0:CAATCAGG+CAGAACTG
AAACTTTAATAAATCTTTCACGGATTTGCTCCCGTCGGAGTTAGCACAATCCGCTGCCGGGTTTTAACCCGACAGCAGTGACCTGTTTGAGCGAGAATTACTCGTCTTCCAGTTCGATGTTGATACCCAGCGAACGAATCTCTTTCAACAATACGTTGAAGGATTCTGGCATGCCCGGCTCCATCTGATGGTTGCCGTCCACGATGTTTTTATACATCTTGGTACGACCGTTCACGTCATCAGACTTAACGGTGAGCATTTCCTGCAGCTACGAGCGCTGAGGG
+
G6==CCEFGGGGGGGGGGGGGGG@BFGGGGGGGGGGGGGGGGFGGGGGGGGGGGGGGGGGGGGGGGGGGGGGGGGGGGGGGGGGGGGGGGCGGGGGGGGGGGGGGGGGGGGGGGGGEGGGGGGGGGFGGGGGGGGGGGGDGGGGGGGGGGGGGGGGGGFGGGGGGFGGGGGGGGGGFGGGGDFGGFFGFFGFFFFFFFFFFFFFFFFFFFFFFFFF@AEEFFFFFF;@@@??:?FFFFF<BA?<??AABAF0::B::<>BFFFAABBFFFFFFB?>99:>>FF?
@M03461:520:000000000-LPCRK:1:1101:10906:6366 2:N:0:CAATCAGG+CAGAACTG
AAACTTTAATAAATCTTTCACGGATTTGCTCCCGTCGGAGTTAGCACAATCCGCTGCCGGGTTTTAACCCGACAGCAGTGACCTGTTTGAGCGAGAATTACTCGTCTTCCAGTTCGATGTTGATACCCAGCGAACGAATCTCTTTCAACAATACGTTGAAGGATTCTGGCATGCCCGGCTCCATCTGATGGTTGCCGTCCACGATGTTTTTATACATCTTGGTACGACCGTTCACGTCATCAGACTTAACGGTGAGCATTTCCTGCACTAAACTAGGCTGAGGG
+
GGGGGGGGGGGGGGGGGGGGGGGDGGGGFGFGGGGGGGGGGGGGGGGGGGGGGGGGGGGGGGGGGGGGGGGGGGGGGGGGGGGGGGGGGGGGGGGGGGGGGGGGGGGGGGGGGGGGGGGGGGGGFGGGGGGGGGGGGGGGGGGGGGGGGGGGGGGGGGGGGGGGGGGGGGGGGGGGEGGGGGFGGFFGFFGFFFFFD@FFFFBFFFFFFFFFEFFFFFEFFFFFFFFB>BFFBFFFFFFFFA?FF?DFFFB>FBF:B>DFF2>>F???DFFF(59>?F?:3?F?
@M03461:520:000000000-LPCRK:1:1101:19208:6375 2:N:0:CAATCAGG+CAGAACTG
AAACTTTAATAAATCTTTCACGGATTTGCTCCCGTCGGAGTTAGCACAATCCGCTGCCGGGTTTTAACCCGACAGCAGTGACCTGTTTGAGCGAGAATTACTCGTCTTCCAGTTCGATGTTGATACCCAGCGAACGAATCTCTTTCAACAATACGTTGAAGGATTCTGGCATGCCCGGCTCCATCTGATGGTTGCCGTCCACGATGTTTTTATACATCTTGGTACGACCGTTCACGTCATCAGACTTAACGGTGAGCATTTCCTGCAGGTAATTTTGCTGAGGC
+
GGFGGGGGGGGGGGGGGGGGGGGEGGGGGGGGGGGGGGGGGGGGGGGGGGGGGGGGGGGGGGGCFGGGGGGGGEGGGGGGGGGGGGGGGGGGGGGGGGGGGGGGGGGGGGGGGGGGFGGGGGGGGGGGGGGEGGGGGGGGGGGGGGGGGGGGGGGGGGGGGGGGGGGGGGGGGG<FDDGGGGFGGFFGFFGFFEBFFFFFFEEBFFFF=FFFFFFFFFFEFFFFFFDFF@DFBFF?FFF?ADF>FFFF)6:FFBFFFA?FFFFFF:??:<FAAFFFABFF<66(
@M03461:520:000000000-LPCRK:1:1101:6665:6386 2:N:0:CAATCAGG+CAGAACTG
AAACTTTAATAAATCTTTCACGGATTTGCTCCCGTCGGAGTTAGCACAATCCGCTGCCGGGTTTTAACCCGACAGCAGTGACCTGTTTGAGCGAGAATTACTCGTCTTCCAGTTCGATGTTGATACCCAGCGAACGAATCTCTTTCAACAATACGTTGAAGGATTCTGGCATGCCCGGCTCCATCTGATGGTTGCCGTCCACGATGTTTTTATACATCTTAGTACGACCGTTCACGTCATCAGACTTAACGGTGAGCATTTCCTGCACGGGTGTCTGCTGAGGG
+
GGGGGGGGGGGGGGGGGGGGGGGGGGGGGGGFGGGGGGGGGGGGGGGGGGGGGGGGGGGGGGGGGGGGGGGGGGGGGGGGGGGGGGGGGGGGGGGGGFGGGGGGGGGGGGGGGGFGGGGGGGGGGGFGGFFGGGGGGGGGGGGGGGGGGGGGGGGGGGGCGGGGGGGGGGGGGGGGFDGDGGFGGFFGFFCFFFBFDDFFFFFFFFFFFFFFEEFFAFFFCFCEC?<BFFFFFFFFFFF?FFFFF?FFFFFFBB??FABFFFFAFFB:?FBFB;DFFAFFAF:(
@M03461:520:000000000-LPCRK:1:1101:9314:6388 2:N:0:CAATCAGG+CAGAACTG
AAACTTTAATAAATCTTTCACGGATTTGCTCCCGTCGGAGTTAGCACAATCCGCTGCCGGGTTTTAACCCGACAGCAGTGACCTGTTTGAGCGAGAATTACTCGTCTTCCAGTTCGATGTTGATACCCAGCGAACGAATCTCTTTCAACAATACGTTGAAGGATTCTGGCATGCCCGGCTCCATCTGATGGTTGCCGTCCACGATGTTTTTATACATCTTGGTACGACCGTTCACGTCATCAGACTTAACGGTGAGCATTTCCTGCATATTAGCCCGCTGAGGC
+
GGGGGGGGGGGGGGGGGGGGGGGCGGGGGGGGGGGGGGGGGGGGGGGGGGGGGGGGGGGGGGGGGGGGGGGGGGGGGGGGGGGGGGGGGGGGGGGGGGGGGGGGGGGGGGGGFGGGGGGGGGGGGGGGGGGGGGGGGGGGGGGGGGGGGGGGGGGGGGGGGGGGGGGGGGGGGGGGFDG7DGFGGFFGFFGFF>BFBDFFFF>2;@AFFFFFC?EFFFFEFFFFFFF;>FFFB0).23:<<AFDFFFFFFFFF:BBFADF>FAFFF?F99<AFF7?>>B;F??(
@M03461:520:000000000-LPCRK:1:1101:14903:6390 2:N:0:CAATCAGG+CAGAACTG
CTTTAATAAATCTTTCACGGATTTGCTCCCGTCGGAGTTAGCACAATCCGCTGCCGGGTTTTAACCCGACAGCAGTGACCTGTTTGAGCGAGAATTACTCGTCTTCCAGTTCGATGTTGATACCCAGCGAACGAATCTCTTTCAACAATACGTTGAAGGATTCTGGCATGCCCGGCTCCATCTGATGGTTGCCGTCCACGATGTTTTTATACATCTTGGTACGACCGTTCACGTCATCAGACTTAACGGTGAGCATTTCCTGCATTTCGTTCTGCTTGGGG
+
FGGGGGGGGGGGGGGGGGGG7FGGEGGGGGGGGGGGGGGGGGGGGGGGGGGGGGGGGGGG,FGGGGGGGGGGGGGGGGGGGGGGGGGGGGGGGGGGGGGGGFGGGGGGGGGGGGGGGGGGGGGFGGCGGGGGGDGGGGGGGGGGGGGGGGGGCFGGGFDGGGGGGGGGGGGGGFGGGGGFGGFFGFFGFFFDFFFFFFFFFFFFFFFFAECFFFCCEFFFFFF;9>@;:(5<?FB??DFFF::A24<?6:808?A?A42<AFBBFAFB?<?BFAA))),((
@M03461:520:000000000-LPCRK:1:1101:26617:6409 2:N:0:CAATCAGG+CAGAACTG
AAACTTTAATAAATCTTTCACGGCTTTGCCTCCGTCGGAGTTAGCACAATCCGCTGCCGGGTTTTAACCCGACAGCAGTGACCTGTTTGAGCGAGAATTACTCGTCTTCCAGTTCGATGTTGATACCCAGCGAACGAATCTCTTTCAACAATACGTTGAAGGATTCTGGCATGCCCGGCTTCATCTGATGGTTTACGTCCACGATGTTTCTATACATCTTGGTACGACCGTTCACGTCATCCGACTTAACGGTCAGCATTTCCTTCATTTTGTTAGGCTGAGGG
+
FDFGE,6,CEFEEF,CC;@<@F:++6;;<,,CCFCEE+CC:,C99<EE8AG@:@@CE8F7CG@F?EFAF,F7487C=8EFFFF<B?<<,??ECFE:C5B9F,CCGGDF=FGGFGG7:F,,@>;FD;==D>F87=+@8>8=,;,3@,ECFCB,,5DCFCF;D6<3;*@FAF>:322@>CD**;8F=+1=6B9FF)(4)8ADFFB2:22+++31)99FFFFFF8@F)(,2(6323(.8,(4())-,,(46).,9?(38)626).)6-6<))))),(.4(4::(,((
@M03461:520:000000000-LPCRK:1:1101:20881:6419 2:N:0:CAATCAGG+CAGAACTG
AAACTTTAATAAATCTTTCACGGATTTGCTCCCGTCGGAGTTAGCACAATCCGCTGCCGGGTTTTAACCCGACAGCAGTGACCTGTTTGAGCGAGAATTACTCGTCTTCCAGTTCGATGTTGATACCCAGCGAACGAATCTCTTTCAACAATACGTTGAAGGATTCTGGCATGCCCGGCTCCATCTGATGGTTGCCGTCCACGATGTTTTTATACATCTTGGTACGACCGTTCACGTCATCAGACTTAACGGTGAGCATTTCCTGCAATGCGGTCTGCTGAGGG
+
GGGGGGGGGGGGGGGGGGGGGGGGGGFGGGGGGGGGGGGGGGGGGGGGGGGGGGGGGGGGGGGEGGGGGGGGGGGGGGGGGGGGGGGGGGGGGGGGGGGGGGGGGGGGGGGGGGGGGGGGGGGGGGEFGFGGGGGGGGGGGGGGGGGFGGGGGGGGGGGGGGGGGGFGFGGGGGGGFGGGGDAGGFF>FFFFFFFFFFFB?;>2A@AAFFFFEFFF+@E??F<EFF0>@FFFFFFFFFFFFA?>BFFFAF:><6?12>?F<<A2:?F<B??B0:BFFFBB9:8(
@M03461:520:000000000-LPCRK:1:1101:25864:6423 2:N:0:CAATCAGG+CAGAACTG
AAACTTTAATAAATCTTTCACGGATTTGCTCCCGTCGGAGTTAGCACAATCCGCTGCCGGGTTTTAACCCGACAGCAGTGACCTGTTTGAGCGAGAATTACTCGTCTTCCAGTTCGATGTTGATACCCAGCGAACGAATCTCTTTCAACAATACGTTGAAGGATTCTGGCATGCCCGGCTCCATCTGATGGTTGCCGTCCACGATGTTTTTATACATCTTGGTACGACCGTTCACGTCATCAGACTTAACGGTGAGCATTTCCGGCATATTTAAGTGCTGAGGC
+
GGGGGGGGGGGGGGGGGGGGGGG+@FFGGGGGGGGGGGGGGGGGGGGGGGGGGGGGGGGGGGGGGGGGGGGGGGGGGGGGGGGGGGGGGGGGGGGGGGGGGGGGGGGGGGGGGGGGGGGGGGGGGGGGGGGGGGGGGGGGGGGGGGGGGGFGGGGGGGGGGFGGFFGGGGGGGGFGFGGDGGFGFFFFFFGFFFFFFFFFFFFB;?FF=A5FFFFFCFFFFFFCC@@B;BFF?FFFFFBFFFFFF>BF>BBB??FBFF>BAAF?066(5<>)<49<A<A9AFF(
@M03461:520:000000000-LPCRK:1:1101:13062:6438 2:N:0:CAATCAGG+CAGAACTG
AAACTTTAATAAATCTTTCACGGCTTTGCTCCCGTCGGAGTTAGCACAATCCGCTGCCGGGTTTTAACCCGACAGCAGTGACCTGTTTGAGCGAGAATTACTCGTCTTCCAGTTCGATGTTGATACCCAGCGAACGAATCTCTTTCAACAATACGTTGAAGGATTCTGGCATGCCCGGCTCCATCTGATGGTTGCCGTCCACGATGTTTTTATACATCTTGGTACGACCGTTCACGTCATCAGACTTAACGGTGAGCATTTCCTGCAGTTTAATTAGCTGAGGC
+
GFGGGGGGGGFGGGGGGGGGGGG+CCGGFGGFFGGGGGGECGAFFGGGGGGGGGGGDFGGGFGCGGFGGGGGGEEGGGGGGFFGGGGGGG7FGGGGGFFGGGGEFGGGGGGGFGGGGGFGGGDGGDEFFFFGEGGGGGGGGGGGGGGGG8DGFGGGFEG<EGC?AFFGFGFGCGGGFG>CDD*CFFFFFFGFFFFFFFEFFFFFFFFA=FAFE3?F8CECE*.;CD;@09?::BF?3623:<34>2)64AF>F??::)5A<25>AFF0><DF2<B220<<<:10
@M03461:520:000000000-LPCRK:1:1101:5703:6451 2:N:0:CAATCAGG+CAGAACTG
AAACTTTAATAAATCTTTCACGGATTTGCTCCCGTCGGAGTTAGCACAATCCGCTGCCGGGTTTTAACCCGACAGCAGTGACCTGTTTGAGCGAGAATTACTCGTCTTCCAGTTCGATGTTGATACCCAGCGAACGAATCTCTTTCAACAATACGTTGAAGGATTCTGGCATGCCCGGCTCCATCTGATGGTTGCCGTCCACGATGTTTTTATACATCTTGGTACGACCGTTCACGTCATCAGACTTAACGGTGAGCATTTCCTGCAGCGTAGAGAGCTGAGGC
+
GGGGGGGGGGGGGGGGGGGGGGG7FGGGGGGGGGGGGGGGGGGGGFGGGGGGGGGGGGGGGGGDGGGFFGGGGGGGGGGGGGGGGGGGGGGGGGGGGGGGGGGGGGGGGGGGGGGGGGGGGGGGGGGGFGGGGGGEGGGGGGGGDCGGGFGGGGGGFGGGGGGGGGGGGGFGGGGGFGGGGGFGD>CGFFGFFFFFFFFFFFFFFFFFFFFFFFCFAACCEFFFED0>B><??:BBBFFFFAD?:7>AFAB986:BF><4<>9)).(5>9:BFBBBB:4>?BF(
@M03461:520:000000000-LPCRK:1:1101:14303:6464 2:N:0:CAATCAGG+CAGAACTG
CTTTAATAAATCTTTCACGGATTTGCTCCCGTCGGAGTTAGCACAATCCGCTGCCGGGTTTTAACCCGACAGCAGTGACCTGTTTGAGCGAGAATTACTCGTCTTCCAGTTCGATGTTGATACCCAGCGAACGAATCTCTTTCAACAATACGTTGAAGGATTCTGGCATGCCCGGCTCCATCTGATGGTTGCCGTCCACGATGTTTTTATACATCTTGGTACGACCGTTCACGTCATCAGACTTAACGGTGAGCATTTCCTGCATCCCAACGAGCTGAGGC
+
FGGGGGGGGGGGGGGGGGGGCGGGGGGGGGGGGGGGGGGGGGGGGGGGGGGGGGGGGGGGGGGGGGGGGGGGGGGGGGGGGGGGGFGGGGGGGGGGGGGGGGGGGGGGGGGGGGGGGGGGGGGGGGGGDGGGGGGGGGGGGGGGGGGGGGGGFGGGGGFGGGGGGFGGGGGGGFGGGGDFGGFFGFF7FFFFFB@EFFFFFF?;FCFFFF?EFFFFFFFFFF@FF9>FBFF<?FFFFF<<B?FFB>FF(4(4:77?F9<BFF03AF??DFBF:BB9(4?01
@M03461:520:000000000-LPCRK:1:1101:14765:6478 2:N:0:CAATCAGG+CAGAACTG
CTTTAATAAATCTTTCACGGATTTGCTCCCGTCGGAGTTAGCACAATCCGCTGCCGGGTTTTAACCCGACAGCAGTGACCTGTTTGAGCGAGAATTACTCGTCTTCCAGTTCGATGTTGATACCCAGCGAACGAATCTCTTTCAACAATACGTTGAAGGATTCTGGCATGCCCGGCTCCATCTGATGGTTGCCGTCCACGATGTTTTTATACATCTTGGTACGACCGTTCACGTCATCAGACTTAACGGTGAGCATTTCCTGCAGTGCTACATGCTGAGGG
+
FGGGGGGGGGFGGGGGGGGGCGGGFGGGGGGGGGGGGGGGGGGGGGGGGGGGGGGGGGGGDGGGGGGGGGGGGGGGGGGGGGGGGGGGGGGGGGGGGGGGGGGGGGGGGGGGGGGGGGGGGGGGGGGGGGGGGGGGGGGGGGGGGGGGGGGGGGGGCFGGGGGGGGGGGGGFFFGGGGGFGGFFGFFGFFFFFFFFFFEDBFFFFFFFFEEFFFFFFFFFEFDDFFFFFFFFF?BBFFFF??BFFAFF>60:BF<2>FF994:?>A:>>5A?6:0:A21<(
@M03461:520:000000000-LPCRK:1:1101:3868:6493 2:N:0:CAATCAGG+CAGAACTG
AAACTTTAATAAATCTTTCACGGATTTGCTCCCGTCGGAGTTAGCACAATCCGCTGCCGGGTTTTAACCCGACAGCAGTGACCTGTTTGAGCGAGAATTACTCGTCTTCCAGTTCGATGTTGATACCCAGCGAACGAATCTCTTTCAACAATACGTTGAAGGATTCTGGCATGCCCGGCTCCATCTGATGGTTGCCGTCCACGATGTTTTTATACATCTTGGTACGACCGTTCACGTCATCAGACTTAACGGTGAGCATTTCCTGCACGATCACTAGCTGAGGG
+
GGGGGGGGGGGGGGGGGGGGGGG+FGGCGGGGGGGGGGGGGGGGGGGGGGGGGGGGGGGGGGGGGGGGGGGGGGGGGGGGGGGGGGGGGGGGGGGGGGGGGGGGGGGGGGGGGGGGGGGGGGGGGGGGGGGGGGGGGGGGGGGGDFGGGGDGGGGGGGGGGGCFGGGGGGGGFGFGAGGDGDFGGFFGFFGFF>BFFFFFFFFFFFFFFFFAFFECAFEFFFFFFF@@BBFF:7>B?<BFFF<7?3:4A<(7:(3:?>FABA>9<:(5:6:0(4>),.:<<BF(
@M03461:520:000000000-LPCRK:1:1101:9435:6528 2:N:0:CAATCAGG+CAGAACTG
AAACTTTAATAAATCTTTCACGGATTTGCTCCCGTCGGAGTTAGCACAATCCGCTGCCGGGTTTTAACCCGACAGCAGTGACCTGTTTGAGCGAGAATTACTCGTCTTCCAGTTCGATGTTGATACCCAGCGAACGAATCTCTTTCAACAATACGTTGAAGGATTCTGGCATGCCCGGCTCCATCTGATGGTTGCCGTCCACGATGCTTTTATACATCTTGGTACGACCGTTCACGTTATCAGACTTAACGGTGAGCATTTCCTGCCCGGGATCATGCTGAGGG
+
GGGGGGGGGGGGGGGGGGGGGGGEGGGGGGGGGGGGGGGGGGGGGGGGGGGGGGGGGGGGGGGGGGGGGGGGGGGGGGGGGGGGGGGGGGGGGGGGGGGGGGGGGGGGGGGGGGGGGGGGGGGGGGGGGGGGGGGGGGGGGGGGGGGGGGGGGFGGGGGGGGGGGGGGGGGGGGGGEGGGGGFGGFFGFFGFFDBFFFFFFFFFFDDFFFFFFFEAFFFFFFFFFFFFFFF<F:A?F(3:B9ABFB9AFFF9?(,187BFBAFB>>(2:>F>901:<9>26:11
@M03461:520:000000000-LPCRK:1:1101:14891:6532 2:N:0:CAATCAGG+CAGAACTG
CTTTAATAAATCTTTCACGGATTTGCTCCCGTCGGAGTTAGCACAATCCGCTGCCGGGTTTTAACCCGACAGCAGTGACCTGTTTGAGCGAGAATTACTCGTCTTCCAGTTCGATGTTGATACCCAGCGAACGAATCTCTTTCAACAATACGTTGAAGGATTCTGGCATGCCCGGCTCCATCTGATGGTTGCCGTCCACGATGTTTTTATACATCTTGGTACGACCGTTCACGTCATCAGACTTAACGGTGAGCATTTCCTGCATGAAATAGAGCTGAGGA
+
FGGGGGGGGGGGGGGGGGGG7FFFCFGGGGGGGGGGGGGGGGGGGGGGGGGGGGGGGGGGEGGGGGGGGGGGGGGGGGGGGGGGGGGGGGGGGGGGGGGGGGFGGGGGGGGGGGGGGGGGGGGGGGGGGGGGGGGGGGGGGGGGGGGGGGGGGGGGGGGGGGGGGGGGGGGGGFGGGGGFGGFFGFFFFFFFFFFFFFFF@FFFFFFFFFCCFFFCFFFFCEFDFFF@F?FFFFFFFFFFFFFF<>A?BFFBFFFDA>AFAFFFFFB<BFABF>297<<6.
@M03461:520:000000000-LPCRK:1:1101:9655:6532 2:N:0:CAATCAGG+CAGAACTG
AAACTTTAATAAATCTTTCACGGATTTGCTCCCGTCGGAGTTAGCACAATCCGCTGCCGGGTTTTAACCCGACAGCAGTGACCTGTTTGAGCGAGAATTACTCGTCTTCCAGTTCGATGTTGATACCCAGCGAACGAATCTCTTTCAACAATACGTTGAAGGATTCTGGCATGCCCGGCTCCATCTGATGGTTGCCGTCCACGATGTTTTTATACATCTTGGTACGACCGTTCACGTCATCAGACTTAACGGTGAGCATTTCCTGCAGTATCACTAGCTGAGGT
+
GGGGGGGGGGGGGGGGGGGGGGGCFGGGFGGGGGGGGGGGGGGGGGGGGGGGGGGGGGGGGGGGGGGGGGGGGGGGGGGGGGGGGGGGGGGGGGGGGGGGGGGGGGGGGGGGGGGGGGGGGGGGGGGGGGGGGGGGGGGGFGGGGGGGGFDDFGGGGGGGGGGGGGGGGGGGGGFGFGGGGGFGGFFGFFGFFFFFD>BFFFF>FDFFFFFAEFFFFFFEFAEFFFF>;B?B?:A?F?0:AB?88BFAABFFF0<BFD?FFABAA???9)).)644)8AA423(
@M03461:520:000000000-LPCRK:1:1101:26423:6534 2:N:0:CAATCAGG+CAGAACTG
AAACTTTAATAAATCTTTCACGGATTTGCTCCCGTCGGAGTTAGCACAATCCGCTGCCGGGTTTTAACCCGACAGCAGTGACCTGTTTGAGCGAGAATTACTCGTCTTCCAGTTCGATGTTGATACCCAGCGAACGAATCTCTTTCAACAATACGTTGAAGGATTCTGGCATGCCCGGCTCCATCTGATGGTTGCCGTCCACGATGTTTTTATACATCTTGGTACGACCGTTCACGTCATCAGACTTAACGGTGAGCATTTCCTGCACCGGTTGGCGCTGAGGG
+
GGGGGGGGGGGGGGGGGGGGGGG:FFGGGGGGGGGGGGGGEGGGGGGGGGGGGGGGGGGGGGGGGGGGGGGGGGGGGGGGGGGGGGGGGGGFGDGGGGGGGGGGGGGGGGGGDGGGFGGGGGGGGGGGGGGGGGGGGGGGGGGGGGGGGGGGGGGGGGGGGG<FFFGGGGCFGGGGFGGGGGFGGFFFFFGFFFFFFFFFFFFFF@AFCFFFE?FFFFFEFF<CEF19@0;?FFFFFFFBAA?<::A<AFF031,(,.):><<B>BFFFF>0621:;?>661?:
@M03461:520:000000000-LPCRK:1:1101:9976:6547 2:N:0:CAATCAGG+CAGAACTG
AAACTTTAATAAATCTTTCACGGATTTGCTCCCGTCGGAGTTAGCACAATCCGCTGCCGGGTTTTAACCCGACAGCAGTGACCTGTTTGAGCGAGAATTACTCGTCTTCCAGTTCGATGTTGATACCCAGCGAACGAATCTCTTTCAACAATACGTTGAAGGATTCTGGCATGCCCGGCTCCATCTGATGGTTGCCGTCCACGATGTTTTTATACATCTTGGTACGACCGTTCACGTCATCAGACTTAACGGTGAGCATTTCCTGCATCTGTGAATGCTGAGGG
+
GGFGGGGGGGGGGGGGGGGGGGGFEFFGFGGGGGGGGGGGGGGGGGGGGGGGGGGGGFGGGGGEGGGCGGGGGGGGGGGGFGGGGGGGGFGFG@FEGGGGGGGGGGGGGGGGFBEGGEFGGGGGGGFCFGGGGGGGGGGGGGGGGGGGGGGGGGGGGGFGFGGGGGGGACCGFGGGEGGDGGFDGFFGFFGFFEFFE>>@FFA@F@AF6AFAE?EF7AEFEFFFFF;(29@??0ABFBF?>B???FFFAABFF332?<?A4<AAAB0<A2::)6:ADAAD>?<?
@M03461:520:000000000-LPCRK:1:1101:12931:6556 2:N:0:CAATCAGG+CAGAACTG
AAACTTTAATAAATCTTTCACGGATTTGCTCCCGTCGGAGTTAGCACAATCCGCTGCCGGGTTTTAACCCGACAGCAGTGACCTGTTTGAGCGAGAATTACTCGTCTTCCAGTTCGATGTTGATACCCAGCGAACGAATCTCTTTCAACAATACGTTGAAGGATTCTGGCATGCCCGGCTCCATCTGATGGTTGCCGTCCACGATGTTTTTATACATCTTGGTACGACCGTTCACGTCATCAGACTTAACGGTGAGCATTTCCTGCATATTGACTAGCTGAGGG
+
GGGGGGGGGGGGGGGGGGGGGGGCFGGGGGGGGGGGGGGGGGGGGGGGGGGGGGGGGGGGGGGCGGGGGGGGGGGGGGGGGGGGGGGGGGGGGGGGGGGGGGGGGGGGGGGGGGGGGGGGGGGGGGGGGGGGGGGGGGGGGGGGGGGGGGGGGGGFFGGGGGCGGGGGGGGFGGGGD7CGGGFGGFF>FFGFFFFFFFFFFEFFFFFAFFFFE?EFFFFFFFFFFF6@FFFBB?9?FFF?FF?FBFBABBFBFB?FBDFAFBAAA??F2<A<9AFD:?FF??FF
@M03461:520:000000000-LPCRK:1:1101:10104:6596 2:N:0:CAATCAGG+CAGAACTG
AAACTTTAATAAATCTTTCACGGATTTGCTCCCGTCGGAGTTAGCACAATCCGCTGCCGGGTTTTAACCCGACAGCAGTGACCTGTTTGAGCGAGAATTACTCGTCTTCCAGTTCGATGTTGATACCCAGCGAACGAATCTCTTTCAACAATACGTTGAAGGATTCTGGCATGCCCGGCTCCATCTGATGGTTGCCGTCCACGATGTTTTTATACATCTTGGTACGACCGTTCACGTCATCAGACTTAACGGTGAGCATTTCCTGCAGTCGCGGTCGCTGAGGG
+
GGGGGGGGGGGGGGGGGGGGGGGGGGGGGGGGGGGGGGGGGGGGGGGGGGGGGGGGGGGGGGGGGGGGGGGGGGGGGGGGGGGGGGGGGGGGGGGGGGGGGGGGGGGGGGGGGGGGGGGGGGGGFGGGGGGGGGGGGGGGGGGGGGFFGGDGGGGGGGGGGDGGGGGFFGGGGGFGFGGGGDFGGFFGFFFFFFFFFFFFFFF=F?FFAFFFFCFFFFFFFFFFFFFFBFFFF7<:?BFFF<D>BFFFABFBB(28?A?>4<>>AB??DF?;(9B>FFFB>1:(
@M03461:520:000000000-LPCRK:1:1101:20897:6600 2:N:0:CAATCAGG+CAGAACTG
AAACTTTAATAAATCTTTCACGGATTTGCTCCCGTCGGAGTTAGCACAATCCGCTGCCGGGTTTTAACCCGACAGCAGTGACCTGTTTGAGCGAGAATTACTCGTCTTCCAGTTCGATGTTGATACCCAGCGAACGAATCTCTTTCAACAATACGTTGAAGGATTCTGGCATGCCCGGCTCCATCTGATGGTTGCCGTCCACGATGTTTTTATACATCTTGGTACGACCGTTCACGTCATCAGACTTAACGGTGAGCATTTCCTGCATCACTTCTCGCTGAGGG
+
GGGGGGGGGGGGGGGGGGGGGGGGGGGGGGGGGGGGGGGGGGGGGGGGGGGGGGGGGGGGGGGDGGGGGGGGGGGGGGGGGGGGGGGGGGGGGGGGGGGGGGGGGGGGGGGGGGGGGGGGGGGGGGGGGGGGGGGGGGGGGGGGGGGGGGGGGGGGGGGGGGGGGGGGGGGGGGGFBGGGGGFGGFFGFFGFFFFFFFFFFFFFFFFFFFFFCFEFFFFFFFFFEFFF>FFFFFFFFFFFFF?DFFAFFFFFFBF<BFBFFBA2A??FF:>AFFAFFF?10::(
@M03461:520:000000000-LPCRK:1:1101:25318:6630 2:N:0:CAATCAGG+CAGAACTG
AAACTTTAATAAATCTTTCACGGATTTGCTCCCGTCGGAGTTAGCACAATCCGCTGCCGGGTTTTAACCCGACAGCAGTGACCTGTTTGAGCGAGAATTACTCGTCTTCCAGTTCGATGTTGATACCCAGCGAACGAATCTCTTTCAACAATACGTTGAAGGATTCTGGCATGCCCGGCTCCATCTGATGGTTGCCGTCCACGATGTTTTTATACATCTTGGTACGACCGTTCACGTCATCAGACTTAACGGTGAGCATTTCCTGCAGGGCAACAGGCTGAGGG
+
GGGGGGGGGGGGGGGGGGGGGGE:FGFGGGGGGGGGGGGGGGGGGGGGGGGGGGGGGGGGGGGGGGGGGGGGGGGGGGGGGGGGGGGGGGGGGGGGGGGGGGGGGGGGGGGGGGGGGGGGGGGGGGGGGGGGGGGGGGGGGGGGGGGGGGGGGGGGGGGGGGGGGGGGGGGGGGGGFGGGGDFFFFFGFFGFFEBFEFFB?EEFFFFFFFFAEEFFFFFEFFECE;;9@BFFF(:07:0:AAB?:><A4<<BB::0323>>AADFF?BB0:1342(4::0686-
@M03461:520:000000000-LPCRK:1:1101:10493:6636 2:N:0:CAATCAGG+CAGAACTG
AAACTTTAATAAATCTTTCACGGATTTGCTCCCGTCGGAGTTAGCACAATCCGCTGCCGGGTTTTAACCCGACAGCAGTGACCTGTTTGAGCGAGAATTACTCGTCTTCCAGTTCGATGTTGATACCCAGCGAACGAATCTCTTTCAACAATACGTTGAAGGATTCTGGCATGCCCGGCTCCATCTGATGGTTGCCGTCCACGATGTTTTTATACATCTTGGTACGACCGTTCACGTCATCAGACTTAACGGTGAGCATTTCCTGCAGTGAGAAAGGCTGAGGG
+
GGGGGGGGGGGGGGGGGGGGGGFFGGGGGGGGGGGGGGGGGGGGGGGGGGGGGGGGGGGGGGGDGGGGGGGGGGGGGGGFGGGGGGGGGGGGGGGGGGGGGGGGGGGGGGGGGGGGGGGGGGGGGGGGGGGGGGGGGGGGGGGGGGGGGGGGGGGGGGGGGCGGGGGGGGGGGGGGFGGGGGFGGFFGFFGFFFFFFFFFFFFFFFFFFFFFCEFCFFEEF=EFEF;9@FFFFBB?FF01<<?2:DBFFFFFF0?<BFFFFFFFFFBBA?BFFFFF08::1?F-
@M03461:520:000000000-LPCRK:1:1101:13591:6654 2:N:0:CAATCAGG+CAGAACTG
AAACTTTAATAAATCTTTCACGGATTTGCTCCCGTCGGAGTTAGCACAATCCGCTGCCGGGTTTTAACCCGACAGCAGTGACCTGTTTGAGCGAGAATTACTCGTCTTCCAGTTCGATGTTGATACCCAGCGAACGAATCTCTTTCAACAATACGTTGAAGGATTCTGGCATGCCCGGCTCCATCTGATGGTTGCCGTCCACGATGTTTTTATACATCTTGGTACGACCGTTCACGTCATCAGACTTAACGGTGAGCATTTCCTGCACCCGTGGATGCTGAGGG
+
GGGGGGGGGGGGGGGGGGGGGGGEGGGGGGGGGGGGGGGGGGGGGGGGGGGGGGGGGGGGGGGGGGGGGGGGGGGGGGGGGGGGGGGGGGGGGGGGGGGGGGGGGGGGGGGGGGGGGGGGGGGGGGGGGGGGGGGGGGGGGGGGGGGGGGGGGGGGGGGGGG,@FCGGGGGGGGGGFGGGGGFGGFFFFFFFFFFFFFFFFFFFFFFFFFFFFFFFAAEFFFFFFF?BBFFFFB<<?BFFFB?B?FAFFFFFF?BFFB?:AAAD<:F?:?><6>?DFFB923(8
@M03461:520:000000000-LPCRK:1:1101:26322:6658 2:N:0:CAATCAGG+CAGAACTG
AAACTTTAATAAATCTTTCACGGCTTTGCTCCCGTCGGAGTTAGCACAATCCGCTGCCGGGTTTTAACCCGACAGCAGTGACCTGTTTGAGCGAGAATTACTCGTCTTCCAGTTCGATGTTGATACCCAGCGAACGAATCTCTTTCAACAATACGTTGAAGGATTCTGGCATGCCCGGCTCCATCTGATGGTTGCCGTCCACGATGTTTTTATACATCTTGGTATGACCGTTCACGTCACCAGACTTAACGGTGAGCATTTCCTGCACATCGGTGAGCTGAGGG
+
GGEEECFFGGGGFGGGGGGGGGE7FEFGFG,FFGGDGEGGGDFGGGGGGFGGGGGGGFECECG:CFGFGGC=F:CFGGGGFAF9F,CFGFFEBFGCCFCFGGGGGGGGAFGGFGEG8,@EFAGGGGGGGCFGGGEEG6DEGFGGGGGGGGGGGGGFGGGGGFDFFFCCF6C9FF7AAGG4C4F7C>FDFF4BFFBFF?F=FFF25=A+;F>FCEFF686?EFFEC;34=>??FFE@FF?(54:08324).-731:4:72:<AA>BF:?AF>B03-3(89:>?68
@M03461:520:000000000-LPCRK:1:1101:26947:6671 2:N:0:CAATCAGG+CAGAACTG
AAACTTTAATAAATCTTTCACGGATTTGCTCCCGTCGGAGTTAGCACAATCCGCTGCCGGGTTTTAACCCGACAGCAGTGACCTGTTTGAGCGAGAATTACTCGTCTTCCAGTTCGATGTTGATACCCAGCGAACGAATCTCTTTCAACAATACGTTGAAGGATTCTGGCATGCCCGGCTCCATCTGATGGTTGCCGTCCACGATGTTTTTATACATCTTGGTACGACCGTTCACGTCATCAGCCTTAACGGTGAGCATTTCCTGCAGTACCGTCAGCTGAGGG
+
G<FFF<DFECFG<CFGGGGG@FF:FC@F<D<FCFGGCFGGGG<EFA9FDEGGGGGEGGD@@@C6C@EFBE:CF@FFGGCCA9EEFB?FCABCFCGCFDCFGG9FFE8FAECF4FFG8@F=D=EEFGFGFFGDECEECGFEFGGGGCFGGGFGFFGF6@FGGGEE9CFGD7?CG6C@>@DDD76CCAF7BFFA@>2A>5?@23?6?1;61;A)557+6A?EEA<E<<1931??::<:?1614).).8)86>B9?6?0:22):<>DB::?DA9)4:1(42)324:(
@M03461:520:000000000-LPCRK:1:1101:22123:6679 2:N:0:CAATCAGG+CAGAACTG
AAACTTTAATAAATCTTTCACGGATTTGCTCCCGTCGGAGTTAGCACAATCCGCTGCCGGGTTTTAACCCGACAGCAGTGACCTGTTTGAGCGAGAATTACTCGTCTTCCAGTTCGATGTTGATACCCAGCGAACGAATCTCTTTCAACAATACGTTGAAGGATTCTGGCATGCCCGGCTCCATCTGATGGTTGCCGTCCACGATGTTTTTATACATCTTGGTACGACCGTTAAGTCTGTTTCCTCAGTCGCTGACAAGTCCACGGATCGGGGATCCGGTTACC
+
G;==CCFGGGGGGGGGGGGGGGG@BFGGGGGGGGGGGGGGGGGGGGGGGGGGGGGGGGGGGGGGGGGGGGGGGGGGGGGGGGGGGGGGGGGGGGGGGGGGGGGGGGGGGGGGGGGGFGGGGGGGGGFGGGGGGGGGGGGCGGGGGGGGGGGGGGGGGGGGGGGGGGGGFFGGGGGGFGGGGGFGGFFGFFGFFFD4BFFFFFF@FFFFFFFFFCFFFFFFFFFEFFFBFFFF?FBAA<ABFFFFFFF?<<?FFFB<?FFFBFFF:B>:6BFFFFFFFFFFFB?)
@M03461:520:000000000-LPCRK:1:1101:14447:6696 2:N:0:CAATCAGG+CAGAACTG
AGCCTTTAATAAATCTTTCACGGATTTGCTCCCGTCGGAGTTAGCACAATCCGCTGCCGGGTTTTAACCCGACAGCAGTGACCTGTTTGAGCGAGAATTACTCGTCTTCCAGTTCGATGTTGATACCCAGCGAACGAATCTCTTTCAACAATACGTTGAAGGATTCTGGCATGCCCGGCTCCATCTGATGGTTGCCGTCCACGATGTTTTTATACATCTTGGTACGACCGTTCACGTCATCAGACTTAACGGTTAGCATTTCCTGCATAAGATTACCTCGAGGG
+
GGDFGFFF<FFGGADFGGGGGGG@FGGFFFFFFFGGGGGGGGGGGGGGGGGGGGGGGGGDEF7@FGFGGGGGGGGGGGGFFGGDFGGGGCFGDGGGGGGGGGGGGCGGGGGGEFGE:FGFCFGGFGFFFFEEEGGDECGGGGDGGGGGFC?FGGFGGGGEFCFG7;AGCFFF>FEFDGGGG>ACFFFGFFFF65BFE(8@9EF=4(;AFFFFC?EC719?E4=CEF(3;B?F((6130:<)-53))6AA<:13-33<A9AA<<))(,).6)))))))))((--4
@M03461:520:000000000-LPCRK:1:1101:16953:6707 2:N:0:CAATCAGG+CAGAACTG
AAACTTTAATAAATCTTTCACGGATTTGCTCCCGTCGGAGTTAGCACAATCCGCTGCCGGGTTTTAACCCGACAGCAGTGACCTGTTTGAGCGAGAATTACTCGTCTTCCAGTTCGATGTTGATACCCAGCGAACGAATCTCTTTCAACAATACGTTGAAGGATTCTGGCATGCCCGGCTCCATCTGATGGTTGCCGTCCACGATGTTTTTATACATCTTGGTACGACCGTTCACGTCATCAGACTTAACGGTGAGCATTTCCTGCATAACGCTTAGCTGAGGC
+
EFGGGGGGCFGGGGGGGGGGGGGGGGGGGGCEGGGGG@CCG<@EGGGGFFGGGFGGGGEGEC@FFGGGGGD=FFGGGFGDFGGGGCGGGGGGGGCEGFEFGGGGFFGGFGFGGCFGGAFFFFFEFGGGGGFECGGEEGFGGGGGGGGGGGGGGGGGG?@7EE8AEFGF7CFGFF<CEECDGGFGGFFFFFCFFFFAEDFF9EF@FFF6AAFFECCFAFFFCFEEF@?BBFFFBF<::?F?A<<?:05>24?FFFFF05?F<AAFB??)6<2618?F?<4A<?10
@M03461:520:000000000-LPCRK:1:1101:10987:6718 2:N:0:CAATCAGG+CAGAACTG
AAACTTTAATAAATCTTTCACGGATTTGCTCCCGTCGGAGTTAGCACAATCCGCTGCCGGGTTTTAACCCGACAGCAGTGACCTGTTTGAGCGAGAATTACTCGTCTCCCAGTTCGATGTTGATACCCAGCGAACGAATCTCTTTCAACAATACGTTGAAGGATTCTGGCATGCCCGGCTCCATCTGATGGTTGCCGTCCACGATGTTTTTATACATCTTGGTACGACCGTTCACGTCATCAGACTTAACGGTGAGCATTTCCTGCATAGGTCAGGGCTGAGGC
+
GGGGGGGGGGGGGGGGGGGGGGGCGGFFFGGGGGGGGGGGGGGGGGGGGGGGGGGGGGGGGGGGGGGGGGGGGGGGGGGGGGGGGGGGGGGGGGGGGGGGGGGGGGGGGGGGGGGGGGGGGGGGGGGGGGGGGGGGGGGGGGGGGGGGGGGGGGGGGGGFGCFGGGGGGGGGGGGGFGGGGGFGGFFFFFGFFFFFFFFFFFFFFFAFFFFFFEFFFFFFFFFEFF?FFFFFF:BFFFBFFFF>DFFFFF60:??<BFFFFADBAF:AFFBFF008??FBBFF(
@M03461:520:000000000-LPCRK:1:1101:25228:6719 2:N:0:CAATCAGG+CAGAACTG
AAACTTTAATAAATCTTTCACGGATTTGCTCCCGTCGGAGTTAGCACAATCCGCTGCCGGGTTTTAACCCGACAGCAGTGACCTGTTTGAGCGAGAATTACTCGTCTTCCAGTTCGATGTTGATACCCAGCGAACGAATCTCTTTCAACAATACGTTGAAGGATTCTGGCATGCCCGGCTCCATCTGATGGTTGCCGTCCACGATGTTTTTATACATCTTGGTACGACCGTTCACGTCATCAGACTTAACGGTGAGCATTTCCTGCACTTTGAGGGGCTGAGGG
+
GGGGGGGGGGGGGGGGGGGGGGG+CFFFGGGGGGGGGGGGGGGGGGGGGGGGGGGGGGGGGGGEGGGGGGGGGGGGGGGGGGGGGGGFGGGGGGGGGAFGGGGGGGGGGGGGGGGGGGGGGGGGGGGGG8FEGGGGGGGGGGGGGGGGGFGGGGGGGCGGGDGGGGGGGGGGGGGFDGGGGGFGGFFGFFCFFFFFB@F@DBEFFFFFFFFFFCFFFFEEFFE3??FFF@FFFBBBF???DFFF?:<9AFF6:6:0()5:4<BBFFB?>B72)420319<?:1,
@M03461:520:000000000-LPCRK:1:1101:19797:6742 2:N:0:CAATCAGG+CAGAACTG
AAACTTTAATAAATCTTTCACGGATTTGCTCCCGTCGGAGTTAGCACAATCCGCTGCCGGGTTTTAACCCGACAGCAGTGACCTGTTTGAGCGAGAATTACTCGTCTTCCAGTTCGATGTTGATACCCAGCGAACGAATCTCTTTCAACAATACGTTGAAGGATTCTGGCATGCCCGGCTCCATCTGATGGTTGCCGTCCACGATGTTTTTATACATCTTGGTACGACCGTTCACGTCATCAGACTTAACGGTGAGCATTTCCTGCAGCATACGTAGCTGAGGA
+
GGGGGGGGGGGGGGGGGGGGGGGDGGGGGGGGGGGGGGGGGGGGGGGGGGGGGGGGGGGGGGGCGGGGGGGGGGGGGGGGGGGGGGGGGGGGGGGGGGGGGGGGGGGGGGGGGGGGGGGGGGGGGGEFGGGGGGGGGGGGGGGGGGGGGGGGGGGGGGGGGGGGGGGGGGGGGGGGFGGGGGFGGFFGFFGFFFFFEFF@?FBFFFFFFFFFFFFFFFFFFAEFFFDFFFDBBFFFFFFFFFFBFFAD9A<9<?FFFF?26<AAFFFFFFAA???F0:AFB?(.
@M03461:520:000000000-LPCRK:1:1101:6308:6771 2:N:0:CAATCAGG+CAGAACTG
AAACTTTAATAAATCTTTCACGGATTTGCTCCCGTCGGAGTTAGCACAATCCGCTGCCGGGTTTTAACCCGACAGCAGTGACCTGTTTGAGCGAGAATTACTCGTCTTCCAGTTCGATGTTGATACCCAGCGAACGAATCTCTTTCAACAATACGTTGAAGGATTCTGGCATGCCCGGCTCCATCTGATGGTTGCCGTCCACGATGTTTTTATACATCTTGGTACGACCGTTCACGTCATCAGACTTAACGGTGAGCATTTCCTGCAACAGAATAGGCTGAGGC
+
GGGGGGGGGGGGGGGGGGGGGGGCEGGGGGGGGGGGGGGGGGGGGGGGGGGGGGGGGGGGGFGEGGGGGGGGGGGGGGGGGGGGGGGGGGGGGGGGGGGGGGGGGGGGGGGGGGGGGGGGGGGGGGGGGGGGGGGGGGGGGGGGGGGGGGGGGGGGGGGGGGGGGGGGGGGGGGGGFGGGGGFGGFFGFFGFFF=FFFFFDFFFFFFFFFFFFC37;AEFFFFEEFFFFFFFFFFFFFFFBFFFFFFFFFFFFFF:7AFFF2>AAFFFB<:F22<DF?F<?B?(
@M03461:520:000000000-LPCRK:1:1101:8102:6791 2:N:0:CAATCAGG+CAGAACTG
AAACTTTAATAAATCTTTCACGGATTTGCTCCCGTCGGAGTTAGCACAATCCGCTGCCGGGTTTTAACCCGACAGCAGTGACCTGTTTGAGCGAGAATTACTCGTCTTCCAGTTCGATGTTGATACCCAGCGAACGAATCTCTTTCAACAATACGTTGAAGGATTCTGGCATGCCCGGCTCCATCTGATGGTTGCCGTCCACGATGTTTTTATACATCTTGGTACGACCGTTCACGTCATCAGACTTAACGGTGAGCATTTCCTGCATCTTCGTACGCTGAGGG
+
GGGGGGGGGGGGGGGGGGGGGGGGEGFFGGGGGGGGGGGGGGGGGGGGGGGGGGGGGFGGGGGGGGGGGGGGGGGGGGGGGGGGGGGGGGGGGGGGGGGGGGGGGGGGGGGGGGGGGGGGGGGGGGGGGGGGGGGGGGFGGGGGGGGGGGGGGGGGGGGGGGGGGGGGGGGGGGGGFGGGGGFGGF@CFFGFFFFFFFFFFFFF>?5CFFFFFFFFAFFFFFFFFF6;@FFFF06?BB?BFF??F?FFFF?FB((.8A3><ABF<?BB<)6<?<<<B;B?FF??
@M03461:520:000000000-LPCRK:1:1101:17508:6801 2:N:0:CAATCAGG+CAGAACTG
AAACTTTAATAAATCTTTCACGGATTTGCTCCCGTCGGAGTTAGCACAATCCGCTGCCGGGTTTTAACCCGACAGCAGTGACCTGTTTGAGCGAGAATTACTCGTCTTCCAGTTCGATGTTGATACCCAGCGAACGAATCTCTTTCAACAATACGTTGAAGGATTCTGGCATGCCCGGCTCCATCTGATGGTTGCCGTCCACGATGTTTTTATACATCTTGGTACGACCGTTCACGTCATCCGACTTAACGGTGAGCATTTCCTGCATTTCTATATGCTGAGGC
+
GGGGGGGGGGGGGGGGGGGGGGGGGGGGGGGGGGGGGGGGGGGGGGGGGGGGGGGGGGGGGGGGGGGGGGGGGGGGGGGGGGGGGGGGGGGGGGGGGGGGGGGGGGGGGGGGGFGGGGGGGGGGGGGGGGGGGGGGGGGGGGGGGGGGGGGGGGGGGGGGGGGGGGGGGGGGGGFFEEGGGGFGGFFGFFGFFFFFFFBFFFFFFFFF6AFFFFFFFFFFFFFCC0623;F6::D<?FB<4)-8;FBAAD?08302?BBA<B<AFF?DDF>9<A24).6AD6:3
@M03461:520:000000000-LPCRK:1:1101:27336:6827 2:N:0:CAATCAGG+CAGAACTG
AAACTTTAATAAATCTTTCACGGATTTGCTCCCGTCGGAGTTAGCACAATCCGCTGCCGGGTTTTAACCCGACAGCAGTGACCTGTTTGAGCGAGAATTACTCGTCTTCCAGTTCGATGTTGATACCCAGCGAACGAATCTCTTTCAACAATACGTTGAAGGATTCTGGCATGCCCGGCTCCATCTGATGGTTGCCGTCCACGATGTTTTTATACATCTTGGTACGACCGTTCACGTCATCAGACTTAACGGTGAGCATTTCCTGCACACTCTTCCGCTGGGGT
+
GGGGGGGGGGGGGGGGGGGGGGGGGGGGGGGGGGGGGGGGGGGGGGGGGGGGGGGGGGGGGGGCGGGGGGGGGGGGGGGGGGGGGGGGGGGGGDGGGGGGGGGGGGGGGGFGFFFEEFGGGGGGGF@FFGGGGGGGGGGGGGGGGGGGGFCFGGGGGFFFGFFCCFGGGGGGGG,:AGGGGGFGGFAFFFGFFFFFF>EFFBBBFFFFFFFFEFCFFFFEEFFFFFFFFB;?F7AFFB:?B2)).5<BAAB96(3:BB?>A)6)).(5A:3(.:4<1069((1-
@M03461:520:000000000-LPCRK:1:1101:7354:6835 2:N:0:CAATCAGG+CAGAACTG
AAACTTTAATAAATCTTTCACGGATTTGCTCCCGTCGGAGTTAGCACAATCCGCTGCCGGGTTTTAACCCGACAGCAGTGACCTGTTTGAGCGAGAATTACTCGTCTTCCAGTTCGATGTTGATACCCAGCGAACGAATCTCTTTCAACAATACGTTGAAGGATTCTGGCATGCCCGGCTCCATCTGATGGTTGCCGTCCACGATGTTTTTATACATCTTGGTACGACCGTTCACGTCATCAGACTTAACGGTGAGCATTTCCTGCATTATGTGCAGCTGAGGG
+
GGGGGGGGGGGGGGGGGGGGGGGGGGGGGGGGGGGGGGGGGGGGGGGGGGGGGGGGGGGGGGGGGGGGGGGGGGGGGGGGGGGGGFGGGGGGGGGGDGGGGGGGGGGGGGGGGGGGGGGGGGGGGGGGGGGGGGGGGGGGGGGGGGGGGGGGGGGGGGGGGGGGGGGGGGGGDCFGFGGDGDFGGFFGFFGFFE2F?@D@FEFBFFFFFFFFFFFFFF?CFFFFF@<@FFFFFFF??FF7<2<??FFFDBBBBB?F?BFFAFFFFFFFA>AFF9AAA738266?
@M03461:520:000000000-LPCRK:1:1101:4659:6852 2:N:0:CAATCAGG+CAGAACTG
AAACTTTAATAAATCTTTCACGGATTTGCTCCCGTCGGAGTTAGCACAATCCGCTGCCGGGTTTTAACCCGACAGCAGTGACCTGTTTGAGCGAGAATTACTCGTCTTCCAGTTCGATGTTGATACCCAGCGAACGAATCTCTTTCAACAATACGTTGAAGGATTCTGGCATGCCCGGCTCCATCTGATGGTTGCCGTCCACGATGTTTTTATACATCTTGGTACGACCGTTCACGTCATCAGACTTAACGGTGAGCATTTCCTGCAGTTCGGATTGCTGAGGG
+
GGGGGGGGGGGGGGGGGGGGGGG+FGGGGGGGGGGGGGGGGGGGGGGGGGGGGGGGGGGGGGGFGGGGGGGGGGGGGGGGGGGGGGGGGGGGGGGDGGGGGGGGGGGGGGGGGGGGGGGGGGGGGGGGGGGGGGGGGGGGGGGGGGGGGGGGGGGGGGDFGGFGGGGGGGGGGGGGFCGGGGAFGFFGFFGFFFFFFFFFFFFFFDFFFFFAE?ECFFFFFAECC??BF;?BFBFFFB?BB<?F?F4)69?;?B?F?F?<<AB<A>B:4<<?F0<B02AD<:?:
@M03461:520:000000000-LPCRK:1:1101:13953:6880 2:N:0:CAATCAGG+CAGAACTG
AAACTTTAATAAATCTTTCACGGATTTGCTCCCGTCGGAGTTAGCACAATCCGCTGCCGGGTTTTAACCCGACAGCAGTGACCTGTTTGAGCGAGAATTACTCGTCTTCCAGTTCGATGTTGATACCCAGCGAACGAATCTCTTTCAACAATACGTTGAAGGATTCTGGCATGCCCGGCTCCATCTGATGGTTGCCGTCCACGATGTTTTTATACATCTTGGTACGACCATTCACGTCATCAGACTTAACGGTTAGCATTTCCTGCAATTCCGCAAGCTGAGGC
+
GGGGGGGGGGGGGGGGGGGGGGG@FFFFGGGGGGGGGGGGGGGGGGGGGGGGGGGGGGGGGGGEGGGGGGGGGDGGGGGGGGGGGGGGGGGGGGGGGGGGGGGGGGGGGGGGGGGGGGGGGGGGGGGGGGGGGGGGGGGGGGGGGGGGGGGGGGGGGGGGGFGGGGGGGGGGGGGGFGDGGGFGGFFFFFGFFEFFFFFFFFFFFFAFFFFAC<CFFFFFCFAC<;DBFFE<CCFDFFF?DA??F>DBF<6><(32<<<AABFF9:?AFBDFFF0((34)243(
@M03461:520:000000000-LPCRK:1:1101:3489:6904 2:N:0:CAATCAGG+CAGAACTG
CTTTAATAAATCTTTCACGGATTTGCTCCCGTCGGAGTTAGCACAATCCGCTGCCGGGTTTTAACCCGACAGCAGTGACCTGTTTGAGCGAGAATTACTCGTCTTCCAGTTCGATGTTGATACCCAGCGAACGAATCTCTTTCAACAATACGTTGAAGGATTCTGGCATGCCCGGCTCCATCTGATGGTTGCCGTCCACGATGTTTTTATACATCTTGGTACGACCGTTCACGTCATCAGACTTAACGGTGAGCATTTCCTGCATGTTACGGAGCTGAGGC
+
FGGGGGGGGGGGGGGGGGGG:FG<FFFGGGGGGGGGGGGGGGGGGGGGGGGGCGGGGGGG7FGGFGGGGGGGGGGGGG9FGGGGG@FGGGGGGGGGGGGFGGGGFGFG<FGFGGGGGGGGGGGEFGGFGGGGGDEGGGGGGGGGGGFFGGGGGGGGGGGFFGFGGCGGFGGGGFGGGGGFGF>CFFCGFF>=FE@E@FFFFFFFFFFFF<CE=AFECEAEC?;;BBFFBFFF((4:?9><?F>2<44:>?0<6(8<49<AFFB0:A<AF)(-43100?66,
@M03461:520:000000000-LPCRK:1:1101:14923:6924 2:N:0:CAATCAGG+CAGAACTG
CTTTAATAAATCTTTCACGGATTTGCTCCCGTCGGAGTTAGCACAATCCGCTGCCGGGTTTTAACCCGACAGCAGTGACCTGTTTGAGCGAGAATTACTCGTCTTCCAGTTCGATGTTGATACCCAGCGAACGAATCTCTTTCAACAATACGTTGAAGGATTCTGGCATGCCCGGCTCCATCTGATGGTTGCCGTCCACGATGTTTTTATACATCTTGGTACGACCGTTCACGTCATCAGACTTAACGGTGAGCATTTCCTGCATTTTGCATAGCTGAGGT
+
FGGGGGGGGGFGGGGGGGGG7FGGGGGCFCEGGGEDGFGFFGGGGGCFGGGGGGGGGGGG7DFGGGGGGEGEGGGGDDEGGFFDGGGGGGGGGEGGGGFGGGGGGGGGGGGGGGGGGGGGGGGCFGGGGGGGGGCFGGGGGGGGGGGCEADFGGGGGGGCGFCFF7?FGGFGGFDG>CGFGGFFGFFDFADDFFFEBFFFFA;)@FFFFC?EFC7?<EFFFE?263(,2(2<:2?04>A?7:0))6<038(4:?2<>9A>>AF?BAAAFF24)43<<)2:(
@M03461:520:000000000-LPCRK:1:1101:18765:6927 2:N:0:CAATCAGG+CAGAACTG
AAACTTTAATAAATCTTTCACGGATTTGCTCCCGTCGGAGTTAGCACAATCCGCTGCCGGGTTTTAACCCGACAGCAGTGACCTGTTTGAGCGAGAATTACTCGTCTTCCAGTTCGATGTTGATACCCAGCGAACGAATCTCTTTCAACAATACGTTGAAGGATTCTGGCATGCCCGGCTCCATCTGATGGTTGCCGTCCACGATGTTTTTATACATCTTGGTACGACCGTTCACGTCATCAGACTTAACGGTGAGCATTTCCTGCACCGGTACCTGCTGAGGG
+
GGGGGGGGGGGGGGGGGGGGGGGGGGGDGGGGGGGGGGGGGGCGGGGGGGGGGGGGGGGGGGGGGGGGGGGGGGGGGGGFFGGGGGGGGGGGGGGGGGGGGGGGGGGGGGGGGGGGGGGGGGGGGGGGGGGGGGGGEEGDFGGGGGGGGGDEFFGGGGGGGGGGGGGGGGGGGGGGFGGGGGFGGFFGFFGFFEFFFFFFFFFBF;AFFFFAFFECAFFFFFFE<;;@>9;??>>04:<?>42<?FFFFF<;?0?::AFFFBFFFB03?09>0:BF<B(2).((
@M03461:520:000000000-LPCRK:1:1101:21574:6929 2:N:0:CAATCAGG+CAGAACTG
AAACTTTAATAAATCTTTCACGGATTTGCTCCCGTCGGAGTTAGCACAATCCGCTGCCGGGTTTTAACCCGACAGCAGTGACCTGTTTGAGCGAGAATTACTCGTCTTCCAGTTCGATGTTGATACCCAGCGAACGAATCTCTTTCAACAATACGTTGAAGGATTCTGGCATGCCCGGCTCCATCTGATGGTTGCCGTCCACGATGTTTTTATACATCTTGGTACGACCGTTCACGTCATCAGACTTAACGGTGAGCATTTCCTGCAGGCTGACCAGCTGAGGC
+
GGGGGGGGGGGGGGGGGGGGGGGEGGGGGGGGGGGGGGGGGGGGGGGGGGGGGGGGGGGGGGGGGGGGGGGGGGGGGGGGGGGGGGGGGGGGGGGGGGGGGGGGGGGGGGGGGGDGGGGGGGGGGGGGGGGGGGGGGGGGGFGGGGGGGFGGGGGGGGGGGFGGGGGGFGGGGGGGFGGGGGFGGFFGFFGFFFFFFFFFFFFBFFFFFFF45?EFAFCEFFEFE?;FFBFFFFF(,41<D>2>BFFF9>69?:<FB>7AFFF>AF<::1?16408(.4>>??(
@M03461:520:000000000-LPCRK:1:1101:21358:6959 2:N:0:CAATCAGG+CAGAACTG
AAACTTTAATAAATCTTTCACGGATTTGCTCCCGTCGGAGTTAGCACAATCCGCTGCCGGGTTTTAACCCGACAGCAGTGACCTGTTTGAGCGAGAATTACTCGTCTTCCAGTTCGATGTTGATACCCAGCGAACGAATCTCTTTCAACAATACGTTGAAGGATTCTGGCATGCCCGGCTCCATCTGATGGTTGCCGTCCACGATGTTTTTATACATCTTGGTACGACCGTTCACGTCATCAGACTTAACGGTGAGCATTTCCTGCAGCAACCTTAGCTGAGGT
+
GGGGGGGGGGGGGGGGGGGGGGGGGGGGGGGGGGGGGGGGGGGGGGGGGGGGGGGGGGGGGGG7FGGGGGGGGGGGGGGGGGGGGGGGGGGGGGGGGGGGGGGGGGGGGGGGGGGGGGGGGGGGGGGGGGGGGGGGGGGGGGGGGGGGGGGGDGGGGGGGGGFGGGGGGGGGCFFFEGDGGGFFFFFGFFGFFFFFDFFFFFFFFFFFCFFFCFEFFFCEFAEFFFFBFFFBFF<6<??B<>?FFF<>>B?BB0:BFA<ADFFFA?0:?028:07A<ADF<?<.
@M03461:520:000000000-LPCRK:1:1101:3391:6960 2:N:0:CAATCAGG+CAGAACTG
CTTTAATAAATCTTTCACGGATTTGCTCCCGTCGGAGTTAGCACAATCCGCTGCCGGGTTTTAACCCGACAGCAGTGAACTGTTTGAGCGAGAATTACTCGTCTTCCAGTTCGATGTTGATACCCAGCGAACGAATCTCTTTCAACAATACGTTGAAGGATTCTGGCATGCCCGGCTCCATCTGATGGTTGCCGTCCACGATGTTTTTATACATCTTGGTACGACCGTTCACGTCATCAGACTTAACGGTGAGCATGTCCTGCATAGGAAAGAGCTGAGGC
+
GGGGGGGGGGGGGGGGGGGGCGG,FEEFGGGGGGGGGGGGGGGGGGGGGGGGGGGGGGEGCFGGGGGGGGGGGGGGGG9FGGGFGGGGGGGGGGFGGGGGGGGGFFGGGGGGGFGGGGGGGGGGGGGGGGGGGGGGGGGGGGGGGGGGGGGGGGGDGFGGGGGFGGGGGGGGGBEG>DGFGGFFGFFGFFFFFF@F@@BB2A@FFFFFFFFFFF63C)AAEF<;@B@FF:?FF:11:A4<?75>A44?BFB<1>F<)64<AB?:<<AF2<21((.)(.(,(
@M03461:520:000000000-LPCRK:1:1101:10258:6974 2:N:0:CAATCAGG+CAGAACTG
AAACTTTAATAAATCTTTCACGGATTTGCTCCCGTCGGAGTTAGCACAATCCGCTGCCGGGTTTTAACCCGACAGCAGTGACCTGTTTGAGCGAGAATTACTCGTCTTCCAGTTCGATGTTGATACCCAGCGAACGAATCTCTTTCAACAATACGTTGAAGGATTCTGGCATGCCCGGCTCCATCTGATGGTTGCCGTCCACGATGTTTTTATACATCTTGGTACGACCGTTCACGTCATCAGACTTAACGGTGAGCATTTCCTGCACAGGACGTAGCTGAGGG
+
GGGGGGGGGGGGGGGGGGGGGGGCGGGGGGGGGGGGGGGGGGGGGGGGGGGGGGGGGGGGGGGGGGGGGGGGGGGGGGGFGGGGGGGGGGGGGGGGGGGGGGGGGGGGGGGGGGGGGGGGGGGGGGGGGGGGGGGGGGGGGGGGGGGGGGFGGGGGGGFGGGCFGGGGGGGGGGGGDEGGGGFGGFFGFFGFFFFFFFFFFFFFFFFFFFFFFEFFFFEFFFEECFFF>@FFFFFFFFFFFAFBFFFADF<B?1?BFFFFBDA>A?:?47:<?FFF6<AD?6?<
@M03461:520:000000000-LPCRK:1:1101:25485:6991 2:N:0:CAATCAGG+CAGAACTG
AAACTTTAATAAATCTTTCACGGATTTGCTCCCGTCGGAGTTAGCACAATCCGCTGCCGGGTTTTAACCCGACAGCAGTGACCTGTTTGAGCGAGAATTACTCGTCTTCCAGTTCGATGTTGATACCCAGCGAACGAATCTCTTTCAACAATACGTTGAAGGATTCTGGCATGCCCGGCTCCATCTGATGGTTGCCGTCCACGATTTTTTTATACATCTTGGTACGACCGTTCACGTCATCAGACTTAACGGTGAGCATTTCCTGCAAGCTGAAGTTCTGATGG
+
GGGGGGGGGGGGGGGGGGGGGGG@FFGFGGGGFGGGGGGGGGGGGGGGGGGGGGGGGGGGGGGDFGGGGGGGGGGGGGGGGGGCEGGFFFGGGCFGGGGGGGGGGGGGGGGGGGGGCFEGGG;A;EEED8>7CEBCGEFGGGGFEFF8FF8F,8@FGGFGGGGGGG:E7?FF6E@75:DCDDA8@AFFEFD?A>B8;@E@?:A=A(8AFF>FCCE@AA??E4=C?0042>BFFFABF?61A2,43:):<)((4:22(4)6:AFFBF<)4(8:423))-6)))))
@M03461:520:000000000-LPCRK:1:1101:15057:6992 2:N:0:CAATCAGG+CAGAACTG
CTTTAATAAATCTTTCACGGATTTGCTCCCGTCGGAGTTAGCACAATCCGCTGCCGGGTTTTAACCCGACAGCAGTGACCTGTTTGAGCGAGAATTACTCGTCTTCCAGTTCGATGTTGATACCCAGCGAACGAATCTCTTTCAACAATACGTTGAAGGATTCTGGCATGCCCGGCTCCATCTGATGGTTGCCGTCCACGATGTTTTTATACATCTTGGTACGACCGTTCACGTCATCAGACTTAACGGTGAGCATTTCCTGCAGGAATCTAAGCTGAGGG
+
FFGFGFGGGGFFGGGGGGGG:FGGGGGGGGGGGGGGGGGGGGGGGGGGGGGGGGGGGGGGGGGGGGGGGGEFGGGGFGGGGGGGGGGGGGGGGCGGGGGGGGGGGGGGGGGGGGGGGGGFGGGGGGGGGGGGGGGGGGGGGGGGGGDFGFGGGGGGGGFGDGGGGGGGGGGGGFGGGGGFGGFFGFFCFFEFFFFFFFFFFFFFFFFFFFFEAFFFFEFFFFF?@@FF?:BA?FFF?>:?F?7AA)96>BB0?B)3<9>AFFF?(31(8>FF2<BFFFF::
@M03461:520:000000000-LPCRK:1:1101:20308:7007 2:N:0:CAATCAGG+CAGAACTG
AAACTTTAATAAATCTTTCACGGATTTGCTCCCGTCGGAGTTAGCACAATCCGCGGCCGGGTTTTAACCCGACAGCAGTGACCTGTTTGAGCGAGAATTACTCGTCTTCCAGTTCGATGTTGATACCCAGCGAACGAATCTCTTTCAACAATACGTTGAAGGATTCTGGCATGCCCGGCTCCATCTGATGGTTGCCGTCCACGATGTTTTTATACATCTTGGTACGACCGTTCACGTCATCAGACTTAACGGTGAGCATTTCCTGCATATAATGGTTCTGAGGG
+
GFGGGGGGGGGGGGGGGGGGGGGGGGGGGGGGGGGGGGGGGGGGGGGGGGGGGGGGGGGGGGGGGGGGGGGGGGGGGGGGGGGGGGGGGGGGGGGGGGGGGGGGGGGGGGGGGGGGGGGGGGGGGGGGGGGGGGGGGGGGGGGGGGGGGFGGGGGGGGFGGGFGGGGGGGGGGGGGFGGGGGFFGFFGFFGFFFFFD?FFFFB;FFFFAFAF?CFFFFFEFFFFFFBFBBBFFFF??FF?<DB<::BFADBFF6?BFFFA49AFFFFF):BAFF>B948926?B
@M03461:520:000000000-LPCRK:1:1101:15551:7019 2:N:0:CAATCAGG+CAGAACTG
CTTTAATAAATCTTTCACGGATTTGCTCCCGTCGGAGTTAGCACAATCCGCTGCCGGGTTTTAACCCGACAGCAGTGACCTGTTTGAGCGAGAATTACTCGTCTTCCAGTTCGATGTTGATACCCAGCGAACGAATCTCTTTCAACAATACGTTGAAGGATTCTGGCATGCCCGGCTCCATCTGATGGTTGCCGTCCACGATGTTTTTATACATCTTGGTACGACCGTTCACGTCATCAGACTTAACGGTGAGCATTTCCTGCATTACGGAACGCTGAGGG
+
FGGGGGGGGGGGGGGGGGGG:FGGGGGGGGGGGGGGGGGGGGGGGGGGGGGGGGGGGGGGGGGGGGGGGGGGGGGGGGGGGGGGGGGGGGGGGGGGGGGGGGGGGGGGGGGGGGGGGGGGGGGGGGGGGGGGGGGGGGGGGGGGGGGGGGGGGGGFGGFGGGGGGGGGGGFDGFGGGGGFGGFAGFFCFF?DFFFFFFEF@FF;FFFFFEEFFFFF?EF<?C?1;BFFBBBFFF:<BB<BFF:BFFF?96(8:B<?FAABDA:7ABF9::BF9BFFB0((,
@M03461:520:000000000-LPCRK:1:1101:21100:7020 2:N:0:CAATCAGG+CAGAACTG
AAACTTTAATAAATCTTTCACGGATTTGCTCCCGTCGGAGTTAGCACAATCCGCTGCCGGGTTTTAACCCGACAGCAGTGACCTGTTTGAGCGAGAATTACTCGTCTTCCAGTTCGATGTTGATACCCAGCGAACGAATCTCTTTCAACAATACGTTGAAGGATTCTGGCATGCCCGGCTCCATCTGATGGTTGCCGTCCACGATGTTTTTATACATCTTGGTACGACCGTTCACGTCATCAGACTTAACGGTGAGCATTTCCTGCACCACGCTTTGCTGAGGG
+
GGGGGGGGGGGGGGGGGGGGGGGGGGGGGGGGGGGGGGGGGGGGGGGGGGGGGGGGGGGGGGGGGGGGGGGGGGGGGGGGGGGGGGGGGGGGGGGGGGGGGGGGGGGGGGGGGGGGGGGGGGGGGGGGGGGGGGGGDGGGGGGGGFGFFCFGGGGGGGCGGGGGGGGGFFGGGGGGFGGGGGFGGFFGFFGFFFFF:@E@FFF>F?FFFFFFEEEFAF9EFFFFFF6@9>F??BA?FFFBBA?F>FFB<BFF?:::BFBFBFF<A(2248?03??:)6<>A<:-
@M03461:520:000000000-LPCRK:1:1101:14003:7027 2:N:0:CAATCAGG+CAGAACTG
AAACTTTAATAAATCTTTCACGGATTTGCTCCCGTCGGAGTTAGCACAATCCGCTGCCGGGCTTTAACCCGACAGCAGTGACCTGTTTGAGCGAGAATTACTCGTCTTCCAGTTCGATGTTGATACCCAGCGAACGAATCTCTTTCAACAATACGTTGAAGGATTCTGGCATGCCCGGCTCCATCTGATGGTTGCCGTCCACGATGTTTTTATACATCTTGGTACGACCGTTCACGTCATCAGACTTAACGTTGAGCATTTCCTGCAATTACGGTTGCTGAGGG
+
GGGGGGGGGGGGGGGGGGGGGGG7FGGGGGGGGGGGGGGGGGGGGGGGGGGGGGGGGGGGGGGGGGGGGGGGGEGGGGGFGGGGGGGGGGGGEEGGGGGGGGGGGGGGGGGGGGFGGGGGGGGGGGGGGGGGGGGGGGGGGGGGGGGFGCFGGGGGGGDFGDFFGGGGGFGGFGGGEGGGGGFFGFFGFFGFFFFFEFFFFFFFFFFFFFFFFFCFFF?EEFFE5?09BB?B::ABB<FBA<><?FF>FFF(4404:B<954ADF:0<<2)-:??:;?A228:?
@M03461:520:000000000-LPCRK:1:1101:15019:7031 2:N:0:CAATCAGG+CAGAACTG
CTTTAATAAATCTTTCACGGATTTGCTCCCGTCGGAGTTAGCACAATCCGCTGCCGGGTTTTAACCCGACAGCAGTGACCTGTTTGAGCGAGAATTACTCGTCTTCCAGTTCGATGTTGATACCCAGCGAACGAATCTCTTTCAACAATACGTTGAAGGATTCTGGCATGCCCGGCTCCATCTGATGGTTGCCGTCCTCGATGTTTTTATACATCTTGGTACGACCGTTCACGTCATCAGACTTAACGGTGAGCATTTCCTGCATGACCTCGGGCTGAGGC
+
FGGGGGGGGGGGGGGGGGGG:FGGGGGGGGGGGGGGGGGGGGGGGGGGGGGGGGGGGGGGEGGGGGGGGGGGGGGGGGGGGGGGGGGGGGGGGDGGGGGGGGGGGGGGGGGGGGGGGGGGGGGGGGGG@EDGEGGGGGGGGGGGGGFGGGGGGGGGGGGGGGGGGGGGGCGGGFGGGGGFGGFCFFF4AFFFFFFFFFFFFFEFFFFFFCEFFFFFFFFFFFF;B@@DB??D:?FFFF)).47A9AFFFF??6:A?A<BF99?FF2<?2<?FF6(420:((
@M03461:520:000000000-LPCRK:1:1101:16358:7033 2:N:0:CAATCAGG+CAGAACTG
CTTTAATAAATCTTTCACGGATTTGCTCCCGTCGGAGTTAGCACAATCCGCTGCCGGGTTTTAACCCGACAGCAGTGACCTGTTTGAGCGAGAATTACTCGTCTTCCAGTTCGATGTTGATACCCAGCGAACGAATCTCTCTCAACAATACGTTGAAGGATTCTGGCATGCCCGGCTCCATCTGATGGTTGCCGTCCACGATGTTTTTATACATCTTGGTACGACCGTTCACGTCATCAGACTTAACGGTGAGCATTTCCTGCAGAGGTGGATGCTGAGGA
+
FGGGGGGGGGGGGGGGGGGGEGGCDFGGGGGGGGGGGGGGGGGGGGGGGGGGGGGGGGGG:FFGGGGGGGGGGGGG?FGGGGGGGGGGGGGGGGGGGGGGGGGGGGGGGGFGGGGGGGGGGGG8EGGGGGGGEEGGGGGGGGGCFG?FGGGGGGGGGGGGGGGGGGGGGGGGGFGGGGGFCFACGFFGFFFFFEFFF>F;=FFFFFFFFFCFFFFFFEFFCE;<@FFFF?FA?BF67::7?>FAA2460:03(43<>BAFFAF?BFF?FBBB>B?A>).3)
@M03461:520:000000000-LPCRK:1:1101:5262:7064 2:N:0:CAATCAGG+CAGAACTG
AAACTTTAATAAATCTTTCACGGATTTGCTCCCGTCGGAGTTAGCACAATCCGCTGCCGGGTTTTAACCCGACAGCAGTGACCTGTTTGAGCGAGAATTACTCGTCTTCCAGTTCGATGTTGATACCCAGCGAACGAATCTCTTTCAACAATACGTTGAAGGATTCTGGCATGCCCGGCTCCATCTGATGGTTGCCGTCCACGATGTTTTTATACATCTTGGTACGACCGTTCACGTCATCAGACTTAACGGTGAGCATTTCCTGCAAAGGCAACTGCTGAGGG
+
GGGGGGGGGGGGGGGGGGGGGGGCFGGFGGGGGGGGGGGGGGGGGGGGGGGGGGGGGGGGGGGGGGGGGGGGGGGGGGGGGGGGGGGGGGGGGDGGGGGGGGGGGGGGGGGGGGGGDGGGGGGGGGGGGGGGDEGGGGGGGGGGGGGGGGGGGGGGGGGGFDFGFFGGGGGGGGGGFGGGGGFGGFFGFFGFFFFFFFFFDFFBFF;AFFFFFEFFFFEEC4=EFFFFFB<<BFFBFB:?DFB<??AAFBFFFB?FF7)6A9<AF??A4?:B(8<?F><?)(14
@M03461:520:000000000-LPCRK:1:1101:14328:7095 2:N:0:CAATCAGG+CAGAACTG
CTTTAATAAATCTTTCACGGATTTGCTCCCGTCGGAGTTAGCACAATCCGCTGCCGGGTTTTAACCCGACAGCAGTGACCTGTTTGAGCGAGAATTACTCGTCTTCCAGTTCGATGTTGATACCCAGCGAACGAATCTCTTTCAACAATACGTTGAAGGATTCTGGCATGCCCGGCTCCATCTGATGGTTGCCGTCCACGATGTTTTTATACATCTTGGTACGACCGTTCACGTCATCAGACTTAACGTTGATCATTTCCTGCATTTAAGTTAGCTGAGGG
+
EFGGGGGGGGGGGGGGGGGG@FGGGGGGGGGGGGGGGGGGGGGGGGGGGGGGGGGGGGGG@GGGGGGGGGDGGGGGGGGGGGGGGGGGGGDGGGGGGGGGGGGGGGGGGGGGG@FGGGGGGGGGGGGGGGGGGGGGGGGGGGFFGCFFGGGGGGGGFGGGGGGGGGGGGGGGGFEDGGDFGGFFGFF>FFFFFFFFF9BF=FDFFFFF4CEEFCCCEE4=??DDFFFF?B?FFF?:?D<<7:?AA>BF(..2))..<ABADA:?2:9))-6<A22<A246(
@M03461:520:000000000-LPCRK:1:1101:4609:7123 2:N:0:CAATCAGG+CAGAACTG
AAACTTTAATAAATCTTTCACGGCTTTGCTCCCGTCGGAGTTAGCACAATCCGCTGCCGGGTTTTAACCCGACAGCAGTGACCTGTTTGAGCGAGAATTACTCGTCTTCCAGTTCGATGATGATACCCAGCGAACGAATCTCTTTCAACAATACGTTGAAGGATTCTGGCATGCCCGGCTCCATCTGATGGTTGCCGTCCACGATGTTTTTATACATCTTGGTACGACCGTTCACGTCATCAGACTTAACGGTGAGCATTTCCTGCAGCTTAGTTCGCTGAGGG
+
GGGGGGGGGGFGGGGGGGGGGGG+@FGGGGGGGGGGGGGGGGGGGGGGGGGGGGGGGGGGGGGEGGGGGGGGGGGGGGGGFGGGGGGGGGGGGGGEGGGGGGGGGGGGGGGGGGGGGGGGGGGGCGEFGGGGGGGGGGGGGGGGGGGGGGCFGGGGGGGGGGGGGFGGGGGGGGGGEGGGGGFGGFF>FFGFFEDFFFFFFFFFFFFFFFFFFFFFFFFFFAA?EFFFBBFFFFF?FF?FF<?<DFFBBF<;FFBFFFFDB<BB>?<>?FFAFFBA?9??6048
@M03461:520:000000000-LPCRK:1:1101:21370:7124 2:N:0:CAATCAGG+CAGAACTG
AAACTTTAATAAATCTTTCACGGATTTGCTCCCGTCGGAGTTAGCACAATCCGCTGCCGGGTTTTAACCCGACAGCAGTGACCTGTTTGAGCGAGAATTACTCGTCTTCCAGTTCGATGTTGATACCCAGCGAACGAATCTCTTTCAACAATACGTTGAAGGATTCTGGCATGCCCGGCTCCATCTGATGGTTGCCGTCCACGATGTTTTTATACATCTTGGTACGACCGTTCACGTCATCAGACTTAACGGTGAGCATTTCCTGCAACGGTATAGGCTGAGGA
+
GFFFGGGGGGGFFGGGGGGGGGEFFDGGGGGGGGGGGEGGGGGGGGGGGGGGGGGGGGGGGFGGFGGGFGG@FCGGGGFFGGGGGGDFGGGGGGGGGGGGFGGGGGGGGGGGGGGGFGGGGGGGFGGGGGGGGGGGCEGGGGGGGGGGGGGGGGGGGGFFGGGGGGGGGGGGGGGF>EDDGGFGGFFFFFGFFDDFFFF@>EB>FFFFFFFAEFEAAAEFCFEEFFD969??:?FBFFFFA<B<).:<:966:(8?BB<BFFFFFFFAF(7-8?FA2052.68)
@M03461:520:000000000-LPCRK:1:1101:3757:7126 2:N:0:CAATCAGG+CAGAACTG
CTTTAATAAATCTTTCACGGATTTGCTCCCGTCGGAGTTAGCACAATCCGCTGCCGGGTTTTAACCCGACAGCAGTGAACTGTTTGAGCGAGAATTACTCGTCTTCCAGTTCGATGTTGATACCCAGCGAACGAATCTCTTTCAACAATACGTTGAAGGATTCTGGCATGCCCGGCTCCATCTGATGGTTGCCGTCCACGATGTTTTTATACATCTTGGTACGACCGTTAACGTCATCAGACTTAACGGTGAGCATTTCCTTAATCCAGACTAGCTGAGGG
+
EFGGGGGGGGEGGGGGGGGGGGG<FFGGGGGGGGGGGG<FGGGGGGGGGGGGGGGGGGGDC7FGFFEBF+@@=BFGEF,?CFGF<EGFEC@EGEAFFFEEGFGF7E<<EFFCEE=FFGGFDGGGGCFD@EG@>EEFE:DBEEFDFFFEDA?DFD:ECG6@6D6,@C7:EFGGFDDCCGC>8CCCBCB*9=?DADDF>2*05//=+AF)5?3<A6:?3?FFF<23666;0-(.(.18?FA),4:<:64<93102(-5)-:.))).6<A73<6)),(...40:
@M03461:520:000000000-LPCRK:1:1101:4967:7130 2:N:0:CAATCAGG+CAGAACTG
AAACTTTAATAAATCTTTCACGGATTTGCTCCCGTCGGAGTTAGCACAATCCGCTGCCGGGTTTTAACCCGACAGCAGTGACCTGTTTGAGCGAGAATTACTCGTCTTCCAGTTCGATGTTGATACCCAGCGAACGAATCTCTTTCAACAATACGTTGAAGGATTCTGGCATGCCCGGCTCCATCTGATGGTTGCCGTCCACGATGTTTTTATACATCTTGGTACGACCGTTCACGTCATCAGACTTAACGGTGAGCATTTCCTGCATAGGGAAGTGCTGAGGT
+
GGGGGGGGGGGGGGGGGGGGGGG@FGGGGGGGGGGGGGGGGGGGGGGGGGGGGGGGGGGGGGGGGGGGGGGGGGGGGGGGGGGGGGGGGGGGGGGGGGGGGGGGGGGGGGGGGGGGGGGGGGGGGGGGGGGGGGGGGGGEGFGGGGGGGGGGGGGGGGGGGGGGGGGGGGGGGG?EFGGGGGFGGFFGFFFFFFFFEFFFFFFFFFFFFFFFECEF;:??CFECEFFBBFFFFFFFFFFFFFFFFFFDFFFFF6???D?FFD>>>F<FFAF0?BFF294<4:B(
@M03461:520:000000000-LPCRK:1:1101:16310:7154 2:N:0:CAATCAGG+CAGAACTG
CTTTAATAAATCTTTCACGGATTTGCTCCCGTCGGAGTTAGCACAATCCGCTGCCGGGTTTTAACCCGACAGCAGTGACCTGTTTGAGCGAGAATTACTCGTCTTCCAGTTCGATGTTGATACCCAGCGAACGAATCTCTTTCAACAATACGTTGAAGGATTCTGGCATGCCCGGCTCCATCTGATGGTTGCCGTCCACGATGTTTTTATACATCTTGGTACGACCGTTCACGTCATCAGACTTAACGGTGAGCATTTCCTGCATGCTGGTGAGCTGAGGA
+
FGGGGGGGGGGGGGGGGGGG@EGFCGGGGGGGGGGGGGGGGGGGGGGGGGGGGGGGGGGG@FGGGGGGGGGGGGGGGGGGGGGGGGGGGGGGGGGGGGGGGGGGGGGGGGGGGGGGGGGGGGGEFGGGGGGGGGGGGGGGGGGGGGGGGGGGGGGGGGGFFGGGGGGGGFGGGFGGGGGFGGFFGFFGFFFFFDFF>FEBBFFFFFFFFCFFFFFFFFAAEF;@FFFFFFFFFFFFFFFFFFFF9>AF>F:<FFFFFFFABFFBAFFFF>B?<BFA??:?)
@M03461:520:000000000-LPCRK:1:1101:4892:7161 2:N:0:CAATCAGG+CAGAACTG
AAACTTTAATAAATCTTTCACGGATTTGCTCCCGTCGGAGTTAGCACAATCCGCTGCCGGGTTTTAACCCGACAGCAGTGACCTGTTTGAGCGAGAATTACTCGTCTTCCAGTTCGATGTTGATACCCAGCGAACGAATCTCTTTCAACAATACGTTGAAGGATTCTGGCATGCCCGGCTCCATCTGATGGTTGCCGTCCACGATGTTTTTATACATCTTGTTACGACCGTTCACGTCATCAGACTTAACGGTGAGCATTTCCTGCACGTGGATACGCTGAGGC
+
GGGGGGGGGGGGGGGGGGGFGGG>FGGGGGGGGGGGGGGGGGGGGGGGGGGGGGGGGGGGGGGGGGGGGGG@FGGGFGFFFGGGGGGGCGGGGGGEGGGGGGGGGGGGGGGGGGGGGGGGGGGGGGGGGGGGGGGGGGGGGGGFGGGGGGGGGGGGGGFGGGDFGGGGGDFG6FGFDGGCGGFFGFCCCCFFFDDFFFFFFFF=F@A=+8FFC<C=CF?7<+7<CD<FBF;BFBA:??FBAFF>0><<AA<6<1:6?)3<>BA<A>732?<?:>DF002<>021
@M03461:520:000000000-LPCRK:1:1101:22740:7185 2:N:0:CAATCAGG+CAGAACTG
AAACTTTAATAAATCTTTCACGGATTTGCTCCCGTCGGAGTTAGCACAATCCGCTGCCGGGTTTTAACCCGACAGCAGTGACCTTTTTGAGCGAGAATTACTCGTCTTCCAGTTCGATGTTGATACCCAGCGAACGAATCTCTTTCAACAATACGTTGAAGGATTCTGGCATGCCCGGCTCCATCTGATGGTTGCCGTCCACGATGTTTTTATACATCTTGGTACGACCGTTCACGTCATCAGACTTAACGGTGAGCATTTCCTGCATCCTGTGATGCTGAGGT
+
G;===<FFGGGGFFGGGGGGGGG@@FGGGGGGGGGGGGGGGGGGGGGGGGGGGGGGGGGGGGGGGGGGGGGGGGGGGGGGGGGGGGGGGGGGGGGGGGGGGGGGGGGGGGGGGGGGFGGGGGGGGGGGGGGGGGGGGGGGGFGGGGGGGGGGGGGGGGGGGFFGGGGGGFGGGGGGDGGGGGFGGFFGFFGFFFFFDFFFFFFBFFFFCFFFF?EFFFFFFFFFEDFFF@FFBFB?FFFFFF??BFF<BF?>B?FFFFFDFFF25>?A<>FFFDFB>FFF2::(
@M03461:520:000000000-LPCRK:1:1101:25889:7199 2:N:0:CAATCAGG+CAGAACTG
AAACTTTAATAAATCTTTCACGGATTTGCTCCCGTCGGAGTTAGCACAATCCGCTGCCGGGTTTTAACCCGACAGCAGTGACCTGTTTGAGCGAGAATTACTCGTCTTCCAGTTCGATGTTGATACCCAGCGAACGAATCTCTTTCAACAATACGTTGAAGGATTCTGGCATGCCCGGCTCCATCTGATGGTTGCCGTCCACGATGTTTTTATACATCTTGGTACGACCGTTCACGTCATCAGACTTAACGGTGAGCATTTCCTGCAAGTAGGCTAGCTGAGGG
+
GGGGGGGGGGGGGGGGGGGGGGG7FFGGGGGGGGGGGGGGGGGGGGGGGGGGGGGGGGGGDGGGGGGGGGGGGGGGGGGGGGGGGGGFGGGGGGGGGGGGGGGGGGGGGGGGGFGGFGFGGGGFGGGGGFEECGGGGGGDGGGGGGGGGGFGGGGGGGGGGGF69CGGFFFDGGFGFGGGGGFGGFFGFFFFFFFFFFE@9;?(:=5CAFA5ECF767;?EAEEC;?079@?B(::B:((.)47539>466(40((5<<AAA<46:2<-.)6)22564--,.8(
@M03461:520:000000000-LPCRK:1:1101:23143:7207 2:N:0:CAATCAGG+CAGAACTG
AAACTTTAATAAATCTTTCACGGATTTGCTCCCGTCGGAGTTAGCACAATCCGCTGCCGGGTTTTAACCCGACAGCAGTGACCTGTTTGAGCGAGAATTACTCGTCTTCCAGTTCGATGTTGATACCCAGCGAACGAATCTCTTTCAACAATACGTTGAATGATTCTGGCATGCCCGGCTCCATCTGATGGTTGCCGTCCACGATGTTTTTATACATCTTGGTACGACCGTTCACGTCATCAGACTTAACGGTGAGCATTTCCTGCAATCTCGGCCGCTGAGGCC
+
GG;===CFFFFGGGGGGGGGGGGGGGGFGGGGGGGGGGGGGGGGGGGGGGGGGGGGGGGGGGGGGGGGGGGGGGGGGGGGGGGGGGGGGGGGGGGGGGGGGGGGGGGGGGGGGGGGGGGGGBCGGGFGGGGGGGGGEGGGFGGGGGGGGGGGGGGFGFGGGGGGGGGGGGGGGGGGDEGGGGGFGGFFDF6FFFFFFFFFFFFFFFFFFFFFFFFEFFFFFFFFFD?B@BFFF?F??FF:22328>B<BFF>:02.42<BDAFBAB7>2,)6:<<?BF9>;::?2
@M03461:520:000000000-LPCRK:1:1101:9941:7231 2:N:0:CAATCAGG+CAGAACTG
AAACTTTAATAAATCTTTCACGGATTTGCTCCCGTCGGAGTTAGCACAATCCGCTGCCGGGTTTTAACCCGACAGCAGTGACCTGTTTGAGCGAGAATTACTCGTCTTCCAGTTCGATGTTGATACCCAGCGAACGAATCTCTTTCAACAATACGTTGAAGGATTCTGGCATGCCCGGCTCCATCTGATGGTTGCCGTCCACGATGTTTTTATACATCTTGGTACGACCGTTCACGTCATCAGACTTAACGGTGAGCATTTCCTGCAGGATGGAACGCTGAGGG
+
GGGGGGGGGGGGGGGGGGGGFGF:FFGGGGGFGGGGGGGGGGGGGGGGGGGGGGGGGGGGGGGCGGGGGGGGGGGGGGGFGGGGGGGGGGFGGGGGDFGGGGGGGGFGGGGGFGGGGGGGGGGGFFFGGGGGGGGGGGGGGGGGGGGGGGGGGGGGGGGGGGFGGGGGEGCF6AFG>5CCGGFGGFFCFFGFFFFFFFF@DF>=FFFFFFFFECEF=A?E36<ECD<BFFFFFFB?B???4)))4?AAAB:BF:<2:>DF9A>FFFFF((8?1???:<:B02:?
@M03461:520:000000000-LPCRK:1:1101:17817:7234 2:N:0:CAATCAGG+CAGAACTG
AAACTTTAATAAATCTTTCACGGATTTGCTCCCGTCGGAGTTAGCACAATCCGCTGCCGGGTTTTAACCCGACAGCAGTGACCTGTTTGAGCGAGAATTACTCGTCTTCCAGTTCGATGTTGATACCCAGCGAACGAATCTCTTTCAACAATACGTTGAAGGATTCTGGCATGCCCGGCTCCATCTGATGGTTGCCGTCCACGATGTTTTTATACATCTTGGTACGACCGTTCACGTCATCAGACTTAACGGTGAGCATTTCCTGCATCACACAATGCTGAGGA
+
GGGGGGGGGGFGGGGGGGGGGGGGGGGGGGGGGGGGGGGGGGGGGGGGGGGGGGGGGGGGGGGGGGGGGGGGGGGGGGGGGGGGGGGGGGGGGGGGGFGGGGGGGGGGGGGGGGGGGGGGGGGGGGGGGGGGGGGGGCGGGGGGGGGGGGFGGGGGGGGGFGFFGGGGGGGGGGFGFEDDDG4FGFCCFF>FFFFFBFFFFFEFFFFF6AFFFFF=FFFFF=EEF<FFFBFB?F9?B?02<2288?BA>AB>B?:??2.<><B9983>F5<>?B62>FFF)3:,
@M03461:520:000000000-LPCRK:1:1101:9120:7238 2:N:0:CAATCAGG+CAGAACTG
AAACTTTAATAAATCTTTCACGGATTTGCTCCCGACGGAGTTAGCACAATCCGCTGCCGGGTTTTAACCCGACAGCAGTGACCTGTTTGAGCGAGAATTACTCGTCTTCCAGTTCGATGTTGATACCCAGCGAACGAATCTCTTTCAACAATACGTTGAAGGATTCTGGCATGCCCGGCTCCATCTGATGGTTGCCGTCCACGATGTTTTTATACATCTTGGTACGACCGTTCACGTCATCAGACTTAACGGTGAGCATTTCCTGCACCAAACATAGCTGAGGG
+
FGGGGGGGGGGGGGGGGGGGGGGEGGGDGGGGGG7FGGGGGGGGGGGGGGGGGGGGGGGGGGGCFGGGGGGGGGGGFGGGGGGGGGGGGGFGGGGGGGGGGGGGGGGGGGGGGGGGGCCGGGGGGGGGGGGGGGGGGGGGGGGGGGGGGGGFGGFGGG6EGGGGGGFFFFGDFGFGFGGGGGFGGFFFFFGFFBDFFFFFFFF@F@FFFFFFFECF=FEF36=ECF@FF>F?13A<BB0?AA2?BF<D<AF0<6:6:ABAD44>AF????08:(54>FFA<?:(
@M03461:520:000000000-LPCRK:1:1101:21764:7239 2:N:0:CAATCAGG+CAGAACTG
AAACTTTAATAAATCTTTCACGGATTTGCTCCCGTCGGAGTTAGCACAATCCGCTGCCGGGTTTTAACCCGACAGCAGTGACCTGTTTGAGCGAGAATTACTCGTCTTCCAGTTCGATGTTGATACCCAGCGAACGAATCTCTTTCAACAATACGTTGAAGGATTCTGGCATGCCCGGCTCCATCTGATGGTTGCCGTCCACGATGTTTTTATACATCTTGGTACGACCGTTCACGTCATCAGACTTAACGGTGAGCATTTCCTGCAACGGAGGGCGCTGAGGA
+
G;==CCFGGGGGGGGGGGGGGGG@BFGGGGGGGGGGGGGGGGGGGGGGGGGGGGGGGGGGGGGDGGGGGGGGGGGGGGGGGGGGGGGGGGFGGGGGGGGGGGGGGGGGGGGGGGGGGGGGGGGGGGGGGGGGGGGGGGGGGGGGGGGGGGGGFGGGGGG7EGFGGGGGGGGGGGGGFGGGGGFGGFFGFFFFFDFFFFF@DFA>FFFF6AFFFEFF==??CAE?E??>@B@?:?BFF<0<DABF:2<><AB>FFFFFFFA>BBFFFFFF>6:9F9<BF0(4:0)
@M03461:520:000000000-LPCRK:1:1101:4682:7251 2:N:0:CAATCAGG+CAGAACTG
AAACTTTAATAAATCTTTCACGGATTTGCTCCCGTCGGAGTTAGCACAATCCGCTGCCGGGTTTTAACCCGACAGCAGTGACCTGTTTGAGCGAGAATTACTCGTCTTCCAGTTCGATGTTGATACCCAGCGAACGAATCTCTTTCAACAATACGTTGAAGGATTCTGGCATGCCCGGCTCCATCTGATGGTTGCCGTCCACGATGTTTTTATACATCTTGGTACGACCGTTCACGTCATCAGACTTAACGGTGAGCATTTCCTGCAAAAGCAATTGCTGAGGG
+
GGGGGGGGGGGGGGGGGGGGGGG7FGGDGGGGGGGGGGGGGGGGGGGGGGGGGGGGGGGGGGGGGGGGGGGGGGGGGGGGGGGGGGGGGGGGGGGGGGGGGGGGGGGGGGGGGGGGFGGGGGGGGGGGGGGGGGGGGGGGGGGGGGGGGGGGGGGGGGGGGGGGGGGGFGGGGGGGFGGGGGFGGFFGFFGFFFFFFFF@FFFFFFFFFFFFFFFFFFFFFFEEF<DFF9@???F?B:016657:>AB4AFFF??FF<<DABB<AF75<((4,8>A?B<A<:B?
@M03461:520:000000000-LPCRK:1:1101:14564:7262 2:N:0:CAATCAGG+CAGAACTG
CTTTAATAAATCTTTCACGGATTTGCTCCCGTCGGAGTTAGCACAATCCGCTGCCGGGTTTTAACCCGACAGCAGTGACCTGTTTGAGCGAGAATTACTCGTCTTCCAGTTCGATGTTGATACCCAGCGAACGAATCTCTTTCAACAATACGTTGAAGGATTCTGGCATGCCCGGCTCCATCTGATGGTTGCCGTCCACGATGTTTTTATACATCTTGGTACGACCGTTCACGTCATCAGACTTAACGGTGAGCATTTCCTGCAGATTTGCATGCTGAGTG
+
FGGGGGGGGGGGGGGGGGGGCGGGGGGGGGGGGGGGGGGGGGGGGGGGGGGGGGGGGGGGGGGGGGGGGGGGGGGGFGGGGGGGGGGGGGDGGGGGGGGGGGGGGGGGGFFGGGGGGGGGGGFFGGGGGGGGGGGGGGGGGGGGGGGGGGGGGGGGGGGGGFFGGGGGGGGGGFGGGGGFGGFFGFFGFFFFFEFDF@FFFFFFFFFFFEEFFFFFFFFFFFFDFF9<BFFFBFFFB2282:B<<2<?0<2:?:AFFFFAFDB:B<,::ADA>BFFFAB-5
@M03461:520:000000000-LPCRK:1:1101:13866:7269 2:N:0:CAATCAGG+CAGAACTG
AAACTTTAATAAATCTTTCACGGATTTGCTCCCGTCGGAGTTAGCACAATCCGCTGCCGGGTTTTAACCCGACAGCAGTGACCTGTTTGAGCGAGAATTACTCGTCTTCCAGTTCGATGTTGATACCCAGCGAACGAGTCTCTTTCAACAATACGTTGAAGGATTCTGGCATGCCCGGCTCCATCTGATGGTTGCCGTCCACGATGTTTTTATACATCTTGGTACGACCGTTCACGTCATCAGACTTAACGGTGAGCATTTCCTGCAATAGTACATGCATAGGG
+
GGGGGGGGGGGGGGGGDGGGGGG@FGGGGGGGGGGGGGGGGGGGGGGGGGGGGGGGGGGGGGGGGGGGGGGGGGGGGGGGGGGGGGGGGGGGGGGGGGGGGGGGGGGGGGGGGGGGGGGGGGGGGGEFGGGDGGGGD6E?FFGGGGFGGGGGGGGGGGFFGGGCEGGGGGGGGFGFFDGGGGFGGF9FFFFFFFFFA@D@DEEBF@FFFFFF?5CFF=CEE*;EC<8969@F7:>:7(((-64<?>A)491;64<(2).4<:9A2(,4<)6694)6))))).)8
@M03461:520:000000000-LPCRK:1:1101:10113:7290 2:N:0:CAATCAGG+CAGAACTG
AAACTTTAATAAATCTTTCACGGATTTGCTCCCGTCGGAGTTAGCACAATCCGCTGCCGGGTTTTAACCCGACAGCAGTGACCTGTTTGAGCGAGAATTACTCGTCTTCCAGTTCGATGTTGATACCCAGCGAACGAATCTCTTTCAACAATACGTTGAAGGATTCTGGCATGCCCGGCTCCATCTGATGGTTGCCGTCCACGATGTTTTTATACATCTTGGTACGACCGTTCACGTCATCAGACTTAACGGTGAGCATTTCCTGCAGTTGAGAACGCTGAGGA
+
GGGGGGGGGGFGGGGGGGGGGGGCFGFFFGGGGGGGGGGGGGGGGFGGGGGGGGGGGGGGGGGGGGGGGFG>FGGFGGG,EFGFGGGGGGGGGGGG7EFGGGGGGGGGGGGGFFGGGGGGFCFFCFFFDDGE@GGGGDGGGGGGGGGFGGGGGGGGGGFFGCFFGGGG7FFGGGGFD>DCDGFFGFFCFFFFFFDFFFFFFFB28=FFFFFF?C?7:AEFFA@;EF(.2:??B:<?B:(8>D2)8:4ABFB;B?F:02<<<4<9:???AAFF>143>F??BF?)
@M03461:520:000000000-LPCRK:1:1101:19272:7296 2:N:0:CAATCAGG+CAGAACTG
AAACTTTAATAAATCTTTCACGGATTTGCTCCCGTCGGAGTTAGCACAATCCGCTGCCGGGTTTTAACCCGACAGCAGTGACCTGTTTGAGCGAGAATTACTCGTCTTCCAGTTCGATGTTGATACCCAGCGAACGAATCTCTTTCAACAATACGTTGAAGGATTCTGGCATGCCCGGCTCCATCTGATGGTTGCCGTCCACGATGTTTTTATACATCTTGGTACGACCGTTCACGTCATCAGACTTAACGGTTAGCATTTCCTGCATGCAAATCAGCTGAGGA
+
GGGGGGGGGGGGGGGGGGGGGGGFGGEFGGGGGGGGGGGGGGGGGGGGGGGGGGGGGGGGGGGEGGGGGGGGGGGGGGGGGGGGGGGGGGGGGGGGGGGGGGGGGGGGGGGGGGGGGGGGGGGGGGFGGGGGGGGGGGGGGGGGGGGGGGGGGGGGGGGGGGGGGGGG<EGFCGGGEGGCCGAGGFFGFFGFF4BFFFFFFFEFFFFFFFFFFEFFFFEFFAAEFFDB>BFFB?F(,,44>>??B:AF4<<;F((4:><AA9<ABB:<<>>>><?<7>90)46.
@M03461:520:000000000-LPCRK:1:1101:23610:7298 2:N:0:CAATCAGG+CAGAACTG
AAACTTTAATAAATCTTTCACGGATTTGCTCCCGTCGGAGTTAGCACAATCCGCTGCCGGGTTTTAACCCGACAGCAGTGACCTGTTTGAGCGAGAATTACTCGTCTTCCAGTTCGATGTTGATACCCAGCGAACGAATCTCTTTCAACAATACGTTGAAGGATTCTGGCATGCCCGGCTCCATCTGATGGTTGCCGTCCACGATGTTTTTATACATCTTGGTACGACCGTTCACGTCATCAGACTTAACGGTGAGCATTTCCTGCAAACCTCAATGCTGAGGA
+
G;CCCFGGGGGGGGGGGGGGGGGECGGGGGGGGGGGGGGGGGGGGGGGGGGGGGGGGGGGGGGGGGGGGGGGGGGGGGGFGGGGGGGGGGGGGGGGGGGGGGGGGGGGGGGGGGGGFGGGGGGGGGGGGGGGGGGGGGGGGGGGGGGGGFGGGGGGGGGDGGGGGGGGFGGGGGGGFEDGDGFGGFFGFFGFFEDFFFFFFEE@FFFFFFFFFFFF7:CEFFFFFFFFFFFF?7A?<1(7424):2<B<DF;<(2(8AFFFFFDFF?A)46:::BA)(66<6?)
@M03461:520:000000000-LPCRK:1:1101:7657:7315 2:N:0:CAATCAGG+CAGAACTG
AAACTTTAATAAATCTTTCACGGATTTGCTCCCGTCGGAGTTAGCACAATCCGCTGCCGGGTTTTAACCCGACAGCAGTGACCTGTTTGAGCGAGAATTACTCGTCTTCCAGTTCGATGTTGATACCCAGCGAACGAATCTCTTTCAACAATACGTTGAAGGATTCTGGCATGCCCGGCTCCATCTGATGGTTGCCGTCCACGATGTTTTTATACATCTTGGTACGACCGTTCACGTCATCAGACTTAACGGTGAGCATTTCCTGCAAAAGGGCATGCTGAGGG
+
GGGGGGGGGGGGGGGGGGGGGGGGGGGGGGGGGGGGGGGGGGGGGGGGGGGGGGGGGGGGGGGGGGGGGGGGGGGGGGGGGGGGGGGGGGGGGGGGGGGGGGGGGGGGGGGGGGGGGGGGGGGGGGEGGGGGGGGGGGGGGGGGGGGGGGGGGGGGGGGGGGGGGGGGGGGGGGGGFGGGGGFGGFFGFFGFFFFFFFFFDFFFF@FFFFFFE?EFFFFEEFE?EFDF9@FFFFFF:???FFFFFFBFFFFFFFF<?<?AAFFA<:1AA?B:?F:?F?)4<BFF
@M03461:520:000000000-LPCRK:1:1101:14099:7326 2:N:0:CAATCAGG+CAGAACTG
CTTTAATAAATCTTTCACGGATTTGCTCCCGTCGGAGTTAGCACAATCCGCTGCCGGGTTTTAACCCGACAGCAGTGACCTGTTTGAGCGAGAATTACTCGTCTTCCAGTTCGATGTTGATACCCAGCGAACGAATCTCTTTCAACAATACGTTGAAGGATTCTGGCATGCCCGGCTCCATCTGATGGTTGCCGTCCACGATGTTTTTATACATCTTGGTACGACCGTTCACGTCATCAGACTTAACGGTGAGCATTTCCTGCATTAAGGGAAGCTGAGGT
+
FGGGGGGFGGGGGGGGGGGG@FGGGGGGGGGGGGGGGGGGGGGGGGGGGGGGGGGGGGGGGGFGGGGEGGCGGGGGGGGGGGGGGGGGGGDGGGGGGGGGGGGGGGGGGGGGGGGGFGGDFGGGGGGGGGGGGGGGGGGGGGGGGF9BGGGGFGGDGGGGGGGGACFGGGGGGFDDGGGFGGFCGFF>FFFDFE@BBFFFFFFFFAFFFFCCAFFEFF4=EFDFB>B@FFFD1:?FBB>?2?>FAAA?6:60:BFFFADFFF?:BF>ABF?:?BF>?<<(,
@M03461:520:000000000-LPCRK:1:1101:12674:7331 2:N:0:CAATCAGG+CAGAACTG
AAACTTTAATAAATCTTTCACGGATTTGCTCCCGTCGGAGTTAGCACAATCCGCTGCCGGGTTTTAACCCGACAGCAGTGACCTGTTTGAGCGAGAATTACTCGTCTTCCAGTTCGATGTTGATACCCAGCGAACGAATCTCTTTCAACAATACGTTGAAGGATTCTGGCATGCCCGGCTCCATCTGATGGTTGCCGTCCACGATGTTTTTATACATCTTGGTACGACCGTTCACGTCATCAGACTTAACGGTGAGCATTTCCTGCAGAGTAAAGAGCTGAGGC
+
GGGGGGGGGGGGGGGGGGGGGGGBFGGGGGGGGGGGGGGGGGGGGGGGGGGGGGGGGGGGGGGGGGGGGGGGGGGGGGGGGGGGGGGGGGGGGGGGGGGGGGGGGGGGGGGGGGGGGGGGGGGGGGGGGGGGGGGGGGGGGGGGGGFFGGEFFGGGGGGGGFFGGGGGGGGGGGGGFGGGGGFGGFFGFFGFFBFFE@EFFEB@FFFFFFFFEFFFFFFFF=ACEF;>BBFBFFF6??FFF<BF?F4>ABBFF:B:>FFFFFABF?:0:?A<44<2?BF(,41(
@M03461:520:000000000-LPCRK:1:1101:20392:7344 2:N:0:CAATCAGG+CAGAACTG
AAACTTTAATAAATCTTTCACGGATTTGCTCCCGTCGGAGTTAGCACAATCCGCTGCCGGGTTTTAACCCGACAGCAGTGACCTGTTTGAGCGAGAATTACTCGTCTTCCAGTTCGATGTTGATACCCAGCGAACGAATCTCTTTCAACAATACGTTGAAGGATTCTGGCATGCCCGGCTCCATCTGATGGTTGCCGTCCACGATGTTTTTATACATCTTGGTACGACCGTTCACGTCATCAGACTTAACGGTGAGCATTTCCTGCAGGTAACGGTGCTGAGGC
+
GGGGGGGGGGGGGGGGGGGGGGGDGGGGGGGGGGGGGGGGGGGGGGGGGGGGGGGGGGGGGGGGGGGGGGGGGGGGGGGGGGGGGGGGGGGGGGGGGGGGGGGGGGGGGGGGGGGGGGGGGGFFGGGGGGGGGGGGGGGGGFGGGGGGGGGGGGGGGGGGGFGGGGGGFFFGGGGGFGGGGGFGGFFGFFGFFFFFFFFB9@>BFFFFAFFFFFFFAFFEFFF?EF<@FFFFFF<(4?B?AF<<>DA)5A?>BB6:?BDFFFFFF>(52?4),((4(4<9<?1(
@M03461:520:000000000-LPCRK:1:1101:15671:7357 2:N:0:CAATCAGG+CAGAACTG
CTTTAATAAATCTTTCACGGATTTGCTCCCGTCGGAGTTAGCACAATCCGCTGCCGGGTTTTAACCCGACAGCAGTGACCTGTTTGAGCGAGAATTACTCGTCTTCCAGTTCGATGTTGATACCCAGCGAACGAATCTCTTTCAACAATACGTTGAAGGATTCTGGCATGCCCGGCTCCATCTGATGGTTGCCGTCCACGATGTTTTTATACATCTTGGTACGACCGTTCACGTCATCAGACTTAACGGTGAGCATTTCCTGCAATACTTCCAGCTGAGGT
+
FGGGGGGGGGGGGGGGGGGG:FGGGGGGGGGGGGGGGGGGGGGGGGGGGGGGGGGGGGGGEGGGGGGGGGGGGGGGGGGGGGGGGGGGGGGGGGGGGGGGGGGGGGGGGGGGGGGGGGGGGGGGGGGGGGGGDGGGGGGGGGGGGGGGGGGGGGGGFE?CFGGGGAFGGGGGGFGGGGGFGGFFGFFGFFFFFFFFFFFFFFFFFFFFFF?EFAFFEFFFFFF?BFFFFF7A??B?FF>?F?06A4<61308?F7?BAFF):>?BA)8AAAAA)3::),(.
@M03461:520:000000000-LPCRK:1:1101:5496:7357 2:N:0:CAATCAGG+CAGAACTG
AAACTTTAATAAATCTTTCACGGATTTGCTCCCGTCGGAGTTAGCACAATCCGCTGCCGGGTTTTAACCCGACAGCAGTGACCTGTTTGAGCGAGAATTACTCGTCTTCCAGTTCGATGTTGATACCCAGCGAACGAATCTCTTTCAACAATACGTTGAAGGATTCTGGCATGCCCGGCTCCATCTGATGGTCGCCGTCCACGATGTTTTTATACATCTTGGTACGACCGTTCACGTCATCAGACTTAACGGTGAGCATTTCCTGCAACATTTATAGCTGAGGT
+
GGGGGGGGGGGGGGGGGGGGGGG+FFGCGGGGGGGGGGGGGGGGGGGGGGGGGGGGGGGGGGGGGGGGGGGGGGGGGGGGGGGGGEGGGGGGGGGGGGGGGGGGGGGGGGGGGGGGFGGGGGGGGGGGGGGGGGGGGGGGGGGGGGGGCGGGGGGGGGGGFGGGGGGGGFGGGGGGFGGGGGFGGFFGFF>FFFFFFFFFFFFFFFAFFFFFEFFFFFFFFFEFFFF>@>???BA:23:?FAF???2<6A:9??03(5?46<9).(14:3399AD>BA2<7<F2
@M03461:520:000000000-LPCRK:1:1101:9552:7359 2:N:0:CAATCAGG+CAGAACTG
AAACTTTAATAAATCTTTCACGGATTTGCTCCCGTCGGAGTTAGCACAATCCGCTGCCGGGTTTTAACCCGACAGCAGTGACCTGTTTGAGCGAGAATTACTCGTCTTCCAGTTCGATGTTGATACCCAGCGAACGAATCTCTTTCAACAATACGTTGAAGGATTCTGGCATGCCCGGCTCCATCTGATGGTTGCCGTCCACGATGTTTTTATACATCTTGGTACGACCGTTCACGTCATCAGACTTAACGGTGAGCATTTCCTGCATATGTTCCTGCTGAGGG
+
CFGGGGGGGGGGGGGGGGGGGGGGGGGFGGGGGGGGGGGGGGGGGGGGGGGGGGGGGGGGGGGGGGGGGGGGGGGGDGGGGGGGGGGGGGGGGGGGGGGGGGGGGGGGGGGGGGGGGGGGGGGGGGGGGGGGGGGGEGGGGGGGGGGGGGGGGGGGGGGCFGGGGGGGGGGGFGGGFGGGGGFFGFFGFFGFFFFFEFD@FFF>??FFFFFAECEFFFFFEFFEEFDFFFDFFFFFFFFFF<D<?:ADDFF9?<<??<>FA2494?B<:AAF<ABF4:?448((
@M03461:520:000000000-LPCRK:1:1101:11909:7363 2:N:0:CAATCAGG+CAGAACTG
AAACTTTAATAAATCTTTCACGGATTTGCTCCCGTCGGAGTTAGCGCAATCCGCTGCCGGGTTTTAACCCGACAGCAGTGACCTGTTTGAGCGAGAATTACTCGTCTTCCAGTTCGATGTTGATACCCAGCGAACGAATCTCTTTCAACAATACGTTGAAGGATTCTGGCATGCCCGGCTCCATCTGATGGTTGCCGTCCACGATGTTTTTATACATCTTGGTACGACCGTTCACGTCATCAGACTTAACGGTGAGCATTTCCTGCACTAACAGACGCTGAGGC
+
GGGGGGGGGGGGGGGGGGGGGGG@FGGGGGGGGGGGGGGGGGGGGGGGGGGGGGGGGGGGGGGGGGGGGGGGGGGGGGGGGGGGGGGGGGGGGGGGGGGGGGGGGGGGGGGGGGGGFGGGGGGGGGGGGGGGGGGGGGGGGGGGGGGGGFGGGGGGGG?FGGEGGGGGGGGGGGGGFGGGDGFGGFFCFFGFFBDF:@EFF<D>FFFFFFFFF?EFFFE564=EFFFFF>BFFFFFFFB1<)3?2499<AB9B:BFF2<24<>A2:1:BDFFFD<?F6?403(,
@M03461:520:000000000-LPCRK:1:1101:3280:7375 2:N:0:CAATCAGG+CAGAACTG
CTTTAATAAATCTTTCACGGATTTGCTCCCGTCGGAGTTAGCACAATCCGCTGCCGGGTTTTAACCCGACAGCAGTGAACTGTTTGAGCGAGAATTACTCGTCTTCCAGTTCGATGTTGATACCCAGCGAACGAATCTCTTTCAACAATACGTTGAAGGATTCTGGCATGCCCGGCTCCATCTGATGGTTGCCGTCCACGATGTTTTTATACATCTTGGTACTACCGTTCACGTCATCAGACTTAACGGTGAGCATTTCCTGCATTCCAATCAGCTGAGGG
+
CF<ECFFAFEFEGGGFGGF@+8B,CF<EF@FFGGEGGGGGGGCGFGECDFGGGGFCFGGCGCFGGGGGGCCFGGDF=<<FFGFFEGFGGEGCEFGGGFDFEGGGGFGE,FE,+:FGGGFCDFGGGGGGEGDGG7EFGGGFGFFGDGGFGGGGGGGFGFG8EFGGGE6>9:C49A>DCCD9CF6C76C>>8)7FADE@@3?2??F+1;.;C)5+3+.??6=??493=9?F(.;;@DB:D9>B2:AD9>?;BFFF(24)6<44)33<<FA2:A?B256(46:?
@M03461:520:000000000-LPCRK:1:1101:11073:7379 2:N:0:CAATCAGG+CAGAACTG
AAACTTTAATAAATCTTTCACGGATTTGCTCCCGTCGGAGTTAGCACAATCCGCTGCCGGGTTTTAACCCGACAGCAGTGACCTGTTTGAGCGAGAATTACTCGTCTTCCAGTTCGATGTTGATACCCAGCGAACGAATCTCTTTCAACAATACGTTGAAGGATTCTGGCATGCCCGGCTCCATCTGATGGTTGCCGTCCACGATGTTTTTATACATCTTGGTACGACCGTTCACGTCATCAGACTTAACGGTGAGCATTTCCTGCAAGATCGCTAGCTGAGGA
+
GGGGGGGGGGGGGGGGGGGGGGGEGGGGGGGGGGGGGGGGGGGGGGGGGGGGGGGGGGGGGGGDGGGGGGGGGGGGGGGGGGGGGGGGGGGGGGGGGGGGGGGGGGGGGGGGGGGGGGGGGGGGGGFGGGGGGGGGGGGGGGGGGGGGGGGGGGGGGGFGGGGGGGGGGGGGGGGGBEGGGGFGGFFGFFGFFFFFFFFFFFDFFFFFFFFFFEFFFFFFFFFEFF;@BFFFFFFBFFFFFFFF?D<ABFF>?BBBFFFFDFFFFB1>A0?F?<?F>FFFF06,
@M03461:520:000000000-LPCRK:1:1101:23803:7382 2:N:0:CAATCAGG+CAGAACTG
AAACTTTAATAAATCTTTCACGGATTTGCTCCCGTCGGAGTTAGCACAATCCGCTGCCGGGTTTTAACCCGACAGCAGTGACCTGTTTGAGCGAGAATTACTCGTCTTCCAGTTCGATGTTGATACCCAGCGAACGAATCTCTTTCAACAATACGTTGAAGGATTCTGGCATGCCCGGCTCCATCTGATGGTTGCCGTCCACGATGTTTTTATACATCTTGGTACGACCGTTCACGTCATCAGACTTAACGGTGAGCATTTCCTGCAGTACAAACCGCTGAGGG
+
G;==CCFFGGFGGGGGGGGGGGGFEGGFGGGGGGGGGGGGGGGGGGGGGGGGGGGGGGGGGGGGGGGGGGGGGGGGGGGGGGGGGGGGGGGGGEGGGGGGGGGGGGGGGGGGGGGGGGGGGGFGGGEGGGGGGGGGGGGGGGGGGGGGGGGGGGGGGGGFGFGGGGGGGGGGGGFFFGGGGGFGGFFFFFGFCE>FEDFFFFEBFFFFFFFFFEFFFFEFFFFFFD;>>>??<BBB::?FB<>?2:9>DDF06(142AFAAFFFF(3:AFB)))4:69;>(8<4
@M03461:520:000000000-LPCRK:1:1101:3425:7390 2:N:0:CAATCAGG+CAGAACTG
CTTTAATAAATCTTTCACGGATTTGCTCCCGTCGGAGTTAGCACAATCCGCTGCCGGGTTTTAACCCGACAGCAGTGAACTGTTTGAGCGAGAATTACTCGTCTTCCAGTTCGATGTTGATACCCAGCGAACGAATCTCTTTCAACAATACGTTGAAGGATTCTGGCATGCCCGGCTCCATCTGATGGTTGCCGTCCACGATGTTTTTATACATCTTGGTACGACCGTTCACGTCATCAGACTTAACGGTGAGCATTTCCTGAACGGGCCGATGCTGAGGG
+
FGGGGGGGGGGGGGGGGGGG@FG9FACFGGGGGGGGGGGGGGGGGGGGGGGGGGGGGGGGGGGGGGGGEGGGGGGGGG,FGGGFGGGGGGEGGGGGGGGGGGGG@FGGGGGGGGGGGGGGGGGGGGGGGGGGDCEGGGFGGGGFFGFGGGGGGGGGGGGGGGCGGGDGGGGFGFGGDGGFGGFFGFFGFFFFF4>EFFFFFFFFFFFAFFFFFFFEFFFFEF;17>;@B?2<BBFFFFB2<?BB<<FB>?043?A7942:<>6)5<1016B(41(6993?(
@M03461:520:000000000-LPCRK:1:1101:15302:7391 2:N:0:CAATCAGG+CAGAACTG
CTTTAATAAATCTTTCACGGATTTGCTCCCGTCGGAGTTAGCACAATCCGCTGCCGGGTTTTAACCCGACAGCAGTGACCTGTTTGAGCGAGAATTACTCGTCTTCCAGTTCGATGTTGATACCCAGCGAACGAATCTCTTTCAACAATACGTTGAAGGATTCTGGCATGCCCGGCTCCATCTGATGGTTGCCGTCCACGATGTTTTTATACATCTTGGTACGACCGTTCACGTCATCAGACTTAACGGTGAGCATTTCCTGCAATCTATAATGCTGAGGG
+
FGGGGGGGGGGGGGGGGGGE@FGFFGGGGGGGGGGGGGGGGGGGGGGGGGGGGGGGGGGG7FGGGGGGGGGGGGGGGGGGGGGGGGGGGGGGGGGGGGGGGGGGGGGGGGGGGGGGGGFGGGGGGGGGGGGGGGGGGGGGGGGGGGFGGGGGGGGGGGDFGDFFGGFGGGGGGEEGGGD>FGFFGFFGFF>DFFFFFFFF9?;FFFFFFF3EFFFFFFFFFC@DFBFF:?7A?:BFFFF?FBBF4<<?BF(3472<A<ADFB7B3<?AAAABAABAFBF?B
@M03461:520:000000000-LPCRK:1:1101:7647:7407 2:N:0:CAATCAGG+CAGAACTG
AAACTTTAATAAATCTTTCACGGATTTGCTCCCGTCGGAGTTAGCACAATCCGCTGCCGGGTTTTAACCCGACAGCAGTGACCTGTTTGAGCGAGAATTACTCGTCTTCCAGTTCGATGTTGATACCCAGCGAACGAATCTCTTTCAACAATACGTTGAAGGATTCTGGCATGCCCGGCTCCATCTGATGGTTGCCGTCCACGATGTTTTTATACATCTTGGTACGACCGTTCACGTCATCAGACTTAACGGTGAGCATTTCCTGCAGTATGCGATGCTGAGGG
+
GGGGGGGGGGGGGGGGGGGGGGEFGGGGGGGGGGGGGGGGGGGGGGGGGGGGGGGGGGGGGGGGGGGGGGGGGGGGGGGDGGGGGGGGGGGGGGGGGGGGGGGGGGGGGGGGGGGGGGGGGGGGGGGGECGGGGGGGGGGGGGGGGGGGGGGGGGGGGGGGGGGGGGGGGGGGGGGFGGGGGFGGFFGFFGFFFFFFFFFFEFFFFFFFFFFFFFFFFFFFFE?EFFFBFFFFFF?:BFFFA???FF2AA09??<?FFFF<BFB<?F?ABA<>0,4::>B4?0(
@M03461:520:000000000-LPCRK:1:1101:15604:7408 2:N:0:CAATCAGG+CAGAACTG
CTTTAATAAATCTTTCACGGATTTGCTCCCGTCGGAGTTAGCACAATCCGCTGCCGGGTTTTAACCCGACAGCAGTGACCTGTTTGAGCGAGAATTACTCGTCTTCCAGTTCGATGTTGATACCCAGCGAACGAATCTCTTTCAACAATACGTTGAAGGATTCTGGCATGCCCGGCTCCATCTGATGGTTGCCGTCCACGATGTTTTTATACATCTTGGTACGACCGTTCACGTCATCAGACTTAACGGTGAGCATTTCCTGCAGATTCGGACGCTGAGGC
+
FGGGGGGGGGGGGGGGGGGG@FGGGGGGGGGGGGGGGGGGGGGGGGGGGGGGGGGGGGGGGGGGGGGGGGEGGGGGGGGGGGGGGGGGGEGGGGGGGGGGGGGGGGGGGGGGGGGGGGGGGGGGGGGGGGGGGGGGGGGGGGGGGGFGGGGGGGGGGGFFFGFGGGGGGGGGGFGGGGGFGGFFGFFCFFFFFDFFFFFFFFFFFFFFFCCEFA66CF4=EFDFFFBFFFFA<???FF<28:BFADFF>F<(8?FFD):A22:B05<<A:?B636<?9B(,
@M03461:520:000000000-LPCRK:1:1101:17183:7412 2:N:0:CAATCAGG+CAGAACTG
AAACTTTAATAAATCTTTCACGGATTTGCTCCCGTCGGAGTTAGCACAATCCGCTGCCGGGTTTTAACCCGACAGCAGTGACCTGTTTGAGCGAGAATTACTCGTCTTCCAGTTCGATGTTGATACCCAGCGAACGAATCTCTTTCAACAATACGTTGAAGGATTCTGGCATGCCCGGCTCCATCTGATGGTTGCCGTCCACGATGTTTTTATACATCTTGGTACGACCGTTCACGTCATCAGACTTAACGGTGAGCATTTCCTGCACCGAGACGTTCTGAGGA
+
GGGGGGGGGGGGGGGGGGGGGGGGGGGGGGGGGGGGGGGGGGCFGGGGGGGGGGGGGGGGGGGGGGGGGGGGGGGGGGGGGGGGGGGGGGGGGGGGGFGGGGGGGGGGGGGGGGGGGGGGGGGGGGGGGGGDEGGGGGGGGGGGGGEFGGDGFGGGGGGGGGGGFFFGAFGGGGGFFGGGDGFGGFFGFFGFFEFF4@DFFFFFF?FFFFFFC?ECFFFFFFF?E1;31:?FFFF<?FF?>A2>B?B2>DFFF?BFFB)<:A)6>:7?069;BB??(23A2>?)
@M03461:520:000000000-LPCRK:1:1101:14009:7418 2:N:0:CAATCAGG+CAGAACTG
AAACTTTAATAAATCTTTCACGGATTTGCTCCCGTCGGAGTTAGCACAATCCGCTGCCGGGTTTTAACCCGACAGCAGTGACCTGTTTGAGCGAGAATTACTCGTCTTCCAGTTCGATGTTGATACCCAGCGAACGAATCTCTTTCAACAATACGTTGAAGGATTCTGGCATGCCCGGCTCCATCTGATGGTTGCCGTCCACGATGTTTTTATACATCTTGGTACGACCGTTCACGTCATCAGACTTAACGGTGAGCATTTCCTGCAAGAATCTGTGCTGAGGT
+
GGGGGGGGGGFGGGGGGGGGGGG@FGGGGGGGGGGGGGGGGGGGGGGGGGGGGGGGGGGGGGGEGGGGGGGGGGGGGGGGGGGGGGGGGGGGGGGGGGGGGGGGGGGGGGGGGGGGFGGGGGGGGGGGGGGGGGGGGGGGGGGGGGGGGGGGGGGGGGGGG?6DFGGGGGGGFGGG>EGGGCFGGFFGFFGAFBBFEFFFFFF=F?5AFFFFEEE76:???FACED?@BBFFFFFFFBFFBA<?B>42<BF0?8(4:2<<2<<<228A).(6))):>2445<?(
@M03461:520:000000000-LPCRK:1:1101:19750:7422 2:N:0:CAATCAGG+CAGAACTG
AAACTTTAATAAATCTTTCACGGATTTGCTCCCGTCGGAGTTAGCACAATCCGCTGCCGGGTTTTAACCCGACAGCAGTGACCTGTTTGAGCGAGAATTACTCGTCTTCCAGTTCGATGTTGATACCCAGCGAACGAATCTCTTTCAACAATACGTTGAAGGATTCTGGCATGCCCGGCTCCATCTGATGGTTGCCGTCCACGATGTTTTTATACATCTTGGTACGACCGTTCACGTCATCAGACTTAACGGTGAGCATTTCCTGCATATACTTCCGCTGCGGG
+
GGGGGGGGGGGGGGGGGGGGGGGGGGGGGGGGGGGGGGGGGGGGGGGGGGGGGGGGGGGGGGGEGGGGGGGGGGGGGGGGGGGGGGGGGGGGGGGGGGGGGGGGGGGGGGGGGGGGGGGGGGGGGGGGGGGDEGGGGGGGGGGGGGGGGGGGGGGGGGGGGGGGGGGGGGGGGGCFFGGGGDFGGFFGFFGFFFFFFFFFFFFB>3ACFFFFFFFFFFFFEAA?CF7>>9;B??22?BF:4<?280:2:A?;:011:<?AAFFA20(6)4:<FFAFF?BF(-2,
@M03461:520:000000000-LPCRK:1:1101:14953:7428 2:N:0:CAATCAGG+CAGAACTG
CTTTAATAAATCTTTCACGGATTTGCTCCCGTCGGAGTTAGCACAATCCGCTGCCGGGTTTTAACCCGACAGCAGTGACCTGTTTGAGCGAGAATTACTCGTCTTCCAGTTCGATGTTGATACCCAGCGAACGAATCTCTTTCAACAATACGTTGAAGGATTCTGGCATGCCCGGCTCCATCTGATGGTTGCCGTCCACGATGTTTTTATACATCTTGGTACGACCGTTCACGTCATCAGACTTAACGGTGAGCATTTCCTGCATTTAGATTGGCTGAGGA
+
FGGGGGGGGGGGGGGGGGGG@FGGGGGGGGGGGGGGGGGGGGGGGGGGGGGGGGGGGGGGCGGGGGGGGGGGGGGGGGGGGGGGGGGGGGGGGGGGGGGGGGGGGGGGGGGGGGGGGGGGGGGEGGGGGGGGGGGGGGGGGGGGGGGGGGGGFGGGGGGGGGGFGFGGGGGGGF>DGGGFGGFFGFFGFFFFFE?;9@EF@4<FFFFFFF?EF6@?FCFFFE;DF61??BFA?<??7<ADF?FABBFF9??:?F)<>A4>BAFFF<DAB?F227:B?13<)
@M03461:520:000000000-LPCRK:1:1101:4912:7437 2:N:0:CAATCAGG+CAGAACTG
AAACTTTAATAAATCCTTCACGGATTTGCTCCCGTCGGAGTTAGCACAATCCGCTGCCGGGTTTTAACCCGACAGCAGTGACCTGTTTGAGCGAGAATTACTCGTCTTCCAGTTCGATGTTGATACCCAGCGAACGAATCTCTTTCAACAATACGTTGAAGGATTCTGGCATGCCCGGCTCCATCTGATGGTTGCCGTCCACGATGTTTTTATACATCTTGGTACGACCGTTCACGTCATCAGACTTAACGGTGAGCATTTCCTGCAACCGTAGCTGCTGAGGA
+
GGGGGGGGGGGGGGGGGGGGGGG7FGGFGGGGGGGGGGGGGGGGGGGGGGGGGGGGGGGGGGGGGGGGFGGGGGGGGGGGGGGGGGGGGGGGGGGGGGGGGGGGGGGGGGGGGGGGGGGGGGGGGGGGGGGGGGGGGGGGGGGGGGGGFCGGGGGGGGGGGFGGGGGGGGFGDGGFBGGGGCAGGFCGFFCFFEFFFFFFFFB@FFFFFFFFFFF6@ACECFEC?;;1;6;<B7A?BBF?AB??:7ADFFF;FF:8?28>AD>25:?D226<?:B26?:>4:0)
@M03461:520:000000000-LPCRK:1:1101:16361:7437 2:N:0:CAATCAGG+CAGAACTG
CTTTAATAAATCTTTCACGGATTTGCTCCCGTCGGAGTTAGCACAATCCGCTGCCGGGTTTTAACCCGACAGCAGTGACCTGTTTGAGCGAGAATTACTCGTCTTCCAGTTCGATGTTGATACCCAGCGAACGAATCTCTTTCAACAATACGTTGAAGGATTCTGGCATGCCCGGCTCCATCTGATGGTTGCCGTCCACGATGTTTTTATACATCTTGGTACGACCGTTCACGTCATCAGACTTAACGGTGAGCATTTCCTGCAAACAAGAGGGCTGAGGG
+
FGGGGGGGGGGGGGGGGGGGEEGGFGGGGGGGGGGGGGGGGGGGGGGGGGGGGGGGGGGGEGGGGGGGGGGGGGGGGGGGGGGGGGGGGGGGGGGGGGGGGGGGGGGGGGGGGGGGGGGGGGGGGGFGGGGGGDGGGGGGGGGGGGFGGGGGGGGGGGFGGGGGGGGGGGGGFFGGGGGFGGFFGFFFFFFDFFDFFFFFFFFFFFFFFEFFFFFFFFFFFEF@B>>D<BFF?FF?FFA?BFBF<>FF;B??6?BFAAAFFFF?FFB???0,4<:???<6(
@M03461:520:000000000-LPCRK:1:1101:21986:7446 2:N:0:CAATCAGG+CAGAACTG
AAACTTTAATAAATCTTTCACGGATTTGCTCCCGTCGGAGTTAGCACAATCCGCTGCCGGGTTTTAACCCGACAGCAGTGACCTGTTTGAGCGAGAATTACTCGTCTTCCAGTTCGATGTTGATACCCAGCGAACGAATCTCTTTCAACAATACGTTGAAGGATTCTGGCATGCCCGGCTCCATCTGATGGTTGCCGTCCACGATGTTTTTATACATCTTGGTACGACCGTTCACGTCATCAGACTTAACGGTGAGCATTTCCTGCATTTAAGTGTGCTGAGGG
+
G;=CCEFFGGGGGGGGGGGGGGG@@FGGGGGGGGGGGGGGGGGGGGGGGGGGGGGGGGGGGGGDGGGGGGGGGGGGGGGGGGGGGGGGGGCGGGGGGGGGGGGGGGGGGGGGGGGGGGGGGGGGGGGGGGGGGGGCCGGGGGGGGGGGGGGGGGGGGGGGGGGGGGGGGGGGGGGGFGGDGGFGGFAGFFGFFDFF>DFFFFF(:7=FFFFA?5EFC=EFFFFFF@?>>>FFF>B?FFFFF2<?DFFF2>?FF?F?BFFFFFFB<B:).)).)-))..4466<4
@M03461:520:000000000-LPCRK:1:1101:5657:7453 2:N:0:CAATCAGG+CAGAACTG
AAACTTTAATAAATCTTTCACGGATTTGCTCCCGTCGGAGTTAGCACAATCCGCTGCCGGGTTTTAACCCGACAGCAGTGACCTGTTTGAGCGAGAATTACTCGTCTTCCAGTTCGATGTTGATACCCAGCGAACGAATCTCTTTCAACAATACGTTGAAGGATTCTGGCATGCCCGGCTCCATCTGATGGTTGCCGTCCACGATGTTTTTATACATCTTGGTACGACCGTTCACGTCATCAGACTTAACGGTGAGCATTTCCTGCAAATGTGTAGGCTGAGGC
+
GGGGGGGGGGGGGGGGGGGGGGGDFGGGGGGGGGGGGGGGGGGGGGGGGGGGGGGGGGGGGGGGGGGGGGGGGGGGGGFGGGGGGGGGGGGGGGGGGGGGGGGGGGGGGGGGGGGGFGGGGGGGGGGGGGGGGGGGGGGGGGGGGGGGGGGGGGGGGGGGGGFGGGGDCGGGGGGGFGGGGGFGGFFGFFGFFEFFFDFFFFBBFFFFFFFF<5?FCAEEFFFFF<DFB@7?F0<FFFFBA<???FBAFFFFF6?FFFFA>F>A<:2A92)-)6A>DDFF??F(
@M03461:520:000000000-LPCRK:1:1101:22140:7456 2:N:0:CAATCAGG+CAGAACTG
AAACTTTAATAAATCTTTCACGGATTTGCTCCCGTCGGAGTTAGCACAATCCGCTGCCGGGTTTTAACCCGACAGCAGTGACCTGTTTGAGCGAGAATTACTCGTCTTCCAGTTCGATGTTGATACCCAGCGAACGAATCTCTTTCAACAATACGTTGAAGGATTCTGGCATGCCCGGCTCCATCTGATGGTTGCCGTCCACGATGTTTTTATACATCTTGGTACGACCGTTCACGTCATCAGACTTAACGGTGAGCATTTCCTGCATTCTTAGACGCTGAGGG
+
G;==CCFGGGGGGGGGGGGGGGG@@BFFGGGGGGGGGGGGGGGGGGGGGGGGGGGGGGGGGGGGFGGGGGGGGGGGGGGGGGGGGGGGGGGGGGGGGGGGGGGGGGGGGGGGGGGGFGGGGGGGGGGGGGGGGGGGGGGGGGGGGGGGGGGGGGGGGGGGGGGGGGGGGGGGGGGGFGGGGGFGGFFGFFGFFFFFFFFFFFFFFFFFCFFFF357AFFFFAAFFFDFFFDFFFAFFFFFF>B<B?<A2<B>F:6?BAB9<ABFFFFBBF<9<AF<:B:B9::(
@M03461:520:000000000-LPCRK:1:1101:14074:7465 2:N:0:CAATCAGG+CAGAACTG
CTTTAATAAATCTTTCACGGATTTGCTCCCGTCGGAGTTAGCACAATCCGCTGCCGGGTTTTAACCCGACAGCAGTGACCTGTTTGAGCGAGAATTACTCGTCTTCCAGTTCGATGTTGATACCCAGCGAACGAATCTCTTTCAACAATACGTTGAAGGATTCTGGCATGCCCGGCTCCATCTGATGGTTGCCGTCCACGATGTTTTTATACATCTTGGTACGACCGTTCACGTCATCAGACTTAACGGTTAGCATTTCCTGCAAAGCTAGTGGCTGGGGG
+
FGGGGGGGGGGGGGGGGGGGCGGGGGGGGGGGGGGGGGGGGGGGGGGGGGGGGGGGGGGGEGGGGGGGGGGGGGGGGGGGGGGGGGGGGGGGGGGGGGGGGGGGGGGGGGGGGGGGGGGGGGGFGGGGGGGGGGGGGGGGGGGGGGGFGGGGGGGGFFGGGGGGGGFFG>FCGFGGGGGFFGFFGFFGFFFFFFFFFFFFFFFFFFF:FE?EFFF4?EFF)563>9@FF03:1?B<:A<?B?>>FFA:BF(1(6<:>D<524((4447>23<A<?,((-,(
@M03461:520:000000000-LPCRK:1:1101:18048:7478 2:N:0:CAATCAGG+CAGAACTG
AAACTTTAATAAATCTTTCACGGATTTGCTCCCGTCGGAGTTAGCACAATCCGCTGCCGGGTTTTAACCCGACAGCAGTGACCTGTTTGAGCGAGAATTACTCGTCTTCCAGTTCGATGTTGATACCCAGCGAACGAATCTCTTTCAACAATACGTTGAAGGATTCTGGCATGCCCGGCTCCATCTGATGGTTGCCGTCCACGATGTTTTTATACATCTTGGTACGACCGTTCACGTCATCAGACTTAACGGTGAGCATTTCCTGCATCGAGATTTGCTGAGGG
+
GGGGGGGGGGGGGGGGGGGGGGGGGGGGGGGGGGGGGGGGGGGAEGGGGGGGGGGGGGGGGGGGGGGGGGGGGGGGGGGGGGGGGGGGGGGGGGGGGGGGGGGGGGGGGGGGGGGGGGGGGGGGGGGGGGGEGGGGGGGGGGGGGGGADGGGGGGGFGGAFFDGGFGGCEGGGGFGFGGGGGFGGFFGFFGFFFBFFFF@@FF@FFFFFFFFFCEFFFCCC4;EC<;B9;@?:BAFFFFBFAFB:0<AFF?BF0-3?<?DABBFFB<<4??281<A9<<BFFF(
@M03461:520:000000000-LPCRK:1:1101:10664:7479 2:N:0:CAATCAGG+CAGAACTG
AAACTTTAATAAATCTTTCACGGATTTGCTCCCGTCGGAGTTAGCACAATCCGCTGCCGGGTTTTAACCCGACAGCAGTGACCTGTTTGAGCGAGAATTACTCGTCTTCCAGTTCGATGTTGATACCCAGCGAACGAATCTCTTTCAACAATACGTTGAAGGATTCTGGCATGCCCGGCTCCATCTGATGGTTGCCGTCCACGATGTTTTTATACATCTTGGTACGACCGTTCACGTCATCAGACTTAACGGTGAGCATTTCCTGCAGAATATTGTGCTGAGGT
+
GGGGGGGGGGGGGGGGGGGGGGG7FGFGGGGGGGGGGGGGGGGGGGGGGGGGGGGGGGGGGGGGGGGGGGGGGGGGGGGGGGGGGGGGGGGGGGGGGGGGGGGGGGGGGGGGGGGGFGGGGGGGGGGGGGGGGGGGGGGGGGGGGGGGGCFGGGGGGGGFFGGFGGGGGGGG6FCFF>DDGGFGGFFGFFGFFFFFFFFFDBFFFFFFFFFFFFFFFFFFEFFFFFF@FBFF:0AFFFB?FFFF?:D>4<06?(3:BAFA9<FFB>:::><2><4649A)<B6(
@M03461:520:000000000-LPCRK:1:1101:18630:7497 2:N:0:CAATCAGG+CAGAACTG
AAACTTTAATAAATCTTTCACGGATTTGCTCCCGTCGGAGTTAGCACAATCCGCTGCCGGGTTTTAACCCGACAGCAGTGACCTGTTTGAGCGAGAATTACTCGTCTTCCAGTTCGATGTTGATACCCAGCGAACGAATCTCTTTCAACAATACGTTGAAGGATTCTGGCATGCCCGGCTCCATCTGATGGTTGCCGTCCACGATGTTTTTATACATCTTGGTACGACCGTTCACGTCATCAGACTTAACGGTGAGCATTTCCTGCAAACGTCAAGGCTGAGGA
+
GGGGGGGGGGGGGGGGGGGGGGGGGGGGGGGGGGGGGGGGGGGGGGGGGGGGGGGGGGGGGGGGGGGGGGGGGGGGGGGGGGGGGGGGGGGGGGGGGGGGGGGGGGGGGGGGGGGGGGGGGGGGGGGGGGGGGGGGGGGGGGGGGGGGGGGGGGGGGGGGGEFGGGGGEGGGGGGGFGGGGGFGGFFGFFGFFFFFFFFFDEE@FFFFFFFFEEFFFFFFFFFFFFDFFBFFFFFFFFFFBAF???DFFFFF??F:?FFAAFFAF??AA?:81<12??F:1?()
@M03461:520:000000000-LPCRK:1:1101:5595:7497 2:N:0:CAATCAGG+CAGAACTG
AAACTTTAATAAATCTTTCACGGATTTGCTCCCGTCGGAGTTAGCACAATCCGCTGCCGGGTTTTAACCCGACAGCAGTGACCTGTTTGAGCGAGAATTACTCGTCTTCCAGTTCGATGTTGATACCCAGCGAACGAATCTCTTTCAACAATACGTTGAAGGATTCTGGCATGCCCGGCTCCATCTGATGGTTGCCGTCCACGATGTTTTTATACATCTTGGTACGACCGTTCACGTCATCAGACTTAACGGTGAGCATTTCCTGCACATGGAGCTGCTGAGGG
+
GGGGGGGGGGGGGGGGGGGGGGG@FGGGGGGGGGGGGGGGGGGGGGGGGGGGGGGGGGGGGGGEGGGGGGGGGGGGGGGGGGGGGGGGGGGGGGGGGGGGGGGGGGGGGGGGGGGGGGGGGGGGGGGGGGGGGGGGGGGDGGGGGGGGGGGGGGGGGGGGGGGGGDGGFGGGGGGGFGGDGGFGGFAFFFGFFFFFFFFFFFFFFFFF6AFFCEFFFFFFFFFFFFFFFFFFFFBFFFFFFAF?::AFFFFB??:1:224A9<BA71>BFF?7:?10>??AF?0
@M03461:520:000000000-LPCRK:1:1101:15137:7552 2:N:0:CAATCAGG+CAGAACTG
CTTTAATAAATCTTTCACGGATTTGCTCCCGTCGGAGTTAGCACAATCCGCTGCCGGGTTTTAACCCGACAGCAGTGACCTGTTTGAGCGAGAATTACTCGTCTTCCAGTTCGATGTTGATACCCAGCGAACGAATCTCTTTCAACAATACGTTGAAGGATTCTGGCATGCCCGGCTCCATCTGATGGTTGCCGTCCACGATGTTTTTATACATCTTGGTACGACCGTTCACGTCATCAGACTTAACGGTTAGCATTTCCTGCAGTATTAACCGCTGAGGA
+
FGGGGGGGGGGGGGGGGGGG@FGGGGGGGGGGGGGGGGGGGGGGGGGGGGGGGGGGGGGGGGGGGGGGGGGGGGGGFGGGGGGGGGGGGGGGGGGGGGGGGGGGGGGGGGGGGGGGGGGGGFGGGGGGCGGGDEGGGGGGGGGGGGGGGGGFFGGGFGGGGGGFFFGGGGGGGFGGGGGFGGFFGFF7FFFFFB?FFFFFFF6FFFFFFCEFFCFECC=AECF;9>9;???>:BF:?>48<?BFFAF:1:(119AF>2>4A<:(5-.6AFB).26>B((4)
@M03461:520:000000000-LPCRK:1:1101:11113:7557 2:N:0:CAATCAGG+CAGAACTG
AAACTTTAATAAATCTTTCACGGATTTGCTCCCGTCGGAGTTAGCACAATCCGCTGCCGGGTTTTAACCCGACAGCAGTGACCTGTTTGAGCGAGAATTACTCGTCTTCCAGTTCGATGTTGATACCCAGCGAACGAATCTCTTTCAACAATACGTTGAAGGATTCTGGCATGCCCGGCTCCATCTGATGGTTGCCGTCCACGATGTTTTTATACATCTTGGTACGACCGTTCACGTCATCAGACTTAACGGTGAGCATTTCCTGCAACCTACTCTGCTGAGGG
+
GGGGGGFGGGGGGGGGGGGEGGF@FGEFEFFFCFGGGGGGEDGGGGGGGGGGGGGGGGGCGGG:FGEGFGGGFGDFGGG8CEGGGGGGGGGGGGGDGGGGGGFEEGCEGFGGFFGGGCFGGGFGGGGGGECGDEGGGGGGFGGGGGGGFFDGGGGGGGGFADFGGGGGAEFAFGGGFCCGGGA>FFFGCF4AFEBFFFFFFEF>F@;78A;FEEFFFFFFFAFFFF;9>@@6??A?FBFFFF?2:>2<A91;??6(:BFFFA>DFF0<??:(43>4A?)421:(
@M03461:520:000000000-LPCRK:1:1101:27148:7577 2:N:0:CAATCAGG+CAGAACTG
AAACTTTAATAAATCTTTCACGGATTTGCTCCCGTCGGAGTTAGCACAATCCGCTGCCGGGTTTTAACCCGACAGCAGTGACCTGTTTGAGCGAGAATTACTCGTCTTCCAGTTCGATGTTGATACCCAGCGAACGAATCTCTTTCAACAATACGTTGAAGGATTCTGGCATGCCCGGCTCCATCTGATGGTTGCCGTCCACGATGTTTTTATACATCTTGGTACGACCGTTCACGTCATCAGACTTACCGGTGAGCATTTCCTGCATGTAATGTACCTGATGA
+
FFCFGGGGGGCEGA<FGGGGCF:@FF9FGF9DEEFDFDDCFDC9ECFEEFE@FDGGG@+FGEG@@EFGF@@7FCEFG8A<<FGFEFFCFGG?FFGEGGCGGGGGDEGGFAFGEEEEE9CDFGGGGG8EF88EGEGGGGGGGGGGFGCFGF8E7E?,@:+,@@@D9F:CF67EGDGFEGG>C7>7:8CFFFFFFDDAA@>=DEF=?058:8>4C?EFFF46?AAFC<11;@FB:?AB8??:AFFF03AF)419FB?:B<)56).:)((-644<BFA<)6)4()))
@M03461:520:000000000-LPCRK:1:1101:12302:7580 2:N:0:CAATCAGG+CAGAACTG
AAACTTTAATAAATCTTTCACGGATTTGCTCCCGTCGGAGTTAGCACAATCCGCTGCCGGGTTTTAACCCGACAGCAGTGACCTGTTTGAGCGAGAATTACTCGTCTTCCAGTTCGATGTTGATACCCAGCGAACGAATCTCTTTCAACAATACGTTGAAGGATTCTGGCATGCCCGGCTCCATCTGATGGTTGCCGTCCACGATGTTTTTATACATCTTGGTACGACCGTTCACGTCATCAGACTTAACGGTGAGCATTTCCTGCAGAAAGGGTAGCTGAGGG
+
GGGGGGGGGGGGGGGGGGGGGGGCGGGGGGGGGGGGGGGGGGGGGGGGGGGGGGGGGGGGGGGGGGGGGGGGGGGGGGGGGGGGGGGGGGGGGGGGGGGGGGGGGGGGGGGGGGGGGGGGGGGGGGGGGGGGGGGGGGGGFGGGGGGGGGGGGGGGGGGGGGCFGGGGGGGGGGFGF5DGGGFGGCC:EFGFFDFFBDFFFFE>F?F@FFFFFFFFFFF<5AAE??@@FFFFFFFFFFF<AAF7??>9AFFFFBFF:AF<BF>BFBB:60>>(4??F?9A?FF?
@M03461:520:000000000-LPCRK:1:1101:25379:7592 2:N:0:CAATCAGG+CAGAACTG
AAACTTTAATAAATCTTTCACGGATTTGCTCCCGTCGGAGTTAGCACAATCCGCTGCCGGGTTTTAACCCGACAGCAGTGACCTGTTTGAGCGAGAATTACTCGTCTTCCAGTTCGATGTTGATACCCAGCGAACGAATCTCTTTCAACAATACGTTGAAGGATTCTGGCATGCCCGGCTCCATCTGATGGTTGCCGTCCACGATGTTTTTATACATCTTGGTACGACCGTTCACGTCATCAGACTTAACGGTGAGCATTTCCTGCAGTAGAGGAGGCTGAGGC
+
GGGGGGGGGGGGGGGGGGGGGGG+FFGGGGGGGGGGGGGGGGGGGGGGGGGGGGGGGGGGGGGGGGGGGGGGGGGGGGEFGGGGGGGGGGGGGGGGGGGGGGGGGGGGGGGGFGGEGGFFGGFGGGGGGGGGGGGGGDGGGGGGGGGGGGFGGGGGGFCECGCGFGGCGGGGGGGGFGGGDGFCGFFGFFGFFFBFFFFFFBFFFFFFFFFFEFCAFFEFFFFFFD@>>FFBBBF<?FFFFFFF?FF>A9098:?BBFFFABBDFF:?FFF<A7?030(2840(
@M03461:520:000000000-LPCRK:1:1101:21409:7607 2:N:0:CAATCAGG+CAGAACTG
AAACTTTAATAAATCTTTCACGGATTTGCTCCCGTCGGTGTTAGCACAATCCGCTGCCGGGTTTTAACCCGACAGCAGTGACCTGTTTGAGCGAGAATTACTCGTCTTCCAGTTCGATGTTGATACCCAGCGAACGAATCTCTTTCAACAATACGTTGAAGGATTCTGGCATGCCCGGCTCCATCTGATGGTTGCCGTCCACGATGTTTTTATACATCTTGGTACGACCGTTCACGTCATCAGACTTAACGGTGAGCATTTCCTGCATAGTCTGCTGCTGAGGG
+
GGGGGGGGGGGGGGGGGGGGGGGGEGFGGGFGGGGGGGGGGGGGGGGGGGGGGGGGGGGGGGGGGGGGGGDGGDGGGGGFGGGGGGGGGGGGGDGGGGGGGGGGGGGGGGGFGGGGGGGGGGGGGGGFG8FGGGGGGGGGGGGGGGGGGCGGGGGGGGGGGG?FGGFGFGGGGGGGFGGDDDFGFFFGFFGFFDBFFFFFFEFFF@AFFFFFFEFFCFCCFFEFFD?BBBFFFF2:86305:7?:BAA<<69?06?BFFF9AF<<372.5>4))6:)834)324
@M03461:520:000000000-LPCRK:1:1101:24288:7610 2:N:0:CAATCAGG+CAGAACTG
AAACTTTAATAAATCTTTCACGGATTTGCTCCCGTCGGAGTTAGCACAATCCGCTGCCGGGTTTTAACCCGACAGCAGTGACCTGTTTGAGCGAGAATTACTCGTCTTCCAGTTCGATGTTGATACCCAGCGAACGAATCTCTTTCAACAATACGTTGAAGGATTCTGGCATGCCCGGCTCCATCTGATGGTTGCCGTCCACGATGTTTTTATACATCTTGGTACGACCGTTCACGTCATCAGACTTAACGGTGAGCATTTCCTGCAATTGCTGGTGCTGAGGG
+
GGGGGGGGGGGGGGGGGGGGGGG@FGGGGGCGGGGGGGGGGGGGGGGGGGGGGGGGGGGGGGG7CGGGGGGGGGGGGGGGGGGGGGGGFGGGGGGGGGGGGGGGGGGGGGGGFGGGGGGGGGGFGGGGGGGGGGGGGGGGGGGGGGGGGGGGGGGGGGDFFFDF7FGFFGGGGGGGFDG4DGFGGFF7BFGFFFFFF>DBDEEFF;ACFFFFFCEAFFF5?A7;C@D>>FF:B?A??BF<AFFBFFF<A<?>F6?<BABAAFFFF?02>77<>D(404424:0(
@M03461:520:000000000-LPCRK:1:1101:13250:7619 2:N:0:CAATCAGG+CAGAACTG
AAACTTTAATAAATCTTTCACGGATTTGCTCCCGTCGGAGTTAGCACAATCCGCTGCCGGGTTTTAACCCGACAGCAGTGACCTGTTTGAGCGAGAATTACTCGTCTTCCAGTTCGATGTTGATACCCAGCGAACGAATCTCTTTCAACAATACGTTGAAGGATTCTGGCATGCCCGGCTCCATCTGATGGTTGCCGTCCACGATGTTTTTATACATCTTGGTACGACCGTTCACGTCATCAGACTTAACGGTGAGCATTTCCTGCATGCAGAAGAGCTGAGGG
+
GGGGGGGGGGGGGGGGGGGGGGG@FGGGGGGGGGGGGGGGGGGGGGGGGGGGGGGGGGGGGGGGGGGGGGGGGGGGGGGGGGGGGGFGGGGGGGGGGGFGGGGGGGGGGGGGGGGGGGGGGGGGGGGGGGGGGGGGGGGGGGGGGGGGGFGGGGGGGGFFGGFFEFGGGGGGGGCFDDGGGGFGGFFGFFGFF>BFFFFFDFFFFFA6=FFFFFFFCFFFEFFEEDDF@FFBFBFFFFFFBFFF?DAF>B<>F:FFF>?<BF9))(45A?F>4:?:?<AB<6?2
@M03461:520:000000000-LPCRK:1:1101:20785:7627 2:N:0:CAATCAGG+CAGAACTG
ATACTTTAATAAATCTTTCACGGATTCGCTCCCGTCGGAGTTAGCACAATCCGCTGCCGGGTTGTAACCCGACAGCAGTGACCTGTTTGAGCGAGATTTACTCGTCTTCCAGTTCGATGTTGATACCCAGCGAACGTATCTCTTTCAACAATACGTTGAAGGATTCTGGCATGCCCGGCTCCATCTGATGGTTGCCGTCCACGATGTTTTTATACATCTTGGTACGACCGTTCACGTCATCAGACTTAACGGTGAGCATTTCCTGCAGTCATATACGCTGAGTG
+
F,<EFGGGGGC<FEF9CCCF@@8+B@,8,8@6DC,@FGCFBC@FA@@CF@DE@BCE7EC77F,+8C?6F@EF:>4==FEG9,E?B?<?FAFFGGE=+5<<B??CGGFF9,EC4486E4E,@EEGCEFGGF,+=8BBFG9>:FDDADAD9,@39D?DCF?;DECA,2<:,99<8,7C?*@**3/=::BCFFGB@>2F)-/5>BFF:D5;+=>FCCFC+;CEC9=7C??FBF:1:2<6B1:(64<<?FA<6<?FF342(48<AA4:<:BBF7A>4<))(431((..
@M03461:520:000000000-LPCRK:1:1101:10220:7641 2:N:0:CAATCAGG+CAGAACTG
AAACTTTAATAAATCTTTCACGGATTTGCTCCCGTCGGAGTTAGCACAATCCGCTGCCGGGTTTTAACCCGACAGCAGTGACCTGTTTGAGCGAGAATTACTCGTCTTCCAGTTCGATGTTGATACCCAGCGAACGAATCTCTTTCAACAATACGTTGAAGGATTCTGGCATGCCCGGCTCCATCTGATGGTTGCCGTCCACGATGTTTTTATACATCTTGGTACGACCGTTCACGTCATCAGACTTAACGGTGAGCATTTCCTGCATCTTTTACCGCTGAGGT
+
GGGGGGGGGGGGGGGGGGGGGGG@FGGFGGGGGGGGGGGGGGGGGGGGGGGGGGGGGGGGGGGGGGGGGGGGGGGGGGGGGGGGGGGGGGGGGGGGGGGGGGGGGGGGGGGGGGGGGGGGGGFGGGGGGGGGGGGGGGGGGGGGGGGGGGFGGGGGGGEGGGGGGGGGGGGGCFFGEGGGGGFGGFFGFFGFFFFFFFFFFFFBFFFFFFFFFFEFFFFFF=AEFFDFFFFFF7AFFFFFFBFFFFFFDFF9???BFF2<DABFFFFFFFFFA>DF:FFBFBB,
@M03461:520:000000000-LPCRK:1:1101:10485:7661 2:N:0:CAATCAGG+CAGAACTG
AAACTTTAATAAATCTTTCACGGATTTGCTCCCGTCGGAGTTAGCACAATCCGCTGCCGGGTTTTAACCCGACAGCAGTGACCTGTTTGAGCGAGAATTACTCGTCTTCCAGTTCGATGTTGATACCCAGCGAACGAATCTCTTTCAACAATACGTTGAAGGATTCTGGCATGCCCGGCTCCATCTGATGGTTGCCGTCCACGATGTTTTTATACATCTTGGTATGACCGTTCACGTCATCAGACTTAACGGTGAGCATTTCCTGCATGACATCGTGCTGGGGG
+
GGGGGGGGGGGGGGGGGGGGGGG@FGGFGGGGGGGGGGGGGGGGGGGGGGGGGGGGGGGGGGGGGGGGGGGGGGGGGGGGGGGGGGGGGGGGGGGGGGGGGGGGGGGGGGGGGGGGGGGGGGGGGGFGGGGGGGGGGGGGGGGGGGGGGGGGGGGGGGGGGGGFGGGGFGFFDFCGFEDDGGFGGFFCFFGFFFFFFFFFFEBBF0);AFFAEEEFFFEFEFFFFF?E@(4;81;@@7?BA<?<:?AF<AB>6138>ADF2)5::?3:227AF>(,188)(,4,
@M03461:520:000000000-LPCRK:1:1101:22056:7671 2:N:0:CAATCAGG+CAGAACTG
AAACTTTAATAAATCTTTCACGGATTTGCTCCCGTCGGAGTTAGCACAATCCGCTGCCGGGTTTTAACCCGACAGCAGTGACCTGTTTGAGCGAGAATTACTCGTCTTCCAGTTCGATGTTGATACCCAGCGAACGAATCTCTTTCAACAATACGTTGAAGGATTCTGGCATGCCCGGCTCCATCTGATGGTTGCCGTCCACGATGTTTTTATACATCTTGGTACGACCGTTCACGTCATCAGACTTAACGGTGAGCATTTCCTGCAACAGGAACGGCTGAGGT
+
G;===CFGGGGGGGGGGGGGGGG@@CFEGGGGGGGGGGGGGGGGGGGGGGGGGGGGGGGGGGGGGGGGGGGGGGGGGGGGGGGGGGGGGGGGGGEGGGGGGGGGGGGGGGGDFFGGGGGGGGGGFGGGGGGGGGGGGGGGGGGGGGGGGGGGGGGGGGGGGGGGGGGGG6EG>FGFAEGGGGFGGFFGFFGFF@BFEFFFDEBFFFFFFFFFE3CFFACCC6@???0;BFFFFFFBFFFFDBF??):ADBFBF:?F:A?AB>BFB>(-),.::<?(49>F:BB4
@M03461:520:000000000-LPCRK:1:1101:18782:7681 2:N:0:CAATCAGG+CAGAACTG
AAACTTTAATAAATCTTTCACGGATTTGCTCCCGTCGGAGTTAGCACAATCCGCTGCCGGGTTTTAACCCGACAGCAGTGACCTGTTTGAGCGAGAATTACTCGTCTTCCAGTTCGATGTTGATACCCAGCGAACGAATCTCTTTCAACAATACGTTGAAGGATTCTGGCATGCCCGGCTCCATCTGATGGTTGCCGTCCACGATGTTTTTATACATCTTGGTACGACCGTTCACGTCATCAGACTTAACGGTGAGCATTTCCTGCATTTGTATTGGCTGAGGT
+
GGGGGGGGGGGGGGGGGGGGGGGGGGGGGGGGGGGGGGGGGGGGGGGGGGGGGGGGGGGGGGGGGGGGGGGGGGGGGGGGGGGGGGGGGGGGGGGGGGGGGGGGGGGGGGGGGGGGGGGGGGGGGGGGGGGDGGGGEGGGGGGGGGGAFGGGGGGGGGGGGGGGGGGGGGGGGGGGFGGGGGFGGFFGFFGFFF=FFFFBFFF@FFFFFFFFEFFFFFFFFFAFFDFFF>FF?FFFBFFFFFFFFFBFFFFFF1??FFBF<ABFB>B9>AFFFFAB7??:1??(
@M03461:520:000000000-LPCRK:1:1101:27692:7691 2:N:0:CAATCAGG+CAGAACTG
AAACTTTAATAAATCTTTCACGGATTTGCTCCCGTCGGAGTTAGCACAATCCGCTGCCGGGTTTTAACCCGACAGCAGTGACCTGTTTGAGCGAGAATTACTCGTCTTCCAGTTCGATGTTGATACCCAGCGAACGAATCTCTTTCAACAATACGTTGAAGGATTCTGGCATGCCCGGCTCCATCTGATGGTTGCCGTCCACGATGTTTTTATACATCTTGGTACGACCGTTCACGTCATCAGACTTAACGGTGAGCATTTCCTGCAATATTGAGCGCTGAGGA
+
GGGGGFGGGGGGGGGFGGGFFGGDGGGGGGG@CFGGGDGGGGGGGGGGGGGDGGDGGGDGGGG:FGFGGGGDEGGGGGGGFFFGGGGGGGGGGGGDFGGGGDGGGGGGFGGGGGGGGGGGGGGGGGGGGGGCEGEGGEFGGGGGGGGGGGGGGGDGGGGFGGGD7DGGCG7CGGGGFEG>CGFGG>BGFFGFF:@A>DEFFE5@FFFFA;>FEFFFAFEEC6ACCF@@9@?12:A:<<BF<>?3??<<44<(336?B<2A)<AB<01A><FFFFB:(386B?0)
@M03461:520:000000000-LPCRK:1:1101:6443:7696 2:N:0:CAATCAGG+CAGAACTG
AAACTTTAATAAATCTTTCACGGATTTGCTCCCGTCGGAGTTAGCACAATCCGCTGCCGGGTTTTAACCCGACAGCAGTGTCCTGTTTGAGCGAGAATTACTCGTCTTCCAGTTCGATGTTGATACCCAGCGAACGAATCTCTTTCAACAATACGTTGAAGGATTCTGGCATGCCCGGCTCCATCTGATGGTTGCCGTCCACGATGTTTTTATACATCTTGGTACGACCGTTCACGTCATCAGACTTAACGGTGAGCATTTCCTGCAAATGGCTTGGCGGAGGG
+
GGGGGGGGGGGGGGGGGGGGGGGGGGGGGGGGGGGGGGGGGGGGGGGGGGGGGGGGGGGGGGGGGGGGGGGGGGGGGGGGGGGGGGGGGGGGGGGGGGGGGGGGGGGGGGGGGGGGFGGGGGGGGGGGGGGGGGGGGGGGGGGGGGGGGGGGGGGGGGGGGGGGGGGGGGGGGGGFFGGGGGFGGFFDFFFFFFFFFFFFFFFFF>FCFFAFE<EFFFFFFFFFFFFF@FFDFFFFFB?BFFFFB?FFFFF2::?(()24<DF2>FF>4<A?<??9B((((,4(
@M03461:520:000000000-LPCRK:1:1101:23992:7720 2:N:0:CAATCAGG+CAGAACTG
AAACTTTAATAAATCTTTCACGGATTTGCTCCCGTCGGAGTTAGCACAATCCGCTGCCGGGTTTTAACCCGACAGCAGTGACCTGTTTGAGCGAGAATTACTCGTCTTCCAGTTCGATGTTGATACCCAGCGAACGAATCTCTTTCAACAATACGTTGAAGGATTCTGGCATGCCCGGCTCCATCTGATGGTTGCCGTCCACGATGTTTTTATACATCTTGGTACGACCGTTCACGTCATCAGACTTAACGGTGAGCATTTCCTGCATACGTAGAAGCTGAGGT
+
G6;=CCFFGGGGGGGGGGGGGGGFGGGGGGGGGGGGGGGGGGGGGGGGGGGGGGGGGGGGGGGGGGGGGGGGGGGGGGGGGGGGGGGGGGGGGGGGGGGGGGGGGGGGGGGGGGGGGGGGGGGGGGGGGGGGGGGGGGGGGGGGGGGGGGGGGGGGGGGGGGGGGGFGGGGGFGGGFGGGGGFGGFFFFFGFFBBFFFFBDFE=FFFFFFFFFFFFFFFFFFFFFFFFFFFFFBFFFFFFFFF?F?B>BF?0?B<?>7>DDBFFFFBFAFF?B0<9<B?:?BF.
@M03461:520:000000000-LPCRK:1:1101:25960:7730 2:N:0:CAATCAGG+CAGAACTG
AAACTTTAATAAATCTTTCACGGATTTGCTCCCGTCGGAGTTAGCACAATCCGCTGCCGGGTTTTAACCCGACAGCAGTGACCTGTTTGAGCGAGAATTACTCGTCTTCCAGTTCGATGTTGATACCCAGCGAACGAATCTCTTTCAACAATACGTTGAAGGATTCTGGCATGCCCGGCTCCATCTGATGGTTGCCGTCCACGATGTTTTTATACATCTTGGTACGACCGTTCACGTCATCAGACTTAACGGTGAGCATTTCCTGCATGTTTATCGGCTGAGGG
+
GGGGGGGGFGGGGGGGGGGGGGG+BFEFGGGGGGGGGGGGGGGGGGGGGGGGGGGGGGGGGGGEGGGGGGGGGGGGGGGGGGGGGGGGGGGGGGGGGGGGGGGGFGFFGGGGGGGGGGGGGGGGFGGGGCEEECEGGGGGGGGGGGGGGGGGGGGGGGGFAGGGGGFEGGGGCEFGFGGGGGFCGFFGFFGFFEBFDFFF@E>9FFFAA;A;CEFAAF?CE=@CEFDFFFDFFFBB7:2<A>FF::DF<>:9?6<82>FD<AAA>:064<A<<2<:6>?><1:(
@M03461:520:000000000-LPCRK:1:1101:22277:7731 2:N:0:CAATCAGG+CAGAACTG
AAACTTTAATAAATCTTTCACGGATTTGCTCCCGTCGGAGTTAGCACAATCCGCTGCCGGGTTTTAACCCGACAGCAGTGACCTGTTTGAGCGAGAATTACTCGTCTTCCAGTTCGATGTTGATACCCAGCGAACGAATCTCTTTCAACAATACGTTGAAGGATTCTGGCATGCCCGGCTCCATCTGATGGTTGCCGTCCACGATGTTTTTATACATCTTGGTACGACCGTTCACGTCATCAGACTTAACGGTGAGCATTTCCTGCAAGAATGTCGGCTGAGGG
+
F;=CCCFGGGGGGGGGGGGGGGG:6BFGFGFCGGGGGGGGGGGGGGGGGGGGGGGGGGGGGGGGGGGGGGGGGGGGGGGGGGGGGGGGGGGGGGGGGGGGGGGGGGGGGGGGGGGGGFFGGGGGGGGGGGGGGGGGGGGGGGGGGGGGGGGGGGGGGGGGGGGCFGGGGGGGGGGDBCDCDGFGGFFFFFGFFFFFF@E2@EFFFFFAAFFFFEFFFFFEFFFEF<;BF@@??FFFFFFFFFFBF?ABAABB6:??7ADDA>6>A:?AB??)--..9010.4:?
@M03461:520:000000000-LPCRK:1:1101:18247:7734 2:N:0:CAATCAGG+CAGAACTG
AAACTTTAATAAATCTTTCACGGATTTGCTCCCGTCGGAGTTAGCACAATCCGCTGCCGGGTTTTAACCCGACAGCAGTGACCTGTTTGAGCGAGAATTACTCGTCTTCCAGTTCGATGTTGATACCCAGCGAACGAATCTCTTTCAACAATACGTTGAAGGATTCTGGCATGCCCGGCTCCATCTGATGGTTGCCGTCCACGATGTTTTTATACATCTTGGTACGACCGTTCACGTCATCAGACTTAACGGTGAGCATTTCCTGCAGAGAAGAATGCTGAGGT
+
GGGGGGGGGGGGGGGGGGGGGGGGGGGGGGGGGGGGGGGGGGGGGGGGGGGGFGGGGGGGGGGGGGGGGGGGGGGGGGGGGGGGGGGGGGGGGGGGGGGGGGGGGGGGGGGGGGGGGGGGGGGGGGGGGGGGGGGGGGGGGGGGGGGGGGGGGGGGGFGGGGGGGGGGGGGGGGGGFGGGGGFGGFFGFFGFFF>FEFFFFFD9FFFFFFFAC?EAAFFFFFFFF@FFBFFFBFF6:?FFFF??FFFFFFFFFFF?FAFBBB<AAB7:AFBFFFF><4<DFF?,
@M03461:520:000000000-LPCRK:1:1101:27882:7756 2:N:0:CAATCAGG+CAGAACTG
AAACTTTAATAAATCTTTCACGGATTTGCTCCCGTCGGAGTTAGCACAATCCGCTGCCGGGTTTTAACCCGACAGCAGTGACCTGTTTGAGCGAGAATTACTCGTCTTCCAGTTCGATGTTGATACCCAGCGAACGAATCTCTTTCAACAATACGTTGAAGGATTCTGGCATGCCCGGCTCCATCTGATGGTTGCCGTCCACGATGTTTTTATACATCTTGGTACGACCGTTCACGTCATCAGACTTAACGGTGAGCATTTCCTGCAGCCTGAAGTGCTGAGGG
+
9ECFGGGGGGGGGGGGGGGGGGGGGGCGGAACDEFGGGGGGGGGGGGGGGGGCGEC7FGGGGG7FFFECCFGGCFGGGGFGGGGGFFGGGGGGGGGGDGGGGFFGEGGGGGGGGGCGGGGFFGGGGGGFGGGGGGGGGGDFGGGGGGGG8DFGGGGFCFFFGGGDGGGGC7EG?CC>EDGGDFFGFFCA6CFF?DFFFFFDFFFF?;7@A>FECC@FC?C?FE?5;:1>91:??F:::<?AAF2:?):)6:0((-1,23<AB<AA><:)3(::?<A2<459?0,
@M03461:520:000000000-LPCRK:1:1101:22507:7769 2:N:0:CAATCAGG+CAGAACTG
AAACTTTAATAAATCTTTCACGGATTTGATCCCGTCGGAGTTAGCACAATCCGCTGCCGGGTTTTAACCCGACAGCAGTGACCTGTTTGAGCGAGAACTACTCGTCTTCCAGTTCGATGTTGATACCCAGCGAACGAATCTCTTTCAACAATACGTTGAAGGATTCTGGCATGCCCGGCTCCATCTGATGGTTGCCGTCCACGATGTTTTTATACATCTTGGTACGACCGTTCACGTCATCAGACTTAACGGTGAGCATTTCCTGCATTTTAGTTAGCTGAGGG
+
G;==CCFGGGGGGGGGGGGGGGG@6CFCFGFGGGGGGGGGGGGGGGGGGGGGGGGGGGGGGFGDGGGGGGGGGGGGGGGGGGGGGGGGGGGGGGGGGGGGGGGGGGGGGGGGGGGGGGGGGGGGGGGGGGGGGGGGGGGGGGGGGGGGGCGGGGGGGGGGGGGGGGGGGFGGGGGGFGGGDGFGGFF>FFFFF@FFF@FBFFFFFFFFFFFFC<EFAFFFFFFFFDD@B6;?FFFFFFFFF<?2:?ABFB<B?0:??B?ADFBAAF:BFF<)3<<)69A>213(
@M03461:520:000000000-LPCRK:1:1101:16116:7786 2:N:0:CAATCAGG+CAGAACTG
CTTTAATAAATCTTTCACGGATTTGCTCCCGTCGGAGTTAGCACAATCCGCTGCCGGGTTTTAACCCGACAGCAGTGACCTGTTTGAGCGAGAATTACTCGTCTTCCAGTTCGATGTTGATACCCAGCGAACGAATCTCTTTCAACAATACGTTGAAGGATTCTGGCATGCCCGGCTCCATCTGATGGTTGCCGTCCACGATGTTTTTATACATCTTGGTACGACCGTTCACGTCATCAGACTTAACGGTGAGCATTTCCTGCACTAAGGTAAGCTGAGGG
+
FGGGGGGGGGGGGGGGGGGGGGGGGGGGGGGGGGGGGGGGGGGGGGGGGGGGGGGGGGGG7FGGGGGGGGGGGGGGGGGGGGGGGGGGGGGGGGGGGGGGGGGGGGGGGGGGGGGGGGGGGGGGGGGGGGGGGEGGGGGGGGGGGGGGGGGDFGGGGFGGGGGGGGGGGGGGGFDGGGGFGGFFGFFGFFFFFFDFFFFFFFFFFFFFFFFFFFFFFFAEEFFFFFFF???F61::<BA?DF?FB<232:(:??FF<<ADB>BFBFF?07AA9<?A:2:(,
@M03461:520:000000000-LPCRK:1:1101:15621:7876 2:N:0:CAATCAGG+CAGAACTG
CTTTAATAAATCTTTCACGGATTTGCTCCCGTCGGAGTTAGCACAATCCGCTGCCGGGTTTTAACCCGACAGCAGTGACCTGTTTGAGCGAGAATTACTCGTCTTCCAGTTCGATGTTGATACCCAGCGAACGAATCTCTTTCAACAATACGTTGAAGGATTCTGGCATGCCCGGCTCCATCTGATGGTTGCCGTCCACGATGTTTTTATACATCTTGGTACGACCGTTCACGTCATCAGACTTAACGGTGAGCATTTCCTGCATTCCCACCAGCTGAGGA
+
FGGGGGGGGGGGGGGGGGGGEGGGGGGGGGGGGGGGGGGGGGGGGGGGGGGGGGGGGGGG:FFGGGGGGGGGGGGGDGGGGGGGGGGGGGGGGGGGGGGGGGGGGGGGGGGGGFGGGGGGGGGGGGGGGGGGGDGGGGGGGGGGGGGGGGGGGGGGGGCFGFGGGGGGGGGGGFGGGGGFGGF>CFFFFFD=AEFFFFEFBFFFFCFFF??CFFFFFF4<EFFFFFBFF<?A6?B6?FADF?FF>AB<FF26??F<AFAA9>:044<A><BF?BF?B??F)
@M03461:520:000000000-LPCRK:1:1101:13594:7878 2:N:0:CAATCAGA+CAGAACTG
AAACTTTAATAAATCTTTCACGGATTTGCTCCCGTCGGAGTTAGCACAATCCGCTGCCGGGTTTTAACCCGACAGCAGTGACCTGTTTGAGCGAGAATTACTCGTCTTCCAGTTCGATGTTGATACCCAGCGAACGAATCTCTTTCAACAATACGTTGAAGGATTCTGGCATGCCCGGCTCCATCTGATGGTTGCCGTCCACGATGTTTTTATACATCTTGGTACGACCGTTCACGTCATCAGACTTAACGGTGAGCATTTCCTGCATTAATTGGGGCTGAGGG
+
GCGGGGGGGGGGGGGGGGGGGFG7@@FGGDFGGGGGGDGGFGGGGGGGGGGGEFGGGFGGGGGCFGFGGGGGGGGGGFGFFGGGGGFFGGGGGGGGGGGGGAFGGGGGGGGCGGGGGFGGGFGGGGGEFGGDGGGGGGGGGGGGGGGGGGGGGGGGGGF7DGCFFGGGGGFFCG?CFGGDGGFGGFFFF>98B>@FA@?=@@BB4=FFFFAFCCFFFC3<?AACF@FFB@D04422?:0<B422324:4<B42(2::AF244<<4:(-642<AB::(413?02(
@M03461:520:000000000-LPCRK:1:1101:13883:7883 2:N:0:CAATCAGG+CAGAACTG
AAACTTTAATAAATCTTTCACGGATTTGCTCCCGTCGGAGTTAGCACAATCCGCTGCCGGGTTTTAACCCGACAGCAGTGACCTGTTTGAGCGAGAATTACTCGTCTTCCAGTTCGATGTTGATACCCAGCGAACGAATCTCTTTCAACAATACGTTGAAGGATTCTGGCATGCCCGGCTCCATCTGATGGTTGCCGTCCACGATGTTTTTATACATCTTGGTACGACCGTTCACGTCATCAGACTTAACGGTGAGCATTTCCTGCACTTGTGCCGGCTGATGG
+
GGGGGGGGGGGGGGGGGGGGGGG:FGGFGGGGGGGGGGGGGGGGGGGGGGGGGGGEGGGGGGGGGGGGGGGGGGGGGGGGGGGGGGGGGGGGGGGGGGGGGGGGGGGGGGGGGGGGGGGGGGGGGGGGGGGEGGGGGGGGGGGGGGGGGCFGGGFGGGGGGGGGGGGGGGGGGGFGDGGDGGFGGFFGFFGFFEFFFFFFFFF9AD;FFFFFE?CF;FFFFFEEFF<>>BFFFFABFFFFFAFFFFDF<<09B(3?B<>FA)6A>71?F?>D?2A(4>24()64
@M03461:520:000000000-LPCRK:1:1101:28532:7889 2:N:0:CAATCAGG+CAGAACTG
AAACTTTAATAAATCTTTCACGGATTTGCTCCCGTCGGAGTTAGCACAATCCGCTGCCGGGTTTTAACCCGACAGCAGTGACCTGTTTGAGCGAGAATTACTCGTCTTCCAGTTCGATGTTGATACCCAGCGAACGAATCTCTTTCAACAATACGTTGAAGGATTCTGGCATGCCCGGCTCCATCTGATGGTTGCCGTCCACGATGTTTTTATACATCTTGGTACGACCGTTCACGTCATCAGACTTAACGGCGAGCATTTCCTGCAGTTATGAAGTCTGAGGG
+
GGGGGGGGGGGGGGGGGGGGGGGGGGGGGGGGGGGGGGGGGGGGGGGGGGGGGGGGGGGEGGC:EGGGGGGGGGGGGGGGGGGGGGGGGGGGGGGGGGGGGGGGGGGGGGGGGGGGGGGGGGGGGGEGGGFGGGGGGGGDGGGGGGGGGGGGGGGGGGGGGGGGGGGGGGGGGFGGBGGGGGFGFFFFFFGFFFFFFFFFDFFFFFFFCFFFF3?FFFFFFF=EF@@F;B??FFDFB<<?AA?FFFFFFB?B69>9B62<ADBFFF<BB9AAFFFA)646)4((
@M03461:520:000000000-LPCRK:1:1101:24949:7898 2:N:0:CAATCAGG+CAGAACTG
AAACTTTAATAAATCTTTCACGGATTTGCTCCCGTCGGAGTTAGCACAATCCGCTGCCGGGTTTTAACCCGACAGCAGTGACCTGTTTGAGCGAGAATTACTCGTCTTCCAGTTCGATGTTGATACCCAGCGAACGAATCTCTTTCAACAATACGTTGAAGGATTCTGGCATGCCCGGCTCCATCTGATGGTTGCCGTCCACGATGTTTTTATACATCTTGGTACGACCGTTCACGTCATCAGACTTAACGGTGAGCATTTCCGGCACACTACACGGCTGAGCC
+
GGGGGGGGGGGGFGGGGGGGGGG7FFGGGGGGGGGGGGGGGGGGGGGGGGGGGGGGGGGGGGGDGGGGGGGGGGGGGGGGGGGGGGGGGGGGGGGGGGGGGGGGGGGGGGGGGGGGFGGGGGGGGGFGGGGGGGGGGGGGGGGGGGGGGGGGGGGGGGGGGGGGGGGGGGGGFGGGFGGDGGFGGFFGFFFFFDBF5@EFFB4-?<F=FFFFFFFFFFFFE4=EFFFB>B@F<:AF?FFFF2)54:A)69?FFFFF72<<42<(49>>(4<?FFF:0((((,(,
@M03461:520:000000000-LPCRK:1:1101:25967:7916 2:N:0:CAATCAGG+CAGAACTG
AAACTTTAATAAATCTTTCACGGATTTGCTCCCGTCGGAGTTAGCACAATCCGCTGCCGGGTTGTAACCCGACAGCAGTGACCTGTTTGAGCGAGAATTACTCGTCTTCCAGTTCGATGTTGATACCCAGCGAACGAATCTCTTTCAACAATACGTTGAAGGATTCTGGCATGCTCGGCTCCATCTGATGGTTGCCGTCCACGATGTTTTTATACATCTTGGTACGACCGTTCACGTCATCCGACTTAGCGGTTATCATTTCCTGCAACTACGCTAGCCAAGGT
+
GFFFD<FGEFGFDEDEDFFGFFC+6@;CCD@FGEGGGD+8C@@@CCFGGFGGE@@@B<@F@C@+8<?CFDB+C:CFEAF<FGF<EFG9?E7E@+>FCEGFD,<@==FDAFG99=,=FE4@DCFFFE@@DGGGGEE@8CGGFF=AFFFEGED9FEFE8DFEC?6D@+@FGFGE@?,@<7**;CFFGB>71=*/:?=FFFFF?=42?2AFFFF5?CCF+37<E44634(7@;DF<:AFFF(,6)(-4>65)-(9B(2)666<A>A:<BFFF(4)((((((,),.()
@M03461:520:000000000-LPCRK:1:1101:11519:7920 2:N:0:CAATCAGG+CAGAACTG
AAACTTTAATAAATCTTTCACGGATTTGCTCCCGTCGGAGTTAGCACAATCCGCTGCCGGGTTTTAACCCGACAGCAGTGACCTGTTTGAGCGAGAATTACTCGTCTTCCAGTTCGATGTTGATACCCAGCGAACGAATCTCTTTCAACAATACGTTGAAGGATTCTGGCATGCCCGGCTCCATCTGATGGTTGCCGTCCACGATGTTTTTATACATCTTGGTACGACCGTTCACGTCATCAGACTTAACGGTGAGCATTTCCTGCATTCGCTAAAGCTGAGGG
+
GGGGGGGGGGGGGGGGGGGGGGG@FGGGGGGGGGGGGGGGGGFGGGGGGGGGGGGGGGGGGGGGGGGGGGGGGGGGGGGGGGGGGGGGGGGGGGGGGGGGGGGGGGGGGGGGGFGGGGGGGGGGGGGGGGGGGGGGGGGGGGGGGGGGGFEFGGGGGGGGGCFGGGGGGGGGCGFFDDGGGGFGGFFFFFGFABFFFFFFFEFFFDFFFFFFEEF:AFEECFAEF@FFFFFB(44:B?0(59>??FFFAA?B?:08:A>ADFBAFF?DBF::149<BA2,41<(
@M03461:520:000000000-LPCRK:1:1101:23157:7923 2:N:0:CAATCAGG+CAGAACTG
AAACTTTAATAAATCTTTCACGGATTTGCTCCCGTCGGAGTTAGCACAATCCGCTGCCGGGTTTTAACCCGACAGCAGTGACCTGTTTGAGCGAGAATTACTCGTCTTCCAGTTCGATGTTGATACCCAGCGAACGAATCTCTTTCAACAATACGTTGAAGGATTCTGGCATGCCCGGCTCCATCTGATGGTTGCCGTCCACGATGTTTTTATACATCTTGGTACGACCGTTCACGTCATCAGACTTAACGGTGAGCATCTCCTGCATACTAGATAGCTGAGGG
+
G;=CCCFFGGGGGGGGGGGGGGGECGGGGGGGGGGGGGGGGGGGGGGGGGGGGGGGGGGGGGGGGGGGGGGGGGGGGGGGGGGGGGGGGGGGGGGGGGGGGGGGGGGGGGGGGGGGGGGGGGGGGGGFGGGGGGGGGGGGGGGGGGGGGGGGGGGGGGGGGGGGGGGGGGGG>FCGAGGGGGFGGFFGFFGFFADFFFFF?EBFFFFFFFFFFEFFFFFFFFF??7;@FFFFFFFFFFFFFFFFF7AABBFFFB:6?7?DAADFFF:A24<25)6)-<69>???
@M03461:520:000000000-LPCRK:1:1101:3610:7932 2:N:0:CAATCAGG+CAGAACTG
CTTTAATAAATCTTTCATGGATTTGCTCCCGTCGGAGTTAGCACAATCCGCTGCCGGGTTTTAACCCGACAGCAGTGAACTGTTTGAGCGAGAATTACTCGTCTTCCAGTTCGATGTTGATACCCAGCGAACGAATCTCTTTCAACAATACGTTGAAGGATTCTGGCATGCCCGGCTCCATCTGATGGTTGCCGTCCACGATGTTTTTATACATCTTGGTACGACCGTTCACGTCATCAGACTTAACGGTGAGCATTTCCTGCATCAAGTCTTGCTGAGGG
+
GGGGGGGGGGGGGGGGGFGGFGGEGGFGGGGGGGGDGGGGGGGGGGGGGGGGDGGGGGGGGGGGGGGGGGGGGGGGGGCGGGGFGGGGGGGGGGGGGGGGGGGGFGGGGGGGGGGGGGGFGGGFGGGGGGGGGGGGGGGFGGGGGGGFGGGGGGGGGGGGFGGGGGGGGGGGGFGGGGGFGGFFD98FFFBBFE@FFFFF>FFFACFFAC7CFFFCE)=ECE72;6><;@EC<?<?BAFFFFFFFFFFFF1<BFAF<>ADFFF?<D)<?<DFB<<4)).2(
@M03461:520:000000000-LPCRK:1:1101:2874:7934 2:N:0:CAATCAGG+CAGAACTG
CTTTAATAAATCTTTCACGGATTTGCTCCCGTCGGAGTTAGCACAATCCGCTGCCGGGTTTTAACCCGACAGCAGTGAACTGTTTGAGCGAGAATTACTCGTCTTCCAGTTCGATGTTGATACCCAGCGAACGAATCTCTTTCAACAATACGTTGAAGGATTCTGGCATGCCCGGCTCCATCTGATGGTTGCCGTCCACGATGTTTTTATACATCTTGGTACGACCGTTCACGTCATCAGACTTAACGGTGAGCATTTCCTGCATATCGAAGTGCTTAGGA
+
FGGGGGGGGGGGGGGGGGGGFGGDFGFGGGGGGGGGGGGGGGGGGGGGGGGGGGGGGGGGGGGGGGGGGGGGGGGGGG9FGGGDGGGGGGGGGGFGGGGGGGGGGGGGGGGDGGGGGGGGGGGGGGGGGGGGGGGGGGGGGGGGGGGGGGGGGGGGGGGGGGGDGGDGGGGGGFGGDDGFGGFFGFFGFFFFFD@EFFEEFFFFFFFFFFFFFFFEFFFFFF;<FFFFFFFFF?<BBFFFFFDFF9AFFF1?6><<522<AA:(4:4<<???F<A>))82-
@M03461:520:000000000-LPCRK:1:1101:24563:7938 2:N:0:CAATCAGG+CAGAACTG
AAACTTTAATAAATCTTTCACGGATTTGCTCCCGTCGGAGTTAGCACAATCCGCTGCCGGGTTTTAACCCGACAGCAGTGACCTGTTTGAGCGAGAATTACTCGTCTTCCAGTTCGATGTTGATACCCAGCGAACGAATCTCTTTCAACAATACGTTGAAGGATTCTGGCATGCCCGGCTCCATCTGATGGTTGCCGTCCACGATGTTTTTATACATCTTGGTACGACCGTTCACGTCATCAGACTTAACGGTGAGCATTTCCTGCATGAATACTTGCTGAGGC
+
GGGGGGGGGGGGGGGGGGGGGGG:FFGFGGGGGGGGGGGGGGGGGGGGGGGGGGGGGGGGGGGGGGGGGGGGGGGGGGGGGGGGGGGGGGGGGGGGEGGGGGGGGGGGGGGGGGGGGGGGGGGGGGFGGGGGGGGGGGGGGGGGGGGGGGGGGGGGGGGGGGGGGGGGGGGGFGGGFGGDGGFGGFFGFFGFFFFFFFFFFFFFFFFFFFFFF?EFFFFFFFFFFFFFFFFFFFFFFFFFFBF>?:AABF:B?FFB?AFFFBA<FFFFB<4..6AD5<>ABBF(
@M03461:520:000000000-LPCRK:1:1101:6828:7960 2:N:0:CAATCAGG+CAGAACTG
AAACTTTAATAAATCTTTCACGGATTTGCTCCCGTCGGAGTTAGCACAATCCGCTGCCGGGTTTTAACCCGACAGCAGTGACCTGTTTGAGCGAGAATTACTCGTCTTCCAGTTCGATGTTGATACCCAGCGAACGAATCTCTTTCAACAATACGTTGAAGGATTCTGGCATGCCCGGCTCCATCTGATGGTTGCCGTCCACGATGTTTTTATACATCTTGGTACGACCGTTCACGTCATCAGACTTAACGGTGAGCATTTCCTGCAAAACCGATTGCTGATCC
+
GGGGGGGGGGGGGGGGGGGGGGFGGGGGGGG8FGGGGGGDGGGFGGGGGGGGGGGGGGGGGGGDGGGGGGGGGGGGCFGGFGGGGGGGGGGGG7FFGGGFGGGGGGGGGGGGGGGGGGGGGGGCFGFEFGGGGGGGEGGGDFFGGGGGGGGGGGGGGGGGGGGGGGGGGGGGGCCGFE>9DGFFGCF>FFGFFFBFEFFF=@;=?=AFFF3FEECFAFEFFFFFFF?B>F;?FFABB?FFADF7::A2>D:BF<:B?7?F9<4<),2<BB03(((,(4244)..
@M03461:520:000000000-LPCRK:1:1101:7517:7971 2:N:0:CAATCAGG+CAGAACTG
AAACTTTAATAAATCTTTCACGGATTTGCTCCCGTCGGAGTTAGCACAATCCGCTGCCGGGTTTTAACCCGACAGCAGTGACCTGTTTGAGCGAGAATTACTCGTCTTCCAGTTCGATGTTGATACCCAGCGAACGAATCTCTTTCAACAATACGTTGAAGGATTCTGGCATGCCCGGCTCCATCTGATGGTTGCCGTCCACGATGTTTTTATACATCTTGGTACGACCGTTCACGTCATCAGACTTAACGGTGAGCATTTCCTGCAAGGATGTGTGCTGAGGG
+
GGGGGGGGGGGGGGGGGGGGGGEGGGGGFGGFGGGGGGGGGGGGGGGGGGGGGGGGGGGGGCGEGGGFFGGGGGGGGGGGGGGGGGGGGGGGGGGGGGGGGGGGGGGGGGFGGGGGFFFGGFEGGGGGGGGGGEGGGGGGGGGGGGGGGGGGGGGGGGGGGGFGFGGGGGGGG6FGFGGGGGFGGFFDFFGFFFFFFFFFDEFFFDA6AFFFFFFF=F3?EFEFFFFFFF<<BBFFF?F7:2<>B?AAFB:;<?6?BBFF<F<DD:?FFFF<(..<BA2)),(,
@M03461:520:000000000-LPCRK:1:1101:25811:7982 2:N:0:CAATCAGG+CAGAACTG
AAACTTTAATAAATCTTTCACGGATTTGCTCCCGTCGGAGTTAGCACAATCCGCTGCCGGGTTTTAACCCGACAGCAGTGACCTGTTTGAGCGAGAATTACTCGTCTTCCAGTTCGATGTTGATACCCAGCGAACGAATCTCTTTCAACAATACATTGAAGGATTCTGGCATGCCCGGCTCCATCTGATGGTTGCCGTCCACGATGTTTTTATACATCTTGGTACGACCGTTCACGTCATCAGACTTAACGGTGAGCATTTCCTGCATCCTATTAAGCTGAGGT
+
GGGGGGGGGGGGGGGGGGGGGGG7FGGGGGGGGGGGGGGGGGGGGGGGGGGGGGGGGGGGGGGGGGGGGGGGGGGGGGGGGGGGGGGGGGGGGGGGGGGGGGGGGGGGGGGGGGGGGGGGGGGGGGEGGGGGGGGGGGGGGGGGGGGGGGGGGGEGGGGGGGGGGGGGCGGGGG?FEGGGGGFGGFFGFFGFFFFFFFFFFFFFFBFFFFFFE?ECFF37C8=CFF?@FFFFFFA<?:6?294<?:>AFF<B?B4?FA?FFFB<<:?BBBFFFFF<)46?BB0(
@M03461:520:000000000-LPCRK:1:1101:6960:7993 2:N:0:CAATCAGG+CAGAACTG
AAACTTTAATAAATCTTTCACGGATTTGCTCCCGTCGGAGTTAGCACAATCCGCTGCCGGGTTTTAACCCGACAGCAGTGACCTGTTTGAGCGAGAATTACTCGTCTTCCAGTTCGATGTTGATACCCAGCGAACGAATCTCTTTCAACAATACGTTGAAGGATTCTGGCATGCCCGGCTCCATCTGATGGTTGCCGTCCACGATGTTTTTATACATCTTGGTACGACCGTTCACGTCATCAGACTTAACGGTGAGCATTTCCTGCACTGGAATTAGCTGAGGG
+
GGGGGGGGGGGGGGGGGGGGGGFEGGGGGGGGGGGGGGGGGGGGGGGGGGGGGGGGGGGGGGGEGGGGGGGGGGGGGGGGGGGGGGGGGGGGGGGGGGGGGGGGGGGGGGGGGGGGGDGGGGGGGGGGGGGGGGGGGGGGGFGGGGGGGGGGGGGGGGFGGGGGGGGGGGGGGGGGFGDDGGFGGFFGFFGFFFFFFFFFFFFFFFFFFFFFFFFFFFFFFFFFFFFFFFFFF05<??BBF>BF>>FABFFBFFBBF<):<FFAAF((48B::B2<)()-2:0(
@M03461:520:000000000-LPCRK:1:1101:26958:8005 2:N:0:CAATCAGG+CAGAACTG
AAACTTTAATAAATCTTTCACGGATTTGCTCCCGTCGGAGTTAGCACAATCCGCTGCCGGGTTTTAACCCGACAGCAGTGACCTGTTTGAGCGAGAATTACTCGTCTTCCAGTTCGATGTTGATACCCAGCGAACGAATCTCTTTCAACAATACGTTGAAGGATTCTGGCATGCCCGGCTCCATCTGATGGTTGCCGTCCACGATGTTTTTATACATCTTGGTACGACCGTTCACGTCATCAGACTTAACGGTGAGCATTTCCTGCACAACAATCCGCTGAGGC
+
GGGGGGGGGGGGGGGGGGGGGGGGGGGGGGGGGGGGGGGGGGGGGGGGGGGGGGGGGGGGGGGEGGGGGGGGGGGGGGGGGGGGGGGGGGGGGGGGGGGGGGGGGGGGGGGGFGGGGGGGGGGGGGGGGGGGGGGGGGGGGGGGGGGGGGGGGGGGGGCFGGGGGGGGGGGGGGGDBEGGGGFGGFFGFFGFFFFFFFFFFFFFFFFFFFFFFFFFFFFFFFFFFFDF@BFFBFFFFFFFF>2)4:9AFFFF?FBFFF?<BF2<222:BFF:82:<BF6>>F<1
@M03461:520:000000000-LPCRK:1:1101:28600:8016 2:N:0:CAATCAGG+CAGAACCG
AAACTTTAATAAATCTTTCACGGATTTGCTCCCGTCGGAGTTAGCACAATCCGCTGCCGGGTTTTAACCCGACAGCAGTGACCTGTTTGAGCGAGAATTACTCGTCTTCCAGTTCGATGTTGATACCCAGCGAACGAATCTCTTTCAACAATACGTTGAAGGATTCTGGCATGCCCGGCTCCATCTGATGGTTGCCGTCCACGATGTTTTTATACATCTTGGTACGACCGTTCACGTCATCAGACTTAACGGTGAGCATTTCCTGCATGTGTTAGAGCTGAGGG
+
GGGGGGGGGGGGGGGGGGGGGGGGGGGGGDFGFGGGGGGGGGGGGGGGGGGGGGGGGGGGGCFDGGGGGGEGGGGGGGGFGGGGGGGGGFGGGGGGGGGGGGGGGDFGGFGGFFGGGGGGGGGGGGGGGGGGGGGGGGFEDFGGGGGGG?FGGGGGGGGGFGFFFFGGFFCFFGGG>CGGGGF>FFFGFFGFFBDFBFF@FBDFF?FFFFFFE?E=FCCEFFE3<1<FF>FB:7>?FFFFFB?7:?FFFFF(4(-(5<<4>F<9AF?4)<B<72)6<D27):<:
@M03461:520:000000000-LPCRK:1:1101:23919:8033 2:N:0:CAATCAGG+CAGAACTG
AAACTTTAATAAATCTTTCACGGATTTGCTCCCGTCGGAGTTAGCACAATCCGCTGCCGGGTTTTAACCCGACAGCAGTGACCTGTTTGAGCGAGAATTACTCGTCTTCCAGTTCGATGTTGATACCCAGCGAACGAATCTCTTTCAACAATACGTTGAAGGATTCTGGCATGCCCGGCTCCATCTGATGGTTGCCGTCCACGATGTTTTTATACATCTTGGTACGACCGTTCACGTCATCAGACTTAACGGTGAGCATTTCCTGCAAATAGTTAAGCTGAGGG
+
G;;==CE@FGGGGGGGGGGGGGGE@FGGGGGGGGGGGGGGEGGGGGGGGGGGGGGGGGGGGFGGGGGGGGGGGGGGGFGGGGGGGGGGGGGGGGGGGGGGGGGGGGGGGGGGGGGGFGGGGGGGGGDGGGGGGGGGGGGGGGGGGGGGGGGGGGGGGGGGGGGFGGGGGGGGGGFGFGGCDGFFGFACFFGFFFFFFD?BFEA@FFAFFAFFFFF=AAEEFFFCF?;;>;28<?B????BA<?>??B259?>??F0:AF<AAA<AF4AAA<A<2)6)4>D26<,
@M03461:520:000000000-LPCRK:1:1101:28700:8035 2:N:0:CAATCAGG+CAGAACTG
AAACTTTAATAAATCTTTCACGGATTTGCTCCCGTCGGAGTTAGCACAATCCGCTGCCGGGTTTTAACCCGACAGCAGTGACCTGTTTGAGCGAGAATTACTCGTCTTCCAGTTCGATGTTGATACCCAGCGAACGAATCTCTTTCAACAATACGTTGAAGGATTCTGGCATGCCCGGCTCCATCTGATGGTTGCCGTCCACGATGTTTTTATACATCTTGGTACGACCGTTCACGTCATCAGACTTAACGGTGAGCATTTCCTGCAGTTGGGGCCGCTTAGGG
+
GGGGGGGGGGGGGGGGGGGGGGEEGGGGGGGGGGGGGGGGGGGGGGGGGGGGGGGGGDGGGGGDGGGGGGGGGGGGGGGGGGGGGFAFGGGGGGGGGGGGGGGGGGGGGGGGGGGGGGGGGGGGGGGGGDGGGGGGGGFGGGGGGGGGGGGGGGGFFFGGGGGGGGFDGGCG6FGGFGGGGGFGGFFFFFGFF>DFF=?=@FF@4(87CFFFFCCFFFFFE=)6C@6B>1<FFFFF??B:A<?<:>>9AA?FF?((5AFFFFB2)(.84<A?F960(4((,,5,
@M03461:520:000000000-LPCRK:1:1101:27974:8037 2:N:0:CAATCAGG+CAGAACTG
AAACTTTAATAAATCTTTCACGGATTTGCTCCCGTCGGAGTTAGCACAATCCGCTGCCGGGTTTTAACCCGACAGCAGTGACCTGTTTGAGCGAGAATTACTCGTCTTCCAGTTCGATGTTGATACCCAGCGAACGAATCTCTTTCAACAATACGTTGAAGGATTCTGGCATGCCCGGCTCCATCTGATGGTTGCCGTCCACGATGTTTTTATACATCTTGGTACGACCGTTCACGTCATCAGACTTAACGGTGAGCATTTCCTGCAAAAGCACACGCTGAGGG
+
GGGGGGGGGGGGGGGGGGGGGGGGGGGGGGFGFGGGGGGGGGGGGGGGGGGFDGGGDGGGGGGGGGGGGGGGGGGGFGGGGGGGGGGGGGGGGGGGGGGGGGDGGGGGGGGGGGGGGGGFGGGGGGGFGGGGGGGGGGDGFGFGGGGGGGGGGFGGGGGGGCFGGGGGFFGGGGFGFGGDDGFGGFF7BCGFFDBFF@A@@EFFFDFFFFFFFFEFFFFFFFFFEFDB31;?FBA<B<F<AAB<38<AFA?9?:?<:B<ADD<AF:04.4:FBBF:6>(-4:B(
@M03461:520:000000000-LPCRK:1:1101:27547:8042 2:N:0:CAATCAGG+CAGAACTG
AAACTTTAATAAATCTTTCACGGATTTGCTCCCGTCGGAGTTAGCACAATCCGCTGCCGGGTTTTAACCCGACAGCAGTGACCTGTTTGAGCGAGAATTACTCGTCTTCCAGTTCGATGTTGATACCCAGCGAACGAATCTCTTTCAACAATACGTTGAAGGATTCTGGCATGCCCGGCTCCATCTGCTGGTTGCCGTCCACGATGTTTTTATACATCTTGGTACGACCGTTCACGTCATCAGACTTAACGGTGAGCATTTCCTGCAGCTTTATGCGCTGAGGG
+
<EEG9,CF<CFGC@C9FCFCD@FEG7CC@EF,@7;B@:FCGF<FA@C<6FG@GCCEG@F77F7,CFEE<F+CC=FFEGGFG,9CFGFGGFCF@4CFEFFFFF9CAFFGGGGGEFFDGFGF@DFDDF8EF?==CGGGCECEEFGGGGC2EF8DFGGC@EFC9C8D7?CC,7EGFEC7913?>7*=FF6+:9>?ABBFE>E2@EEBFD.+35FFECC+@F67CAAEE;0:>B;?B7<0(48?<AF270A<6<FBFFF:?7)-6<2<A:<?B0>2)6)4<:99>63,
@M03461:520:000000000-LPCRK:1:1101:15462:8048 2:N:0:CAATCAGG+CAGAACTG
CTTTAATAAATCTTTCACGGATTTGCTCCCGTCGGAGTTAGCACAATCCGCTGCCGGGTTTTAACCCGACAGCAGTGACCTGTTTGAGCGAGAATTACTCGTCTTCCAGTTCGATGTTGATACCCAGCGAACGAATCTCTTTCAACAATACGTTGAAGGATTCTGGCATGCCCGGCTCCATCTGATGGTTGCCGTCCACGATGTTTTTATACATCTTGGTACGACCGTTCACGTCATCAGACTTAACGGTGAGCATTTCCTGCAATACCCAGTCCTGAGGG
+
EGGGGGGFGGGGGGGGGGGFCGGGGGGGGGGGGGGGGGGGGGGGGGGGGGGGGGGGGGFGGGGGGGGGGGGGGGGGGGGGGGGGGGGGGGGGGGGGGGGGGGDGGGGGGGGGGGGGGGGGGGGGGGGGGGGDGGGGGGGGGGGGGGFFFGGGFGGGGGGGGGGGGFGGGGFGFEGGGGGAC=AFFFFG>BDDFFFEBFFFFFFFFFFFFC)9ACFFEF=EEC?6922;2.3<?03?:>)5837><BAF6:61052<D4)6>B?0>>A:?(,37),63)((,
@M03461:520:000000000-LPCRK:1:1101:12266:8049 2:N:0:CAATCAGG+CAGAACTG
AAACTTTAATAAATCTTTCACGGATTTGCTCCCGTCGGAGTTAGCACAATCCGCTGCCGGGTTTTAACCCGACAGCAGTGGCCTGTTTGAGCGAGAATTACTCGTCTTCCAGTTCGATGTTGATACCCAGCGAACGAATCTCTTTCAACAATACGTTGAAGGATTCTGGCATGCCCGGCTCCATCTGATGGTTGCCGTCCACGATGTTTTTATACATCTTGGTACGACCGTTCACGTCATCAGACTTAACGGTGAGCATTTCCTGCATTTGTGAGCGCTGAGGC
+
GGGGGGGGGGGGGGGGGGGGGGG>FGGGGGGGGGGGGGGGGGGGGGGGGGGGGGGGGGGGGGGDGGGGGGGGGGGGGGGGGGGGGGGGGGGGGGGGGGGGGGGGGGGGGGGGGGGG:FGGGGGGGGGGGGGGGGGGGGGGDGGGGGGGGCFGGGGGGGGFGGGGGGGGGGGGGGGGFEGGGGAGGFFGFFGFFBBF;=EFFFF=FDFFFFF8CCEC7@CFFA<?CFDFBFFFB?BB?B:?FFD>?FB<DFF;6016?>DDABAFABBBFA)6<<AB608;BFB(
@M03461:520:000000000-LPCRK:1:1101:13474:8067 2:N:0:CAATCAGG+CAGAACTG
AAACTTTAATAAATCTTTCACGGATTTGCTCCCGTCGGAGTTAGCACAATCCGCTGCCGGGTTTTAACCCGACAGCAGTGACCTGTTTGAGCGAGAATTACTCGTCTTCCAGTTCGATGTTGATACCCAGCGAACGAATCTCTTTCAACAATACGTTGAAGGATTCTGGCATGCCCGGCTCCATCTGATGGTTGCCGTCCACGATGTTTTTATACATCTTGGTACGACCGTTCACGTCATCAGACTTAACGGTGAGCATTTCCTGCAATTAAGACAGCTGAGGT
+
GGGGGGGGGGGGGGGGGGGGGGD7FEGGGGGGGGGGGGGGGGGGGGGGGGGGGGGGGGGGGGGGGGGGGGGGGGGGGGGGGGGGGGGGGGGGGGGGGGGGGGGGGGGGGGGGGGGGFFGGGGGGGGGGFGGDGGGGGGGGGGGGGFEGGGGGGGGGGGGFFGGGGGGGGGGGGGGGFGGGGGFGGFFGFFGAF4=FFFFFFEFFFFFFFFFFEEEFFF??6AEEEFFF;B;?7?FFFB08A>??BF49AF02:(1:BBBAAFFFBF?FFFF<:>?((422)20,
@M03461:520:000000000-LPCRK:1:1101:19114:8068 2:N:0:CAATCAGG+CAGAACTG
AAACTTTAATAAATCTTTCACGGATTTGCTCCCGTCGGAGTTAGCACAATCCGCTGCCGGGTTTTAACCCGACAGCAGTGACCTGTTTGAGCGAGAATTACTCGTCTTCCAGTTCGATGTTGATACCCAGCGAACGAATCTCTTTCAACAATACGTTGAAGGATTCTGGCATGCCCGGCTCCATCTGATGGTTGCCGTCCACGATGTTTTTATACATCTTGGTACGACCGTTCACGTCATCAGACTTAACGGTGAGCATTTCCTGCAATATCACTCGCTGAGGC
+
GGGGGGGGGGGGGGGGGGGGGGGGGGGGGGGGGGGGGGGGGGGGGGGGGGGGGGGGGGGGGGGGGGGGGGGGGGGGGGGGGGGGGGGGGGGGGGGGGGGGGGGGGGGGGGGGGGGGGGGGGGGGGGGGGGGGGGGGGGGGGGGGGGGGGGGGGGGGGGGDGGGGGGGGGGGGGGGGFGGGGGFGGFFGFFGFFFFFFFFFFFDFFFFF=FFFFFFAFFFFFFFFE0?@B>?BFFFBF?<BBF?2>?AFFFF6<(((,8?DFAAFFFFFF>DF9A4A1>?FFFF6
@M03461:520:000000000-LPCRK:1:1101:21173:8088 2:N:0:CAATCAGG+CAGAACTG
AAACTTTAATAAATCTTTCACGGATTTGCTCCCGTCGGAGTTAGCACAATCCGCTGCCGGGTTTTAACCCGACAGCAGTGACCTGTTTGAGCGAGAATTACTCGTCTTCCAGTTCGATGTTGATACCCAGCGAACGAATCTCTTTCAACAATACGTTGAAGGATTCTGGCATGCCCGGCTCCATCTGATGGTTGCCGTCCACGATGTTTTTATACATCTTGGTACGACCGTTCACGTCATCAGACTTAACGGTGAGCATTTCCTGCAAGATTTGAAGCTGAGGG
+
GGGGGGGGGGGGGGGGGGGGGGE:FGGGGGGGGGGGGGGGGGGGGGGGGGGGGGGGGGGGGGGGGGGGGGGGGGGGGGGGGGGGGGGGGGGGGGGGGGGGGGGGGGGGGGGGGGGGGGGGGGGGGGGGGGGGGGGGGGGGGGGGGGGGGGGGGGGGGGGGGGGGGGGGFGGGGGGGFGGDGGFGGFFGFFGFFFFFFFFF@FFFFFFFFFFAEFFFACEFFAAFFFDFF67?BFA?BFBFB<?<:4-:AA<>F08<:>?FFB<AD?<A2(4):44<<?),5:?(
@M03461:520:000000000-LPCRK:1:1101:18318:8095 2:N:0:CAATCAGG+CAGAACTG
AAACTTTAATAAATCTTTCACGGATTTGCTCCCGTCGGAGTTAGCACAATCCGCTGCCGGGTTTTAACCCGACAGCAGTGACCTGTTTGAGCGAGAATTACTCGTCTTCCAGTTCGATGTTGATACCCAGCGAACGAATCTCTTTCAACAATACGTTGAAGGATTCTGGCATGCCCGGCTCCATCTGATGGTTGCCGTCCACGATGTTTTTATACATCTTGGTACGACCGTTCACGTCATCAGACTTAACGGTGAGCATTTCCTGCAATTATGTCTGCTGAGGT
+
GGGGGGGGGGGGGGGGGGGGGGGGGGGGGGGGGGGGGGGGGGGGGGGGGGGGGGGGGGGGGGGGGGGGGGGGGGGGGGGGGGGGGGGGGGGGGGGGGGGGGGGGGGGGGGGGGGGGGGGGGGGGGGGGGGGGGGGGGGGGGGGGGGGGGGGGGGGGGGGGGGGGGGGGGGGGGGFGFGGGGGFGGFFGFFGFFFFFFFFFFFFFFFFFFFFFFFFFFFFEFFFFF?DF@FFFFFFFFFFFFBFFFFFA4AFFFF0<FF<<5A>FF:824><A<AADBAFFF<0.
@M03461:520:000000000-LPCRK:1:1101:12679:8120 2:N:0:CAATCAGG+CAGAACTG
AAACTTTAATAAATCTTTCACGGATTTGCTCCCGTCGGAGTTAGCACAATCCGCTGCCGGGTTTTAACCCGACAGCAGTGACCTGTTTGAGCGAGAATTACTCGTCTTCCAGTTCGATGTTGATACCCAGCGAACGAATCTCTTTCAACAATACGTTGAAGGATTCTGGCATGCCCGGCTCCATCTGATGGTTGCCGTCCACGATGTTTTTATACATCTTGGTACGACCGTTCACGTCATCAGACTTAACGGTGAGCATTTCCTGCATATATCAGTGCTGAGGC
+
GGGGGGGGGGGGGGGGGGGGGGGCGGGGGGGGGGGGGGGGGGGGGGGGGGGGGGGGGGGGGGGCGGGGGGGGGGGGGGGGGGGGGGGGGGGGGGGGGGGGGGGGGGGGGGGGGGGGGGGGGGGGGGGGGGGGGGGGGGGGGGGGGGGGGDGGGGGFGGFGGCEGGGGGGGGGGGGGFGGGGGFGGFFGFFGFFEFFFFF@FFE@FDFFFFFACEFFCFFFFAEEFFFFFFF:7:BFFFFBFFBFDF>ABFFFF02??22<AFF><78<:>>2:)-..<B256?0
@M03461:520:000000000-LPCRK:1:1101:16573:8122 2:N:0:CAATCAGG+CAGAACTG
CTTTAATAAATCTTTCACGGATTTGCTCCCGTCGGAGTTAGCACAATCCGCTGCCGGGTTTTAACCCGACAGCAGTGACCTGTTTGAGCGAGAATTACTCGTCTTCCAGTTCGATGTTGATACCCAGCGAACGAATCTCTTTCAACAATACGTTGAAGGATTCTGGCATGCCCGGCTCCATCTGATGGTTGCCGTCCACGATGTTTTTATACATCTTGGTACGACCGTTCACGTCATCAGACTTAACGGTGAGCATTTCCTGCACATTTCCACGCTGAGGT
+
EFFGGGGGGGGGGGGGGGGGGGGGGGGGGGGGGGGGGGGGGGGGGGGGGGGGGGGGGGGGCGGGGGGGGGGGGGGGGGGGGGGGGGGGGGGGGGGGGGGGGGDGGGGGGGGGGGGGGGGGGGGGGGGGGGGGGGGGGGGGGGGGGGGGGCFFGGGGGGGGGGGGGFGGGGGGGFEGGGGFCGCFGFFGFFFFFFFFFFFFFF@FFFFFFFCFFFACEFFFFFFFFFF??:?B?F?F?AA<>?FFFAF?;BF:<BF>AA<2..3??<<9AF2<<16<33:B(
@M03461:520:000000000-LPCRK:1:1101:18028:8132 2:N:0:CAATCAGG+CAGAACTG
AAACTTTAATAAATCTTTCACGGATTTGCTCCCGTCGGAGTTAGCACAATCCGCTGCCGGGTTTTAACCCGACAGCAGTGACCTGTTTGAGCGAGAATTACTCGTCTTCCAGTTCGATGTTGATACCCAGCGAACGAATCTCTTTCAACAATACGTTGAAGGATTCTGGCATGCCCGGCTCCATCTGATGGTTGCCGTCCACGATGTTTTTATACATCTTGGTACGACCGTTCACGTCATCAGACTTAACGGTGAGCATTTCCTGCAACGCCCTCAGCTGAGGC
+
GGGGGGGGGGGGGGGGGGGGGGGGGGGGGGGGGGGGGGGGGGGGGGGGGGGGGGGGGGGGGGGGGGGGGGGGGGGGGGGFGGGGGGGGGGGGGGGGGGGGGGGGGGGGGGGGGGGGGGGGGGGGGGGGGGGGGGGGGGGGGGGGGGGGGGGGGGGGGGGGGGGGGGGGGGGGGGGGFEGGGGFGGFFGFFGFFFFFEFFFFFFFFFFFFFFFFFFFFFFFFFFFFFFB;FDFFBFFFFFFFA72:?AAFFFFF:?10),64<<AFBFAF9>BF06<?><BB:?6
@M03461:520:000000000-LPCRK:1:1101:28071:8145 2:N:0:CAATCAGG+CAGAACTG
AAACTTTAATAAATCTTTCACGGATTTGCTCCCGTCGGAGTTAGCACAATCCGCTGCCGGGTTTTAACCCGACAGCAGTGACCTGTTTGAGCGAGAATTACTCGTCTTCCAGTTCGATGTTGATACCCAGCGAACGAATCTCTTTCAACAATACGTTGAAGGATTCTGGCATGCCCGGCTCCATCTGATGGTTGCCGTCCACGATGTTTTTATACATCTTGGTCCGACCGTTCACGTCATCAGACTTAACGGTGAGCATTTCCTGCATACACACCAGCTGAGGT
+
GGCFFCFC@FFEFGGGFGFFGGD::@FGF@EFECFGGGDGCGGGGGGGFDF<@@:FFFCECGG:CEFFEFG@CFEGCGDFEBFFEGGF@FGGGGF7FFGFGFGGFGGGFFGFFFFCCGGGGGCGGGFGGGGGGGE@EGGGEGGGGGF8D9FFGGGGFFG7DECCE7;FG6FFGFGCAGGGG>>FCFFCFF>FFB>FF?B@F=B9F<46+;5ACFFFFF?<?FE33;9((.:?<0<?BBB0A>>)4?<>26:>?1:14))6:>DFF??4><).5(((..5(46(,
@M03461:520:000000000-LPCRK:1:1101:16021:8147 2:N:0:CAATCAGG+CAGAACTG
CTTTAATAAATCTTTCACGGATTTGCTCCCGTCGGAGTTAGCACAATCCGCTGCCGGGTTTTAACCCGACAGCAGTGACCTGTTTGAGCGAGAATTACTCGTCTTCCAGTTCGATGTTGATACCCAGCGAACGAATCTCTTTCAACAATACGTTGAAGGATTCTGGCATGCCCGGCTCCATCTGATGGTTGCCGTCCACGATGTTTTTATACATCTTGGTACGACCGTTCACGTCATCAGACTTAACGGTGAGCATTTCCTGCAACTACAACCGCTGAGGG
+
EGGGGGGGGGGGGGGGGGGGCEGFFGGGGGGGGGGGGGGGGGGGGGGGGGGGGGGGGGGGDGGGGGGGGGGGGGGGGGGGGGGGGGGGGGGGGGGGGGGGGGGGGGGGGGGGGGGGGGGGGGFGGGGGGGGGEGGGGGGGGGGGGGGGGGGGFGGGGFGGGGGGGGGGGGGGGFGGGGGFGGF6@FFGFFFFFA9DFFEF=6;AFFFFFFFFFFAEEF4;?5?3;@(6:2:BFFF0:>22387AABFF6:((,34<ABBD2)3:>FFFFF<??99;>334(
@M03461:520:000000000-LPCRK:1:1101:18275:8148 2:N:0:CAATCAGG+CAGAACTG
AAACTTTAATAAATCTTTCACGGATTTGCTCCCGTCGGAGTTAGCACAATCCGCTGCCGGGTTTTAACCCGACAGCAGTGACCTGTTTGAGCGAGAATTACTCGTCTTCCAGTTCGATGTTGATACCCAGCGAACGAATCTCTTTCAACAATACGTTGAAGGATTCTGGCATGCCCGGCTCCATCTGATGGTTGCCGTCCACGATGTTTTTATACATCTTGGTACGACCGTTCACGTCATCAGACTTAACGGTTAGCATTTCCTGCATGATCATATGCTGAGGG
+
GGGGGGGGGGGGGGGGGGGGGGGGGGGGGGGGGGGGGGGGGGGGGGGGGGGGGGGGGGGGGGGGGGGGGGGGGGGGGGGGGGGGGGGGGGGGGGGGGGGGGGGGGGGGGGGGEGGGGGGGGGGGGGGGGGGGGGGGGGGGGGGGGGGGGGGGDGGGGGGFGGGGGGGGGGGGGGGGFGGGGGFGGFFGFFFFFFFFEDFFFFFFFFFFFFFFFFF=7AEEFFFCC011>@;???A?BB?FF97??0>AAB?B?(4<BFBBBFFFFFFB92)4<A4<):AFF00(
@M03461:520:000000000-LPCRK:1:1101:16610:8163 2:N:0:CAATCAGG+CAGAACTG
AAACTTTAATAAATCTTTCACGGATTTGCTCCCGTCGGAGTTAGCACAATCCGCTGCCGGGTTTTAACCCGACAGCAGTGACCTGTTTGAGCGAGAATTACTCGTCTTCCAGTTCGATGTTGATACCCAGCGAACGAATCTCTTTCAACAATACGTTGAAGGATTCTGGCATGCCCGGCTCCATCTGATGGTTGCCGTCCACGATGTTTTTATACATCTTGGTACGACCGTTCACGTCATCAGACTTAACGGTGAGCATTTCCTGCAGGAGATGAAGCTGAGGG
+
GGGGGGGGGGFGGGGGGGGGGGGGGGGFGGGGGGGGGGGGGGGGGGGGGGGGGGGGGGGGGGGGGGGGGGGGGGGGGGGGGGGGGGGGGGGGGGGGGFGGGGGGGGGGGGGGGGGGGGGGGGGGGGGGGGGGGGGGGGGGGGGGGGGGGGGGGGGGGGGGGGGGGGGGGGGGGGFGEGGGGGFGGFFGFFGFF4BFFFFFFFEFFFFFFFFFFFFFFFFFFAEEFFFFFFFFFBF:?FFFFBFF?DFFFFB71(42:<FA4<<<AFFBFF0<BBFFB>:>22?F
@M03461:520:000000000-LPCRK:1:1101:19596:8166 2:N:0:CAATCAGG+CAGAACTG
AAACTTTAATAAATCTTTCACGGATTTGCTCCCGTCGGAGTTAGCACAATCCGCTGCCGGGTTTTAACCCGACAGCAGTGACCTGTTTGAGCGAGAATTACTCGTCAGCGATGAGATCGGAAGAGCGTCGTGTAGGGAAAGAGTGTTGCAGTTCTGGTGTAGATCTCGGTGGTCGCCGTATCATGAAAAAAAAAACACACGTGATGTCAGCGTGTTTCCCATCACCTCACTACAATACCCCACCGTCTACATTACTGTACACCTGCATTCGACACCGCCCATGC
+
GGGGGGGGGGGGGGGGGGGGGGGGGGFGGGGGGGGGGGGGGGGGGGGGGGGGGGGGGGGGGGG@FGGGGGGGGGGGGGGGGGGGGGGGGGGGGGGGGGGGGGGGGGGGGGFGGFGFGGGGGGGFGGGGGGGGGGGFGGGFFFGGGFEGGFGEEF;CGGGGGGGGGCFGC;EC@6EEEGGC4CF8+4B@+?<)8B9))/)1(()/))**1*)),,())*6))*,)).)((.)-()))6))((-,(((-,()))).5)))6)-..(((()..).(-,((((-(((,
@M03461:520:000000000-LPCRK:1:1101:26151:8185 2:N:0:CAATCAGG+CAGAACTG
AAACTTTAATAAATCTTTCACGGATTTGCTCCCGTCGGAGTTAGCACAATCCGCTGCCGGGTTTTAACCCGACAGCAGTGACCTGTTTGAGCGAGAATTACTCGTCTTCCAGTTCGATGTTGATACCCAGCGAACGAATCTCTTTCAACAATACGTTGAAGGATTCTGGCATGCCCGGCTCCATCTGATGGTTGCCGTCCACGATGTTTTTATACATCTTGGTACGACCGTTCACGTCATCAGACTTAAAGGTGAGCATTTCCTGCAGTAATATTTGCTGAGGG
+
GGGGGGGGGGGGGGGGGGGGGGG7FGGGGGGGGGGGGGGGGGGGGGGGGGGGGGGGGGGGGGGGGGGGGGGGGGGGFGGGGGGGGGGGGGGGGGGGGGGGGGGGGGGGGGGGGGGGGGGGGGGGGGGGGGGGGGGGGGGGGGGGGGGGGGGGEGGGGGGGGGGGGGGGGFGGGGGGFGGGGGFGGFFGFFGFFFFFFFFBD:;5)2;FAFFFEFFFFFEFFFFFFFFFFFFFFFA?FFFFBFFF?FFF<)4<?096:>>B>BA9>?184464449A><>AD1:(
@M03461:520:000000000-LPCRK:1:1101:15843:8195 2:N:0:CAATCAGG+CAGAACTG
CTTTAATAAATCTTTCACGGATTTGCTCCCGTCGGAGTTAGCACAATCCGCTGCCGGGTTTTAACCCGACAGCAGTGACCTGTTTGAGCGAGAATTACTCGTCTTCCAGTTCGATGTTGATACCCAGCGAACGAATCTCTTTCAACAATACGTTGAAGGATTCTGGCATGCCCGGCTCCATCTGATGGTTGCCGTCCACGATGTTTTTATACATCTTGGTACGACCGTTTACGTCATCAGACTTAACGGTGAGCATTTCCTGCAGGGAAAGGTGCTGAGGG
+
FGGGGGGGGGGGGGGGGGGGFEGGGGGGGGGGGGGGGGGGGGGGGGGGGGGGGGGGGGGGCGGGGGGGGGGGGGGGGGGGGGGGGGGGGGGGGGGGGGGGGGGGGGGGGGGGGGGGGGGFGGGFGGGGGGGGGGGGGGGGGGGGGGCFGFGGGGGGGGGGCDGGGGGGGCFFGFGGGGGFGGFFGFFGFFFFFFFEBFFFFFFFFFFFFEFEFFFFFFFFEEFDF>9DFF?<03:<:F>2>?FFFFF?>?(4:?B?FFFBFFF43<;???:048BA2)8<(
@M03461:520:000000000-LPCRK:1:1101:26800:8198 2:N:0:CAATCAGG+CAGAACTG
AAACTTTAATAAATCTTTCACGGCTTTGCTCCCGTCGGAGTTAGCACAATCCGCTGCCGGGTTTTAACCCGACAGCAGTGACCTGTTTGAGCGAGAATTACTCGTCTTCCAGTTCGATGTTGATACCCAGCGAACGAATCTCTTTCAACAATACGTTGAAGGATTCTGGCATGCCCGGCTCCATCTGATGGTTGCCGTCCACGATGTTTTTATACATCTTGGTACGACCGTTCACGTCATCAGACTTAACGGTGAGCATTTCCTGCATAGTCTCTTGCCGAGGC
+
GGFGGGGGGGGGGGGGGGGGGGC+CGGGGGGGGGGGGGEGGGGGGGGGGGGGGGGGGGGGGGGGGGGGGGGFG@FGGGF<EFGGGGGGEFGGGGGGDFFGGGGEGGGGGGGGGGGGFGGGGGGGGGGGGFGGGDGGGGGGGGGGGGGGGGFGGFGGGGGGGG6FGGGGGFGGGGGGEGGGGGFGGFF7FFF?F>BFFFFF9BD>FFFFFFFFEFFFFA?E<FF9?@0>FB?FFFF:?BFFF9?B7:>649(4<01:B7?B4AAFF>(:>2><)6<<4AF(3(21
@M03461:520:000000000-LPCRK:1:1101:25552:8200 2:N:0:CAATCAGG+CAGAACTG
AAACTTTAATAAATCTTTCACGGCTTTGCTCCCGTCGGAGTTAGCACAATCCGCTGCCGGGTTTTAACCCGACAGCAGTGACCTGTTTGAGCGAGAATTACTCGTCTTCCAGTTCGATGTTGATACCCAGCGAACGAATCTCTTTCAACAATACGTTGAAGGATTCTGGCATGCCCGGCTCCATCTGATGGTTGCCGTCCACGATGTTTTTATACATCTTGGTACGACCGTTCACGTCATCAGACTTAACGGTGAGCATTTCCTGCATTAGGTATAGCTGAGGA
+
GDFGGGGGGGFEGGGGGFGG9<@+@C@<,CF6CFGGGGDEFF<E9@FGFGGGDGCGGGGDEGGCFGGGBFGGGGEGGFGGGFFEDAFF?FGGGEGDGFGGGFFFEFGGGGGGGGGECEDGGGGGGGEGGCFE@EEGEGGGGGGGGGGGFGGGGGGGGGCFAD6:FFGDA6?FFGGCE7>DDDFFGCFCAADFC5>A;=EBFFF=3;A@AA:.<<?F7CE<7AE??DFF>>B:089B??B04<<8:?245<FFB:?B?A?AA)44A?()64<>4>26-<<B726.
@M03461:520:000000000-LPCRK:1:1101:17726:8227 2:N:0:CAATCAGG+CAGAACTG
AAACTTTAATAAATCTTTCACGGATTTGCTCCCGTCGGAGTTAGCACAATCCGCTGCCGGGTTTTAACCCGACAGCAGTGACCTGTTTGAGCGAGAATTACTCGTCTTCCAGTTCGATGTTGATACCCAGCGAACGAATCTCTTTCAACAATACGTTGAAGGATTCTGGCATGCCCGGCTCCATCTGATGGTTGCCGTCCACGATGTTTTTATACATCTTGGTACGACCGTTCACGTCATCAGACTTAACGGTGAGCATTTCCTGCAACTTTAACCGCTGAGGT
+
GGGGGGGGFGGGGGGGGGGGGGGGGGGGGGFGFGGGGGGGGCFFGGGGGGGGGFGGGFGGGGG7DGGGGGGGGGGGGGFFGGGGGAFGGGGGGDGGGGGGGFGGGGGGGGGGGGGGCGFGGGGGGGGGGFFGGGGGGGGGGGGGGGGGFFFGFGGGGGFEFFFGGGGGEFGGGGGGEGGGGGFGGFAFFFGFFEDBFDF>FBF@FDFFCFFFFFEF6AFCCAEEFD@FBFF0:BAFB?FBB<2?::DFFFF;??06><BF)<D><:<A?(6<>))),,(432:(
@M03461:520:000000000-LPCRK:1:1101:7248:8259 2:N:0:CAATCAGG+CAGAACTG
AAACTTTAATAAATCTTTCACGGATTTGCTCCCGTCGGAGTTAGCACAATCCGCTGCCGGGTTTTAACCCGACAGCAGTGACCTGTTTGAGCGAGAATTACTCGTCTTCCAGTTCGATGTTGATACCCAGCGAACGAATCTCTTTCAACAATACGTTGAAGGATTCTGGCATGCCCGGCTCCATCTGATGGTTGCCGTCCACGATGTTTTTATACATCTTGGTACGACCGTTCACGTCATCAGACTTAACGGTGAGCATTTCCTGCATGATTGGATGCTGAGGC
+
GGGGGGGGGGGGGGGGGGGGGGGGGGGGGGGGGGGGGGGGGGGGGGGGGGGGGGGGGGGGGFGCFGGGGGEGGGGGGGGGGGGGGFGGGGGGGGGGGGGGGGGGGGGGGGGGFGGGGGGGGFGGGGGGGGGGGGGGGGGGGGGGGGGGGG8EGGGGGGGGGGGGGGGGGGGGGGCFEGGDDGFGGFFDFFFFFFFFFDBB?FEFFFFFAAFFFEFFFFFFFFEFFFDFFFFFFFFFF?F<A><?FBFFFF09<3<B?FFFA<ABF?3)43A228?A:79A<<B(
@M03461:520:000000000-LPCRK:1:1101:11644:8277 2:N:0:CAATCAGG+CAGAACTG
AAACTTTAATAAATCTTTCACGGCTTTGCTCCCGTCGGAGTTAGCACAATCCGCTGCCGGGTTTTAACCCGACAGCAGTGACCTGTTTGAGCGAGAATTACTCGTCTTCCAGTTCGATGTTGATACCCAGCGAACGAATCTCTTTCAACAATACGTTGAAGGATTCTGGCATGCCCGGCTCCATCTGATGGTTGCCGTCCACGATGTTTTTATACATCTTGGTACGACCGTTCACGTCATCAGACTTAACGGTGAGCATTTCCTGCATAGATATATGCTGAGGC
+
G9CFGGGGGFGGFGGGGGGGGG@+CFFGGGFFGGGDCBFEGGFGGGGGGGGGGGGGGGGDGFGGGGGGCFFEGECGGGFFCFGGGG<E=EGFEFGG+A?FGGGGGGGGCFGGGGGGFGGGGGCGGGGGGFGDEEEGGGGGGGGGAFGFFGECGGGC8EF7DF,@@FFAFGFFGGCCDEDDGGFGGFF7EF>FFBFFA@BB9=?>37=+@FFA<6CF6;43<47C531979<-88<BBF?:<>72474A<BF;22<BBA<4>B:AF:?2<BA245<<<AFAFF6(
@M03461:520:000000000-LPCRK:1:1101:7670:8284 2:N:0:CAATCAGG+CAGAACTG
AAACTTTAATAAATCTTTCACGGATTTGCTCCCGTCGGAGTTAGCACAATCCGCTGCCGGGTTTTAACCCGACAGCAGTGACCTGTTTGAGCGAGAATTACTCGTCTTCCAGTTCGATGTTGATACCCAGCGAACGAATCTCTTTCAACAATACGTTGAAGGATTCTGGCATGCCCGGCTCCATCTGATGGTTGCCGTCCACGATGTTTTTATACATCTTGGTACGACCGTTCACGTCATCAGACTTAACGGTGAGCATTTCCTGCACACAAAGGCGCTGAGGG
+
GGGGGGGGGGGGGGGGGGGGGGGGGGGGGGGGGGGGGGGGGGGGGGGGGGGGGGGGGGGGGGGGGGGGGGGGGGGGGGGGGGGGGGGGGGGGGGGGGGGGGGGGGGGGGGGGGGGGGGGGGGGGGGGGGGGGGGGGGGGGGGGGGGGGGGGGGGGGGGGGGGGGGGGGGGGGGGGGFGGGGGFGGFFGFFGFFFFFFFFFFFFFFFFFFFFFFEEFFFEFFFFFFFFFF>@FFFFFFFFFFA<7?>>BBDFFFFF??A2<9<BB<BFBFBBFFFFFFB>96<<1
@M03461:520:000000000-LPCRK:1:1101:23686:8299 2:N:0:CAATCAGG+CAGAACTG
AAACTTTAATAAATCTTTCACGGATTTGCTCCCGTCGGAGTTAGCACAATCCGCTGCCGGGTTTTAACCCGACAGCAGTGACCTGTTTGAGCGAGAATTACTCGTCTTCCAGTTCGATGTTGATACCCAGCGAACGAATCTCTTTCAACAATACGTTGAAGGATTCTGGCATGCCCGGCTCCATCTGATGGTTGCCGTCCACGATGTTTTTATACATCTTGGTACGACCGTTCACGTCATCAGACTTAACGGTGAGCATTTCCTGCACCGCATTGAGCTGAGGG
+
F;CCCFFGGGGGGGGGGGGGGGGGGGGGGGGGGGGGGGGGGGGGGGGGGGGGGGGGGGGGGGGFGGGGGGGGGGGGGGGGGGGGGGGGGGGGGGGGGGGGGGDGGGGGGGGGGGGGGGGGGGGGGGGGFGGGGGGGGGGGGGGGGGGGGGGGGGGGGGGGGGGGGGFGGGGGGGGGFGDGGGFGGFFDFFGFA4BFAFFBFFF@F?FFFFFFFFFFFF?<5AEFF@FBBBDFF?B??:??BB>?D:>B>A69618:723<AABA<:B?B>>1::).5:5,,.4,
@M03461:520:000000000-LPCRK:1:1101:15442:8321 2:N:0:CAATCAGG+CAGAACTG
CTTTAATAAATCTTTCACGGATTTGCTCCCGTCGGAGTTAGCACAATCCGCTGCCGGGTTTTAACCCGACAGCAGTGACCTGTTTGAGCGAGAATTACTCGTCTTCCAGTTCGATGTTGATACCCAGCGAACGAATCTCTTTCAACAATACGTTGAAGGATTCTGGCATGCCCGGCTCCATCTGATGGTTGCCGTCCACGATATTTTTATACATCTTGGTACGACCGTTCACGTCATCAGACTTAACGGTGAGCATTTCCTGCATAGATTTGTGCTGAGGA
+
FGGGGGGGGGGGGGGGGGGF@GGGGGGGGGGGGGGGGGGGGGGGGGGGGGGGGGGGGGGGEGGGGGGGGGGGGGGGGGGGGGGGGGGGGGGGGGGGGGGGGGGGGGGGGGGGGGGGGGGGGGGGGGGGGGGGGGGGGGGGGGGGGGGGGGGFGGGFGGGGGGGGGGGGGGGGGFGGGGGFGGFAFFFGFFFFFFFFFFFFFFFFFFFFFFCFFFFFFFFECFFFFBF<?BB>?FFFFFB?FD:<>>DFBFF?FFFFFFFFFFF?DFFAAFFAA?FFABF0)
@M03461:520:000000000-LPCRK:1:1101:11178:8328 2:N:0:CAATCAGG+CAGAACTG
AAACTTTAATAAATCTTTCACGGATTTGCTCCCGTCGGAGTTAGCACAATCCGCTGCCGGGTTTTAACCCGACAGCAGTGACCTGTTTGAGCGAGAATTACTCGTCTTCCAGTTCGATGTTGATACCCAGCGAACGAATCTCTTTCAACAATACGTTGAAGGATTCTGGCATGCCCGGCTCCATCTGATGGTTGCCGTCCACGATGTTTTTATACATCTTGGTACGACCGTTCACGTCATCAGACTTAACGGTGAGCATTTCCTGCAGAGTTTGCGGCTGAGGG
+
GGGGGGGGGGGGGGGGGGGGGGGDGGFGGGGGGGGGGGGGGGFGGGGGGGGGGGGGGGGGGGGGGGGGGGGGGGGGGFGGGGGGGGGGGGGGGGGCFFGGGGGGGGGGGGGGFGGGGFGGGGGGGFGGGGFGGGDGGGDGGGGGGGGGGGGGGGGFGGGGGGGGGFGGFGGFGGGGF>DCGGFGGFF>AFFFFEBADDFFFFF=F?FFFF>F5CC888??E4;CEF0>>FFFFFFF:021>A<?7>9AAA<F??B0?A?BFFFADF:4A6<A<<A960(7(:6-
@M03461:520:000000000-LPCRK:1:1101:16100:8353 2:N:0:CAATCAGG+CAGAACTG
CTTTAATAAATCTTTCACGGATTTGCTCCCGTCGGAGTTAGCACAATCCGCTGCCGGGTTTTAACCCGACAGCAGTGACCTGTTTGAGCGAGAATTACTCGTCTTCCAGTTCGATGTTGATACCCAGCGAACGAATCTCTTTCAACAATACGTTGAAGGATTCTGGCATGCCCGGCTCCATCTGATGGTTGCCGTCCACGATGTTTTTATACATCTTGGTACGACCGTTCACGTCATCAGACTTAACGGTGAGCATTTCCTGCAGTTCTCAGAGCTGAGGC
+
FFGGGGGGGGGGGGGGGGGGCGGGGGGGGGGGGGGGGGGGGGGGGGGGGGGGGGGGGDGGCGGGGGGGGGGGGGGGGGGGGGGGGGGGGGGGGGGGGGGGGGGGGGGGGGGGGGGGGGGGGGGGGGGGGGGGGEGGGGGGGGGGGG9FGGGGGGGGGGFGGCFFGGGGGGGCFFGGGGGFGGFCGFFGFFFFFDFFFFFFFFFFFAFFFEEEFFFFFFAEFFFDFF9DFFF>2<BF?AABBDFAF)<?(:2:?F2<<9AFFFF<:AAB>9><AF0>?)3:0
@M03461:520:000000000-LPCRK:1:1101:28139:8377 2:N:0:CAATCAGG+CAGAACTG
AAACTTTAATAAATCTTTCACGGATTTGCTCCCGTCGGAGTTAGCACAATCCGCTGCCGGGTTTTAACCCGACAGCAGTGACCTGTTTGAGCGAGAATTACTCGTCTTCCAGTTCGATGTTGATACCCAGCGAACGAATCTCTTTCAACAATACGTTGAAGGATTCTGGCATGCCCGGCTCCATCTGATGGTTGCCGTCCACGATGTTTTTATACATCTTGGTACGACCGTTCACGTCATCAGACTTAACGGTGAGCATTTCCTGCAGACTTCCCAGCTGAGGG
+
GGGGGGGGGGGGGGGGGGGGGGGGGGGGGGGGGGGGGGGGGGGGGGGGGGGGGGGGGGGGGGGDGGGGGGGGGGGGGGGGGGGGGGGGGGGGGGGGGGGGGGGGGGGGGGGGGGGGGGGGGGGGGGFGGGGDGGGGGGGGGGGGGGGGGGGGGGGGGGGGGGGGGFGGGGFGGFGFFGGDGDFGGFFGFFCFFBFFFFFFFFFFFFFFFFFFFFE6AFEFCFFFFFFFFFFFB?FFBFF<BABF7?DFBFF>F<0<02<<DB9<BBFF)4>FF8?F?BFFFFF(
@M03461:520:000000000-LPCRK:1:1101:6454:8390 2:N:0:CAATCAGG+CAGAACTG
AAACTTTAATAAATCTTTCACGGATTTGCTCCCGTCGGAGTTAGCACAATCCGCTGCCGGGTTTTAACCCGACAGCAGTGACCTGTTTGAGCGAGAATTACTCGTCTTCCAGTTCGATGTTGATACCCAGCGAACGAATCTCTTTCAACAATACGTTGAAGGATTCTGGCATGCCCGGCTCCATCTGATGGTTGCCGTCCACGATGTTTTTATACATCTTGGTACGACCGTTCACGTCATCAGACTTAACGGTGAGCATTTCCTGCATGTAAGGAGGCTGAGGA
+
GGGGGGGGGGGGGGGGGGGGGGGGGGGGGGGGGGGGGGGGGGGGGGGGGGGGGGGGGGGGGGGGGGGGGGGGGGGGGGGGGGGGGGGGGGGGGGGGGGGGGGGGGGGGGGGGGGGGGGGGGGGGGGFGGGGDGGGGGGGGGGGGGGGGGGGGGGGGGGGGGGGGGGGGGGGGGGGGFGGGGGFGGFFGFFGFFFFFFFFFFFFBFFFFFFFFFFEFFFFFFAEFFF302>?FBFFFFFFFA<DB?0:4AFF06:0::)8A94AA<?FFAFFA4:2:?FF?0:6)
@M03461:520:000000000-LPCRK:1:1101:7921:8397 2:N:0:CAATCAGG+CAGAACTG
AAACTTTAATAAATCTTTCACGGATTTGCTCCCGTCGGAGTTAGCACAATCCGCTGCCGGGTTTTAACCCGACAGCAGTGACCTGTTTGAGCGAGAATTACTCGTCTTCCAGTTCGATGTTGATACCCAGCGAACGAATCTCTTTCAACAATACGTTGAAGGATTCTGGCATGCCCGGCTCCATCTGATGGTTGCCGTCCACGATGTTTTTATACATCTTGGTACGACCGTTCACGTCATCAGACTTAACGGTGAGCATTTCCTGCACGTCAACAGGCTGAGGG
+
GGGGGGGGGGGGGGGGGGGGGGGGGGGGGGGGGGGGGGGGGGGGGGGGGGGGGGGGGGGGGGGGGGGGGGGGGGGGGGGGGGGGGGGGGGGGGGGGGGGGGGGGGGGGGGGGFGGGGGGGGGGGGGGGGGGGGGGGGGGGGGGGGGGGGGGGGGGGGGGGGGGGGGGGGGGGGGGGFGGDGGFGGFFGFFGFFFBFEDA9@EF@FDFFFFFFFFFF=A9EE=;4?@@FFF?:<0>??:0:A542:?DAFFFFFF?1:>FA<AF<)(,4((-2622:<<0:6<B1
@M03461:520:000000000-LPCRK:1:1101:8987:8421 2:N:0:CAATCAGG+CAGAACTG
AAACTTTAATAAATCTTTCACGGATTTGCTCCCGTCGGAGTTAGCACAATCCGCTGCCGGGTTTTAACCCGACAGCAGTGACCTGTTTGAGCGAGAATTACTCGTCTTCCAGTTCGATGTTGATACCCAGCGAACGAATCTCTTTCAACAATACGTTGAAGGATTCTGGCATGCCCGGCTCCATCTGATGGTTGCCGTCCACGATGTTTTTATACATCTTGGTACGACCGTTCACGTCATCAGACTTAACGGTGAGCATTTCCTGCACAGAGTAAGGCTGAGGG
+
GGGGGGGGGGGGGGGGGGGGGGGGGGGGGGGGGGGGGGGGGGGGGGGGGGGGGGGGGGGGGGGDGGGGGGGGGGGGGGGGGGGGGGGGGGGGGGGGGDGGGGGGGGGGGGGGGGGGGGGGGGGGGGGGGGGGGGGGGGGGGGGGGGGGGGGGGGGGGGGGGGGGGGGGGGGGGGGGFGGDGGFGGFFCFFGFFFFFFDFFDFEFFDF=FFFFEFFFFFFFFAEEFF@F@FFBFFFF?B?BFF?FFFFFFFF>??FFFA?BAFB<A>?:<?:BDFFA:17<?6::
@M03461:520:000000000-LPCRK:1:1101:12710:8440 2:N:0:CAATCAGG+CAGAACTG
AAACTTTAATAAATCTTTCACGGATTTGCTCCCGTCGGAGTTAGCACAATCCGCTGCCGGGTTTTAACCCGACAGCAGTGACCTGTTTGAGCGAGAATTACTCGTCTTCCAGTTCGATGTTGATACCCTGCGAACGAATCTCTTTCAACAATACGTTGAAGGATTCTGGCATGCCCGGCTCCATCTGATGGTTGCCGTCCACGATGTTTTTATACATCTTGGTACGACCGTTCACGTCATCAGACTTAACGGTGAGCATTTCCTGCATAGTCGGTAGCTGAGGG
+
GGGGGGGGGGGGGGGGGGGGGGG:FGGGGGGGGGGGGGGGGGGGGGGGGGGGGGGGGGGGGGGGGGGGGGGGGGGGGGGGGGGGGGGGGGGGGGGGGGGGGGGGGGGGGGGGGGGGGGGGGGGGGGGGGGGGGGGGGGGGGGGGGGGGGGGGGGGGGGFFGGGGGGGGGGGGGGGGFGGGGGFGGFFGFFGFFFFFFFFFFFFFFFFFFFFFFEFFFF?EFFE?EFDFFBFFF?ABFF01<92<:?<BAAFFF:BFFFFFFAAFF0:A<<BF9>>??:<A434,
@M03461:520:000000000-LPCRK:1:1101:6015:8456 2:N:0:CAATCAGG+CAGAACTG
AAACTTTAATAAATCTTTCACGGATTTGCTCCCGTCGGAGTTAGCACAATCCGCTGCCGGGTTTTAACCCGACAGCAGTGACCTGTTTGAGCGAGAATTACTCGTCTTCCAGTTCGATGTTGATACCCAGCGAACGAATCTCTTTCAACAATACGTTGAAGGATTCTGGCATGCCCGGCTCCATCTGATGGTTGCCGTCCACGATGTTTTTATACATCTTGGTACGACCGTTCACGTCATCAGACTTAACGGTGAGCATTTCCTGCATGGAGATTCGCTGAGGG
+
GGGGGGGGGGGGGGGGGGGGGGGFGGGGGGGGGGGGGGGGGGGGGGGGGGGGGGGGGGGGGGGGGGGGGGGGGGGGGGGGGGGGGGGGGGGGGGGGGGGGGGGGGGGGGGGGGGGGFGGGGGGGGGGGGGGGGGGGGGGGGFGCGGGGGGGGGGGGGGGGGGGGGGGGFGGGGGGGFGGGGGFGGFFGFFGFFEFFFFFFFFFFFFAFFFFFFFEFFFFFFFEFFDDFB@FFFFAFFFFFFFFFFFFFFB?FF<BFFFFFBFFFFFBF9<:F?:<><FFF9?B,
@M03461:520:000000000-LPCRK:1:1101:23597:8461 2:N:0:CAATCAGG+CAGAACTG
AAACTTTAATAAATCTTTCACGGATTTGCTCCCGTCGGAGTTAGCACAATCCGCTGCCGGGTTTTAACCCGACAGCAGTGACCTGTTTGAGCGAGAATTACTCGTCTTCCAGTTCGATGTTGATACCCAGCGAACGAATCTCTTTCAACAATACGTTGAAGGATTCTGGCATGCCCGGCTCCATCTGATGGTTGCCGTCCACGATGTTTTTATACATCTTGGTACGACCGTTCACGTCATCAGACTTAACGGTGAGCATTTCCTGCATATCTACGTGCTGAGGG
+
G;=CCCFGGGGGGGGGGGGGGGGEFGGGGGGGGGGGGGGGGGGGGGGGGGGGGGGGGGGGGGGGGGGGGGGGGGGGGGGGGGGGGGGGGGGGGGGGGGGGGGGGGGGGGGGGGGGGGGGGGGGGGGGGGGGGGGGGGGGGGGGGGGGGGGGGGGGGGGGGGGGGGGGGGGGGGGGGDGGGGGFGFFFGFFGFFFFFFFFFFEF=FFFFFFFFECEFAFFEFFFFFF?FF@FFBFB?BBBFFFBF??FF>BFFFBB?BB<FFA<>ABFAA4<BFAFF?02243:(
@M03461:520:000000000-LPCRK:1:1101:15456:8467 2:N:0:CAATCAGG+CAGAACTG
CTTTAATAAATCTTTCACGGATTTGCTCCCGTCGGAGTTAGCACAATCCGCTGCCGGGTTTTAACCCGACAGCAGTGACCTGTTTGAGCGAGAATTACTCGTCTTCCAGTTCGATGTTGATACCCAGCGAACGAATCTCTTTCAACAATACGTTGAAGGATTCTGGCATGCCCGGCTCCATCTGATGGTTGCCGTCCACGATGTTTTTATACATCTTGGTACGACCGTTCACGTCATCAGACTTAACGGTGAGCATTTCCTGCATAAGTAACTGCTGAGGG
+
FGGGGGGGGGGGGGGGGGGGFGGFFGGGCGGGGGGGGGGGGGGGGGGGGGGGGGGGGGGGEGGGGGGGGGGGGGGGGGGGGGGFGGGGGGGGGGGGGGGFGGGGGGGGGGGGGGGGGGGGGGGEGGGGGGGGGDGGGGGGGCGGCGDGECGGGGGFGGGGGGGGGGGGGGGFGDEDGGGFGGFCGCFFFCDDF:>BFFFFFFDA@CAFFFFCFFFEEFFFEEFDF6;?:(5ABFF?FAA?>DDFF<2(3:0:?:<24>2<<<27<5).:>AAB2742416(
@M03461:520:000000000-LPCRK:1:1101:14945:8481 2:N:0:CAATCGGG+CAGAACTG
AAACTTTAATAAATCTTTCACGGATTTGCTCCCGTCGGAGTTAGCACAATCCGCTGCCGGGTTTTAACCCGACAGCAGTGACCTGTTTGAGCGAGAATTACTCGTCTTCCAGTTCGATGTTGATACCCAGCGAACGAATCTCTTTCAACAATACGTTGAAGGATTCTGGCATGCCCGGCTCCATCTGATGGTTGCCGTCCACGATGTTTTTATACATCTTGGTACGACCGTTCACGTCATCAGACTTAACGGTGAGCATTTCCTGCAACAACGGTGGCTTAGGG
+
GG,FFFFGGGGGGGGGGGGGGGF@FGGGGGGGFGGGGGGGGGGGGGGGGGGGGGGGGGGGGGG@FGGGGGGGGGGGGGGGGGGGGGGGGGGGGGGGGGGGGGGGGGGGGGGGGGGGGGGGGGGGGGGGGGGGGGGGGGGGGGGGGGGFFFDDGGGFGGGGFGGDFGGGGGGDFGGGFGGGGGFGGFFGFFGFFFFFFDEFFFFFFFFFFAFFFCEAAAEFF=ECC<@FFBFB?FBFFFFFFFFFFF<4242>:1?FFB7AFFBFAB:)8<?:99?06<0()52(
@M03461:520:000000000-LPCRK:1:1101:26692:8492 2:N:0:CAATCAGG+CAGAACTG
AAACTTTAATAAATCTTTCACGGATTTGCTCCCGTCGGAGTTAGCACAATCCGCTGCCGGGTTTTAACCCGACAGCAGTGACCTGTTTGAGCGAGAATTACTCGTCTTCCAGTTCGATGTTGATACCCAGCGAACGAATCTCTTTCAACAATACGTTGAAGGATTCTGGCATGCCCGGCTCCATCTGATGGTTGCCGTCCACGATGTTTTTATACATCTTGGTACGACCGTTCACGTCATCAGACTTAACGGTGAGCATTTCCTGCAAAAAATTTTGCTGAGGA
+
GGGGGGGGGGGGGGGGGGGGGGG>FEGGGGGGGGGGGGGGGGGGGGGGGGGGGGGGGGGGGGGGFGFGGGGGGGGGGGGGGGGGGGGGGGGGGGGGGGGGGGGGGGGGGGGGGGGGGGGGGGGGGGEGGGGGGGGGGGGGGGGFGGGGGGGGGGGGGGCFGGGGGGGGFGGGGGFGFGGDGGFGGFFGFFGFFFFFFFFFFFFFFFFFFFFFEEFFFFFFFFFFFFFFFFDF?F<?FFBFFF72:3<A>AF9<B?0:4<>F9AFFFB7>73;:BFF<?DFFFF)
@M03461:520:000000000-LPCRK:1:1101:17642:8496 2:N:0:CAATCAGG+CAGAACTG
AAACTTTAATAAATCTTTCACGGATTTGCTCCCGTCGGAGTTAGCACAATCCGCTGCCGGGTTTTAACCCGACAGCAGTGACCTGTTTGAGCGAGAATTACTCGTCTTCCAGTTCGATGTTGATACCCAGCGAACGAATCTCTTTCAACAATACGTTGAAGGATTCTGGCATGCCCGGCTCCATCTGATGGTTGCCGTCCACGATGTTTTTATACATCTTGGTACGACCGTTCACGTCATCAGACTTAACGGTGAGCATTTCCTGCATAGCTCATGGCTGAGGG
+
GGGGGGGGGGGGGGGGGGGGGGGGGGGGGGGGGGGGGGGGGGGGGGGGGGGGGGGGGGG7FFGGGGGGGGGGGGGGGGGGGGGGGGGGGGGGGGGGGGGGGGGGGGGGGGGGGGGGCGGGGGGGGGGGGGGDGGGGGGGGGGGGGGGGGGGGGGGGGGGGGFGGGFFGDGGGGGGGFCDDGGFGGFFGFFGFFFFFFFFFFFF@FFFFFFFFEFEFFFFFFFECFDFBBFF?FFFFFFFFFD?FFFAFF>?;<?BB?2<<)<AAA?BD<BB)6<AF?B76::4:
@M03461:520:000000000-LPCRK:1:1101:18226:8496 2:N:0:CAATCAGG+CAGAACTG
AAACTTTAATAAATCTTTCACGGATTTGCTCCCGTCGGAGTTAGCACAATCCGCTGCCGGGTTTTAACCCGACAGCAGTGACCTGTTTGAGCGAGAATTACTCGTCTTCCAGTTCGATGTTGATACCCAGCGAACGAATCTCTTTCAACAATACGTTGAAGGATTCTGGCATGCCCGGCTCCATCTGATGGTTGCCGTCCACGATGTTTTTATACATCTTGGTACGACCGTTCACGTCATCAGACTTAACGGGAAGCATTTCCGGCAATCACAGGGGCTGAGGG
+
AEE@FDGF6CFGDEAEFEFFEFG@FE@F9F@,6@FGFECEG,<@<FFFGCFD:7@@FGCG78C,C,<6??@CF@FAFEAAF5ED=FFGGGCEEEGGC9FEEGFE=F=DF<EEFEFBC;>@>=C>=AEGGF8CECE7EGG6@@FC=EGGGEDD,@D?CCE;E?GGGGCG;CFFE?,@@ED>D79+C>6CCF4?FDBF?//6@=E26;FCFFFF3?C6A+7))*/4677>0((-4?44?BFFF:23:>A<)48((((,,442<)6,36;>FBF7AD00669?(4<1
@M03461:520:000000000-LPCRK:1:1101:17607:8503 2:N:0:CAATCAGG+CAGAACTG
AAACTTTAATAAATCTTTCACGGATTTGCTCCCGTCGGAGTTAGCACAATCCGCTGCCGGGTTTTAACCCGACAGCAGTGACCTGTTTGAGCGAGAATTACTCGTCTTCCAGTTCGATGTTGATACCCAGCGAACGAATCTCTTTCAACAATACGTTGAAGGATTCTGGCATGCCCGGCTCCATCTGATGGTTGCCGTCCACGATGTTTTTATACATCTTGGTACGACCGTTCACGTCATCAGACTTAACGGTGAGCATTTCCTGCAAATATAGTCGCTGAGGT
+
GGGGGGGGGGGGGGGGGGGGGGGGGGGGGGGGGGGGGGGGGGGGGGGGGGGGGGGGGGGGGGGGGGGGGGGGGGGGGGGGGGGGGGGGGGGGGGGGGGGGGGGGGGGGGGGGGGGGCGGGGGGGGGGGGGGDGGGGGGGDGGGGGGGGGGGGGGGGGGGGGGFGGGEGFGGGGGGGEGGGGGFGGFFGFFGFFFFFFFFBDFFBFFFFFFFAEFFFFFFFFAECEDFFF62:::B?FFFBFF><?7>9AABFFBBF:)4<AABAF?<FFF49<ABBB9166?((
@M03461:520:000000000-LPCRK:1:1101:11147:8515 2:N:0:CAATCAGG+CAGAACTG
AAACTTTAATAAATCTTTCACGGATTTGCTCCCGTCGGAGTTAGCACAATCCGCTGCCGGGTTTTAACCCGACAGCAGTGACCTGTTTGAGCGAGAATTACTCGTCTTCCAGTTCGATGTTGATACCCAGCGAACGAATCTCTTTCAACAATACGTTGAAGGATTCTGGCATGCCCGGCTCCATCTGATGGTTGCCGTCCACGATGTTTTTATACATCTTGGTACGACCGTTCACGTCATCAGACTTAACGGTGAGCATTTCCTGCAGCATTAACCTCTGAGGT
+
GGGGGGGGGGGGGGGGGGGGGGGGGGGAFGGGGGGGGGGGGGGGGGGGGGGGGGGGGGGGGGGGGGGGGGGGGGGGGGGFGGGGGGGFGGGGGGGGGGGGGGGGGGGGGGGGGGGGGGGGGGGGGGGGGGGGGDGGGGGGFGGGGGGGGGGGGGGGGGGGGC6FGGGGFGGGGGGGFCDCDGAGFFF7BFFFFEFFFDEFFFFFFFFFFFFFFEF6;CEFF4ACEFFFF@D?F:A?F<<BAFFF>?AFA>F0:(4:B>FF>9ADA?FBB04A<4<<)4?BAA0,
@M03461:520:000000000-LPCRK:1:1101:18658:8518 2:N:0:CAATCAGG+CAGAACTG
AAACTTTAATAAATCTTTCACGGATTTGCTCCCGTCGGAGTTAGCACAATCCGCTGCCGGGTTTTAACCCGACAGCAGTGACCTGTTTGAGCGAGAATTACTCGTCTTCCAGTTCGATGTTGATACCCAGCGAACGAATCTCTTTCAACAATACGTTGAAGGATTCTGGCATGCCCGGCTCCATCTGATGGTTGCCGTCCACGATGTTTTTATACATCTTGGTACGACCGTTCACGTCATCAGACTTAACGGTGAGCATTTCCTGCACAGATAAGTTCTGAGGG
+
GGGGGGGGGGGGGGGGGGGGGGGGGGGGGGGGGGGGGGGGGGGGGGGGGGGGGGGGGGGGGGGGGGGGGGGGGGGGGGGGGGGGGGGGGGGGGGGGGGGGGGGGGGGGGGGGGGFGGGGGGGGGGGGGGGGGGGGGGGGGGFGGGGGGGGCFGGGGGGGCGGGGGGGGFGGGGGFGFGGGGGFGGFFGFFGFFFFFEFFFFFFFFFFF7AFFFFEFFFFFFFEEC;?FFFFBFFABFFFBA>F?FBFFAD<BBFF?:DFFA>F<B?0:91>AF23>):AB><::
@M03461:520:000000000-LPCRK:1:1101:4108:8539 2:N:0:CAATCAGG+CAGAACTG
AAACTTTAATAAATCTTTCACGGATTTGCTCCCGTCGGAGTTAGCACAATCCGCTGCCGGGTTTTAACCCGACAGCAGTGACCTGTTTGAGCGAGAATTACTCGTCTTCCAGTTCGATGTTGATACCCAGCGAACGAATCTCTTTCAACAATACGTTGAAGGATTCTGGCATGCCCGGCTCCATCTGATGGTTGCCGTCCACGATGTTTTTATACATCTTGGTACGACCGTTCACGTCATCAGACTTAACGGTGAGCATTTCCTGCAAACACTGGCGCTGAGGG
+
GGGGGGGGGGGGGGGGGGGGGGG:FGGGGGGGGFGGGGGGGGGGGGGGGGGGGGGGGGGGGGGGGFGGGGGGGGGGGGGGFCEGGGGGGGFGGGGGGGGGFGGGGGGGGGGGFGGGGFGGGGGGGGGGGGGGGGGGGGFGGGGGGGGFGGFGGGGGFGDGGGGGGGGGGGGC:CFGFDGGGGFGGFFFCFGFFFFFFFFFFFE2AFFFFFFFCFFFFFFFF47;?@;BFFFFB0<:BB?FFDFFFFF2<ABFFB:?FF75>A2<D>B<4?0:A?B?6<9BB::(
@M03461:520:000000000-LPCRK:1:1101:11847:8542 2:N:0:CAATCAGG+CAGAACTG
AAACTTTAATAAATCTTTCACGGATTTGCTCCCGTCGGAGTTAGCACAATCCGCTGCCGGGTTTTAACCCGACAGCAGTGACCTGTTTGAGCGAGAATTACTCGTCTTCCAGTTCGATGTTGATACCCAGCGAACGAATCTCTTTCAACAATACGTTGAAGGATTCTGGCATGCCCGGCTCCATCTGATGGTTGCCGTCCACGATGTTTTTATACATCTTGGTACGACCGTTCACGTCATCAGACTTAACGGTGAGCATTTCCTGCATCACAAAATGCTGAGGG
+
GGGGGGGGGGGGGGGGGGGGGGG:FGGGGGGGGGGGGGGGGGGGGGGGGGGGGGGGGGGGGGGGGGGGGGGGGGGGGGGGGGGGGGGGGGGGGGGGGGGGGGGGGGGGGGGGGGGGGGGGGGGGGGGGGGGGGGGGGGGGGGGGGGGGGGGGGGGGGGGGGGGGGGGGGGGGGGGGFDDGDGFGGAFGFFGFFFFFFFFBFFFFFFFFFFFFEFFFFFFFFFEEFF@B@FFF??<BFFFFFDF<:7<>FFB>FFFFFFF<<ADFFFFFA?FA?:?AFBADFB<<
@M03461:520:000000000-LPCRK:1:1101:22060:8546 2:N:0:CAATCAGG+CAGAACTG
AAACTTTAATAAATCTTTCACGGATTTGCTCCCGTCGGAGTTAGCACAATCCGCTGCCGGGTTTTAACCCGACAGCAGTGACCTGTTTGAGCGAGAATTACTCGTCTTCCAGTTCGATGTTGATACCCAGCGAACGAATCTCTTTCAACAATACGTTGAAGGATTCTGGCATGCCCGGCTCCATCTGATGGTTGCCGTCCACGATGTTTTTATACATCTTGGTACGACCGTTCACGTCATCAGACTTAACGGTGAGCATTTCCTGCAACACTTGAAGCTGAGGC
+
G;==C@FFGGGGGGGGGGGGGGG@@FGFGGGGGGGGGGGGGGGGGGGGGGGGGGGGGGGGGGGGGGGGGGGGGGGGGGGGGGGGGGGGGGGGGGGGGGGGGGGGGGGGGGGGGGGGGGGGGGGGGGGGGGGGGGGGCGGDGGGGGGGGGGGGGGGGGGGGGGGGGFGGGGGGGGGGFDGGGGFGGFFGFFGFFFDFFFFFFEE@FFFFAFFFECC88FCEFFECEDFF@BF67>DBFF<?DB<22:AFFFB>B2?B(5?B4AFBAFFFF0<F<)8?A??B208(
@M03461:520:000000000-LPCRK:1:1101:19829:8556 2:N:0:CAATCAGG+CAGAACTG
AAACTTTAATAAATCTTTCACGGATTTGCTCCCGTCGGAGTTAGCACAATCCGCTGCCGGGTTTTAACCCGACAGCAATGACCTGTTTGAGCGAGAATTACTCGTCTTCCAGTTCGATGTTGATACCCAGCGAACGAATCTCTTTCAACAATACGTTGAAGGATTCTGGCATGCCCGGCTCCATCTGATGGTTGCCGTCCACGATGTTTTTATACATCTTGGTACGACCGTTCACGTCATCAGACTTAACGGTTAGCATTTCCTGCATAAGGTTCGGCTGGGGG
+
GGGGGGGGGGGGGGGGGGGGGGGEGGGGGGGGGGGGGGGGGGGGGGGGGGGGGGGGGGGGGGGGGGGGGGDGGGGGFGGGGFGGGGGFFFGGGDGGGGGGGGGGGGGGGGGGGGGGGGGGGGGGGGGGGGGEGGGGGGGGGGGGGGGGGDGGGGGGGGGGGGGGGGGGGGGGGGGGFGGDGGFGGFFFAFGFFFFFBFFFFFDFFFFFFFFFECEACC?ECFECE@?FFBDFFFA<?F?:A9B7>0AF)6232(1449AF<>FFFF0929A2>>2(6>BF((3(
@M03461:520:000000000-LPCRK:1:1101:17981:8563 2:N:0:CAATCAGG+CAGAACTG
AAACTTTAATAAATCTTTCACGGATTTGCTCCCGTCGGAGTTAGCACAATCCGCTGCCGGGTTTTAACCCGACAGCAGTGACCTGTTTGAGCGAGAATTACTCGTCTTCCAGTTCGATGTTGATACCCAGCTAACGAATCTCTTTCAACAATACGTTGAAGGATTCTGGCATGCCCGGCTCCATCTGATGGTTGCCGTCCACGATGTTTTTATACATCTTGGTACGACCGTTCACGTCATCAGACTTAACGGTGAGCATTTCCTGCAGCTCTACTGGCTGAGGC
+
DFFFGCFFFEGGFEDFFGGFGFG@FG?FEGEEEEFCFGGGGGG9FFEFGGGGEGGCGGE@@F77FFGGEEGDEGGGGGFEE?FGFGEFFF<<CFCCGGEFGF<CFEFGEFBFCFFEGDGGGFG;;EGDFD@,33DEGGGGEAFFGCEFG8D,==DA=DD==,,533@F9FFGGC,19**3<C*B=1BGFFCFFFFFE9952>BF528BFA>FEEC++@)9?FAEEDFFFB?6(4>D3;<<6442>:AA5<0(40((4-)6)).6:(.87()6<<)500((((,,
@M03461:520:000000000-LPCRK:1:1101:28265:8566 2:N:0:CAATCAGG+CAGAACTG
AAACTTTAATAAATCTTTCACGGATTTGCTCCCGTCGGAGTTAGCACAATCCGCTGCCGGGTTTTAACCCGACAGCAGTGACCTGTTTGAGCGAGAATTACTCGTCTTCCAGTTCGATGTTGATACCCAGCGAACGAATCTCTTTCAACAATACGTTGAAGGATTCTGGCATGCCCGGCTCCATCTGATGGTTGCCGTCCACGATGTTTTTATACCTCTTGGTACGACCGTTCACGTCATCAGACTTAACGGTGAGCATGTCCTGCATGCCAATATGCTGAGGT
+
<<CEFCFFCCFFGDGCGCFFF<FEGC9FFD<6@CC,++@CFF@<FF9ECFG@EGGD+EECFEC,<FFGGEGGGGGC@<9,??AEFEFG=EGGGGCFEDFFAA9C<7EBCA?FC=E8FGFEF4CEDF@86@8@8EEE@EGEF;E=EFFEE93,@DCDFGG;E8DE9=7E,@CFF64,<***3;A7+:+:++94B*-945/:=*85?2;A75>)?.7+8=4AFFEC37(61:;(4?4(.44(6<74804<566;0(,.28<46>2<A?7))),).434)6.69:((
@M03461:520:000000000-LPCRK:1:1101:14630:8573 2:N:0:CAATCAGG+CAGAACTG
CTTTAATAAATCTTTCACGGATTTGCTCCCGTCGGAGTTAGCACAATCCGCTGCCGGGTTTTAACCCGACAGCAGTGACCTGTTTGAGCGAGAATTACTCGTCTTCCAGTTCGATGTTGATACCCAGCGAACGAATCTCTTTCAACAATACGTTGAAGGATTCTGGCATGCCCGGCTCCATCTGATGGTTGCCGTCCACGATGTTTTTATACATCTTGGTACGACCGTTCACGTCATCAGACTTAACGGTGAGCATTTCCTGCACAGTTATAAGCTGAGGG
+
FGGGGGGGGGGGGGGGGGGGCFGGGGGGGGGGGGGGGGGGGGGGGGGGGGGGGGGGGGGG@FGGGGGGGGGGGGGGGGGGGGGGGGGGGGGGGGGGGGGGGGGGGGGGGGGGGGGGGGGGGGGGGGGGGGGGGGGGGGGGGGGGGGFGGGGGFGGGGGGGGGGGGGGGGGGGGFGGGGGFGGFFGFF4FFEFFDFF=>EFFFFFCFFFFFFFFFFFFFFFFFFFF9;FFFFBFFFFFFFFB??AB46:9B6?:?AF><<>AA3739<FBADF>B<D?4?F:
@M03461:520:000000000-LPCRK:1:1101:27652:8578 2:N:0:CAATCAGG+CAGAACTG
AAACTTTAATAAATCTTTCACGGATTTGCTCCCGTCGGAGTTAGCACAATCCGCTGCCGGGTTTTAACCCGACAGCAGTGACCTGTTTGAGCGAGAATTACTCGTCTTCCAGTTCGATGTTGATACCCAGCGAACGAATCTCTTTCAACAATACGTTGAAGGATTCTGGCATGCCCGGCTCCATCTGATGGTTGCCGTCCACGATGTTTTTATACATCTTGGTACGACCGTTCACGTCATCAGACTTAACGGTGAGCATTTCCTGCATAGCTTGTTGCTGAGGG
+
EEFGGDGDEFGGFFFGGFGGGGGGGG?FCFEACCFE@FFGGGGGGGGGGGDFGDEFGFGGGGGGFGGG<FGEGGGGFGFGGGFGGGGGGCBFGDEEGFFGGGFEFGGG9?DG,FFEFAFGGGGFGG8>D8BCGGEEGGGGGGGGGGDFGEGGGCFA@C:DF?::DCC:7CFGG?EFBEDGG>AGGFF:A87?C*7B5@DFDFF>FDFF@AA.7<CAAFC6CAEF<3?>;9;?:760(233ABFF>)6<>AB>?((1>AFAA42A<:?AA7?A22:24AA<)1((
@M03461:520:000000000-LPCRK:1:1101:13989:8587 2:N:0:CAATCAGG+CAGAACTG
AAACTTTAATAAATCTTTCACGGATTTGCTCCCGTCGGAGTTAGCACAATCCGCTGCCGGGTTTTAACCCGACAGCAGTGACCTGTTTGAGCGAGAATTACTCGTCTTCCAGTTCGATGTTGATACCCAGCGAACGAATCTCTTTCAACAATACGTTGAAGGATTCTGGCATGCCCGGCTCCATCTGATGGTTGCCGTCCACGATGTTTTTATACATCTTGGTACGACCGTTCACGTCATCAGACTTAACGGTGAGCATTTCCTGCAGTTTCTTAAGCTGAGGG
+
GGGGGGGGGGGGGGGGGGGGGGGCEGGGGGGGGGGGGGGGGGGGGGGGGGGGGGGGGGGGGGGGGGGGGGGGGGGGGGGGGGGGGGGGGGGGGGGGGGGGGGGGGGGGGGGGGGGGGGGGGGGGGGGFGGGGGGGGGGGGGGGGGGGGGGGGGGFGGGGGGGGGGGGGGGGGGGGGFGGGGGFGGFFGFFGFFFFFFFFF@EDFFFFFFFFFFFFFFFFFFFFFFFDFFBFF?FFFF?BFF2<B?BFFFA?BF:?<?2249<BA>???FBFFFFFFFFFF)86:
@M03461:520:000000000-LPCRK:1:1101:7238:8593 2:N:0:CAATCAGG+CAGAACTG
AAACTTTAATAAATCTTTCACGGATTTGCTCCCGTCGGAGTTAGCACAATCCGCTGCCGGGTTTTAACCCGACAGCAGTGACCTGTTTGAGCGAGAATTACTCGTCTTCCAGTTCGATGTTGATACCCAGCGAACGAATCTCTTTCAACAATACGTTGAAGGATTCTGGCATGCCCGGCTCCATCTGATGGTTGCCGTCCACGATGTTTTTATACATCTTGGTACGACCGTTCACGTCATCAGACTTAACGGTGAGCATTTCCTGCATAATCTCCAGCTGGGCC
+
GGGGGGGGGGGGGGGGGGGGGGGGGGGGGGGGGGGGGGGGGGGGGGGGGGGGGGGGGGGGGGGGGGGGGGGGGGGGGGGGGGGGGGGGGGGGGGGGGGGGGGGGGGGGGGGGGGGGGGGGGGGGGGFGGGGGGGGGGGGGGGGGGGGGGGGGGGGGGGGGGGGGGGGGGGGGGGGGFGGGGGFGGFFGFFGFFEDFFFFFFFF>F@FFFFFFFFEFFFFFFFFFFD6@@F?BBFFFFFB7:5<<BFFDFFBFF??BFFFFFA>AFB?DF).<6--4:33??BB?
@M03461:520:000000000-LPCRK:1:1101:25705:8626 2:N:0:CAATCAGG+CAGAACTG
AAACTTTAATAAATCTTTCACGGATTTGCTCCCGTCGGAGTTAGCACAATCCGCTGCCGGGTTTTAACCCGACAGCAGTGACCTGTTTGAGCGAGAATTACTCGTCTTCCAGTTCGATGTTGATACCCAGCGAACGAATCTCTTTCAACAATACGTTGAAGGATTCTGGCATGCCCGGCTCCATCTGATGGTTGCCGTCCACGATGTTTTTATACATCTTGGTACGACCGTTCACGTCATCAGACTTAACGGTGAGCATTTCCTGCATGACACTTGGCTGAGGG
+
GGGGGGGGGGGGGGGGGGGGGGG@GGFFGGGGGGGGGGGGGGGGGGGGGGGGGGGGGGGGGGGGGGGGGGGGGGGGGGGGFGGGGGGGGGGGGGGGGGGGGGGGGGGGGGGGGGGGGGGGGGGGGGGGGFGGGGGGGGGGGGGGGGGGGGGGGGGGGGGGGGGGGGGGGGGGEFFGEGGGDGFGGFFGFFGFFFFFFFFF@FFFFF;FFFFFEFFF=FEFFFFFFFFFBF?F?FB???BFFFFFFFFFFF?9BFFFFFFFFFFA<?:AAB?A??FBFFFF?:<(
@M03461:520:000000000-LPCRK:1:1101:4454:8626 2:N:0:CAATCAGG+CAGAACTG
AAACTTTAATAAATCTTTCACGGATTTGCTCCCGTCGGAGTTAGCACAATCCGCTGCCGGGTTTTAACCCGACAGCAGTGACCTGTTTGAGCGAGAATTACTCGTCTTCCAGTTCGATGTTGATACCCAGCGAACGAATCTCTTTCAACAATACGTTGAAGGATTCTGGCATGCCCGGCTCCATCTGATGGTTGCCGTCCACGATGTTTTTATACATCTTGGTACGACCGTTCACGTCATCAGACTTAACGGTGAGCATTTCCTGCAACCTCTATTGCTGAGGG
+
GGGGGGGGGGGGGGGGGGGGGGGCGGGGGGGGGGGGGGGGGGGGGGGGGGGGGGGGGGGGGGGGGGGGGGGGGGGGGGGGGGGGGGGGGGGGGGGGGGGGGGGGFGGGGGGGGGGGGGGGGGGGGGGGGGGGGGGGGGGGGGGGGGGGGGGGGGGGGCFGGGGGGGGFACFGGGGGFGGGGGFGGFFGFF7BFEDF>@FFDBFFFFFFFF>FEFFFFFFFEA@FE?DBFFFBFFFF?:BFF>>DFFA2<B?B?:318AFF2A>>9?FFF?FFDFFBABF<B<B(
@M03461:520:000000000-LPCRK:1:1101:17214:8628 2:N:0:CAATCAGG+CAGAACTG
AAACTTTAATAAATCTTTCACGGATTTGCTCCCGTCGGAGTTAGCACAGTCCGCTGCCGGGTTTTAACCCGACAGCAGTGACCTGTTTGAGCGAGAATTACTCGTCTTCCAGTTCGATGTTGATACCCAGCGAACGAATCTCTTTCAACAATACGTTGAAGGATTCTGGCATGCCCGGCTCCATCTGATGGTTGCCGTCCATGATGTTTTTATACATCTTGGTACGACCGTTCACGTCATCAGACTTAACGGTGAGCATTTCCTGCAGAAATACTGGCTGAGGA
+
GGGGGGGGGGGGGGGGGGGGGGEGGGGGFGGGGGGGGGGGGGFGDFGGGGGFGGGGGGGGEFE:DGG9FFGGGCFGGGGGCFGCEFFGGG?DEGGGGFGGGGFGGGGGFGGGGGGGGGGGGGGGGGGGGGGDGGGGGGGGGGGGGGGGFGDFDFGGGGGGGGFFFGGGGGFGCGGCBE5?GG4F@FFCFFGFFFFF>FFF@*=3BCFFCFFFE)/1:A;CEAEFE@<>(3;1(6;??FBFF9<>?:<4)9?>:0:?BA2ABFB<>:<?)(52A)-5:?1?<?:)
@M03461:520:000000000-LPCRK:1:1101:5786:8629 2:N:0:CAATCAGG+CAGAACTG
AAACTTTAATAAATCTTTCACGGATTTGCTCCCGTCGGAGTTAGCACAATCCGCTGCCGGGTTTTAACCCGACAGCAGTGACCTGTTTGAGCGAGAATTACTCGTCTTCCAGTTCGATGTTGATACCCAGCGAACGAATCTCTTTCCACAATACGTTGAAGGATTCTGGCATGCCCGGCTCCATCTGATGGTTGCCGTCCACGATGTTTTTATACATCTTGGTACGACCGTTCACGTCATCAGACTTAACGGTGAGCATTTCCTGCAAACTGATGTGCTGAGGG
+
DEF<F@AFDA<FFAFFGCFGGAF+CFEGGAFF@FGGGGCECCFGGAF8ECF8FGGGDE@@7FECFGGFFGGG+=FFGCF<FAF9EGFGDGGGDC>B=FFGGFAFFFGGGGGFEFGGGCF=,=ECCCEFCECGCCE7@CFGGGGGGF,=DEF89:EEGCDCF?CGDDEG7EF9EGFFBCCDDDFG>CAF69>FFFFFE@4225?BA1.++588<CFCFA3?<A@CEF0:0>3<BFABFFFBFB732.6AAA698486:AD>B<<A<(.4-3AA).6<9AA<)4-(
@M03461:520:000000000-LPCRK:1:1101:7877:8648 2:N:0:CAATCAGG+CAGAACTG
AAACTTTAATAAATCTTTCACGGATTTGCTCCCGTCGGAGTTAGCACAATCCGCTGCCGGGTTTTAACCCGACAGCAGTGACCTGTTTGAGCGAGAATTACTCGTCTTCCAGTTCGATGTTGATACCCAGCGAACGAATCTCTTTCAACAATACGTTGAAGGATTCTGGCATGCCCGGCTCCATCTGATGGTTGCCGTCCACGATGTTTTTATACATCTTGGTACGACCGTTCACGTCATCAGACTTAACGGTGAGCATTTCCTGCAGGTTAGATTGCTGAGGC
+
GGGGGGGGGGGGGGGGGGGGGGGGGGGGGGGGGGGGGGGGGGGGGGGGGGGGGGGGGGGGGGDGGGGGGGGGGGGGGGGGGGGGGGGGGGGGGGGGGGGGGGGGGGGGGGGGGGGGFGFGGGGFGGEGGGGGGGGGGGGGGGGGGGFFGGGGGGGGGGGCFGGGGGGGGFGGGGFGFGGGGGFFGFFGFFGFFFFFFFFFFFFFFFFFFFFFFFFFFFFFFFFFFF?BF@FFFFFBFBBBFBF<B?FFFB?>???FBA2:>DFFFBF???F>BBA9?AAAA0:1
@M03461:520:000000000-LPCRK:1:1101:27890:8654 2:N:0:CAATCAGG+CAGAACTG
AAACTTTAATAAATCTTTCACGGATTTGCTCCCGTCGGAGTTAGCACAATCCGCTGCCGGGTTTTAACCCGACAGCAGTGACCTGTTTGAGCGAGAATTACTCGTCTTCCAGTTCGATGTTGATACCCAGCGAACGAATCTCTTTCAACAATACGTTGAAGGATTCTGGCATGCCCGGCTCCATCTGATGGTTGCCGTCCACGATGTTTTTATACATCTTGGTACGACCGTTCACGTCATCAGACTTAACTGTGAGCATTTCCTGCATACCTTCTGGCGTAGGT
+
GGGGGGGGGGGGGGGGGGGGGGGGGGGGGGGGGGGGGGGGGGGGGGGGGGGGGGGGGGGGGGGGGGGGGGGGGGGGGGGGGGGGGGGFGGFGGGGGGFGGGGGGGGGGGGGGGGGGGGGGGGGGGGGGGGGGGGGGCEGGEGGGGGGGGGGGGGFGGFGCFEFCFGGGGGGGGGFGDEDCDGFCFFF>FAGFFFFFFFFFFEF2F@FFFA>:ECFCFFFFFAEE?@?F>;?182:::6:BFA5)),46>A)65-644).45<A<A::4.)26<>DAF:((-3(-
@M03461:520:000000000-LPCRK:1:1101:17379:8670 2:N:0:CAATCAGG+CAGAACTG
AAACTTTAATAAATCTTTCACGGATTTGCTCCCGTCGGAGTTAGCACAATCCGCTGCCGGGTTTTAACCCGACAGCAGTGACCTGTTTGAGCGAGAATTACTCGTCTTCCAGTTCGATGTTGATACCCAGCGAACGAATCTCTTTCAACAATACGTTGAAGGATTCTGGCATGCCCGGCTCCATCTGATGGTTGCCGTCCACGATGTTTTTATACATCTTGGTACGACCGTTCACGTCATCAGACTTAACGGTGAGCATTTCCTGCAGCCTGCATTGCTGAGGG
+
GGGGGGGGGGGGGGGGGGGGGGGGGGGGGGGGGGGGGGGGGGGGGGGGGGGGGGGGGGGGGGGGGGGGGGGGGGGGGGGGGGGGGGGGGGGGGGGGGFGGGGGGGGGGGGGGGGGGGGGGGGGGGGGGGGGGGGGGGGGGGGGGGGGFGGGGGGGGGGGFGGGGGGGGAFGGGGGGFGGGGGFGGFAGFFGFFEBFFF;@DEF>>(.;CFFFFEF6@ACEEFFCFF;BFFFFFFAFF?6:4))47:ADFF?F?0:0:7?FFBDFFF0(5?B::().)-6<<B0(
@M03461:520:000000000-LPCRK:1:1101:24758:8685 2:N:0:CAATTAGG+CAGAACTG
AAACTTTAATAAATCTTTCGCGGTTTGGCTCCCGTCGGAGTTAGACCAATCCGCTGCCGGGTTTTAACCCGACACCAGTGACTGGTTTGACCGAGAATTACCCGCCTCCCAGTTCGAGGTTGTAACCCACCAACCGAATCCTTTTCACCATAAGGTTGAAGGATCCTGCCTTGCCGGCCCCCATCTGATGTTTCCCGTCACGGTGGTTTTAATACACCTTGGTCCAACGGTTCAGTTCATCGAACTTACGGGTAAGATTTCCTGCCCTTTCAAAGGGCTGAGCC
+
GGGGGGCG,;EF,6,CF6;,6C:6CF66,6CF,+,6C76+B,9,6,,C96E6+,,6@6@F>FEC=FAFG,87::+,4,A55C,,,CF8+5,,6+6C+?,,,,,+++8+@+,5A,,3,,+8,,+,,8C,+++,@+++@+++3,@D,3@<,@,,,,3@,,@,5,,>,*,<,1,,2=C7?*)):))0*+++1;3A++<65(8((()(.,:5;F*)).:*))47A).))))5((4(2)))))))-((..32<4((((((.-).<)6).((4(2:)-)).(,((-.4(,
@M03461:520:000000000-LPCRK:1:1101:15532:8687 2:N:0:CAATCAGG+CAGAACTG
CTTTAATAAATCTTTCACGGATTTGCTCCCGTCGGAGTTAGCACAATCCGCTGCCGGGTTTTAACCCGACAGCAGTGACCTGTTTGAGCGAGAATTACTCGTCTTCCAGTTCGATGTTGATACCCAGCGAACGAATCTCTTTCAACAATACGTTGAAGGATTCTGGCATGCCCGGCTCCATCTGATGGTTGCCGTCCACGATGTTTTTATACATCTTGGTACGACCGTTCACGTCATCAGACTTAACGGTTAGCATTTCCTGCATGCAAAAAAGCTGAGGA
+
FGGGGGGGGGGGGGGGGGGG7FGGDGGGGGGGGGGGGGGGGGGGGGGGGGGGGGGGGGGGCFGGGGGGGGGGGGGGGDGGGGGGGGGGGGGGGGGGGGGGGGGGGGGGGGGGGGGGGGGGGGGGGGGGGGGGGGGGGGGGGGGGGGCCEGGGGGGGFF6EGGFGGGGGG>FGGEEGGGGFGGFFGCFGFFFFFFFFFFFBFFDFFFFFAFEF=:@EFCFFFFD@BFFFBFB>BFFFFFFFFFBFFAFF9?(47ADFFBFFFF??F20<>B??0(45:)41.
@M03461:520:000000000-LPCRK:1:1101:23711:8692 2:N:0:CAATCAGG+CAGAACTG
AAACTTTAATAAATCTTTCACGGATTTGCTCCCGTCGGAGTTAGCACAATCCGCTGCCGGGTTTTAACCCGACAGCAGTGACCTGTTTGAGCGAGAATTACTCGTCTTCCAGTTCGATGTTGATACCCAGCGAACGAATCTCTTTCAACAATACGTTGAAGGATTCTGGCATGCCCGGCTCCATCTGATGGTTGCCGTCCACGATGTTTTTATACATCTTGGTACGACCGTTCACGTCATCAGACTTAACGGTGAGCATTTCCTGCATAATCCGAGGCTGAGGC
+
G;;CCCFGGGGGGGGGGGGGGGEC@FGGGGGGGGGGGGGGGGGGGGGGGGGGGGGGGGGGGGGGGGGGGGGGGGGGGGGGGGGGGGGGGGGGGGGGGGGGGGGGGGGGGGGGGGGGGGGGGGGGGGGGGGGGGGGGGGGGGGGGGGGGGGGGGGGGGGGGGGGGGGGGGGGGGGGGFGDGGGFGGFAFFFGFFDBFEFFFFFFFF@FFFFFFEEFF=FCEFFFEE;@BF@FFFBB?<B?FF2<7:BDF>A?;8:?FFFFFFFBFB::A:ADFAFF09B<:68?(
@M03461:520:000000000-LPCRK:1:1101:19454:8712 2:N:0:CAATCAGG+CAGAACTG
AAACTTTAATAAATCTTTCACGGATTTGCTCCCGTCGGAGTTAGCACAATCCGCTGCCGGGTTTTAACCCGACAGCAGTGACCTGTTTGAGCGAGAATTACTCGTCTTCCAGTTCGATGTTGATACCCAGCGAACGAATCTCTTTCAACAATACGTTGAAGGATTCTGGCATGCCCGGCTCCATCTGATGGTTGCCGTCCACGATGTTTTTATACATCTTGGTACGACCGTTCACGTCATCAGACTTAACGGTGAGCATTTCCTGCAATTAGACATGCTGAGGG
+
GGGGGGGGGGGGGGGGGGGGGGGGGGGGGGGGGGGGGGGGGGGGGGGGGGGGGGGGGGGGGGGGGGGGGGGGGGGGGGGGGGGGGGGGGGGGGGGGGGGGGGGGGGGGGGGGGGGGGGGGGGFGGGGGGFGGGGGGEGGGGCGGGGGGGFFFGGGGGGGFGGGGGGGGGGFGGGGGFGGGGGFGGFFGFFGFFFFFFFFBDEF>F@FFFFFFCCEFFFFFFFEEF<@FF>@:BBAFFFFFFFFB?4AA<>?FFFBFFFFAAFA9<??BAFF>DBA625AD<:?1
@M03461:520:000000000-LPCRK:1:1101:16960:8715 2:N:0:CAATCAGG+CAGAACTG
AAACTTTAATAAATCTTTCACGGATTTGCTCCCGTCGGAGTTAGCACAATCCGCTGCCGGGTTTTAACCCGACAGCAGTGACCTGTTTGAGCGAGAATTACTCGTCTTCCAGTTCGATGTTGATACCCAGCGAACGAATCTCTTTCAACAATACGTTGAAGGATTCTGGCATGCCCGGCTCCATCTGATGGTTGCCGTCCACGATGTTTTTATACATCTTGGTACGACCGTTCACGTCATCAGACTTAACGGTTAGCATTTCCTGCATGCCATGTGGCTGAGGC
+
GGGGGGGGGGGGGGGGGGGGGGGGGGGGGGGGGGGGGGGGGGGGGGGGGGGGGGGGGGGGGGGEGGGGGGGGGGGGGGGGGGGGGGGGGGGGGGGGGFGGGGGGGGGGGGGGGGGGGGGGGGGGGGGGGGGGGGGGGGGGGGGGGGGGGGGGGGGGGGGGGGGGGGGGGGGGGGGGFGGGGGFGGFFFFFGFFFFFEFF@FFFFFFFFCA=AEEFFCFFFCAEEF@DF@FDFFF>BFFFFFB?F>2>A>AF93(80AAFBD<<<>F?F<?0)52>AAB128<B1
@M03461:520:000000000-LPCRK:1:1101:3708:8735 2:N:0:CAATCAGG+CAGAACTG
CTTTAATAAATCTTTCACGGATTTGCTCCCGTCGGAGTTAGCACAATCCGCTGCCGGGTTTTAACCCGACAGCAGTGAACTGTTTGAGCGAGAATTACTCGTCTTCCAGTTCGATGTTGATACCCAGCGAACGAATCTCTTTCAACAATACGTTGAAGGATTCTGGCATGCCCGGCTCCATCTGATGGTTGCCGTCCACGATGTTTTTATACATCTTGGTACGACCGTTCACGTCATCAGACTTAACGGTGAGCATTTCCTGCATAACCATTAGCTGAGGG
+
FGGGGGGGGGGGGGGGGGGGGGG@FGGGFGGGGGGGGGFGGGGGGGGGCFFGGGGGGGCGEGGGFFGGEGGGGGGGGG9EFGGGGGGGGGGGGGGGGGGFGGGC7FEFFGFGDGGGGGGGGGGE@FGGGGGGGGGGGGGFGDAFGGGGGGGGGGGGGGGGCC7FGFGGAFECGEGDDGGFGGFFG69CFFBDFFFFFFFD@FDF7CFFFFFFFAACFFFFFF@;>;FFF?BFFFFBBFB?>7?2AFFFFF0??BBFAB244:(4<<4(5))6-),64<<((
@M03461:520:000000000-LPCRK:1:1101:23855:8745 2:N:0:CAATCAGG+CAGAACTG
AAACTTTAATAAATCTTTCACGGATTTGCTCCCGTCGGAGTTAGCACAATCCGCTGCCGGGTTTTAACCCGACAGCAGTGACCTGTTTGAGCGAGAATTACTCGTCTTCCAGTTCGATGTTGATACCCAGCGAACGAATCTCTTTCAACAATACGTTGAAGGATTCTGGCATGCCCGGCTCCATCTGATGGTTGCCGTCCACGATGTTTTTATACATCTTGGTACGACCGTTCACGTCATCAGACTTAACGGTGAGCATTTCCTGCACCTACTGTCGCTGAGGG
+
G;=CCEFGGGGGGGGGGGGGGGGECGGGGGGGGGGGGGGGGGGGGGGGGGGGGGGGGGGGGGGGGGGGGGGGGGGGGGGGGGGGGGGGGGGGGGGGGGGGGGGGGGGGGGGGGGGGGGGGGGFGGGGGGGGGGGGGGGGGGGGGGGGGGGGFGGGGGGGCFGGGGGGGGFGGGGGGFGGGGGFFFFFGFFGFF>DFFDFFFFF2?DFFFFF4CCEF68CFFFFE?<@BFFFFFFFFFFFFFFBFDFFFFFFFF6:0?AFFFBA<AB??BFFFFFAFFFFF(86:
@M03461:520:000000000-LPCRK:1:1101:24641:8750 2:N:0:CAATCAGG+CAGAACTC
AAACTTTAATAAATCTTTCACGGATTTGCTCCCGTCGGAGTTAGCACAATCCGCTGCCGGGTTTTAACCCGACAGCAGTGACCTGTTTGAGCGAGAATTACTCGTCTTCCAGTTCGATGTTGATACCCAGCGAACGAATCTCTTTCAACAATACGTTGAAGGATTCTGGCATGCCCGGCTCCATCTGATGGTTGCCGTCCACGATGTTTTTATACATCTTGGTACGACCGTTCACGTCATCAGACTTAACGGTGAGCATTTCCTGCAAAGCGTTTAGCTGAGGG
+
FGGGGGGGGGGGGGGGGGGGGGG:FGGFGGGGGGGGGGGGGGGGGGGGGGGGGGGGGGGGGGGGGGGGGGGGGGGGGGGGGGGGGGGGGGGGGGGGGGGGGGGGGGGGGGGGGGGGGGGGGGGGGGGGGGGGGGGGGGGGFGGGGGGGGGGGGGGGGGGGGGFCEGGGGGGGGGGGFGGGGGFGGFFGFFGFF>DFD@EBFFEBF@FFFFFFC3CFFFFFF=EFEF07:BFFFFFBFFF?AB?BB>AB2<:BF:FFBAFFFFFFFF?B97?;FFFB<A<23<(4
@M03461:520:000000000-LPCRK:1:1101:28376:8760 2:N:0:CAATCAGG+CAGAACTG
AAACTTTAATAAATCTTTCACGGATTTGCTCCCGTCGGAGTTAGCACAATCCGCTGCCGGGTTTTAACCCGACAGCAGTGACCTGTTTGAGCGAGAATTACTCGTCTTCCAGTTCGATGTTGATACCCAGCGAACGAATCTCTTTCAACAATACGTTGAAGGATTCTGGCATGCCCGGCTCCATCTGATGGTTGCCGTCCACGATGTTTTTATACATCTTGGTACGACCGTTCACGTCATCAGACTTAACGGTGAGCATTTCCTGCACATTAGGAAGCTGAGGG
+
GGGGGGGGGGGGGGGGGGGGGGGGGGGGGGGGGGGGGGGGGGGGGGGGGGGGGGGGGGGGGGGGGGGGGFGGGGGGGGGGGGGGGGGGGCGGGGGGGGGGGGGGGGGGGGGGGGGGGGGGGGGGGGFFGGGGGGGGGDGGGGGGGGGGGGGGGGFFGGGFGGGGFGGGGGGGGGGGFEGGGGFFGFFFFFFFFA2A>@FFFEEBFFFFFFFFEFFFFFFFFFEFFFFFFFFFFBFFFFFFFFD<:DBFFFF0:6<FF><AAFBFA?FBFA>)642:<?B:<(14
@M03461:520:000000000-LPCRK:1:1101:15321:8776 2:N:0:CAATCAGG+CAGAACTT
CTTTAATAAATCTTTCACGGATTTGCTCCCGTCGGAGTTAGCACAATCCGCTGCCGGGTTTTAACCCGACAGCAGTGACCTGTTTGAGCGAGAATTACTCGTCTTCCAGTTCGATGTTGATACCCAGCGAACGAATCTCTTTCAACAATACGTTGAAGGATTCTGGCATGCCCGGCTCCATCTGATGGTTGCCGTCCACGATGTTTTTATACATCTTGGTACGACCGTTCACGTCATCAGACTTAACGGTGAGCATTTCCTGCAGGTTGTTAAGCTGAGGG
+
FGGGGGGGGGGGGGGGGGGGCGGFGGGGGGGGGGGGGGGGGGGGGGGGGGGGGGGGGGGGGGGGGGGGGGGGGGGGGGGGGGGGGGGGGGGGGGGGGGGGGGGGGGGGGGGGGGGGGGGGGGGGGGGGGGGGGGGGGFGGGGGGGGGGGGGGGGGGGGGGGGGGGGGGGGGGGFGGGGGFGGFFGFFGFFFFFFFFFFFEFFFFFFFAFEFFFFFFFFFFFFF<@>BD:::<?FFFBA27?DBFAA<B(4(4<BFFF<ABFFFFFFB>:B?A)64<72:0:
@M03461:520:000000000-LPCRK:1:1101:27236:8795 2:N:0:CAATCAGG+CAGAACTG
AAACTTTAATAAATCTTTCACGGATTTGCTCCCGTCGGAGTTAGCACAATCCGCTGCCGGGTTTTAACCCGACAGCAGTGACCTGTTTGAGCGAGAATTACTCGTCTTCCAGTTCGATGTTGATACCCAGCGAACGAATCTCTTTCAACAATACGTTGAAGGATTCTGGCATGCCCGGCTCCATCTGATGGTTGCCGTCCACGATGTTTTTATACATCTTGGTACGACCGTTCACGTCATCAGACTTAATGGTGAGCATTTCCCGCATAACATAATGCTGAGGC
+
GGGGGGGFFFDGFGGGGGGGGGGGGGGGGFGGGGGGGGGGGGGGGGGGFGFGGGGCFGGGGEGGGGGGGGGGGGDEGGG?EEFGGGGD8FGGGGGGGGGGGGGGGGGGGGGGFFFGGGGGDGGGGGGGGGGGDGGGGDGGGGGGGGGGGGGGGGGGGDEGFDEFGGGCAFEGGGFFFGGGGGFGGFF>AADFFFBFFFFB==BFFFF6FFFAE363+;;EEFEE??1;FFFFF22(3???BBB<:?AA)).9A9A<?)8>FFAF:>1?BB?A96<6A)6.68?1
@M03461:520:000000000-LPCRK:1:1101:16612:8797 2:N:0:CAATCAGG+CAGAACTG
AAACTTTAATAAATCTTTCACGGATTTGCTCCCGTCGGAGTTAGCACAATCCGCTGCCGGGTTTTAACCCGACAGCAGTGACCTGTTTGAGCGAGAATTACTCGTCTTCCAGTTCGATGTTGATACCCAGCGAACGAATCTCTTTCAACAATACGTTGAAGGATTCTGGCATGCCCGGCTCCATCTGATGGTTGCCGTCCACGATGTTTTTATACATCTTGGTACGACCGTTCACGTCATCAGACTTAAACGGTGAGTATTTCCTGCAACTACTTAAGCTGAGG
+
GGGGGGGGGGGGGGGGGGGGGGGGGGGGGGGGGGGGGGGGGGGGGGGGGGGGGGGGGGGGGGGGGGGGGGGGGGGGGGGGGGGGGGGGGGFGGGGGGGGGGGGGGGGGGGGGGGGGGGGGGGGGGGGGGGGGGGGGGGGGGGGGGGGGGGGGGGGGGGGGGGGGGGGGGGGGGGGGFGGGGGFGGFAGFFGFFFFFFFFFFFFFFFFFFFFFFFFFFFFFFFFFFFFFF@DBBFA?FFFFF92??>FB<FFFF?:??FABA<AB99BFDBFBFFBFBFFFFFF?
@M03461:520:000000000-LPCRK:1:1101:11005:8847 2:N:0:CAATCAGG+CAGAACTG
AAACTTTAATAAATCTTTCACGGATTTGCTCCCGTCGGAGTTAGCACAATCCGCTGCCGGGTTTTAACCCGACAGCAGTGACCTGTTTGAGCGAGAATTACTCGTCTTCCAGTTCGATGTTGATACCCAGCGAACGAATCTCTTTCAACAATACGTTGAAGGATTCTGGCATGCCCGGCTCCATCTGATGGTTGCCGTCCACGATGTTTTTATACATCTTGGTACGACCGTTCACGTCATCAGACTTAACGGTGAGCATTTCCTGCATTTCAATCCGCTTAGGT
+
GGGGGGGGGGGGGGGGGGGGGGCCFFFFFFFFFGGGGGGGGGGGGGGGGGGGGGGGGGGEGFGEGGGG9FGGGGGGGCFFGGGGGGGGGGGGGGGGGFGGGGGDGGGGGGGG@FGGGG>FFFFGGGEGGGGGGGGGGEGGGGFGGGGGGDG?FGGGFGCCFFGGGGGG9FFGGG?FFGGGGGAGGFFGFFCFFBFFF9E@D=BBF<FFFFFFEFF=FFCEFAEEED?B9;DFF>ABB?F?A28>7><9>>?6?:(.:23<<BBFFB(<<4:5):A:(12((.4.
@M03461:520:000000000-LPCRK:1:1101:19230:8856 2:N:0:CAATCAGG+CAGAACTG
AAACTTTAATAAATCTTTCACGGATTTGCTCCCGTCGGAGTTAGCACAATCCGCTGCCGGGTTTTAACCCGACGGCAGTGACCTGTTTGAGCGAGAATTACTCGTCTTCCAGTTCGATGTTGATACCCAGCGAACGAATCTCTTTCAACAATACGTTGAAGGATTCTGGCATGCCCGGCTCCATCTGATGGTTGCCGTCCACGATGTTTTTATACATCTTGGTACGACCGTTCACGTCATCAGACTTAACGGTGAGCATTTCCTGCAGCCGCTTTGGCTGAGGG
+
GGGGGGGGGGGGGGGGGGGGGGGGGGDFGGGGGGGGGGGGGGGGGGGGGGGGGGGGGGGGGGGDGGGGGGGGGGGGGGGGGGGGGGGGGGGGGGGGGGGGGGGGGGGGGGGGGGGGFGGGGGGGGGGGGGGGGGGGGGGGGGGGGGGGGGGGGGGGGGGGGGGGGGGGGGGGGGGGFGGDGGFGGFCFFFFFF;BFFFE@@FEFF?FFFFFFFFFFFF?EFFFCFF@FFFFFFFF:13?069>7?FFF2A?>?12?FFFFFFAAFB::BFB>6?<<7?BF(3:(
@M03461:520:000000000-LPCRK:1:1101:12544:8868 2:N:0:CAATCAGG+CAGAACTG
AAACTTTAATAAATCTTTCACGGATTTGCTCCCGTCGGAGTTAGCACAATCCGCTGCCGGGTTTTAACCCGACAGCAGTGACCTGTTTGAGCGAGAATTACTCGTCTTCCAGTTCGATGTTGATACCCAGCGAACGAATCTCTTTCAACAATACGTTGAAGGATTCTGGCATGCCCGGCTCCATCTGATGGTTGCCGTCCACGATGTTTTTATACATCTTGGTACGACCGTTCACGTCATCAGACTTAACGGTGAGCATTTCCTGCAGAGTTAGAAGCTGAGGC
+
GGGGGGGGGGGGGGGGGGGGGGG>FGGGGGGGGGGGGGGGGGGGGGGGGGGGGGGGGGGGGGGCGGGGGGGGGGGGGGGGGGGGGGGGGGGGGGGGGGGGGGGGGGGGGGGGGGGGGGGGGGGGGGGGGGGGGGGGGGGGGGGGGGGGGEGGFGGGGGGFGG?DGGGGGGGGGGGGFGGGGGFGGFFFFFGFFEFFFFFFFFFFF<;FFFFFFFFFFFFFFFEFFFFFFFFBBFFFF:?FFFFFFB)4:BFFF66<FB<A<AAFDB?F>:AA994A9>7?<BF(
@M03461:520:000000000-LPCRK:1:1101:9535:8887 2:N:0:CAATCAGG+CAGAACTG
AAACTTTAATAAATCTTTCACGGATTTGCTCCCGTCGGAGTTAGCACAATCCGCTGCCGGGTTTTAACCCGACAGCAGTGACCTGTTTGAGCGAGAATTACTCGTCTTCCAGTTCGATGTTGATACCCAGCGAACGAATCTCTTTCAACAATACGTTGAAGGATTCTGGCATGCCCGGCTCCATCTGATGGTTGCCGTCCACGATGTTTTTATACATCTTGGTACGACCGTTCACGTCATCAGACTTAACGGTGAGCATTTCCTGCATACGGCCGTGCTGAGGT
+
GGGGGGGGGGGGGGGGGGGGGGGCGGFFFGGGGGGGGGGGGGGGGGGGGGGGGGGGGGGGGGGGGGGGGGGGGGGGGGGFGGGGGGGGGGGGGGGGGGGGGGGGGGGGGGGGGGGGGGGGGGGGGGGGGGGGGGGGGGGGGGGGGGGGGGGGGGGGGGGGGFGGGGGGGGGGGGGGFGGGGGFGGFFGFFGFFFFFFFFFFFFFFFFFFFFFFCFCFFFFFFECEFFFFFF??:B?BFBBBAFFFFFFFFFBB0?BBABFFA>FFBBAAFB19FF;BBFB)80,
@M03461:520:000000000-LPCRK:1:1101:21793:8890 2:N:0:CAATCAGG+CAGAACTG
AAACTTTAATAAATCTTTCACGGATTTGCTCCCGTCGGAGTTAGCACAATCCGCTGCCGGGTTTTAACCCGACAGCAGTGACCTGTTTGAGCGAGAATTACTCGTCTTCCAGTTCGATGTTGATACCCAGCGAACGAATCTCTTTCAACAATACGTTGAAGGATTCTGGCATGCCCGGCTCCATCTGATGTTTGCCGTCCACGATGTTTTTATACATCTTGGTACGACCGTTCACGTCATCAGACTTACCGGTGAGCATTTCCTGCACGTGAATTAGCTGAGGC
+
G;;;=CEFDFGGGGGGGGGFEGF@FGGGGGGGGEFGGGCFGFACEFGGGGGGGDCEGGGGGGGGGGFGGGDEGGGEEAFFAFFEEGGGFFGGGGGGFFG<F9,8EFFFGFGGGGECBFFFGGGGDGFGFEF7CECEECGGGGFGGFG:FFDG,<@CCC?:ED?FCDFGF?>EEGGGFC5?DGFFFFF>9F+BCACBB@EF==;2?BFFCFFFC3C8+19EC4=C?;@>9>D7:(.(.,1(6)5)586<).8991<?:3<AAA2540(,(.,(,69).0-),23,
@M03461:520:000000000-LPCRK:1:1101:28580:8903 2:N:0:CAATCAGG+CAGAACTG
AAACTTTAATAAATCTTTCACGGATTTGCTCCCGTCGGAGTTAGCACAATCCGCTGCCGGGTTTTAACCCGACAGCAGTGACCTGTTTGAGCGAGAATTACTCGTCTTCCAGTTCGATGTTGATACCCAGCGAACGAATCTCTTTCAACAATACGTTGAAGGATTCTGGCATGCCCGGCTCCATCTGATGGTTGCCGTCCACGATGTTTTTATACATCTTGGTACGACCGTTCACGTCATCAGACTTAACGGTGAGCATTTCCTGCAGTCGTAATCGCTGAGGA
+
GGGGGGGGGGGGGGGGGGGGGGGGGGGGGGGGGGGGGGGGGGGGGGGGGGGGGGGGGGGGGGGGGGGGGGGGGGGGGGGGGGGGGGG<EGGGGGGGGGGGGGFGEEFGGGGGEGGGFGGGGGGGGG8EGFFGEEGGGGGEFGGGGGFFGGGFGGFGGFCFEGGGGFGGGGGGGFGGFGGCGGFGGFFCFFGFFFFFE@B=@FE=FFFFFFFFEFEFAA?ECFAEE;8B@@??0(.8B?BFAAD2:7>F>>?FF02627?AA)6):?:BFBFFFBFA:B?FBBF)
@M03461:520:000000000-LPCRK:1:1101:27473:8909 2:N:0:CAATCAGG+CAGAACTG
AAACTTTAATAAATCTTTCACGGATTTGCTCCCGTCGGAGTTAGCACAATCCGCTGCCGGGTTTTAACCCGACAGCAGTGACCTGTTTGAGCGAGAATTACTCGTCTTCCAGTTCGATGTTGATACCCAGCGAACGAATCTCTTTCAACAATACGTTGAAGGATTCTGGCATGCCCGGCTCCATCTGATGGTTGCCGCCCACGATGTTTTTATACATCTTGGTACGACCGTTCACGTCATCAGACTTAACGGTGAGCATTTCCTGCAAAAGTGGATGCTGAGGG
+
GGGGGGGGGGGGGGGGGGGGGGGGGGGGGGGGGGGGGGGGGGGGGGGGGGGGGGGGGGGGGGGDGGGGGGGGGDGGGGEFGFGFGGGGGGGGGGGGGGGGGGGGGGGGGGGGGGGGGGGGGGGGGGEFGGGGGGGGGGGGFGGGGGFGGGGGGGGGGFGFGGGGGGGGGGGGGGGGDGDCGGFGGFFCFFGFFFFF5>BB@@>@FFFFF;AF?<EFAFEEFFFCEF6>1>?:?BFF?<:<<<<2:3A>9280-(41:<B9AAB2)(,))418A2<?>BAF<61,
@M03461:520:000000000-LPCRK:1:1101:22600:8916 2:N:0:CAATCAGG+CAGAACTG
AAACTTTAATAAATCTTTCACGGATTTGCTCCCGTCGGAGTTAGCACAATCCGCTGCCGGGTTTTAACCCGACAGCAGTGACCTGTTTGAGCGAGAATTACTCGTCTTCCAGTTCGATGTTGATACCCAGCGAACGAATCTCTTTCAACAATACGTTGAAGGATTCTGGCATGCCCGGCTCCATCTGATGGTTGCCGTCCACGATGTTTTTATACATCTTGGTACGACCGTTCACGTCATCAGACTTAACGGTGAGCATTTCCTGCAAATTATGTTGCTGAGGA
+
G;==CCFGGGGGGGGGGGGGGGG@BFGFGGFFGGGGGGGGGGGGGGGGGGGGGGGGGGGGGGGGGGGGGGGGGGGGGGGGGGGGGGGGGGGGGGGGGGGGGGGGGGGGGGGGGGGGGGGGGGGGGGFGGGGGGGGGEGGGGGGGGGGGGGGGGGGGGGCFGGGGGGGGFGGFGGGGFGGGGGFGGFFGFFGFFFFFFFE@FFFBFFFFFFFFEECF6ACCEFEEFFFFFFFFFFFFFFFFF2<>?FFFFFFFB?FFFFFFAF<:<><A<B<>DFFFAF<<2:<)
@M03461:520:000000000-LPCRK:1:1101:26054:8956 2:N:0:CAATCAGG+CAGAACTG
AAACTTTAATAAATCTTTCACGGATTTGCTCCCGTCGGAGTTAGCACAATCCGCTGCCGGGTTTTAACCCGACAGCAGTGACCTGTTTGAGCGAGAATTACTCGTCTTCCAGTTCGATGTTGATACCCAGCGAACGAATCTCTTTCAACAATACGTTGAAGGATTCTGGCATGCCCGGCTCCATCTGATGGTTGCCGTCCACGATGTTTTTATACATCTTGGTACGACCGTTCACGTCATCAGACTTAACGGTGAGCATTTCCTGCATTAACTGGTGCTGAGGG
+
GGGGGGGGGGGGGGGGGGGGGGG@FFGGGGGGGGGGGGGGGGGGGGGGGGGGGGGGGGGGGGGGGGGGGGGGGGGGGGGGGGGGGGGGGGGGGGGGGGGGGGGGGGGGGGGGGGGGGGGGGGGGGGGGGGGGGGGGGDGEGGGGGGGGFGEGGGGGGGGGGDGGGGGGGGGGGGFGFGGGGGFGGFFGFFGFFEBFFFFFFEFBFDFAFF:5<5CFFFFFFFEF?67;9>DFFFFFFFF?FFF>>:A<46:>BB??7><A)6))6::)))6:))(4447:<??-
@M03461:520:000000000-LPCRK:1:1101:13604:8963 2:N:0:CAATCAGG+CAGAACTG
AAACTTTAATAAATCTTTCACGGATTTGCTCCCGTCGGAGTTAGCACAATCCGCTGCCGGGTTTTAACCCGACAGCAGTGACCTGTTTGAGCGAGAATTACTCGTCTTCCAGTTCGATGTTGATACCCAGCGAACGAATCTCTTTCAACAATACGTTGAAGGATTCTGGCATGCCCGGCTCCATCTGATGGTTGCCGTCCACGATGTTTTTATACATCTTGGTACGACCGTTCACGTCATCAGACTTAACGGTGAGCATTTCCTGCAAAATTACGTGCTGAGGG
+
GGGGGGGGGGGGGGGGGGGGGGGFGGGGGGGGGGGGGGGGGGGGGGGGGGGGGGGGGGGGGGGEGGGGGGGGGGGGGGGGGGGGGGGGGGGGGGGGGGGGGGGGGGGGGGGGGGGGGGGGGGGGGGDGGGGGGGGGGGGGGGGGGGGGGCFGAFGGGGGGGG6EFGGGGGGGGGEGFGGGGGFGGFFGFFGFFFBFFFFFFFFFFFFFFFFFFFFFFFFFFAEFFD<@FF@F::D:?FFFFFF??F<9>FF>F??FFFFFFFAA>B?2<7>>>FF<:<FA213(
@M03461:520:000000000-LPCRK:1:1101:20773:8966 2:N:0:CAATCAGG+CAGAACTG
AAACTTTAATAAATCTTTCACGGATTTGCTCCCGTCGGAGTTAGCACAATCCGCTGCCGGGTTTTAACCCGACAGCAGTGACCTGTTTGAGCGAGAATTACTCGTCTTCCAGTTCGATGTTGATACCCAGCGAACGAATCTCTTTCAACAATACGTTGAAGGATTCTGGCATGCCCGGCTCCATCTGATGGTTGCCGTCCACGATGTTTTTATACATCTTGGTACGACCGTTCACGTCATCAGACTTAACGGTGAGCATTTCCTGCAGAAATGGACGCTGAGGG
+
GGGGGGGGGGFGGGGGGGGGGGFEGGGGGGGGGGGGGGGGGGGFGGGGDGGGGGGGGGGGGGGEGGGGGGGGGGGGGGGGGGGGGGGGGGGGGGGGGGGGGGGGGGGGGGGGGGGGGGGGGGGGGGGGGGGGGGGGGGGGGGGGGGGGGGGGGGGGGG?FGGGGGGGGGGGGGGGGFDGGGGFGGFFCFFGFFFFFFFFFFFFF>DFFFFFFFFFFFFFEFAAFFF@9903<:0<:BF??BFD<:2>BAABBFFB:>AFA<4:AFFFBF0:ADFBF9;BF1<?(
@M03461:520:000000000-LPCRK:1:1101:28456:8999 2:N:0:CAATCAGG+CAGAACTG
AAACTTTAATAAATCTTTCACGGATTTGCTCCCGTCGGAGTTAGCACAATCCGCTGCCGGGTTTTAACCCGACAGCAGTGACCTGTTTGAGCGAGAATTACTCGTCTTCCAGTTCGATGTTGATACCCAGCGAACGAATCTCTTTCAACAATACGTTGAAGGATTCTGGCATGCCCGGCTCCATCTGATGGTTGCCGTCCACGATGTTTTTATACATCTTGGTACGACCGTTCACGTCATCAGACTTAACGGTGAGCATTTCCTGCACTGCGTATAGCTGAGGG
+
GGGGGGGGGGGGGGGGGGGGGGDEGGGGGGGGFGGGGGGGGGGGGGGGGGGGGGGGGGGGGGGGGGGGGGGGGDGGGGGFGGGGGGGGGGGGGGGGGGGGGGGGGGGGGGGGFGGGFGGGGGGGGGFGFCFGGGGEGGGDGGGGGGGGGGGGGGGGGGDFGGGGGGFGGGGGGGGGEGGDDCAFGFFGFFGFF>BFED?>DFDB;;FF68>FCCE7@FCCCFEEE@DF9>DFF?9(.3:?A2??:BFFB>0;?1:??2?BF9B>47,8>B?B33:4<A2)432(
@M03461:520:000000000-LPCRK:1:1101:15635:9009 2:N:0:CAATCAGG+CAGAACTG
CTTTAATAAATCTTTCACGGATTTGCTCCCGTCGGAGTTAGCACAATCCGCTGCCGGGTTTTAACCCGACAGCAGTGACCTGTTTGAGCGAGAATTACTCGTCTTCCAGTTCGATGTTGATACCCAGCGAACGAATCTCTTTCAACAATACGTTGAAGGATTCTGGCATGCCCGGCTCCATCTGATGGTTGCCGTCCACGATGTTTTTATACATCTTGGTACGACCGTTCACGTCATCAGACTTAACGGTGAGCATTTCCTGCAAGATTTGAAGCTGAGGT
+
FGGGGGFFFGGGGGGGGGGG7FGGEFGFGGGGGGGGGGGFGGGGGGGGGGGGGGGGGGGG@FGGGGGGGGGGGGGGGGGGGGGGGGGGGGGGEGGGGGGGGGGGGGGGGGGGGGGGGGGGGGGGGGGGGGGGGGGGGGGGGGGGGGFFGGGGGGGGGGGGGFGGGFGGGGGFCAGGGDDFGGFFDFF7FFFFFFFFFFFE=FDAFFFAA?EFFCFFFFFA??231;126<B>::B?FFFB7:?A>:<B9::??BABF<AFADBBAF0?BBAD2<2225<0.
@M03461:520:000000000-LPCRK:1:1101:3725:9010 2:N:0:CAATCAGG+CAGAACTG
CTTTAATAAATCTTTCACGGATTTGCTCCCGTCGGAGTTAGCACAATCCGCTGCCGGGTTTTAACCCGACAGCAGTGACCTGTTTGAGCGAGAATTACTCGTCTTCCAGTTCGATGTTGATACCCAGCGAACGAATCTCTTTCAACAATACGTTGAAGGATTCTGGCATGCCCGGCTCCATCTGATGGTTGCCGTCCACGATGTTTTTATACATCTTGGTACGACCGTTCACGTCATCAGACTTAACGGTGAGCATTTCCTGCAATACATATGGCTGAGGG
+
FFGGGGGGGGGGGGGGGGGGGGGGGGGGGGGGGGGGGGGGGGGGGGGGGGGGGGGGGGGGGGGGGGGGGGGGGGGGGG9FFFGGGGGGGGGGGGFGGGGGGGGGCGGGGFGGGGGGGGGGGGFFGGGGGGGGGGGGGDFGGGGGGGGGGGGGGFFGGGFFFGGFFGGGGGGGGD5D4DGFFDFFGFFFFFEBFF9ABDEDFA;FFFFFFFFFFFAEFFFFFFF;>9@FF<:4<??BFFB7)4:9<6>?F0,36?ADFFF>AF:?34<>B29))6626?6:(
@M03461:520:000000000-LPCRK:1:1101:16173:9076 2:N:0:CAATCAGG+CAGAACTG
CTTTAATAAATCTTTCACGGATTTGCTCCCGTCGGAGTTAGCACAATCCGCTGCCGGGTTTTAACCCGACAGCAGTGACCTGTTTGAGCGAGAATTACTCGTCTTCCAGTTCGATGTTGATACCCAGCGAACGAATCTCTTTCAACAATACGTTGAAGGATTCTGGCATGCCCGGCTCCATCTGATGGTTGCCGTCCACGATGTTTTTATACATCTTGGTACGACCGTTCACGTCATCAGACTTAACGGTGAGCATTTCCTGCACATAAGTGGGCTGAGGG
+
FGGGGGGFGGGGGGGGGGGECGGGGGGGGGGGGGGDGGGGGGGGGGGGGGGGGGGGGGGGGGGGGGGGGGGGGGGGGGGGGGGGGGGGGGGGGGGGGGGGGGGGGGGGGGGGGGGGGGGGGGGFGGGGGGGGGGGGGGGGGGGGGGGGGFFGGGGGGGGGGGGGGGGGGGGGGDEGGGGFGGABCFF>FFDFF>@D>FE4>F?AFFFFFFEEFFFFCEFEEFF<>96DFFB>6:0?BF<F?FFF<9<:;?:034<7AABBFBF8:AF9A9A)4<:????::
@M03461:520:000000000-LPCRK:1:1101:20978:9076 2:N:0:CAATCAGG+CAGAACTG
AAACCTTAATAAATCTTTCACGGATTTGCTCCCGTCGGAGTTAGCACAATCCGCTGCCGGGTTTTAACCCGACAGCAGTGACCTGTTTGAGCGAGAATTACTCGTCTTCCAGTTCGATGTTGATACCCAGCGAACGAATCTCTTTCAACAATACGTTGAAGGATTCTGGCATGCCCGGCTCCATCTGATGGTTGCCGTCCACGATGTTTTTATACATCTTGGTACGACCGTTCACGTCATCAGACTTAACGGTGAGCATTTCCTGCACTTATTAGAGCTGAGGG
+
GGGGGGGGGGGGGGGGGGGGGGGGGGFGGGGGGGGGGGGGGGGGGGGGGGGGGGGGGGGGGGGGGGGGGGGGGGGGGGGGGGGGGGGGGGGGGGGGGGGGGGGGGGGGGGGGGGGGGGGGGGGGGGGGGGGGGGGGGGGGGGGGGGGGGGGGGGGGGGFGGGGGFFGGGGFGGGGGFGDGGGFGGFFGFFGFFADFFFFFFFFFFFFFFFFFFFFAFFFFFFFCE<DBFFFB??B6?F:?:4?2>?DD4>F0:(4:?7?A<<AAF>0?>>AA)).:A<AF7:B(
@M03461:520:000000000-LPCRK:1:1101:11377:9079 2:N:0:CAATCAGG+CAGAACTG
AAACTTTAATAAATCTTTCACGGATTTGCTCCCGTCGGAGTTAGCACAATCCGCTGCCGGGTTTTAACCCGACAGCAGTGACCTGTTTGAGCGAGAATTACTCGTCTTCCAGTTCGATGTTGATACCCAGCGAACGAATCTCTTTCAACAATACGTTGAAGGATTCTGGCATGCCCGGCTCCATCTGATGGTTGCCGTCCACGATGTTTTTATACATCTTGGTACGACCGTTCACGTCATCAGACTTAACGGTGAGCATTTCCTGCAATTGGGCTGGCTGAGGC
+
GGGGGGGGGGGGGGGGGGGGGGGEGGGGGGGGGGGGGGGGGGGGGGGGGGGGGGGGGGGGGGGCGGGGGGGGGGGGGGGFGGGGGGGGGGGGGGGGGGGGGGGGGGGGGGGGGGGGGGGGGGGGGGFGGGGGGGGGDGGGGGGGGGGGGGGGGGGGGGGFGBFGGGGGGGGGDGGGFGGGGGFGGFFDFFDFFDFFF@E=9E>BFFFFFFFFFFF6:14<CFEFFF?691??<2<??0,4>),27:FFBFF6??01:2<DABAA283328)4<((,-(.80<((
@M03461:520:000000000-LPCRK:1:1101:28479:9103 2:N:0:CAATCAGG+CAGAACTG
AAACTTTAATAAATCTTTCACGGATTTGCTCCCGTCGGAGTTAGCACAATCCGCTGCCGGGTTTTAACCCGACAGCAGTGACCTGTTTGAGCGAGAATTACTCGTCTTCCAGTTCGATGTTGATACCCAGCGAACGAATCTCTTTCAACAATACGTTGAAGGATTCTGGCATGCCCGGCTCCATCTGATGGTTGCCGTCCACGATGTTTTTATACATCTTGGTACGACCGTTCACGTCATCAGACTTAACGGTGAGCATTTCCTGCAGAACAACAGGCTGAGGG
+
GGGGGFFGGGGGFGGGGGGGGGGGGGGGFGGFGGGGGGGGGGGGGGGGGGGGGGGGGDGGGGGGGGGGGGGGGGGGGGGGGGGGGGGGGGGGGGC:FGGGFGGGGGGFGGGGGFGGGGGGGGGGGGFGGGGGGGGGGGGGGGGGGGGGGGGGGGGGGGGGGGG?CGGGDGGGGGGGEDGGGGFGGFFGFFDFFFFFFDFF@FFBFDF@FFFFECE@FFFEEFECCDF>FFFFBFFFF?<B<AFF?:A>>A?>?B<?7>>AFB2<<03:2:??<?B??BFF??:?
@M03461:520:000000000-LPCRK:1:1101:10174:9115 2:N:0:CAATCAGG+CAGAACTG
AAACTTTAATAAATCTTTCACGGATTTGCTCCCGTCGGAGTTAGCACAATCCGCTGCCGGGTTTTAACCCGACAGCAGTGACCTGTTTGAGCGAGAATTACTCGTCTTCCAGTTCGATGTTGATACCCAGCGAACGAATCTCTTTCAACAATACGTTGAAGGATTCTGGCATGCCCGGCCCCATCTGATGGTTGCCGTCCACGATGTTTTTATACATCTTGGTACGACCGTTCACGTCATCAGACTTAACGGTGAGCATTTCCTGCATTGTTTGGCGCTGAGGC
+
GGGGGGGGGGGGGGGGGGGGGGC7FFGGGGGGGGGGGGGGGGGGGGGGGGGGGGGGGGGGGGGEGGGGGGGGGGGGGGGEGGGGGGGGGGGGGGGDGGGGGGGGGGGGGGGGGGGGFGGGGGGGGGGFF8FC7+@CC>DE:DFGDFGGGGFF7@EGGGGGGGGGF7EF7CCECEGEBCD*;??FGFF>FFGFFEFF;=E@D=DBFFFFFFFFE3?+11?<EF<4?@@F1,82((.,,-,,:4<2:?F<)-3(,(((5><B2494<:(6A?<)((24(:66(4(,
@M03461:520:000000000-LPCRK:1:1101:6344:9131 2:N:0:CAATCAGG+CAGAACTG
AAACTTTAATAAATCTTTCACGGATTTGCTCCCGTCGGAGTTAGCACAATCCGCTGCCGGGTTTTAACCCGACAGCAGTGACCTGTTTGAGCGAGAATTACTCGTCTTCCAGTTCGATGTTGATACCCAGCGAACGAATCTCTTTCAACAATACGTTGAAGGATTCTGGCATGCCCGGCTCCATCTGATGGTTGCCGTCCACGATGTTGTTATACATCTTGGTACGACCGTTCACGTCATCAGACTTAACGGTGAGCATTTCCTGCATGCTAAAGAGCTGAGGG
+
EDFEFGCC@EE9CFGGGGGEFF@7CB@EGFFGGEGGGGDG@FFFGGGGGGGGECEGG8FFGCC7FGFGGGGGECFGGCG=?EG<AFGFFGFFEGGGGGEGFB9:FFGGGGGGGFCE8FC8EGGFFGG??FFEG7CEGCDEGCDFGF,EFCDFFFGGF,3,DFCCF6::D,AFCC67B5D7CG>DFFA:B6DFFE2=>@>@@ED>>?FF+;479/<ACAEEEA76<1;9@BDFF7<:?FF:<2).354.<>?9::(13))-5)6<)8(.),..)4)4:.423:<(
@M03461:520:000000000-LPCRK:1:1101:14630:9147 2:N:0:CAATCAGG+CAGAACTG
CTTTAATAAATCTTTCACGGATTTGCTCCCGTCGGAGTTAGCACAATCCGCTGCCGGGTTTTAACCCGACAGCAGTGACCTGTTTGAGCGAGAATTACTCGTCTTCCAGTTCGATGTTGATACCCAGCGAACGAATCTCTTTCAACAATACGTTGAAGGATTCTGGCATGCCCGGCTCCATCTGATGGTTGCCGTCCACGATGTTTTTATACATCTTGGTACGACCGTTCACGTCATCAGACTTAACGGTTAGCATTTCCTGCAGTTAGACCAGCTGAGGC
+
FGGGGGGGGGGGGGGGGGGGFGGGGGGGGGGGGGGGGGGGGGGGGGGGGGGGGGGGGGGGDGGGGGGGGGGGGGGGGGGGGGGGGGGGGGGGGGGGGGGGGGGGGGGGGGGGGGGGGGGGGGGGGGGGGGGGGGGGGGGGGGGGGGGFGGGGGGGGGGGGGGGGGGGGGGGGGFGGGGGAFGFAFFFFFFFFFFFFFFFD@F;5CFFFFFFFFFFFFFFFFFFFFFBFFFBD:<?<?B>BBFFFBAA:6:02.4<<AAADFA?72<<DFB>B<FB::2<14
@M03461:520:000000000-LPCRK:1:1101:21411:9151 2:N:0:CAATCAGG+CAGAACTG
AAACTTTAATAAATCTTTCACGGATTTGCTCCCGTCGGAGTTAGCACAATCCGCTGCCGGGTTTTAACCCGACAGCAGTGACCTGTTTGAGCGAGAATTACTCGTCTTCCAGTTCGATGTTGATACCCAGCGAACGAATCTCTTTCAACAATACGTTGAAGGATTCTGGCATGCCCGGCTCCATCTGATGGTTGCCGTCCACGATGTTTTTATACATCTTGGTACGACCGTTCACGTCATCAGACTTAACGGTTAGCATTTCCTGCATTTGCTAAAGCTGAGGC
+
GGCGGGGGGGGGGGGGGGGGGGG7FGGGGGGGGGGGGGGGGGGFGGGGGGGGGGGGGGGGGGGDGGGGGGGGGGGGGGGGGGGGGGGGGGGGGGGGGGGGGGGGGGGGGGGGGGGGGGGGGGGGGGGGGGGGGGGGGGGGGGGGDGGGGGGGGGGGGGGGGGFFGGGGGGGGGGGGEEGGGGFGGAF>EFGFFEFFFFFBFFF28=FFFFFFFFFFFFFFFAAE??;072;?FFF:B0:BFAF<03>DFB?92(-:A2<ADF<<B?:)6<AF<<9<<62)8?:,
@M03461:520:000000000-LPCRK:1:1101:15178:9155 2:N:0:CAATCAGG+CAGAACTG
CTTTAATAAATCTTTCACGGATTTGCTCCCGTCGGAGTTAGCACAATCCGCTGCCGGGTTTTAACCCGACAGCAGTGACCTGTTTGAGCGAGAATTACTCGTCTTCCAGTTCGATGTTGATACCCAGCGAACGAATCTCTTTCAACAATACGTTGAAGGATTCTGGCATGCCCGGCTCCATCTGATGGTTGCCGTCCACGATGTTTTTATACATCTTGGTACGACCGTTCACGTCATCAGACTTAACGGTGAGCATTTCCTGCACTGAGTCGAGCTGAGGG
+
GGGGGGGGGGGGGGGGGGGGDGGGGGGGGGGGGGGGGGGGGGGGGGGGGGGGGGGGGGGGGGGGGGGGGGGGGGGGGGGGGGGGGGGGGGGGGGGGGGGGGGGGGGGGGGGGGGGGGGGGGGGGGGGGGGGGGGGGGGGGGGGGGGCFGGGGGGGGGGGGGGGFGGGGGFGGGFGGGGGAFGFFGFFGFFFFFFDFFFFEFFFFF=FFFFEFFFFFFFFA?C@DFFF<BFFF?7?FB4)8BFFFFBFF;:6?FFFFFA<AFFFFFFF7:AF>?>B9?<20-
@M03461:520:000000000-LPCRK:1:1101:14941:9158 2:N:0:CAATCAGG+CAGAACTG
CTTTAATAAATCTTTCACGGATTTGCTCCCGTCGGAGTTAGCACAATCCGCTGCCGGGTTTTAACCCGACAGCAGTGACCTGTTTGAGCGAGAATTACTCGTCTTCCAGTTCGATGTTGATACCCAGCGAACGAATCTCTTTCAACAATACGTTGAAGGATTCTGGCATGCCCGGCTCCATCTGATGGTTGCCGTCCACGATGTTTTTATACATCTTGGTACGACCGTTCACGTCATCAGACTTAACGGTGAGCATTTCCTGCAGTATAGAGAGCTGAGGG
+
FGGGGGGGGGGGGGGGGGGGEGGGGGGGGGGGGGGGGDFGGGGGGGGGGGGGGGGGGGGG@FGGGGGGGGGGGGGGGGGGGGFGGGGGGGGGGGGGGGGGGGGGFGGGGGGGGGGGGGGGGGGEGGGGGGGGGGGGGGGGGGGGGGFGGGGGGGGGGGGGGGGGGGGGGGGDGFDDGGGFGGFFGFFGFFFDFAFFF@EFFFFFFFFFFCECFFFFFEFFFEFF;>FFF?BA:7<?:ABFFF?A2A><>B6:BFFFFBFFAFFFFDFFFFFFFBFFFF<B(
@M03461:520:000000000-LPCRK:1:1101:10308:9170 2:N:0:CAATCAGG+CAGAACTG
AAACTTTAATAAATCTTTCACGGATTTGCTCCCGTCGGAGTTAGCACAATCCGCTGCCGGGTTTTAACCCGACAGCAGTGACCTGTTTGAGCGAGAATTACTCGTCTTCCAGTTCGATGTTGATACCCAGCGAACGAATCTCTTTCAACAATACGTTGAAGGATTCTGGCATGCCCGGCTCCATCTGATGGTTGCCGTCCACGATGTTTTTATACATCTTGGTACGACCGTTCACGTCATCAGACTTAACGGTGAGCATTTCCTGCAAACCAGTTAGCTGAGGG
+
GGGGGGGGGGGGGGGGGGGGGGGGGGGGGGGGGGGGGGGGGGGGGGGGGGGGGGGGGGGGGGGGGGGGGGGGGGGGGGGGGGGGGGGGGGGGGGGGGGGGGGGGGGGGGGGGGGGGGGGGGGGGGGEFGFGGGGGGGGGGGGGGGGGGGGGGGGGGGGGGGGGCFGGGGGGGGGGGFGGGGGFGGFFGFFGFFFFFFFE@>FBBFFFFF;FAFFFFFFFEF=ECED69FFFB:(-8?F<BFBFFDFFFFF0;B03<:27<<><AF>:AFF0(1<B)4:59)48(
@M03461:520:000000000-LPCRK:1:1101:2532:9179 2:N:0:CAATCAGG+CAGAACTG
CTTTAATAAATCTTTCACGGATTTGCTCCCGTCGGAGTTAGCACAATCCGCTGCCGGGTTTTAACCCGACAGCAGTGAACTGTTTGAGCGAGAATTACTCGTCTTCCAGTTCGATGTTGATACCCAGCGAACGAATCTCTTTCAACAATACGTTGAAGGATTCTGGCATGCCCGGCTCCATCTGATGGTTGCCGTCCACGATGTTTTTATACATCTTGGTACTACCGTTCACGTCATCAGACTTAACGGTGAGCATTTCCTGCAGTACAAACCGCTGCGGG
+
FGGGGGGGGGGGGGGGGGGGGGG@GGGGGGDGGGGGGGFGGGGGGGGGGGGGGGGGGGGGGGGGGGGGGGGGGGGGGGGGGGGGGGGGGGGGGGGGGGGFGGGGGGGFAFGGGFGGGGGGGGGGGGGGGDEEEGEGGGGGGGGGGGGGGGGGGFG?GDFCFGGGGGGGGGGGGFED>DGFGGFF:EFFFFDBFE@FFFF>=>@FFFFFFFFEFFFFFFFFF?)5953=@@@E0(=?FF<28:?FD29?BF?B:BAD)5<)6AB::A>BFB4:<>FFB(296
@M03461:520:000000000-LPCRK:1:1101:14597:9179 2:N:0:CAATCAGG+CAGAACTG
CTTTAATAAATCTTTCACGGATTTGCTCCCGTCGGAGTTAGCACAATCCGCTGCCGGGTTTTAACCCGACAGCAGTGACCTGTTTGAGCGAGAATTACTCGTCTTCCAGTTCGATGTTGATACCCAGCGAACGAATCTCTTTCAACAATACGTTGAAGGATTCTGGCATGCCCGGCCCCATCTGATGGTTGCCGTCCACGATGTTTTTATACATCTTGGTACGACCGTTCACGTCATCAGACTTAACGGTGAGCATTTCCTGCAAATTCAAGTGCTGAGGG
+
FGGGGGGGGGGGGGGGGGGGFGGGGGGGGGGGGGGGGGGGGGGGGGGGGGGGGGGGGGFGDGGGGGGGGGGGGGGGGGGGGGGGGGGGGGGGGGGGGGGGGGGGGGGGGGGGGGGGGGGGGGGGGGGGGGGGGGGGGGGGGGGGGGGGFGGGGGGGGGGGGGGGGGGGGGGGGFGGGGGFGGFFGFFGFFFFFFFFFDEF>FFAFFFFFFFFFFFFFFFEEFF@FFBFFBFA??FFFAFFBD:<A<BFFFFFF?AFFFFFB<??DDA>)66):9A:).8((
@M03461:520:000000000-LPCRK:1:1101:25173:9206 2:N:0:CAATCAGG+CAGAACTG
AAACTTTAATAAATCTTTCACGGATTTGCTCCCGTCGGAGTTAGCACAATCCGCTGCCGGGTTTTAACCCGACAGCAGTGACCTGTTTGAGCGAGAATTACTCGTCTTCCAGTTCGATGTTGATACCCAGCGAACGAATCTCTTTCAACAATACGTTGAAGGATTCTGGCATGCCCGGCTCCATCTGATGGTTGCCGTCCACGATGTTTTTATACATCTTGGTACGACCGTTCACGTCATCAGACTTAACGGTGAGCATTTCCTGCACTCTATTGAGCTGAGGG
+
GGGGGGGGGGGGGGGGGGGGGGGGGGGDFGGGGGGGGGGGGGGGGGGGGGGGGGGGGGGGGGGGGGGGGGGGGGGGGGGGGGGGGGGGGGGGGGGGGGGGGGGGGGGGGGFFGGGGGGGGGGGGGGGGGGGGGGGGGGGGGGGGGGGGGGGGGGGGGGGGGGGGGGGGGGGGGGGGFGGGGGFGGFFFFFGFFFFFDDFFFEEFFFFFFFFFFFFFFFFFFFFEFD@B>@FFFFFFFFFFF92<??B2<BBFB(:?0)8AABAAAF?BFF<96:AA>BFF<?:8
@M03461:520:000000000-LPCRK:1:1101:19202:9235 2:N:0:CAATCAGG+CAGAACTG
AAACTTTAATAAATCTTTCACGGCTTTGCTCCCGTCGGAGTTAGCACAATCCGCTGCCGGGTTTTAACCCGACAGCAGTGACCTGTTTGAGCGAGAATTACTCGTCTTCCAGTTCGATGTTGATACCCAGCGAACGAATCTCTTTCAACAATACGTTGAAGGATTCTGGCATGCCCGGCTCCATCTGATGGTTGCCGTCCACGATGTTTTTATACATCTTGGTACGACCGTTCACGTCATCAGACTTAACGGTGAGCATTTCCTGCAGGGTGCACTGCTGAGGC
+
GGGGGGGFGGGGGGGGGGGGGGG+@CCGGGAFGGGGGGGGGGGGGGGGGGGGGGGGGGGGEGGGGGGGGGGDGGGGGGFGGGGFGFGGGGGGGFGGGGGGGGGGFC8FGGGGFFGGEGGFGFFGGGEGGGGEGGGGGGGGGGGGGFGGG?FFGGGGGGGGGGGGCCEFGGGDFGGGFGG*;CFGGFF7=A9FF;BFEFFFFFFFFF8AAFFF?EFA+1)))*/)7(6179?FF0:6?BB:A9><>3442-:1:0::72<255:BF?((1(4162<<:?AFB?0(
@M03461:520:000000000-LPCRK:1:1101:19633:9255 2:N:0:CAATCAGG+CAGAACTG
AAACTTTAATAAATCTTTCACGGATTTGCTCCCGTCGGAGTTAGCACAATCCGCTGCCGGGTTTTAACCCGACAGCAGTGACCTGTTTGAGCGAGAATTACTCGTCTTCCAGTTCGATGTTGATACCCAGCGAACGAATCTCTTTCAACAATACGTTGAAGGATTCTGGCATGCCCGGCTCCATCTGATGGTTGCCGTCCACGATGTTTTTATACATCTTGGTACGACCGTTCACGTCATCAGACTTAACGGTGAGCATTTCCTGCATTTTTGGATGCTGAGGG
+
GGGGGGGGGGGGGGGGGGGGGGG+BFGGGGGGGGGGGGGGGGGGGGGGGGGGGGGGGGGGGGGEGGGGGGGGGGGGGGGGGGGGGGGGGGGGGGGGGGGGGGGGGGGGGGGGGGGGGGGGGGGGGGGGGGGGGGGGGGGGGGGGGGGGGGGGGGGGGGGGGGGGGGGGGFGGGGGFFGGDGGFGGFFFFFGFFFFFEFFFFFFFFFFFFFFFFFFFF=CE<6AEEFD>>@FB8060::?1)6287?A>FF:0:6?0>A)645<A<:():ABF9(,-8<A<26?(
@M03461:520:000000000-LPCRK:1:1101:3031:9278 2:N:0:CAATCAGG+CAGAACTG
CTTTAATAAATCTTTCACGGATTTGCTCCCGTCGGAGTTAGCACAATCCGCTGCCGGGTTTTAACCCGACAGCAGTGAACTGTTTGAGCGAGAATTACTCGTCTTCCAGTTCGATGTTGATACCCAGCGAACGAATCTCTTTCAACAATACGTTGAAGGATTCTGGCATGCCCGGCTCCATCTGATGGTTGCCGTCCACGATGTTTTTATACATCTTGGTACGACCGTTCACGTCATCAGACTTACCGGTGAGCATTTCCTGCATATATTAAAGCTGAGGC
+
FFGGGGGGGGGGGGGGGGGGFGG<FGGFGGGGGGGG:FGGGGGGGGGGGGGGGGGGGGGGGGGGGGGGGGGGGGGGGGCEDFGGGGGGGGGGGGGGGGGGGGGGGGGGGGGGGGGGGGGGFFGEDGGGGGGGGGDFGGGGGGGG8FGGGFGGFGGFGGGFGFDGGGGGGCGCFBGGDDDAGGFA+=>;AFADFFFFF@E42??F@@FFFCFE=FFFF?AAEFF?19B;10,60((48:)))5:AF)3:612((524A44<AF?FA)))66<BA4482?BB3
@M03461:520:000000000-LPCRK:1:1101:19885:9293 2:N:0:CAATCAGG+CAGAACTG
AAACTTTAATAAATCTTTCACGGCTTTGCTCCCGTCGGAGTTAGCACAATCCGCTGCCGGGTTTTAACCCGACAGCAGTGACCTGTTTGAGCGAGAATTACTCGTCTTCCAGTTCGATGTTGATACCCAGCGAACGAATCTCTTTCAACAATACGTTGAAGGATTCTGGCATGCCCGGCTCCATCTGCTGGTTGCCGTCCACGATGTTTTTAGACATCTTGGTACGACCGTCCACGTCATCAGACTTAACGGCGAGCATCTCCTGCAACGCCCCCGGCTGAGGC
+
FA8EDEFEFFE<EE<FGFGGGE@+@@6EFFGGCCGGGE@FFEG,EAEGGFFGGCGGGEE7:C,,=FFGGGG:+4@@FEEEFFGF=5<BFFGGGEECCB?FCEF@FGCF;?FFGFGGF;DEE;4@>EEFDGFCGGGD8EEGFFGGGGFDG?6EAFFGGFGCFC8DFFA<AE,:@EFFE9C7C49CF++5@6FFB59ABD;=@3).52;A+884()/++2)9);;9?2(1963(-4>??:(3AA)4)244))(,((,3(,8)554<>><BFB((((((,19((,(-
@M03461:520:000000000-LPCRK:1:1101:16857:9294 2:N:0:CAATCAGG+CAGAACTG
AAACTTTAATAAATCTTTCACGGATTTGCTCCCGTCGGAGTTAGCACAATCCGCTGCCGGGTTTTAACCCGACAGCAGTGACCTGTTTGAGCGAGAATTACTCGTCTTCCAGTTCGATGTTGATACCCAGCGAACGAATCTCTTTCAACAATACGTTGAAGGATTCTGGCATGCCCGGCTCCATCTGATGGTTGCCGTCCACGATGTTTTTATACATCTTGGTACGACCGTTCACGTCATCAGACTTAACGGTGAGCATTTCCTGCATCGATCAACGCTGAGGC
+
GGGGGGGGGGGGGGGGGGGGGGG7FGGGGGGGGGGGGGGGGGGGGGGGGGGGGGGGGGGGGGGGGGGGGGGGGGGGGGGGGGGGGGGGGGGGGGGGGFGGGGGGGGGGGGGGGGGGGGGGGGGGGGGGGGGGGGGGGGGGGGGGGGGGGGGGGGGGGGGGGGGGGGGGGGGGGGCGEGGGGDFFGFFGFFGFFFFFFFFFDEDFFFFFFFFFFFFFFFEFFFFFFFFFFFFFFBFFFFFFFF?>BFBFFF:>F<6?F>?AFFBDFF?FBB?11143:>BBB?F1
@M03461:520:000000000-LPCRK:1:1101:15991:9294 2:N:0:CAATCAGG+CAGAACTG
CTTTAATAAATCTTTCACGGCTTTGCTCCCGTCGGAGTTAGCACAATCCGCTGCCGGGTTTTAACCCGACAGCAGTGACCTGTTTGAGCGAGAATTACTCGTCTTCCAGTTCGATGTTGATACCCAGCGAACGAATCTCTTTCAACAATACGTTGAAGGATTCTGGCATGCCCGGCTCCATCTGATGGTTGCCGTCCACGATGTTTTTATACATCTTGGTACGACCGTTCACGTCATCAGACTTAACGGTGAGCATTTCCTGCATGACACTATGCTGAGGA
+
FGGGGGGGGGGGGGGGGGGG+CFGGGGGGGGGGGGGGGGGGGGGGGGGGGGGGGGGGGGGGGGGGGGGGGGGGGGGGGGGGGGGGGGGGGGGCGGGGGGGGGGGGGGGGGGGGGGGGGGGGGGGGGGGGGGGGGGGGGGGGGGGGGFFGGGGGGGGGGGGGGGGGGGGFCGFGFGGGGGFGGFFGFFGFFFFFE?EFFEF05?FF=FFFEFFFFFFFCFFFEF6@>FFFFFB0?F:FB2<??7<<BF6>B04<?<264AFF24:A2):7:?:95<:4A?()
@M03461:520:000000000-LPCRK:1:1101:2390:9296 2:N:0:CAATCAGG+CAGAACTG
CTTTAATAAATCTTTCACGGATTTGCTCCCGTCGGAGTTAGCACAATCCGCTGCCGGGTTTTAACCCGACAGCAGTGACCTGTTTGAGCGAGAATTACTCGTCTTCCAGTTCGATGTTGATACCCAGCGAACGAATCTCTTTCAACAATACGTTGAAGGATTCTGGCATGCCCGGCTCCATCTGATGGTTGCCGTCCACGATGTTTTTATACATCTTGGTACGACCGTTCACGTCATCAGACTTAACGGTGAGCATTTCCTGCACTCTTCAGGGCTGAGCG
+
FFGGGGGGGGGGGGGGGGGGCEFFFGFGGGGGGGGGGGGGGGGGGGGGGGGGGGGGGGGGGGGGGGGGGGGGGGGGGG<FGGGGGGGGGGGGEGCGGGGGGGGGGGGGFFGGGGGGGGGGGGGGGGGGGGDGGGGGGGGGGGGFGGGGFDFGGGGGGGGF@FFGGGGGGFG6FFGGDDGFGGFF>AF4FF)2A?DFF@BE@4(;F+=AFCFFFAACCCFF9E;09B9??B>FFFFBFFFFFFFFA29?9?4:::>BFBFF<4:?B9:25)6)40<3<:(((
@M03461:520:000000000-LPCRK:1:1101:15089:9304 2:N:0:CAATCAGG+CAGAACTG
CTTTAATAAATCTTTCACGGATTTGCTCCCGTCGGAGTTAGCACAATCCGCTGCCGGGTTTTAACCCGACAGCAGTGACCTGTTTGAGCGAGAATTACTCGTCTTCCAGTTCGATGTTGATACCCAGCGAACGAATCTCTTTCAACAATACGTTGAAGGATTCTGGCATGCCCGGCTCCATCTGATGGTTGCCGTCCACGATGTTTTTATACATCTTGGTACGACCGTTCACGTCATCAGACTTAACGGTGAGCATTTCCTGCACACGGCGATGCTGAGGG
+
FGGGGGGGGGGGGGGGGGGGEGGGGGGGGGGGGGGGGGGGGGGGGGGGGGGGGGGGGGGGGGGGGGGGGGGGGGGGGGGGGGGGGGGGGGGGGGGGGGGGGGGGGGGGGGGGGGGGGGGGGGGGGGGGGGGGDGGGGGGGGGGGGGGFGGGGGGGGGGGGGGGGGGGGGGGFGFGGGGGFGGFFGFFCFFFFFEFFFFFFFF@FAFFFFFEFFFFFFFFEFFFFFFFFFFFFFFFFFF97>?:<B9A?FF(::>FFFAAAFF70(9((-(-7((8<F).22
@M03461:520:000000000-LPCRK:1:1101:28375:9309 2:N:0:CAATCAGG+CAGAACTG
AAACTTTAATAAATCTTTCACGGATTTGCTCCCGTCGGAGTTAGCACAATCCGCTGCCGGGTTTTAACCCGACAGCAGTGACCTGTTTGAGCGAGAATTACTCGTCTTCCAGTTCGATGTTGATACCCAGCGAACGAATCTCTTTCAACAATACGTTGAAGGATTCTGGCATGCCCGGCTCCATCTGATGGTTGCCGTCCACGATGTTTTTATACATCTTGGTACGACCGTTCACGTCATCAGACTTAACGGTGAGCATTTCCTGCAGATAGCCATGCTGAGGG
+
GGGGGGGGGGGGGGGGGGGGGGGGGGGGGGGGGGGGGGGGGGGGGGGGGGGGGGGGGGGGGGGEGGGGGGGGGGGGGGGGGGGGGGGGGGGGGGGGGGGGGGGGGGGGGGGGGGGGGGGGGGGGGGFFGGGGGGGGGGGGGGGGGGGGGGGGGGGGGGGGGGGGGGGGGGGGFFFGFGGDGGFGGFFCFFGFFEFFFFFF>E>>F@FFFFFFFFFFCFFFFFF?EFDF>>???BA6B<B?BFFFFFBBDFFFFBF632<DBF9BF0<FAFFFF:8>702-:?B0
@M03461:520:000000000-LPCRK:1:1101:3127:9310 2:N:0:CAATCAGG+CAGAACTG
CTTTAATAAATCTTTCACGGATTTGCTCCCGTCGGAGTTAGCACAATCCGCTGCCGGGTTTTAACCCGACAGCAGTGAACTGTTTGAGCGAGAATTACTCGTCTTCCAGTTCGATGTTGATACCCAGCGAACGAATCTCTTTCAACAATACGTTAAAGGATTCTGGCATGCCCGGCTCCATCTGATGGTTGCCGTCCACGATGTTTTTATACATCTTGGTACGACCGTTCACGTCATCAGACTTAACGGTGAGCATTTCCTGCAGAACCAATGGCTGAGGT
+
FGGGGGGGGGGGGGGGGGGGGGGDGGGGGGGGGGGGGGGGGGGGGGGGGGGGGGGGGGGGGGGGGGGGGGGGGGGGGGFGGGGGGGGGGGGGGGGGGGGGGGGGGGGGGGGGGGGGGGGGGGGGGGGGGGGGGGGGGGGGGGGGGGGGGGGCGGGEGGGGGFGGGFFGGCFFGFEGCDGFGGFCGFFGFFDFFFFFFFFF@FFFAFFFFECFFFFFFFFFFFFFBBFFFFFF<?FB?DFFFF:AFABFFF?FFFA?BAB>FFFF?B???FF0(8?BFF??(
@M03461:520:000000000-LPCRK:1:1101:4655:9319 2:N:0:CAATCAGG+CAGAACTG
AAACTTTAATAAATCTTTCACGGATTTGCTCCCGTCGGAGTTAGCACAATCCGCTGCCGGGTTTTAACCCGACAGCAGTGACCTGTTTGAGCGAGAATTACTCGTCTTCCAGTTCGATGTTGATACCCAGCGAACGAATCTCTTTCAACAATACGTTGAAGGATTCTGGCATGCCCGGCTCCATCTGATGGTTGCCGTCCACGATGTTTTTATACATCTTGGTACGACCGTTCACGTCATCAGACTTAACGGTGAGCATTTCCTGCACATTAGTGTGCTGAGGG
+
GGGGGGGGGGGGGGGGGGGGGGGGGGGAGGGGGGGGCGGGGGGGGGGGGGGGGGGGGGGGGGGGGGGGGGGGGGGGGGGGGGGGGGGGGGGGGGGGGGGGGGGGGGGGGGGFFGGGFFGGGGGGGGGGGGGGGGGGGGGGGGGGGGGGGGGGFGFGGGGGGGGGGGGFGGGGGGDFEEDGDDFGGF>CFFFFFDBFFFD@FFFBFFFFCFFFFCFFFFFEFFEEFFFB>BF?FFA:<<?BFB<8:BF<26(7:?F:BBFFFA<2)38?<ABF>6)64<4>A?0(
@M03461:520:000000000-LPCRK:1:1101:23382:9320 2:N:0:CAATCAGG+CAGAACTG
AAACTTTAATAAATCTTTCACGGATTTGCTCCCGTCGGAGTTAGCACAATCCGCTGCCGGGTTTTAACCCGACAGCAGTGACCTGTTTGAGCGAGAATTACTCGTCTTCCAGTTCGATGTTGATACCCAGCGAACGAATCTCTTTCAACAATACGTTGAAGGATTCTGGCATGCCCGGCTCCATCTGATGGTTGCCGTCCACGATGTTTTTATACATCTTGGTACGACCGTTCACGTCATCAGACTTAACGGTGAGCATTTCCTGCAAAGCTTAAGGCTGAGGG
+
G;==CCFGGGGGGGGGGGGGGGG@,BFFFGGGGGGGGGGGGGGGGGGGGGGGGGGGGGGGGGGGGGGGGGGGGGGGGGFGGGGGGGGGGGGGGGGGGGGGGGG>FGGGGGGFFGGGGGGGGGGGGGDGGGGDGGGGGGGGGGGGGGGGGCGGCFGGGFCEGFGFGGGGFGGGGGGGBGGDGGFGGFFGFF4A>ABF>@EBDFEBFFFFFFFFCECFFFFFFFFFEF?F>@FBFFA::?BFF<3<BBA9AA?>BB(8B24<B<>A23725??79).6)23811:(
@M03461:520:000000000-LPCRK:1:1101:20911:9333 2:N:0:CAATCAGG+CAGAACTG
AAACTTTAATAAATCTTTCACGGATTTGCTCCCGTCGGAGTTAGCACAATCCGCTGCCGGGTTTTAACCCGACAGCAGTGACCTGTTTGAGCGAGAATTACTCGTCTTCCAGTTCGATGTTGATACCCAGCGAACGAATCTCTTTCAACAATACGTTGAAGGATTCTGGCATGCCCGGCTCCATCTGATGGTTGCCGTCCACGATGTTTTTATACATCTTGGTACGACCGTTCACGTCATCAGACTTAACGGTGAGCATTTCCTGCAATAAGCCATGCTGAGGC
+
GGGGGGGGGGGGGGGGGGGGGGG:FGGGGGGGGGGGGGGGGGGGGGGGGGGGGGGGGGGGGGGGGGGGGGGGGGGGGGGGGGGGGGGGGGGGGGGGGGGGGGGGGGGGGGGGFGGGGGGGGGGGGGFGGGGGGGGGGGGGGGGGGGGGGGGGGGGGGGGGGGGGGGGGGGGGGGGGFGGGGGFGGFFGFFGFFFFFFFFF@FFBFFFFFFFFFFEFFFFFF8@FFFFFFFF?FFFFFBFFFFBBFFFAFFFFF02::BFFFFF>BFF<DBA<B2192?<>DFB(
@M03461:520:000000000-LPCRK:1:1101:11059:9338 2:N:0:CAATCAGG+CAGAACTG
AAACTTTAATAAATCTTTCACGGATTTGCTCCCGTCGGAGTTAGCACAATCCGCTGCCGGGTTTTAACCCGACAGCAGTGACCTGTTTGAGCGAGAATTACTCGTCTTCCAGTTCGATGTTGATACCCAGCGAACGAATCTCTTTCAACAATACGTTGAAGGATTCTGGCATGCCCGGCTCCATCTGATGGTTGCCGTCCACGATGTTTTTATACATCTTGGTACGACCGTTCACGTCATCAGACTTAACGGTGAGCATTTCCTGCACGGCGAACAGCTGAGGG
+
GGGGGGGGGGGGGGGGGGGGGGGGGGGGGGGGGGGGGGGGGGGGGGGGGGGGGGGGGGGGGGGEGGGGGGGGGGGGGGGGGGGGGGGGGGGGGGGGGGGGGGGGGGGGGGGGGGGGGGGGGGGGGGGGGGGGGGGGGGGGGGGGGGGGGGGGGGGGGGGGGCGGGGGGGGGGGGCFAGGGGGFGGFFGFFFFFFFFFFFFFFDFF?FFFFFFFFFFCFEFFFFFFFFBFFFFBBA<BBFFBAFFFBFFA<:B?:??FF>BDAFFFF:BFFFF9>>9?F?F?0:(
@M03461:520:000000000-LPCRK:1:1101:4261:9370 2:N:0:CAATCAGG+CAGAACTG
AAACTTTAATAAATCTTTCACGGATTTGCTCCCGTCGGAGTTAGCACAATCCGCTGCCGGGTTTTAACCCGACAGCAGTGACCTGTTTGAGCGAGAATTACTCGTCTTCCAGTTCGATGTTGATACCCAGCGAACGAATCTCTTTCAACAATACGTTGAAGGATTCTGGCATGCCCGGCTCCATCTGATGGTTGCCGTCCACGATGTTTTTATACATCTTGGTACGACCGTTCACGTCATCAGACTTAACGGTGAGCATTTCCTGCACTCGTTAGAGCTGAGGT
+
GGGGGGGGGGGGGGGGGGGGGGGEGGGDGGGGGGGGGGGGGGGGGGGGGGGGGGGGGGGGGGGGGGGGGGGGGGGGGGGGGGGGGGGGGGGGGGGGGGGGGGGGGGGGGGGGGGGGGGGGGGGGGGFGGGGGGGGGGDGGGGGGGGGGGGFGGGGGGGGCFGGGGGGGGGGGFGFGFGGGGGFGGFFGFFGFFFBFFFFFFFEBFFFFFFFFEEFFFFEFFFEFFFDFFFF?B?B0:BBFFFF2:?BA<DFFF???7)7:><AFF01:<B?B?<:)4<A?7:?,
@M03461:520:000000000-LPCRK:1:1101:8396:9375 2:N:0:CAATCAGG+CAGAACTG
AAACTTTAATAAATCTTTCACGGATTTGCTCCCGTCGGAGTTAGCACAATCCGCTGCCGGGTTTTAACCCGACAGCAGTGACCTGTTTGAGCGAGAATTACTCGTCTTCCAGTTCGATGTTGATACCCAGCGAACGAATCTCTTTCAACAATACGTTGAAGGATTCTGGCATGCCCGGCTCCATCTGATGGTTGCCGTCCACGATGTTTTTATACATCTTGGTACGACCGTTCACGTCATCAGACTTAACGGTGAGCATTTCCTGCATTCGCCACCGCTGAGGG
+
GGGGGGGGGGGGGGGGGGGGGGECFGGGGGGGGGGGGGGGGGGGGGGGGGGGGGGGGGGGGGGEGGGGGGGGGGGGGGGGGGGGGGGGGGGGGGGGGGGGGGGGGGGGGGGGGGGGGGGGGGGGGGFGGGGGGGGGGGGGGGGGGGGGGGGGGGGGGGGCFGGGGGGGGGGGGGGGFGGGGGFGGFFGFFGFFFFFFFFFFFFFFDFFF;FFFEEFCFEFFFFFFF;>BF<BFFFFFFFF>2>?DFAFFFF9?B::?ADFFFAAA??FFFA?F<?BBF>F>BFF
@M03461:520:000000000-LPCRK:1:1101:7057:9386 2:N:0:CAATCAGG+CAGAACTG
AAACTTTAATAAATCTTTCACGGATTTGCTCCCGTCGGAGTTAGCACAATCCGCTGCCGGGTTTTAACCCGACAGCAGTGACCTGTTTGAGCGAGAATTACTCGTCTTCCAGTTCGATGTTGATACCCAGCGAACGAATCTCTTTCAACAATACGTTGAAGGATTCTGGCATGCCCGGCTCCATCTGATGGTTGCCGTCCACGATGTTTTTATACATCTTGGTACGACCGTTCACGTCATCAGACTTAACGGTGAGCATTTCCTGCAACATACACTGCTGAGGC
+
GGGGGGGGGGGGGGGGGGGGGGGEFGGGGGGGGGGGGGGGGGGGGGGGGGGGGGGGGGGGGGGGGGGGGGGGGGGGGGGGGGGGGGGGGGGGGGGGGGGGGGGGGGGGGGGGGGGGGGGGGGGGGGGGFFGGGGGGGGGGGGGGGGGGGGFGGGGGGFGFGGGGGGGGGGGGGGGGFGGGGGFGGFFGFFGFFEFFFFFFFFF=FDFFFFFFFFFFAFECEFFFEFDFFFFFFFFFFFFFFFFFFFFFFFFBFF(:7ABBBAF2>::>BFFFFBFFFFF:A6?(
@M03461:520:000000000-LPCRK:1:1101:4042:9397 2:N:0:CAATCAGG+CAGAACTG
AAACTTTAATAAATCTTTCACGGATTTGCTCCCGTCGGAGTTAGCACAATCCGCTGCCGGGTTTTAACCCGACAGCAGTGACCTGTTTGAGCGAGAATTACTCGTCTTCCAGTTCGATGTTGATACCCAGCGAACGAATCTCTTTCAACAATACGTTGAAGGATTCTGGCATGCCCGGCTCCATCTGATGGTTGCCGTCCACGATGTTTTTATACATCTTGGTACGACCGTTCACGTCATCAGACTTAACGGTGAGCATTTCCTGCAACTCTACACGCTGAGGT
+
GGGGGGGGGGGGGGGGGGGGGGGCFGGFGGGGGGGGGGGGGGGGGGGGGGGGGGGGGGGGGGGGGGGGGGGGGGGGGGGGGGGGGGGGGGGGGGGGGGGGGGGGGGGGGGGGGGGGGGGGGGGGGGGGGGGGGGGGGGGCFGGGGGGGGGGGGGGGGGFFGGGGGGGGGGGGGGGGFGGGGGFGGFFGFFGFFFDFFDFFFFFFFFFF6AFFFFE6CFEFFAEEEF8>9;FFFFAFFFFFB6>,:8):AFF;FB6?BBFFFFFA)5<-::AF26>?(41-,.((
@M03461:520:000000000-LPCRK:1:1101:17431:9397 2:N:0:CAATCAGG+CAGAACTG
AAACTTTAATAAATCTTTCACGGATTTGCTCCCGTCGGAGTTAGCACAATCCGCTGCCGGGTTTTAACCCGACAGCAGTGACCTGTTTGAGCGAGAATTACTCGTCTTCCAGTTCGATGTTGATACCCAGCGAACGAATCTCTTTCAACAATACGTTGAAGGATTCTGGCATGCCCGGCTCCATCTGATGGTTGCCGTCCACGATGTTTTTATACATCTTGGTACGACCGTTCACGTCATCAGACTTAACGGTGAGCATTTCCTGCAGTTCCGCATGCTGAGGG
+
GGGGGGGGGGGGGGGGGGGGGGG:FGGGGGGGGGGGGGGGGGGGGGGGGGGGGGGGGGGGGGGDGGGGGGGGGGGGGGGGGGGGGGGGGGFGGGGGGGGGGGGGGGGGGGGGGGGGGGGGGGGGGG>EGGCEGGGGGGGGGGGGGGGGGG8EFGGGGGGGGFFFGGGGGGGGGG?FDGGGGGFGGFFGFFGFFFFFFFFFFFFFFFFFFFFFFFFFFFFFFFECE<<BBFFFF?DBFFFFF<<?BDFFFF:>B:B<B>BFFFFFFFF:<<ADFFFFFFA:9<0,
@M03461:520:000000000-LPCRK:1:1101:19532:9401 2:N:0:CAATCAGG+CAGAACTG
AAACTTTAATAAATCTTTCACGGATTTGCTCCCGTCGGAGTTAGCACAATCCGCTGCCGGGTTTTAACCCGACAGCAGTGACCTGTTTGAGCGAGAATTACTCGTCTTCCAGTTCGATGTTGATACCCAGCGAACGAATCTCTTTCAACAATACGTTGAAGGATTCTGGCATGCCCGGCTCCATCTGATGGTTGCCGTCCACGATGTTTTTATACATCTTGGTACGACCGTTCACGTCATCAGACTTAACGTTGAGCATTTCCTGCATCCTTCTCAGCTGAGGG
+
GGGGGGGGGGGGGGGGGGGGGGG:FGGGGGGGGGGGGGGGGGGGGGGGGGGGGGGGGGGGGGGEGGGGGGGGGGGGGGGGGGGGGGGGGGGGGGGGGGGGGGGGGGGGGGGGGGGGGGGGGGGGGGGGGGGGGGGGGGGGGGGGGGGGGGGGGGGGGFGFGGGGGGGGGGGGFGFGAGGGGGFGGFFGFFGFFFFFFFFFFFF@;@FFFFFFFEFFFFFEFF<;EFFFFFF?0:AB?:??AB?2>?<<<<:,.4:??BDFBFF>A??ABF?992AADDF043:(
@M03461:520:000000000-LPCRK:1:1101:21618:9422 2:N:0:CAATCAGG+CAGAACTG
AAACTTTAATAAATCTTTCACGGATTTGCTCCCGTCGGAGTTAGCACAATCCGCTGCCGGGTTTTAACCCGACAGCAGTGACCTGTTTGAGCGAGAATTACTCGTCTTCCAGTTCGATGTTGATACCCAGCGAACGAATCTCTTTCAACAATACGTTGAAGGATTCTGGCATGCCCGGCTCCATCTGATGGTTGCCGTCCACGATGTTTTTATACATCTTGGTACGACCGTTCACGTCATCAGACTTAACGGTGAGCATTTCCTGCATCCAGTTGGGCTGAGGG
+
GGFGGGGGGGGGGGGGGGGGGGG7FFGGGGGGGGGGGGGGGGGGGGGGGGGGGGGGGGGGGGGGGGGGGGGGGGGGGGGGGGGGGGGGGGFGGGGGGGGGGGGGGGGGGGGEGGGEDGGGGGGGGGGGGGGGGGGGGGGGGGGGGGGGGGGFEFGGGGGGGFGGGGGG7CGGGGEFFCGDGGFGGFFFBFFFFFFFFFFFFFF2??FFFFFFCFFFFFFFFFFEFFDFBFFFFFAB??BFAAFFFFFF<A69B04<?FFFFFFFFFFFFB:7ABF0>FBF6023
@M03461:520:000000000-LPCRK:1:1101:25292:9429 2:N:0:CAATCAGG+CAGAACTG
AAACTTTAATAAATCTTTCACGGATTTGCTCCCGTCGGAGTTAGCACAATCCGCTGCCGGGTTTTAACCCGACAGCAGTGACCTGTTTGAGCGAGAATTACTCGTCTTCCAGTTCGATGTTGATACCCAGCGAACGAATCTCTTTCAACAATACGTTGAAGGATTCTGGCATGCCCGGCTCCATCTGATGGTTGCCGTCCACGATGTTTTTATACATCTTGGTACGACCGTTCACGTCATCAGACTTAACGGTGAGCATTTCCTGCAAAGCCAGCGGCTGAGGG
+
GGGGGGGGGGGGGGGGGGGGGGGGGGGGGGGGGGGGGGGGGGGGGGGGGGGGGGGGGGGGGGGGGGGGGGGGGGGGGGGGGGGGGGGGGGGGGGGGGGGGGGGGGGGGGGGGGGGGGGGGGGGGGGGGGGGGGGGGGGGGGGGGGGGGGFFGGGGGGGGGGGCCAFGGGGGGGGGGFGGGGGFDFFF7EFGFFFFFFFFBFFFFFFFFFFFFFFFFFFFFFAEFED;FBFFFFFF:7?BFFFFFDFFAFFF;?BFFFFBDAFFFFBFAD0:B:1<91>19?<:,
@M03461:520:000000000-LPCRK:1:1101:16970:9432 2:N:0:CAATCAGG+CAGAACTG
AAACTTTAATAAATCTTTCACGGATTTGCTCCCGTCGGAGTTAGCACAATCCGCTGCCGGGTTTTAACCCGACAGCAGTGACCTGTTTGAGCGAGAATTACTCGTCTTCCAGTTCGATGTTGATACCCAGCGAACGAATCTCTTTCAACAATACGTTGAAGGATTCTGGCATGCCCGGCTCCATCTGATGGTTGCCGTCCACGATGTTTTTATACATCTTGGTACGACCGTTCACGTCATCAGACTTAACGGTGAGCATTTCCTGCAAGCCAGGACGCTGAGGC
+
GGGGGGGGGGGGGGGGGGGGGGG:FGGGGGGGGGGGGGGGGGGGGGGGGGGGGGGGGGGGGGGGGGGGGGGGGGGGGGGGGGGGGGGGGGGGGGGGGGGGGGGGGGGGGGGGGGGGGGGGGGGGGGGGGGGGGGGGGGGGGGGGGGGGGGGGGGGGGGGGGGGGGGGGGGGGGGGGFGGDGGFGGFFGFFGFFFFFF?BBFED=>DFFFFFFFFFFFFEEFFFFF<DFFF@B7>AFFFBBDA?FFFFAFFFFFFFFFB7A<ADABF<3<:6?66:FFBFB9:B(
@M03461:520:000000000-LPCRK:1:1101:5563:9435 2:N:0:CAATCAGG+CAGAACTG
AAACTTTAATAAATCTTTCACGGATTTGCTCCCGTCGGAGTTAGCACAATCCGCTGCCGGGTTTTAACCCGACAGCAGTGACCTGTTTGAGCGAGAATTACTCGTCTTCCAGTTCGATGTTGATACCCAGCGAACGAATCTCTTTCAACAATACGTTGAAGGATTCTGGCATGCCCGGCTCCATCTGATGGTTGCCGTCCACGATGTTTTTATACATCTTGGTACGACCGTTCACGTCATCAGACTTAACGGTGAGCATTTCCTGCAACCGAGCGGGCTGAGGG
+
GGGGGGGGGGGGGGGGGGGGGGG:FFGGGGGGGFGGGGGGFGGGGGGGGGGGGGGGGGGEGFGGGGGGGGGGGGGGGGGGGGGGGGGGGGGGGGGGGGGGGGGGGGGGGGGGGGGGGGGGGGGGGGEGGGFGGGGGGGGDGGGGGGGGGGGGGGGGGGGGGGGGGCGFGGGGGGGGEGGGGGFGGFFGFFGFFFFFFDF>@FFFFFFAFFFFEFFAFFFFFAEF?FFF;9?BFFBFFB?F>AF?FBFABBB>B??BBB7AFFFA<:?>7:>>07>BFBB:0:2(
@M03461:520:000000000-LPCRK:1:1101:7827:9524 2:N:0:CAATCAGG+CAGAACTG
AAACTTTAATAAATCTTTCACGGATTTGCTCCCGTCGGAGTTAGCACAATCCGCTGCCGGGTTTTAACCCGACAGCAGTGACCTGTTTGAGCGAGAATTACTCGTCTTCCAGTTCGATGTTGATACCCAGCGAACGAATCTCTTTCAACAATACGTTGAAGGATTCTGGCATGCCCGGCTCCATCTGATGGTTGCCGTCCACGATGTTTTTATACATCTTGGTACGACCGTTCACGTCATCAGACTTAACGGTGAGCATTTCCTGCAATACGTACTGCTGAGGT
+
GGGGGGGGGGGGGGGGGGGGGGGGGGGGGGGGGGGGGGGGGGGGGGGGGGGGGGGGGGGGGGGGGGGGGGGGGGGGGGGFGGGGGGGGGGFGGGGGGGGGGGGGGGGGGGGGGGGGFGGGGGGGGGGGGGGGGGGGGGGGGGGGGGGGGGGGGGGGGG6CFGGFGGGGGGGGGGGG>EGGGGFGGFFGFFGFFFFFB?DFFFFFFFFFFFFFFEFAFFFFEAEEFD?;@FFB<?B<BFF?F97>?DFFFFF9?03??<?DFAAABFB><)5(426:6<A?AB:,
@M03461:520:000000000-LPCRK:1:1101:8768:9538 2:N:0:CAATCAGG+CAGAACTG
AAACTTTAATAAATCTTTCACGGATTTGCTCCCGTCGGAGTTAGCACAATCCGCTGCCGGGTTTTAACCCGACAGCAGTGACCTGTTTGAGCGAGAATTACTCGTCTTCCAGTTCGATGTTGATACCCAGCGAACGAATCTCTTTCAACAATACGTTGAAGGATTCTGGCATGCCCGGCTCCATCTGATGGTTGCCGTCCACGATGTTTTTATACATCTTGGTACGACCGTTCACGTCATCAGACTTAACGGTGAGCATTTCCTGCATTTCGAGCGGCTGAGGG
+
GGGGGGGGGGGGGGGGGGGGGGGEGGGGGGGGGGGGGGGGGGGGGGGGGGGGGGGGGGGGGFGCGGGGGGGGGGGGGGGGGGGGGGGGGGGGGGGGGGGGGGGGGGGGGGGGGGGGGGGGGGGGGGFGGGGGGGGGGGGDFGFGGGGGGGGGGGGGGGGGGGGGGGGGGGGGGGGGFGGGGGFGGFFGFFGFFFFFEFBFFFFFF@;@:AFFFFFFFFFCFFFFC@;;1:<6?BFFB?<BAFFFF?AFBDFFFFFF?74<ADFFFB:2<561-8<>>B;10:6(
@M03461:520:000000000-LPCRK:1:1101:5914:9541 2:N:0:CAATCAGG+CAGAACTG
AAACTTTAATAAATCTTTCACGGATTTGCTCCCGTCGGAGTTAGCACAATCCGCTGCCGGGTTTTAACCCGACAGCAGTGACCTGTTTGAGCGAGAATTACTCGTCTTCCAGTTCGATGTTGATACCCAGCGAACGAATCTCTTTCAACAATACGTTGAAGGATTCTGGCATGCCCGGCTCCATCTGATGGTTGCCGTCCACGATGTTTTTATACATCTTGGTACGACCGTTCACGTCATCAGACTTAACGGTGAGCATTTCCTGCAGGTTGGAGGGCTGAGGG
+
GGGGGGGGGGGGGGGGGGGGGGF:FGGGGGGGGGGGGGGGGGGGGGGGGGGGGGGGGGGGGGGDGGGGGGGGGGGGGGGGGGGGGGGGGGGGGGGGGGGGGGGGGGGGGGGGGGGGGGGGGGGGGGFGGGGGGGGGGGGGGGGGGGGGGGGGGGGGGGGGGGGGGGGGFGGGGGGGFGGGGGFGGFFGFFGFFFFFFFFFFFFFFFFFFFFFFFFFFFEFFFFFED@FFF??FFFFFFFFAFFB?FFAFF?>?<BFF<>BF<BFFF?B<FF?02<?(446(::(
@M03461:520:000000000-LPCRK:1:1101:26991:9553 2:N:0:CAATCAGG+CAGAACTG
AAACTTTAATAAATCTTTCACGGATTTGCTCCCGTCGGAGTTAGCACAATCCGCTGCCGGGTTTTAACCCGACAGCAGTGACCTGTTTGAGCGAGAATTACTCGTCTTCCAGTTCGATGTTGATACCCAGCGAACGAATCTCTTTCAACAATACGTTGAAGGATTCTGGCATGCCCGGCTCCATCTGATGGTTGCCGTCCACGATGTTTTTATACATCTTGGTACGACCGTTCACGTCATCAGACTTAACGGTGAGCATTTCCTGCAGGTTTGTGTGCTTAGGT
+
GGGGGGGGGGGGGGGGGGGGGGGGGGGGGGGGFFGGGGGGGGGGGGGGGGGCFFGGGGGGGGGGGGGGGGGGGGGGGGGGGGGGFGGGGGGGGGGGGGGGGGGGGGGGGGGGGGGGFGGGGGFGGGGGFGGGGGGGGGGGGGDFGGGGGCFGGGGGGGGFGGGGGFGGAGGGFGGGFGGGGGFGGFF>FFCBFFDFFFFFFFF@FFAFFFFFFFFFFFFFF4@EFF?F92;0:BF?:?:725428>5<2<?FFBB(:7?ABA9<9B::B6?>?::?BFF2:<2.
@M03461:520:000000000-LPCRK:1:1101:28976:9575 2:N:0:CAATCAGG+CAGAACTG
AAACTTTAATAAATCTTTCACGGATTTGCTCCCGTCGGAGTTAGCACAATCCGCTGCCGGGTTTTAACCCGACAGCAGTGACCTGTTTGAGCGAGAATTACTCGTCTTCCAGTTCGATGTTGATACCCAGCGAACGAATCTCTTTCAACAATACGTTGAAGGATTCTGGCATGCCCGGCTCCATCTGATGGTTGCCGTCCACGATGTTTTTATACATCTTGGTACGACCGTTCACGTCATCAGACTTAACGGTGAGCATTTCCTGCAGCGGTGGCCGCTGAGGG
+
FGGGGGGGGGGGGGGGGGGGGGGGGGGGGGGGGGGGGGGGGGGGGGGGGGGGGGGGGGGGGGGGGGGGGGGGGGGGGGFGGGGGGGGGGGGGGGGGGGGGGGGGGGGGGGGGFGGGFGGGGGGGGGGGGGGGGEGDGGGGGGGGGGGGGGGGGGGGGGFDGGGGGGGGGGGGGGGGFGGGGGFGGFFFFFGFFFFFFFFFFEFFFFACFFFFCEFAFFEEFFFFCD299>DFFF21:?F7>FF>FBBAAFFF?<???AFFF<AA<>?FFFF?49??39BF9:?-
@M03461:520:000000000-LPCRK:1:1101:15077:9577 2:N:0:CAATCAGG+CAGAACTG
CTTTAATAAATCTTTCACGGATTTGCTCCCGTCGGAGTTAGCACAATCCGCTGCCGGGTTTTAACCCGACAGCAGTGACCTGTTTGAGCGAGAATTACTCGTCTTCCAGTTCGATGTTGATACCCAGCGAACGAATCTCTTTCAACAATACGTTGAAGGATTCTGGCATGCCCGGCTCCATCTGATGGTTGCCGTCCACGATGTTTTTATACATCTTGGTACGACCGTTCACGTCATCAGACTTAACGGTGAGCATTTCCTGCAACACACCGAGCTGAGGG
+
FGGGGGGGGGFGGGGGGGGGGGGFGGGGGGGGGGGGGGGGGGGGGGGGGGGGGGGGGGGG7FGGGGGGGGGGGGGGGGGGGGGGGGGGGGGGGGGGGGGGGGGGGGGGGGGGGGGGGGGGGGGGFGGGGGGGGGGGGGGGGGGGGGGGGGGGGGGGGGGGFFGFGGCFGGGCFFGGGGGFGGF>GFFGFFFFFFFFFFFFBFFFFAFFFC?FAAFCCCFEEFFFF@@?<?FF:7<BBF>??FFFFFFFBBFBBFFFB949A9?BF::FFF806(7;>BF<(
@M03461:520:000000000-LPCRK:1:1101:17471:9586 2:N:0:CAATCAGG+CAGAACTG
AAACTTTAATAAATCTTTCACGGATTTGCTCCCGTCGGAGTTAGCACAATCCGCTGCCGGGTTTTAACCCGACAGCAGTGACCTGTTTGAGCGAGAATTACTCGTCTTCCAGTTCGATGTTGATACCCAGCGAACGAATCTCTTTCAACAATACGTTGAAGGATTCTGGCATGCCCGGCTCCATCTGATGGTTGCCGTCCACGATGTTTTTATACATCTTGGTACGACCGTTCACGTCATCAGACTTAACGGTGAGCATTTCCTGCATGCTTAAAGGCTGAGGA
+
GGGGGGGGGGGGGGGGGGGGGGGCGGGGGGGGGGGGGGGGGGGGGGGGGGGGGGGGGGGGGGGGGGGGGGGGGGGGGGGGGGGGGGGGGGGGGGGGGFGGGGGGGGGGGGGGGGGGGGGGGGGGGGFGGGGGGGGGGGGGGFGGGGGGGGGGGGGGGGGGGGGGGGGGCGGGGGFGFGGGGGFGGFFGFFGFFFFFFDFF@EFFFFFFFFFFFFFFFFCEFFFFFFF>9>DFFFAFFFFFD9><::AAAFFFBF<?FFFFAB<<BFFBB?F):449<??FF?B)
@M03461:520:000000000-LPCRK:1:1101:8225:9594 2:N:0:CAATCAGG+CAGAACTG
AAACTTTAATAAATCTTTCACGGATTTGCTCCCGTCGGAGTTAGCACAATCCGCTGCCGGGTTTTAACCCGACAGCAGTGACCTGTTTGAGCGAGAATTACTCGTCTTCCAGTTCGATGTTGATACCCAGCGAACGAATCTCTTTCAACAATACGTTGAAGGATTCTGGCATGCCCGGCTCCATCTGATGGTTGCCGTCCACGATGTTTTTATACATCTTGGTACGACCGTTCACGTCATCAGACTTAACGGTGAGCATTTCCTGCAATTCCTTTGGCTGAGGC
+
GGGGGGGGGGGGGGGGGGGGGGGEFGGGGGFGGGGGGEGGGGGGGGGGGGGGGGGGGGGGGGGGGGGGGGGGGGGGGGGGGGGGGGGGGGGGGGGGGGGGGGGGGGGGGGGGGGGGGGGGGGGGGGGGGGGGGGGGGGGGGGGGGGGGGGFGGGGGGGGGGGGGGGGGGGGGGGGGFGGGGGFGGFFGFFCFFEFFFFFFFFFFFFFFFFFFFCFFFFFFFFFFFFDFFFF<::BFFF?FBFFFF:AABD:;BFFB7ADFAFADBFB2<2424:AF5>?60:02
@M03461:520:000000000-LPCRK:1:1101:10243:9599 2:N:0:CAATCAGG+CAGAACTG
AAACTTTAATAAATCTTTCACGGATTTGCTCCCGTCGGAGTTAGCACAATCCGCTGCCGGGTTTTAACCCGACAGCAGTGACCTGTTTGAGCGAGAATTACTCGTCTTCCAGTTCGATGTTGATACCCAGCGAACGAATCTCTTTCAACAATACGTTGAAGGATTCTGGCATGCCCGGCTCCATCTGATGGTTGCCGTCCACGATGTTTTTATACATCTTGGTACGACCGTTCACGTCATCAGACTTAACGGTGAGCATTTCCTGCAAGATACTTAGCTGAGGG
+
GGGGGGGGGGGGGGGGGGGGGGGFGGGGGGGGGGGGGGGGGGGGGGGGGGGGGGGGGGGGGGGGGGGGGGGGGGGGGGGGGGGGGGGGGGGGGGGGGGGGGGGGGGGGGGGGGGGGGGGGGGGGGGCGGGGGGGGGGGGGGGGGGGGGGGGGGGGGGGGGGGGGGGGGGGGGGGGGFGGDGGFGGFFGFFGFFFFFFFFFFFF>A?FFFFFFFFFFFFFEEFFEFF@BBF@FF24:::BFF2<B?:B<BF?BB06<FF7<FFBAA>?3A<F99A)4<A<))(33
@M03461:520:000000000-LPCRK:1:1101:25780:9600 2:N:0:CAATCAGG+CAGAACTG
AAACTTTAATAAATCTTTCACGGATTTGCTCCCGTCGGAGTTAGCACAATCCGCTGCCGGGTTTTAACCCGACAGCAGTGACCTGTTTGAGCGAGAATTACTCGTCTTCCAGTTCGATGTTGATACCCAGCGAACGAATCTCTTTCAACAATACGTTGAAGGATTCTGGCATGCCCGGCTCCATCTGATGGTTGCCGTCCACGATGTTTTTATACATCTTGGTACGACCGTTCACGTCATCAGACTTAACGGTGAGCATTTCCTGCAAAGCGTTATGCTGAGGG
+
GGGGGGGFGFGGEGGGGGGGFFE@FGGGGGE@<CGGEEDCFGGGGFGGGGGGGFGFGGGDGCFFGGGD<FEEEGGFGGGFEGGGGGGGGGGGGGGGGGGGADDEFGGFBAFCEGGG,@EFGGGGGGD8BGGCEEGGGGGGGGDFFGGGFF,DGGGGGGFCGG:EGGGGFFGGFGCG>ECGGGF>CAF7FAFAFFFFFFFB?B>2?;AFF4);?CE7FC?E5==4<@09>>??BF>?B81?FA4<:B2<A9:6<?0:(524<449<:B7<(26:<:B9AF<)4:(
@M03461:520:000000000-LPCRK:1:1101:23521:9600 2:N:0:CAATCAGG+CAGAACTG
AAACTTTAATAAATCTTTCACGGATTTGCTCCCGTCGGAGTTAGCACAATCCGCTGCCGGGTTTTAACCCGACAGCAGTGACCTGTTTGAGCGAGAATTACTCGTCTTCCAGTTCGATGTTGATACCCAGCGAACGAATCTCTTTCGACAATACGTTGAAGGATTCTGGCATGCCCGGCTCCATCTGATGGTTGCCGTCCACGATGTTTTTATACATCTTGGTACGACCGTTCACGTCATCAGACTTAATGGTGAGCATTTCCTGCAACTTGTACTGCTGAGGG
+
G;==CCFGGGGGGGGGGGGGGGG@BFGGGGGGGGGGGGGGGGGGGGGGGGGGGGGGGGGGGGGGGGGGGGGGGGGGGGGGGGGGGGGGGGGGGGGGGGGGGGFGGGGGGGGGGGGGGGGGGGGGGGGGGGGGGGGGGGGGGGGGGGGGGDGGFGGGGGGGGGGGGGGGGGGGGGGGFGGGGGFGGFFGFFGFFBFFFFFBDFEFFFFFFFFFFC?6:CEFFFFFF@?BFFFFFFFFFF?:<>??:?FB9)6AFBBFBFFFFF<AFF?FFFFFF>24)64:91(:
@M03461:520:000000000-LPCRK:1:1101:13595:9642 2:N:0:CAATCAGG+CAGAACTG
AAACTTTAATAAATCTTTCACGGATTTGCTCCCGTCGGAGTTAGCACAATCCGCTGCCGGGTTTTAACCCGACAGCAGTGACCTGTTTGAGCGAGAATTACTCGTCTTCCAGTTCGATGTTGATACCCAGCGAACGAATCTCTTTCAACAATACGTTGAAGGATTCTGGCATGCCCGGCTCCATCTGATGGTTGCCGTCCACGATGTTTTTATACATCTTGGTACGACCGTTCACGTCATCAGACTTAACGGTGAGCATTTCCTGCACGAACGACAGCTGAGGG
+
GGGGGGGGGGGGGGGGGGGGGGGGGGGGGGGGGGGGGGGGGGGGGGGGGGGGGGGGGGGGGGGDGGGGGGGGGGGGGGGGGGGGGGGGGGGGGGGGGGGGGGGGGGGGGGGGGGGGGGGGGGGGGGGGGGGGGGGGGGGGGGGGGGGGGGGGGGGGGGGGGGGGGGGGGGGGGGGGFGGDGGFGGFFGFFGFFFFFFFFFFFFFFFFFFFFFEFFFAFFFEFFFFF@FFFFFFFFBFFFFF>?FDFFF<BBBFFFFFF?9:AAFFFFF?FFB>:9B>FB:?FF(
@M03461:520:000000000-LPCRK:1:1101:3542:9654 2:N:0:CAATCAGG+CAGAACTG
CTTTAATAAATCTTTCACGGATTTGCTCCCGTCGGAGTTAGCACAATCCGCTGCCGGGTTTTAACCCGACAGCAGTGACCTGTTTGAGCGAGAATTACTCGTCTTCCAGTTCGATGTTGATACCCAGCGAACGAATCTCTTTCAACAATACGTTGAAGGATTCTGGCATGCCCGGCTCCATCTGATGGTTGCCGTCCACGATGTTTTTATACATCTTGGTACGACCGTTCACGTCATCAGACTTAACGGTGAGCATTTCCTGCAGTGACATTGGCTGAGGG
+
FGGGGGGGGGGGGGGGGGGGGGGFGGGGGGGGGGGGGGGGGGGGGGGGGGGGGGGGGGGGGGGGGGGGGGGGGGGGGGGGGGGGGGGGGGGGGGGGGGGGGGGGFGGGGGGGGGGGGGGGGGGGGGGGGGGGGGGGGGGGGGGGGGGGGGGGGGGGGGGGGGGFGFFGGGGFGEGGGGGFGGFFGFFGFFFFFFFFFFFFFFFFFFFFFFFFFFFFFFFFFFDDFFFFFFFFFFFFBFF73??FFFFFFFBFFFF?FFBFBFFF0),.<DDFA>B0::B?F
@M03461:520:000000000-LPCRK:1:1101:8546:9657 2:N:0:CAATCAGG+CAGAACTG
AAACTTTAATAAATCTTTCACGGATTTGCTCCCGTCGGAGTTAGCACAATCCGCTGCCGGGTTTAAACCCGACAGCAGTGACCTGTTTGAGCGAGAATTACTCGTCTTCCAGTTCGATGTTGATACCCAGCGAACGAATCTCTTTCAACAATACGTTGAAGGATTCTGGCATGCCCGGCTCCAACTGATGGTTGCCGTCCACGATGTTTTTATACATCTTGGTACGACCGTTCACGTCATCAGACTTAACGGTGAGCATTTCCTGCACCCAAGATTGCTGAGGG
+
GGGGGGGGGGGGGGGGGGGGGGGGEGGGGGGGGGGGGGGGGGGGGGGGGGGGGGGGGGGGGGGCGGGGGGGGGGGGGGGGGGGGGGGGGGGGGGGGGGGGGGGGGGGGGGGGGGGGGGGGGGGGGGEGGGGGGGGGGGGGGGGFGGFFGGFGGGGGGGGGGGGGGGGGGGGGGGGGFGGGDDAFGFFGFFGFFFFFFFFFFFFFFFFFFFFFFFFF6@CCEFFFFFFFFBB?BFFF?BB:AF??DFFBFFFFF?BFBBDF922<9?FF?::::?BBBA>DB?<1
@M03461:520:000000000-LPCRK:1:1101:24089:9667 2:N:0:CAATCAGG+CAGAACTG
AAACTTTAATAAATCTTTCACGGATTTGCTCCCGTCGGAGTTAGCACAATCCGCTGCCGGGTTTTAACCCGACAGCAGTGACCTGTTTGAGCGAGAATTACTCGTCTTCCAGTTCGATGTTGATACCCAGCGAACGAATCTCTTTCAACAATACGTTGAAGGATTCTGGCATGCCCGGCTCCATCTGATGGTTGCCGTCCACGATGTTTTTATACATCTTGGTACGACCGTTCACGTCATCAGACTTAACGGTGAGCAGTTCCTGCAATATCTACGGCTGAGGT
+
G;===CFFGGGGGGGGGGGGGGG@6BFAEGFEGGGGGGGGGGGGGGGGGGGGGGGGGGGDGCFEFGGGGGGGGGGGGGGGGGGGGGGGGGGGGEGGGGGGGGGGGGGDDGGGGGGGGFGGFGGGGGE@FGGGGGGGGGGGGGGGGGGGGFFGGGGGGFGGGGGGGGGGGGGGGGCFFGGGGGFGFFCGFFGFF4>FFFFF?EF@F@AF+;>FFCECAFFFFFFFFD;>BB??BF>:?B<FFFB?::<DFF:BFFFB:3(6:A<BF:12<4:5<A<(129;BFF,
@M03461:520:000000000-LPCRK:1:1101:16785:9681 2:N:0:CAATCAGG+CAGAACTG
AAACTTTAATAAATCTTTCACGGATTTGCTCCCGTCGGAGTTAGCACAATCCGCTGCCGGGTTTTAACCCGACAGCAGTGACCTGTTTGAGCGAGAATTACTCGTCTTCCAGTTCGATGTTGATACCCAGCGAACGAATCTCTTTCAACAATACGTTGAAGGATTCTGGCATGCCCGGCTCCATCTGATGGTTGCCGTCCACGATGTTTTTATACATCTTGGTACGACCGTTCACGTCATCAGACTTAACGGTGAGCATTTCCTGCATTATCCTCTGCTGAGGA
+
GGGGGGFGGGGGGGGGGGGGGGG>FGGGGGFGGGGGGGGGGGGGGGGGGGGGGGGGGGGDGGFCGGGGGGGGGGGGGGGGGGGGGGGGGGGGGGGGGGGGGGGGGGGGGGGGFGGGGGGGGGGGGGFGGGGDGGEGDDGGCGGGFGGEGGFFFGGGGGF@EGFGGFEGCFGGGGGFFGG**;97CAFDCFA9=?BFD=DF@EEFFFAFFFFFFFF7AFFFFFFEC1?BFFF:??<<70:?<ABB7)444AF0(-2(24<>2<24<>1A<<A5457AB22:9:0)
@M03461:520:000000000-LPCRK:1:1101:6059:9686 2:N:0:CAATCAGG+CAGAACTG
AAACTTTAATAAATCTTTCACGGATTTGCTCCCGTCGGAGTTAGCACAATCCGCTGCCGGGTTTTAACCCGACAGCAGTGACCTGTTTGAGCGAGAATTACTCGTCTTCCAGTTCGATGTTGATACCCAGCGAACGAATCTCTTTCAACAATACGTTGAAGGATTCTGGCATGCCCGGCTCCATCTGATGGTTGCCGTCCACGATGTTTTTATACATCTTGGTACGACCGTTCACGTCATCAGACTTAACGGTGAGCATTTCCTGCACTAAAGTGGGCTGAGGC
+
GGGGGGGGGGGGGGGGGGGGGGGBFGGGGGGGGGGGGGGGGGGGGGGGGGGGGGGGGGGGGGEGGGGGGGGGGGGGGGGGGGGGGGGGGGGGGGGGGGGGGGGGGGGGGGGGGGGGGGGGGGGGGGGGGGGGGGGDGGGGGGGGGGGGGGFGGGGGGGGGGGGGGGGG7FGGGGFFEGGGDGAGGFFGFFGFFFFFFFFFFFFFF?=FAFFFFFFFFFF5CFEFF??BF97:<?FFB<6:AB<2?:2>A2:>??6:?BBFFFFB9?B?A???AFFFBF(,,4:(
@M03461:520:000000000-LPCRK:1:1101:15094:9705 2:N:0:CAATCAGG+CAGAACTG
CTTTAATAAATCTTTCACGGATTTGCTCCCGTCGGAGTTAGCACAATCCGCTGCCGGGTTTTAACCCGACAGCAGTGACCTGTTTGAGCGAGAATTACTCGTCTTCCAGTTCGATGTTGATACCCAGCGAACGAATCTCTTTCAACAATACGTTGAAGGATTCTGGCATGCCCGGCTCCATCTGATGGTTGCCGTCCACGATGTTTTTATACATCTTGGTACGACCGTTCACGTCATCAGACTTAACGGTGAGCATTTCCTGCATCGAGTATCGCTGAGGT
+
FGGGGGGGGGGGGGGGGGGGFGGGGGGGGGGGGGGGGGGGGGGGGGGGGGGGGGGGGGGGCGGGGGGGGGGGGGGGGGGGGGGGGGGGGGGGGGGGGGGGGGGGGGGGGGGGGGGGGGGGGGGGGGGGGGGGGGGGGGGGGGGGGGGGGGGGGGGGGGGGGGGGGGGGGGGGGFEGGGGFGGFFGFFGFFFFFFFFFFFFFFFFFFFFFFFFFFFFEFFFFFFFF@FFBBFFBFFBBFABBFFFFFFFFFB08:A?AFFAFFFF24:7??7>BF?((3:<,
@M03461:520:000000000-LPCRK:1:1101:3633:9708 2:N:0:CAATCAGG+CAGAACTG
CTTTAATAAATCTTTCACGGATTTGCTCCCGTCGGAGTTAGCACAATCCGCTGCCGGGTTTTAACCCGACAGCAGTGAACTGTTTGAGCGAGAATTACTCGTCTTCCAGTTCGATGTTGATACCCAGCGAACGAATCTCTTTCAACAATACGTTGCAGGATTCTGGCATGCCCGGCTCCATCTGATGGTTGCCGTCCACGATGTTTTTATACATCTTGGTACGACCGTTCACGTCATCAGACTTAACGGTTAGCATTTCCTGCACCGTTGTCAGCTGAGGG
+
FGGGGGGGGGGGGGGGGGGGGGG9FGEGGGGGGGGGGGGGGGGGGGGGGGGGGGGGGGGGGGGGGGGGGGGGGGGGGG,FGGGGGGGGGGGGGGGGGGGGGGGGGGGGGGGGGGGGGGGGGGGFGGGGGGGGGGGGGGGGGGGGGGGGGGGGGGFGGGGGCGGGGGGGGGGGGFGG?DDFGGFFGFFGFFFFFFFFFFFFF:@FCC;AFFCFFFFE?3AFFF019:>BBF0<?<?F?AA<2:BDF>DFB1(4<<AF<ADBDF0,2:>B:6:44<?)(54::
@M03461:520:000000000-LPCRK:1:1101:15926:9715 2:N:0:CAATCAGG+CAGAACTG
CTTTAATAAATCTTTCACGGATTTGCTCCCGTCGGAGTTAGCACAATCCGCTGCCGGGTTTTAACCCGACAGCAGTGACCTGTTTGAGCGAGAATTACTCGTCTTCCAGTTCGATGTTGATACCCAGCGAACGAATCTCTTTCAACAATACGTTGAAGGATTCTGGCATGCCCGGCTCCATCTGATGGTTGCCGTCCACGATGTTTTTATACATCTTGGTACGACCGTTCACGTCATCAGACTTAACGGTGAGCATTTCCTGCAATCGCTGCAGCTGAGGC
+
FGGGGGGGGGGGGGGGGGGG+CFFGGGGGGGGGGGGGGGGGGGGGGGGGGGGGGGGGGGGCGGGGGGGGGGGGGGGGGGGGGGGGGGGGGGGGGGGGGGGGFGGGGGGGGGGGGGGGGGGGGGGGGFGGGGGGGGGGGGGGGGGGGGFGGGGGGGFGGFGGGGGGGGGGGGGGBGGGGDFFGFFGFFGFFFFFFFFFFFFFFFAFFFFFECFFFFFFFFFFFF@FBFFFFFFF<:?FF<B?FFFFF211:::?BF?<92:4AFF>9:?FFBF>:??F?0((
@M03461:520:000000000-LPCRK:1:1101:25521:9718 2:N:0:CAAACAGG+CAGAACTG
AAACTTTAATAAATCTTTCACGGATTTGCTCCCGTCGGAGTTAGCACAATCCGCTGCCGGGTTTTAACCCGACAGCAGTGACCTGTTTGAGCGAGAATTACTCGTCTTCCAGTTCGATGTTGATACCCAGCGAACGAATCTCTTTCAACAATACGTTGAAGGATTCTGGCATGCCCGGCTCCATCTGATGGTTGCCGTCCACGATGTTTTTATACATCTTGGTACGACCGTTCACGTCATCAGACTTAACGGTGAGCATTTCCTGCAAAAAGCACGGCTGAGGG
+
GGGGGGGGGGGGGGGGGGGGGGGGGGGGGGGGGGGGGGGGGGGGGGGGGGGGGGGGGGGGGGGDGGGGGGGGGGGGGGGGGGGGGGGGGGGGGGGGGGGGGGGGGGGGGGGGGGGGDGFGGGGGGGGGGGGGGGGGGGGGGGGGGGGGGGGGGGGGF8FGGGGGGGGGGGGGGGGGFGGGGGFGGFF>FFGFFF>FD@FF?FFFFFFFFFFFEFFFFFEFFFEEFF0;BFFFBFFFFFFFFA???F4)<B<FF?FFFF<BFFFFFF:AFFFFB?:;B>BFFFF(
@M03461:520:000000000-LPCRK:1:1101:3849:9725 2:N:0:CAATCAGG+CAGAACTG
AAACTTTAATAAATCTTTCACGGATTTGCTCCCGTCGGAGTTAGCACAATCCGCTGCCGGGTTTTAACCCGACAGCAGTGACCTGTTTGAGCGAGAATTACTCGTCTTCCAGTTCGATGTTGATACCCAGCGAACGAATCTCTTTCAACAATACGTTGAAGGATTCTGGCATGCCCGGCTCCATCTGATGGTTGCCGTCCACGATGTTTTTATACATCTTGGTACGACCGTTCACGTCATCAGACTTAACGGTGAGCATTTCCTGCACAAAAACCTGCTGAGGG
+
GGGGGGGGGGGGGGGGGGGGGGGCFGGGGGGG<EFFGDFGEGGGGGFFFGGGGGGGDDGGGCF7FEFGGGGGGEGGGGGFGGGGGGGGGGGGGGGGGGGGGGGGGGGGGGGGFGGGGGGGCGGGGGGGGGFGGGGGGGGGGGGGGGGGGGGGGGFGGGGGGFFGGGGGGGGGGC<EECDGGGFGGFFDFFFFFE2BEFFFFFDFFFAAAF>A<?E+;:46?A@?EDDBBFDFBFFFB??BFAF?FBBFA<:BBB0:?<>BFF<FF:27>:0(416?(42?AF?<
@M03461:520:000000000-LPCRK:1:1101:7502:9747 2:N:0:CAATCAGG+CAGAACTG
AAACTTTAATAAATCTTTCACGGATTTGCTCCCGTCGGAGTTAGCACAATCCGCTGCCGGGTTTTAACCCGACAGCAGTGACCTGTTTGAGCGAGAATTACTCGTCCTCCAGTTCGATGTTGATACCCAGCGAACGAATCTCTTTCAACAATACGTTGAAGGATTCTGGCATGCCCGGCTCCATCTGATGGTTGCCGTCCACGATGTTTTTATACATCTTGGTACGACCGTTCACGTCATCAGACTTAACGGTGAGCATTTCCTGCACGACGTAAAGCTGAGGA
+
GGGGGGGGGGGGGGGGGGGGGGGFGGGGGGGGGGGGGGGGGGGGGGGGGGGGGGGGGGGGGCGEGGGGGGGGGGGGGGGGGGGGGGGGGGGGGGGGGGGGGGGGGGGGGGGGGGGGGGGGGGGGGGGGGGGDGGGEBEGGGGGGGGGGGGGGGGGGGGGGGGGGGGGGGGGGGGGGFGGGGGFGGFFGFFFFFFFFFFFFFEFFFFFFFFFFFFFFFFFFFFEFEDF;9@FFFFF:BFFFABF7?099AD?;BF??FA?BABFBF712:BFB;::?FB7).41)
@M03461:520:000000000-LPCRK:1:1101:4035:9750 2:N:0:CAATCAGG+CAGAACTG
AAACTTTAATAAATCTTTCACGGATTTGCTCCCGTCGGAGTTAGCACAATCCGCTGCCGGGTTTTAACCCGACAGCAGTGACCTGTTTGAGCGAGAATTACTCGTCTTCCAGTTCGATGTTGATACCCAGCGAACGAATCTCTTTCAACAATACGTTGAAGGATTCTGGCATGCCCGGCTCCATCTGATGGTTGCCGTCCACGATGTTTTTATACATCTTGGTACGACCGTTCACGTCATCAGACTTAACGGTGAGCATTTCCTGCACCCTGCTAAGCTGAGGT
+
GGGGGGGGGGGGGGGGGGGGGGGEGGGGGGGGGGGGGGGGGGGGGGGGGGGGGGGGGGGGGGGGGGGGGGGGGGGGGGGGGGGGGGGGGGGGGGGGGGGGGGGGGGGGGGGGGGGGGGGGGGGGGGGGGGGGGGGGGGGGGGGGGGGGGGGGGGGGGGGGGGGGGGGGGGGGGGFGEGGGGGFGGFFGFFGFFFFFFFF=DFFBF@FFFFFACEFFFFFFFFFFFFFFFFFFBFF?BFFFFFF>?BB>FFFFF<:<?A?DDBFFAF?BB3:1(4<A?<AF236(
@M03461:520:000000000-LPCRK:1:1101:11668:9759 2:N:0:CAATCAGG+CAGAACTG
AAACTTTAATAAATCTTTCACGGATTTGCTCCCGTCGGAGTTAGCACAATCCGCTGCCGGGTTTTAACCCGACAGCAGTGACCTGTTTGAGCGAGAATTACTCGTCTTCCAGTTCGATGTTGATACCCAGCGAACGAATCTCTTTCAACAATACGTTGAAGGATTCTGGCATGCCCGGCTCCATCTGATGGTTGCCGTCCACGATGTTTTTATACATCTTGGTACGACCGTTCACGTCATCAGACTTAACGGTGAGCATTTCCTGCAGTGAATTGTGCTGAGGG
+
GFFFGGGGGGGGGGGGGGGGFGG@FEGGGGGF@CFFGGEGGGGGAFEGGGGGGGGGGGGGGGGDGGGDEFGEGEGGGGGGGGGGGFGFGGGGGGGGGGGGGGGGGGGGGGGFEEFGGGGGGGGFGGFFDDFGGGGEGGFGGGGGDCFAGDFGGGGGGG6:98,5EFGGGFFCFGGGDEGDGDFGGFFGF>FAFFBF?@EB@3?@;@FFFAFFEC?CC@CEEFECEFF@F9111?A6<60()4<<?7>A9411:<B?:)5A2).:A??F).)54<39)4))4:?(
@M03461:520:000000000-LPCRK:1:1101:21052:9761 2:N:0:CAATCAGG+CAGAACTG
AAACTTTAATAAATCTTTCACGGATTTGCTCCCGTCGGAGTTAGCACAATCCGCTGCCGGGTTTTAACCCGACAGCAGTGACCTGTTTGAGCGAGAATTACTCGTCTTCCAGTTCGATGTTGATACCCAGCGAACGAATCTCTTTCAACAATACGTTGAAGGATTCTGGCATGCCCGGCTCCATCTGATGGTTGCCGTCCACGATGTTTTTATACATCTTGGTACGACCGTTCACGTCATCAGACTTAACGGTGAGCATTTCCTGCACAGACTGCCGCTGAGGG
+
GGGGGGGGGGGGGGGGGGGGGGG:FGGGGGGGGGGGGGGGGGGGGGGGGGGGGGGGGGGGGGGDGGGGGGGGGGGGGGGGGGGGGGGGGGGGGGGGGGGGGGGGGGGGGGGGFGGGGGGGGGGGGGGGGGGGGGGGGGGGGGGGGGGGGGGGGGGGGGGGGGGGGGGGGGGGGGFGFGGGGGFGGFFGFFGFFFFFEFDFFFF@ADFFFFFFFFFFFFFFFFFFFFFFFFFFFFAFFFFFFFF>BF49AFFFFBBFF7?ADBFFFFFFFFF?>FF:906>9:B,
@M03461:520:000000000-LPCRK:1:1101:26049:9780 2:N:0:CAATCAGG+CAGAACTG
AAACTTTAATAAATCTTTCACGGATTTGCTCCCGTCGGAGTTAGCACAATCCGCTGCCGGGTTTTAACCCGACAGCAGTGACCTGTTTGAGCGAGAATTACTCGTCTTCCAGTTCGATGTTGATACCCAGCGAACGAATCTCTTTCAACAATACGTTGAAGGATTCTGGCATGCCCGGCTCCATCTGATGGTTGCCGTCCACGATGTTTTTATACATCTTGGTACGACCGTTCACGTCATCAGACTTAACGGTGAGCATTTCCTGCATGAGGGACAGCTGAGGC
+
GGFGGGGGGGGGGGGGGGGGGGDEGGGFGGGGGGGGGGGGFGFGGGGGGGGGGGGGGFGGGGGGGGGGGGGGGGGGGGGFGGGGGGGGGGGGGGGGGGFGGGGGGGGGGGGGGGGGFGGGGGGGGGGGGGGGGGGGGGGGGG9DDDFGGFGGGGGGGGGGGFCGFFGGGFFGGGCFDED>DGFFGFFGFFDFFE98?@E@@BE>F@;AFFFAEFFFFFF?C8AEFDDB>>DFFFFFFFFFFF?F>?>>DF?(44(48<)5)64<A>?<4>:(4:2:(6)58160
@M03461:520:000000000-LPCRK:1:1101:17264:9785 2:N:0:CAATCAGG+CAGAACTG
AAACTTTAATAAATCTTTCACGGATTTGCTCCCGTCGGAGTTAGCACAATCCGCTGCCGGGTTTTAACCCGACAGCAGTGACCTGTTTGAGCGAGAATTACTCGTCTTCCAGTTCGATGTTGATACCCAGCGAACGAATCTCTTTCAACAATACGTTGAAGGATTCTGGCATGCCCGGCTCCATCTGATGGTTGCCGTCCACGATGTTTTTATACATCTTGGTACGACCGTTCACGTCATCAGACTTAACGGTGAGCATTTCCTGCAAGATCTCCAGCTGAGGG
+
GGGGGGGGGGGGGGGGGGGGGGGCGGGGGGGGGGGGGGGGGGGGGGGGGGGGGGGGGGGGGGGEGGGGGGGGGGGGGGGGGGGGGGGGGGGGGGGGGCGGGGGGGGGGGGGGGGGGGGGGGGGGGGGGGGGGGGGGGGGGGGGGGGGGGGGGGGGGGGGGGGGFFGFFGGGGGGFGFGGGGGFGGFFGFFGFFFFFFFFFFFFBFFFFFFFFEFFFFFCFFFF?CD?>>F;<?FFFFFFFFFFBB):ABFFFFFFFFF?BAA<<>:BAB?BF2>FFF?:??B?(
@M03461:520:000000000-LPCRK:1:1101:10003:9788 2:N:0:CAATCAGG+CAGAACTG
AAACTTTAATAAATCTTTCACGGATTTGCTCCCGTCGGAGTTAGCACAATCCGCTGCCGGGTTTTAACCCGACAGCAGTGACCTGTTTGAGCGAGAATTACTCGTCTTCCAGTTCGATGTTGATACCCAGCGAACGAATCTCTTTCAACAATACGTTGAAGGATTCTGGCATGCCCGGCTCCATCTGATGGTTGCCGTCCACGATGTTTTTATACATCTTGGTACGACCGTTCACGTCATCAGACTTAACGGTGAGCATTTCCTGCACCCCATGATGCTGAGGG
+
GGGGGGGGGGGGGGGGGGGGGGFFGGGGGGGGGGGGGGGGGGGGGGGGGGGGGGGGGGGGGGGGGGGGGGGGGGGGGGGGGGGGGGGGGGGGGGGGGCEGGGFEFGGGGGGGGGGGGGGGGGGGGGFGGGGGGGDDGGGGGGGGGGGGGGGGGGGGGGGGGFFGGGGG39?FGGF?BEGDDGFGGFF+9BDAA@BADFF@FEF@FFFFFFFAE<EFFFFFF4AECFFFB@@BBB>BFFBBA424:?69596(4:014-8<2<D26?B8::>F072<<A24.8((
@M03461:520:000000000-LPCRK:1:1101:2913:9789 2:N:0:CAATCAGG+CAGAACTG
CTTTAATAAATCTTTCACGGATTTGCTCCCGTCGGAGTTAGCACAATCCGCTGCCGGGTTTTAACCCGACAGCAGTGACCTGTTTGAGCGAGAATTACTCGTCTTCCAGTTCGATGTTGATACCCAGCGAACGAATCTCTTTCAACAATACGTTGAAGGATTCTGGCATGCCCGGCTCCATCTGATGGTTGCCGTCCACGATGTTTTTATACATCTTGGTACGACCGTTCACGTCATCAGACTTAACGGTGAGCATTTCCTGCATGGTGTGCGGCTGAGGT
+
FGGGGGGGGGGGGGGGGGGGEGG@FGGGGGGGGGGGGGGGGGGGGGGGGGGGGGGGGGGGGGGGGGGGGGGGGGGGGGAGGGGGGGGGGGGGGGGGGGGGGGGGGGGGGGGGGGGGGGGGGGGGGGGGGGEGGGGGGGGGGGGGGGGGGGGGGFGGGGGGGGGGGGGGGFGGGFGG4DGFGGFF7FFGFFFFFFFFFFFFFFFF=7FFFFFFFFFFFFFFFE18>BFFFFFFFFFFFFFF78?AD><?FF1::?FFFDFFFFB?<A4>A?0<B(4216(1.
@M03461:520:000000000-LPCRK:1:1101:7031:9797 2:N:0:CAATCAGG+CAGAACTG
AAACTTTAATAAATCTTTCACGGATTTGCTCCCGTCGGAGTTAGCACAATCCGCTTCCGGGTTTTAACCCGACCGCAGTGACCTGTTTGAGCGAGAATTACTCGTCTTCCAGTTCGATGTTGATACCCAGCGAACGAATCTCTTTCAACAATACGTTGAAGGATTCTGGCATGCCCGGCTTCATCGGATGGTCTCCGGCCACGTTGTTTTTATCCATCTTGGTACGACCGTTCACGTCATCCGACTTAACGGTGAGCTTTTCTTGCAACTAGGGCAGCTGATGA
+
FA<FGGGGFG9,CEGFFE@FCA:FF@,EFFC,D@FFGE@@BEEC@@FFDGG8F7F,66@+@@,,6@@A,?F+++@=C=?4?EG945?,BFFE@B=FFDA<F5E+4B,<;<DF,A@>AAEF=,;6=>@,9,3>EEE@8>DCEDFFFFCEC?6,@AEG,8+=D8@997,@ACF9CF6C?7C**3++=*:*85CF++*;)(),6(>,)6>FFA3:E)7F+;4<36)))(31372332)(.4(,4)(442?)6),9<0(.()(-).)6-)).4:0)(((-((..)3<)
@M03461:520:000000000-LPCRK:1:1101:13459:9812 2:N:0:CAATCAGG+CAGAACTG
AAACTTTAATAAATCTTTCACGGATTTGCTCCCGTCGGAGTTAGCACAATCCGCTGCCGGGTTTTAACCCGACAGCAGTGACCTGTTTGAGCGAGAATTACTCGTCTTCCAGTTCGATGTTGATACCCAGCGAACGAATCTCTTTCAACAATACGTTGAAGGATTCTGGCATGCCCGGCTCCATCTGATGGTTGCCGTCCACGATGTTTTTATACATCTTGGTACGACCGTTCACGTCATCAGACTTAACGGTGAGCATTTCCTGCAATTACCCTTGCTGAGGG
+
GGGGGGGGGGGGGGGGGGGGGGGEGGGGGGGGGGGGGGGGGGGGGGGGGGGGGGGGGGGGGGGGGGGGGGGGGGGGGGGGGGGGGGGGGGGGGGGGGGGGGGGGGGGGGGGGGGGGGGGGGGGGGGGGGGGGGGGGGGGGGGGGGGGGGGGGGGGGGGGGGGGGGGGGGGGGGGGGFGGGGGFGGFFGFFGFFFFFFFFFFFA>FFFFFFFFFFFFA=CFFFEEEFFFFFFFFFFFB?B:AA7??DBB<>1(4???FFFFFF>9<BF7AFFF<?FBBBF<)8:(
@M03461:520:000000000-LPCRK:1:1101:6729:9830 2:N:0:CAATCAGG+CAGAACTG
AAACTTTAATAAATCTTTCACGGATTTGCTCCCGTCGGAGTTAGCACAATCCGCTGCCGGGTTTTAACCCGACAGCAGTGACCTGTTTGAGCGAGAATTACTCGTCTTCCAGTTCGATGTTGATACCCAGCGAACGAATCTCTTTCAACAATACGTTGAAGGATTCTGGCATGCCCGGCTCCATCTGATGGTTGCCGTCCACGATGTTTTTATACATCTTGGTACGACCGTTCACGTCATCAGACTTAACGGTGAGCATTTCCTGCAATATCCCGAGCTGAGGG
+
GGGGGGGGGGGGGGGGGGGGGGGGGGGGGGGGGGGGGGGGGGGGGGGGGGGGGGGGGGGGGGGGGGGGGGGGGGGGGGGGGGGGGGGGGGGGGGGGGGGGGGGGGGGGGGGGGGGGGGGGGGGGGGGGGGGGGGGGGGGGGGGGGGGGGGGGGGGGGGGGGGGGGGGGGGGGGGGGFGGGGGFGGFFGFFGFFFFFFFFFFFF>FFFFFFFFFFFFFFEFFFFFFFFFFFFFFFF<?FFFFA???7ABFFFF::?F?ADFAFFA>BFFFADBA461769B?FBB
@M03461:520:000000000-LPCRK:1:1101:7117:9849 2:N:0:CAATCAGG+CAGAACTG
AAACTTTAATAAATCTTTCACGGATTTGCTCCCGTCGGAGTTAGCACAATCCGCTGCCGGGTTTTAACCCGACAGCAGTGACCTGTTTGAGCGAGAATTACTCGTCTTCCAGTTCGATGTTGATACCCAGCGAACGAATCTCTTTCAACAATACGTTGAAGGATTCTGGCATGCCCGGCTCCATCTGATGGTTGCCGTCCACGATGTTTTTATACATCTTGGTACGACCGTTCACGTCATCAGACTTAACGGTGAGCATTTCCTGCAAGTTTACGAGCTGAGGC
+
GGGGGGGGGGGGGGGGGGGGGGGGGGGGGGGGGGGGGGGGGGGGGGGGGGGGGGGGGGGGGGGGGGGGGGGGGGGGGGGGGGGGGGGGGGGGGGGGGGGGGGGGGGGGGGGGGGGGGGGGGGGGGGGGGGGGGGGGGGGGGGGGGGGGGGGGGGGGGGGGGGGGGGGGGGGGGGGGFGGGGGFGGFFGFFGFFFFFFFFFFFFFFFFFFFFFFFFFCFFFFFEFFFFFFFDFFFFFFFFFFBFDFFFFFBFFFFFFFFFFFFB)6:?2AABBFAF<?0382<?(
@M03461:520:000000000-LPCRK:1:1101:2489:9866 2:N:0:CAATCAGG+CAGAACTG
CTTTAATAAATCTTTCACGGATTTGCTCCCGTCGGAGTTAGCACAATCCGCTGCCGGGTTTTAACCCGACAGCAGTGAACTGTTTGAGCGAGAATTACTCGTCTTCCAGTTCGATGTTGATACCCAGCGAACGAATCTCTTTCAACAATACGTTGAAGGATTCTGGCATGCCCGGCTCCATCTGATGGTTGCCGTCCACGATGTTTTTATACATCTTGGTACGACCGTTCACGTCATCAGACTTAACGGTGAGCATTTCCTGCAATCAGTCCGGCTGAGGG
+
FGGGGGGGGGGGGGGGGGGGGGG?FGGGGGGGGGGGGGGGGGGGGGGGGGGGGGGGGGGGEGGGGGGGGGGGGGGGGG,EFGGGGGGGGGGGGGGGGGGGGGGGGGGGGGGGGGGGGGGGGGGFGGGGGGGGGGGGGGGGGGGGGGGGGGGGGGGGFGGGGG?CGGGGGGGFGFGGGGGFGGFFG@FCFFFFFF@FFFFF=ADFFFFFFFFF=AF??CFFFF?;BFFFF?:DFFFFBF9?>?>AA2>BF??:::72<A<2AA>B<6:?FFFF0(-46(3(-
@M03461:520:000000000-LPCRK:1:1101:17933:9883 2:N:0:CAATCAGG+CAGAACTG
[truncated: 47,781,149 more chars]
