# Supplementary material for: Assembling a True “Olympic Gel” From over 16 000 Combinatorial DNA Rings
Source: Adv Mater. 2026 Mar 6;38(34):e20549. doi: 10.1002/adma.202520549 (PMC13274696; doi:10.1002/adma.202520549)
Supplement: Supplementary file 4 — Supporting File 4: adma72688‐sup‐0004_Data_S5_NGS_analysis.zip. [file ADMA-38-e20549-s001.zip › Data_S2_NGS_analysis/20_transformations/FASTQ_files/Gibson_1.fastq]

@M03461:520:000000000-LPCRK:1:1101:18921:1602 1:N:0:TTTCAACG+CAGAACTG
CGGATCCCCGATCCGTGGACTTGTCAGCGACTGAGGAAACAGACATTCGCTGTGCTGAGGTTCGAAAGGGAAAGAGCCTCAGCACACGTGGCTGCAGGAAATGCTCACCGTTAAGTCTGATGACGTGAACGGTCGTACCAAGATGTATAAAAACATCGTGGACGGCAACCATCAGATGGAGCCGGGCATGCCAGAATCCTTCAACGTATTGTTGAACGAGATTCGTTCGCTGGGTATCAACATCGAACTGGAAGACGAGTAATTCTCGCTCAAACAGGTCACTT
+
F777FCF<DC7CFFCFC7CFGGCFFFGF7+CFCCEFC@EFFF8FEGGE9@F:F<EGFF@?FGF:,6B@CC8<FF@DDFEE8BEAFDEDF<FEFDC<FC@@EFEFF?DFGDGGCE<FFGECE<CD7F7DEG8+CF7FFFGG?F8FGGFFFFCCFBEFCGFED*@>EEGDFCCGFFFCF9D68:C>8CCEF6FFG6>EF9CFGF6CGCFFFGFGGC?9CC585DFC5DDD*)>555??FG7759763)5FFFF?)0).2>>@?FDFFFF0186(45,.31<?7:A)
@M03461:520:000000000-LPCRK:1:1101:9489:1605 1:N:0:TTGCAACG+CAGAACTG
CGGATCCCCGATCCGTGGACTTGTCAGCGACTGAGGAACAGACCCCTACGTAGCTGAGGTATGGTTCGCTAGAGTCCTCAGCTCATATTAATGCAGGAAATGCTCACCGTTAAGTCTGATGACGTGAACGGTCGTACCAAGATGTATAAAAACATCGTGGACGGCAACCATCAGATGGAGCCGGGCATTCCAGAATCCTTCAACGTATTGTTGAAAGATATTCGTTCGCTTGGTATCATCATCTAACTGGAAGACGAGTAATTCTCGCTCAAACAGGTCTCTGC
+
E@7+C@C<67+FEDCFC7;CFF<FF9,,@+@FF8<,,@F<<<ECEBF7F@FC<CFF9<,C,C,,CFEE:F,=<CE<?E?,,5?<<F,EFD9F?A9<87=<FFCE,,C<C?F7+<E?F,,C<9?7C=,?AA:C+8>>C:9D8,>=CDD9,,7>=,@7>D<++8C*@C:<<*>BDE9F9,,6>>**81*=2<<;,9,<,1>@++5+;C4CF<CEC++++*+3:DF4;C7*5<***9*<:7*2*:/***89/,)).).4(5>).=9246,(4:63).(...,)).))
@M03461:520:000000000-LPCRK:1:1101:14794:1646 1:N:0:TTGCAACG+CAGAACTG
CGGATCCCCGATCCGTGGACTTGTCAGCGACTGAGGAAACAGACCGTGTCTAAGCTGAGGGGATTTGAATCATTCTCCTCAGCTGTAACAGATGCAGGAAATGCTCACCGTTAAGTCTGATGACGTGAACGGTCGTACCAAGATGTATAAAAACATCGTGGACGGCAACCATCAGATGGATCCGGGCATGCCAGAATCCTTCAACGTATTGTTGAAAGAGATTCGTTCGCTGGGTATCAACATCGAACTGGAAGACGAGTAATTCTCGCTCAAACAGGTCACTT
+
GCCCGGFAFFCFGGGGGGDGGG9FFGGFEGGG>FFCCCFFGGGGGGGFGGFGGDGGGCFFEGDGGGFFGGGGGGFGGGGGFGFGGGG<FFEGFEEFFGC8DFGGGFGGGGGEEFGGGFEEFCGGGGGGGG?FGC:F=FBEEF8FGGCGFCDGGGGG7CF:>7F7EDCFGGEGGFF,B9,:,??,>58CG6CECFF6FGGGGG9CCCF6CFGGG49C7768CFFCDGGGDCG5CFFGFFFFG4?65??FFFF4?5>16>>E:FFF4F<BB:113230(6<0)3>)
@M03461:520:000000000-LPCRK:1:1101:14923:1661 1:N:0:TTGCAACG+CAGAACTG
CGGATCCCCGATCCGTGGACTTGTCAGCGACTGAGGAAACAGACAATGAACCTGCTGAGGTCCTATTGCTATTTCTCCTCAGCAACATACTGTGCAGGAAATGCTCACCGTTAAGTCTGATGACGTGAACGGTCGTACCAAGATGTATAAAAACATCGTGGACGGCAACCATCAGATGGAGCCGGGCATGCCAGAATCCTTCAACGTATTGTTGAAAGAGATTCGTTCGCTGGGTATCAACATCGAACTGGAAGACGAGTAATTCTCGCTCAAACAGGTCA
+
GGGGGGGGGGGGGGGGGGCFGGCGGGGFGGGG@<FF8@FGGGFGGGGGGGGGGGGGGGGGGGGGGGGFGGFGGGGGGGGGGGGGGGGGDGGGGFGGGG>FDGGGGGGGGGGGGGGGGGFCGGCG7FCGGG@FFG:FGGGGGGGGGGCGFGGGGGFGGGGC:CFFGGGGCEGGGGGGGGGFFFGEGDEGGGGGGGCCGGFGGGGGGGGCGGGGGDFFFF6CFGFCCGFD<DG=C3F?DG=FGCFFE4@FFFF?F:47?DFFFFADAFA??B6>FFF<BFA7>
@M03461:520:000000000-LPCRK:1:1101:16949:1662 1:N:0:TTGCAACG+CAGAACTG
CGGATCCCCGATCCGTGGACTTGTCAGCGACTGAGGAAACAGACGTGGTTTCCGCTGAGGGGAGAATGCATGAGTGCCTCAGCGACAGTCAATGCAGGAAATGCTCACCGTTAAGTCTGATGACGTGAACGGTCGTACCAAGATGTATAAAAACATCGTGGACGGCAACCATCAGATGGAGCCGGGCATGCCAGAATCCTTCAACGTATTGTTGAAAGAGATTCGTTCGCTGGGTATCAACATCGAACTGGAAGACGAGTAATTCTCGCTCAAACAGGTCACTT
+
GGGEGGGGGGGGGGGGGGCFGGCGGGGFGGGGGGGGGGGGGGGGGGGGGGGGGGGGGGGGGGGGDGGGGGGGFGGGGGGGGGGGGGGGGGGGGGGGGGD8FFGGGGGGGGGGGGGGGGGGGGGGGGDGGGGGGGGGFGGGGGCGGGCGFFGGDFFGGGGFF7FFGGDGFGGGGFGGGGGGGGGGGGGGG>FGGGGGGGGGGGFFGGGCGGGGGGGFFFGFGGGGGGGGDGDCGFFGGGGGGFFGE4FFFFFFFFF:<B:>FFFFABA???66BB?34:<:>?F)
@M03461:520:000000000-LPCRK:1:1101:16988:1671 1:N:0:TTGCAACG+CAGAACTG
CGGATCCCCGATCCGTGGACTTGTCAGCGACTGAGGAAACAGACTGGTCAGGAGTGAGGGACGCAGCGTCCTTTTCCTCAGCTGGAAGTTTTGCAGGAAATGCTCACCGTTAAGTCTGATGACGTGAACAGTCGTACCAAGATGTATAAAAACATCGTGGACGGCAACCATCAGATGGAGCCGGGCATGCCAGAATCCTTCAACGTATTGTTGAAAGAGATTCGTTCGCTGGGTATCAACATCGAACTGGAAGACGAGTAATTCTCGCTCAAACAGGTCACTGC
+
GEGGGGDFGGEEGGGGGGECFGGGGFEF@7FGE<EFGGGGGGDGGGGGGGGFCFGGGGGGGGGGDEGGGEGGGGGGGGFFCCFGFEE<FFFGGFFEAFGGGGGA9BFCGGGG?FGGG,,EAAF:F>FGGCDG<@FGGGDD=D>FGFGE9<>DGFEFGGFG+@:FGECCDCFGFGGG>?6F68:8C5CCBFFECE*@CFFGD@?FGGGGGC<C=7<9?5C87>F3DFCC5CCEGFB7DDCFCGFC).8@44)??))497DFFF<959?(,(-)53(.88??3AA2
@M03461:520:000000000-LPCRK:1:1101:11886:1687 1:N:0:TTGCAACG+CAGAACTG
CGGATCCCCGATCCGTGGACTTGTCAGCGACTGAGGAAACAGACACAGCCTCCGCTGAGGCGAGTAAATCGGATCTCCTCAGCTCATGAAATTGCAGGAAATGCTCACCGTTAAGTCTGATGACGTGAACGGTCGTACCAAGATGTATAAAAACATCGTGGACGGCAACCATCAGATGGAGCCGGGCATGCCAGAATCCTTCAACGTATTGTTGAAAGAGATTCGTTCGCTGGGTATCAACATCGAACTGGAAGACGAGTAATTCTCGCTCAAACAGGTCA
+
GGGGGGGGGGGGGGGGGGGGGGGGGGGGEGGGGGGGFGGGGGGGGGGGGGGGGGGGGGGDGCGGGGGGGGGGGGGGGGGGFGGGGGGGGGGGGGGGGGGGGGGGGGGGGGGGGGGGGGGGGGGGGGEGGGGGGGGGGGGGGGCGGGFFFGGGGGFGGGGGGCF:CGGGGGGGGGGGGGFFGGGCGCEGGGGGGGGDFFGGGGGGFGGFGGGGGFC:CG6DGGGGDGGGGGGGGFFFGGGGGGFGF?FFFFF:?:>::D>BBFFFFFD?::<B?AFF:F8>7
@M03461:520:000000000-LPCRK:1:1101:18662:1725 1:N:0:TTGCAACG+CAGAACTG
CGGATCCCCGATCCGTGGACTTGTCAGCGACTGAGGAAACAGACTCGCCGTCAGCTGAGGTTCTAGCAGAGTAATACCTCAGCTCGGGTTAGTGCAGGAAATGCTCACCGTTAAGTCTGATGACGTGAACGGTCGTACCAAGATGTATAAAAACATCGTGGACGGCAACCATCAGATGGAGCCGGGCATGCCAGAATCCTTCAACGTATTGTTGAAAGAGATTCGTTCGCTGGGTATCAACATCGAACTGGAAGACGAGTAATTCTCGCTCAAACAGGTCA
+
GGGGGGGGGGGGGGGGGGGGGGGGGGGGGGGGGGGGGGGGGGGGGGGGGGGGGGGGGGGGGGGGGGGGGGGGGGGGGGGGGGGGGGGGGGGGGGGGGGGGGGGGGGGGGGGGGGGGGGGGGGGGGGGGGGGGGGGGGGGGGGGGGGGGGGGGGGGGGGGGGCGGGGGGGGGGGGGGGGGGGGGGGGGGGGGGGGGGGGGGGGGGGGGGGGGGGGGGGGGFGGGGGGGGGGGGGFFGGGGGGGFGFFFFFFFFFFFFFEEFFFFFD?ABFBFFFFFBBFF>:
@M03461:520:000000000-LPCRK:1:1101:9554:1725 1:N:0:TTGCAACG+CAGAACTG
CGGATCCCCGATCCGTGGACTTGTCAGCGACTGAGGAAACAGACACTGCATAGGCTGAGGTGATGGGGTGTGTTCACCTCAGCGTATTTCTATGCAGGAAATGCTCACCGTTAAGTCTGATGACGTGAACGGTCGTACCAAGATGTATAAAAACATCGTGGACGGCAACCATCAGATGGAGCCGGGCATGCCAGAATCCTTCAACGTATTGTTGAAAGAGATTCGTTCGCTGGGTATCAACATCGAACTGGAAGACGAGTAATTCTCGCTCAAACAGGTCA
+
GGGGGGGGGGGGGGGGGGGGGGGGGGGGGGGGGFGGGGGGGGGGGGGGGGGGGGGGGGGGGGGGGGGGGGGGGGGGGGGGGGGGGGGGGGGGGGGGGGGGGGGGGGGGGGGGGGGGGGGGGGGGGGGGGGGGGGGGGGGGGGGGGGGGGGGGGGGGGGGGGGGGGGGGGFCFGGGGGGGGEGEGGGGGGGGGGGGGGGGGGGGGGGGGGGGGGGGGGGFFGGGGCDFGGGG=EFFGGGGGGGFGEFFFFFFFFF@FFDDFFFFF<@<?F1:><DFF0:A70
@M03461:520:000000000-LPCRK:1:1101:21316:1729 1:N:0:TTGCAACG+CAGAACTG
CGGATCCCCGATCCGTGGACTTGTCAGCGACTGAGGAAACAGACGGCTAGGTCGCTGAGGGGCGATATAGATCCATCCTCAGCTGTTATATGTGCAGGAAATGCTCACCGTTAAGTCTGATGACGTGAACGGTCGTACCAAGATGTATAAAAACATCGTGGACGGCAACCATCAGATGAGCCGGGCATGCCAGAATCCTTCAACGTATTGTTGAAAGAGATTCGTTCGCTGGTATCAACATCGAACTGGAAGACGAGTAATTCTCGCTCAAACAGGTCACTGCT
+
GGGGGGGFGGGGGGGGGGCGGGGGGGGGGGGGGCFGGGGGGGGGGGGGGGGGGGDGGGGGGGGG7FEGGGGGGGGGGGGGGGGGGGGGGGGGGGGGGGGGGGGGGGGGGGGGGGGGGGGGGGGGDEFGGGGGGGGGGGGGGGGGGFCFGGFGGGGGGGGGDGGGGGGGGFGGGGGGGGGGGG5CEGGGGGGFEFCFGGGGGGFGEGGGGGGGGGFCEFFGGGGGGGGGGGGGFFBGGGGGGGFG:>FFF07F5FE>>FFFBFFFFFFFFF?>D6??>?2?FFF)
@M03461:520:000000000-LPCRK:1:1101:20100:1730 1:N:0:TTGCAACG+CAGAACTG
CATCACTGACGAGTAACCGGATCCCCGATCCGTGGACTTGTCAGCGACTGAGGAAACAGACTAGCCCCTAGCTGAGGAAATACATCAATCAGCCCTCAGCAACAAATCGTGCAGGAAATGCTCACCGTTAAGTCTGATGACGTGAACGGTCGTACCAAGATGTATAAAAACATCGTGGACGGCAACCATCAGATGGAGCCGGGCATGCCAGAATCCTTCAACGTATTGTTGAAAGAGATTCGTTCGCTGGGTATCAACATCGAACTGGAAGACGAGTAATTCTCGCTCAAACAGGTCA
+
@ACCCGGGGGGEFFGGGGGGGGGGGGGGGGGGGGGGGGGGGGGGGGGGGGGGGGGGGGGGGGGGGGGGGGGGGGGGGGCCFFGGGGGGGGGGGFGGGGGGGGGGGGGGGGGGGGGGGGGGGGGGGGGGGGDFGGGGGGGGGDGGGGGGGGGGGGGGGGGFGGGGGGGGGGGGGGGGGDCGGGGGGGGGGGGGGGGGGGGGGGGGGGGGGGGGGGGGGGDFGGGGGGGGGGGFG?CCDGGGGGGGGGGGGGFFGGGGGGGFGFFFFFFFFFFFFFFFFFFD59@BFFFFFFA?FBFA>:
@M03461:520:000000000-LPCRK:1:1101:22047:1738 1:N:0:TTGCAACG+CAGAACTG
CGGATCCCCGATCCGTGGACTTGTCAGCGACTGAGGAAACAGACGAAATTTAAGCTGAGGCATTTGATTTCTACAGCCTCAGCGAACGATAGTGCAGGAAATGCTCACCGTTAAGTCTGATGACGTGAACGGTCGTACCAAGATGTATAAAAACATCGTGGACGGCAACCATCAGATGGAGCCGGGCATGCCAGAATCCTTCAACGTATTGTTGGAAGAGATTCGTTCGCTGGGTATCAACATCGAACTGGAAGACGAGTAATTCTCGCTCAAACAGGTCA
+
GGGGGGGGGGGGGGGGGGGGGGGGGGGGGGGGGGGGGGGGGGGGGGGGGGGGGGGGGGGGGGGGGGGGGGGGGGGGGGGGGGGGGGGGGGGGGGGGGGGGGGGGGGGGGGGGGGGGGGGGGGGGGGGGGGGGGGGGGGGGGGGGGGGGGGGFGGGFGGGGGGGGGGGGGGGGGGGGGGGGGGGGGGGGGGGGGGFFGFFGGGGGGGGFFFGGGGGGGFGGGGGGGGGGGGGGGFFGGGGCGG?GFFFFFBFFFFFFFFBB?FFADFFF08?FFFF?F<BDF
@M03461:520:000000000-LPCRK:1:1101:15101:1758 1:N:0:TTGCAACG+CAGAACTG
CGGATCCCCGATCCGTGGACTTGTCAGCGACTGAGGAAACAGACTAGTCCTAGGCTGAGGCTATTTAGATATCATCCCTCAGCTCTTCCCACTGCAGGAAATGCTCACCGTTAAGTCTGATGACGTGAACGGTCGTACCAAGATGTATAAAAACATCGTGGACGGCAACCATCAGATGGAGCCGGGCATGCCAGAATCCTTCAACGTATTGTTGAAAGAGATTCGTTCGCTGGGTATCAACATCGAACTGGAAGACGAGTAATTCTCGCTCAAACAGGTCA
+
GGGGGGGGGGGGGGGGGGGGGGGGGGGGGGGGGGGGGGGGGGGGGGGGGGGGGGGGGGGGGGGGGGGGGGGGGGGGGGGGGGGGGGGGGGGGGGGGGGGGGGGGGGGGGGGGGGGGGGGGGGGGGGGGGGGGGGGGGGGGGGGGGGGGGGGGGGGGGGGGGGGGGGGGGGGGGGGGGGGGGGGGGGGGGGGGGGGGGGGGGGGGGGGGGGGGGGGGGGGGGGGGGGGGGGGGGFFGGGGGGGFGFFFFFFFFFFFFBFFFFFFFFFFFFFFFFABFFFBFF
@M03461:520:000000000-LPCRK:1:1101:14889:1774 1:N:0:TTGCAACG+CAGAACTG
CGGATCCCCGATCCGTGGACTTGTCAGCGACTGAGGAAACAGACTGGCTAGCCGCTAGGTTATTGATCGTTTTAGCCTCAGCATGTCGAGCTGCAGGAAATGCTCACCGTTAAGTCTGATGACGTGAACGGTCGTACCAAGATGTATAAAAACATCGTGGACGGCAACCATCAGATGGAGCCGGGCATGCCAGAATCCTTCAACGTATTGTTGAAAGAGATTCGTTCGCTGGGTATCAACATCGAACTGGAAGACGAGTAATTCTCGCTCAAACAGGTCACTGC
+
GGGGGGGGGGGGGGGGGGGGGGGGGGGGGGGGGGGGGGGGGGGGGGGGGGGGGGGGGGGGGGGGGGGGGGGGGGGGGGGGGGGGGGGGGGGGGGGGGGGGGGGGGGGGGGGGGGGGGGGGGGGGGGGGGGGGGGGGGGGGGGGGGGGGGGGGGGFGGGGGGGGGGGGGGGGGGGGGGGGGGGGGGGGGGGGGGGGGGGGGGGGGGGGGGGGGGGGGGGGGGGGGGGGGGGGGCFFGGGGGGGFGFFFFF:?FFFFFFFEFFFFB>?B<2:BFFF?:?AFFFF>2
@M03461:520:000000000-LPCRK:1:1101:13975:1775 1:N:0:TTGCAACG+CAGAACTG
CGGATCCCCGATCCGTGGACTTGTCAGCGACGAGGAAACAGACGCGTATTTTGCTGAGGAGGTTCTATCACATGGCCTCAGCGATTTAAATTGCAGGAAATGCTCACCGTTAAGTCTGATGACGTGAACGGTCGTACCAAGATGTATAAAAACATCGTGGACGGCAACCATCAGATGGAGCCGGGCATGCCAGAATCCTTCAACGTATTGTTGAAAGAGATTCGTTCGCTGGGTATCAACATCGAACTGGAAGACGAGTAATTCTCGCTCAAACAGGTCACTGC
+
GGGGGGGGGGGGGGGGGGGGGGGGGGGGGGGGGGFGGGGGGGGGGGGGGGGGGGGGGGGGGGGGGGGGGGGGGGGGGGGGGGGGGGGGGGGGGGGGGGGGGGGGGGGGGGGGGGGGGGGGGGGGGGGGGGGGGGGGGGGGGGGGGGGGGGGGGGGGGGGGGGGGGGGGGGGGGGGGGGGFFGGGGDGGFGGGGGGGGGGGGGGGG74@FEGGGG?FGGGGGGGGGGGGGGGGGFFGGGGGGGFGFFFFFF@FFFFFBEFFFFFBFFFFFFFFFFFFFBFF?F>2
@M03461:520:000000000-LPCRK:1:1101:7940:1782 1:N:0:TTGCAACG+CAGAACTG
CGGATCCCCGATCCGTGGACTTGTCAGCGACTGAGGAAACAGACCATCCCGTCGCTGAGGGGTGAAATACACCGTACCTCAGCTTAATCCCTTGCAGGAAATGCTCACCGTTAAGTCTGATGACGTGAACGGTCGTACCAAGATGTATAAAAACATCGTGGACGGCAACCATCAGATGGAGCCGGGCATGCCAGAATCCTTCAACGTATTGTTGAAAGAGATTCGTTCGCTGGGTATCAACATCGAACTGGAAGACGAGTAATTCTCGCTCAAACAGGTCA
+
GGGGGGGGGGGGGGGGGGGGGGGGGGGGGGGGGGGGGGGGGGGGGGGGGGGGGGGGGGGGGGGGGGGGGGGGGGGGGGGGGGGGGGGGGGGGGGGGGGGGGGGGGGGGGGGGGGGGGGGGGGGGGGGGGGGGGGGGGGGGGGGGGGGGGGGGGGGGGGGGGGGGGGGGGGGGGGGGGGGGGGGGGGGGGGGGGGGGGGGGGGGGGGFFFEFGGD?CCGGGFGGGGGGGGGGGGFFGGGGGGFFGF4@FFBFFFFFFFFFFFFFFFFFFFFFFFFFFFF<3)
@M03461:520:000000000-LPCRK:1:1101:16830:1803 1:N:0:TTGCAACG+CAGAACTG
CGGATCCCCGATCCGTGGACTTGTCAGCGACTGAGGAAACAGACCGGGACCACGCTGGGTTAACCATACGTTATACCTCAGCTAGCGCTGTTGCAGGAAATGCCCACCGTTAAGTCTGATGACGTGAACGGTCGTACCAAGATGTATAAAAACATCGTGGACGGCAACCATCAGATGGAGCCGGGCATGCCAGAATCCTTCAACGTATTGTTGAAAGAGATTCGTTCGCTGGGTATCAACATCGAACTGGAAGACGAGTAATTCTCGCTCAAACAGGTCACTGC
+
GGGGGGGGGGGGGGGGGGGGGGGGGGGGGGGGGGGGGGGGGGGGGGGGGGGGGGGGGGGGGGGGGGGGGGGGGGGGGGGGGGGGGGGGGGGGGGGGGGGGGGGGGGGGGGGGGGGGGGGGGGGGGGGGGGGGGGGGGGGGGGGGGGGGGGGGGGGGGGGGGGGGGGGGGGGGGGGGGGGGGGGGGGGGGGGGGGGGGGGGGGGGGGGGGGGGGGGGGGGGGGGGGGGGGGGGGFFGGGGGGGFGFFFFFFFFFFFFFFFFAFFAAFFFFFFFFFBFFA:?BA42
@M03461:520:000000000-LPCRK:1:1101:13940:1812 1:N:0:TTGCAACG+CAGAACTG
CGGATCCCCGATCCGTGGACTTGTCAGCGACTGAGGAAACAGACTTCCGGAGTGCTGAGGAAACTTCATGCTTTCGCCTCAGCTGTCTTCGATGCAGGAAATGCTCACCGTTAAGTCTGATGACGTGAACGGTCGTACCAAGATGTATAAAAACATCGTGGACGGCAACCATCAGATGGAGCCGGGCATGCCAGAATCCTTCAACGTATTGTTGAAAGAGATTCGTTCGCTGGGTATCAACATCGAACTGGAAGACGAGTAATTCTCGCTCAAACAGGTCA
+
GGGGGGGGGGGGGGGGGGGGGGGGGGGGGGGGGGGGGGGGGGGGGGGGGGGGGGGGGGGFG=CFGGGGGGGGGGGGGGGGGGGGGGGGGGGGGGGGGGGGGGGGGGGGGGGGGGGGGGGGFGGGGGGGGGGGGGGGGGGGGGGGGFGGGGGGGGGGGGGGGGGGGGGGGGGGGGGGGGGGDGGGGGGGGGGGGGGGGGGGGGGGFGDCFGGGGGGGDC:FGGGGGGGGGGGGGFFGGGGGGGFGFFFFFFFFFFFFFF37<FFFFFA?B?09?FF?FFB))
@M03461:520:000000000-LPCRK:1:1101:9167:1817 1:N:0:TTGCAACG+CAGAACTG
CGGATCCCCGATCCGTGGACTTGTCAGCGACTGAGGAAACAGACAGTAAGCGGGCTGAGGCATACTGCCCAATTATCCTCAGCGCTATATCCTGCAGGAAATGCTCACCGTTAAGTCTGATGACGTGAACGGTCGTACCAAGATGTATAAAAACATCGTGGACGGCAACCATCAGATGGAGCCGGGCATGCCAGAATCCTTCAACGTATTGTTGAAAGAGATTCGTTCGCTGGGTATCAACATCGAACTAGAAGACGAGTAATTCTCGCTCAAACAGGTCACTT
+
GGGGGGGGGGGGGGGGGGGGGGGGGGGGGGGGGGGGGGGGGGGGGGGGGGGGGGGGGGGGGGGGGGGGGGGGGGGGGGGGGGGGGGGGGGGGGGGGGGGGGGGGGGGGGGGGGGGGGGGGGGGGGGGGGGGGGGGGGGGGGGGGGGGFGGGGGGGGGGGGGGGGGGGGGGGGGGGGGGGGGGGGGGGGGGGGGGGGGGFGGGGGGGGGGGGGGGGGGGGGGGGGGGGFDGGGGFFGGGGGGGFGFFFFFAFFFFFBBFFFFFFFFFFF?FFF>BFFFFFFFFF)
@M03461:520:000000000-LPCRK:1:1101:15243:1823 1:N:0:TTGCAACG+CAGAACTG
CGGATCCCCGATCCGTGGACTTGTCAGCGACTGAGGAAACAGACTCGTCAGCAGCTGAGGGTATAGGTGACTCTCTCTCAGCCACTACACCTGCAGGAAATGCTCACCGTTAAGTCTGATGACGTGAACGGTCGTACCAAGATGTATAAAAACATCGTGGACGGCAACCATCAGATGGAGCCGGGCATGCCAGAATCCTTCAACGTATTGTTGAAAGAGATTCGTTCGCTGGGTATCAACATCGAACTGGAAGACGAGTAATTCTCGCTCAAACAGGTCACTGC
+
GGGGGGGGGGGGGGGGGGGGGGGGGGGGGGGGEGGGGGGGGGGGGGGGGGGGGGGGGGGGGGGGGGGGGGGGGGGGGCGGGGGGGGGGGGGGGGGGGGGGGGGGGGGGGGGGGGGGGGGGGGGGGGGGGGGGGGGGGGGGGGGGGGGGGGGGGGGGGGGGGGGGGGGGGGGGGGGGGGGGGGGGGGGGGGGGGGGGGGGGGGGGGGGGGGGGGGGGGGGGGGGGGGGGGGGGGFFGGGGGGGFGFFFFFFFFF:@BFFFFFFFFFFFB6?FFAFFB?B2?DFF7
@M03461:520:000000000-LPCRK:1:1101:20921:1850 1:N:0:TTGCAACG+CAGAACTG
CGGATCCCCGATCCGTGGACTTGTCAGCGACTGAGGAAACAGACGTATCTATAGCTGAGGTTGATGTGGAATCTAACCTCAGCATCATGATCTGCAGGAAATGCTCACCGTTAAGTCTGATGACGTGAACGGTCGTACCAAGATGTATAAAAACATCGTGGACGGCAACCATCAGATGGAGCCGGGCATGCCAGAATCCTTCAACGTATTGTTGAAAGAGATTCGTTCGCTGGGTATCAACATCGAACTGGAAGACGAGTAATTCTCGCTCAAACAGGTCA
+
GGGGGGGGGGGGGGGGGGGGGGGGGGGGGGGGGGGGGGGGGGGGGGGGGFGGGGGGGGGGGGGFGGGGGGGGGGGGGGGGGGGGGGGGGGGGGGGGGGGGGGGGGGGGGGGGGGGGGGGGGGGGGGGGGGGGGGGGGGGGGGGGGGGGGGGGGGGGGGGGGGGGGGGGGGGGGGGGGGGGGGGGGGGGGGGGGGGFFGGGGGGGGGGGGGGGGGGGGGFGGGGGGGGGGGGGGFFGGGGGGGFGFFFFF?FFFFFFFFFFFFAAFFFFFBBFFFF?F?FDD
@M03461:520:000000000-LPCRK:1:1101:11633:1858 1:N:0:TTGCAACG+CAGAACTG
CGGATCCCCGATCCGTGGACTTGTCAGCGACTGAGGAAACAGACCACTTAATAGCTGAGGCTTAGTGATGCAATAACCTCAGCTTTTTTTAATGCAGGAAATGCTCACCGTTAAGTCTGATGACGTGAACGGTCGTACCAAGATGTATAAAAACATCGTGGACGGCAACCATCAGATGGAGCCGGGCATGCCAGAATCCTTCAACGTATTGTTGAAAGAGATTCGTTCGCTGGGTATCAACATCGAACTGGAAGACGAGTAATTCTCGCTCAAACAGGTCA
+
GGGGGGGGGGGGGGGGGGGGGGGGGGGGGGGGGGGGGGGGGGGGGGGGGGGGGGGGGGGGGGGGGGGFGGGGGGGGGGGGGGGGGGGGGGGGGGGGGGGGGGGGGGGGGGGGGGGGGGGGGGGGGGGGGGGGGGGGGGGGGGGGGGGGGGGGGGGGGGGGGDGGGGGGGGGGGGGGGGGGGGGGGGGGGGGGGGGGGGGGGGGGGGGGGGGGGGGGGGCDGGGGGGGGGGGGGEFGGGGGGGFGFFFFFFFFFFFBBEFEFFFFFFFFFFFFF3?:10>:)
@M03461:520:000000000-LPCRK:1:1101:10948:1889 1:N:0:TTGCAACG+CAGAACTG
CGGATCCCCGATCCGTGGACTTGTCAGCGACTGAGGAAACAGACTTATGGAAGGCTGAGGTATACGGTAACCTAGGCCTCAGCATCGTGGACTGCAGGAAATGCTCACCGTTAATTCTGATGACGTGAACGGTCGTACCAAGATGTATAAAAACATCGTGGACGGCAACCATCAGATGGAGCCGGGCATGCCAGCATCCTTCAACGTATTGTTGAAAGAAATTCGTTCGCTGGGTATCAACATCGAACTGGAAGACGAGGAATTCTCGCTCAAACAAGTCA
+
FFE:FGC,,8@+@F@FCGEG9F@F<@CFF7F+C,@@<F8666,6,66C,,,6,,,C9@6=F9FFEFB,9C,C<F9<FFCFCEC<EE,BACF,CFFDCF7,4C,,@FAEF79:=+,C,8CFD9,<+48=?F,+8++8>>BFF8>,=33C;FFGGC@,7>>35>DF7:*@@E896B,D;D6,24118:C*::88E<*=F?8+<FFCGGGGGG7C+0:F776**;>7*2;5>D7=EBF9D>F:765<587@53))9)8<257)(84)6*:?66(()5)((4:AB
@M03461:520:000000000-LPCRK:1:1101:20956:1900 1:N:0:TTGCAACG+CAGAACTG
CGGATCCCCGATCCGTGGACTTGTCAGCGACTGAGGAAACAGACGTAGGCGGAGCTGAGGGTGGAATCCCTCCTGTCCTCAGCTTTGAACTTTGCAGGAAATGCTCACCGTTAAGTCTGATGACGTGAACGGTCGTACCAAGATGTATAAAAACATCGTGGACGGCAACCATCAGATGGAGCCGGGCATGCCAGAATCCTTCAACGTATTGTTGAAAGAGATTCGTTCGCTGGGTATCAACATCGAACTGGAAGACGAGTAATTCTCGCTCAAACAGGTCA
+
GGGGGGGGGGGGGGGGGGGGGGGGGGGGGGGGGFGGGGGGGGGGGGGGGGGGGGGGGGGGGGGGGGGGGGGGGGGGGGGGGGGGGGGGGGGGGGGGGGGGGGGGGGGGGGGGGGGGGGGGGGGGGGGGGGGGGGGGGGGGGGGGGGGGGGGGGGGGGGGGGGGGGGGGGGGGGGGGGGGGGGGGGGGGGGGGGGGGGGFGGGGGGGFGGGGGGGGGGG?FGGFGGDGGGGGGGFFGFGGGGGFGFFFFFFFFFFFBFFFFFFFFFFFFFFF>DD?<??FFF
@M03461:520:000000000-LPCRK:1:1101:13919:1904 1:N:0:TTGCAACG+CAGAACTG
CGGATCCCCGATCCGTGGACTTGTCAGCGACTGAGGAAACAGACCATCTTCGTGCTGAGGTCCAACACGGGGATCTCCTCAGCTCAAATCTATGCAGGAAATGCTCACCGTTAAGTCTGATGACGTGAACGGTCGTACCAAGATGTATAAAAACATCGTGGACGGCAACCATCAGATGGAGCCGGGCATGCCAGAATCCTTCAACGTATTGTTGAAAGAGATTCGTTCGCTGGGTATCAACATCGAACTGGAAGACGAGTAATTCTCGCTCAAACAGGTCA
+
GGGGGGGGGGGGGGGGGGGGGGGGGGGGGGGGGGGGGGGGGGGGGGGGGGGGGGGGGGGGGGGGGGGGGGGGGGGGGGGGGGGGGGGGGGGGGGGGGGGGGGGGGGGGGGGGGGGGGGGGGGGGGGGGGGGGGGGGGGGGGGGGGGGGGGGGGGGGGGGGGGG@EGGGGGGGGGGGGGGGGGGGGGGGGGGGGGGDFGGGGGFGGGCFGGGGGGGGGGGGGGGGGGGGGGGGGFFGGGGGGGFGFFFFFFFFFFFFFFFFFFFFAFFFFF?>BFFFF6<BF
@M03461:520:000000000-LPCRK:1:1101:7569:1936 1:N:0:TTGCAACG+CAGAACTT
CGGATCCCCGATCCGTGGACTTGTCAGCGACTGAGGAAACAGACTAAACGCTTGCTGAGGAATCTCGATTAATTAGCCTCAGCTAGGGGCCGTGCAGGAAATGCTCACCGGTAAGTCTGATGACGTGAACGGTCGTACCAAGATGTATAAAAACATCGTGGACGGCAACCATCAGATGGAGCCGGGCATGCCAGAATCGTTCAACGTATTGTTGAAAGAGATTCGTTCGCTGGGTATCAACATCGAACTGGAAGACGAGTAATTCTCGCTCAAACAGGTCACTT
+
GGD@FGFAFE:@BF<,CFFE<<FAFGGG:7:@B<CFCEFDDF8F,96FGGD7BF,?AFFFE,CCE6CE,F?AFGGGFF<FFFG9F9FCEGDFCCEGGGGG@FFFCGFFGE+@+B,FF<<<<?CDFGCFGG8CFFGGGFEGC:FFGDF,F,E<FGG93>DEE:<F8BFFG:*4DEC92?,22,11:CECFD++B?B9+0*3*303<=DF96+A+9FE7;*97F7*/097C3>CC)7CGFDD4>)9)5:5;?@FF)8<?550:FAAA?<:011().)(,4A?35))
@M03461:520:000000000-LPCRK:1:1101:13122:1956 1:N:0:TTGCAACG+CAGAACTG
CGGATCCCCGATCCGTGGACTTGTCGGCGACTGAGGAAACAGACGCATGCATGGCTGAGGCGTAATATATAATTAACCTCAGCTGGTGGTTTTGCAGGAAATGCTCACCGTTAAGTCTGATGACGTGAACGGTCGTACCAAGATGTATAAAAACATCGTGGACGGCAACCATCAGATGGAGCCGGGCATGCCAGAATCCTTCAACGTATTGTTGAAAGAGATTCGTTCGCTGGGTATCAACATCGAACTGGAAGACGAGTAATTCTCGCTCAAACAGGTCA
+
GGGGGGGGGGGGGGGGGGGGGGGGGGGGGGGGGGGGGGGGGGGGGGGGGGGGGGGGGGGGGGGGGGGGGGGGGGGGGGGGGGGGGGGGGGGGGGGGGGGGGGGGGGGGGGGGGGGGGGGGGGGGGGGGGGGGGGGGGGGGGGGGGGGGGGGGGGGGGGGGGGGGGGGGGGGGGGGGGGGGGGGGGGGGGGGGGGGGGGGGGGGGFGGGGGGGGGGGGGGGGGGGGGGGGGGEGFFGGGGGGGFGF@FFFFFFFFFFFFFFBF<BFFFF:<BFFFFFFFFFF
@M03461:520:000000000-LPCRK:1:1101:14657:1965 1:N:0:TTGCAACG+CAGAACTG
CGGATCCCCGATCCGTGGACTTGTCAGCGACTGAGGAAACAGACCTGGACTCTGCTGAGGCGGCCTTGTCTCACGGCCTCAGCGTATTCCCCTGCAGGAAATGCTCACCGTTAAGTCTGATGACGTGAACGGTCGTACCAAGATGTATAAAAACATCGTGGACGGCAACCATCAGATGGAGCCGGGCATGCCAGAATCCTTCAACGTATTGTTGAAAGAGATTCGTTCGCTGGGTATCAACATCGAACTGGAAGACGAGTAATTCTCGCTCAAACAGGTCACTT
+
GGGGGGGGGGGGGGGGGGGGGGGGGGGGGGGGGGGGGGGGGGGGGGGFGGGGGGGGGGGGGGGGGGGGGGGGGGGGGGGGGGGGGGGGGGGGGFGGGGGGGGGGGGGGGGGGGGGGGGGGGGGGGGGGGGGGGGGGGGGGGGGGGGGGGGGGGGGGGGGGGGGGGGGGGGGGGGGGGGGGGGGGGGGGGGGGGGGGGGFGGGGGGGGCFGGGGFGGFGGGFGGGGGGGGGGGGFFFGGGGGGFGFFFFFFF???FFBDFDB6>FAFA?F::>FFFF?FFFFBF)
@M03461:520:000000000-LPCRK:1:1101:22741:1989 1:N:0:TTGCAACG+CAGAACTG
CGGATCCCCGATCCGTGGACTTGTCAGCGACTGAGGAAACAGACTGTAAGCGTGCTGAGGCTAGTGTTAGGTCGTACCTCAGCTGGTAAAGATGCAGGAAATGCTCACCGTTAAGTCTGATGACGTGAACGGTCGTACCGAGATGTATAAAAACATCGTGGACGGCAACCATCAGATGGAGCCGGGCATGCCAGAATCCTTCAACGTATTGTTGAAAGAGATTCGTTCGCTGGGTATCAACATCGAACTGGAAGACGAGTAATTCTCGCTCAAACAGGTCA
+
GGGGGGGGGGGGGGGGGGGGGGGGGGGGGGGGGFGGGGGGGGGGGFGGGGGGGGGGGGGGGGGGGGGGGGGGGGGGGGGGDFGGGGGGGGGGGGGGGGGGGGGGGGGGGGGGGGGGGGGGGGGGGGGGGGGGGGGGGGGGGGGGGGGGGGGGGGGGGGGGGGGGGGGGGFGGGGGGGGGGGGGGGGGGGGGGGGFGFGGGGGGGGGFFGFFEGGGGGGFGDGGGGGGGGGGGGFFGGGGGFGFGFFF@FFF?F@F?<E@DFFFBAFBFBFBBBFFFFFFB:
@M03461:520:000000000-LPCRK:1:1101:19804:2018 1:N:0:TTGCAACG+CAGAACTG
CGGATCCCCGATCCGTGGACTTGTCAGCGACTGAGGAAACAGACGCTAAGTGCGCTGAGGATTGGTCTCGCGTTTTCCTCAGCCAAACGTGGTGCAGGAAATGCTCACCGTTAAGTCTGATGACGTGAACGGTCGTACCAAGATGTATAAAAACATCGTGGACGGCAACCATCAGATGGAGCCGGGCATGCCAGAATCCTTCAACGTATTGTTGAAAGAGATTCGTTCGCTGGGTATCAACATCGAACTGGAAGACGAGTAATTCTCGCTCAAACAGGTCACTT
+
GGGGGGGGGGGGGGGGGGGGGGGGGGGGGGGGGFGGGGGGGGGGGGGGGGGGGGGGGGGGGGGGGGGGGGGGGGGGGGGGGGGGGGGGGGGGGGGGGGGGGGGGGGGGGGGGGGGGGGGGGGGGGGGGGGGGGGGGGGGGGGGGGGGGGGGGGGGGGGGGGGGGGGGGGGGGGGGGGGFGGGGGGGGGGGGGGGGGGGGGGGGGGGGGGGGGGGGGGGGGGGGFGFGGGGGGGEFGGCFGGGFGFFFFFBFFFFF?<EEBFBBF>7<?F::1?AFBBBF04>B)
@M03461:520:000000000-LPCRK:1:1101:11136:2020 1:N:0:TTGCAACG+CAGAACTG
CGGATCCCCGATCCGTGGACTTGTCAGCGACTGAGGAAACAGACTATGAGAACGCTGAGGGAATGTATAGCTCCTACCTCAGCGAAGAGTGGTGCAGGAAATGCTCACCGTTAAGTCTGATGACGTGAACGGTCGTACCAAGATGTATAAAAACATCGTGGACGGCAACCATCAGATGGAGCCGGGCATGCCAGAATCCTTCAACGTATTGTTGAAAGAGATTCGTTCGCTGGGTATCAACATCGAACTGGAAGACGAGTAATCCTCGCTCAAACAGGTCA
+
GGGGGGGGGGGGGGGGGGGGGGGGGGGGGGGGGGGGGGGGGGGGGGGGGGGGGGGGGGGGGGGGGFGGGGGGGGGGGGGGGGGGGGGGGGGGGGGGGGGGGGGGGGGGGGGGGGGGGGGGGGGGGGGGGGGGGGGGGGGGGGGGGGGGFGGGGGGGGGGGGGGGGGGGGGGGGGGGGGGGGGGGGEGGGGGGGGGGGGGGGGGGGGGFFGGGGGGGGGGGGGGGGGGGGGGGGFFGGGGGGGFGDFFFFFFFFFFF<@BFFFBFFFF?F1<FFFFFF0AFF
@M03461:520:000000000-LPCRK:1:1101:9625:2040 1:N:0:TTGCAACG+CAGAACTG
CGGATCCCCGATCCGTGGACTTGTCAGCGACTGAGGAAACAGACAAAGCTCCCGCTGAGGCCCCGCGGTTAATAAACCTCAGCGCGATATGCTGCAGGAAATGCTCACCGTTAAGTCTGATGACGTGAACGGTCGTACCAAGATGTATAAAAACATCGTGGACGGCAACCATCAGATGGAGCCGGGCATGCCAGAATCCTTCAACGTATTGTTGAAAGAGATTCGTTCGCTGGGTATCAACATCGAACTGGAAGACGAGTAATTCTCGCTCAAACAGGTCA
+
GGGGGGGGGGGGGGGGGGGGGGGGGGGGGGGGGGGGGGGGGGGGGGGGGGGGGGGGGGGGGGGGGGGGGGGGGGGGGGGGGGGGGGGGGGGGGGGGGGGGGGGGGGGGGGGGGGGGGGGGGGGGGGGGGGGGGGGGGGGGGGGGGGGGGGGGGGGGGGGGGGGGGGGGGGGGGGGGGGGGGGGGGGGGGGGGGGGGGGGGGGGGGGGGGGGGGGGGGGGGGGGGGGGGGGGGGEFGGGGGGGFGFFFFFFFFFFFFFFFFBFFBFFFFFBFFFFFFFFFF>
@M03461:520:000000000-LPCRK:1:1101:13208:2045 1:N:0:TTGCAACG+CAGAACTG
CGGATCCCCGATCCGTGGACTTGTCAGCGACTGAGGAAACAGACGAGCATCTCGCTGAGGCTATTTAGGCGGGATCCCTCAGCTATTGATACTGCAGGAAATGCTCACCGTTAAGTCTGATGACGTGAACGGTCGTACCAAGATGTATAAAAACATCGTGGACGGCAACCATCAGATGGAGCCGGGCATGCCAGAATCCTTCAACGTATTGTTGAAAGAGATTCGTTCGCTGGGTATCAACATCGAACTGGAAGACGAGTAATTCTCGCTCAAACAGGTCA
+
GGGGGGGGGGGGGGGGGGGGGGGGGGGGGGGGGGGGGGGGGGGGGGGGGGGGGGGGGGGGGGGGGGGGGGGGGGGGGGGGGGGGGGGGGGGGGGGGGGGGGGGGGGGGGGFGGGGGGGGGGGGGGGGGGGGGGGGGGGGGGGGGGGGGGGGGGGGGGGGGGGGGGGGGGGGGGGGGGGFGGGGGGGGGGDGGGGGGGGGGGGGGGGGGGGGGGGGGGGFCGGGGGGGGGCDGGFFGGGGGGGFFDFFFFBFFFFFFFE<34BAFBFAFFFFFFFBFF?FD?
@M03461:520:000000000-LPCRK:1:1101:21787:2064 1:N:0:TTGCAACG+CAGAACTG
CGGATCCCCGATCCGTGGACTTGTCAGCGACTGAGGAAACAGACGCTCCAGATGCTGAGGAAGTCCCATGGGCGCTCCTCAGCGTCAGGATATGCAGGAAATGCTCACCGTTAAGTCTGATGACGTGAACGGTCGTACCAAGATGTATAAAAACATCGTGGACGGCAACCATCAGATGGAGCCGGGCATGCCAGAATCCTTCAACGTATTGTTGAAAGAGATTCGTTCGCTGGGTATCAACATCGAACTGGAAGACGAGTAATTCTCGCTCAAACAGGTCA
+
GGGGGGGGGGGGGGGGGGGGGGGGGGGGGGGGGGGGGGGGGGGGGGGGGGGGGGGGGGGGGGFGGGGGGGGGGGGGGGGGGGGGGGGGGGGGGGGGGGGGGGGGGGGGGGGGGGGGGFGGGGGGGGGGGGGGGGGGGGGGGGGGGGGGGGGGGGGGFGGGGGGGGGGGGGGGGGGGGGFDFFCEGEGGGGGGGGGGGGGGGGGGGGGGGGGGGGGGGGGGGGGGGFGGGGGGDFFGGGFGGFFGEFFFFF?FFFFF:>EDBFDABFB??:?>FFF:7:A?D
@M03461:520:000000000-LPCRK:1:1101:8701:2068 1:N:0:TTGCAACG+CAGAACTG
ATCCCCGATCCGTGGACTTGTCAGCGACTGAGGAAACAGACCGCTAGAGGGCTGAGGAGGCTTGATGAGATTACCTCAGCGTGTCGGCGTGCAGGAAATGCTCACCGTTAAGTCTGATGACGTGAACGGTCGTACCAAGATGTATAAAAACATCGTGGACGGCAACCATCAGATGGAGCCGGGCATGCCAGAATCCTTCAACGTATTGTTGAAAGAGATTCGTTCGCTGGGTATCAACATCGAACTGGAAGACGAGTAATTCTCGCTCAAACAGGTCA
+
GGGGGGGGGGGGGGGGGGGGGGGGGGGGGGGGGGGGGGGGGGGGGGGGGGGGGGGGGGGGGGGGGGGGGGGGGGGGGGGGGGGGGGGGGGGGGGGGGGGGGGGGGGGGGGGGGGGGGGGGGGGGGGGGGGGGGGGGGGGGGGGGGGGGGGGGGGGGGGGGGDGGGGGGGGGGGGGGGGGGGGGGGGGGGGGGGGGGGGGGGGGGGGGGGGGGGGGGGGGGGGGGGGGGGGFFF<FGGGGFGBFFFFFFFFFFFFFFFFFFFFFFFFFFFFFF67?A?F
@M03461:520:000000000-LPCRK:1:1101:11355:2072 1:N:0:TTGCAACG+CAGAACTG
CGGATCCCCGATCCGTGGACTTGTCAGCGACTGAGGAAACAGACCCAGAATTTGCTGAGGAATAATGCTGCTCGCACCTCAGCAGAATATAATGCAGGAAATGCTCACCGTTAAGTCTGATGACGTGAACGGTCGTACCAAGATGTATAAAAACATCGTGGACGGCAACCATCAGATGGAGCCGGGCATGCCAGAATCCTTCAACGTATTGTTGAAAGAGATTCGTTCGCTGGGTATCAACATCGAACTGGAAGACGAGTAATTCTCGCTCAAACAGGTCA
+
GGGGGGGGGGGGGGGGGGGGGGGGGGGGGGGGGGGGGGGGGGGGGGGGGGGGGGGGGGGGGGGGGGGGGGGGGGGGGGGGGGGGGGGGGGGGGGGGGGGGGGGGGGGGGGGGGGGGGGGGGGGGGGGGGGGGGGGGGGGGGGGGGGGGGGGGGGGGGGGGGGGGGGGGGGGGGGGGGGGGGGGGGGGGGGGGGGGGGGGGGGGGGGGGGGGGGGGGGGGGGGGGGGGGGGGGGFFGGGGGGGFGFFFFFFFF@FFBBFFF?@<AFFFFB:BFFFFFFFFFF
@M03461:520:000000000-LPCRK:1:1101:15867:2096 1:N:0:TTGCAACG+CAGAACTG
CGGATCCCCGATCCGTGGACTTGTCAGCGACTGAGGAAACAGACAATGATGATGCTGAGGATACGCGGGTTTTAGCCCTCAGCATGCGGAAATGCAGGAAATGCTCACCGTTAAGTCTGATGACGTGAACGGTCGTACCAAGATGTATAAAAACATCGTGGACGGCAACCATCAGATGGAGCCGGGCATGCCAGAATCCTTCAACGTATTGTTGAAAGAGATTCGTTCGCTGGGTATCAACATCGAACTGGAAGACGAGTAATTCTCGCTCAAACAGGTCACTT
+
GGGGGGGGGGGGGGGGGGDGGGGGGGGGGGGGGGGGGGGGGGGGGGGGGGGGGGGGGGGGGGGGGGGGGGGGGGGGGGGGGGGGGGGFGGGGGGGGGGGGGGGGGGGGGGGGGGGGGGGGGGGGGGGGGGGGGGGGGGGGGGGGGGGGGGGGFGGGGGGGGGGGGGGGGGDGGGGGGGGGGGGGGGGGGGGGGGGGGGGGGGGGGGGGGGGGGGGGGGGGGGFCDGGFGGGGGFFGGGGGGGFGEFFFFFFF@@FBBBEFFFFBFFF?FBF>BDBBFFFFBDA)
@M03461:520:000000000-LPCRK:1:1101:12464:2103 1:N:0:TTGCAACG+CAGAACTG
CGGATCCCCGATCCGTGGACTTGTCAGCGACTGAGGAAACAGACCAATAGAAAGCTGAGGCTGCGTTTGGTACAAGCCTCAGCTTGATCACATGCAGGAAATGCTCACCGTTAAGTCTGATGACGTGAACGGTCGTACCAAGATGTATAAAAACATCGTGGACGGCAACCATCAGATGGAGCCGGGCATGCCAGAATCCTTCAACGTATTGTTGAAAGAGATTCGTTCGCTGGGTATCAACATCGAACTGGAAGACGAGTAATTCTCGCTCAAACAGGTCA
+
GGGGGGGGGGGGGGGGGGGGGGGGGGGGGGGGGGGGGGGGGGGGGGGGGGGGGGGGGGGGGGGGGGGGGGGGGGGGGGGGGGGGGGGGGGGGGGGGGGGGGGGGGGGGGGGGGGGGGGGGGGGGGGGGGGGGGGGGGGGGGGGGGGGGGGGGGGGGGGGGGGGGGGGGGGGGGGGGGGGGGGGGGGGGGGGGGGGGGGGGGGGGGGGGGGGGGGGFGGGGGGFGGFGGGGGGGFFGGGGGGGFGFFFFFFFFFFFFFF>;<FFFFFDFFFFFFFFFF?B>)
@M03461:520:000000000-LPCRK:1:1101:10587:2156 1:N:0:TTGCAACG+CAGAACTG
CGGATCCCCGATCCGTGGACTTGTCAGCGACTGAGGAAACAGACTTGATAGGAGCTGAGGATGGACATCACCTGCTCCTCAGCTTAACGATATGCAGGAAATGCTCACCGTTAAGACTGATGACGTGAACGGTCGTACCAAGATGTATAAAAACATCGTGGACGGCAACCATCAGATGGAGCCGGGCATGCCAGAATCCTTCAACGTATTGTTGAAAGAGATTCGTGCGCTGGGTATCAACATCGAACTGGAAGACAAGTAATTCTCGCTTAAAGAGGACACTC
+
@@@@6@FGGGGGEGDC@FGEEGCEEFGGG7BFFGD<FFC,ECCC<CFFGDGF,CC,CC@6,C6DF<CF=C=6,C=4E,CCEF<<CFGFFG<:+,EF<FCDFE<E@?<FEC:?FDD,9C=FEFCEBF7A+?===::FDFBFG8=>E,CFGGCBF>=F,C>,@EGB833CB7:FGGG@9D,,>,*>*1:C>F6FFE>EGC<@+<<F9:*=+0=2+;99+0AF<1:+***2C9)C:57:*:DGF457)0))72?F)?5?(../69)))0.3:((4:4)57(((,,5(
@M03461:520:000000000-LPCRK:1:1101:18111:2176 1:N:0:TTGCAACG+CAGAACTG
CGGATCCCCGATCCGTGGACTTGTCAGCGACTGAGGAAACAGACCACTTTTGTGCTGAGGTTTGGATCAAGTACGCCTCAGCTATCTCCCTTGCAGGAAATGCTCACCGTTAAGTCTGATGACGTGAACGGTCGTACCAAGATGTATAAAAACATCGTGGACGGCAACCATCAGATGGAGCCGGGCATGCCAGAATCCTTCAACGTATTGTTGAAAGAGATTCGTTCGCTGGGTATCAACATCGAACTGGAAGACGAGTAGTTCTCGCTCAAACAGGTCACTGC
+
GGGGGGGGGGGGGGGGGGGGGGGGGGGGGGGGGGGGGGGGGGGGGGGGGGGGGGGGGGGGGGGGGGGGGGGGGGGGGGGGGGGGGGGGGGGGGGGGGGGGGGGGGGGGGGGGGGGGGGGGGGGGGGGGGGGGGGGGGGGGGGGGGGGGGGGGGGGGGGGGGGGGGGGGGGGGGGGGGGGGGGGGGGGGGGGGGGGGGGGGGGGGGGGGGGGGGGGGGGGGGGGGGGGGGGGGGFFGGGGGGGFGFFFFFFFFFFFFFFFFF6ABBFFFFFFFFF?FFFB?FFF<
@M03461:520:000000000-LPCRK:1:1101:16467:2181 1:N:0:TTGCAACG+CAGAACTG
CGGATCCCCGATCCGTGGACTTGTCAGCGACTGAGGAAACAGACACTACGTTGCTGAGGCTCGGTACAATATTACCCTCAGCTTGAGGCAATGCAGGAAATGCTCACCGTTAAGTCTGATGACGTGAACGGTCGTACCAAGATGTATAAAAACATCGTGGACGGCAACCATCAGATGGAGCCGGGCATGCCAGAATCCTTCAACGTATTGTTGAAAGAGATTCGTTCGCTGGGTATCAACATCGAACTGGAAGACGAGTAATTCTCGCTCAAACAGGTCACTGC
+
FGGGCFCEDGGFGCGCFF@EEGEEGGDFBCCBCCFFGGGFF@EEGFFFDFGGGGEGGADF<CC==FGGGGGFGFFFGF<CCFFGGFFCDBEEGGGGFCEFGGGGGGGF7ECFFBEFGG<FBFGGCBFFGGEGGFGGGDCFFGGFDEFGGFGFGGGGEGFC7FCCE3FCFECFGGGGGGGGGGEDDCEGGGGGFF?CF8;CGGGFCFCGCCCGG7FGGGGDFDGD<4/7<C<EGFFEC>DGFC?D477@??FF.)8:;))057<>>6:B<?9?A<B??)5:):))
@M03461:520:000000000-LPCRK:1:1101:8006:2183 1:N:0:TTGCAACG+CAGAACTG
CGGATCCCCGATCCGTGGACTTGTCAGCGACTGAGGAAACAGACTTCGTATCCGCTGAGGAAGGGGTCTAAATAAACCTCAGCGTTCAACCCTGCAGGAAATGCTCACCGTTAAGTCTGATGACGTGAACGGTCGTACCAAGATGTATAAAAACATCGTGGACGGCAACCATCAGATGGAGCCGGGCATGCCAGAATCCTTCAACGTATTGTTGAAAGAGATTCGTTCGCTGGGTATCAACATCGAACTGGAAGACGAGTAATTCTCGCTCAAACAGGTCA
+
GGGGGGGGGGGGGGGGGGGGGGGGGGGGGGGGGGGGGGGGGGGGGGGGGGGGGGGGGGGGGGGGGGGGGFGGGGGGGGGGGGGGGGGGGGGGGGGGGGGGGGGGGGGGGGGGGGGGGGGGGGGGGGGGGGGGGGGGGGGGGGGGGGGGGGGGGGGGGGGGGGGGGGGGGGGGGGGGCGFGGGGGGGGGGGGGGGGGGGGGGGGGGGCGGGGGGGGGGGGGGGGGGGGGGGGGGFFGGGGGGGFGFFFFFFFFFFFFFFFFBFFFFFFFFFFFFFFFFBD?F
@M03461:520:000000000-LPCRK:1:1101:18164:2240 1:N:0:TTGCAACG+CAGAACTG
CGGATCCCCGATCCGTGGACTTGTCAGCGACTGAGGAAACAGACTTGCATTAGGCTGAGGAAAGATTCTTAGGAGCCCTCAGCTTGTACTGCTGCAGGAAATGCTCACCGTTAAGTCTGATGACGTGAACGGTCGTACCAAGATGTATAAAAACATCGTGGACGGCAACCATCAGATGGAGCCGGGCATGCCAGAATCCTTCAACGTATTGTTGAAAGAGATTCGTTCGCTGGGTATCGACATCGAACTGGAAGACGAGTAATTCTCGCTCAAACAGGTCA
+
GFGGGGGGGGEFGGGGGGGGGGFGGGGGGGGGGFGGGGGGGGGGFGGGGGGGGGGGGGGGFGGGGGGGGGGGEGGFEGGFGFGGFFEDEFEGGGGGGGGBFGGGCFGFGGGGGGGGGGGGGGGGGGGGGGGGGGGDEFGGGGGGGGGGGGGFFEGGGEGGGGFDGGCEFFG?FGBFGGCFFFGGGEEEGGGGGGGGGGGGGGCGGEGFFEFGGGGFGGFCGGGFDGGGGDGEEEF79FGCDGFGFFF>55?FFFFF?5>FFFFFF766:1?FFFFFFBF?D
@M03461:520:000000000-LPCRK:1:1101:19854:2243 1:N:0:TTGCAACG+CAGAACTG
CGGATCCCCGATCCGTGGACTTGTCAGCGACTGAGGAAACAGACGCCAGTCTTGCTGAGGTCCCAAAGGTAGGCCACCTCAGCACTCCCTTCTGCAGGAAATGCTCACCGTTAAGTCTGATGACGTGAACGGTCGTACCAAGATGTATAAAAACATCGTGGACGGCAACCATCAGATGGAGCCGGGCATGCCAGAATCCTTCAACGTATTGTTGAAAGAGATTCGTTCGCTGGGTATCAACATCGAACTGGAAGACGAGTAATTCTCGCTCAAACAGGTCA
+
GGGGGGGGGGGGGGGGGGGGGGGGGGGGGGGGGGGGGGGGGGGGGGGGGGGGGGGGGGGGGGGGGGGGGGGGGGGGGGGGGGGGGGGGGGGGGGGGGGGGGGGGGGGGGGGGGGGGGGGGGGGGGGGGGGGGGGGGGGGGGGGGGGGGGGGGGGGGGGGGGGGGGGGGGGGGGGGGGGGGGGGGGGGGGGGGGGGFFGFGGGFGGGGGGGGGGGGGGGGGGGGGGGGGGGGGGFFGGGGGGGFGFFFFFFFFFFFFFF@>?F<FFFFFFFFBF>21:FB?B
@M03461:520:000000000-LPCRK:1:1101:11120:2245 1:N:0:TTGCAACG+CAGAACTG
CGGATCCCCGATCCGTGGACTTGTCAGCGACTGAGGAAACAGACTTCGTCGGGGCTGAGGGCGGATCGGGCCACAACCTCAGCGTTAGCATGTGCAGGAAATGCTCACCGTTAAGTCTGATGACGTGAACGGTCGTACCAAGATGTATAAAAACATCGTGGACGGCAACCATCAGATGGAGCCGGGCATGCCAGAATCCTTCAACGTATTGTTGAAAGAGATTCGTTCGCTGGGTATCAACATCGAACTGGAAGACGAGTAATTCTCGCTCAAACAGGTCA
+
GGGGGGGGGGGGGGGGGGGGGGGGGGGGGGGGGGGGGGGGGGGGGGGGGGGGGGGGGGGGGGGGGGGGGGGGGGGGGGGGGGGGGGGGGGGGGGGGGGGGGGGGGGGGGGGGGGGGGGGGGGGGGGGGGGGGGGGGGGGGGGGGGGGGGGGGGGGGGGGGGGGGGGGGGGGGGGGGGGGGGGGGGGGGGGGGGGGGGFCFGGGGGGGGGGGGGGGGGGGGFGGGGGGGGGGGGFFGFGGGGGFGFFFFFFFFFFF?F@EDBFFFFFFFFF?FFFFFFFFFF
@M03461:520:000000000-LPCRK:1:1101:15127:2248 1:N:0:TTGCAACG+CAGAACTG
CATCGCTGACGAGTAATTCTCGCTCAAACAGGTCACTGCTGTCGGGTTAAAACCCGGCAGCGGATTGTGCTAACTCCGACGGGAGCAAATCCGTGAAAGATTTATTAAAGTTT
+
CCCCCGGGGGGGGGGGGGGGGGGGGGGGGGGGGGGGGGGGGGGGGGGGGGGGGGGGGGGGGGGGGGGGGGGGGGGGGGGGGGGGGGGGGGGGGGGGGGGGGGGGGGGGGGFGG
@M03461:520:000000000-LPCRK:1:1101:23390:2248 1:N:0:TTGCAACG+CAGAACTG
CGGATCCCCGATCCGTGGACTTGTCAGCGACTGAGGAAACAGACTTTACTTATGCTGAGGATAATATGTCCCTAAGCCTCAGCAGAGACAACTGCAGGAAATGCTCACCGTTAAGTCTGATGACGTGAACGGTCGTACCAAGATGTATAAAAACATCGTGGACGGCAACCATCAGATGGAGCCGGGCATGCCAGAATCCTTCAACGTATTGTTGAAAGAGATTCGTTCGCTGGGTATCAACATCGAACTGGAAGACGAGTAATTCTCGCTCAAACAGGTCA
+
GGGGGGGGGGGGGGGGGGGGGGGGGGGGGGGGGGGFGGGGGGGGGGGGGGGGGGGGGGGGGGFGGGGGGGGGGGGGGGGGFGGGGGGGGGGGGGGGGGGGGGGGGGGGGGGGGGGGGGGGGGGGGGGGGGGGGGGGGGGGGGGGGGGGGGFGGGGGGGGGGGGGGGGGGGGGGGGGGGGGGGGGGGGGGGGGGFCFGGGGGGGGFCFCFGGGGGGGGGGGGGGFDGGFGGGGGFFFFGGGGF?FDFFFFFF?FFFFFEDE:FDFBFAFF?BF?<D67<D08
@M03461:520:000000000-LPCRK:1:1101:8892:2249 1:N:0:TTGCAACG+CAGAACTG
CGGATCCCCGATCCGTGGACTTGTCAGCGACTGAGGAAACAGACTTCGAAGGGCTGAGGGTTGTTACGACCGCTCCCTCAGCGTTTTTAGATGCAGGAAATGCTCACCGTTAAGTCTGATGACGTGAACGGTCGTACCAAGATGTATAAAAACATCGTGGACGGCAACCATCAGATGGAGCCGGGCATGCCAGAATCCTTCAACGTATTGTTGAAAGAGATTCGTTCGCTGGGTATCAACATCGAACTGGAAGACGAGTAATTCTCGCTCAAACAGGTCACTGC
+
GGGGGGGGGGGGGGGGGGGGGGGGGGGGGGGGGGGGGGGGGGGGGGGGGGGGGGGGGGGGGGGGGGGGGGGGGGGGGGGGGGGFCFGGGGGGGGGGGGGGGGGGGGGGGGGGGGGGGGGGGGGGGGGGGGGGGGGGGGGGGGGGGGGGGGGGGGFFGGGGGGGGGGGFGGFGGGGGGGGGGGGGGGGGGGGGGGGGGGGGGGGGGGGGGGGGFGGGGGGGGGGGGGFDGCGGGFFGFGFGGGFGFFFFFFFFFFFFFF>FFFFFFFFFF?9<<?B:?FFF:9A4
@M03461:520:000000000-LPCRK:1:1101:11164:2263 1:N:0:TTGCAACG+CAGAACTG
CGGATCCCCGATCCGTGGACTTGTCAGCGACTGAGGAAACAGACGGAAAACTAGCTGAGGTAGGGGTTCTTTTACTCCTCAGCGATTAAAGCTGCAGGAAATGCTCACCGTTAAGTCTGATGACGTGAACGGTCGTACCAAGATGTATAAAAACATCGTGGACGGCAACCATCAGATGGAGCCGGGCATGCCAGAATCCTTCAACGTATTGTTGAAAGAGATTCGTTCGCTGGGTATCAACATCGAACTGGAAGACGAGTAATTCTCGCTCAAACAGGTCA
+
GGGGGGGGGGGGGGGGGGGGGGGGGGGGGGGGGGGGGGGGGGGGGGGGGGGGGGGGGGGGGGGGGGGGGGGGGGGGGGGGGGGGGGGGGGGGGGGGGGGGGGGGGGGGGGGGGGGGGGGGGGGGGGGGGGGGGGGGGGGGGGGGGGGGGGGGGGGGGGGGGGGGGGGGGGGGGGGGGGGGGGGGGGGGGGGGGGGGGGGGGGGGGGGGGGGGGGGGGGGGGGGFGFGGGGGGGFFGGGGGGGFGFFFFFFFFFFFFFFFFFFFFFFFF??FFFFF?BFFFB
@M03461:520:000000000-LPCRK:1:1101:22850:2270 1:N:0:TTGCAACG+CAGAACTG
CGGATCCCCGATCCGTGGACTTGTCAGCGACTGAGGAAACAGACAGTATGCTTGCTGAGGGTCGCCTAGATGGAGTCCTCAGCACTTCAACCTGCAGGAAATGCTCACCGTTAAGTCTGATGACGTGAACGGTCGTACCAAGATGTATAAAAACATCGTGGACGGCAACCATCAGATGGAGCCGGGCATGCCAGAATCCTTCAACGTATTGTTGAAAGAGATTCGTTCGCTGGGTATCAACATCGAACTGGAAGACGAGTAATTCTCGCTCAAACAGGTCA
+
GGGGGGGGGGGGGGGGGGGGGGGGGGGGGGGGGGGGGGGGGGGGGFFGGGGGGGFGGGGGGGGGGGGGGFGGGGGGGGGGGGGGGGGGGGGGGGGGGGGGGGGGGGGGGGGGGGGGGGGGGGGGGGGGGGGGGGGGGGGGGGGGGGGGGGGGGGGGGGGGGEF>CGGGGGGGGGGGGGGGGGGGGEDGGFGGFGGGGGGGGGGGGGDFGGFGGGGEFCCFGGGGGGGGGDGGGFFGGGFCGGFGFFFFFFFFFFFFFFEFFFFFF?AFB?F>?A?B?6B?0
@M03461:520:000000000-LPCRK:1:1101:22278:2283 1:N:0:TTGCAACG+CAGAACTG
CGGATCCCCGATCCGTGGACTTGTCAGCGACTGAGGAAACAGACAGGGTGGCAGCTGAGGACCTACATTTGGTAGTCCTCAGCCCATTCGATTGCAGGAAATGCTCACCGTTAAGTCTGATGACGTGAACGGCCGTACCAAGATGTATAAAAACATCGTGGACGGCAACCATCAGATGGAGCCGGGCATGCCAGAATCCTTCAACGTATTGTTGAAAGAGATTCGTTCGCTGGGTATCAACATCGAACTGGAAGACGAGTAATTCTCGCTCAAACAGGTCA
+
GGGGGGGGGGGGGGGGGGGGGGGGGGGGGGGGGGGGGGGGGGGGGCFGGGGGGGGGGGGGGGGGGGGGGGGGGGGGGGGGGGGGGGGGGGGGGGGGGGGGGGGGGGGGGGFGGGGGGGGGGGGGGGGGGGGGGGGGGGGGGGGGGGGGGGGGGGGGGGGGGGGGGGGGGGGGGGGGGGGGGGGGGGGGGGGGGGGGGGGGGGGGGGGGGGGGGGFGGGFGGGGGGGGGGGGGGFFGGGGGGGFGFFFF@FFFFFFFFDF>?FFBFFF?:?FFDAFFF:DFF
@M03461:520:000000000-LPCRK:1:1101:21541:2287 1:N:0:TTGCAACG+CAGAACTG
CGGATCCCCGATCCGTGGACTTGTCAGCGACTGAGGAAACAGACAGCCCATGAGCTGAGGGGATATTATCCGATGACCTCAGCAGTGTCCCATGCAGGAAATGCTCACCGTTAAGTCTGATGACGTGAACGGTCGTACCAAGATGTATAAAAACATCGTGGACGGCAACCATCAGATGGAGCCGGGCATGCCAGAATCCTTCAACGTATTGTTGAAAGAGATTCGTTCGCTGGGTATCAACATCGAACTGGAAGACGAGTAATTCTCGCTCAAACAGGTCACTT
+
GGGGGGGFGGEGEEEFFECGGGGGGGGGGEGGGCFFDA6CFG@FGFGGGGGFFFGGGGGGGDFEFGGGGGGFGEFGGGGFCFGGGFGGGFFFFGGGGGGGFGGGGGGGGGFGCEGGGGEGFGGGEFGGGGGCFGEEGFGGGGFGFGGGGGCGGGGFGGGGG:>FGDGGGGDGGGEGGCCEFFGGGGGCDGGGGGFFGGGGGCFCF=9AFCFFFGGGGGFGGGGGGCF<DGGGGFFGGGGFCDFF>??>><??@FFF?BF:?45A)=AFF0?9?>???BF)))6)
@M03461:520:000000000-LPCRK:1:1101:18878:2289 1:N:0:TTGCAACG+CAGAACTG
CGGATCCCCGATCCGTGGACTTGTCAGCGACTGAGGAAACAGACTCCACTTCTGCTGAGGCGCAATTGAATATTTTCCTCAGCGCTACGCAGTGCAGGAAATGCTCACCGTTAAGTCTGATGACGTGAACGGTCGTACCAAGATGTATAAAAACATCGTGGACGGCAACCATCAGATGGAGCCGGGCATGCCAGAATCCTTCAACGTATTGTTGAAAGAGATTCGTTCGCTGGGTATCAACATCGAACTGGAAGACGAGTAATTCTCGCTCAAACAGGTCA
+
GGGGGGGGGGGGGGGGGGEGGGGGDFGGGDGGGGGGGGGGGGGGGGFGGGGGGGGGGGGGGGGGDGGGGGGGGGGGGGGGGGGGGGGGGGGGGGGGGGGGGGGGGGGGGGGGGGGGGGGGGGGGGGGGGGGGGGGGGGGGFG@CC@FCFF9FFGGFGGGGGGGGGEGGGGGGGGGFGGGGGGGEEEDGGGFGGGGGF99F9FGFGGGGGGGGGGFFGGGGGGGGGGGGGGGGGFFGGGGGGDFGFFFFFFF46@FFFFFE?FADAF2<F?FBFFF::4>>>
@M03461:520:000000000-LPCRK:1:1101:9351:2293 1:N:0:TTGCAACG+CAGAACTG
CGGATCCCCGATCCGTGGACTTGTCAGCGACTGAGGAAACAGACTTATGCCTAGCTGAGGAGGTATCGGTACTTCCCCTCAGCCCTGACCATTGCAGGAAATGCTCACCGTTAAGTCTGATGACGTGAACGGTCGTACCAAGATGTATAAAAACATCGTGGACGGCAACCATCAGATGGAGCCGGGCATGCCAGAATCCTTCAACGTATTGTTGAAAGAGATTCGTTCGCTGGGTATCAACATCGAACTGGAAGACGAGTAATTCTCGCTCAAACAGGTCA
+
GGGGGGGGGGGGGGGGGGGGGGGGGGGGGGGGGGGGGGGGGGGGGGGGGGGGGGGGGGGGGGGGGGGGGGGGGGGGGGGGGGGGGGGGGGGGGGGGGGGGGGGGGGGGGGGGGGGGGGGGGGGGGGGGGGGGGGGGGGGGGGGGGGGGGGGGGGGGGGGGGGGGGGGGGGGGGGGGGGGGGGGDGGGGGGGGGGGGGGGGGGGGGGGGGGGGGGGGGGGGGGGGGGGGGGGGGFFGGGGGGGFGFFFFFFFFFFFFBFFFFFFFFFFFFB1>BFFFFFDFF
@M03461:520:000000000-LPCRK:1:1101:9826:2295 1:N:0:TTGCAACG+CAGAACTG
CGGATCCCCGATCCGTGGACTTGTCAGCGACTGAGGAAACAGACGGTTTCTCAGCTGAGGAAAATACAGGCAATACCCTCAGCTGCGAAGGTTGCAGGAAATGCTCACCGTTAAGTCTGATGACGTGAACGGTCGTACCAAGATGTATAAAAACATCGTGGACGGCAACCATCAGATGGAGCCGGGCATGCCAGAATCCTTCAACGTATTGTTGAAAGAGATTCGTTCGCTGGGTATCAACATCGAACTGGAAGACGAGTAATTCTCGCTCAAACAGGTCA
+
GGGGGGGGGGGGGGGGGGGGGGGGGGGGGGGGGGGGGGGGGGGGGGGGGGGGGGGGGGGGGGGGGGGGGGGGGGGGGGGGGGGGGGGGGGGGGGGGGGGGGGGGGGGGGGGGGGGGGGGGGGGGGGGGGGGGGGGGGGGGGGGGGGGGGGGGGGGGGGGGGGGGGGGGGGGGGGGGGGGGGGGGGGGGGGGGGGGGGGGGGGGGGGGGGGGGGGGGGGGGGGGGGGGGGGGGGFFGGGGGGFFGBFFFFFFFFFFFFFEFFFFFFFFF?<?BBFFBFFF?B
@M03461:520:000000000-LPCRK:1:1101:16720:2313 1:N:0:TTGCAACG+CAGAACTG
CGGATCCCCGATCCGTGGACTTGTCAGCGACTGAGGAAACAGACTAACCGCTCGCTGAGGATACTGATACGCGGGACCTCAGCGCATTTTTGTGCAGGAAATGCTCACCGTTAAGTCTGATGACGTGAACGGTCGTACCAAGATGTATAAAAACATCGTGGACGGCAACCATCAGATGGAGCCGGGCATGCCAGAATCCTTCAACGTATTGTTGAAAGAGATTCGTTCGCTGGGTATCAACATCGAACTGGAAGACGAGTAATTCTCGCTCAAACAGGTCA
+
GGGGGGGGGGGGGGGGGGGGGGGGGGGGGGGGGGGGGGGGGGGGGGGGGGGGGGGGGGGGGGGGGGGGGGGGGGGGGGGGGGGGGGGGGGGGGGGGGGGGGGGGGGGGGGGGGGGGGGGGGGGGGGGGGGGGGGGGGGGGGGGGGGGGGGGGGGGGGGGGGGGGGGGGGGGGGGGGGGGGGGGGGGGGGGGGGGGGGGGGGGGGGGFGGGGGFGGGGGGGGFGGGGGGGGGGGFFGGGGGGGFGFFFFFFFFFFFFFFFEFFFFFFFF??:0<DFBF?FFB
@M03461:520:000000000-LPCRK:1:1101:16661:2320 1:N:0:TTGCAACG+CAGAACTG
CGGATCCCCGATCCGTGGACTTGTCAGCGACTGAGGAAACAGACGGCTGACTGGCTGAGGCATAAGTTTTCTAACGCCTCAGCACTCTTAGATGCAGGAAATGCTCACCGTTAAGTCTGATGACGTGAACGGTCGTACCAAGATGTATAAAAACATCGTGGACGGCAACCATCAGATGGAGCCGGGCATGCCAGAATCCTTCAACGTATTGTTGAAAGAGATTCGTTCGCTGGGTATCAACATCGAACTGGAAGACGAGTAATTCTCGCTCAAACAGGTCA
+
GGGGGGGGGGGGGGGGGGGGGGGGGGGGGGGGGGGGGGGGGGGGGGGGGGGGGGGGGGGGGGGGGGFGGGGGGGGGGGGGGGGGGGGGGGGGGGGGGGGGGGGGGGGGGGGGGGGGGGGGGGGGGGGGGGGGGGGGGGGGGGGGGGGGGGGGGGGGGGGGGGGGGGGGGGGGGGGGGFGGGGGGGGGGGGGGGFFGGGGGGGGGGGFFFGGGGGGCGGGGGGGGGGGGGGGGGFFGFGFGGGFGFFFFFFFFFFF7:DD::FAFDFFF?FFFFFFFFFFFB
@M03461:520:000000000-LPCRK:1:1101:8298:2326 1:N:0:TTGCAACG+CAGAACTG
CGGATCCCCGATCCGTGGACTTGTCAGCGACTGAGGAAACAGACCGCTGTGCTGCTGAGGACGCACCCCATGATAACCTCAGCGCCGAACAGTGCAGGAAATGCTCACCGTTAAGTCTGATGACGTGAACGGTCGTACCAAGATGTATAAAAACATCGTGGACGGCAACCATCAGATGGAGCCGGGCATGCCAGAATCCTTCAACGTATTGTTGAAAGAGATTCGTTCGCTGGGTATCAACATCGAACTGGAAGACGAGTAATTCTCGCTCAAACAGGTCA
+
GGGGGGGGGGGGGGGGGGGGGGGGGGGGGGGGGGGGGGGGGGGGGGGGGGGGGGGGGGGGGGGGGGGGGGGGGGGGGGGGGGGGGGGGGGGGGGGGGGGGGGGGGGGGGGGGGGGGGGGGGGGGGGGGGGGGGGGGGGGGGGGGGGGGGGGGGGGGGGGGGGGGGGGGGGGGGGGGGGGGGGGGGGGGGGGGGGGGGGGGGGGGGGGGGGGGGGGGGGGGGGGGGGGGGGGGGDFGGGGGGGFGBFFFFFFFF:F?FFFFFFFFFFAFBFFFFFFFBFB)4
@M03461:520:000000000-LPCRK:1:1101:17252:2341 1:N:0:TTGCAACG+CAGAACTG
CATCGCTGACGAGTAATTCTCGCTCAAACAGGTCACTGCTGTCGGGTTAAAACCCGGCAGCGGATTGTGCTAACTCCGACGGGAGCAAATCCGTGAAAGATTTATTAAAGTTT
+
CCCCCCGGEGGFGGCGDGFEFGGCC:CCECG@FFDEFGGFFCEFCCFEGCFEGCFGGGFFGGECGCGGGFGGGGFGGE:>CEG=FEFFA?E=C4BC<BE<<AFF@@EGFGABF
@M03461:520:000000000-LPCRK:1:1101:17004:2346 1:N:0:TTGCAACG+CAGAACTG
CGGATCCCCGATCCGTGGACTTGTCAGCGACTGAGGAAACAGACTCGGCTTGGGCTGAGGCAAACATAGTAGCGAACCTCAGCTAGCCGCCTTGCAGGAAATGCTCACCGTTAAGTCTGATGACGTGAACGGTCGTACCAAGATGTATAAAAACATCGTGGACGGCAACCATCAGATGGAGCCGGGCATGCCAGAATCCTTCAACGTATTGTTGAAAGAGATTCGTTCGCTGGGTATCAACATCGAACTGGAAGACGAGTAATTCTCGCTCAAACAGGTCACTT
+
GGGGGGGGGGGGGGGGGGGGGGGGGGGGGGGGGGGGGGGGGGGGGGGGGGGGGGGGGGGGGGGGGGGGGGGGGGGGGGGGGGGGGGGGGGGGGGGGGGGGGGGGGGGGGGGGGFDFGGGGGGGGGGGGGGGGGGGGFGGGGGGFGGGGGGGGGGGGGGGGGGGGGGGGGGGGCGGGGGGGGFGGGGGGGGFFGGGGGGGGGGGGFGGGGGGGGGGGGGGGGGGGGFGGDDGGEEFFGGGGGGFGFFFFFF:5?@F::EFFFFA>>FBFF<?BFF?::?AFFFF)
@M03461:520:000000000-LPCRK:1:1101:18967:2377 1:N:0:TTGCAACG+CAGAACTG
CGGATCCCCGATCCGTGGACTTGTCAGCGACTGAGGAAACAGACCCACATAATGCTGAGGTCTAGCTCAAGCCATTCCTCAGCTTTATCTGATGCAGGAAATGCTCACCGTTAAGTCTGATGACGTGAACGGTCGTACCAAGATGTATAAAAACATCGTGGACGGCAACCATCAGATGGAGCCGGGCATGCCAGAATCCTTCAACGTATTGTTGAAAGAGATTCGTTCGCTGGGTATCAACATCGAACTGGAAGACGAGTAATTCTCGCTCAAACAGGTCA
+
GGGGGGGGGGGGGGGGGGGGGGGGGGGGGGGGGGGGGGGGGGGGGGGGGGGGGGGGGGGGGGGGGGDGGGFGGGGGGGGGGGGGGGGGGGGGGGGGGGGGGGGGGGGGGGFGGGGGGGGGGGGGGGGGGGGGGGGGGGGGGGCFGFGDGFGGGGGGGFGGGGGGGGGGGGGGGGGGGGGGGGGGGGGGGGGGGGGGGGGGGGGGGGGGGGGGGGGGGGGGGGGGGGGGGGGGGFFGFGGGGGFC@FFFFFFFFFFFFFFFFFFFFFFB??:05A?B1:>FF
@M03461:520:000000000-LPCRK:1:1101:6878:2378 1:N:0:TTGCAACG+CAGAACTG
CGGATCCCCGATCCGTGGACTTGTCAGCGACTGAGGAAACAGACTCTTCTCGCGCTGAGGAATAAGTGGGGGAGGACCTAGCGGCACTCAATGCAGGAAATGCTCACCGTTAAGTCTGATGACGTGAACGGTCGTACCAAGATGTATAAAAACATCGTGGACGGCAACCATCAGATGGAGCCGGGCATGCCAGAATCCTTCAACGTATTGTTGAAAGAGATTCGTTCGCTGGGTATCAACATCGAACTGGAAGACGAGTAATTCTCGCTCAAACAGGTCACTGC
+
GGGGGGGGGGGGGGGGGGGGGGGGGGGGGGGGGGGGGGGGGGGGGGGGGGGGGGGGGGGGGGGGGGGGGGGGGGGGGGGGGGGGGGGGGGGGGGGGGGGGGGGGGGGGGGGGGGGGGGGGGGGGGGGGGGGGGGGGGGGGGGGGGGGGGGGGGGGGGGGGGGGGGGGGGGGGGGGGGGGGGGGGGGGGGGGGGGGGGGGGGGGGGFGCGGGGGGGGGGGGGGGGGGGGGGGGGFFGGGGFGGFGFFFFFFFFFFFFFFFFFFFBFFFFFFFFFBFF?FFBFFF<
@M03461:520:000000000-LPCRK:1:1101:16460:2390 1:N:0:TTGCAACG+CAGAACTG
CGGATCCCCGATCCGTGGACTTGTCAGCGACTGAGGAAACAGACTATAACGTGGCTGAGGAAGGAGAGAGTATTGTCCTCAGCCTCACAAATTGCAGGAAATGCTCACCGTTAAGTCTGATGACGTGAACGGTCGTACCAAGATGTATAAAAACATCGTGGACGGCAACCATCAGATGGAGCCGGGCATGCCAGAATCCTTCAACGTATTGTTGAAAGAGATTCGTTCGCTGGGTATCAACATCGAACTGGAAGACGAGTAATTCTCGCTCAAACAGGTCA
+
GGGGGGGGGGGGGGGGGGGGGGGGGGGGGGGGGGGGGGGGGGGGGGGGGGGGGGGGGGGGFFGGGGGGGGGGGGGGGGGGGGGGGGGGGGGGGGGGGGGGGGGGGGGGGGGGGGGGGGGGGGGGGGGGGGGGGGGGGGGGGGGGGGGGGGGGGGGGGGGGGGGGGGGGGGGGGGGGGGGGGGGGGGGGGGGGGGGGGGGGGGGGGGGGFGGGGGGGGGGGGGGGGGCGGGGGGFFGFGGGGGFGEFFFFFFFFFFFFFFEFFAFFFA?:8?9<AFBFFFDF
@M03461:520:000000000-LPCRK:1:1101:12462:2395 1:N:0:TTGCAACG+CAGAACTG
CATCGCTGTCGAGTAACCGGATCCCCGATCCGTGGACTTGTCAGCGACTGAGGAAACAGACTAAGTGCCAGCTGAGGACTCTTGGATTGTTACCCTCAGCCAATTCACTTGCAGGAAATGCTCACCGTTAAGTCTGATGACGTGAACGGTCGTACCAAGATGTATAAAAACATCGTGGACGGCAACCATCAGATGGAGCCGGGCATGCCAGAATCCTTCAACGTATTGTTGAAAGAGATTCGTTCGCTGGGTATCAACATCGAACTGGAAGACGAGTAATTCTCGCTCAAACAGGTCA
+
CCCCCGGGGGGGGGGGGGGGGGGGGGGGGGGGGGGGGGGGGGGGGGGGGGGGGGGGGGGGGGGGGGGGGGGGGGGGGGFGGGGGGGGGGGGGGGGGGGGGGGGGGGGGGGGGGGGGGGGGGGGGGGGGGGGGGGGGGGGGGGGGGGGGGGGGGGGGGGGGGGGGGGGGGGGGGGGGGGGGGGGGGGGGGGGGGGGGGGGGGGGGGGGGGGGGGGGGGGGGFGGGGGGGGGGGGGGGGGGGGGGGGGGGGGFFGGGGGGGFGFFFFFFFFFFFFFFFF?FFAAFFFFFFFFFFFBFDFF
@M03461:520:000000000-LPCRK:1:1101:24283:2400 1:N:0:TTGCAACG+CAGAACTG
CGGATCCCCGATCCGTGGACTTGTCAGCGACTGAGGAAACAGACTCCTTCACAGCTGAGGACTGAGGTAGGAACGCCCTCAGCCTGGTGGATTGCAGGAAATGCTCACCGTTAAGTCTGATGACGTGAACGGTCGTACCAAGATGTATAAAAACATCGTGGACGGCAACCATCAGATGGAGCCGGGCATGCCAGAATCCTTCAACGTATTGTTGAAAGAGATTCGTTCGCTGGGTATCAACATCGAACTGGAAGACGAGTAATTCTCGCTCAAACAGGTCACTT
+
GGGGGGGGGGGGGGGGGGGGGGGGGGGGGGGGGGGGFGGGGGEGFGGGGGGGGGGGGFGFGGGGGGGGGGGGGGGGGGGGGGGGGGGGGGGGGGGGGGGGGGGGGGGGGGGGGGGGGGGGGGGGGEGDGGGGCFGGGGGGGGGGGFDFGGGGGGGGGGGGFGGGGGGGGGGGGGGGGGGDGGGGGGGGGGGGGGGGGGGGGGGGGEFGGFGGGGGGGGGGGGGG>CFGGGGGEBFGGGGGGFFGFFFFFFFFFFFBFFFFF4<AFF22?03>?A???<F>?>D)
@M03461:520:000000000-LPCRK:1:1101:18312:2422 1:N:0:TTGCAACG+CAGAACTG
CGGATCCCCGATCCGTGGACTTGTCAGCGACTGAGGAAACAGACGGAGGGTTTGCTGAGGTAGCAAGACTCGTCTACCTCAGCTGGTGTAGGTGCAGGAAATGCTCACCGTTAAGTCTGATGACGTGAACGGTCGTACCAAGATGTATAAAAACATCGTGGACGGCAACCATCAGATGGAGCCGGGCATGCCAGAATCCTTCAACGTATTGTTGAAAGAGATTCGTTCGCTGGGTATCAACATCGAACTGGAAGACGAGTAATTCTCGCTCAAACAGGTCA
+
GGDGFGGGGGGEGGGGGGGGGGGGGGGGGGGGGGGGGGGGGGGGGGBFGGGGGGGGGGGGGGGGGGGGGGGGGGGGGGGGGGGGGGGGGGGGGGGGGGGGGGGGGGGGGGGGGGGGGGGGGGGGGGGGGGGGGGGGGGGGFGGGGGGFGGFGGEGGGGGGGGGGGGGGGGGGGGGGGGGEGGGGGGGGGEGGGGGGGGGGGGGGGGGG7FG7FGGGFFFGDGGFDGG:<C5C>EFG6CFGGGFG>@FFF?FFFF:18@>E:?A26@9:0206?BF<0:A?F
@M03461:520:000000000-LPCRK:1:1101:16826:2428 1:N:0:TTGCAACG+CAGAACTG
CGGATCCCCGATCCGTGGACTTGTCAGCGACTGAGGAAACAGACACAACGCAGGCTGAGGCACTCAGACGCTAGGTCCTCAGCTGCGAGACGTGCAGGAAATGCTCACCGTTAAGTCTGATGACGTGAACGGTCGTACCAAGATGTATAAAAACATCGTGGACGGCAACCATCAGATGGAGCCGGGCATGCCAGAATCCTTCAACGTATTGTTGAAAGAGATTCGTTCGCTGGGTATCAACATCGAACTGGAAGACGAGTAATTCTCGCTCAAACAGGTCA
+
GGGGGGGGGGGGGGGGGGGGGGGGGGGGGGGGGGGGGGGGGGGGGGGGGGGGGGGGGGGGGGGGGGGGGGGGGGGGGGGGGGGGGGGGGGGGGGGGGGGGGGGGGGGGGGGGGGGGGGGGGGGGGGGGGGGGGGGGGGGGGGGGGGGGGGGGGGGGGGGGGGGGGGGGGGGGGGGGGGGGGGGGGGGGGGGGGGGGGGGGGGGGGGFGGGGGGGFFGGGGGGGGGGGGGGGGGFFGGGGGGGFGFFFFFDFFFFF?BE>>BFFFBFF?6:BFFFFFFFFFF
@M03461:520:000000000-LPCRK:1:1101:17748:2437 1:N:0:TTGCAACG+CAGAACTG
CGGATCCCCGATCCGTGGACTTGTCAGCGACTGAGGAAACAGACGCTACCTATGCTGAGGATTTGGAACAACTGGTCCTCAGCAGAGCCATATGCAGGAAATGCTCACCGTTAAGTCTGATGACGTGAACGGTCGTACCAAGATGTATAAAAACATCGTGGACGGCAACCATCAGATGGAGCCGGGCATGCCAGAATCCTTCAACGTATTGTTGAAAGAGATTCGTTCGCTGGGTATCAACATCGAACTGGAAGACGAGTAATTCTCGCTCAAACAGGTCA
+
GGGGGGGGGGGCGGGGGGGGGGGGGGGGGGGGG@FGGGGGGGGGGGGGGGGGGGGGGGGGGGGGGGGGGGGGGGGGGGGGGGGGGFGGGGGGGGGGGGGGGGGGGGGGGGGGGGGGGGGGGGGGGGGGEGGGGGGGGGGGGGGGGGFCFGGGGGGAFGGGGGGGGGGGGGGGGGGGGGGGGGGGGGGDGGGGGGGF?EGFGGGGCEFFFGGGGFFGGGGGGGGGGGFGGGGGGFFGGGGGGCFCB??FFBFFF?F??@EFFFFFABF:?BBFFFF?:BF:D
@M03461:520:000000000-LPCRK:1:1101:21270:2440 1:N:0:TTGCAACG+CAGAACTG
CGGATCCCCGATCCGTGGACTTGTCAGCGACTGAGGAAACAGACTGCTTATTGGCTGAGGTGTGCACAGTTTCAGACCTCAGCATGTACTGATGAGGAAATGCTCACCGTTAAGTCTGATGACGTGAACGGTCGTACCAAGATGTATAAAAACATCGTGGACGGCAACCATCAGATGGAGCCGGGCATGCCAGAATCCTTCAACGTATTGTTGAAAGAGATTCGTTCGCTGGGTATCAACATCGAACTGGAAGACGAGTAATTCTCGCTCAAACAGGTCACTGC
+
GGGGGGGGGGGGGGGGGGGGGGGGGGGGGGGGGGGGGGGGGGGGGGGGGGGGGGGGGGGGGGGGGGGGGGGGGGGGGGGGGGGGGGGGGGGGGGGGGGGGGGGGGGGGGGGGGGGGGGGGGGGGGGGGGGGGGGGGGGGGGGGGGGGGGGGGGGGGGGGGGGGGGGGGGGGGGGGGGGGGGGGGGGGGGGGGGGGGGGGGGGGGGCFGGGGGGGGGGGGGGGGGGGGGGGGGDFFGGGGGGGFGFFFFFF@FFFFFFFDFFFFAFFFFFF>7AFFF1A???FA<
@M03461:520:000000000-LPCRK:1:1101:11298:2454 1:N:0:TTGCAACG+CAGAACTG
CGGATCCCCGATCCGTGGACTTGTCAGCGACTGAGGAAACAGACCATCAAGAAGCTGAGGGGCAGGAGACGACAGACCTCAGCAGATCTTGTTGCAGGAAATGCTCACCGTTAAGTCTGATGACGTGAACGGTCGTACCAAGATGTATAAAAACATCGTGGACGGCAACCATCAGATGGAGCCGGGCATGCCAGAATCCTTCAACGTATTGTTGAAAGAGATTCGTTCGCTGGGTATCAACATCGAACTGGAAGACGAGTAATTCTCGCTCAAACAGGTCA
+
GGGGGGGGGGGGGGGGGGGGGGGGGGGGGGGGGFGGGGGGGGGGGGGGGGGGGGGGGGGGGGGGGGGGGGGGGGGGGGGGGGGGGGGGGGGGGGGGGGGGGGGGGGGGGGGGGGGGGGGGGGGGGFGGGGGGGGGGGGGGGGGGGGF9FGGGGGGGGGGGGGFGGGGGGGGGGGGGGGGGGGGGGGGGFGGGGGGGGGGGGGGGGGGGGFFGFGGGGGGGCFGGGGGGGGGGGFFGGGGGGGFG3?F>F2?FF47?FFFE<FBFFFFFF616BB2?:4A??
@M03461:520:000000000-LPCRK:1:1101:24019:2460 1:N:0:TTGCAACG+CAGAACTG
CGGATCCCCGATCCGTGGACTTGTCAGCGACTGAGGAAACAGACACAATAGTTGCTGAGGGGTGGGGCGGTCAGCTCCTCAGCTATTGGAAATGCAGGAAATGCTCACCGTTAAGTCTGATGACGTGAACGGTCGTACCAAGATGTATAAAAACATCGTGGACGGCAACCATCAGATGGAGCCGGGCATGCCAGAATCCTTCAACGTATTGTTGAAAGAGATTCGTTCGCTGGGTATCAACATCGAACTGGAAGACGAGTAATCCTCGCTCAAACAGGTCA
+
GGGGFGGGGGGDGGGGGGGGFGGGGGGGGGGGGGGFGGGGGGGGGGGGFGGGGGG9FEGGGGGGGGGGGGGGGGGGGGCFGGGGGGEFGGGGGGGGGGGGGGGDFGFGGG=FEGGFGCCFGFGFGBFGGFGGGGGGGGFGGGGGGCFFGGFFFGGGGGDGGGGGGGGGGGG?CFGG9CFGGGGGEEEEGGGGGGGGGC@CCFGF7C5CFFEFGGFCCGGGGDGCDFGGGGDGGFFCCDDFFFF6>?FFFFFFFFF<B;:5<?2:47>:2-:><A?:7?>?F
@M03461:520:000000000-LPCRK:1:1101:14191:2468 1:N:0:TTGCAACG+CAGAACTG
CGGATCCCCGATCCGTGGACTTGTCAGCGACTGAGGAAACAGACAATAATGGTGCTGAGGCATATTCAGCAACTCACCTCAGCTAGGGAGCTTGCAGGAAATGCTCACCGTTAAGTCTGATGACGTGAACGGTCGTACCAAGATGTATAAAAACATCGTGGACGGCAACCATCAGATGGAGCCGGGCATGCCAGAATCCTTCGACGTATTGTTGAAAGAGATTCGTTCGCTGGGTATCAACATCGAACTGGAAGACGAGTAATTCTCGCTCAAACAGGTCA
+
GGGGGGGGGGGGGGGGGGGGGGGGGGGGGGGGGGGGGGGGGGGGGGGGGGGGGGGGGGGGGGGGGGGGGGGGGGGGGGGGGGGGGGGGGGGGGGGGGGGGGGGGGGGGGGGGGGGGGGGGGGGGGGGGGGGGGGGGGGGGGGGGGGGGGGGGGGGGGGGGGGGGGGGGGGGGGGGGGGGGGGGGGGGGGGGGGGGGGGGGGGGGGGGGGGGGGGGGGGGGGGGDGFGGGGGGGFFGGGGGGGFGFFFFFFFFFFFFFFFEFFFFFFFFF?BBFFFFFFFFF
@M03461:520:000000000-LPCRK:1:1101:24572:2486 1:N:0:TTGCAACG+CAGAACTG
CGGATCCCCGATCCGTGGACTTGTCAGCGACTGAGGAAACAGACAGATCTTACGCTGAGGGTATATAGTTAGCCTACCTCAGCCTTATTTTATGCAGGAAATGCTCACCGTTAAGTCTGATGACGTGAACGGTCGTACCAAGATGTATAAAAACATCGTGGACGGCAACCATCAGATGGAGCCGGGCATGCCAGAATCCTTCAACGTATTGTTGAAAGAGATTCGTTCGCTGGGTATCAACATCGAACTGGAAGACGAGTAATTCTCGCTCAAACAGGTCA
+
GGGGGGCFFGC@FDGGGGGGGFFGGGGGGGGGGGGGFGGGEFCFGGGGGGGGFGGGEFFFGCF?EFFGGGF<EFEGGGCFFGGGGGGGGGGGGGFGFGGFGGFGEGGGGGCFGGGGGGGGGGGGGGGGGGGGGGGGGGGGGGGGGGFGGGDFGDGGDEFGGGGGGGGGGGGGGGGFGGGGGGGGGGEGGFGGGFFC9E8EFFFGGGFFGGGGFFGF9?CGFFGGGF7CCGGGD@FG<CFDGGFF@FFFF>6FF@47<E>EFFBBFFFFF0:BDFBB1:A?D
@M03461:520:000000000-LPCRK:1:1101:19594:2506 1:N:0:TTGCAACG+CAGAACTG
CGGATCCCCGATCCGTGGACTTGTCAGCGACTGAGGAAACAGACGGACAAGGAGCTGAGGAACAATGGAAGTGATACCTCAGCGTTCTTTCGTGCAGGAAATGCTCACCGTTAAGCCTGATGACGTGAACGGTCGTACCAAGATGTATAAAAACATCGTGGACGGCAACCATCAGATGGAGCCGGGCATGCCAGAATCCTTCAACGTATTGTTGAAAGAGATTCGTTCGCTGGGTATCAACATCGAACTGGAAGACGAGTAATTCTCGCTCAAACAGGTCA
+
GGGGGGGGGGGGGGGFGGGGGGGGGGGGGGGGGGGGGGGGGGGGGGGGGGGGGGGGGGGGG=EFFGGGGGGGGGGGGGGGGGGGGGGGGGGGGGGGGGGGGGGGGGGGGGGGGGGGGGGGGGGGGGGGGGGGGGGGGGGGGGGGGGGGGGGGGGGGGGGGGGGGGGGGGGGGGGGGGGGGFGGEGGGGGGGGGGGGGGGGGGGGGGGGGGGGGFGGFGGGGGGGGGGGGGDEGFFGDGGGGGFGFFFFFBFFFFFFFFFFFFFFF?DFF?:6?B71??F::
@M03461:520:000000000-LPCRK:1:1101:18884:2516 1:N:0:TTGCAACG+CAGAACTG
CGGATCCCCGATCCGTGGACTTGTCAGCGACTGAGGAAACAGACTTGTGTCCAGCTGAGGGTAGAGTAACGGCCGACCTCAGCTTATACACGTGCAGGAAATGCTCACCGTTAAGTCTGATGACGTGAACGGTCGTACCAAGATGTATAAAAACATCGTGGACGGCAACCATCAGATGGAGCCGGGCATGCCAGAATCCTTCAACGTATTGTTGAAAGAGATTCGTTCGCTGGGTATCAACATCGAACTGGAAGACGAGTAATTCTCGCTCAAACAGGTCA
+
GGGGGGGGGGGGGGGGGGGGGGGGGGGGGGGGGGGGGGGGGGGGGGGGGGGGGGGGGGGGGGGGGGGGGGGGGGGGGGGGGGGFGGGFGGGGGGGGGGGGGGGGGGGGGGGGGGGGGGGGGGGGGGGGGGGGGGGGGGGGGGGGFGGGGGGGGGGGGGGGGGGGGGGGGGGGGGGGGGGGGGGGGGGGGGGGGGGGGGGDFGGGGEGGGGGGGGGGGGGGGGGGGGGGGGGGGFFGGFGGGGFGFFFFFFFFFFFFFFFFFFFFFFFF?BFBFFFFBFFFF
@M03461:520:000000000-LPCRK:1:1101:13246:2526 1:N:0:TTGCAACG+CAGAACTG
CGGATCCCCGATCCGTGGACTTGTCAGCGACTGAGGAAACAGACAAGAACTATGCTGAGGGCTGTATAAATAAATGCCTCAGCATTATACAGTGCAGGAAATGCTCACCGTTAAGTCTGATGACGTGAACGGTCGTACCAAGATGTATAAAAACATCGTGGACGGCAACCATCAGATGGAGCCGGGCATGCCAGAATCCTTCAACGTATTGTTGAAAGAGATTCGTTCGCTGGGTATCAACATCGAACTGGAAGACGAGTAATTCTCGCTCAAACAGGTCA
+
GGGGGGGGGGGGGGGGGGGGGGGGGGGGGGGGGGGGGGGGGGGGGGGGGGGGGGGGGGGGGGGGGGGGGGGGGGGGGGGGGGGGGGGGGGGGGGGGGGGGGGGGGGGGGGGGGGGGGGGGGGGGGGGGGGGGGGGGGGGGGGGGGGGGGGGGGGGGGGGGGGGGGGGGGGGGGGGGGGGGGGGGGGGGGGGGGGGGGGGGGGGGGGGGGGGGGGGGGGGGGGGGGGGGDGGGGFFGGGGGGGFGFFFFFFFFFFFFFFFFFFFFFFFFFBFFFFFFF6ADF
@M03461:520:000000000-LPCRK:1:1101:11356:2535 1:N:0:TTGCAACG+CAGAACTG
CGGATCCCCGATCCGTGGACTTGTCAGCGACTGAGGAAACAGACCCGTCGGAAGCTGAGGAGGAGAAATTCCGGGACCTCAGCACGGCTGGATGCAGGAAATGCTCACCGTTAAGTCTGATGACGTGAACGGTCGTACCAAGATGTATAAAAACATCGTGGACGGCAACCATCAGATGGAGCCGGGCATGCCAGAATCCTTCAACGTATTGTTGAAAGAGATTCGTTCGCTGGGTATCAACATCGAACTGGAAGACGAGTAATTCTCGCTCAAACAGGTCA
+
GGGGGGGGGGGGGGGGGGGGGGGGGGGGGGGGGGGGGGGGGGGGGGGGGGGGGGGGGGGGGGGGGGGGGGGGGGGGGGGGGGGGGGGGGGGGGGGGGGGGGGGGGGGGGGGGGGGGGGGGGGGGGGGGGGGGGGGGGGGGGGGGGGGGGGGGGGGGGGGGGGGGGGGGGGGGGGGGGGGGGGGGGGGGGGGGGGGGGGGGGGGGGGGGGGGGGGGGGGGGGGGGGGGGGGGGGFFGGGGGGGFGFFFFFFFFFFFFFFB@BFFFBFFFFFFFFFFFFFFF?
@M03461:520:000000000-LPCRK:1:1101:22834:2539 1:N:0:TTGCAACG+CAGAACTG
CGGATCCCCGATCCGTGGACTTGTCAGCGACTGAGGAAACAGACTAGGGCTATGCTGAGGACTGGTCACGGGCTGTCCTCAGCGTGGAGTCTTGCAGGAAATGCTCACCGTTAAGTCTGATGACGTGAACGGTCGTACCAAGATGTATAAAAACATCGTGGACGGCAACCATCAGATGGAGCCGGGCATGCCAGAATCCTTCAACGTATTGTTGAAAGAGATTCGTTCGCTGGGTATCAACATCGAACTGGAAGACGAGTAATTCTCGCTCAAACAGGTCA
+
GGGGGGGGGGGGGGGGGGGGGGGGGGGGGGGGGGGGGGGGGGGGGGGGGGGGGGGGGGGGGGGGGGGGGGGGGGGGGGGGGGGGGGGGGGGGGGGGGGGGGGGGGGGGGGGGGGGGGGGGGGGGGGGGGGGGGGGGGGGGGGGGGGGGGGGGGGGGGGGGGGGGGGGGGGGGGGGGGGGGGGGGGGGGGGGGGGGGGGGGGGGGGGGGGGGGGGGGGGGGGGGGGFGGGGDCGFFGGGGGGGFGEFFFFFFFFF:?:EFDFF<4)6<?B<BBFBFFFFFBF
@M03461:520:000000000-LPCRK:1:1101:13202:2564 1:N:0:TTGCAACG+CAGAACTG
CGGATCCCCGATCCGTGGACTTGTCAGCGACTGAGGAAACAGACACAGCTGAAGCTGAGGACTCTAAAATGAACTCCCTCAGCATTTGACGGTGCAGGAAATGCTCACCGTTAAGTCTGATGACGTGAACGGTCGTACCAAGATGTATAAAAACATCGTGGACGGCAACCATCAGATGGAGCCGGGCATGCCAGAATCCTTCAACGTATTGTTGAAAGAGATTCGTTCGCTGGGTATCAACATCGAACTGGAAGACGAGTAATTCTCGCTCAAACAGGTCA
+
GGGGGGGGGGGGGGGGGGGGGGGGGGGGGGGGGGGGGGGGGGGGGGGGGGGGGGGGGGGGGGGGGGGGGGGGGGGGGGGGGGGGGGGGGGGGGGGGGGGGGGGGGGGGGGGGGGGGGGGGGGGGGGGGGGGGGGGGGGGGGGGGGGGGGGGGGGGGGGGGGGGGGGGGGGGGGGGGGGGGGGGGGGGGGGGGGGGGGGGGGGGGGGGGGGGGGGGGGGGGGGGGGGGGGGGGGFFGFGGGGGFGFFFFFFFFFFFFFFF>BFFFFFFFFFFFFF?6B?FFF
@M03461:520:000000000-LPCRK:1:1101:8621:2603 1:N:0:TTGCAACG+CAGAACTG
CGGATCCCCGATCCGTGGACTTGTCAGCGACTGAGGAAACAGACAATGCTTTAGCTGAGGATCGTCATCTCTATCACCTCAGCTTTAGCTATTGCAGGAAATGCTCACCGTTAAGTCTGATGACGTGAACGGTCGTACCAAGATGTATAAAAACATCGTGGACGGCAACCATCAGATGGAGCCGGGCATGCCAGAATCCTTCAACGTATTGTTGAAAGAGATTCGTTCGCTGGGTATCAACATCGAACTGGAAGACGAGTAATTCTCGCTCAAACAGGTCA
+
GGGGGGGGGGGGGGGGGGGGGGGGGGGGGGGGGGGGGGGGGGGGGGGGGGGGGGGGGGGGGGGGGGGGGGGGGGGGGGGGGGGGGGGGGGGGGGGGGGGGGGGGGGGGGGGGGGAFGGGGGGGGGGGGGGGGGGGGGGGGGGGGGGGGGGGGGGGGGGGGGGGGGGGGGGGGGGGGGGGGGGGGGGGGGGGGGGGGGGGGGGGGGGGGGGGGGGGFCGGGGGGGGGFGDDDGGFFGGGGGGGFG>@FFFFFFF@FB:@EEFFBBFFBFB?FB?BFBFBFFD
@M03461:520:000000000-LPCRK:1:1101:13921:2605 1:N:0:TTGCAACG+CAGAACTG
CGGATCCCCGATCCGTGGACTTGTCAGCGACTGAGGAAACAGACTGGTCGTGAGCTGAGGGTGAAGCCAATATGGCCCTCAGCATAAGTCAGTGCAGGAAATGCTCACCGTTAAGTCTGATGACGTGAACGGTCGTACCAAGATGTATAAAAACATCGTGGACGGCAACCATCAGATGGAGCCGGGCATGCCAGAATCCTTCAACGTATTGTTGAAAGAGATTCGTTCGCTGGGTATCAACATCGAACTGGAAGACGAGTAATTCTCGCTCAAACAGGTCA
+
GGGGGGGGGGGGGGGGGGGGGGGGGGGGGGGGGGGGGGGGGGGGGGGGGGGGGGGGGGGGGGGGGGGGGGGGGGGGGGGGGGGGGGGGGGGGGGGGGGGGGGGGGGGGGGGGGGGGGGGGGGGGGGGGGGGGGGGGGGGGGGGGGFGGGGGGGGGGGGGGGGGGGGGGGGGGGGGGGGGGGGGGGGGGGGGGGGGGGGGGGGGGGGGGGGGGGGGFGGGGGGGGGGGFGGGGGFFGGGGGGGFGFFFFFFFFFF4:?>EBFFBAD@2:?:B>BFFBF?B??
@M03461:520:000000000-LPCRK:1:1101:22547:2610 1:N:0:TTGCAACG+CAGAACTG
CGGATCCCCGATCCGTGGACTTGTCAGCGACTGAGGAAACAGACGAAATCATTGCTGAGGTAGACGTCTTTTATAACCTCAGCATGCCTCTCTGCAGGAAATGCTCACCGTTAAGTCTGATGACGTGAACGGTCGTACCAAGATGTATAAAAACATCGTGGACGGCAACCATCAGATGGAGCCGGGCATGCCAGAATCCTTCAACGTATTGTTGAAAGAGATTCGTTCGCTGGGTATCAACATCGAACTGGAAGACGAGTAATTCTCGCTCAAACAGGTCACTT
+
GGGGGGGGGGGGGGGGGGGGGGGGGGGGEGGGGFFGGGFGGGGGGCFGFGGGGGDFGDGGGGGGGGFGGGGGGGGGGGGGGGGGGGGGGG8FGGGFGGDGGGGGGGGGGGFGGGGGGGGGGGGGGGGFGGGGGGEGGGGFGGGGGGGFFGGGGGGCFEFFBCFEEEEGEGEFGGGGGGGGGGGEGGGCEGGGGGGGGGFGFD?FGG<FGGG=@FCFGGEFFFCFDDGGDDDGGBFGGGGGGGFF@FFFFFFF:57233)0:F:AAFFF3:?622213?A:2:A)
@M03461:520:000000000-LPCRK:1:1101:17517:2649 1:N:0:TTGCAACG+CAGAACTG
CGGATCCCCGATCCGTGGACTTGTCAGCGACTGAGGAAACAGACGCAGATGATGCTGAGGGTCCGGCGTGGTTCCGCCTCAGCTGTCAGGCTTGCAGGAAATGCTCACCGTTAAGTCTGATGACGTGAACGGTCGTACCAAGATGTATAAAAACATCGTGGACGGCAACCATCAGATGGAGCCGGGCATGCCAGAATCCTTCAACGTATTGTTGAAAGAGATTCGTTCGCTGGGTATCAACATCGAACTGGAAGACGAGTAATTCTCGCTCAAACAGGTCACTT
+
GGGGGGGGGGGGGGGGGGGGGGGGGGGGGGGGGGGGGGGGGGGGGGGGGGGGGGGGGGGGGGGGGGGGGGGGGGGGGGGGGGGGGGGGGGGGGGGGGGGGGGGGGGGGGGGGGGGGGGGGGGGGGGGGGGGGGGGGGGGGGGGGGFGGGGGGGGGGGGGGGGGGGGGGGGGGGGGGGGGGGGGGGGGGGGGGGGFGGGGGGGGGGGGGGGFGGGGGGGGGGFGGDGGGGGGGGFFGFGGGFGFGFFFFFFFFFFFFFFFFFFFF>F<???FFFFFB?BFFFFF)
@M03461:520:000000000-LPCRK:1:1101:20325:2659 1:N:0:TTGCAACG+CAGAACTG
CGGATCCCCGATCCGTGGACTTGTCAGCGACTGAGGAAACAGACGCACAAATGGCTGAGGTCTAAATCCCCTTTTACCTCAGCCTCGTGGAATGCAGGAAATGCTCACCGTTAAGTCTGATGACGTGAACGGTCGTACCAAGATGTATAAAAACATCGTGGACGGCAACCATCAGATGGAGCCGGGCATGCCAGAATCCTTCAACGTATTGTTGAAAGAGATTCGTTCGCTGGGTATCAACATCGAACTGGAAGACGAGTAATTCTCGCTCAAACAGGTCA
+
GGGGGGGGGGGGGGGGGGGGGGGGGGGGGGGGG@FGGGGGGGGGGGGGGGGGGGGGGGGGGGGGGGGGGGGGGGGGGGGGGGGGGGGGGGGGGGGGGGGGGGGGGGGGGGGGGGGGGGGGGGGGGGGGGGGGGGGGGGGGGGGGGGGGGGGGGGGGGGGGGGGGGGGGGGGGGGGGGGGGGGGGGGGGGGGGGGGGGGGGGGGGGGGGGGGGGGGGGFEFGFGGGGGGGGGGGFFGGGGGGGFGFFFFFFFFFFFB?F>>?FABFFA:?<BFFFFFFFFFF
@M03461:520:000000000-LPCRK:1:1101:22711:2673 1:N:0:TTGCAACG+CAGAACTG
CGGATCCCCGATCCGTGGACTTGGCAGCGACTGAGGAAACAGACACTATAAGTGCTGAGGAATCTATTATAACTTGCCTCAGCGAACTCGACTGCAGGAAATGCTCACCGTTAAGTCTGATGACGTGAACGGTCGTACCAAGATGTATAAAAACATCGTGGACGGCAACCATCAGATGGAGCCGGGCATGCCAGAATCCTTCAACGTATTGTTGAAAGAGATTCGTTCGCTGGGTATCAACATCGAACTGGAAGACGAGTAATTCTCGCTCAAACAGGTCA
+
GGGGGGGGGGGGGGGGGGGGGGGGGGGGGGGGGGGGGGGGGGGGGGGGGGGGGGGGGGGGGGGGGGGGGGGGGGGGGGGGGGGGGGGGGGGGGGGGGGGGGGGGGGGGGGGGGGGGGGGGGGGGGGGGGGGGGGGGGGGGGGGGGGGGGGGGGGGGGGGGGGGGGGGGGGGGGGGGGGGGGGGGGGGGGGGGGGGGGGGGGGGGGGGGFGGCGGGGGGGGGGGGGGGGGGGGGEFGGGGGGGFGFFFFFFFFFFFFFFFFBFFFFFFFBB?FFDFFFBA:?
@M03461:520:000000000-LPCRK:1:1101:9652:2693 1:N:0:TTGCAACG+CAGAACTG
CGGATCCCCGATCCGTGGACTTGTCAGCGACTGAGGAAACAGACATAGGTCTGGCTGAGGGAAGCAATCATATGCGCCTCAGCGCAAACGATTGCAGGAAATGCTCACCGTTAAGTCTGATGACGTGAACGGTCGTACCAAGATGTATAAAAACATCGTGGACGGCAACCATCAGATGGAGCCGGGCATGCCAGAATCCTTCAACGTATTGTTGAAAGAGATTCGTTCGCTGGGTATCAACATCGAACTGGAAGACGAGTAATTCTCGCTCAAACAGGTCA
+
GGGGGGGGGGGGGGGGGGGGGGGGGGGGGGGGGFGGGGGGGGGGGGGGGGGGGGGGGGGGGGGGGGGGGGGGGGGGGGGGGGGGGGGGGGGGGGGGGGGGGGGGGGGGGGGGGGGGGGGGGGGGGGGGGGGGGGGGGGGGGGGGGGGGGGGGGGGGGGGGGGGGGGGGGGGGGGGGGGGGGGGGGGGGGGGGGGGGGGFGGGGGGGGGGGGGGGGGGGGGGGGGGGGGGDDEEFFGGGGGGGFG@@FFFFFFF:@BFFFFFFF>BFFB6322>AFFF:>FF
@M03461:520:000000000-LPCRK:1:1101:11075:2703 1:N:0:TTGCAACG+CAGAACTG
CGGATCCCCGATCCGTGGACTTGTCAGCGACTGAGGAAACAGACCTTTGGTGCGCTGAGGATAGATTGCAGAAGTACCTCAGCGCGTTCAGATGCAGGAAATGCTCACCGTTAAGTCTGATGACGTGAACGGTCGTACCAAGATGTATAAAAACATCGTGGACGGCAACCATCAGATGGAGCCGGGCATGCCAGAATCCTTCAACGTATTGTTGAAAGAGATTCGTTCGCTGGGTATCAACATCGAACTGGAAGACGAGTAATTCTCGCTCAAACAGGTCA
+
GGGGGGGGGGGGGGGGGGGGGGGGGGGGGGGGGGGGGGGGGGGGGGGGGGGDFGGEFFGGGGGGGGGGGGGGGGGGGGGGGGGGGGGGGGGGGGGGGGGGGGGGGGGGGGGGGGGGGGGGGGGGGGGGGGGGGGGGGGGGGGGGGGGGGGGGGGGGGGGGGGGGGGGGGGGGGGGGGGGGGGGGGGGGGGGGGGGGGGGGGGGGGGGFGGGFGGGGGGGGGGGGGGGGGGGGGFFGGDGGGGFGFF@@FFFFFFFFFE:::@A9AFF?<B<BFDBFB?A?F
@M03461:520:000000000-LPCRK:1:1101:7656:2707 1:N:0:TTGCAACG+CAGAACTG
CGGATCCCCGATCCGTGGACTTGTCAGCGACTGAGGAAACAGACACGCCTGGCGCTGAGGACTTAACTTTCCGACGCCTCAGCTGTAGTCCATGCAGGAAATGCTCACCGTTAAGTCTGATGACGTGAACGGTCGTACCAAGATGTATAAAAACATCGTGGACGGCAACCATCAGATGGAGCCGGGCATGCCAGAATCCTTCAACGTATTGTTGAAAGAGATTCGTTCGCTGGGTATCAACATCGAACTGGAAAACGAGTAATTCTCGCTCAAACAGGTCA
+
GGGGGGGGGGGGGGGGGGGGGGGGGGGGGGGGGGGGGGGGGGGGGGGGGGGGGGGGGGGGGGGGGGGGGGGGGGGGGGGGGGGGGGGGGGGGGGGGGGGGGGGGGGGGGGGGGGGGGGGGGGGGGGGGGGGGGGGGGGGGGGGGGGGGGGGGGGGGGGGGGGGGGGGGGGGGGGGGGGGGGGGGGGGGGGGGGGGGGGGGGGGFGGGGGGGEGGGGGGGGFGGFGFGGGGGGGFFF<CFGGGFFEFFFF?FFFFFFBEDFFFFB<BFFF6?FFFFFFFF?>
@M03461:520:000000000-LPCRK:1:1101:10311:2709 1:N:0:TTGCAACG+CAGAACTG
CATCGCTGACGAGTAATTCTCGCTCAAACAGGTCACTGCTGTCGGGTTAAAACCCGGCAGCGGATTGTGCTAACTCCGACGGGAGCAAATCCGTGAAAGATTTATTAAAGTTT
+
CCCCCGGGGGGGGGGGGGGGGGGGGCGGGGGGGGGGGGGGGGGGGGGGGGGGGGGGGGGGGGGGGGGGGGGGGGGGGGGGGGGGGGGGGGGGGGGGGGGGGGGGGGGGGGGGG
@M03461:520:000000000-LPCRK:1:1101:13582:2724 1:N:0:TTGCAACG+CAGAACTG
CGGATCCCCGATCCGTGGACTTGTCAGCGACTGAGGAAACGGACGAGGCTACAGCTGAGGGATATTCATCGCGAATCCTCAGCTTATTAATATGCAGGAAATGCTCACCGTTAAGTCTGATGACGTGAACGGTCGTACCAAGATGTATAAAAACATCGTGGACGGCAACCATCAGATGGAGCCGGGCATGCCAGAATCCTTCAACGTATTGTTGAAAGAGATTCGTTCGCTGGGTATCAACATCGAACTGGAAGACGAGTAATTCTCGCTCAAACAGGTCA
+
GGGGGGGGGGGGGGGGGGGGGGGGGGGGGGGGGGGGGGGGGGGGGGGGGGGGGGGGGGGGGEGFGGGGGGGGGGGGGGGGGGGGGGGGGGGGGGGGGGGGGGGGGGGGGGGGGGGGGGGGGGGGGGGGGGGGGGGGGGGGGGGGGGGGGGGGGGGGGGGGGGGGGGGGGGGGGGGGGGGGGGGGGGGGGGGGGGGGGGGGGGGGGGGGGGGGGGGGGGGGGGGFGGGGGGGGGFFGGGGGGGFGFFFFFFFFFFFFFFFFFFFFFFFFFFFFFBFFFFFFF
@M03461:520:000000000-LPCRK:1:1101:24382:2732 1:N:0:TTGCAACG+CAGAACTG
CGGATCCCCGATCCGTGGACTTGTCAGCGACTGAGGAAACAGACGTAAACATAGCTGAGGCGTCTTATCTAAAAGACCTCAGCACTTAAAAATGCAGGAAATGCTCACCGTTAAGTCTGATGACGTGAACGGTCGTACCAAGATGTATAAAAACATCGTGGACGGCAACCATCAGATGGAGCCGGGCATGCCAGAATCCTTCAACGTATTGTTGAAAGAGATTCGTTCGCTGGGTATCAACATCGAACTGGAAGACGAGTAATTCTCGCTCAAACAGGTCA
+
GGGGGGGGGGGGGGGGGG7FGGGGGGGGGGGGEGGGGGGAFGFGGFGGGGGGGGFFGGGGGDEGGGFGGGGGGGGFGGGFGGGGGGGGGGGGGGGGGGGGGGGGGGGGGGGGGGGGGGGGGGGGGGGGGGGEEGGGGGGGGGGGGGCFGFCFGGGGGGGGGGGGGGEGFGG9DGGEGGGGGGGEGGGGG>FFFGGGGGGGGGDGDGFGG?CGDFGGGGGGCFFGGGFGGGGGEEFGGGCCDFFGFFFFF<?F4;@??>EDF?<46?BFFFFFFA?F?FD>?
@M03461:520:000000000-LPCRK:1:1101:24490:2738 1:N:0:TTGCAACG+CAGAACTG
CGGATCCCCGATCCGTGGACTTGTCAGCGACTGAGGAAACAGACTTTTCATGTGCTGAGGTTAAACGGCCTTTTTCCCTCAGCCTAGAACTTTGCAGGAAATGCTCACCGTTAAGTCTGATGACGTGAACGGTCGTACCAAGATGTATAAAAACATCGTGGACGGCAACCATCAGATGGAGCCGGGCATGCCAGAATCCTTCAACGTATTGTTGAAAGAGATTCGTTCGCTGGGTATCAACATCGAACTGGAAGACGAGTAATTCTCGCTCAAACAGGTCA
+
GGGGGGGGGGGGGGGGGGGGGGGGGGGGGGGGGGGGGGGGGGGGGGGGGGGGGGGGGGGGGGGGGGGGGGGGGGGGGGGGGGGGGGGGGGGGGGGGGGGGGGGGGGGGGGGGGGGGGGGGGGGGGGGGGGGGGGGGGGGGGGGGGGGFGGGGGGGGGGGGGGGGGGGGGGGGGGGGGGGGGGGGGGGGGFCGGGGGGGGGGGGGGGGGGGGGGGGGGGGGGGGGGGGGGGGGGFFGGGGGGGFGEFFFFFFFFFFF?EFEFFFFFFFFFF?0?<BF?:7?F
@M03461:520:000000000-LPCRK:1:1101:9740:2753 1:N:0:TTGCAACG+CAGAACTG
CGGATCCCCGATCCGTGGACTTGTCAGCGACTGAGGAAACAGACAGCTTCAAAGCTGAGGCAAATGGGTACATCTACCTCAGCCTAATTTCTTGCAGGAAATGCTCACCGTTAAGTCTGATGACGTGAACGGTCGTACCAAGATGTATAAAAACATCGTGGACGGCAACCATCAGATGGAGCCGGGCATGCCAGAATCCTTCAACGTATTGTTGAAAGAGATTCGTTCGCTGGGTATCAACATCGAACTGGAAGACGAGTAATTCTCGCTCAAACAGGTCA
+
GGGGGGGGGGGGGGGGGGGGGGGGGGGGGGGGGGGGGGGGGGGGGGGGGGGGGGGGGGGGGGGGGGGGGGGGGGGGGGGGGGGGGGGGGGGGGGGGGGGGGGGGGGGGGGGGGGGGGGGGGGGGGGGGGGGGGGGGGGGGGGGGGGGGGGGGGGGGGGGGGGGGGGGGGGGGGGGGGGGGGGGGGGGGGGGGGGGGGGGGGGGGGGGGGGGGGGGGGGGGGGGGGGGGGGGGGFFGGGGGGGFGFFFFF?FFFFFFFFE@BFFFFFFFFFFFFFFFFFFFF
@M03461:520:000000000-LPCRK:1:1101:17508:2755 1:N:0:TTGCAACG+CAGAACTG
CGGATCCCCGATCCGTGGACTTGTCAGCGACTGAGGAAACAGACGGAGGAGTAGCTGAGGCGCCTAGACTGTCAGGCCTCAGCTTGGGTCATTGCAGGAAATGCTCACCGTTAAGTCTGATGACGTGAACGGTCGTACCAAGATGTATAAAAACATCGTGGACGGCAACCATCAGATGGAGCCGGGCATGCCAGAATCCTTCAACGTATTGTTGAAAGAGATTCGTTCGCTGGGTATCAACATCGAACTGGAAGACGAGTAATTCTCGCTCAAACAGGTCA
+
GGGGGGGGGGGGGGGGGGGGGGGGGGGGGGGGGGGGGGGGGGGGGGGGGGGGGGGGGGGGGGGGGGGGGGGGGGGGGGGGGGGGGGGGGGGGGGGGGGGGGGGGGGGGGGGGGGGGGGGGGGGGGGGGGGGGGGGGGGGGGGGGGGGGGGGGGGGGGGGGGGGGGGGGGGGGGGGGGGGGGGGGGGGGGGGGGGGGGGGGGGGGGGFGGGGGGGGGGGGGGGGGGGGGGGGGGFFGGGGGGFFGFFFFFFFFFFFFFFFFFFFFA@ABFFBFFFFFF<A:?
@M03461:520:000000000-LPCRK:1:1101:24456:2756 1:N:0:TTGCAACG+CAGAACTG
CGGATCCCCGATCCGTGGACTTGTCAGCGACTGAGGAAACAGACCAGAATTATGCTGAGGTTATGCTCTACTATTCCCTCAGCAAGGGGTTTTGCAGGAAATGCTCACCGTTAAGTCTGATGACGTGAACGGTCGTACCAAGATGTATAAAAACATCGTGGACGGCAACCATCAGATGGAGCCGGGCATGCCAGAATCCTTCAACGTATTGTTGAAAGAGATTCGTTCGCTGGGTATCAACATCGAACTGGAAGACGAGTAATTCTCGCTCAAACAGGTCA
+
GGGGGGGGGGGGGGGGGGGGGGGGGGGGGGGGGGGGGGGGGGGGGGGGGGGGGGGGGGGGGGGGGGGGGGGGGGGGGGGGGGGGGGGGGFGGGGGGGGGGGGGGGGGGGGGGGGGGGGGGGGGGGGGGGGGGGGGGGGGGGGGGGGGGGGGGGGGFGGGGGGGGGGGGGGGGGGGGGGGGGGGGGGGGGGGGGGGGGEGGFGGGGGGFGGGGGGGGGGEGDGGGGGGGGGGGGFFGGGGGGGFGFFFFF?FFFFFFFFFEFFFFFF<??<1>FFFFFBA??
@M03461:520:000000000-LPCRK:1:1101:19571:2776 1:N:0:TTGCAACG+CAGAACTG
CGGATCCCCGATCCGTGGACTTGTCAGCGACTGAGGAAACAGACTGAAGGCTAGCTGAGGACTTATTGGTGATATCCCTCAGCACTTTAGTTTGCAGGAAATGCTCACCGTTAAGTCTGATGACGTGAACGGTCGTACCAAGATGTATAAAAACATCGTGGACGGCAACCATCAGATGGAGCCGGGCATGCCAGAATCCTTCAACGTATTGTTGAAAGAGATTCGTTCGCTGGGTATCAACATCGAACTGGAAGACGAGTAATTCTCGCTCAAACAGGTCACTT
+
GGGGGGGGGGGGGGGGGGGGGGGGGGGGGGGGGGGGGGGGGGGGGGGGGGGGGGGGGGGGGGGGGGGGGGGGGGGGGGGGGGGGGGGGGGGGGGGGGGGGGGGGGGGGGGGGGGGGGGGGGGGGGGGGGGGGGGGGGGGGGGGGGGGGGGGGGGGGGGGGGGGGGGGGGGGGGGGGGGGGGGGGGGGGGGGGGGGGGGGGGGGGGGGGGGGGGGGFGGGGFGGGGGGGGGGGGFFGGGGGGGFGFFFFFFFFFFFFFFEEBBFFFFAFFFFBFFB?FFFFFFF)
@M03461:520:000000000-LPCRK:1:1101:7812:2845 1:N:0:TTGCAAAG+CAGAACTG
CATCGCTGACGAGTAATTCTCGCTCAAACAGGTCACTGCTGTCGGGTTAAAACCCGGCAGCGGATTGTGCTAACTCCGACGGGAGCAAATCCGTGAAAGATTTATTAAAGTTT
+
CCCCCGGGGGGGGGGGGGGGGGGDFGGGGGGGGGGGGGFGGGGGDEGGGGGGGGGGGGGGGGGGGEGGGGFGGGFGGG:FGGGGGG=CEFGGGDGFGFGDGFGFGGGGGGFFG
@M03461:520:000000000-LPCRK:1:1101:16280:2847 1:N:0:TTGCAACG+CAGAACTG
CGGATCCCCGATCCGTGGACTTGTCAGCGACTGAGGAAACAGACCGCAACACCGCTGAGGACTGATTGCGGTTGAACCTCAGCACTTTACACTGCAGGAAATGCTCACCGTTAAGTCTGATGACGTGAACGGTCGTACCAAGATGTATAAAAACATCGTGGACGGCAACCATCAGATGGAGCCGGGCATGCCAGAATCCTTCAACGTATTGTTGAAAGAGATTCGTTCGCTGGGTATCAACATCGAACTGGAAGACGAGTAATTCTCGCTCAAACAGGTCACTT
+
GGGGGGGGGGGGGGGGGGGGGGGGGGGGGGGGGGGFFFGGGGGGGGGGGGGGGGGGGGGGGGGGGGGGGGGEGGGGGGGGGGGGGGGGGGGGGGGGGGGGGGGGGGGGGGGGGGGGGGGGGGGGGGGGGGGGGGGGGGGGGGGGGGGGGGGGGGGGGGGGGGGGEGGGGFGGGGGGGGGGGGDGGGDGGGGGGGGGGGGGGGGGGEFFGFGEGFFGGG6CGGGGGFGGG3DGGFFGFFGGGGFGFFFFFF@FF@FFFFFFFFFFAFFFF:<FFFFFFFF:7?F)
@M03461:520:000000000-LPCRK:1:1101:12104:2847 1:N:0:TTGCAACG+CAGAACTG
CGGATCCCCGATCCGTGGACTTGTCAGCGACTGAGGAAACAGACAATTTTGCAGCTGAGGCAACGTCCTTTTTTCACCTCAGCGTGTCCCAGTGCAGGAAATGCTCACCGTTAAGTCTGATGACGTGAACGGTCGTACCAAGATGTATAAAAACATCGTGGACGGCAACCATCAGATGGAGCCGGGCATGCCAGAATCCTTCAACGTATTGTTGAAAGAGATTCGTTCGCTGGGTATCAACATCGAACTGGAAGACGAGTAATTCTCGCTCAAACAGGTCA
+
GGGGGGGGGGGGGGGGGGGGGGGGGGGGGGGGGGGGGGGGGGGGGGGGGGGGGGGGGGGGG=CFFGGGGGGGGGGGGGGGGGGGGGGGGGGGGFGGGGGGGGGGGGGGGGGGGGGGGGGGGGGGGGGGGGGGGGGGGGGGFGDFGGGGGGGGGGGGGGGGEEGEGGGGGFGGGGGGGGGGGGGGGGGGGFFGGGGCEGGGGGGGGGCFGGGGG<FGGGGGFGGGGGGGGGGEGFFGGGGGGGFGEFFFFFFFFFFF6;>><FFDFFF1?FFFFF?:B3AF>
@M03461:520:000000000-LPCRK:1:1101:13350:2855 1:N:0:TTGCAACG+CAGAACTG
CGGATCCCCGATCCGTGGACTTGTCAGCGACTGAGGAAACAGACCCTAAAGCGGCTGAGGGTCTGATACTGTAGCTCCTCAGCTCTGGTTTTTGCAGGAAATGCTCACCGTTAAGTCTGATGACGTGAACGGTCGTACCAAGATGTATAAAAACATCGTGGACGGCAACCATCAGATGGAGCCGGGCATGCCAGAATCCTTCAACGTATTGTTGAAAGAGATTCGTTCGCTGGGTATCAACATCGAACTGGAAGACGAGTAATTCTCGCTCAAACAGGTCA
+
GGGGGGGGGGGGGGGGGGGGGGGGGGGGGGGGGGGGGGGGGGGGGGGGGGGGGGGGGGGGGGGGGGGGGGGGGGGGGGGGGGGGGGGGGGGGGGGGGGGGGGGGGGGGGGGGGGGGGGGGGGGGGGGGGGGGGGGGGGGGGGGGGGGGGGGGGGGGGGGGGGGGGGGGGGGGGGGGGGGGGGGGGGGGGGGGGGGGGGGGGGGGGEFGFGGGGGGGGFEGGGGGGGGGGDDGGFFG4DGGGGFGFFFFF7FFFF>BBF>EBFFFFFFFFFBFFF204<>07
@M03461:520:000000000-LPCRK:1:1101:7908:2867 1:N:0:TTGCAACG+CAGAACTT
CGGATCCCCGATCCGTGGACTTGTCAGCGACTGAGGAAACAGACCCCATTCAGGCTGAGGATACCAGATATCAGTGCCTCAGCCCCGCCCGATGCAGGAAATGCTCACCGTTAAGTCTGATGACGTGAACGGTCGTACCAAGATGTATAAAAACATCGTGGACGGCAACCATCAGATGGAGCCGGGCATGCCAGAATCCTTCAACGTATTGTTGAAAGAGATTCGTTCGCTGGGTATCAACATCGAACTGGAAGACGAGTAATTCTCGCTCAAACAGGTCA
+
GGGGGGG8FCFFGGGGGGDGGGGGGGGGC@FGGGGGGGGGGGGGCGCGGGGGGGAEGGCDFCF<FGGFGFCGFGEAFGDEFFCFGGCF@FGGGGGC<ABFEGFGGGGGGEFCFGFGFFDFEGGGGGGGGGF7FFGGGGGGCFGGGFF9CFCCCGGGGGGGGGGGEEEGCEEGGFG@FC?,<CEEGGGGGGGGGGFG7FEFGGCFGEGC7??FG<<13?FDGGF7<<CF:C5:ED;FFGGGGGFFD?FF>)9:F4)3:@@776<65*.4:?B9?AFFBFF))
@M03461:520:000000000-LPCRK:1:1101:23049:2869 1:N:0:TTGCAACG+CAGAACTG
CGGATCCCCGATCCGTGGACTTGTCAGCGACTGAGGAAACAGACAGCCGACTTGCTGAGGGGCGTTAATTGATAAACCTCAGCACAACCCAATGCAGGAAATGCTCACCGTTAAGTCTGATGACGTGAACGGTCGTACCAAGATGTATAAAAACATCGTGGACGGCAACCATCAGATGGAGCCGGGCATGCCAGAATCCTTCAACGTATTGTTGAAAGAGATTCGTTCGCTGGGTATCAACATCGAACTGGAAGACGAGTAATTCTCGCTCAAACAGGTCA
+
GGGGGGGGGGGGGGGGGGGGGGGGGGGGGGGGGGGGGGGGGGGGGFGGGGGGGGGGGGGGGGGGGGGGGGGGGGGGGGGGGGGGGGFGGGGGGGGGGGGGGGGGGGGGGGGGGGGGGGGGGGGGGGGGGGGGGGGGGGGGGGGGGGGGGGGGGGGGGGGFGGGGGGGGGGGGGGGGGGGGGGGGGGGGGGGGGGGGGGGGGGGGGGGGGGGGGGGGGG6CFGGGGGGGGGGGGFFGGGGGGGFGFFFFFFFFFF5??EF@:FFBBFFF?<?;?FFFFFFFF
@M03461:520:000000000-LPCRK:1:1101:17149:2873 1:N:0:TTGCAACG+CAGAACTG
CGGATCCCCGATCCGTGGACTTGTCAGCGACTGAGGAAACAGACTAAAAAATAGCTGAGGCCGTGTGTAGTTCACGCCTCAGCGAGAGAAGGTGCAGGAAATGCTCACCGTTAAGTCAGATGACGTGAACGGTCGTACCAAGATGTATAAAAACATCGTGGACGGCAACCATCAGATGGAGCCGGGCATGCCAGAATCCTTCAACGTATTGTTGAAAGAGATTCGTTCGCTGGGTATCAACATCGAACTGGAAGACGAGTAATTCTCGCTCAAACAGGTCA
+
GGGGGGGGGGGGGGGGGGGGGGGGGGGGGGGGGGGGGGGGGGGGGGGGGGGGGGGGGGGGGGGGGGGGGGGGGGGGGGGGGGGGGGGGGGGGGGGGGGGGGGGGGGGGGGGGGGGGGGGGGGGGGGGGGGGGGGGGGGGGGGGGGGGGGGGGGGGGGGGGGGGGGGGGGGGGGGGGGGGGGFGGGGGGGGGGGGGGGGGGGGGGGGGGGGGGGGGFGGGGGGGGGGGGGGGGGFFGGGGGGGFGFFFFFFFFFFFFFEFEFFFFFFFF6<BFFFF?FFFBB
@M03461:520:000000000-LPCRK:1:1101:20125:2890 1:N:0:TTGCAACG+CAGAACTG
CGGATCCCCGATCCGTGGACTTGTCAGCGACTGAGGAAACAGACGACACGTATGCTGAGGTCGTAATTTCATAATTCCTCAGCAGCCGACGGTGCAGGAAATGCTCACCGTTAAGTCTGATGACGTGAACGGTCGTACCAAGATGTATAAAAACATCGTGGACGGCAACCATCAGATGGAGCCGGGCATGCCAGAATCCTTCAACGTATTGTTGAAAGAGATTCGTTCGCTGGGTATCAACATCGAACTGGAAGACGAGTAATTCTCGCTCAAACAGGTCA
+
GGGGGGGGFGGGGGGGGGGGGGGGGGGGGGGGGGGGGGGGGGGGGGGGGGGGGGGGGGGGGFFFFGGGGGGGGGGGGFGGGGGGGGGGGGGGGGGGGGGGGGGGGGGGGGGGGGGGGGGGGGGGGGGGGGGGGGGGGGGGGGGGGGGGGGGGGGGGGGGGGGGGGGGGGGGGGGGGGGGGGGGGGGGGGFGGGGGGGGGGGGGGGGGFGGGGGCGGFGFGGGGGDGGFCDGGGFFGCGGGGGFGFFFFFFFFFFFFFFFFFF2<BFFFF?<B<>3??:A?0
@M03461:520:000000000-LPCRK:1:1101:10699:2911 1:N:0:TTGCAACG+CAGAACTG
CGGATCCCCGATCCGTGGACTTGTCAGCGACTGAGGAAACAGACACGGGTATGGCTGAGGGCACTCCTGAGTGTCCCCTCAGCATTGTTACGTGCAGGAAATGCTCACCGTTAAGTCTGATGACGTGAACGGTCGTACCAAGATGTATAAAAACATCGTGGACGGCAACCATCAGATGGAGCCGGGCATGCCAGAATCCTTCAACGTATTGTTGAAAGAGATTCGTTCGCTGGGTATCAACATCGAACTGGAAGACGAGTAATTCTCGCTCAAACAGGTCACTT
+
GGGGGGGGGGGGGGGGGGGGGGGGGGGGGGGGGFGGGGGGGGGGGGGGGGGGGGGGGGGGGGGGGGGGGGGGGGGGGGGGGGGGGGGGGGGGGGGGGGGGGGGGGGGGGGGGGGGGGGGGGGGGGGGGGGGGGGGGGGGGGGGGGGGGGGGGGGGGGGGGGGGGGGGGGGGGGGGGGGGGGGGGGGGGGGGGGGGGGGGGGGGGGGGGGGGGGGGGGGGFDDGCDGGGGGGGGFFGGGGGGGFGFFFFFFFFFFF?FFFE?FF9AFFFFBFFFB?FFFFFFBF)
@M03461:520:000000000-LPCRK:1:1101:6855:2930 1:N:0:TTGCAACG+CAGAACTG
CGGATCCCCGATCCGTGGACTTGTCAGCGACTGAGGAAACAGACTGATAGGAGGCTGAGGTCGCGATGATACCTAACCTCAGCTAAACATGATGCAGGAAATGCTCACCGTTAAGTCTGATGACGTGAACGGTCGTACCAAGATGTATAAAAACATCGTGGACGGCAACCATCAGATGGAGCCGGGCATGCCAGAATCCTTCAACGTATTGTTGAAAGAGATTCGTTCGCTGGGTATCAACATCGAACTGGAAGACGAGTAATTCTCGCTCAAACAGGTCA
+
GGGGGGGGGGGGGGGGGGGGGGGGGGGGGGGGGGGGGGGGGGGGGGGGGGGGGGGGGGGGGGGGGGGGGGGGGGGGGGGFFGGGGGGGGGGGGGGGGGGGGGGGGFGGGGGGGGGGGGGFFFGGGGEGGGGGGGGGGGGGGGGGGFGGGGGGGGGGGGGGGGGGGGGGGGGGGGGGGGGGGGGGGGGGGGGGGGGGGGGGGGGGGGGGGGGGGGGGFFGGGGGGGGGGGGGGGBFGGGFGGGFGFFFFFFFFFFFBF>@FFFBFFFFFFFFFFAFB:<A??
@M03461:520:000000000-LPCRK:1:1101:13493:2932 1:N:0:TTGCAACG+CAGAACTG
CGGATCCCCGATCCGTGGACTTGTCAGCGACTGAGGAAACAGACTCCTGTACTGCTGAGGATTGTAGAGATGGTGGCCTCAGCACTAAGGTTTGCAGGAAATGCTCACCGTTAAGTCTGATGACGTGAACGGTCGTACCAAGATGTATAAAAACATCGTGGACGGCAACCATCAGATGGAGCCGGGCATGCCAGAATCCTTCAACGTATTGTTGAAAGAGATTCGTTCGCTGGGTATCAACATCGAACTGGAAGACGAGTAATTCTCGCTCAAACAGGTCA
+
GGGGGGGGGGGGGGGGGGGGGGGGGGGGGGGGGGGGGGGGGGGGGGGGGGGGGGGGGGGGGEGGGGGGGGGGGGGGGGGGGGGGGGGGGGGGGGGGGGGGGGGGGGGGGGGGGGGGGGGGGGGGGGGGGGGGGGGGGGGGGGGGGGGGGGGGGGGGGGGGGGGGGGGGGGGGGGGGGGGGGGGGGGGGGGGGGGGGGGGGGGGGGGGGGGGGGGGGGGGGGGGGGGGGGGGGGFFGFGGGGGFGFFFFFFFFFFFBBFEFFFFFFFFFFFFFFFF016A02
@M03461:520:000000000-LPCRK:1:1101:14131:2934 1:N:0:TTGCAACG+CAGAACTG
CGGATCCCCGATCCGTGGACTTGTCAGCGACTGAGGAAACAGACATACTCTTAGCTGAGGAAGATAGTCGGAGTAGCCTCAGCGTTGGGTTCTGCAGGAAATGCTCACCGTTAAGTCTGATGACGTGAACGGTCGTACCAAGATGTATAAAAACATCGTGGACGGCAACCATCAGATGGAGCCGGGCATGCCAGAATCCTTCAACGTATTGTTGAAAGAGATTCGTTCGCTGGGTATCAACATCGAACTGGAAGACGAGTAATTCTCGCTCAAACAGGTCA
+
GGGGGGGGGGGGGGGGGGGGGGGGGGGGGGGGGGGGGGGGGGGGGGGGGGGGGGGGGGGGFGGGGGGGGGGGGGGGGGGGGGGGGGGGGGGGGGGGGGGGGGGGGGGGGGGGGGGGGGGDGGGGGGGGGGGGGGGGGGGGGGGGGGGGGGGGGGGGGGGGGGGGGGGGGGGGGGGGGGGGGGGGGGGGGGGGGGGGGGGGGGGGGGGGGGGGGGGGGGGGGGGGGFGGGDGGGFFGGGGGGGFGFFFFFFFFFFFFFFFFB?DFFFFF?:?F?ADFFFF0>
@M03461:520:000000000-LPCRK:1:1101:17985:2937 1:N:0:TTGCAACG+CAGAACTG
CGGATCCCCGATCCGTGGACTTGTCAGCGACTGAGGAAACAGACTATATCTTAGCTGAGGGAAAATATTCTCAGGGCCTCAGCCAAGAGTAATGCAGGAAATGCTCACCGTTAAGTCTGATGACGTGAACGGTCGTACCAAGATGTATAAAAACATCGTGGACGGCAACCATCAGATGGAGCCGGGCATGCCAGAATCCTTCAACGTATTGTTGAAAGAGATTCGTTCGCTGGGTATCAACATCGAACTGGAAGACGAGTAATTCTCGCTCAAACAGGTCA
+
GGGGGGGFFGGFGGGGGGGGGEGFGGFGGGGGEGGGGGGGGFFGGFGGGGGGGGGGGGGGGEFGGGGGGGGGGGFGGGGGGGGGGGGGGGGGGFFEGGGGGGGGGGGGGGGGGGGGGGGAFGFGEB=BFGGGGGGGGGGGFGGFGGGGGFGCFEGGGGGGEEGGGGGGGGGGGGGGGADFGGGGGGGGGGGGGGGGGGDFGGGFGEFEGGFCGGGGGGGGGGGCGGGGGGGGGFFGFGGGGF?7@FF>4?FFFFFFFB>B16AAF?<??0:BDFF?B0<?:
@M03461:520:000000000-LPCRK:1:1101:8082:2952 1:N:0:TTGCAACG+CAGAACTG
CGGATCCCCGATCCGTGGACTTGTCAGCGACTGAGGAAACAGACGATAGCTACGCTGAGGGCCTGACATCACTTAACCTCAGCGGTTATACGTGCAGGAAATGCTCACCGTTAAGTCTGATGACGTGAACGGTCGTACCAAGATGTATAAAAACATCGTGGACGGCAACCATCAGATGGAGCCGGGCATGCCAGAATCCTTCAACGTATTGTTGAAAGAGATTCGTTCGCTGGGTATCAACATCGAACTGGAAGACGAGTAATTCTCGCTCAAACAGGTCA
+
GGGGGGGGGGGGGGGGGGGGGGGGGGGGGGGGGGGGGGGGGGGGGGGGGGGGGGGGGGGGGGGGGGGGGGGGGGGGGGGGGGGGGGGGGGGGGGGGGGGGGGGGGGGGGGGGGGGGGGGGGGGGGGGGGGGGGGGGGGGGGGGGGGGGGGGGGGGGGGGGGGGGGGGGGGGGGGGGGGGGGGGGGGDGGGGGGGGGGGGGGGGGGGGGFGGGGGGGGGGGGGGGGGGGGGGGGFFGGGGGGGFGDFFFFFFFFFFFFDBB?FFFFFFFFFFFFFF<BFB?F
@M03461:520:000000000-LPCRK:1:1101:13721:2984 1:N:0:TTGCAACG+CAGAACTG
CGGATCCCCGATCCGTGGACTTGTCAGCGACTGAGGAAACAGACACCAGTCGGGCTGAGGACTGGACAAAAACGTGCCTCAGCAAGAATTTTTGCAGGAAATGCTCACCGTTAAGTCTGATGACGTGAACGGTCGTACCAAGATGTATAAAAACATCGTGGACGGCAACCATCAGATGGAGCCGGGCATGCCAGAATCCTTCAACGTATTGTTGAAAGAGATTCGTTCGCTGGGTATCAACATCGAACTGGAAGACGAGTAATTCTCGCTCAAACAGGTCA
+
GGGGGGGGGGGGGGGGGGGGGGGGGGGGGGGGGGGGGGGGGGGGGGGGGGGGGGGGGGGGGCFGGGGGGGGGGGGGGGGGGGGGGGGGGGGGGGGGGGGGGGGGGGGGGGGGGGGGGGGGGGGGGGGGGGGGGGGGGGGGGGGGGGGGGGGGGGGGGGGGGGGEEGGGGGGGGGGGGGF:CGGGGGGGGGGGGGGGGGGGGGGGGGGGGGGGCFGCEGGGGGGFDGCGGGGGGFFG4FGGGGFGFFFFFFFFFFFFFBEFFFFFFF2:?FFF?FFFB:7:?
@M03461:520:000000000-LPCRK:1:1101:10156:3032 1:N:0:TTGCAACG+CAGAACTG
CGGATCCCCGATCCGTGGACTTGTCAGCGACTGAGGAAACAGACCAGGTATATGCTGAGGGACAGATAGAAGCGTTCCTCAGCATTTGGATTTGCAGGAAATGCTCACCGTTAAGTCTGATGACGTGAACGGTCGTACCAAGATGTATAAAAACATCGTGGACGGCAACCATCAGATGGAGCCGGGCATGCCAGAATCCTTCAACGTATTGTTGAAAGAGATTCGTTCGCTGGGTATCAACATCGAACTGGAAGACGAGTAATTCTCGCTCAAACAGGTCA
+
GGGGGGGGGGGGGGGGGGGGGGGGGGGGGGGGGGGGGGGGGGGGGGGGGGGGGGGGGGGGGGGGGGGGGGGGGGGGGGGGGGGGGGGGGGGGGGGGGGGGGGGGGGGGGGGGGGGGGGGGGGGGGGGGGGGGGGGGGGGGGGGGGGGGGGGGGGGGGGGGGGGGGGGGGGGGGGGGGGGGGGGGGGGGGGGGGGGGGGGGGGGGGGGGGGGGGGGGGGGGGGGGGGGGGGGGGFFGGGGGGGFGFFFFFFFFFFFFFFDFFFFFFFFFBFFBFFFFF?BFB
@M03461:520:000000000-LPCRK:1:1101:9735:3032 1:N:0:TTGCAACG+CAGAACTA
CGGATCCCCGATCCGTGGACTTGTCAGCGACTGAGGAAACAGACTTTTATTTTGCTGAGGAAGTGATTATCCCTGTCCTCAGCATCTTTTGTTGCAGGAAATGCTCACCGTTAAGTCTGATGACGTGAACGGTCGTACCAAGATGTATAAAAACATCGTGGACGGCAACCATCAGATGGAGCCGGGCATGCCAGAATCCTTCAACGTATTGTTGAAAGAGATTCGTTCGCTGGGTATCAACATCGAACTGGAAGACGAGTAATTCTCGCTCAAACAGGTCACTT
+
GGGGGGGGGGGGGGGGGGGGGGGGGGGGGGGGGGGGGGGGGGGGGGGGGGGGGGGGGGGGGGGGGGGGGGGGGGGGGGGGGGGGGGGGGGGGGGGGGGGGGGGGGGGGGGGGGGGGGGGGGGGGGGGGGGGGGGGGGGGGGGGGGGGGGGGGGGGGGGGGGGGGGGGGGGGGGGGGGGGGGGGGGGGGGGGGGGGGGGGGGGGGGGGGDGGGGGGGGGGGGGGGGGGGGGGDGFFGGGGGGDFGE?FFFFFFFF>?FDDFFFFFFFABF<?2<BB??FFBB:B)
@M03461:520:000000000-LPCRK:1:1101:23663:3073 1:N:0:TTGCAACG+CAGAACTG
CGGATCCCCGATCCGTGGACTTGTCAGCGACTGAGGAAACAGACTGTTCTCATGCTGAGGATCGTTATGCGTCATTCCTCAGCAAGATACAATGCAGGAAATGCTCACCGTTAAGTCTGATGACGTGAACGGTCGTACCAAGATGTATAAAAACATCGTGGACGGCAACCATCAGATGGAGCCGGGCATGCCAGAATCCTTCAACGTATTGTTGAAAGAGATTCGTTCGCTGGGTATCAACATCGAACTGGAAGACGAGTAATTCTCGCTCAAACAGGTCA
+
GGGGGGGGGGGGGGGGGGGGGGGGGGGGGGGGGGGGGGGGGGGGGFFGGGGGGGGGGGGGGGGGGGGGGGGGGGGGGGGGGGGGGGDFGGGGGGGCGEGGFFFGDGCGB?EEGGGGGGGGCGGEFGCGGEGDGE:+>FGGC:8,@DDGGGGGDFGGG75<:C<FEGGCFGGGGGGFFGC?EFEEGE*?6BFF:<CFFF8><EG++AC@@CFCGFGD9+;;CFC:CCGCDD3=E5?FC7FG46?C3.54;<45:.57<@@):@FA<9<F6:6>DB2080<2?
@M03461:520:000000000-LPCRK:1:1101:11000:3077 1:N:0:TTGCAACG+CAGAACTG
CGGATCCCCGATCCGTGGACTTGTCAGCGACTGAGGAAACAGACACGATCTGTGCTGAGGTAGCGATGATAGCATCCCTCAGCTATCCCGGATGCAGGAAATGCTCACCGTTAAGTCTGATGACGTGAACGGTCGTACCAAGATGTATAAAAACATCGTGGACGGCAACCATCAGATGGAGCCGGGCATGCCAGAATCCTTCAACGTATTGTTGAAAGAGATTCGTTCGCTGGGTATCAACATCGAACTGGAAGACGAGTAATTCTCGCTCAAACAGGTCA
+
GGGGGGGGGGGGGGGGGGGGGGGGGGGGGGGGGGGGGGGGGGGGGGGGGGGGGGGGGGGGGGGGGGGGGGGGGGGGGGGGGGGGGGGGGGGGGGGGGGGGGGGGGGGGGGGGGGGGGGGGGGGGGGGGGGGGGGGGGGGGGGGGGGGGGGGGGGGGGGGFGGGGGGGGGGGGGGGGGGGGGGGGGGGGGGGGGGGGGGGGGGGGCEGGFGGEFGGGFGGGGGGGG<DGGGGGGFFGGGGGGGFGFFFFF>?FFFFFF>553BBFFFFFB?:6?>?:??>?F
@M03461:520:000000000-LPCRK:1:1101:19916:3080 1:N:0:TTGCAACG+CAGAACTG
CGGATCCCCGATCCGTGGACTTGTCAGCGACTGAGGAAACAGACTAATAAAGAGCTGAGGTGAAATCCGAGAAGAACCTCAGCCTGTGTTCGTGCAGGAAATGCTCACCGTTAAGTCTGATGACGTGAACGGTCGTACCAAGATGTATAAAAACATCGTGGACGGCAACCATCAGATGGAGCCGGGCATGCCAGAATCCTTCAACGTATTGTTGAAAGAGATTCGTTCGCTGGGTATCAACATCGAACTGGAAGACGAGTAATTCTCGCTCAAACAGGTCA
+
GGGGGGGGGGGGGGGGGGGGGGGGGGGGGGGGGGGGGGGGGGGGGGGGGGGGGGGGGGGGGGGGGGGGGGGGGGGGGGGGGGGGGGGGGGGGGGGGGGGGGGGGGGGGGGGGGGGGGGGGGGGGGGGGGGFGGGGGGGGGGGGGGGGGGGGGGGGGGGGGGGGGGGGGGGGGGGGGGGGGGGGGGGGGGGGGGGGGGGGGGGGGGGGGGGGGGGGGGGGGGGGGGGGGGGGGGFFGGGGGGGFGFFFFFFFFFFFFFFFFFFBBFFFF?:?FFBFF?<A>D
@M03461:520:000000000-LPCRK:1:1101:21586:3080 1:N:0:TTGCAACG+CAGAACTG
CGGATCCCCGATCCGTGGACTTGTCAGCGACTGAGGAAACAGACCTACATTTAGCTGAGGTAAGCACAATAGGAACCCTCAGCCTCACGAACTGCAGGAAATGCTCACCGTTAAGTCTGATGACGTGAACGGTCGTACCAAGATGTATAAAAACATCGTGGACGGCAACCATCAGATGGAGCCGGGCATGCCAGAATCCTTCAACGTATTGTTGAAAGAGATTCGTTCGCTGGGTATCAACATCGAACTGGAAGACGAGTAATTCTCGCTCAAACAGGTCA
+
GGGGGGGGGGGGGGGGGGGGGGFGGGGGGGGGGFGGEGGGGGGGGGGGGGGGGGGGGGGGGFAFGGGGGGGGCFGGGGGFCFGGFGAFGDGGGGGFGGGGGGFGGGGGGGGGDFGGGGGGGFGGGGGGGGGGGGCGEFFGGGGGGGGGGGGGGGGGGGGGGGGGEGCGGGGGGGGGGGDFGFGGGCEGGGGGFFG??FGGGGGGGGGGGGGGGGGFFDFGGGGGDGGDDD<EEBFFCCFGGGFGFFFFF>F?F?FF?EFBBFB4<F<?F<F;4AFFB?FFF
@M03461:520:000000000-LPCRK:1:1101:19627:3086 1:N:0:TTGCAACG+CAGAACTG
CGGATCCCCGATCCGTGGACTTGTCAGCGACTGAGGAAACAGACTAAATGGACGCTGAGGTGTACTCTGGAAAGTGCCTCAGCGCTTCCACTTGCAGGAAATGCTCACCGTTAAGTCTGATGACGTGAACGGTCGTACCAAGATGTATAAAAACATCGTGGACGGCAACCATCAGATGGAGCCGGGCATGCCAGAATCCTTCAACGTATTGTTGAAAGAGATTCGTTCGCTGGGTATCAACATCGAACTGGAAGACGAGTAATTCTCGCTCAAACAGGTCA
+
GGGGGEEFGGGGGGGGGGGGGGGGGGGGGGGGGGGGGGGGGGGGGGFGGGGGGEEEGGGDFGGGGGGGGFFGFGCFFFCFF@FDGGGGFFGGGFFEFGE8<EFGEEFGGGFEFFGGGEGCG<?FEGCFGGG7FGDGGGGGGGADDFGGGFGFGGFDGGGCEECGCFEEGCG?FGGGG?>82>EGGCEGGCFEGGGGFFGGGFFGGG7*C6@GF4CFFGGGC:7FGFFGDGGGGEFFCD7CG4<FB??FFFFFF@F:BFFFFFF94B<081:9?<82<1527
@M03461:520:000000000-LPCRK:1:1101:12048:3101 1:N:0:TTGCAACG+CAGAACTG
CGGATCCCCGATCCGTGGACTTGTCAGCGACTGAGGAAACAGACTGTTCATCGGCTGAGGTTGCTGTTTATCTTATCCTCAGCTTACCTGCCTGCAGGAAATGCTCACCGTTAAGTCTGATGACGTGAACGGTCGTACCAAGATGTATAAAAACATCGTGGACGGCAACCATCAGATGGAGCCGGGCATGCCAGAATCCTTCAACGTATTGTTGAAAGAGATTCGTTCGCTGGGTATCAACATCGAACTGGAAGACGAGTAATTCTCGCTCAAACAGGTCA
+
GGGGGGGGGGGGGGGGGGGGGGGGGGGGGGGGGGGGGGGGGGGGGGGGGGGGGGGGGGGGGGGGGGGGGGGGGGGGGGGGGGGGGGGGGGGGGGGGGGGGGGGGGGGGGGGGGGGGGGGGGGGGGGGGGGGGGGGGGGGGGGGGGGGGGGGGGGGGGGGGGGGGGGGGGGGGGGGGGGGGGGGGEGGGGFGGGGGGGGGGGGGGGGGGGGGGGGGGGGGGGGFDGGGGGGGGGFFGGGGGGGFGFFFFFF?FFFFFFFBEBFFFFFFFFFFF?FB?FFBFB
@M03461:520:000000000-LPCRK:1:1101:22009:3109 1:N:0:TTGCAACG+CAGAACTG
CGGATCCCCGATCCGTGGACTTGTCAGCGACTGAGGAAACAGACCAATATCACGCTGAGGAACAATAGAGACTTCCCCTCAGCTCATTTTCTTGCAGGAAATGCTCACTGTTAAGTCTGATGACGTGAACGGTCGTACCAAGATGTATAAAAACATCGTGGACGGCAACCATCAGATGGAGCCGGGCATGCCAGAATCCTTCAACGTATTGTTGAAAGAGATTCGTTCGCTGGGTATCAACATCGAACTGGAAGACGAGTAATTCTCGCTCAAACAGGTCA
+
GGGGGGGGGGGGGGGGGGGGGGGGGGGGGGGGGGGGGGGGGGGGGGGGGGGGGGGGGGGGFGGGGGGGGGGGGGGGGGGGGGGGGGGGGGGGGGGGGGGGGGGGGGGGGGGGGGGGGGGGGGGGGGGGGGGGGGGGGGGGGGGGGGGGGGGGGGGGGGGGGGGGGGGGGGGGGGGGGGGGGGGGGGGGGGGGGGGGGGGGGGGGGGGGFGGGGGGGGGGGGGGGGGGGGGGEGFFGGGGGGGFGFFFFFFFFFFFFFF>>?F2<AFAB?FFF?AF?B?F:?
@M03461:520:000000000-LPCRK:1:1101:20269:3113 1:N:0:TTGCAACG+CAGAACTG
CGGATCCCCGATCCGTGGACTTGTCAGCGACTGAGGAAACAGACTACCCGCGTGCTGAGGTGCGTCAAACATTGATCCTCAGCACGTCACAGTGCAGGAAATGCTCACCGTTAAGTCTGATGACGTGAACGGTCGTACCAAGATGTATAAAAACATCGTGGACGGCAACCATCAGATGGAGCCGGGCATGCCAGAATCCTTCAACGTATTGTTGAAAGAGATTCGTTCGCTGGGTATCAACATCGAACTGGAAGACGAGTAATTCTCGCTCAAACAGGTCA
+
GGGGGGGGGGGGGGGGGGGGGGGGGGGGGGGGGGGGGGGGGGGGGGGGGGGGGGGGGGGGGGGGGGGGGGGGGGGGGGGGGGGGGGGGGGGGGGGGGGGGGGGGGGGGGGFGGGGGGGGGGGGGGGGGGGGGGGGGGGGGGGGGGGGGGGGGGGGGGGGGGGGGGGGGGGGGGGGGGGGFFFGGGGGGGGGGGGGGGGGGGFGGGGGGGGGGGGGGGGGGGGGGGGGGGGDEEFFGGGGGGGFGFFFFFFFFFFFF?FDBBF<9<FFBFFFB<A7(38A?F
@M03461:520:000000000-LPCRK:1:1101:20228:3117 1:N:0:TTGCAACG+CAGAACTG
CGGATCCCCGATCCGTGGACTTGTCAGCGACTGAGGAAACAGACTAGTGCAGAGCTGAGGTGAGTCATGGGTGCAGCCTCAGCGGTACTACGTGCAGGAAATGCTCACCGTTAAGTCTGATGACGTGAACGGTCGTACCAAGATGTATAAAAACATCGTGGACGGCAACCATCAGATGGAGCCGGGCATGCCAGAATCCTTCAACGTATTGTTGAAAGAGATTCGTTCGCTGGGTATCAACATCGAACTGGAAGACGAGTAATTCTCGCTCAAACAGGTCACTT
+
FGDC@FGGGGGDGEGGGGEFFGGGFFGGE7CFEFFFGGFGFGDFGGGGGGEGGGGEGGFFGGGFEFEDGC@F:FGDGFDEGGFGGG@FGGGGGGGGGFDEFGGFFCFFFEA?FFFFEDGGGGGGGGGGGGFEGGG@FFEGFDGGGA,,@=D>>FECEEGGGFGFGGGEFFCFGGFEGG?C>8ECGGGEG6EGFGGFFFFFFCCFGGGC<<:C:FFF+C:D<DGGG*CGC73CE:@GDGGGGGFGE@F47))76?>2<EE@:?D296<6:<B>FDFFB<AFFFF2
@M03461:520:000000000-LPCRK:1:1101:10275:3123 1:N:0:TTGCAACG+CAGAACTG
CGGATCCCCGATCCGTGGACTTGTCAGCGACTGAGGAAACAGACCGCCTCCACGCTGAGGGTTGCATCTTACGAGACCTCAGCAGATTGGTCTGCAGGAAATGCTCACCGTTAAGTCTGATGACGTGAACGGTCGTACCAAGATGTATAAAAACATCGTGGACGGCAACCATCAGATGGAGCCGGGCATGCCAGAATCCTTCAACGTATTGTTGAAAGAGATTCGTTCGCTGGGTATCAACATCGAACTGGAAGACGAGTAATTCTCGCTCAAACAGGTCACTC
+
GGGGGGGGGGGGGGGGGGGGGGGGGGGGGGGGGGGGGGGGGGGGGGGGGGGGGGGGGGGGGGGGGGGGGGGGGGGGGGGGGGGGGGGGGGGGGGGGGGGGGGGGGGGGGGGGGGGGGGGGGGGGGGGGGGGGGGGGGGGGGGGGGGGGGGGGGGGGGGGGGGGGGGGGGGGGGGGGGGGGGGGGGGGGGGGGGCFGGGGGGGGGGGGFGGGGGGGGGGGFGGGGGGGGGGGGGFFGGGGGGGFGDFFFFFFFFFF?FFEBBFFFF=AFB?FFBA?F?FFFF?F)
@M03461:520:000000000-LPCRK:1:1101:19523:3126 1:N:0:TTGCAACG+CAGAACTG
CGGATCCCCGATCCGTGGACTTGTCAGCGACTGAGGAAACAGACTATTCTACAGCTGAGGAATACGAAAGGGATTCCCTCAGCACCATTTGTTGCAGGAAATGCTCACCGTTAAGTCTGATGACGTGAACGGTCGTACCAAGATGTATAAAAACATCGTGGACGGCAACCATCAGATGGAGCCGGGCATGCCAGAATCCTTCAACGTATTGTTGAAAGAGATTCGTTCGCTGGGTATCAACATCGAACTGGAAGACGAGTAATTCTCGCTCAAACAGGTCA
+
GGGGGGGGGGGGGGGGGGGGGGGGGGGGGGGGGGGGGGGGGGGGGGGGGGGGGGGGGGGGGCCFGGGGGGGGGGGGGGGGGGGGGGFGGGGGGFGGGGGGGGGGGGGGGGGGGGGGGGGGGGGGGGGGGGGGGGGGGGGGGGGGGGGGGGGGGGGGGGGGGGGGGGGGGGGGGGGGGGFGGGGGGGGGGGGGGGGGGGGGGGGGGGGCGGGGGGGGGGGGGGGGGGGGGGGGGFFGGGGGGGFGFFFFFFFFFFFFFFFFFFFBFFFFF::97A<:BFA?B
@M03461:520:000000000-LPCRK:1:1101:8249:3135 1:N:0:TTGCAACG+CAGAACTG
CGGATCCCCGATCCGTGGACTTGTCAGCGACTGAGGAAACAGACTGATACTATGCTGAGGGTGACTTTCTACATCACCTCAGCGAAGTGTTATGCAGGAAATGCTCACCGTTAAGTCTGATGACGTGAACGGTCGTACCAAGATGTATAAAAACATCGTGGACGGCAACCATCAGATGGAGCCGGGCATGCCAGAATCCTTCAACGTATTGTTGAAAGAGATTCGTTCGCTGGGTATCAACATCGAACTGGAAGACGAGTAATTCTCGCTCAAACAGGTCA
+
GGGGGGGGGGGGGGGGGGGGGGGGGGGGGGGGGGGGGGGGGGGGGGGFGGGGGGGGGGGGGGGGGGGGGGGGGGGGGGGGGGGGGGGGGGGGGGGGGGGGGGGGGGGGGGGGGGGGGGGGGGGGGGGGGGGGGGGGGGGGGGGGGGGGGGGGGGGGGGGGGGGGGGGGGGGGGGGGGGGGGGGGGGGGGGGGGGGGGGGGGGGGGGGGGGGGGGGFGGGGGGGGGGGGGGDGGFFGGGGGGGFGFFFFFBFFFFFFFFFF??BFAFFFFFF;FFFFF6<?F
@M03461:520:000000000-LPCRK:1:1101:10914:3147 1:N:0:TTGCAACG+CAGAACTG
CGGATCCCCGATCCGTGGACTTGTCAGCGACTGAGGAAACAGACCAGGGAACTGCTGAGGAAGAGAGGCAGCACATCCTCAGCTGGGGTCGATGCAGGAAATGCTCACCGTTAAGTCTGATGACGTGAACGGTCGTACCAAGATGTATAAAAACATCGTGGACGGCAACCATCAGATGGAGCCGGGCATGCCAGAATCCTTCAACGTATTGTTGAAAGAGATTCGTTCGCTGGGTATCAACATCGAACTGGAAGACGAGTAATTCTCGCTCAAACAGGTCA
+
GGGGGGGGGGGGGGGGGGGGGGGGGGGGGGGGGGGGGGGGGGGGGGGGGGGGGGGGGGGGGGGGGGGGGGGGGGGGGGGGGGGGGGGGGGGGGGGGGGGGGGGGGGGGGGGGGGGGGGGGGGGGGGGGGGGGGGGGGGGGGGGGGGGDGGGGGGGGGGGGGGGGGGGGGGGGGGGGGGGGGGGGGGGGGGGGGGGGGGGGGGGGGGGGGGGGGGGGGGGGGGGGGGGGGGGGGEFGGGGGGGFGFFFFFFFFFFFFFFFFFFFDFFF:3:?>?BFFFFFFB
@M03461:520:000000000-LPCRK:1:1101:24513:3148 1:N:0:TTGCAACG+CAGAACTG
CGGATCCCCGATCCGTGGACTTGTCAGCGACTGAGGAAACAGACGAATAGAACGCTGAGGTCAGAAAGGGTCAACGCCTCAGCCCCTCAAGATGCAGGAAATGCTCACCGTTAAGTCTGATGACGTGAACGGTCGTACCAAGATGTATAAAAACATCGTGGACGGCAACCATCAGATGGAGCCGGGCATGCCAGAATCCTTCAACGTATTGTTGAAAGAGATTCGTTCGCTGGGTATCAACATCGAACTGGAAGACGAGTAATTCTCGCTCAAACAGGTCACTT
+
GGGGGGGGGGGGGGGGGGGGGGGGGGGGGGGGGGGGGGGGGGGGGGGGGGGGGGGGGGGGFGGGGGGGGGGGGGGGGGGGGGGGGGGGGGGGGGGGGGGGGGGGGGGGGGGGGGGGGGGGGGGGGGGGGGGGGGGGGGGGGGGGGGGGGGGGGGGGGGGGGGGGGGGGGGGGGGGGGGGGGGGGGGGGGGGGGGGGCGGGGGGGGGGGGGGGGGGGGGGGGGGGGGGGGGGGGFFFDGGGGGFGFFFFFBFFFFFFFFFFFFFFFFB:FBFFFFFFFFFFFFF)
@M03461:520:000000000-LPCRK:1:1101:11972:3154 1:N:0:TTGCAACG+CAGAACTG
CGGATCCCCGATCCGTGGACTTGTCAGCGACTGAGGAAACAGACGTCTTAAGTGCTGAGGTTCCTAATCCAAACACCCTCAGCGTGAGCAGATGCAGGAAATGCTCACCGTTAAGTCTGATGACGTGAACGGTCGTACCAAGATGTATAAAAACATCGTGGACGGCAACCATCAGATGGAGCCGGGCATGCCAGAATCCTTCAACGTATTGTTGAAAGAGATTCGTTCGCTGGGTATCAACATCGAACTGGAAGACGAGTAATTCTCGCTCAAACAGGTCA
+
GGGGGGGGGGGGGGGGGGGGGGGGGGGGGGGGGGGGGGGGGGGGGGGGGGGGGGGGGGGGGGGGGGGGGGGGGGGGGGGGGGGGGGGGGGGGGGGGGGGGGGGGGGGGGGGGGGGGGGGGGGGGGGGGGGGGGGGGGGGGGGGGGGGGGGGGGGGGGGGGGGGGGGGGGGGGGGGGGGFGGGGGGGGGGGGGGGGGGGGGGGGGGGGGGGGGGGGCGCGGGGGGGGGGGGGGGFFFGGGGGGFGFFFFFFFFFFFFFFF>?FFFFFFFB:BB<AF??B<DF
@M03461:520:000000000-LPCRK:1:1101:14037:3180 1:N:0:TTGCAACG+CAGCACTG
CGGATCCCCGATCCGTGGACTTGTCAGCGACTGAGGAAACAGACAATGAGAAGGCTGAGGTGGTTTTTTCTATGCCCCTCAGCTGGAGGGGCTGCAGGAAATGCTCACCGTTAAGTCGGATGACGTGAACGGTCGTACCAAGATGTATAAAAACATCGTGGACGGCAACCATCAGATGGAGCCGGGCATGCCAGAATCCTTCAACGTATTGTTGAAAGAGATTCGTTCGCTGTTTATCAACATCGAACTGGAAGACGAGTACTGCTCGCTCAAACAGGTCACTC
+
@@FECFFCFF:@F@<CC+6CC@FF@FGDGEBC7CEFACFGA@EFGG<,6C,CCEFGCGE@9FG?FE6CFCGCEECFC=F=E<59=44:++@B>FBF,9F=AEAE9B<FEB,8C7F@?3833C,FGB:6=>F78>38,FC=3,3>38FC,7D=3<,>FG:,:*>>*<>B:BCFFGE92C,646=1=8EE62B<<8*:103>CF99C=8F?CFC95C0CGC470:F*2D4>57:/0*+;:*CDGF*))<>73)0<?>?F3>>:*6)-1-(,(422)5:F04>3>>)
@M03461:520:000000000-LPCRK:1:1101:25067:3183 1:N:0:TTGCAACG+CAGAACTG
CGGATCCCCGATCCGTGGACTTGTCAGCGACTGAGGAAACAGACGTGGTTTCCGCTGAGGGCCTTTGGATAGATTGCCTCAGCTGCTTCGCTTGCAGGAAATGCTCACCGTTAAGTCTGATGACGTGAACGGTCGTACCAAGATGTATAAAAACATCGTGGACGGCAACCATCAGATGGAGCCGGGCATGCCAGAATCCTTCAACGTATTGTTGAAAGAGATTCGTTCGCTGGGTATCAACATCGAACTGGAAGACGAGTAATTCTCGCTCAAACAGGTCA
+
GGGGGGGGGGGGGGGGGGGGGGGGGGGGGGGGGGGGGGGGGGGGGGGGGGGGGGGGGGGGGGGGGGGGGGGGGGGGGGGGGGGGGGGGGGGGGGGGGGGGGGGGGGGGGGGGGGGGGGGGGGGGGGGGGGGGGGGGGGGGGGGGGGGGGGGGGGGGGGGGGGGGGGGGFGGGGGGGGGGGGGGGGGGGGGFGGGGGFGGGGGGGGGGGGGGGGGGGGGGGGGGGGGGGGGGGGFFGFFFGGG@GFFFFFBFFFFFFFFFEFFFAAFF?:::BDFFF7:B??
@M03461:520:000000000-LPCRK:1:1101:18167:3184 1:N:0:TTGCAACG+CAGAACTG
CGGATCCCCGATCCGTGGACTTGTCAGCGACTGAGGAAACAGACCAGCCGTTGGCTGAGGATAAGTCGTCTGGTCCCCTCAGCGTGGACCAAGTGCAGGAAATGCTCACCGTTAAGTCTGATGACGTGAACGGTCGTACCAAGATGTATAAAAACATCGTGGACGGCAACCATCAGATGGAGCCGGGCATGCCAGAATCCTTCAACGTATTGTTGAAAGAGATTCGTTCGCTGGGTATCAACATCGAACTGGAAGACGAGTAATTCTCGCTCAAACAGGTCACT
+
GGGGGGGGGGGGGGGGGGGGGGGGGGGGGGGGGGGGGGGGGGGGGGGGGGGGGGGGGGGGGGGGGGGGGGGGGGGGGGGGGGGGGGGGGGGGGGGGGGGGGGGGGGGGGGGGGGGGGGGGGGGGGGGGGGGGGGGGGGGGGGGGGGGGGGGGGGGGGGDGGDGGGGGGGGGGGGGGGGGGGGGGGGGGGGGGGGGGGGGGGGGGGGGFCEFFFGCGGGGGGGGGGGGGGGGGGFFGGGFFGGFGFDFFFFFFFFFFFFF5?FBFFFFABB:?FFADBF?A??F4
@M03461:520:000000000-LPCRK:1:1101:22899:3197 1:N:0:TTGCAACG+CAGAACTG
CGGATCCCCGATCCGTGGACTTGTCAGCGACTGAGGAAACAGACTGGCTCAGGGCTGAGGTACCTATCGAATTGTACCTCAGCTTGATCATGTGCAGGAAATGCTCACCGTTAAGTCTGATGACGTGAACGGTCGTACCAAGATGTATAAAAACATCGTGGACGGCAACCATCAGATGGAGCCGGGCATGCCAGAATCCTTCAACGTATTGTTGAAAGAGATTCGTTCGCTGGGTATCAACATCGAACTGGAAGACGAGTAATTCTCGCTCAAACAGGTCA
+
GGGGGGGGGGGGGGGGGGGGGGGGGGGGGGGGGGGGGGGGGGGGGEFGFGGGGGGGGGGGGGGGGGGGGGGGGGGGGGGGGGGGGGGGGGGGGGGGGGGGGGGGGGGGGGGGGGGGGGGGGGGGGGGGGGGGGGGGGGGGGGGGGGGGGGGGGGGGGGGGGGGGGGGGGGGGGGGGGGGGGGGGGGD=CFGGGFGGGGGGGGGGGGFFGGGGGGGGGGGGGGGGGGGD<7DGGFFGGGGGGGFF@FFFFBFFFFFFFB)7?BFBAF48:??>7>D:?FFFF
@M03461:520:000000000-LPCRK:1:1101:7665:3198 1:N:0:TTGCAACG+CAGAACTG
CGGATCCCCGATCCGTGGACTTGTCAGCGACTGAGGAAACAGACGACTTAGAAGCTAGGTGTTTACAAAATCTTACCTCAGCGGGATTACATGCAGGAAATGCTCACCGTTAAGTCTGATGACGTGAACGGTCGTACCAAGATGTATAAAAACATCGTGGACGGCAACCATCAGATGGAGCCGGGCATGCCAGAATCCTTCAACGTATTGTTGAAAGAGATTCGTTCGCTGGGTATCAACATCGAACTGGAAGACGAGTAATTCTCGCTCAAACAGGTCACTGC
+
GGGGGGGGGGGGGGGGGGGGGGGGGFGGGGGGGGGGDGGGGGGGGGGGGGGGGGGGGGGGGGGGGGGFGGFGGGGGGGGGGGGGGGGGGGGGGGGGGGGGGFGDFFFDFGGGGGGFGFFGFFGG::FFGGDFEFFGGGGGGG<<=FCGGGGGGF:DFGGCBFEGBFGGGGGGGGGGGGFFEEEGEGCEFG??CFGFGFGGFFGGGFGGCFFC6DDFGG*9DGF3FFGGGC<GGF??CFGGFGFDFFFFFFFFF4?:277>>FAFB4<FBFFFFB6<:>>B794)
@M03461:520:000000000-LPCRK:1:1101:11591:3214 1:N:0:TTGCAACG+CAGAACTG
CGGATCCCCGATCCGTGGACTTGTCAGCGACTGAGGAAACAGACAGATATCGCGCTGAGGACCTCCCTCGACCCACCCTCAGCGTCATGACGTGCAGGAAATGCTCACCGTTAAGTCTGATGACGTGAACGGTCGTACCAAGATGTATAAAAACATCGTGGACGGCAACCATCAGATGGAGCCGGGCATGCCAGAATCCTTCAACGTATTGTTGAAAGAGATTCGTTCGCTGGGTATCAACATCGAACTGGAAGACGAGTAATTCTCGCTCAAACAGGTCA
+
GGGGGGGGGGGGGGGGGGGGGGGGGGGGGGGGGGGGGGGGGGGGGGGGGGGGGGGGGGGGGDFGGGGGGGGGGGGGGGGGGGGGGGGGGGGGGGGGGGGGGGGGGGGGGGGGDGGGGGGGGGGGGGGGGGGGGGGGGGGGGGGGGGGGGGGGGGGFFGGGGGGGEGGGGGGCGFFFGFGCCFEGGGEGGFFGFGGGGGGGGGGCGGGGGGGGGFC?9CCDGGGGDGGC9DD75@FGGGGDCC?FB@FFFFFFF?>?1:DBBFFBBFF0:0:BBBB<F:A72
@M03461:520:000000000-LPCRK:1:1101:6451:3226 1:N:0:TTGCAACG+CAGAACTG
CGGATCCCCGATCCGTGGACTTGTCAGCGACTGAGGAAACAGACGCCATTCTAGCTGAGGTTGAATTACAACTTAGCCTCAGCGATTAGACATGCAGGAAATGCTCACCGTTAAGTCTGATGACGTGAACGGTCGTACCAAGATGTATAAAAACATCGTGGACGGCAACCATCAGATGGAGCCGGGCATGCCAGAATCCTTCAACGTATTGTTGAAAGAGATTCGTTCGCTGGGTATCAACATCGAACTGGAAGACGAGTAATTCTCGCTCAAACAGGTCACTT
+
GGGGGGGGGGGGGGGGGGGGGGGGGGGGGGGGGGGGGGGGGGGGGGGGGGGGGGGGGGGGGGGGGGGGGGFGGGGGGGGGGGGGGGGGGGGGGGGGGGGGGGGGGGGGGGGGGGGGGGGGGGGGGGGGGGGGGGGGGGGGGGGGGGGGGGGGGGGGGGGGGGGGGGGGGGGGGGGGGGGGGGGGGGGGGGGGGGCFGGGGGGGGGGGGGGGFFGGGGGFGGGGGGGGGGGGGGFFGGGGGGGFGEFFFFFFFFFFFFFFFFFFFFFFFFFBFBADB:?AFFFF)
@M03461:520:000000000-LPCRK:1:1101:12171:3240 1:N:0:TTGCAACG+CAGAACTG
CGGATCCCCGATCCGTGGACTTGTCAGCGACTGAGGAAACAGACATGCCTGAGGCTGAGGTCTTATGTATGACGCACCTCAGCCTTTCTTTTTGCAGGAAATGCTCACCGTTAAGTCTGATGACGTGAACGGTCGTACCAAGATGTATAAAAACATCGTGGACGGCAACCATCAGATGGAGCCGGGCATGCCAGAATCCTTCAACGTATTGTTGAAAGAGATTCGTTCGCTGGGTATCAACATCGAACTGGAAGACGAGTAATTCTCGCTCAAACAGGTCA
+
GGGGGGGGGGGGGGGGGGGGGGGGGGGGGGGGGGGGGGGGGGGGGGGGGGGGGGGGGGGGGGGGGGGGGGGGGGGGGGGGGGGGGGGGGGGGGGGGGGGGGGGGGGGGGGGGGGGGGGGGGGGGGGGGGGGGGGGGGGGGGGGGGGGGGGGGGGGGGGGGGGGGGGGGGGGGGGGGGGGGGGGGGGGGGGGGGGGGGGGGGGGGGGGGGGGGGGGGGGGGGGGGGGGGGGGGGFFGGGGGGGFG@FFFFFFFFFFFFFFFFFFFFFFFFF?>?DFF?FFFB
@M03461:520:000000000-LPCRK:1:1101:23236:3241 1:N:0:TTGCAACG+CAGAACTG
CGGATCCCCGATCCGTGGACTTGTCAGCGACTGAGGAAACAGACCCATTTTGCGCTGAGGGAGCTATCCAATCATACCTCAGCTATCAGAGTTGCAGGAAATGCTCACCGTTAAGTCTGATGACGTGAACGGTCGTACCAAGATGTATAAAAACATCGTGGACGGCAACCATCAGATGGAGCCGGGCATGCCAGAATCCTCCAACGTATTGTTGAAAGAGATTCGTTCGCTGGGTATCAACATCGAACTGGAAGACGAGTAATTCTCGCTCAAACAGGTCA
+
GGGGGGGGGGGGGGGGGGGGGGGGGGGGGGGGGGGGGGGGGGGGGGGGGGGGGGGGGGGGGGGGGGGGGGGGGGGGGGGGGGGGGGGGGGGGGGGGGGGGGGGGGGGGGGGGGGGGGGGGGGGGGGGGGGGGGGGGGGGGGGGGGFFGGGGGGGGGGGGGGGGGGGGGGGGGGGGGGGGGGGGGGGGGGGGGGGFGGGGGGGGGGGGGGGGGGGGGGGFGGGGGGFGGDGGEGFFGGGGGGGFGFFFFFFFFFF>?FFFFFB<AFFF61?FFFFFFFFB?>
@M03461:520:000000000-LPCRK:1:1101:10729:3247 1:N:0:TTGCAACG+CAGAACTG
CGGATCCCCGATCCGTGGACTTGTCAGCGACTGAGGAAACAGACGTCGCGAGGGCTGAGGGTTCAATCCCTAATCTCCTCAGCTTAATGGATTGCAGGAAATGCTCACCGTTAAGTCTGATGACGTGAACGGTCGTACCAAGATGTATAAAAACATCGTGGACGGCAACCATCAGATGGAGCCGGGCATGCCAGAATCCTTCAACGTATTGTTGAAAGAGATTCGTTCGCTGGGTATCAACATCGAACTGGAAGACGAGTAATTCTCGCTCAAACAGGTCA
+
GGGGGGGGGGGGGGGGGGGGGGGGGGGGGGGGGFGGGGGGGGGGGGGGGGFGGGGGGGGGGGGGGGGGGGGGGGGGGGGGGGGGGGGGGGGGGGGGGGGGGGGGGGGGGGGGGGGGGGGGGGGGGGGGGGGGGGGGGGGGGGGGGGGGGGGGGGGGGGGGGGGGGGGGGGGGGGG?FGGGGGGGGGGGGCGGGGGGGGGGGGGGGGFGGGGGGGGGGGGFGGGGGGGGGGDGGFFGGGGGFGFGFFFFF<FFFFF??5)>?FDFFFFF:009?FFF:?F0:
@M03461:520:000000000-LPCRK:1:1101:23512:3254 1:N:0:TTGCAACG+CAGAACTG
CGGATCCCCGATCCGTGGACTTGTCAGCGACTGAGGAAACAGACTATAGATAAGCTGAGGGTTGTTTTCTACTCTACCTCAGCCCGTGGTTCTGCAGGAAATGCTCACCGTTAAGTCTGATGACGTGAACGGTCGTACCAAGATGTATAAAAACATCGTGGACGGCAACCATCAGATGTAGCCGGGCATGCCAGAATCCTTCAACGTATTGTTGAAAGTGATTCGTTCGCTGGGTATCAACATCGAACTGGAAGACGAGTAATTCTCGCTCAAACAGGTCA
+
GGGGDGFDGGCGGGGGGDGGGGGFGGGGGDGGEFGEGGGGGGGGEFFEGGGGFFFGFFGGECFEFCF=AFCFGGGGGGGFCFFGGGGGGGGGGFFGGGFFGGGGGGGGGD=C:FEGGGGFFFFFDCECFGABFGGGGGGGGGGGCGFFGFGGFG7,3@F3@+DF7FE7:DGFC@CFFC,>,DFGEDEGGF8CGG6,;9E?CCE99>>==F?CEFD=9D+;CFC+>C5;*/9CE3@FFCCCF4@4747>@2676).3:5)>19)-<4A6:14;FFF?,..33
@M03461:520:000000000-LPCRK:1:1101:16939:3267 1:N:0:TTGCAACG+CAGAACTG
CGGATCCCCGATCCGTGGACTTGTCAGCGACTGAGGAAACAGACGCTAGGGATGCTGAGGAGTAACATGGATGCTCCCTCAGCATTTCCTTGTGCAGGAAATGCTCACCGTTAAGTCTGATGACGTGAACGGTCGTACCAAGATGTATAAAAACATCGTGGACGGCAACCATCAGATGGAGCCGGGCATGCCAGAATCCTTCAACGTATTGTTGAAAGAGATTCGTTCGCTGGGTATCAACATCGAACTGGAAGACGAGTAATTCTCGCTCAAACAGGTCACTC
+
GGGGGGGGGGGGGGGGGGFGGGGGGGGGGGGGGFGGGGGGGGGGGGGGGGGGGGGGGGGGGGGGGGGGGGGGGGGGGGGGGGGGGGGGGGGGGGGGGGGGGGGGGGGGGGGGGGGGGGGGGGGGGEGGGGGGGGGGGGGGGGCFGGGGGGGGGGGGGGGGGGGGGGGGGGGGGGGFGGGGGGGGGCGGGGGGGGGGGGGGGGGGGGGGGFGEFGFGFGGGGFCFDGFGGGDEGEFGGGCFGG?F:@4>FFFFFFF?FFEFFFFFFFA1614>?AF:43<>42))
@M03461:520:000000000-LPCRK:1:1101:21133:3302 1:N:0:TTGCAACG+CAGAACTG
CGGATCCCCGATCCGTGGACTTGTCAGCGACTGAGGAAACAGACCCGTGTTCAGCTGAGGCATGCGTAGATCTGGACCTCAGCAAAACTAGATGCAGGAAATGCTCACCGTTAAGTCTGATGACGTGAACGGTCGTACCAAGATGTATAAAAACATCGTGGACGGCAACCATCAGATGGAGCCGGGCATGCCAGAATCCTTCAACGTATTGTTGAAAGAGATTCGTTCGCTGGGTATCAACATCGAACTGGAAGACGAGTAATTCTCGCTCAAACAGGTCA
+
GGGGGGGGGGGGGGGGGGGGGGGGGGGGGGGGGGGGGGGGGGGGGGGGGGGGGGGGGGGGGEFGGGGGGGGGGGGGGGGGGGGGGGGGGGGGGGGGGGGGGGGGGGGGGGGGGGGGGGGGGGGGGGGGGGGGGGGGGGGGGGGGGGGGGGGGGGGGGGGGGGGGGGGGGGGGGGGGGGGGGGGGGGGGGFGGGGGGGGGGGGFGGGGGGGGGGGGGGGGGGFGFGGGGGGGEGFFGGGGFGFFGBFFFFFFFFFFFFFFFFB<ABBAFFBB1?2??FFFFF
@M03461:520:000000000-LPCRK:1:1101:16026:3330 1:N:0:TTGCAACG+CAGAACTG
CGGATCCCCGATCCGTGGACTTGTCAGCGACTGAGGAAACAGACTTTTTCGGAGCTGAGGAACGGAACTTCGTCAACCTCAGCGCAGACCAGTGCAGGAAATGCTCACCGTTAAGTCTGATGACGTGAACGGTCGTACCAAGATGTATAAAAACATCGTGGACGGCAACCATCAGATGGAGCCGGGCATGCCAGAATCCTTCAACGTATTGTTGAAAGAGATTCGTTCGCTGGGTATCAACATCGAACTGGAAGACGAGTAATTCTCGCTCAAACAGGTCA
+
GGGGGGGGGGGGGGGGGGGGGGGGGGGGGGGGGGGGGGGGGGGGGGGGGGGGGGGGGGGGCFGGGGGGGGGEGGGGGGGGGGGGGGGGGGGGGGGGGGGGGGGGGGGGGGGGGGGGGGGGGGGGGGGGGGGGGGGGGGGGGGGGGGGGGGGGGGGGGGGGGGGEGGGGGGGGGGGGGGGFFGGEEGGGGFGGGGFGGGGGGGGGGGGGGGGFGCFGGGGGGGGGGGGFDGGGGD?GFGGGGGFGFFFFFF@FFFFFFFFDBFFFBFBBFFFFFBBFFFFFF
@M03461:520:000000000-LPCRK:1:1101:24478:3332 1:N:0:TTGCAACG+CAGAACTG
CGGATCCCCGATCCGTGGACTTGTCAGCGACTGAGGAAACAGACTTAGTCCGGGCTGAGGATAGAATATGAGGGTACCTCAGCGGTCTGTTTTGCAGGAAATGCTCACCGTTAAGTCTGATGACGTGAACGGTCGTACCAAGATGTATAAAAACATCGTGGACGGCAACCATCAGATGGAGCCGGGCATGCCAGAATCCTTCAACGTATTGTTGAAAGAGATTCGTTCGCTGGGTATCAACATCGAACTGGAAGACGAGTAATTCTCGCTCAAACAGGTCA
+
GGGGGGGGGGGGGGGGGGGGGGGGGGGGGGGGGGGGGGGGGGGGGGGGGGGGGGGGGGGGGGGGGGGGGGGGGGGGGGGGGGGGGGGGGGGGGGGGGGGGGGGGGGGGGGGGGGGGGGGGGGGGGGGGGGGGGGGGGGGGGGGGGGGGGGGGGGGGGGGGGGGGGGGGGGGGGGGGGGGGGGGGGGGGGGGGGGGGGGGGGGGGGGFGGGGGGGFFFGGGGGGGGGGGGGGGGFFGGGGGGGFFFFFFFFFFFFFFFFFFBFF<AFFFBBFFFFFBFFFFF
@M03461:520:000000000-LPCRK:1:1101:25386:3346 1:N:0:TTGCAACG+CAGAACTG
CGGATCCCCGATCCGTGGACTTGTCAGCGACTGAGGAAACAGACGCCCACGGGGCTGAGGCAAATGACTTAGCATCCCTCAGCCTCATGCCCTGCAGGAAATGCTCACCGTTAAGTCTGATGACGTGAACGGTCGTACCAAGATGTATAAAAACATCGTGGACGGCAACCATCAGATGGAGCCGGGCATGCCAGAATCCTTCAACGTATTGTTGAAAGAGATTCGTTCGCTGGGTATCAACATCGAACTGGAAGACGAGTAATTCTCGCTCAAACAGGTCA
+
GGGGGGGGGGGGGGGGGGGGGGGGGGGGGGGGGGGGGGGGGGGGGGGGGGGEGGEGGGGGGGGGGGGGGGGCGGGGGGGGGFGGGGGGGGGGGGGGGGGGGGGGGGGGGGGGGGGGGGGGGGGGGGGGGGGGGGGGGGGGGGGGGGGGGGGGGGGGGCGGFGGGGGGGGGGFGGGGGCFGGGGGGGGGGGGGGFGGGGGGGGGGGGGGGGFFFFF?FGGGFGGGGGGGGGGGGBFG4CCFFGFF5F?FFF4)94412B:7:@A49F>?FFFFFAFF:6<))
@M03461:520:000000000-LPCRK:1:1101:20603:3361 1:N:0:TTGCAACG+CAGAACTG
CGGATCCCCGATCCGTGGACTTGTCAGCGACTGAGGAAACAGACGGGACTGGTGCTGAGGACGTCTTGGGTAGACACCTCAGCTGCTTCATATGCAGGAAATGCTCACCGTTAAGTCTGATGACGTGAACGGTCGTACCAAGATGTATAAAAACATCGTGGACGGCAACCATCAGATGGAGCCGGGCATGCCAGAATCCTTCAACGTATTGTTGAAAGAGATTCGTTCGCTGGTATCAACATCGAACTGGAAGACGAGTAATTCTCGCTCAAACAGGTCACTGC
+
GGGGGGGGGGGGGGGGGGGGGGGGGGGGGGGGGGGGGGGGGGGGGGGGGGGGGGGGGGGGGGGFGGGGGGGGGGGGGGGGGGGGGGGGGGGGGGGGGGGGGGGGGGGGGGGGGGGGGGGGGGGGGGGGGGGGGGGGGGGGGGGGGGGGGGGGGGGGGGGGGGGGGGGGGGGGGGGGGGGGGGGGGGGGGGGGGGGFFGGGGGGGGGGGGGGGGGFGGGGGGGGGGGGGGGGGGFFGGGF5FGFGFFFFFFFFFFF?;F5@>@<BAFFFFFFFFFFFFA>BFB>3
@M03461:520:000000000-LPCRK:1:1101:15339:3373 1:N:0:TTGCAACG+CAGAACTG
CGGATCCCCGATCCGTGGACTTGTCAGCGACTGAGGAAACAGACCAAATGTAGGCTGAGGTCTGAGTAAGGCATGGCCTCAGCTCATCGATTTGCAGGAAATGCTCACCGTTAAGTCTGATGACGTGAACGGTCGTACCAAGATGTATAAAAACATCGTGGACGGCAACCATCAGATGGAGCCGGGCATGCCAGAATCCTTCAACGTATTGTTGAAAGAGATTCGTTCGCTGGGTATCAACATCGAACTGGAAGACGAGTAATTCTCGCTCAAACAGGTCA
+
GGGGGGGGGGGGGGGGGGGGGGGGGGGGGGGGGGGGGGGGGGGGGGGGGGGGGGGGGGGGGGGGGGGGGGGGGGGGGGGGGGGGGGGGGGGGGGGGGGGGGGGGGGGGGGGGGGGGGGGGGGGGGGGGGGGGGGGGGGGGGGGGGGGGGGGGGGGGGGGGGGGGGGGGGGGGGGGGGGGGGGGGGGGGGGGGGGGGGGGGGGGGGGGGGGGGGGGGGGGGFGGGGGGGGGGGGDFGGGGGGFFGEFFFFFFFFFFBFFFFFFFFFFFFFF?>BFFFBFF?7
@M03461:520:000000000-LPCRK:1:1101:14144:3375 1:N:0:TTGCAACG+CAGAACTG
CGGATCCCCGATCCGTGGACTTGTCAGCGACTGAGGAAACAGACGACGACTTCGCTGAGGAACTCTTGACCTACTACCTCAGCAAACTAGTTTGCAGGAAATGCTCACCGTTAAGTCTGATGACGTGAACGGTCGTACCAAGATGTATAAAAACATCGTGGACGGCAACCATCAGATGGAGCCGGGCATGCCAGAATCCTTCAACGTATTGTTGAAAGAGATTCGTTCGCTGGGTATCAACATCGAACTGGAAGACGAGTAATTCTCGCTCAAACAGGTCACTT
+
GGGGGGGGGGGGGGGGGGGGGGGGGGGGGGGGGGGGGGGGGGGGGGGGGGGGGGGGGGGGGGGGGGGGGGGGGGGGGGGGGGGGGGGGGGGGGGGGGGGGGGGGGGGGGGGGGGGGGGGGGGGGGGGGGGFGGGGGGGGGGGFGGGGGGGGGGGGGGGGGGGGEEGGGGGGGGGGGGGGGGGGGGGGGGGGGGFGGFGGGGGGGGGGGGGGGGGGGGGGGGGGGDGGGGGGGGFFGGGGGGGFGFFFFFFFF@45:BBEFBFFFFFFFFB?>FDFBFFF7:BF)
@M03461:520:000000000-LPCRK:1:1101:8208:3375 1:N:0:TTGCAACG+CAGAACTG
CGGATCCCCGATCCGTGGACTTGTCAGCGACTGAGGAAACAGACTGTCCTTGAGCTGAGGTTCCGTAGGTAGTATCCCTCAGCAAATTATCCTGCAGGAAATGCTCACCGTTAAGTCTGATGACGTGAACGGTCGTACCAAGATGTATAAAAACATCGTGGACGGCAACCATCAGATGGAGCCGGGCATGCCAGAATCCTTCAACGTATTGTTGAAAGAGATTCGTTCGCTGGGTATCAACATCGAACTGGAAGACGAGTAATTCTCGCTCAAACAGGTCACTT
+
GGGGGGGGGGGGGGGGGGGGGGGGGGGGGGGGGGGGGGGGGGGGGGGGGGGGGGGGGGGGGGGGGGGGGGGGGGGGGGGGGGGGGGGGGGGGGGGGGGGGGGGGGGGGGGGGGGGGGGGGGGGGGGGGGGGGGGGGGGGGGGGGGGGGGGGGGGGGGGGGGGGEGGGGGGGGGGGGGGGGGGGGGGGDGGGGGGGGGGGGGGGGGGGGGGDFGGGFGGGGGGGGGGGGGGGGGFFFGGGGFFFG>FFFFFFFFFF??FBE3@4A<BBFFF?;?FF0:BD??FF)
@M03461:520:000000000-LPCRK:1:1101:6171:3378 1:N:0:TTGCAACG+CAGAACTG
CGGATCCCCGATCCGTGGACTTGTCAGCGACTGAGGAAACAGACGGCCAATGGGCTGAGGGTCGGCGTAAAGCCCACCTCAGCCGCCGCGGATGCAGGAAATGCTCACCGTTAAGTCTGATGACGTGAACGGTCGTACCAAGATGTATAAAAACATCGTGGACGGCAACCATCAGATGGAGCCGGGCATGCCAGAATCCTTCAACGTATTGTTGAAAGAGATTCGTTCGCTGGGTATCAACATCGAACTGGAAGACGAGTAATTCTCGCTCAAACAGGTCACTT
+
GGGGGGGGGGGGGGGGGGGGGGGGGFGGGGGGGGGGGGGGGGFGGGGGGGGEGGGGGGGGGGGGGGGGGGGGGGGFGGGGGGGGGGGGGGGGGGGGGGGGGGGGGGGGGGGGFGGGGGGGGGGGGGGGGGGGGGGGGGGGGGGGGGGGGGGGGGGGGGGGGGGGGGGGGGDFGGGGGGGGGGGGGGGGGGGGGGGGGGGGGGFEGGFGGGGGGCGGGFGGGGGGGGGGGGGGDDFGGGGGG*5CD)7>FBFFFF)32:BB??AFAFF<:<?0<251((.48?F)
@M03461:520:000000000-LPCRK:1:1101:11410:3386 1:N:0:TTGCAACG+CAGAACTG
CGGATCCCCGATCCGTGGACTTGTCAGCGACTGAGGAAACAGACGCGAGACAGGCTGAGGTCAGAACACCTATCCACCTCAGCCACTAATCGTGCAGGAAATGCTCACCGTTAAGTCTGATGACGTGAACGGTCGTACCAAGATGTATAAAAACATCGTGGACGGCAACCATCAGATGGAGCCGGGCATGCCAGAATCCTTCAACGTATTGTTGAAAGAGATTCGTCCGCTGGGTATCAACATCGAACTGGAAGACGAGTAATTCTCGCTCAAACAGGTCA
+
GGGGGGGGGGGGGGGGGGGGGGGGGGGGGGGGGGGGGGGGGGGGGGGGGGGGGGGGGGGGGGGGGGGGGGGGGGGGGGGGGGGGGGGGGGGGGGGGGGGGGGGGGGGGGGGGGGGGGGGGGGGGGGGGGGGGGGGGGGGGGGGGGGGGGGGGGGGGGGGGGGGGGGGGGGGGGGGGGGGGGGGGGGGGGGGGGGGGGGGGGGGGGGGGGGGGGGGGGGGGGGGGGGGGGGGGGFFGGGGGGFFGFFFFFFFFFFFFBF55?FFABFFFFFFFFDFFBFFFF
@M03461:520:000000000-LPCRK:1:1101:16261:3402 1:N:0:TTGCAACG+CAGAACTG
CGGATCCCCGATCCGTGGACTTGTCAGCGACTGAGGAAACAGACTAGAGGCTCGCTGAGGAGTTACAGGTGTAAGTCCTCAGCACTGTCTTTTGCAGGAAATGCTCACCGTTAAGTCTGATGACGTGAACGGTCGTACCAAGATGTATAAAAACATCGTGGACGGCAACCATCAGATGGAGCCGGGCATGCCAGAATCCTTCAACGTATTGTTGAAAGAGATTCGTTCGCTGGGTATCAACATCGAACTGGAAGACGAGTAATTCTCGCTCAAACAGGTCTCTT
+
GGGGGGGGGGGGGGGGGGGGGGGGGGGGGGGGGGGGGGGGGGGGGGGGGGGGGGGGGGGGFGGGGGGGGGGGGGGGGGGGGGGGGGGGGGGG9FGGGGGGGGGGGGGGGGGGGGGGGGGGGGGGGGGGGGGGGGEGGGGGGGGGGGGFGGGGGGGGGGGFGGGGGGGGGGGGGGGGGGGGGGGGGGGGGGGGGGGGGGGGGGGGGGGGGGGGG5FGGGGGGGG77CFFGGGGGFFGGGGGGGFGFFFFFFFFFFFFFFFFFFFFFFFFFFF>>DFBB:47A>>)
@M03461:520:000000000-LPCRK:1:1101:22405:3411 1:N:0:TTGCAACG+CAGAACTG
CGGATCCCCGATCCGTGGACTTGTCAGCGACTGAGGAAACAGACAACTGGTAGGCTGAGGGAAGGTGGAAGAATCACCTCAGCACTGAAACTTGCAGGAAATGCTCACCGTTAAGTCTGATGACGTGAACGGTCGTACCAAGATGTATAAAAACATCGTGGACGGCAACCATCAGATGGAGCCGGGCATGCCAGAATCCTTCAACGTATTGTTGAAAGAGATTCGTTCGCTGGGTATCAACATCGAACTGGAAGACGAGTAATTCTCGCTCAAACAGGTCA
+
GGGGGGGGGGGGGGGGGGGGGGGGGGGGGGGGGGGGGGGGGGGGGGGGGGGGGGGFGGGGGGGGGGGGGGGGGGGGGGFGGGGGGGGGGGGGGGGGGGGGGGGGGGGGGGGGGGGGGDGGGGGGGGGGGGGGGGGGGGGGGGGGGGGGGGGGGGGGGGGGGGGGGGGGGGGGGGGGGGGGGGGGGGGGGGGGGGGGGGGGGGGGGE9CCGFFGGGFFGFGGGGGDFGGGGGGGFFGCGGGGGFGFF<FFFFFF?>?BFBBBF2<A=BF0:?6>FF??08))
@M03461:520:000000000-LPCRK:1:1101:9819:3432 1:N:0:TTGCAACG+CAGAACTG
CGGATCCCCGATCCGTGGACTTGTCAGCGACTGAGGAAACAGACCATTAGGATGCTGAGGACGCTGATCAGAGGGTCCTCAGCTTCTCTAGATGCAGGAAATGCTCACCGTTAAGTCTGATGACGTGAACGGTCGTACCAAGATGTATAAAAACATCGTGGACGGCAACCATCAGATGGAGCCGGGCATGCCAGAATCCTTCAACGTATTGTTGAAAGAGATTCGTTCGCTGGGTATCAACATCGAACTGGAAGACGAGTAATTCTCGCTCAAACAGGTCA
+
GGGGGGGGGGGGGGGGGGDGGGGGGGGGGGGGGGGGGGGGGGGGGGGGGGGGGGGGGGGFGGGGGGGGGGGGGGGGGGGGGGGGGGGGGGGGGGGGGGGGGGFGGGGGGGGGGGGGGGGGGGGGGGGGGGGGGGGGGGGGGGGGGGGGGGGGGGGGGGGGDDGGGGGGGGGGGGGFFGFDGGEGGGGGGGGGGGGGGGGGGGFGFGFGGFGGGGGGGGGGGGGGGGGGGGGGGDFGGGFGGGFGDFFFFBF?FFFFFFFF7BAAFFFF??6127?:<FDFF
@M03461:520:000000000-LPCRK:1:1101:9537:3439 1:N:0:TTGCAACG+CAGAACTG
CGGATCCCCGATCCGTGGACTTGTCAGCGACTGAGGAAACAGACAGGAAGACAGCTGAGGTACGCTAGTAAGTGTTCCTCAGCCCAATTGAGTGCAGGAAATGCTCACCGTTAAGTCTGATGACGTGAACGGTCGTACCAAGATGTATAAAAACATCGTGGACGGCAACCATCAGATGGAGCCGGGCATGCCAGAATCCTTCAACGTATTGTTGAAAGAGATTCGTTCGCTGGGTATCAACATCGAACTGGAAGACGAGTAATTCTCGCTCAAACAGGTCACTT
+
GGGGGGGGGGGGGGGGGGGGGGGGGGGGGGGGGFGGGGGGGGGGGGGGGGGGGGGGGGGGGGGGGGGGGGGGGGGGGGGGGGGGGGGGGGGGGGGGGGGGGGGGGGGGGGGGGGGGGGGGGFGGGGGGGGGGGGGGGGGGGGGGGGGGGGGGGGGGGGGGGGGGGGGGGGGGGGGGGGGGGGGGGGGGGGGGGGGGGGGGGGGGGGGGGGGGGGGGGGGGGGGGGGGGGGGGGFFGGGGGGGFGFFFFFFFFFFFFB@EFBFFABFFFF?:BFA2:?0>?>FB)
@M03461:520:000000000-LPCRK:1:1101:12666:3459 1:N:0:TTGCAACG+CAGAACTG
CGGATCCCCGATCCGTGGACTTGTCAGCGACTGAGGAAACAGACCGATGTTCAGCTGAGGACATGGGAAAGTGAAACCTCAGCAAGGAGGACTGCAGGAAATGCTCACCGTTAAGTCTGATGACGTGAACGGTCGTACCAAGATGTATAAAAACATCGTGGACGGCAACCATCAGATGGAGCCGGGCATGCCAGAATCCTTCAACGTATTGTTGAAAGAGATTCGTTCGCTGGGTATCAACATCGAACTGGAAGACGAGTAATTCTCGCTCAAACAGGTCA
+
GGGGGGGGGGGGGGGGGGGGGGGGGGGGGGGGGGGGGGGGGGGGGGGGGGGGGGGGGGGGGGGGGGGGGGGGGGGGGGGGGGGGGGGGGGGGGGGGGGGGGGGGGGGGGGGGGGGGGGGGGGGGGGGGGGGGGGGGGGGGGGGGGGGGGGGGGGGGGGGGDGGGGGGGGGGGGGGGGGGGGGGGGGGGGGGGGGGGGGGGGGGGGGGGGGGGGGGGFGGGGGGGGGGGGGGGGFFGFFGGGGFGFFFFFFFFFFFFFFFFFFFFFFFFFFFBFF?FFFF02
@M03461:520:000000000-LPCRK:1:1101:21020:3467 1:N:0:TTGCAACG+CAGAACTG
CGGATCCCCGATCCGTGGACTTGTCAGCGACGAGGAAACAGACAAGTATAGTGCTGAGGAGTAAACCGCTTATATCCTCAGCTCGCTAACCTGCAGGAAATGCTCACCGTTAAGTCTGATGACGTGAACGGTCGTACCAAGATGTATAAAAACATCGTGGACGGCAACCATCAGATGGAGCCGGGCATGCCAGAATCCTTCAACGTATTGTTGAAAGAGATTCGTTCGCTGGGTATCAACATCGAACTGGAAGACGAGTAATTCTCGCTCAAACAGGTCACTGC
+
GGGGGGGGGGGGGGGGGGGGGGGGGGGGGGGGGGGGGGGGGGGGGGGGGGGGFGGGGGGGGFGGGGGGGGGGGGGGGGGGGGGGGGGGGGGGGGGGGGGGGGGGGGGGGGGGGGGGGGGGGGGGGGGGGGGGGGGGGGGGGGGGGGGGGGGGGGGGGGGGGGGGGGGGGGGGGGGGGGGGGGGGGGGGGGGGGGGGGGGGGGGGGGGGFGGGGGGGGGGGGGGGGGGGGGGGGFFCFGGGGGFGFFFFF>FFFFFBFFFFFFFAAFFB:B;4>?FF?BBFFFF>
@M03461:520:000000000-LPCRK:1:1101:20312:3501 1:N:0:TTGCAACG+CAGAACTG
CGGATCCCCGATCCGTGGACTTGTCAGCGACTGAGGAAACAGACTCCGCCTCAGCTGAGGTGATTCGCCATAACTCCCTCAGCAGAAGATGATGCAGGAAATGCTCACCGTTAAGTCTGATGACGTGAACGGTCGTACCAAGATGTATAAAAACATCGTGGACGGCAACCATCAGATGGAGCCGGGCATGCCAGAATCCTTCAACGTATTGTTGAAAGAGATTCGTTCGCTGGGTATCAACATCGAACTGGAAGACGAGTAATTCTCGCTCAAACAGGTCA
+
GGGGGGGGGGGGGGGGGGGGGGGGGGGGGGGGGGGGGGGGGGGGGGGGGGGGGGGGGGGGGGGGGGGGGGGGGGGGGGGGGGGGGGGGGGGGGGGGGGGGGGGGGGGGGGGGGGGGGGGGGGGGGGGGGGGGGGGGGGGGGGGGGGGGGGGGGGGGGGGGGGGGGGGGGGGGGGGGGGGGGGGGGGGGGGGGGGGGFGGGGGGGGGGFGGGGGGGGGGGGGGGGGFFFGGGGGFFGCFGGGGFGFFFFFFFFFFFFFFFFFFFFFFBFFFFFFFFFFFFFF
@M03461:520:000000000-LPCRK:1:1101:21219:3516 1:N:0:TTGCAACG+CAGAACTG
CGGATCCCCGATCCGTGGACTTGTCAGCGACTGAGGAAACAGACACTTCCCGAGCTGAGGCTTTTACTCTTACCGCCCTCAGCTCGGAGCCATGCAGGAAATGCTCACCGTTAAGTCTGATGACGTGAACGGTCGTACCAAGATGTATAAAAACATCGTGGACGGCAACCATCAGATGGAGCCGGGCATGCCAGAATCCTTCAACGTATTGTTGAAAGAGATTCGTTCGCTGGGTATCAACATCGAACTGGAAGACGAGTAATTCTCGCTCAAACAGGTCACTT
+
GGGGGGGGGGGGGGGGGGGGGGGGGGGGGGGGGGGGGGGGGGGGGGGGGGGGGGGGGGGGGGGGGGGGGGGGGGGGGGGGGGGGGGGGGGGGGGGGGGGGGGGGGGGGGGGGGGGGGGGGGGGGGGGGGGGGGGGGGGGGGGGGGGGGGGGGGGGGGGGGGGGGGGGGGGGGGGGGGGGGGGGDGGGGGGGGGGGGGGGGGGGGGGFGGGGGG5FGFGGGGGGGGGGGGGGGGFFGGGGGGCFGF@FFFBFFF4FBFFEFFFFAFF<1?BF0<72:B<B?::>)
@M03461:520:000000000-LPCRK:1:1101:15438:3523 1:N:0:TTGCAACG+CAGAACTG
CGGATCCCCGATCCGTGGACTTGTCAGCGACTGAGGAAACAGACGATGTCCACGCTGAGGGCGCATCTCAATAAACCCTCAGCTGCTTAATTTGCAGGAAATGCTCACCGTTAAGTCTGATGACGTGAACGGTCGTACCAAGATGTATAAAAACATCGTGGACGGCAACCATCAGATGGAGCCGGGCATGCCAGAATCCTTCAACGTATTGTTGAAAGAGATTCGTTCGCTGGGTATCAACATCGAACTGGAAGACGAGTAATTCTCGCTCAAACAGGTCACTT
+
GGGGGGGGGGGGGGGGGGGGGGGGGGGGGGGGDGGGGGGGGFGGGGGGGGGGGGGGGGGGGGGGGGGGFGGGGGGGGGGGGGGGGGGGGGGGGGGGGGGGGGGGGGGGGGGGGGGGGGGGGGGGEGGGGGGGGGGGGGGGGGGGGGGGGGGBGGGGGEFGGG@FEGGGGGGGGGGGGGGGGGGGGEGGGGGGGGGGGGGGGGGGGGGGGGGG9<GGGGGGGG=FGDGFDDGGG>?GFGGGGGFGFFFFFF:4:FFBBD3;:F>2<F<B?(19?>FF:1<7>?F)
@M03461:520:000000000-LPCRK:1:1101:8079:3547 1:N:0:TTGCAACG+CAGAACTG
CGGATCCCCGATCCGTGGACTTGTCAGCGTCTGAGGAAACAGACCAGGTAGTTGCTGAGGAATTGTGTGTTTAGACCCTCAGCAAAGTTATATGCAGGAAATGCTCACCGTTAAGTCTGATGACGTGAACGGTCGTACCAAGATGTATAAAAACATCGTGGACGGCAACCATCAGATGGAGCCGGGCATGCCAGAATCCTTCAACGTATTGTTGAAAGAGATTCGTTCGCTGGGTATCAACATCGAACTGGAAGACGAGTAATTCTCGCTCAAACAGGTCA
+
GGGGGGGGGGGGGGGGGGGGGGGGGGGGGGGGGGGGGGGGGGGGGGGGGGGGGGGGGGGGGGGGGGGGGGGGGGGGGGGGGGGGGGGGGGGGGGGGGGGGGGGGGGGGGGGGGGGGGGGGGGGGGGGGGGGGGGGGGGGGGGGGGGGGGGGGGGGGGGGGGGGGGGGGGGGGGGGGGGGGFGGEGGGGGGGGGGFGGGGGGGGGGGGGGGGGGGGGGGGGGGGGGGGGGGGGGFFGGGGGGGFGFFFFFFFFF@FB<>37:FFFB?DFFFFFFAB<?FA?F
@M03461:520:000000000-LPCRK:1:1101:16046:3560 1:N:0:TTGCAACG+CAGAACTG
CGGATCCCCGATCCGTGGACTTGTCAGCGACTGAGGAAACAGACTAACAATTCGCTGAGGAATGTGATCTGAGACCCCTCAGCTTCCTCGGGTGCAGGAAATGCTCACCGTTAAGTCTGATGACGTGAACGGTCGTACCAAGATGTATAAAAACATCGTGGACGGCAACCATCAGATGGAGCCGGGCATGCCAGAATCCTTCAACGTATTGTTGAAAGAGATTCGTTCGCTGGGTATCAACATCGAACTGGAAGACGAGTAATTCTCGCTCAAACAGGTCA
+
GGGGGGGGGGGGGGGGGGGGGGGGGGGGGGGGGGGGGGGGGGGGGGGGGGGGGGGGGGGGFGGGGGGGGGGGGGGGGGGGGGGGGGGGGGGGGGGGGGGGGGGGGGGGGGGGGGGGGGGGGGGGGGGGFGGGGGGGGGGGGGGGGGGGGGGGGGGGGGGGGGGGGGGGGGGGGGGGGGGGGGGGGGGGGGGGGGGGGGGGGGGGGGGGGGGGGGGGGGGGGGGGGGGGGGGDEFFGGGGGGGFGEFFFFFFFFFFFFFEFFFFF<FF?BBFFF><BBBFBF
@M03461:520:000000000-LPCRK:1:1101:14875:3567 1:N:0:TTGCAACG+CAGAACTG
CGGATCCCTGATCCGTGGACTTGTCAGCGACTGAGGAAACAGGCGTTAGAACTGCTGAGGCTCCTCATTAATCTTTCCTCAGCTTAGGCAAATGCAGGAAATGCTCACCGTTAAGTCTGATGACGTGAACGGTCGTACCAAGATGTATAAAAACATCGTGGACGGCAACCATCAGATGGAGCCGGGCATGCCAGAATCCTTCAACGTATTGTTGAAAGAGATTCGTTCGCTGGGTATCAACATCGAACTGGAAGACGAGTAATTCTCGCTCAAACAGGTCACTT
+
GGGGGGGGGGGGGGGGGGGGGGGGGGGGGGGGGGGGGGGGGFGGGGGGGGGGGGGGGGGGGGGGGGGGGGGGGGGGGGGGGGGGGGGGGGGGGGGGGGGGFGGGGGGGGGGGGGGFGGGGGGGGGGGGGGGGGGEGGGGFGGGFGDFFFFFGGGFGGGGGDGGGGDGGGGGGGGGG9CFGGFEGGGEGGGGGGEGGGGGGGGGGGGGGFGGGGGGGGGGGGGGGDGGGGGGGDFFGGGGCCD?C5FF>>BFFFF@?F@3).9<A9@B?FFFBFBB??:82:FF)
@M03461:520:000000000-LPCRK:1:1101:7054:3570 1:N:0:TTGCAACG+CAGAACTG
CGGATCCCCGATCCGTGGACTTGTCAGCGACTGAGGAAACAGACTTTTTCAATGCTGAGGACTTCACCGGTATAAGCCTCAGCCTGACGTAATGCAGGAAATGCTCACCGTTAAGTCTGATGACGTGAACGGTCGTACCAAGATGTATAAAAACATCGTGGACGGCAACCATCAGATGGAGCCGGGCATGCCAGAATCCTTCAACGTATTGTTGAAAGAGATTCGTTCGCTGGGTATCAACATCGAACTGGAAGACGAGTAATTCTCGCTCAAACAGGTCA
+
GGGGGGGGGGGGGGGGGGGGGGGGGGGGGGGGGGGGGGGGGGGGGGGGGGGGGGGGGGGGGGGGGGGGGGGGGGGGGGGGGGGGGGGGGGGGGGGGGGGGGGGGGGGGGGGGGGGGGGGGGGGGGGGGGGGGGGGGGGGGGGGGGGGGGGGGGGGGGGGGGGGGGGGGGGGGGGGGGGGGGGGGGGGGGGGGGGGGGGGGGGGGGGGGGGGGGGGGGGGGGGGGGGGGGGGGGFFGGGGGGGFGFFFFFFFFF@>?<FFFFFFFFFFFB:19?DFFFFFDF
@M03461:520:000000000-LPCRK:1:1101:21017:3572 1:N:0:TTGCAACG+CAGAACTG
CGGATCCCCGATCCGTGGACTTGTCAGCGACTGAGGAAACAGACACGCAGTTAGCTGAGGTTAGCCCGAAACACTGCCTCAGCATGCCTTATTGCAGGAAATGCTCACCGTTAAGTCTGACGACGTGAACGGTCGTACCAAGATGTATAAAAACATCGTGGACGGCAACCATCAGATGGAGCCGGGCATGCCAGAATCCTTCAACGTATTGTTGAAAGAGATTCGTTCGCTGGGTATCAACATCGAACTGGAAGACGAGTAATTCTCGCTCAAACAGGTCA
+
GGGGGGGGGGGGGGGGGGGGGGGGGGGGGGGGGGGGGGGGGGGGGGGGGGGGGGGGGGGGGGGGGGGGGGGGGGGGGGGGGGGGGGGGGGGGGGGGGGGGGGGGGGGGGGGGGGGGGGGGGGGGGGGGGGGGGGGGGGGGGGGGGGGGGGGGGGGGGGGGCEFGGGGGGGGGGGGGGGGGGGGGGGGGGGGGGGGGGGGGGGGGGGGGGGGGGGGGGGFG:FFFGGGGGGGGGFFGGGGGGGFGFFFFFFFFFFFFFEFFFFFFFFFFF?:>DFFBFFF??
@M03461:520:000000000-LPCRK:1:1101:17936:3599 1:N:0:TTGCAACG+CAGAACTG
CGGATCCCCGATCCGTGGACTTGTCAGCGACTGAGGAAACAGACAGGGTGCTCGCTGAGGCAGCATTGTTCCATTACCTCAGCCTAGTACATTGCAGGAAATGCTCACCGTTAAGTCTGATGACGTGAACGGTCGTACCAAGATGTATAAAAACATCGTGGACGGCAACCATCAGATGGAGCCGGGCATGCCAGAATCCTTCAACGTATTGTTGAAAGAGATTCGTTCGCTGGGTATCAACATCGAACTGGAAGACGAGTAATTCTCGCTCAAACAGGTCA
+
GGGGGGGGGGGGGGGGGGGGGGGGGGGGGGGGGGGGGGGGGGGGGGGGGGGGGGGGGGGGGGGGGGGGGGGGGGGGGGGGGGGGGGGGGGGGGGGGGGGGGGGGGGGGGGGGGGGGGGGGGGGGGGGGGGGGGGGGGGGGGGGGGGGGGGGGGGGGGGGGGGGGGGGGGGGGGGGGGGGGGGGGGGGGGGGGGGGGGGGGGGGGGGGGGGGGGGGGGGGGGGGGGGGGGGGGGFFGGGGGGGFGFFFFFFFFFFFBFD@FFFFFFFF:BFFFFFFFF?A?F
@M03461:520:000000000-LPCRK:1:1101:13040:3602 1:N:0:TTGCAACG+CAGAACTG
CGGATCCCCGATCCGTGGACTTGTCAGCGACTGAGGAAACAGACTTCCAAAGTGCTGAGGCGAAATAGTGACTTAACCTCAGCTGGTAACTCTGCAGGAAATGCTCACCGTTAAGTCTGATGACGTTAACGGTCGTACCAAGATGTATAAAAACATCGTGGACGGCAACCATCAGATGGAGCCGGGCATGCCAGAATCCTTCAACGTATTGTTGAAAGAGATTCGTTCGCTGGGTATCAACATCGAACTGGAAGACGAGTAATTCTCGCTCAAACAGGTCA
+
GGGGGGGGGGGGGGGGGGGGGGGGGGGGGGGGGGGGGGGGGGGGGGGGGGGGGGGGGGGGGGGGGGGGGGGGGGGGGGGGGGGGGGGGGGGGGGGGGGGGGGGGGGGGGGGGGGGGGGGGGGGGGGGGGGGGGGGGGGGGGGFGGGGGGGGGGGGGGGFGGGGGGGGGGGGGGGGGGGGGGGGEDGDEGGGGGGGGGGGGGGGGGGGGFFGGGGGGFFFFGGGGGGGGGGGGGFFE4*:FGGFGFFFFFFFFF?FBFD@BBFFFFFF::::>FFF08:>D?
@M03461:520:000000000-LPCRK:1:1101:22485:3606 1:N:0:TTGCAACG+CAGAACTG
CGGATCCCCGATCCGTGGACTTGTCAGCGACTGAGGAAACAGACTATGTGTGGGCTGAGGGCTTGAGTGTGAAAGCCCTCAGCTGCATCTAATGCAGGAAATGCTCACCGTTAAGTCTGATGACGTGAACGGTCGTACCAAGATGTATAAAAACATCGTGGACGGCAACCATCAGATGGAGCCGGGCATGCCAGAATCCTTCAACGTATTGTTGAAAGAGATTCGTTCGCTGGGTATCAACATCGAACTGGAAGACGAGTAATTCTCGCTCAAACAGGTAA
+
CFEE;FGCFCGCCBCFE@@FGGGG<@6C@6@FCGGDGFCFA@<@FGGE6CFGCG7CFGGCGG<ECGC6:FEFFA?,F=,:EC<?=<A5,<@FGGFFCF@<FFFAFGGFDGB?CFFFFF?FFGGDGGGFGG<7C:FGGFEGBFGGGEF;B=<>FGGEGGGGGGG@@FGGGFC9EFGCGEF6B81BC5ECC848?EBEB96EGGCFGGD8:EEGGFFC?CF5DCFF867C5C3>C:FGFF7C5=F7<4?474)7@F)3<@E027<466-,32?>DF?F??A)6
@M03461:520:000000000-LPCRK:1:1101:19707:3607 1:N:0:TTGCAACG+CAGAACTG
CGGATCCCCGATCCGTGGACTTGTCAGCGACTGAGGAAACAGACGAAAATTTAGCTGAGGCAGGCAATTCCCTTAGCCTCAGCTTCATTCTTGCAGGAAATGCTCACCGTTAAGTCTGATGACGTGAACGGTCGTACCAAGATGTATAAAAACATCGTGGACGGCAACCATCAGATGGAGCCGGGCATGCCAGAATCCTTCAACGTATTGTTGAAAGAGATTCGTTCGCTGGGTATCAACATCGAACTGGAAGACGAGTAATTCTCGCTCAAACAGGTCACTGC
+
GGGGGGGGGGGGGGGGGGGGGGGGGGGGGGGGGGGGGGGGGGGGGGGGGGGGGGGGGGGGGCFFGGGGGGGGGGGGGGGGGGGGGGGGGGGGGGGGGGGGGGGGGGGGGGGGGGGGGGGGGGGGGGGGGGGGGGGGGGGGGGGGGFGGGGGGGGGGGGGDGGGGGGGGGGGGGGGGGGGGGGGGGGGGGGGGGGGGGGGGGGGGGGGGGGGGGGGGGGGGGGGGGGGGGGGGGFFGGGGGGGFDFFFFFFFFFFF?FFEFFFFBFFFFFFF?2?FFFD??FFB?
@M03461:520:000000000-LPCRK:1:1101:25457:3633 1:N:0:TTGCAACG+CAGAACTG
CGGATCCCCGATCCGTGGACTTGTCAGCGACTGAGGAAACAGACAGTCCGAGAGCTGAGGACTACAACGTAATCAACCTCAGCCTAAATTGGTGCAGAAATGCTCACCGTTAAGTCTGATGACGTGAACGGTCGTACCAAGATGTATAAAAACATCGTGGACGGCAACCATCAGATGGAGCCGGGCATGCCAGAATCCTTCAACGTATTGTTGAAAGAGATTCGTTCGCTGGGTATCAACATCGAACTGGAAGACGAGTAATTCTCGCTCAAACAGGTCACTGC
+
GGGGGGGGGGGGGGGGGGGGGGGGGGGGGGGGGGGGFGGGGGGGGFGGGGGGGGGGGGCGGGGGGGGGGGGGGGGGGGGGGGGGGGGGGGGGGGGGGGGGGGGGGGGGGGGGGGGGGGGGGGGGGDGGGGGGGGGGGGGGGGGGGGGGGGGGGGGGGGGECFGGGGGGF:FGGGGGGFGGGGGGGGGGGGGGGGGGGGGGGGGGGFG9EGGGGGGGGGGGGGGGGGGGGGGGGFFDGGGGGGFGFFFFF:@F?FF:>BBFAFFFFFFBFF>?DFF?BAFFFFA2
@M03461:520:000000000-LPCRK:1:1101:6114:3634 1:N:0:TTGCAACG+CAGAACTG
CGGATCCCCGATCCGTGGACTTGTCAGCGACTGAGGAAACAGACATTATACATGCTGAGGGATCGGAGGGTATAGTCCTCAGCACTAGTAACTGCAGGAAATGCTCACCGTTAAGTCTGATGACGTGAACGGTCGTACCAAGATGTATAAAAACATCGTGGACGGCAACCATCAGATGGAGCCGGGCATGCCAGAATCCTTCAACGTATTGTTGAAAGAGATTCGTTCGCTGGGTATCAACATCGAACTGGAAGACGAGTAATTCTCGCTCAAACAGGTCA
+
GGGGGGGGGGGGGGGGGGGGGGGGGGGGGGGGDGGFGGGGGGGGGGGGGGGGGGGGGGGGGGGGGGGGGGGGGGGGGGGGGGGGGGGGGGGGGGGGGGGGGGGGGGGGGGGGGGGGGGGGGGGGEGGGGGGGEGEGGGGGGGGGGGFGGGGGGGGFGGGGDFGEEGGGGGGGGGGGGGFCGGGGGGGGGGGGGGGGGGGGGGGGFGGGGGGGGFFGFFGGGGGGGGGGGCC5CDFGGGGGG6@FEFFFFFFFF47(1@FFF?DFFF>FB?F>FAF:<FF??
@M03461:520:000000000-LPCRK:1:1101:8392:3679 1:N:0:TTGCAACG+CAGAACTG
CGGATCCCCGATCCGTGGACTTGTCAGCGACTGAGGAAACAGACAAACTTCGAGCTGAGGGCTAGTGTACTATTATCCTCAGCCCTCTTGAGTGCAGGAAATGCTCACCGTTAAGTCTGATGACGTGAACGGTCGTACCAAGATGTATAAAAACATCGTGGACGGCAACCATCAGATGGAGCCGGGCATGCCAGAATCCTTCAACGTATTGTTGAAAGAGATTCGTTCGCTGGGTATCAACATCGAACTGGAAGACGAGTAATTCTCGCTCAAACAGGTCA
+
GGGGGGGGGGGGGGGGGGGGGGGGGGGGGGGGGGGGGGGGGGGGGGGGGGGGGGGGGGGGGGGGGGGGGGGGGGGGGGGGGGGGGGGGGGGGGGGGGGGGGGGGGGGGGGGGGGGGGGGGGGGGGGGGGGGGGGGGGGGGGGGGGGGGGGGGGGGGGGGGGDGGEGGGGGGGGGGGGGGE>FGCEGGGGEFGGGGGGGGGGGGGGGGGGGGGGGGGGGGGGGGGGGGGGGGGGFFGGGGGGGFF>FFFFFFFFFFF<EFFFFFFFFFF:BFFBAFFFBA?F
@M03461:520:000000000-LPCRK:1:1101:21462:3694 1:N:0:TTGCAACG+CAGAACTG
CGGATCCCCGATCCGTGGACTTGTCAGCGACTGAGGAAACAGACTATTAAGCCGCTGAGGCATATTGGCTGAATAGCCTCAGCGCCCTATCGTGCAGGAAATGCTCACCGTTAAGTCTGATGACGTGAACGGTCGTACCAAGATGTATAAAAACATCGTGGACGGCAACCATCAGATGGAGCCGGGCATGCCAGAATCCTTCAACGTATTGTTGAAAGAGATTCGTTCGCTGGGTATCAACATCGAACTGGAAGACGAGTAATTCTCGCTCAAACAGGTCA
+
GGGGGGGGGGGGGGGGGGGGGGGGGGGGGGGGGGGGGGGGGGGGGDGGGGGGGGGGGGGGGCEFGGGGGGGFEFFGGGGGGGGGGGGGGGGGGGGGGGGGGGGGGGGGGGGGGGGGGGGGGGGGGGGGGGGGGGGGGGGGGGGGGGGGGGGGGGGGGGGGGGGGGGGGGGGGGGGGGGGCFGGGGGGGGGGGGGGGGGGGGGCGGGGGGGGGGGGGGGGGGGGGGFG7DGGDGFFGGGGGGGFGFFF>FFFFFFF?FEEB:BBFFFBBFFFF?FF0::A:7
@M03461:520:000000000-LPCRK:1:1101:9705:3701 1:N:0:TTGCAACG+CAGAACTG
CGGATCCCCGATCCGTGGACTTGTCAGCGACTGAGGAAACAGACACGGCCAACGCTGAGGTACATTTTTATTTGGCCCTCAGCAGCTAACAGTGCAGGAAATGCTCACCGTTAAGTCTGATGACGTGAACGGTCGTACCAAGATGTATAAAAACATCGTGGACGGCAACCATCAGATGGAGCCGGGCATGCCAGAATCCTTCAACGTATTGTTGAAAGAGATTCGTTCGCTGGGTATCAACATCGAACTGGAAGACGAGTAATTCTCGCTCAAACAGGTCA
+
GGGGGGGGGGGGGGGGGGGGGGGGGGGGGGGGGGGGGGGGGGGGGGGGGGGGGGGGGGGGGGGGGGGGGGGGGGGGGGGGGGGGGGGGGGGGGGGGGGGGGGGGGGGGGGGGGGGGGGGGGGGGGGGGGGGGGGGGGGGGGGGGGGGGGGGGGGGGGGGGGGGGGGGGGGGGGGGGGGGGGGGGGGGGGGGGGGGGGGGGGGGGGGGGGGGGGGGGGGFGGGGGGFGGGDGGGFFGGGGGGGFGFFFFFFFFF45??DDFFFBFFFBBB??FFFF:?0<?D
@M03461:520:000000000-LPCRK:1:1101:22513:3705 1:N:0:TTGCAACG+CAGAACTG
CGGATCCCCGATCCGTGGACTTGTCAGCGACTGAGGAAACAGACACGACTCGCGCTGAGGGTATACGATTCCATGCCCTCAGCCTAAGTCGTTGCAGGAAATGCTCACCGTTAAGTCTGATGACGTGAACGGTCGTACCAAGATGTATAAAAACATCGTGGACGGCAACCATCAGATGGAGCCGGGCATGCCAGAATCCTTCAACGTATTGTTGAAAGAGATTCGTTCGCTGGGTATCAACATCGAACTGGAAGACGAGTAATTCTCGCTCAAACAGGTCA
+
GGGGGGGGGGGGGGGGGGGGGGGGGGGGGGGGGGGGGGGGGGGGGGGGGGGGGGGGGGGGGGGGGGGGGGGGGGGGGGGGGGGGGGGGGGGGGGGGGGGGGGGGGGGGGGGGGGGGGGGGGGGGGGGGGGGGGGGGGGGGGGGGGGGGGGGGGGGGGGGGGGGGGGGGGGGGGGGGGGGGGGGGGGGGGGGGGGGGGGGGGGGGGGGFFGGCGGGFGGGGGGFGGGGGGGGGGFFGGGGGGGFGFFFFFFFFFFF?BFB<?FFB>FF?0:FBDFF02?F77
@M03461:520:000000000-LPCRK:1:1101:12345:3708 1:N:0:TTGCAACG+CAGAACTG
CGGATCCCCGATCCGTGGACTTGTCAGCGACTGTGGAAACAGACTTATGTCTGGCTGAGGCTTAAATGTGGCTGCCCCTCAGCGGTTTTGGCTGCAGGAAATGCTCACCGTTAAGTCTGATGACGTGAACGGTCGTACCAAGATGTATAAAAACATCGTGGACGGCAACCATCAGATGGAGCCGGGCATGCCAGAATCCTTCAACGTATTGTTGAAAGAGATTCGTTCGCTGGGTATCAACATCGAACTGGAAGACGAGTAATTCTCGCTCAAACAGGTCA
+
GGGGGGGGGGGGGGGGGGGGGGGGGGGGGGGGGGGGGGGGGGGGGGGGGGGGGGGGGGGGGGGGGGGGGGGGGGGGGGGGGGGGGGGGGGGGGGGGGGGGGGGGGGGGGGGGGGGGGGGGGGGGGGGGGGGGGGGGGGGGGGGGGGGGGGGGGGGGGGGGGGGGGGGGGGGGGGGGGGGGGGGGGGGGGGGGGGGGGGGGGGGGGGGGGGGGGGGGGGGGGGGGGGGGGGGGGFFGGGGGGGFGFFFFFFFFFFFFFFFF?BAFF?DFFB?B>ABBF:ADB
@M03461:520:000000000-LPCRK:1:1101:10540:3713 1:N:0:TTGCAACG+CAGAACTG
CGGATCCCCGATCCGTGGACTTGTCAGCGACTGAGGAAACAGACATATTTATAGCTGAGGTTGTAAAGCAGAGTGTCCTCAGCTGCCCTTTGTGCAGGAAATGCTCACCGTTAAGTCTGATGACGTGAACGGTCGTACCAAGATGTATAAAAACATCGTGGACGGCAACCATCAGATGGAGCCGGGCATGCCAGAATCCTTCAACGTATTGTTGAAAGAGATTCGTTCGCTGGGTATCAACATCGAACTGGAAGACGAGTAATTCTCGCTCAAACAGGTCA
+
GGGGGGGGGGGGGGGGGGGGGGGGGGGGGGGGGGGGGGGGGGGGGGGGGGGGGGGGGGGGGGGGGGGGGGGGGGGGGGGGGGGGGGGGGGGGGGGGGGGGGGGGGGGGGGGGGGGGGGGGGGGGGGGGGGGGGGGGGGGGGGGGGGGGGGGGGGGGGGGGGGGGGGGGGGGGGGGGGGGFGGGGGGGGGGGGGGGGGGGGGGGGGGGGGGGGGGGGGGGGGGGGGFGGGGGGGFFGGGGGGGFGFFFFFFFFFFFFFFD5:?<<DFFF:8<>D)44?BFFF
@M03461:520:000000000-LPCRK:1:1101:24890:3723 1:N:0:TTGCAACG+CAGAACTG
CGGATCCCCGATCCGTGGACTTGTCAGCGACTGAGGAAACAGACAGTCATGGTGCTGAGGTGTTCAATCATCAGTGCCTCAGCGTCTGCCAATGCAGGAGATGCTCACCGTTAAGTATGATGACGTGAACGGTCGTACCAAGATGTATAAAAACATCGTGGACGGCAACCATCAGATGGAGCCGGGCATGCCAGAATCCTTCAACGTATTGTTGAAAGAGATTCGTTCGCTGGGTATCAACATCGAACTGGAAGACGAGTAATTCTCGCTCAAACAGGTCA
+
FGGGGFEFCFGGGGGGGGGGGGGGGGGGGGGGGGGGGGGGGGGGFFFFGGGGGGGCFFGGGGFGGGGGGGGFGGGFGGGGGFGGGGGGFGGGGGFGGFGGGGGGGGGGGGFFGGGF,CFEGGEGGGEGGGGEGGGGGGGGGGFGGFFGGGGFGGGGGGGGGGGGGGCFEGGGGFGEGGGGCFEGGGGGF6ECFGGGFGGGGGD;CCFF?FGGGFGFFGFGGGGFC<CCDDDEGEFGGGGGGDF6@FFFFFF?FF>BBFF54@9A4B26BFFFF>D?FBF?F
@M03461:520:000000000-LPCRK:1:1101:19995:3725 1:N:0:TTGCAACG+CAGAACTG
CGGATCCCCGATCCGTGGACTTGTCAGCGACTGAGGAAACAGACGGTGTGCGGGCTGAGGCAAGGAAAAATGGCTTCCTCAGCCAACTTTACTGCAGGAAATGCTCACCGTTAAGTCTGATGACGTGAACGGTCGTACCAAGATGTATAAAAACATCGTGGACGGCAACCATCAGATGGAGCCGGGCATGCCAGAATCCTTCAACGTATTGTTGAAAGAGATTCGTTCGCTGGGTATCAACATCGAACTGGAAGACGAGTAATTCTCGCTCAAACAGGTCA
+
GGGGGGGGGGGGGGGGGGGGGGGGGGGGGGGGGGGGGGGGGGGGGGGGGGGGGGGGGGGGGCEFGGGGGGGGGGGGGGGGGGGGGGGGGGGGGGGGGGGGGGGGGGGGGGGGGGGGGGGGGGGGGGGGGGGGGGGGGGGGGGGGGGGGGGGGGGGGGGGGGGGGGGGGGGGGGGGGGGGGGGGGGGGGGGGGGGGGGGGGGGGGGGGGGGGGGGGGGFGGGGGGGGGGGGGGGFFGGGGGGGFGFFFFFFFFFFFFBFF>?FFBFFBBFFFFFFFFFBDFB
@M03461:520:000000000-LPCRK:1:1101:21439:3734 1:N:0:TTGCAACG+CAGAACTG
CGGATCCCCGATCCGTGGACTTGTCAGCGACTGAGGAAACAGACAATCCCATCGCTGAGGGAAATATTAGACAACACCTCAGCATACATAAATGCAGGAAATGCTCACCGTTAAGTCTGATGACGTGAACGGTCGTACCAAGATGTATAAAAACATCGTGGACGGCAACCATCAGATGGAGCCGGGCATGCCAGAATCCTTCAACGTATTGTTGAAAGAGATTCGTTCGCTGGGTATCAACATCGAACTGGAAGACGAGTAATTCTCGCTCAAACAGGTCA
+
GGGGGGGGGGDGGGGGGGGGGGGGGGGGGGGGGGGGGGGGGGGGGFGGGGGGGGGGGGGGGGFGGGGGGGGGGGGGGGFGGGGGGGGGGGGGGGGGGGGGGGGGGGGGGGGGGGGGGGGGGGGGGGGGGCFGGGGGGGGGGGGGGGGGGGGGGGGGGGGGGGGGGGGGGGGGGGGFGGFGGGDGEGGGGGGGGGGFFGGGGGGGGGGCFGGGFCGGG7?FGGGGGGGDGGGGCBFGGGGGGGFGFFF:>?FFFFFFFF:>?FFFAFFFFB:BFFF?BFDFF
@M03461:520:000000000-LPCRK:1:1101:21744:3750 1:N:0:TTGCAACG+CAGAACTG
CATCGCTGACGAGTAATCGGATCCCCGATCCGTGGACTTGTCAGCGACTGAGGAAACAGACTTATCACTAGCTGAGGTCAACAATAGGCTTCCCCTCAGCTCTTTTGCGTGCAGGAAATGCTCACCGTTAAGTCTGATGACGTGAACGGTCGTACCAAGATGTATAAAAACATCGTGGACGGCAACCATCAGATGGAGCCGGGCATGCCAGAATCCTTCAACGTATTGTTGAAAGAGATTCGTTCGCTGGGTATCAACATCGAACTGGAAGACGAGTAATTCTCGCTCAAACAGGTCA
+
CCCCCGEGGGGGGGGGGGGGGGGGGGGGGGGGGGGGGGGGGGGGGGGGGGGGGGGGGGGGGGGGGGGGGGGGGGGGGGGGGGGGGGFGGGGGGGGGGGGGGGGGGFGGGGGGGGGGGGGGGGGGGGGGGGGGGGGGGGGGGGGGGGGGGGGGGGGGGGFGGGGGGGGGGGGGGGGGGEGGGGGGGGGGGGGGGGGGFDFGGGGGGGEFGGGGGGGGGGGGGGGGGGGGGGGGGCFGGGGGGGGGGGGGGGEFGGGGGGGFGFFF>FFF:FFFFFFF>BFAAFFFFFF?FB<BFF?B?F
@M03461:520:000000000-LPCRK:1:1101:15248:3768 1:N:0:TTGCAACG+CAGAACTG
CGGATCCCCGATCCGTGGACTTGTCAGCGACTGAGGAAACAGACTTAACAGAAGCTGAGGGAGTAAAGCTTTACGTCCTCAGCCTTAAGATATGCAGGAAATGCTCACCGTTAAGTCTGATGACGTGAACGGTCGTACCAAGATGTATAAAAACATCGTGGACGGCAACCATCAGATGGAGCCGGGCATGCCAGAATCCTTCAACGTATTGTTGAAAGAGATTCGTTCGCTGGGTATCAACATCGAACTGGAAGACGAGTAATTCTCGCTCAAACAGGTCA
+
GGGGGGGGGGGGGGGGGGGGGGGGGGGGGGGGGGGGGGGGGGGGGGGGGGGGGGGGGGGGGGGGGGGGGGGGGGGGGGGGGGGGGGGGGGGGGGGGGGGGGGGGGGGGGGGGGGGGGGGGGGGGGGGGGGGGGGGGGGGGGGGGGGGGGGGGGGGGGGGGGGGGGGGGGGGGGGGGGGGGGGGGGGGGGGGGGGGGGGGGGGGGGGGGGGGGCFGGDGGGGGGGGGGGGGGGGFFGGGGGGGFGFFFFFFFFFFFFFFFFFFF9AFFFFFFB?BFF?FFFB
@M03461:520:000000000-LPCRK:1:1101:21914:3783 1:N:0:TTGCAACG+CAGAACTG
CGGATCCCCGATCCGTGACTTGTCAGCGACTGAGGAAACAGACATAAGTTTAGCTGAGGAGAACAGCATTCTAACCCTCAGCCATTCTGATTGCAGGAAATGCTCACCGTTAAGTCTGATGACGTGAACGGTCGTACCAAGATGTATAAAAACATCGTGGACGGCAACCATCAGATGGAGCCGGGCATGCCAGAATCCTTCAACGTATTGTTGAAAGAGATTCGTTCGCTGGGTATCAACATCGAACTGGAAGACGAGTAATTCTCGCTCAAACAGGTCACTGC
+
AEE@CC<FGGD7BFFGGGFFF9FFGFF+CFGGGGGG8FFG<<F@F,<<CCFGFFGDFGFFGGGGDFGGDGGFDEG?<FFGGGGGAFFFAFGE9<E<EFFGG9<5E<FGGGGGFGDEEC,AE<FCB+FFGFCFBCFFGFGGGGG<FGGGGFGGGFAF++6:FF@EEFGGG7EGGGC;9DGGGGGGCEEGGGGGE6EG7E?99>;<C?CF6C@ECFFFCF787@>DCFG7DGG75A66C:FFGFF7?@>:72?F:@?(4)7>27ABFF,(126<A?F7:AFF2:A)
@M03461:520:000000000-LPCRK:1:1101:17195:3797 1:N:0:TTGCAACG+CAGAACTG
CGGATCCCCGATCCGTGGACTTGTCAGCGACTGAGGAAACAGACTCGGACTACGCTGAGGAAGTTCACTGGTCAAGCCTCAGCCAGAGTTACTGCAGGAAATGCTCACCGTTAAGTCTGATGACGTGAACGGTCGTACCAAGATGTATAAAAACATCGTGGACGGCAACCATCAGATGGAGCCGGGCATGCCAGAATCCTTCAACGTATTGTTGAAAGAGATTCGTTCGCTGGGTATCAACATCGAACTGGAAGACGAGTAATTCTCGCTCAAACAGGTCA
+
GGGGGGGGGGGGGGGGGGGGGGGGGGGGGGGGGGGGGGGGGGGGGGGGGGGGGGGGGGGGGGFGGGGGGGGGGGGGGGGGGGGGGGGGGGGGGGGGGGGGGGGGGGGGGGGGGGGGGGGGGGGGGGGGGGGGGGGGGGGGGGGGGGGGGGGGGGGGGGGGGGGGGGGGGGGGGGGGGGGGGGGGGGGGGGGGGGGGGGGGGGGGGGGGGGGGGGGGGGGGGGGGGGGGGGGGGFFFGGGGGGFGFFFFFFFFFFFFFFFDBFFB>FAFFFFFFFF0<?F?B
@M03461:520:000000000-LPCRK:1:1101:21729:3804 1:N:0:TTGCAACG+CAGAACTG
CGGATCCCCGATCCGTGGACTTGTCAGCGACTGAGGAAACAGACATGTACCTTGCTGAGGATCATATACTGCATTTCCACAGCGCAGGGACATGCAGGAAATGCTCACCGTTAAGTCTGATGACGTGAACGGTCGTACCAAGATGTATAAAAACATCGTGGACGGCAACCATCAGATGGAGCCGGGCATGCCAGAATCCTTCAACGTATTGTTGAAAGAGATTCGTTCGCTGGGTATCAACATCGAACTTGAAGACGAGTAATTCTCGCTCAAACAGGTCA
+
GGGGGGGGGGGGGGGGGGGGGGGGGGGGGGGGGGGGGGGGGGGGG,F,,,,C,CFGGGGG8FF8,,C,C<,CF,,,CE?FGGGG:F+CC+++CFGGGGGGGGGGGGGGGGGGFGGGGGGGGGGGGGGGGGGGGGDGGGGGGGGGGGGGGGGGGGGGGGGGGGGGGGGGGGGGGGGGGGGGGGGGGGGGGGGGGGGGGGGGGGGGGGGGGGGGGGGFCGGFCGFGGGGGGGGGG;FFGGGGGGFGFFFFF)=F?==??>>BFB2<<FF<BFFFFFFFBFA2?
@M03461:520:000000000-LPCRK:1:1101:16345:3813 1:N:0:TTGCAACG+CAGAACTG
CGGATCCCCGATCCGTGGACTTGTCAGCGACTGAGGAAACAGACGCATAACCCGCTGAGGTCTAAAAAGACGCTCGCCTCAGCCCGTAACTCTGCAGGAAATGCTCACCGTTAAGTCTGATGACGTGAACGGTCGTACCAAGATGTATAAAAACATCGCGGACGGCAACCATCAGATGGAGCCGGGCATGCCAGAATCCTTCAACGTATTGTTGAAAGAGATTCGTTCGCTGGGTATCAACATCGAACTGGAAGACGAGTAATTCTCGCTCAAACAGGTCA
+
GGGGGGGGGGGGGGGGGGGGGGGGGGGGGGGGGGGGGGGGGGGGGGGGGGGGGGGGGGGGGGGGGGGGGGGGGGGGGGGGGGGGGGGGGGGGGGGGGGGGGGGGGGGGGGGGGGGGGGGGGGGGGGGGGGGGGGGGGGGGGGGGGGGGGGGGFGGGGGGGGGGGGGGGGGGGGGGGGGGGGGGGGGGGGGGGGGGGGGGGGGGFGGGGGGGGGGGGGGGGGGGGGGGGGGGGGFFGGGGGGGFGFFFFFFFFFFFFFF>51FFAFFFFF<BFB<?F??F?>
@M03461:520:000000000-LPCRK:1:1101:23368:3815 1:N:0:TTGCAACG+CAGAACTG
CGGATCCCCGATCCGTGGACTTGTCAGCGACTGAGGAAACAGACTTTCTAGTAGCTGAGGGTGTGACAGGTCTGTCCTCAGCCATTGAACATGCAGGAAATGCTCACCGTTAAGTCTGATGACGTGAACGGTCGTACCAAGATGTATAAAAACATCGTGGACGGCAACCATCAGATGGAGCCGGGCATGCCAGAATCCTTCAACGTATTGTTGAAAGAGATTCGTTCGCTGGGTATCAACATCGAACTGGAAGACGAGTAATTCTCGCTCAAACAGGTCACTGC
+
GGGGGGGGGGGGGGGGGGGGGGGGGGGGGGGGGGGFGGGGGGGGGGGGGGGGGGGGGGGGGGGGGGGGGGGGGGGGGGGGGGGGGGGGGGGGGGGGGGGGGGGGGGGGGGGGGGGGGGGGGGGGGGGFGGEGGGGGGGGGGGGGGGGGGGGGGGGGGGGDEGGGGGGGGGGGGGGGGGGGGGGGGGGGGGGGGGGGGGGGGGGGGGDGGGGGFGGGGGGGGGGGFGGGGGGGGFFGGGGGGGFGFFFFFFFFFFFFFFFFFFFFFFFFFFF<AB?:BB0>?DF2
@M03461:520:000000000-LPCRK:1:1101:16976:3823 1:N:0:TTGCAACG+CAGAACTG
CGGATCCCCGATCCGTGGACTTGTCAGCGACTGAGGAAACAGACGCCTTGCTTGCTGAGGGCTCGAGAGCATACAACCTCAGCCTGTTGTCTTGCAGGAAATGCTCACCGTTAAGTCTGATGACGTGAACGGTCGTACCAAGATGTATAAAAACATCGTGGACGGCAACCATCAGATGGAGCCGGGCATGCCAGAATCCTTCAACGTATTGTTGAAAGAGATTCGTTCGCTGGGTATCAACATCGAACTGGAAGACGAGTAATTCTCGCTCAAACAGGTCA
+
GGGGGGGGGGGGGGGGGGGGGGGGGGGGGGGGGGGGGGGGGGGGGGGGGGGGGGGGGGGGGGGGGGGGGGGGGGGGGGGGGGGGGGGGGGGGGGGGGGGGGGGGGGGGGGGGGGGGGGGGGGGGGGGGGGGGGGGGGGGGGGGGGGGGGGGGGGGGGGGGGGGGGGGGGGGGGGGGGGGGGGGGGGGGGGGGGGGGGGGGGGGGGGGGGGGGGGGGGGGGGGGGGGGGGGGGGFFGGGGGGGFGDFFFFFFFFFFFFFFFFFFFBFFFFFFFFFF???BFF
@M03461:520:000000000-LPCRK:1:1101:19081:3844 1:N:0:TTGCAACG+CAGAACTG
CGGATCCCCGATCCGTGGACTTGTCAGCGACTGAGGAAACAGACAATATCCAGGCTGAGGCGAGGGTGGCTCGAGACCTCAGCACTTCAAGCTGCAGGAAATGCTCACCGTTAAGTCTGATGACGTGAACGGTCGTACCAAGATGTATAAAAACATCGTGGACGGCAACCATCAGATGGAGCCGGGCATGCCAGAATCCTTCAACGTATTGTTGAAAGAGATTCGTTCGCTGGGTATCAACATCGAACTGGAAGACGAGTAATTCTCGCTCAAACAGGTCA
+
GGGGGGGGGGGGGGGGGGGGGGGGGGGGGGGGGGGGGGGGGGGGGGGGGGGGGGGGGGGGGGGGGGGGG?GGGGGGGGGGGGGGGGGGGGGGGGGGGGGGGGGGGGGGGGGGGGGGGGGGGGGGGGGGGGGGGGGGGGGGGGGGGGGGGGGGGGGGGGGGGGGGGGGGGGGGGGGGGGGGGGGGGGGGGGGGGGGGGGGGGGGGGGGGGGGGGGGGGGGGGGGGGGGGGGGGGFFGGGFFGGFGFFFFFFFFFFFFFFFFFFFAFFFFFFFFFFF?FFBFF
@M03461:520:000000000-LPCRK:1:1101:14394:3848 1:N:0:TTGCAACG+CAGAACTG
CGGATCCCCGATCCGTGGACTTGTCAGCGACTGAGGAAACAGACTACATTATAGCTGAGGGTACACCGGTCCTGACCCTCAGCATCGCGTGCTGCAGGAAATGCTCACCGTTAAGTCTGATGACGTGAACGGTCGTACCAAGATGTATAAAAACATCGTGGACGGCAACCATCAGATGGAGCCGGGCATGCCAGAATCCTTCAACGTATTGTTGAAAGAGATTCGTTCGCTGGGTATCAACATCGAACTGGAAGACGAGTAATTCTCGCTCAAACAGGTCA
+
GGGGGGGGGGGGGGGGGGGGGGGGGGGGGGGGGGGGGGGGGGGGGGGGFEEGGGGGGGGGGGGGGGGGGGGGGGGGGGGGGGGGGGGGGGGGGGGGGGGGGGGGGGGGGGGGGGGGGGGGGGGGGGGGGGGGGGGGGGGGGGGGGGGGGGGGGGGGGGGGGGGGGGGGGGGGGGGGGGGGGGGGGGGGGGGGGGGGGGGGGGGGGGGGGGGGGGGGGGGGGFGFGFGGGGGGGFFGGGGGGGFGFFFFFFFFFFFBFFEBBFFFFFFFFFFFB7<:BFFFF
@M03461:520:000000000-LPCRK:1:1101:8285:3852 1:N:0:TTGCAACG+CAGAACTG
CGGATCCCCGATCCGTGGACTTGTCAGCGACTGAGGAAACAGACTAATGTGGGGCTGAGGCCATATGGTGCTGCGGCCTCAGCGCGTCGGTATGCAGGAAATGCTCACCGTTAAGTCTGATGACGTGAACGGTCGTACCAAGATGTATAAAAACATCGTGGACGGCAACCATCAGATGGAGCCGGGCATGCCAGAATCCTTCAACGTATTGTTGAAAGAGATTCGTTCGCTGGGTATCAACATCGAACTGGAAGACGAGTAATTCTCGCTCAAACAGGTCACTT
+
GGGGGGGGGGGGGGGGGGGGGGGGGGGGGGGGGGGGGGGGGGGGGGGGGGGGGGGFGGGGGGGGGGGGGGGGGGGGGGGGGGGGGGGGGGGGGGGGGGGGGGGGGGGGGGGDGGGGGGGGGGGGGGGGGGGGGGGGGGGGGGGFGGGGGGGGGGGGGGGGGGGGGGGGGGGGGGGGGGGGFFGGGGGGGGGGGGGGGGGGGGGGGGGGGGGGGGGGGGGGGGGGGGGGGGGGGFFGGGGGGG?6:FFFFFFFF5FBFFF>?FFFFFFFF:6>FFF<?BD?BBF)
@M03461:520:000000000-LPCRK:1:1101:9784:3868 1:N:0:TTGCAACG+CAGAACTG
CGGATCCCCGATCCGTGGACTTGTCAGCGACTGAGGAAACAGACATATTAGTTGCTGAGGGCGTATGCATTTAAACCCTCAGCATTGCAATGTGCAGGAAATGCTCACCGTTAAGTCTGATGACGTGAACGGTCGTACCAAGATGTATAAAAACATCGTGGACGGCAACCATCAGATGGAGCCGGGCATGCCAGAATCCTTCAACGTATTGTTGAAAGAGATTCGTTCGCTGGGTATCAACATCGAACTGGAAGACGAGTAATTCTCGCTCAAACAGGTCA
+
GGGGGGGGGGGGGGGGGGEGGGGGGGGGGGGGGGGGGGGGGGGGGGGGGGGGGGGGGGGGGGGGGGGGGGGGGGGGGGGGGGGGGGGGGGGGGGGGGGGGGGGGGGGGGGGGGGGGGGGGGGGGGGGGGGGGGGGGGGGGGGGGGGGGGGGGGGGGGGGGGGGGGGGGGGGGGGGGGGGGGGGGGGGGGGGGGGGGGGGGGGGGGGGGGGGGGGGGGGGGGGGGGGGGGGGGGFFGGGGGGGFGFFFFFFFFFFFFFFDFFFFFFFFFF01><<<?BFFB?
@M03461:520:000000000-LPCRK:1:1101:14636:3913 1:N:0:TTGCAACG+CAGAACTG
CGGATCCCCGATCCGTGGACTTGTCAGCGACTGAGGAAACAGACCACTCAAGGGCTGAGGGGAAGTCGTTAACAGACCTCAGCTTTAGGAATTGCAGGAAATGCTCACCGTTAAGTCTGATGACGTGAACGGTCGTACCAAGATGTATAAAAACATCGTGGACGGCAACCATCAGATGGAGCCGGGCATGCCAGAATCCTTCAACGTATTGTTGAAAGAGATTCGTTCGCTGGGTATCAACATCGAACTGGAAGACGAGTAATTCTCGCTCAAACAGGTCA
+
GGGGGGGGGGGGGGGGGGGGGGGGGGGGGGGGGGGGGGGGGGGGGGGGGGGGGGGGGGGGGGGGGGGGGGGGGGGGGGGGGGGGGGGGGGGGGGGGGGGGGGGGGGGGGGGGGGGGGGGGGGGGGGGGGGGGGGGGGGGGGGGGGGGGGGGGGGGGGGGGDGGGGGGGGGGGGGGGGGGGGGGGGGGGGGGGGGGGGGGGGGGGGGGGGGGGGFGGGGGGGGGGGGGGGGGGGFFGGGGGGGFGFFFFFFFFFFF<?EE@FFFAA=9BF<1>FFFFFFFFF
@M03461:520:000000000-LPCRK:1:1101:23198:3920 1:N:0:TTGCAACG+CAGAACTG
CGGATCCCCGATCCGTGGACTTGTCAGCGACTGAGGAAACAGACGGTAAAATAGCTGAGGCTTTGTCCGAGTCGTCCCTCAGCCCTGCGAGCTGCAGGAAATGCTCACCGTTAAGTCTGATGACGTGAACGGTCGTACCAAGATGTATAAAAACATCGTGGACGGCAACCATCAGATGGAGCCGGGCATGCCAGAATCCTTCAACGTATTGTTGAAAGAGATTCGTTCGCTGGGTATCAACATCGAACTGGAAGTCGAGTAATTCTCGCTCAAACAGGTCA
+
GGGGGGFF@FGGGGGGGGGGGGGGGGGGGGGGGGGCFGGGGGGFGBFGGGGGGECEFGGGGGGGGGCCFEGCGGGFFEAFGGGGGGFGGG@FGGGF==FFCFGGACEGGGDCE@FGGGGGGGFAFCFFGFGCFGGG8FEGGGGGG=F;E=FGGGCACCFG>FFGCFCF7DEFGGGCC?FFF,8:5CE*=C?CFFGFEGGGF+5AFEG=7CFGGGF?FC*9>>D:D9>5/19ED>??6>CF<6?F:)<.<4@:F?).35511@446@A?014>FF<:BFFFF
@M03461:520:000000000-LPCRK:1:1101:21990:3933 1:N:0:TTGCAACG+CAGAACTG
CGGATCCCCGATCCGTGGACTTGTCAGCGACTGAGGAAACAGACGTATACGCGGCTGAGGGGGTTATACAGAGTTCCCTCAGCGTGGTCAATTGCAGGAAATGCTCACCGTTAAGTCTGATGACGTGAACGGTCGTACCAAGATGTATAAAAACATCGTGGACGGCAACCATCAGATGGAGCCGGGCATGCCAGAATCCTTCAACGTATTGTTGAAAGAGATTCGTTCGCTGGGTATCAACATCGAACTGGAAGACGAGTAATTCTCGCTCAAACAGGTCA
+
GGGGGGGGGGGGGGGGGGGGGGGGGGGGGGGGGGGGGGGGGGGGGGGGGGGGGGGGGGGGGGGGGGGGGGGGGGGGGGGGGGGGGGGGGGGGGGGGGGGGGGGGGGGGGGGGGGGGGGGGGGGGGGGGGGGGGGGGGGGGGGGGGGGGGGGGGGGGGGGGGGGGGGGGGGGGGGGGGGGGGGGGGGGGGGGGGGGGGGGGGGGGGGGGFGGFGGGGGGGGGGGFGGGGGGGGGFFGGGGGGGFGFFFFFFFFFFFFFFED?FBABFFFFBBBFFFFFBFFF
@M03461:520:000000000-LPCRK:1:1101:24712:3945 1:N:0:TTGCAACG+CAGAACTG
CGGATCCCCGATCCGTGGACTTGTCAGCGACTGAGGAAACAGACCTATCATAGGCTGAGGAATAATGTGCGTTATCCCTCAGCCGAGGATACTGCAGGAAATGCTCACCGTTAAGTCTGATGACGTGAACGGTCGTACCAAGATGTATAAAAACATCGTGGACGGCAACCATCAGATGGAGCCGGGCATGCCAGAATCCTTCAACGTATTGTTGAAAGAGATTCGTTCGCTGGGTATCAACATCGAACTGGAAGACGAGTAATTCTCGCTCAAACAGGTCA
+
GGGGGGGGGGGGGG<FFEGGGCGGGGGGGGGGGGGFGGGGFFGGGGGGGGGGGGGGGGGGGDFGGGGGGFFGGGGGGG=FFGGGGDGGGGGGGFGGGGGGGGGGCFGGGGFGGGGGGGEEGFGGGGGGGGGGGGGGGGGGGGFGFFGGGGAFGGGGGGGGGGGGGGGGGGGGGGGFGGG6FFGGGGEEGGGGFCFGGGFGGGGGFEFECCEFGFGGGGGG<FC7CFGFC)*:CFFGFGGGGGFFE?:>>DFF?:41:EEFFFFAA?BB?:?FFFF17:A37
@M03461:520:000000000-LPCRK:1:1101:18209:3971 1:N:0:TTGCAACG+CAGAACTG
CGGATCCCCGATCCGTGGACTTGTCAGCGACTGAGGAAACAGACGGTTGTAGAGCTGAGGTGCATCCACTAGACGACCTCAGCAACGCCCTCTGCAGGAAATGCTCACCGTTAAGTCTGATGACGTGAACGGTCGTACCAAGATGTATAAAAACATCGTGGACGGCAACCATCAGATGGAGCCGGGCATGCCAGAATCCTTCAACGTATTGTTGAAAGAGATTCGTTCGCTGGGTATCAACATCGAACTGGAAGACGAGTAATTCTCGCTCAAACAGGTCA
+
GGGGGGGGGGGGGGGGGGGGGGGGGGGGGGGGGGGGGGGGGGGGGGGGGGGGGGGGGGGGGGGGGGGGGGGGGGGGGGGGGGGGGGGGGGGGGGGGGGGGGGGGGGGGGGGGGGGGGGGGGGGGGGGGGGGGGGGGGGGGGGGGGGGGGGGGGGGGGGGGGGGGGGGGGGGGGGGGGGGGGGGGGGGGGGGGGGGGGGGGGGGGGGGGGGGGGGGGGGGGGGGGGGGGGGGGGFFGGGGFFGFGFFFFFFFFFFFFFFFFFFFFFFFFF:?;?2<:::BD?
@M03461:520:000000000-LPCRK:1:1101:5188:3983 1:N:0:TTGCAACG+CAGAACTG
CGGATCCCCGATCCGTGGACTTGTCAGCGACTGAGGAAACAGACAATATAGTGGCTGAGGTCGGCTAAACGGTCAACCTCAGCTGAGAGGTATGCAGGAAATGCTCACCGTTAAGTCTGATGACGTGAACGGTCGTACCAAGATGTATAAAAACATCGTGGACGGCAACCATCAGATGGAGCCGGGCATGCCAGAATCCTTCAACGTATTGTTGAAAGAGATTCGTTCGCTGGGTATCAACATCGAACTGGAAGACGAGTAATTCTCGCTCAAACAGGTCA
+
GGGGGGGGGGGGGGGGGGGGGGGGGGGGGGGGGGGGGGGGGGGGGGGGGGGGGGGGGGGGGGEGGGGGGGGGGGGGGGGGGGGGGGGGGGGGGGGGFGGGGGGGGGGGGGFGEGGGGGGGGGGGGEGGGGGEGGGGGGGGGGGGGGGGGGGGGGGGGGGGGGGGGGGGGGEGGGGGGGGGGFGGGGGGGGGGGGGGGGGGGGGGGGGGGGGGEFGGGGGGFGGGGGGGGGGGGFFGGGGGGGFGEFFFFFFFFFFFFFFFFF>ABFABFBFFDAFFFFDBF
@M03461:520:000000000-LPCRK:1:1101:25891:3996 1:N:0:TTGCAACG+CAGAACTG
CGGATCCCCGATCCGTGGACTTGTCAGCGACTGAGGAAACAGACGTGATAGTAGCTGAGGAATACTTCCTGCGGTACCTCAGCATTGTGCGCTGCAGGAAATGCTCACCGTTAAGTCTGATGACGTGAACGGTCGTACCAAGATGTATAAAAACATCGTGGACGGCAACCATCAGATGGAGCCGGGCATGCCAGAATCCTTCAACGTATTGTTGAAAGAGATTCGTTCGCTGGGTATCAACATCGAACTGGAAGACGAGTAATTCTCGCTCAAACAGGTCACTT
+
GGGGGGGGFGGGGGGGGGGGGGGGGGGGDGGGGGGGGGGGGGGGGGGGGGGGGGGGGGGGGCFGGGGGGGGGGGGGGGGGGGGGGGGGGGGGGGGGGGGGGGGGGGGGGGGGGGGGGGGGGGGGGGGGGGGGGGGGGGGGGGGGGGGGGGGGGGGGGGFGGGGGGEGEFGG9EFGGGGGGG>EGGGGGDFGGGGGGFGGGGGGGFEFGGGGGGGGGGGGGGGF@DGGFGGGGGFFGGFCCFC7DDFF4>BF4?<@??>@:4@ADDF9<0(1(8<28??7077A)
@M03461:520:000000000-LPCRK:1:1101:14273:4008 1:N:0:TTGCAACG+CAGAACTG
CGGATCCCCGATCCGTGGACTTGTCAGCGACTGAGGAACAGACAACATAATAGCTGAGGTACAGTGAACGTACATCCTCAGCTGTAATGTTTGCAGGAAATGCTCACCGTTAAGTCTGATGACGTGAACGGTCGTACCAAGATGTATAAAAACATCGTGGACGGCAACCATCAGATGGAGCCGGGCATGCCAGAATCCTTCAACGTATTGTTGAAAGAGATTCGTTCGCTGGGTATCAACATCGAACTGGAAGACGAGTAGTTCTCGCTCAAACAGGTCACTGC
+
GGGGGGGGGGGGGGGGGGGGGGGGGGGGGGGGGGGGGGGGGGGGGGGGGGGGGGGGGGGGGGGGGGGGGGGGGGGGGGGGGGGGGGGGGGGGGGGGGGGGGGGGGGGGGGGGGGGGGGGGGGGGGGGGGGGGGGGGGGGGGGGGGGGGGGGGGGGGGGGGGGGGGGGGGGGGGGGGGGGGGGGGGGGGGGGGGGGGGGGGGGGGGFGGGGGGGGGGGGGGGGGGGGGGGGGGGFFGGGCFFFFGFFFFFFFFFFFFFEEFFFFFFFFFFFFFBFFFFA?FFFF<
@M03461:520:000000000-LPCRK:1:1101:11925:4020 1:N:0:TTGCAACG+CAGAACTG
CGGATCCCCGATCCGTGGACTTGTCAGCGACTGAGGAAACAGACGGAATAGCGGCTGAGGCAGCTTTTGAGACTCACCTCAGCTTGAGTGGATGCAGGAAATGCTCACCGTTAAGTCTGATGACGTGAACGGTCGTACCAAGATGTATAAAAACATCGTGGACGGCAACCATCAGATGGAGCCGGGCATGCCAGAATCCTTCAACGTATTGTTGAAAGAGATTCGTTCGCTGGGTATCAACATCGAACTGGAAGACGAGTAATTCTCGCTCAAACAGGTCA
+
GGGGGGGGGGGGGGGGGGGGGGGGGGGGGGGGGGGGGGGGGGGGGGGGGGGGGGGGGGGGG=FFGGGGGGGGGGGGGGGGGGGGGGGGGGGGGGGGGGGGGGGGGGGGGGGGGGGGGGGGGGGGGGGGGGGGGGGGGGGGGGGGGGGGGGGGGGGGGGGGGGGGGGGGGGGGGGGGGGGGGGGGGGGGGGGGGGGGGGGGGGGGGGGGGGGGGFGGGFFGGGFFGGGGGGGGDDFEFGGGGGFGFFFFFFFFFF:?FFFFFFFFFFFFFFFFFFFF:6A>0
@M03461:520:000000000-LPCRK:1:1101:15896:4027 1:N:0:TTGCAACG+CAGAACTG
CGGATCCCCGATCCGTGGACTTGTCAGCGACTGAGGAAACAGACGGCAGAATGGCTGAGGCCACGTTCTGGTGTAACCTCAGCTGCATAAAGTGCAGGAAATGCTCACCGTTAAGTCTGATGACGTGAACGGTCGTACCAAGATGTATAAAAACATCGTGGACGGCAACCATCAGATGGAGCCGGGCATGCCAGAATCCTTCAACGTATTGTTGAAAGAGATTCGTTCGCTGGGTATCAACATCGAACTGGAAGACGAGTAATTCTCGCTCAAACAGGTCACTT
+
GGGGGGGGGGGGGGGGGGGGGGGGGGGGGGGGGGGGGGGGGGGGGGGGGGGGGGGGGGGGGGGGGGGGGGGGGGGGGGGGGGGGGGGGGGGGGGGGGGGGGGGGGGGGGGGGGGGGGGGGGGGGGGGGGGGGGGGGGGGGGGGGGGGGGGGGGGGGGGGGGGGGGGGGGGGGGGGGGGGGGGGGGGGGGGGGGGGGGGGGGGGGGGGGFGGGGGGGGGGGGGGFGGGGGGGGGFFGGGGGGGFGD@@FFBFFFF>BFFEFFFFFAFFFBBFF?FF???F?BDF)
@M03461:520:000000000-LPCRK:1:1101:23453:4030 1:N:0:TTGCAACG+CAGAACTG
CGGATCCCCGATCCGTGGACTTGTCAGCGACTGAGGAAACAGACCGGGTGCTCGCTGAGGATTGATCAGTATTAGGCCTCAGCTTACCGGTTTGCAGGAAATGCTCACCGTTAAGTCTGATGACGTGAACGGTCGTACCAAGATGTATAAAAACATCGTGGACGGCAACCATCAGATGGAGCCGGGCATGCCAGAATCCTTCAACGTATTGTTGAAAGAGATTCGTTCGCTGGGTATCAACATCGAACTGGAAGACGAGTAATTCTCGCTCAAACAGGTCA
+
GGGGGGGGCGGGGGGGGGGGGGGGGGGGGGGGGGGGGFGGGGGGGFGDGGGCFGGGGGGGEFGGGGDEEGGCGGGGGGGGFGGGGGFGGGGGDGGGGGGFGGGGFEGGGGGGGDGGGGGGGGGGGGGGEFDEGGGGGGGCFFCGGFGGGAFEGGGGGGGGGGGEGGGGGGGGGGGGFGGFGGGGCGGGGGGGGGGGFGGCGGGGFGGFGEFCFGCGGGGGGGGCD9CGGGDGGF@GFFFFFCFGFF@>F7@F?FFF?FFF?FFFFBA::08>2><02?A??
@M03461:520:000000000-LPCRK:1:1101:26075:4034 1:N:0:TTGCAACG+CAGAACTG
CGGATCCCCGATCCGTGGACTTGTCAGCGACTGAGGAAACAGACATAGAAGAAGCTGAGGAATGTTAGGGTTAAGGCCTCAGCGATGCAGCTTGCAGGAAATGCTCACCGTTAAGTCTGATGACGTGAACGGTCGTACCAAGATGTATAAAAACATCGTGGACGGCAACCATCAGATGGAGCCGGGCATGCCAGAATCCTTCAACGTATTGTTGAAAGAGATTCGTTCGCTGGGTATCAACATCGAACTGGAAGACGAGTAATTCTCGCTCAAACAGGTCA
+
GGGGGGGGGFGCGGGGGGGGGGGGEGGGGGGGGFGGGGGGGGEGGGGGGGGGGGGGGGGGGEFGGGFGGGGGGGGGGFGGGGGGGGGGGGGGGGGGGGGGGGGGGGGGGGGGGGGGGGGGGGGGGGGGGGGGGGGGGGGGGGCFGGGGFGGFGGGGGGGGGGGGGGGGGGGGGGGFBGEGGGGGGGGGGGGGGGGGFGGGGGFGGGFC?FG@CF??CGFFFFG7*CFGGGGGGFFGGGFC<=FC>:?)8<FFFFF?6:DB??9<>6<BFF?>BA???0<0:
@M03461:520:000000000-LPCRK:1:1101:12112:4035 1:N:0:TTGCAACG+CAGAACTG
CGGATCCCCGATCCGTGGACTTGTCAGCGACTGAGGAAACAGACTACATAATAGCTGAGGGTCACATGCTATAACGCCTCAGCCCTCCGGACTGCAGGAAATGCTCACCGTTAAGTCTGATGACGTGAACGGTCGTACCAAGATGTATAAAAACATCGTGGACGGCAACCATCAGATGGAGCCGGGCATGCCAGAATCCTTCAACGTATTGTTGAAAGAGATTCGTTCGCTGGGTATCAACATCGAACTGGAAGACGAGTAATTCTCGCTCAAACAGGTCA
+
GGGGGGGGGGGGGGGGGGGGGGGGGGGGGGGGGGGGGGGGGGGGGGGGGGGGGGGGGGGGGGGGGGGGGGGGGGGGGGFGGGGGGGGGGGGGGGGGGGGGGGGGGGGGGGGGGGGGGGGGGFGGGGGFGFFGGGGGGGGGGGGGGGGGGGGGGGGGGGGGGGGGGGEGFGGGGGGGGGGGGGGGGGGCGGDGGGGGFGGGGGGGGGGGGGGGGGFFGGGGFGGGGGGGGGGGCEFGGGG7FGFGF@FFFFFFFFF7<BDDFFFFFFFFBFFFFFF?B<DFF
@M03461:520:000000000-LPCRK:1:1101:5651:4042 1:N:0:TTGCAACG+CAGAACTG
CGGATCCCCGATCCGTGGACTTGTCAGCGACTGAGGAAACAGACTCCTTTCAAGCTGAGGGTAGAATCGGCCTTCGCCTCAGCATGCCGACATGCAGGAAATGCTCACCGTTAAGTCTGATGACGTGAACGGTCGTACCAAGATGTATAAAAACATCGTGGACGGCAACCATCAGATGGAGCCGGGCATGCCAGAATCCTTCAACGTATTGTTGAAAGAGATTCGTTCGCTGGGTATCAACATCGAACTGGAAGACGAGTAATTCTCGCTCAAACAGGTCA
+
GGGGGGGGGGGGGGGGGGGGGGGGGGGGGGGGGGGGGGGGGGGGGGGGGGGGGGGGGGGGGGGGGGGGGGGGGGGGGGGGGGGGGGGGGGGGGGGGGGGGGGGGGGGGGGGGGGGGGGGGGGGGGGGGGGGGGGGGGGGGGGGGGGGGGGGGGGGGGGGGGGGGGGGGGGGGGGGGGGGGGGGGGGGGGGGGGGGGGGGGGGGGGGGGGGGGGGGGGFGGGGGGGGGGGGGGGFFGGGGGGGFGFFFFFFFFFFFFFFFFFFFBFFFFFBFFFFB:?FFB>
@M03461:520:000000000-LPCRK:1:1101:14474:4070 1:N:0:TTGCAACG+CAGAACTG
CGGATCCCCGATCCGTGGACTTGTCAGCGACTGAGGAAACAGACTCTGTTGAAGCTGAGGTGCGAGTACCTTGATCCCTCAGCATAAGCGATTGCAGGAAATGCTCACCGTTAAGTCTGATGACGTGAACGGTCGTACCAAGATGTATAAAAACATCGTGGACGGCAACCATCAGATGGAGCCGGGCATGCCAGAATCCTTCAACGTATTGTTGAAAGAGATTCGTTCGCTGGGTATCAACATCGAACTGGAAGACGAGTAATTCTCGCTCAAACAGGTCA
+
GGGGGGGGGGGGGGGGGGGGGGGGGGGGGGGGGGGGGGGGGGGG8F<FC<6C@FGGGGGGGDGC,=8E<CFCEEE<FGGGGGGGFGFGA::?FGGGGGGGGGGGGGGGGGGGGGGGGGGGGGGGGGGGFGGGGGGGGGGGGGGGGGGGGGGGGGGGGGGGGGGGGGGGGGGGGGGGGGGGGGGGGGGGGGGGGGGGGGGGGGGGGGGFFGGGGGGGGGGGGGGFGGGFGGGGGEFGGGGGGGFF@FFF:>FFFFF?FFDEBFFFFBBFF6?07<<??:<24
@M03461:520:000000000-LPCRK:1:1101:18354:4084 1:N:0:TTGCAACG+CAGAACTG
CGGATCCCCGATCCGTGGACTTGTCAGCGACTGAGGAAACAGACTTCAAGTAAGCTGAGGTACACAGTTTATCACTCCTCAGCAGTCTACCCTGCAGGAAATGCTCACCGTTAAGTCTGATGACGTGAACGGTCGTACCAAGATGTATAAAAACATCGTGGACGGCAACCATCAGATGGAGCCGGGCATGCCAGAATCCTTCAACGTATTGTTGAAAGAGATTCGTTCGCTGGGTATCAACATCGAACTGGAAGACGAGTAATTCTCGCTCAAACAGGTCA
+
GGGGGGGGGGGGGGGGGGGGGGGGGGGGGGGGGGGGGGGGGGGGGGGGGGGGGGGGGGGGGGGGGGGGGGGGGGGGGGGGGGGGGGGGGGGGGGGGGGGGGGGGGGGGGGGGGGGGGGGGGGGGGGGGGGGGGGGGGGGGGGGGGGGGGGGGGGGGGGGGGGGGGGGGGGGGGGGGGGGGGGGGGGGGGGGGGGGGGGGGGGGGGGGGGGGGGGGGFGG;FGGGGGGGGGGGGFFGGGGGGGFGEFFFFFFFFFFFFFFB?FFFAFFFFB?FFFF?BFFFF
@M03461:520:000000000-LPCRK:1:1101:5926:4085 1:N:0:TTGCAACG+CAGAACTG
CGGATCCCCGATCCGTGGACTTGTCAGCGACTGAGGAAACAGACTTATCAGAAGCTGAGGAAGGGTACGGGTAACACCTCAGCTCAGTTCGATGCAGGAAATGCTCACCGTTAAGTCTGATGACGTGAACGGTCGTACCAAGATGTATAAAAACATCGTGGACGGCAACCATCAGATGGAGCCGGGCATGCCAGAATCCTTCAACGTATTGTTGAAAGAGATTCGTTCGCTGGGTATCAACATCGAACTGGAAGACGAGTAATTCTCGCTCAAACAGGTCA
+
GGGGGGGGGGGGGGGGGGGGGGGGGGGGGGGGGGGGGGGGGGGGGGGGGGGGGGGGGGGGGGGGGGGGGGGFGGGGGGGGGGGGGGGGFGGGGGGGGGGGGGGGGGGGGGGGGGGGGGGGGGGGGGGGGGGGGGGGGGGGGGGGGGGFGGGGGGGGGGGGGGGGGGGGGGGGGGGGGGGGGGGCEGGGGGGGGGGGGGGGGGGGGGGFGGGGGGGGGGGGGGGGGGGGGGGGGFFGGGGGGGFGFFFFFFFFFFF?<FEDFFFFFFFF:<FBB>FF7?D?:
@M03461:520:000000000-LPCRK:1:1101:23321:4096 1:N:0:TTGCAACG+CAGAACTG
CGGATCCCCGATCCGTGGACTTGTCAGCGACTGAGGAAACAGACCCAGTCTAGGCTGAGGCCTGATGGTACAAAACCCTCAGCTAACCTAACTGCAGGAAATGCTCACCGTTAAGTCTGATGACGTGAACGGTCGTACCAAGATGTATAAAAACATCGTGGACGGCAACCATCAGATGGAGCCGGGCATGCCAGAATCCTTCAACGTATTGTTGAAAGAGATTCGTTCGCTGGGTATCAACATCGAACTGGAAGACGAGTAATTCTCGCTCAAACAGGTCA
+
GGGGGGGGGGGGGGGGGGGFGGGGGGGGG7CFGGGFGGGGGGGGGGGGGGGGGGGGGGGGGGGGGGGGGGGGGGGGGDGGGGGGGGGGEFGGGGGGGGDGGGGGGGGGGEGGGGGGGGGGGFFEGGECFGGGGGGGGGGGGGGGGGGGGEGGGGGGGGGGDGGGGGGGGGGGGGGGGGFFFGCCEEEGGGGGFDFGFGDGGGGFCCCGCFFFFGGE?C6>GGFFGGGGGCCCEDFFGFFGGDFGFFFFFFFFFFFBBFFFFFF<DFDB:4?FFAB:B052?
@M03461:520:000000000-LPCRK:1:1101:5879:4097 1:N:0:TTGCAACG+CAGAACTG
CGGATCCCCGATCCGTGGACTTGTCAGCGACTGAGGAAACAGACTAGAGTTCCGCTGAGGGGCTGTCTAAAAGGTCCCTCAGCAGTAGTTCATGCAGGAAATGCTCACCGTTAAGTCTGATGACGTGAACGGTCGTACCAAGATGTATAAAAACATCGTGGACGGCAACCATCAGATGGAGCCGGGCATGCCAGAATCCTTCAACGTATTGTTGAAAGAGATTCGTTCGCTGGGTATCAACATCGAACTGGAAGACGAGTAATTCTCGCTCAAACAGGTCA
+
GGGGGGGGGGGGGGGGGGGGGGGGGGGGGGGGGGGGGGGGGGGGGFGGGGGGGGGGGGGGGGGGGGGGGGGGGGGGGGGGGGGGGGGGGGGGGGGGGGGGGGGGGGGGGGGGGGGGGGGGGGGGGGGGGGGGGGGGGGGGGGGGGGGGGGGGGGGGGGGGGGGGGGGGGGGGGGGGGGGGGGGGGGGGGGGGGGGGGGGGGGGGGGGGGGGFFGGGGGGGGGGGDGGGGGGGGFFGGGGGGGFGFFFFFFFFFF:1<DFFFFFFFFFFFFFFFFFFFFFFF
@M03461:520:000000000-LPCRK:1:1101:7012:4105 1:N:0:TTGCAACG+CAGAACTG
CGGATCCCCGATCCGTGGACTTGTCAGCGACTGAGGAAACAGACATCAACGGTGCTGAGGCTAGCATAACAAGTAGCCTCAGCTATTTTAAATGCAGGAAATGCTCACCGTTAAGTCTGATGACGTGAACGGTCGTACCAAGATGTATAAAAACATCGTGGACGGCAACCATCAGATGGAGCCGGGCATGCCAGAATCCTTCAACGTATTGTTGAAAGAGATTCGTTCGCTGGGTATCAACATCGAACTGGAAGACGAGTAATTCTCGCTCAAACAGGTCA
+
GGGGGGGGGGGGGGGGGGGGGGGGGGGGGGGGGGGGGGGGGGGGGGFFGGGGGGGGGGGGGGGGGGGFGGGGGGGGGGGGGGGGGGGEFFGGGGGGGGGGGGGGGGGGGGGGGGGGGGGGGGGGGGGGGGGGGGGGGGGGGGGGGGGGGGGGGGGFGGGGGGGGDGGGGGGGGGGGGGFFFGGGGGGGGGGGGGGGGGGFGGGGGGGGFGGGGGGGGGGGGGGFGGGFGGDEGF?CDCFFDFFFB?FFFFF:F@FB?EB5<FAD>FA6?FFFFFFB1:835
@M03461:520:000000000-LPCRK:1:1101:10703:4121 1:N:0:TTGCAACG+CAGAACTG
CGGATCCCCGATCCGTGGACTTGTCAGCGACTGAGGAAACAGACTTAGGCGCTGCTGAGGCAGTGTCTTGCTATCCCCTCAGCATATTACATTGCAGGAAATGCTCACCGTTAAGTCTGATGACGTGAACGGTCGTACCAAGATGTATAAAAACATCGTGGACGGCAACCATCAGATGGAGCCGGGCATGCCAGAATCCTTCAACGTATTGTTGAAAGAGATTCGTTCGCTGGGTATCAACATCGAACTGGAAGACGAGTAATTCTCGCTCAAACAGGTCA
+
GGGGGGGGGGGGGGGGGGGGGGGGGGGGGGGGGGGGGGGGGGGGGGGGGGGGGGGGGGGGGGGGGGGGGGGGGGGGGGGGGGGGGGGGGGGGGGGGGGGGGGGGGGGGGGGGGGGGGGGGGGGGGGGGGGGGGGGGGGGGGGGGGGGGGGGGGGGGGGGGGGGGGGGGGGGFGGGGGGGGGGGGGGGGGGGGGGGGFFGGGGGGGGFGGGG?GGGGGGGGDCFDGGGGGDDDGFFGGGGFGF:CDF@>F7FFFFF??@<5:@A95@>?<6:;FF21(4<:?
@M03461:520:000000000-LPCRK:1:1101:26379:4128 1:N:0:TTGCAACG+CAGAACTG
CGGATCCCCGATCCGTGGACTTGTCAGCGACTGAGGAAACAGACACTCGGTCCGCTGAGGATAGCAGTGTAATAAGCCTCAGCGTGCGGTACTGCAGGAAATGCTCACCGTTAAGTCTGATGACGTGAACGGTCGTACCAAGATGTATAAAAACATCGTGGACGGCAACCATCAGATGGAGCCGGGCATGCCAGAATCCTTCAACGTATTGTTGAAAGAGATTCGTTCGCTGGGTATCAACATCGAACTGGAAGACGAGTAATTCTCGCTCAAACAGGTCACTT
+
GGGDGGGGGGGGGGGGGGDGGGGGGGGGEC@CFFGDGGGGGGFFFGFGGDFEDGGGGGDGGGGGGGGCFGGGGGGDFFFGGG8FCFGGGFGGGGGGGFGCGFGGGGGGGGGGGGGGCDGGGGGFGGGGGGGGFGGGGGGGGGGGG<FAGGFGGGCFGGGGGGGGG@BFEFGGFFFFGGG64<ECGDGGGFGCGGGGFGFG?FGGGCGFFGG?FGGFGFFGGGFFCF:CCC7EEFFGGGGG4*?GEFFF@?@FF47??FE5:44:<FFBB0((8<?B??FFFFF)
@M03461:520:000000000-LPCRK:1:1101:23276:4138 1:N:0:TTGCTACG+CAGAACTG
CGGATCCCCGATCCGTGGACTTGTCAGCGACTGAGGAAACAGACCATTTCACGGCTGAGGCAATGATAGGATAACGCCTCAGCACGGGCGCGTGCAGGAAATGCTCACCGTTAAGTCTGATGACGTGAACGGTCGTACCAAGATGTATAAAAACATCGTGGACGGCAACCATCAGATGGAGCCGGGCATGCCAGAATCCTTCAACGTATTGTTGAAAGAGATTCGTTCGCTGGGTATCAACATCGAACTGGAAGACGAGTAATTCTCGCTCAAACAGGTCA
+
GGGGGGGGGGGGGGGGGGGGGGGGGGGGGGGGGGGGGGGGGGGGGGGGGGGGGGGGGGGGGGGGGGGGGGGGGGGGGGGGGGGGGGGGGGGGGGGGGGGGGGGGGGGGGGGGGGGGGGGGGGGGGGGGGGGGGGGGGGGGGGGGGGGGGGGGGGGGGGGGGGGGGGGGGGGGGGGGGGGGGGGGGGGGGGGGGGGGGGGGGGFFGGGGGGGFGGGGGGGGGGGGGGGGGGGGGFFGGGGGGGFGFFFFF<FFF:@?BFFFBFAAABFF<6?F?FFFFFFFF
@M03461:520:000000000-LPCRK:1:1101:20588:4148 1:N:0:TTGCAACG+CAGAACTG
CGGATCCCCGATCCGTGGACTTGTCAGCGACTGAGGAAACAGACCCCGTATGAGCTGAGGGGATAAGGGGAGAGGCCCTCAGCTGAGCACCATGCAGGAAATGCTCACCGTTAAGTCTGATGACGTGAACGGTCGTACCAAGATGTATAAAAACATCGTGGACGGCAACCATCAGATGGAGCCGGGCATGCCAGAATCCTTCAACGTATTGTTGAAAGAGATTCGTTCGCTGGGTATCAACATCGAACTGGAAGACGAGTAATTCTCGCTCAAACAGGTCA
+
GGGGGGGGGGGGGGGGGGGGGGGGGGGGGGGGGGGGGGGGGGGGGGGGGGGGGGGGGGGGGGGGGGGGGGGGGGGGGGGGGGGGGGGGGGGGGGGGGGGGGGGGGGGGGGGGGGGGGGGGGGGGGGGGGGGGGGGGGGGGGGGGGGGGGGGGGGGGGGFGGGGGGGGGGGGGGGGGGGGGGGGGGGGGGGGGGGGGGGGGGGGGGGFGGGFFGGGGGGGGGGGGGGGGGGGGGFFGGGFGGG?FFFFFFDFFF@F?B>>>?FA<AFA<6:69<<28:?D:F
@M03461:520:000000000-LPCRK:1:1101:20023:4161 1:N:0:TTGCAACG+CAGAACTG
CGGATCCCCGATCCGTGGACTTGTCAGCGACTGAGGAAACAGACCTACTTAGGGCTGAGGATAGAGAGCCGTTGGTCCTCAGCACCGTTCGATGCAGGAAATGCTCACCGTTAAGTCTGATGACGTGAACGGTCGTACCAAGATGTATAAAAACATCGTGGACGGCAACCATCAGATGGAGCCGGGCATGCCAGAATCCTTCAACGTATTGTTGAAAGAGATTCGTTCGCTGGGTATCAACATCGAACTGGAAGACGAGTAATTCTCGCTCAAACAGGTCA
+
GGGGGGGGGGGGGGGGGGGGGGGGGGGGGGGGGGGGGGGGGGGGGGGGGGGGGGGGGGGGGGGGGGGGGGGGGGGGGGGGGGGGGGGGGGGGGGGGGGGGGGGGGGGGGGGGGGGGGGGGGGGGGGGGGGGGGGGGGGGGGGGGGGGGGGGGGGGGGGGGGGGGGGGGGGGGGGGGGGGGGGGGGGGGGGGGGGGGGGGGGGGDGGGGGGGGGGGGGGGGGGGGGFGGGGGGGFFGGGGGGGFGFFFFFFFFF@FBFFFFFFFFFFFFFFFFFFFFFFF?:
@M03461:520:000000000-LPCRK:1:1101:22715:4169 1:N:0:TTGCAACG+CAGAACTG
CGGATCCCCGATCCGTGGACTTGTCAGCGACTGAGGAAACAGACTGTACAGTCGCTGAGGTCACTTTCCTAGTGCGCCTCAGCTTTATCTGGTGCAGGAAATGCTCACCGTTAAGTCTGATGACGTGAACGGTCGTACCAAGATGTATAAAAACATCGTGGACGGCAACCATCAGATGGAGCCGGGCATGCCAGAATCCTTCAACGTATTGTTGAAAGAGATTCGTTCGCTGGGTATCAACATCGAACTGGAAGACGAGTAATTCTCGCTCAAACAGGTCA
+
GGGGGGGGGGGGGGGGGGGGGGGGGGGGGGGGGGGFGGGGGGGGGGGGGGGGGGGGGGGGGGGGGGGGGGGGGGGGGGGGGGGGGGGGGGGGGGGGGGGGGGGGGGGGGGGGGGGGGGGGGGGGGGGGGGGGGGGGGGGGGGGGGGGGGGGGGGGGGGGGBFGGGGGGGGGGGGGGGGGGGGGGGGGGGGGGGGGGGGGGGGGGGGGGGGGFGGGGGGGGGGGFGGGGGGGGGFFGCGGGGGFGFFFFF?FFFFFFFFDDBFFFFFBF??BFFBFFFFF?D
@M03461:520:000000000-LPCRK:1:1101:6351:4172 1:N:0:TTGCAACG+CAGAACTG
CGGATCCCCGATCCGTGGACTTGTCAGCGACTGAGGAAACAGACGGCGAAGTAGCTGAGGAATACATTTTAGACCACCTCAGCTTATGTAATTGCAGGAAATGCTCACCGTTAAGTCTGATGACGTGAACGGTCGTACCAAGATGTATAAAAACATCGTGGACGGCAACCATCAGATGGAGCCGGGCATGCCAGAATCCTTCAACGTATTGTTGAAAGAGATTCGTTCGCTGGGTATCAACATCGAACTGGAAGACGAGTAATTCTCGCTCAAACAGGTCA
+
GGGGGGGGGGGGGGGGGGGGGGGGGGGGGGGGGGGGGGGGGGGGGGGGGGGGGGGGGGGGGGGGGGGGGGGGGGGGGGGGGGGGGGGGGGGGGGGGGGGGGGGGGGGGGGGGGGGGGGGGGGGGGGGGGGGGGGGGGGGGGGGGGGGGGGGGGGGGGGGGGGGGGGGGGGGGGGGGGGGGGGGGGGGGGGGGGGGGGGGGGGFGGGGGGGGGGGGGGGGGGGGGGGGGGGGGGFFGGGGGGGFGFFFFFFFFFFFFFEBEBFFFFFB????BBFFFFFD:>
@M03461:520:000000000-LPCRK:1:1101:20217:4184 1:N:0:TTGCAACG+CAGAACTG
CGGATCCCCGATCCGTGGACTTGTCAGCGACTGAGGAAACAGACGGAATGATCGCTGAGGCTCTCTTGTGGAGCGTCCTCAGCCGGGTTCAGTGCAGGAAATGCTCACCGTTAAGTCTGATGACGTGAACGGTCGTACCAAGATGTATAAAAACATCGTGGACGGCAACCATCAGATGGAGCCGGGCATGCCAGAATCCTTCAACGTATTGTTGAAAGAGATTCGTTCGCTGGGTATCAACATCGAACTGGAAGACGAGTAATTCTCGCTCAAACAGGTCA
+
GGGGGGGGGGGGGGGGGGGGGGGGGGGGGGGGGGGGGGGGGGGGGGGGGGGGGGDGGFGGGGGGGGGGGGEFGGGGGGGGGGGGGGGGGGGGGGGGGGGGGGGGGGGGGGGGDGGGGGGGGGGGGGGGGGGGGGGGGGGGGGGGGGGGGGGGGGGGGGGGGGGGGGGGGGGGGGGGGGFD6EGGGGGGGGGGGGGGGGGGGGGGGGGFFGGGGGGGGGGGGFGGGGGGGGDCGFFGFGFGGFFGFFFFFF:?@FFFFDBB?FFFDF9?FB:6?FFB:?<08
@M03461:520:000000000-LPCRK:1:1101:5401:4193 1:N:0:TTGCAACG+CAAAACTG
CGGATCCCCGATCCGTGGACTTGTCAGCGACTGAGGAAACAGACTTGGTCTGAGCTGAGGAAACACCGCTGGAAGGCCTCAGCCTTCATAACTGCAGGAAATGCTCACCGTTAAGTCTGATGACGTGAACGGTCGTACCAAGATGTATAAAAACATCGTGGACGGCAACCATCAGATGGAGCCGGGCATGCCAGAATCCTTCAACGTATTGTTGAAAGAGATTCGTTCGCTGGGTATCAACATCGAACTGGAAGACGAGTAATTCTCGCTCAAACAGGTCA
+
GGGGGGGGGGGGGGGGGGGGGGGGGGGGGGGGGGGGGGGGGGFFGGGGGGGGGGGGGGGGGGGFGGGGGGGGGGGGGGCGGGGGGCFGGGGGGGGGGGCGGGGGGGGGGGGGGGGGGGGGGGGGGGGGGGGGGGGGGGGGGGFFGGGDGEGGGGGCFGGGGGGGGGGGGGGGGFGFGGFCEFGGGGGGGFGGGGGGGFFGGGGGGGFFFGGF=<GFGGGGGGGGDGGFGGDGG>FGGGGGGGFFDF?FFB6@FFF12>EB:FFFFFFFBFFF?8?<08AFF
@M03461:520:000000000-LPCRK:1:1101:17417:4212 1:N:0:TTGCAACG+CAGAACTG
CGGATCCCCGATCCGTGGACTTGTCAGCGACTGAGGAAACAGACCCGCAGTGTGCTGAGGCATATAGCGCATATACCCTCAGCAAGCAATGTTGCAGGAAATGCTCACCGTTAAGTCTGATGACGTGAACGGTCGTACCAAGATGTATAAAAACATCGTGGACGGCAACCATCAGATGGAGCCGGGCATGCCAGAATCCTTCAACGTATTGTTGAAAGAGATTCGTTCGCTGGGTATCAACATCGAACTGGAAGACGAGTAATTCTCGCTCAAACAGGTCA
+
GGGGGGGGGGGGGGGGGGGGGGGGGGGGGGGGGGGGGGGGGGGGGGGGGGGGGGGGGGGGGGGGGGGGGGGGGGGGGGGGGGGGGGGGGGGGGGGGGGGGGGGGGGGGGGGGGGGGGGGGGGGGGGGGGGGGGGGGGGGGGGGGGGGGGGGGGGGGGGGGGGGGGGGGGGGGGGGGGGGGGGGGGGGGGGGGGGGGGGGGGGGGGGGGGGGGGGGGGGGGGGGGGGGGGGGGGFFGGGGGGGFGFFFFFFFFFFFFFFFFFFFFFFFFFFFFFFFFFFFFF
@M03461:520:000000000-LPCRK:1:1101:5028:4227 1:N:0:TTGCAACG+CAGAACTG
CGGATCCCCGATCCGTGGACTTGTCAGCGACTGAGGAAACAGACGGAATTCCCGCTGAGGTGTGGGAAAAGGGATTCCTCAGCCGGATGTGATGCAGGAAATGCTCACCGTTAAGTCTGATGACGTGAACGGTCGTACCAAGATGTATAAAAACATCGTGGACGGCAACCATCAGATGGAGCCGGGCATGCCAGAGTCCTTCAACGTATTGTTGAAAGAGATTCGTTCGCTGGGTATCAACATCGAACTGGAAGACGAGTAATTCTCGCTCAAACAGGTCA
+
GGGGGGGGGGGGGGGGGGGGGGGGGGGGGGGGGGGGGGGGGGGGGGGGGGGGGGGGGGGGGGGGGGGGGGGGGGGGGGGGGGGGGGGGGGGGGGGGGGGGGGGGGGGGGGGGGGGGGGGGGGGGGGGGGGGGGGDGGGGGGGGGGGGGGGGGGGGGGGGFEGGGGGGGGGGGGGGGGGGGGGGGGGGGGGGGGGGGGGGGGGGGGGGGGGGGFGGGGFGGGGGGGGGGGGGGGFFGGGGGGGFGFFFFFFFFFF.8<FFFFFFFFFFFFFFFFBFFFFFFF
@M03461:520:000000000-LPCRK:1:1101:19670:4232 1:N:0:TTGCAACG+CAGTACTG
CGGATCCCCGATCCGTGGACTTGTCAGCGACTGAGGAAACAGACCAGATATACGCTGAGGATTTTTAGGAGGCCATCCTCAGCAGTATCCAATGCAGGAAATGCTCACCGTTAAGTCTGATGACGTGAACGGTCGTACCAAGATGTATAAAAACATCGTGGACGGCAACCATCAGATGGAGCCGGGCATGCCAGAATCCTTCAACGTATTGTTGAAAGAGATTCGTTCGCTGGGTATCAACATCGAACTGGAAGACGAGTAATTCTCGCTCAAACAGGTCA
+
GGGGGGGGGGGGGGGGGGGGGGGGGGGGGGGGGGGGGGGGGGGGGGGGGGGGGGGGGGGGGFEGGGGGGGGGGGGGGGGGGGGGGGGGGGGGGGGGGGGGGGGGGGGGGGGGGGGGGGGGGGGGGGGGGGGGGGGGGGGGGGGGGGGGGGGGGGGGGGGGGGGGGGGGGGGGGGGGGGGGGGGGGGGGGGGGGGGCFGGGGGGGGGGGGGGGGGGGGGGGGGGGGGGGGGGGGFFGGGGGGGFGFFFFFFFFFFFFFBDEFFF<AFFFFFFFFFFFFBFFF
@M03461:520:000000000-LPCRK:1:1101:13109:4243 1:N:0:TTGCAACA+CAGAACTG
CGGATCCCCGATCCGTGGACTTGTCAGCGACTGAGGAAACAGACATAATTGTGGCTGAGGGTGGGGGTCTAGAGCGCCTCAGCTTGAAGTGATGCAGGAAATGCTCACCGTTAAGTCTGATGACGTGAACGGTCGTACCAAGATGTATAAAAACATCGTGGACGGCAACCATCAGATGGAGCCGGGCATGCCAGAATCCTTCAACGTATTGTTGAAAGAGATTCGTTCGCTGGGTATCAACATCGAACTGGAAGACGAGTAATTCTCGCTCAAACAGGTCA
+
GGGGGGGGGGGGGGGGGGGGGGGGGGGGGGGGGGGGGGGGGGGGGGGGGGGGGGGGGGGGGFGGGGGGGGGGGGGGGGGGGGGGGGGGGGGGGGGGGGGGGGGGGGGGGGGGGGGGGGGGGGGGGGGGGGGGGGGGGGGGGGGGGGGGGGGGGGGGGGGGGGGGGGGGGGGGGGGGGGGGGGGGGGGGGGGGGGGGGGGGGGGGGGGGGGGGGGGGGGGGGGG>CFGGGGGGGFFGGGGGFGFGFFFFFFFFFFFFFED@FFBFFFFFF??FFFFFFFFFF
@M03461:520:000000000-LPCRK:1:1101:9309:4272 1:N:0:TTGCAACG+CAGAACTG
CGGATCCCCGATCCGTGGACTTGTCAGCGACTGAGGAAACAGACCTTGTCGGCGCTGAGGTAGGGGCGTTAGTTTACCTCAGCACTACGAGATGCAGGAAATGCTCACCGTTAAGTCTGATGACGTGAACGGTCGTACCAAGATGTATAAAAACATCGTGGACGGCAACCATCAGATGGAGCCGGGCATGCCAGAATCCTTCAACGTATTGTTGAAAGAGATTCGTTCGCTGGGTATCAACATCGAACTGGAAGACGAGTAATTCTCGCTCAAACAGGTCA
+
GGGGGGGGGGGGGGGGGGGGGGGGGGGGGGGGGGGGGGGGGGGGGGGGGGGGGGGGGGGGGGGGGGGGGGGGGGGGGGGGGGGGGGGGGGGGGGGGGGGGGGGGGGGGGGGGGGGGGGGGGGGGGGGGGGGGGGGGGGGGGGGGGGGGGGGGGGGGGGGGGGGGGGGGGGGGGGGGGGGGGGGGGGGGGGGGGGGGGGGGGGGGGGGGGGGGGGGGGGGGGGGGGGGGGGGGGFFGGGGGGGFGFFFFFFFFFFFFFFBFFFFFFFFFF??FFFBFFBFFF
@M03461:520:000000000-LPCRK:1:1101:23860:4274 1:N:0:TTGCAACG+CAGAACTG
CGGATCCCCGATCCGTGGACTTGTCAGCGACTGAGGAAACAGACAAGTTTTGGGCTGAGGTAATGTTAAACAGAGTCCTCAGCACCGAACAATGCAGGAAATGCTCACCGTTAAGTCTGATGACGTGAACGGTCGTACCAAGATGTATAAAAACATCGTGGACGGCAACCATCAGATGGAGCCGGGCATGCCAGAATCCTTCAACGTATTGTTGAAAGAGATTCGTTCGCTGGGTATCAACATCGAACTGGAAGACGAGTAATTCTCGCTCAAACAGGTCA
+
GGGGGGGGGGGGGGGGGGGGGGGGGGGGGGGGGGGGGGGGGGGGGGGGGGGFGGGGGGGGGGGGGGGGGGGGGGGGGGGGGGGGGGGGGGGGGGGGGGGGGGGGGGGGGGGGGGGCGGGGGGGGGGGGGGGGGGGGGGGGGGGGGGGGGGGGGGGGGGGGGGGGGGGGGGGGGGGGGGGGGGGGGGGGGGGGGGGGGGGGGGGGGGGGGGGGGGGGGGGGGGGGGGGGGGGGGFFGGGGGGGFGFFFFFFFFFFFFFFFFFFFFFFFFFFFFFFF<FFFFF
@M03461:520:000000000-LPCRK:1:1101:11007:4316 1:N:0:TTGCAACG+CAGAACTG
CGGATCCCCGATCCGTGGACTTGTCAGCGACTGAGGAAACAGACCTCTACTGCGCTGAGGCTTTAATATTCAAATGCCTCAGCAAGTTTGTTTGCAGGAAATGCTCACCGTTAAGTCTGATGACGTGAACGGTCGTACCAAGATGTATAAAAACATCGTGGACGGCAACCATCAGATGGAGCCGGGCATGCCAGAATCCTTCAACGTATTGTTGAAAGAGATTCGTTCGCTGGGTATCAACATCGAACTGGAAGACGAGTAATTCTCGCTCAAACAGGTCA
+
GGGGGGGGGGGGGGGGGGGGGGGGGGGGGGGGGGGGGGGGGGGGGGGGGGGGGGGGGGGGGGGGGGGGGGGGGGGGGGGGGGGGGGGGGGGGGGGGGGGGGGGGGGGGGGGGGGGGGGGGGGGGGGGGGGGGGGGGGGGGGGGGGGGGGGGGGGGGGGGGGGGGGGGGGGGGGGGGGGGGGGGGGGGGGGGGGGGGGGGGGGGGGGGGGGGGGGGGGGGGGGGGGFGFGGGGGFFGGGGGGG?FFFFFFFFF??FFFFFFFFFFF?>?FFFFFFBBFFFBF
@M03461:520:000000000-LPCRK:1:1101:25988:4324 1:N:0:TTGCAACG+CAGAACTG
CGGATCCCCGATCCGTGGACTTGTCAGCGACTGAGGAAACAGACTAATTATTCGCTGAGGGTATTAGCGGCAGCTGCCTCAGCGGAGCGTTATGCAGGAAATGCTCACCGTTAAGTCTGATGACGTGAACGGTCGTACCAAGATGTATAAAAACATCGTGGACGGCAACCATCAGATGGAGCCGGGCATGCCAGAATCCTTCAACGTATTGTTGAAAGAGATTCGTTCGCTGGGTATCAACATCGAACTGGAAGACGAGTAATTCTCGCTCAAACAGGTCA
+
GGGGGGGGGGGGGGGGGGGGGGGGGGGGGGGGGFGGGGGGGGGGGGGGGGGGGGGGGGGGGGGGGGGGGGGGGGGGGGGGGGGGGGGGGGGGGGGGGGGGGGGGGGGGGGGGGGGGGGGGGGGGGGGGGGGGGGGGGGGGGGGGGGGGGGGGGGGGGGGGGGGGGGGGGGGGGGGGGGGGGGGGGGGGGGGGFGGGGGGGGGGGGGGGGGGGGGGGGGGGGGGGGGFDDDDGGBFGGGGGGGFGFFFFFFF?FF>BBFFFF4ADFFFFFFFFFFFFFBFFF
@M03461:520:000000000-LPCRK:1:1101:11508:4337 1:N:0:TTGCAACG+CAGAACTG
CGGATCCCCGATCCGTGGACTTGTCAGCGACTGAGGAAACAGACTTGGTAATAGCTGAGGTCATGGTGCAGTTTGTCCTCAGCTTAGTTTCGTGCAGGAAATGCTCACCGTTAAGTCTGATGACGTGAACGGTCGTACCAAGATGTATAAAAACATCGTGGACGGCAACCATCAGATGGAGCCGGGCATGCCAGAATCCTTCAACGTATTGTTGAAAGAGATTCGTTCGCTGGGTATCAACATCGAACTGGAAGACGAGTAATTCTCGCTCAAACAGGTCA
+
GGGGGGGGGGGGGGGGGGGGGGGGGGGGGGGGGGGGGGGGGGGGGGGGGGGGGGGGGGGGGGGGGGGGGGGGGGGGGGGGGGGGGGGGGGGGGGGGGGGGGGGGGGGGGGGGGGGGGGGGGGGGGGGGGGGGGGGGGGGGGGGGGGGGGGGGGGGGGGGGGGGGGGGGGGGGGGGGGGGGGGGGGGGGGGGGGGGGGGGGGGGGGGGGGGGGGGGGGGGGGGGFGGGGGGGGGFFGGGGGGGFGFFFFFFFFFFFFFFFFFFFFFFFFFBFFFFFFFFFFF
@M03461:520:000000000-LPCRK:1:1101:17422:4367 1:N:0:TTGCAACG+CAGAACTG
CGGATCCCCGATCCGTGGACTTGTCAGCGACTGAGGAAACAGACATGAAGGAAGCTGAGGTCCTGGAAGCGTGCCGCCTCAGCGAAGTAATATGCAGGAAATGCTCACCGTTAAGTCTGATGACGTGAACGGTCGTACCAAGATGTATAAAAACATCGTGGACGGCAACCATCAGATGGAGCCGGGCATGCCAGAATCCTTCAACGTATTGTTGAAAGAGATTCGTTCGCTGGGTATCAACATCGAACTGGAAGACGAGTAATTCTCGCTCAAACAGGTCACTC
+
GGGGGGG8FEEEGGGGGGGGGGGGGGFGGGGGGGGGGGGGGGGGGGGGGFGGGGGGGGGGGGGGGGGGGGGGGGGGGGGGGGGGGEGGGGGGGGFGGGGGGGGGGFGGGGGGDGGGGEGGGGGGGCEGGGGGCFGGGGGGGGGGGGGGFGGGFGGGGGGFEGGGGGGGGGGGGGGGCGGGGGGGGGGGGGGFGGGGGGGGGCGGGGFGGGGGGGGGGGGGGF7CGGGGGGDEGEFGGFGGGC:FDFFFF?FF:F>BFFEDBFA>BFFFF112>BB102<:??>)
@M03461:520:000000000-LPCRK:1:1101:10784:4369 1:N:0:TTGCAACG+CAGAACTG
CGGATCCCCGATCCGTGGACTTGTCAGCGACTGAGGAAACAGACTTAATTTTCGCTGAGGCCGACAGCCCTGCGAACCTCAGCGGGCTAATGTGCGGGAAATGCTCACCGTTAAGTCTGATGACGTGAACGGTCGTACCAAGATGTATAAAAACATCGTGGACGGCAACCATCAGATGGAGCCGGGCATGCCAGAATCCTTCAACGTATTGTTGAAAGAGATTCGTTCGCTGGGTATCAACATCGAACTGGAAGACGAGTAATTCTCGCTCAAACAGGTCA
+
GGGGGE@EFFGGGGGGGGGGGGGGGGGGGGGGEGGGGGGFGGGGGGGGGGGGGGDGGGGGEGEEGGGGGGGGGGGGGGGGGGGGGGGGGGGGGGGGGGGGGGGGFGGGFFFEEGGGGFGGGGGGG:FGGGFGFGGGGGGGGGGGGGEFGGGGFGGGGGGGGGGGGGGGGGGGGDGGGGGGGGGCGGGGGGGGGGFGGGGGGFFGGGFF?FGFEFFGFGFGGGGGGGGGGGDGGFFG4DFDFFFGFFFF:2FFFFFFFFBE1B<:AFAB0(3;?DFFF6<).
@M03461:520:000000000-LPCRK:1:1101:18417:4372 1:N:0:TTGCAACG+CAGAACTG
CGGATCCCCGATCCGTGGACTTGTCAGCGACTGAGGAAACAGACCCCAATTAAGCTGAGGCGTTATCATCGATCCCCCTCAGCCGAATACCATGCAGGAAATGCTCACCGTTAAGTCTGATGACGTGAACGGTCGTACCAAGATGTATAAAAACATCGTGGACGGCAACCATCAGATGGAGCCGGGCATGCCAGAATCCTTCAACGTATTGTTGAAAGAGATTCGTTCGCTGGGTATCAACATCGAACTGGAAGACGAGTAATTCTCGCTCAAACAGGTCA
+
GGGGGGGGGGGGGGGGGGGGGGGGGGGGGGGGGGGGGGGGGGGGGGGGGGGGGGGGGGGGGGGGGGGGGGGGGGGGGGGGGGGGGGGGGGGGGGGGGGGGGGGGGGGGGGGGGGGGGGGGGGGGGGGGGGGGGGGGGGGGGGGGGGGGGGGGGGGGGGGGGGGGGGGGGGGGGGGGGGGGGGGGGGGGGGGGGGGGGGGGGGGGGGGGGGGGGGGGGGGGGGGGGGGGGGGGGFFGGGGGGGFGFFFFFFFFFFFFFFFFFFAFBFFF?BFFFFFBBFFFF
@M03461:520:000000000-LPCRK:1:1101:15249:4402 1:N:0:TTGCAACG+CAGAACTG
CGGATCCCCGATCCGTGGACTTGTCAGCGACTGAGGAAACAGACGAACACTCTGCTGAGGTAGGCAGGGCCGCCGCCCTCAGCAAGGAATTTTGCAGGAAATGCTCACCGTTAAGTCTGATGACGTGAACGGTCGTACCAAGATGTATAAAAACATCGTGGACGGCAACCATCAGATGGAGCCGGGCATGCCAGAGTCCTTCAACGTATTGTTGAAAGAGATTCGTTCGCTGGGTATCAACATCGAACTGGAAGACGAGTAATTCTCGCTCAAACAGGTCA
+
GGGGGGGGGGGGGGGGGGGGGGGGGGGGGGGGGGGGGGGGGGGGGGGGGGGGGGGGGGGGGGGGGGGGGGGGGGGGGGGGGGGGGGGGGGGGGGGGGGGGGGGGGGGGGGGGGGGGGGGGGGGGGGGGGGGGGGGGGGGGGGGGGGGGGGGGGGGGGGGGGGGGGGGGGGGGFGGGGGGGGGGGGGGGGGGGGGGGFGGGGGGGGGFGGGGGGGGGGGGGGGGGGGGGGGGGGFFGGGGGGGFGFFFFFFFFFFFFFFFFFFFFFFFFF<BFFFFFFFFBF
@M03461:520:000000000-LPCRK:1:1101:19422:4407 1:N:0:TTGCAACG+CAGAACTG
CGGATCCCCGATCCGTGGACTTGTCAGCGACTGAGGAAACAGACAAATAGGTTGCTAGGGCGTGATTTTGCTGCACCTCAGCCCTCGTTTATGCAGGAAATGCTCACCGTTAAGTCTGATGACGTGAACGGTCGTACCAAGATGTATAAAAACATCGTGGACGGCAACCATCAGATGGAGCCGGGCATGCCAGAATCCTTCAACGTATTGTTGAAAGAGATTCGTTCGCTGGGTATCAACATCGAACTGGAAGACGAGTAATTCTCGCTCAAACAGGTCACTGC
+
GGGGGGGGGGGGGGGGGGGGGGGGGGGGGGGGGGGGGGGGGGGGGGFGGGGGGGGGGGGGGGGGGGGGGGGGGGGGGGGGGGGGGGGGGGGGGGGGGGGGGGGGGGGGGGGGGGGGGGGGGGGGGGGGGGGGGGGGGGGGGGGGGGGGGGGGGGGGGGGGGGGGGGGGGGGGGGGGGGGGGGGGGGGGGGGGGGGGGGGGGGGGGGGGGGFGGGGGGGGGGGGGGFGGGGGGGFFGGGGGGDFD@FFFFFFFFFFBFFEFDFFFFFFFFFF<AFF?0<?FFFF7
@M03461:520:000000000-LPCRK:1:1101:10032:4408 1:N:0:TTGCAACG+CAGAACTG
CGGATCCCCGATCCGTGGACTTGTCAGCGACTGAGGAAACAGACTCTATAATGGCTGAGGCTATCAATATGTGATTCCTCAGCGTCGATCCGTGCAGGAAATGCTCACCGTTAAGTCTGATGACGTGAACGGTCGTACCAAGATGTATAAAAACATCGTGGACGGCAACCATCAGGTGGAGCCGGGCATGCCAGAATCCTTCAACGTATTGTTGAAAGAGATTCGTTCGCTGGGTATCAACATCGAACTGGAAGACGAGTAATTCTCGCTCAAACAGGTCACTT
+
GGGGGGGGGGGGGGGGGGGGGGGGGGGGGGGGGGGGGGGGGGGGGGGGGGGGGGGGGGGGGGGGGGGGGGGGGGGGGGGGGGGGGGGGGGGGGGGGGGGGGGGGGGGGGGGGGGGGGGGGGGGGGGGGGGGGGGGGGGGGGGGFGDGGGGGGGGGGGGGGGGGGGGGGGGGGGGGFGGGGGGGGGGGGGEFGGGGGGGGGGGGGGGFGG6@CFFGGGGGFFFGCGGGG:3DEEBFGCGGGGGFGFFFF4>7FFFFFFFFFFFBBA?A6(-39?<<??(5028A)
@M03461:520:000000000-LPCRK:1:1101:16957:4415 1:N:0:TTGCAACG+CAGAACTG
CGGATCCCCGATCCGTGGACTTGTCAGCGACTGAGGAAACAGACTTGCCGCGGGCTGAGGATCGAATTGATTATACCCTCAGCAGTTGTTTTTGCAGGAAATGCTCACCGTTAAGTCTGATGACGTGAACGGTCGTACCAAGATGTATAAAAACATCGTGGACGGCAACCATCAGATGGAGCCGGGCATGCCAGAATCCTTCAACGTATTGTTGAAAGAGATCCGTTCGCTGGGTATCAACATCGAACTGGAAGACGAGTAATTCTCGCTCAAACAGGTCA
+
GGGGGGGGGGGGGGGGGGGGGGGGGGGGGGGGGGGGGGGGGGGGGGGGGGGGGGGGGGGGGGGGGGGGGGGGGGGGGGGGGGGGGGGGGGGGGGGGGGGGGGGGGGGGGGGGGGGGGGGGGGGGGGGGGGGGGGGGGGGGGGGGGGGGGGGGGGGGGGGGGGGGGGGGGGGGGGGGGGGGGGGGGGGGGGGGGGGGGGGGGGGGGGGGGGGGGGGGGGGGGGGGGGGGGGGGGFFGGGGGGGFGFFFFFFFFFFFFFFFFBFFFFFFFB:BFFFF?F?BFF
@M03461:520:000000000-LPCRK:1:1101:17232:4430 1:N:0:TTGCAACG+CAGAACTG
CGGATCCCCGATCCGTGGACTTGTCAGCGACTGAGGAAACAGACGGGAGCCATGCTGAGGATTCATAAGACCTCACCCTCAGCTTTCCCAGTTGCAGGAAATGCTCACCGTTAAGTCTGATGACGTGAACGGTCGTACCAAGATGTATAAAAACATCGTGGACGGCAACCATCAGATGGAGCCGGGCATGCCAGAATCCTTCAACGTATTGTTGAAAGAGATTCGTTCGCTGGGTATCAACATCGAACTGGAAGACGAGTAATTCTCGCTCAAACAGGTCA
+
GGGGGGGGGGGGGGGGGGGGGGGGGGGGGGGGGGGGGGGGGGGGGGGGGGGGGGGGGGGGGGGGGGGGGGGGGGGGGGGGGGGGGGGGGGGGGGGGGGGGGGGGGGGGGGGGGGGGGGGGGGGGGGGGGGGGGGGGGGGGGGGGGGGGGGGGGGGGGGGGGGGGGGGGGGGGGGGGGGGGFGGGGGGGGGGGGGGGGGGGGGGGGGGGGGGGGGGGGGGGGGGGGGGGGGGGGFFGGGGGGGFGEFFFFFFFFFFFFFFFFFFF>FFFFFFFFFFFFFFFF
@M03461:520:000000000-LPCRK:1:1101:11475:4432 1:N:0:TTGCAACG+CAGAACTG
CGGATCCCCGATCCGTGGACTTGTCAGCGACTGAGGAAACAGACCGTGTCACAGCTGAGGTAAAAACATCTAATAGCCTCAGCTCGGAAGTGTGCAGGAAATGCTCACCGTTAAGTCTGATGACGTGAACGGTCGTACCAAGATGTATAAAAACATCGTGGACGGCAACCATCAGATGGAGCCGGGCATGCCAGAATCCTTCAACGTATTGTTGGAAGAGATTCGTTCGCTGGGTATCAACATCGAACTGGAAGACGAGTAATTCTCGCTCAAACAGGTCA
+
GGGGGGGGGGGGGGGGGGGGGGGGGGGGGGGGGGGGGGGGGGGGGGGGGGGGGGGGGGGGG=CCFGGGGGGFFFGGGGGGGGGGGGGGGGGGGGGGGGGGGGGGGGGGGGGGGGGGGGGGGGGGGGGGGGGGGGGGGGGGGGGGGGGGGGGGGGGGGGGGGGGGGGGGGGGGGGGGGGGGGGGGGGGGGGGGGGGGGGGGGGGGGGGGGGGGGGGGGGGGGGGGGGGGGGGGGFFGGGGGGGFGFFFFFFFFFFFFFFFBFFFFFFFFFFFFDFF??FFF?
@M03461:520:000000000-LPCRK:1:1101:24218:4436 1:N:0:TTGCAACG+CAGAACTG
CGGATCCCCGATCCGTGGACTTGTCAGCGACTGAGGAAACAGACTTCTGATGCGCTGAGGATCGAATGAGCTTTTGCCTCAGCTACATTGGCTGCAGGAAATGCTCACCGTTAAGTCTGATGACGTGAACGGTCGTACCAAGATGTATAAAAACATCGTGGACGGCAACCATCAGATGGAGCCGGGCATGCCAGAATCCTTCAACGTATTGTTGAAAGAGATTCGTTCGCTGGGTATCAACATCGAACTGGAAGACGAGTAATTCTCGCTCAAACAGGTCA
+
GGGGGGGGGGGGGGGGGGGGGGGGGGGGGGGGGGGGGGGGGGGGGGGGGGGGGGGGGGGGGGGGGGGGGGGGGGGGGGGGGGGGFFGGGGGGGGGGGGGGGGGGGGGGGGGGGGGGGGGGGGGGGGGGGGGGGGGGGGGGGGGGGGGGGGGGGGGGGGGGGGGGGGGGGGGGGGGGGGGFGGGGGGGGGGGGGGGGGGGGGGGGGGGGGGGGGGGGGGGGGGGGGGGGGGGGGFFGGGGGGFFGFFFFFFFFFFFFFFFFFFFFFFFFFBFFFFFFFFFFF
@M03461:520:000000000-LPCRK:1:1101:12227:4446 1:N:0:TTGCAACG+CAGAACTG
CGGATCCCCGATCCGTGGACTTGTCAGCGACTGAGGAAACAGACTTCGTTTCAGCTGAGGCAAACCGCGCACTAACCCTCAGCGGATAACATTGCAGGAAATGCTCACCGTTAAGTCTGATGACGTGAACGGTCGTACCAAGATGTATAAAAACATCGTGGACGGCAACCATCAGATGGAGCCGGGCATGCCAGAATCCTTCAACGTATTGTTGAAAGAGATTCGTTCGCTGGGTATCAACATCGAACTGGAAGACGAGTAATTCTCGCTCAAACAGGTCA
+
GGGGGCFGGGDFGGGGGGGGGGGGGGGGGGGGGGGGGGGGGGFEFGFBFEFGGGGGGGDDGC=CFFCCGEGGGGGGGFFGGGGGGGGEGGGGFGCGGFGGFGGGCGFGGGGGGGGGGGFGGGGGCGGGGGGCGDFGGGGGAFEFFFACFGCFGGGFGGBFGDFGGGGGGGGGG9F@CGFG6CECEGEGGGGGGGGGGFEGFF@@?CGDGCE<CFGCFGFGGFGGGGGGGGDC5@F97>CFFGFG>F4<>?FF:5@:<B>EBFF>AFA:BB?>?22(1148:
@M03461:520:000000000-LPCRK:1:1101:5021:4456 1:N:0:TTGCAACG+CAGAACTG
CGGATCCCCGATCCGTGGACTTGTCAGCGACTGAGGAAACAGACGGTATTTATGCTGAGGCTGTTCTTTTACTCTCCCTCAGCTCGACTGTGTGCAGGAAATGCTCACCGTTAAGTCTGATGACGTGAACGGTCGTACCAAGATGTATAAAAACATCGTGGACGGCAACCATCAGATGGAGCCGGGCATGCCAGAATCCTTCAACGTATTGTTGAAAGAGATTCGTTCGCTGGGTATCAACATAGAACTGGAAGACGAGTAATTCTCGCTCAAACAGGTCA
+
GGGGGGGGGGGGGGGGGGGGGGGGGGGGGGGGGGGGGGGGGGGGGGGGGGGGGGGGGGGGGGGGGGGGGGGGGGGGGGGGGGGGGGGGGGGGGGGGGGGGGGGGGGGGGGGGGGGGGGGGGGGGGGGGGGGGGGGGGGGGGGGGGGGGGGGGGGGGGGGGGGGGGGGGGGGGGGGGGGGGGGGGGGGGGGGGGGGGGGGGGGGGGGGGGGGGGCFGCDGGGGGGGGGGGGGGGDFGGGGGGFFGFFFFFFFFFFF?BFFFFFFFFFA?<<?>FA?<2<>?F
@M03461:520:000000000-LPCRK:1:1101:13270:4458 1:N:0:TTGCAACG+CAGAACTG
CGGATCCCCGATCCGTGGACTTGTCAGCGACTGAGGAAACAGACCCCGAACTCGCTGAGGCTATTAAAGAAAAAAACCTCAGCGTTGTTTCTTGCAGGAAATGCTCACCGTTAAGTCTGATGACGTGAACGGTCGTACCAAGATGTATAAAAACATCGTGGACGGCAACCATCAGATGGAGCCGGGCATGCCAGAATCCTTCAACGTATTGTTGAAAGAGATTCGTTCGCTGGGTATCAACATCGAACTGGAAGACGAGTAATTCTCGCTCAAACAGGTCA
+
GGGGGGGGGGGGGGGGGGGGGGGGGGGGGGGGGGGGGGGGGGGGGGGGGGGGGGGGGGGGGGGGGGGGGGGGGGGGGGGGGGGGGGGGGGGGGGGGGGGGGGGGGGGGGGGGGGGGGGGGGGGGGGGGGGGGGGGGGGGGGGGGGGGGGGGGGGGGGGGGGGGGGGGGGGGGGGGGGGGGGGGGGGGGGGGGGGGGGGGGGGGGGGGGGGGGGGGGGGGGGGGGGGGGGGGGGBFGGGGGGGFGFFFFFFFFFFFFFFFF<FBAAFFFB:BFFFFFFFFFF
@M03461:520:000000000-LPCRK:1:1101:20921:4468 1:N:0:TTGCAACG+CAGAACTG
CGGATCCCCGATCCGTGGACTTGTCAGCGACTGAGGAAACAGACGGCAGATTTGCTGAGGTACAAGATATGTTAGGCCTCAGCTGGTACGTCTGCAGGAAATGCTCACCGTTAAGTCTGATGACGTGAACGGTCGTACCAAGATGTATAAAAACATCGTGGACGGCAACCATCAGATGGAGCCGGGCATGCCAGAATCCTTCAACGTATTGTTGAAAGAGATTCGTTCGCTGGGTATCAACATCGAACTGGAAGACGAGTAATTCTCGCTCAAACAGGTCACTT
+
GGGGGGGGGGGGGGGGGGDGGGGGGGGGGGGGGGGGGGGGGGGGGGDGGGGGGGFGGGGGGDFGFFGGGGGFFGGGGGGGCFGGGGGGGGFGGGGGGGGGGGGGGGGGGGGGGGGGFGGGGGGGGGGGGGGGGGGGGGGGGGGGGFGGFDDGGDGGGGGGGEGGGGGDFGGGGGGGGGFGGFGGGGGGGGGGGGG99FCGGGGGFGGC7+4AFCCF<>6CGCGDD4>FGGGGGFFGFGFDCCFGFFFFFF?@FFF:2@DDFFA9<6<66:?>FFFF:BAB??F)
@M03461:520:000000000-LPCRK:1:1101:24449:4473 1:N:0:TTGCAACG+CAGAACTG
CGGATCCCCGATCCGTGGACTTGTCAGCGACTGAGGAAACAGACCATAGCAAGGCTGAGGTCAGTATGAGATTCTGCCTCAGCCCCTCGGACTGCAGGAAATGCTCACCGTTAAGTCTGATGACGTGAACGGTCGTACCAAGATGTATAAAAACATCGTGGACGGCAACCATCAGATGGAGCCGGGCATGCCAGAATCCTTCAACGTATTGTTGAAAGAGATTCGTTCGCTGGGTATCAACATCGAACTGGAAGACGAGTAATTCTCGCTCAAACAGGTCA
+
GGGGGGGGGGGGGGGGGGGGGGGGGGGGGGGGGGGGGGGGGGGGGGGGGGGGFFFGGGGGFGGGGGGDFFGGGGGGGGGGGGGGGGGGGGGGGGGGGGGGGGGGGGGGGGGGGGGGGGGGGGGGGGGGGGGGGGGGGGGGGFGFGFGGGGGGGGGGGGGGGGGGGGGGGGGGGGGGGGGGGGGGGGGGGGGGGGGGGGGGGGGGGGGGGGFG?7CEFGGGFFGGGGGGGCDGGFFGCFGGFGFGDFF<FFFFFFFFFFBEBFFF<*:?B0318AB??:>0:
@M03461:520:000000000-LPCRK:1:1101:22040:4475 1:N:0:TTGCAACG+CAGAACTG
CGGATCCCCGATCCGTGGACTTGTCAGCGACGAGGAAACAGACCTTCTAATAGCTGAGGTGAAGCTGCTACACCTCCTCAGCCGCCAAATATGCAGGAAATGCTCACCGTTAAGTCTGATGACGTGAACGGTCGTACCAAGATGTATAAAAACATCGTGGACGGCAACCATCAGATGGAGCCGGGCATGCCAGAATCCTTCAACGTATTGTTGAAAGAGATTCGTTCGCTGGGTATCAACATCGAACTGGAAGACGAGTAATTCTCGCTCAAACAGGTCACTGC
+
GGGGGGGGGGGGGGGGGGGGGGGGGGGGGGGGGGGGGGGGGGGGGGGGGGGGGGGGGGGGGGGGGGGGGGGGGGGGGGGGGGGGGGGGGGGGGGGGGGGGGGGGGGGGGGGGGGGGGGGGGGGGGGGGGGGGGGGGGGGGGGGGGGGGGGGGGGGGGGGGGGGGGGGGGGGGGGGGGGGGGGGGGGGGGGGGGGGGGGGGGGGGGGGGGGGGGGGGGGGGGGGGGGGGGGGGGFFFGGGFGGFGFFFFFFFFFFFFFFFFAFBFFFFFFFFFFFFFFFFFFFF<
@M03461:520:000000000-LPCRK:1:1101:13931:4478 1:N:0:TTGCAACG+CAGAACTG
CGGATCCCCGATCCGTGGACTTGTCAGCGACTGAGGAAACAGACGGCAAAAGAGCTGAGGCCCTTGTAAATCCATACCTCAGCTCCAAACGATGCAGGAAATGCTCACCGTTAAGTCTGATGACGTGAACGGTCGTACCAAGATGTATAAAAACATCGTGGACGGCAACCATCAGATGGAGCCGGGCATGCCAGAATCCTTCAACGTATTGTTGAAAGAGATTCGTTCGCTGGGTATCAACATCGAACTGGAAGACGAGTAATTCTCGCTCAAACAGGTCA
+
GGGGGGGGGGGGGGGGGGGGGGGGGGGGGGGGGGGGGGGGGGGGGGGGGGGGGGGGGGGGGGGGGGGGGGGGGGGGGGGGGGGGGGGGGGGGGGGGGGGGGGGGGGGGGGGGGGGGGGGGGGGGGGGGGGGGGGGGGGGGGGGGGGGGGGGGGGGGGGGGGGGGGGGGGGGGGGGGGGGGGGGGGGGEFGGGGGGGGGGGGGGGGGGGGGGGGGGGGFCFFDGGGGGGGGGGGFFGGGGGGGFGFFFFFFFF?F@FFFEFFFFFFFDFFFFF?AFBFFFFF
@M03461:520:000000000-LPCRK:1:1101:8987:4478 1:N:0:TTGCAACG+CAGAACTG
CGGATCCCCGATCCGTGGACTTGTCAGCGACTGAGGAAACAGACTCCATTTTTGCTGAGGTTTTTCTATTGCGATTCCTCAGCCTTTGTTTTTGCAGGAAATGCTCACCGTTAAGTCTGATGACGTGAACGGTCGTACCAAGATGTATAAAAACATCGTGGACGGCAACCATCAGATGGAGCCGGGCATGCCAGAATCCTTCAACGTATTGTTGAAAGAGATTCGTTCGCTGGGTATCAACATCGAACTGGAAGACGAGTAATTCTCGCTCAAACAGGTCA
+
GGGGGGGGGGGGGGGGGGGGGGGGGGGGGGGGGGGGGGGGGGGGGGGGGGGGGGGGGGGGGGGGGGGGGGGGGGGGGGGGGGGGGGGGGGGGGGGGGGGGGGGGGGGGGGGGGGGGGGGGGGGGGGGGGGGGGGGGGGGGGGGGGGGGGGGGGGGGGGGGGGGGGGGGGGGGGGGGGGGGGGGGGGGGGGGGGGGGGGFGGGGGGGGGGGGFGGGGGGGGGGFGGGGGGGGGGFFGGGGGGGFGFFFFFFFFFFFFFFFFFF>BBFABFFBFFF<BFFFFF
@M03461:520:000000000-LPCRK:1:1101:14867:4483 1:N:0:TTGCAACG+CAGAACTG
CATCGCTGACGAGTAATTCTCGCTCAAACAGGTCACTGCTGTCGGGTTAAAACCCGGCAGCGGATTGTGCTAACTCCGACGGGAGCAAATCCGTGAAAGATTTATTAAAGTTT
+
CCCCCGGGGGGGGGGGGGGGGGGGGGGGGGGGGGGGGGGGGGGGGGGGGGGGGGGGGGGGGGGGGGGGGGGGGGGGGGGGGGGGGGGGGGGGGGGGGGGGGGGGFFGGGGFGG
@M03461:520:000000000-LPCRK:1:1101:15350:4484 1:N:0:TTGCAACG+CAGAACTG
CGGATCCCCGATCCGTGGACTTGTCAGCGACTGAGGAAACAGACAATAGGGGGGCTGAGGTATGACTGGAGTTGTACCTCAGCTAGCCGGCATGCAGGAAATGCTCACCGTTAAGTCTGATGACGTGAACGGTCGTACCAAGATGTATAAAAACATCGTGGACGGCAACCATCAGATGGAGCCGGGCATGCCAGAATCCTTCAACGTATTGTTGAAAGAGATTCGTTCGCTGGGTATCAACATCGAACTGGAAGACGAGTAATTCTCGCTCAAACAGGTCA
+
GGGGGGGGGGGGGGGGGGGGGGGGGGGGGGGGGGGGGGGGGGGGGGGGGGGGGGGGFGGGGGGGGGGGGGGGGGGGGGGGGGGGGGGGGGGGGGGGGGGGGGGGGGGGGGGGGGGGGGGGGGGGGGGGGGGGGGGGGGGGGGGGGGGGGGGGGGGGGGGGGGGGGGGGGGGGGGGGGGGGGGGGGGGGGGGGGGGFGGGGGGGGGCFGGGGGGFGGGGGGGGGGGFGGGGGGGFFGDFGGGGFGFFF>FFFFFFFFFFFFFFFFFFFFF:6>FA??F6<?D
@M03461:520:000000000-LPCRK:1:1101:19120:4494 1:N:0:TTGCAACG+CAGAACTG
CGGATCCCCAATCCGTGGACTTGTCAGCGACTGAGGAAACAGACCAAAGGTAAGCTGAGGGGCTCATCCAGGAGGGCCTCAGCTCGCCAAGATGCAGGAAATGCTCACCGTTAAGTCTGATGACGTGAACGGTCGTACCAAGATGTATAAAAACATCGTGGACGGCAACCATCAGATGGAGCCGGGCATGCCAGAATCCTTCAACGTATTGTTGAAAGAGATTCGTTCGCTGGGTATCAACATCGAACTGGAAGACGAGTAATTCTCGCTCAAACAGGTCA
+
GGGGGGGGGGGGGGGGGGGGGGGGGGGGGGGGGFGGGGGGGGGGGGGGGGGGGGGGGGGGGGGGGGGGGGGGGGGGGGGGGGGGGGGGGGFGGGGGGGGGGGGGGGGGGGDFEGGGGGGGGGGGGGGGGGGGGDGGGGGGGGGGGGGGGFGGGGGGGGGGGGFGGGGGGGGGGGGGGGGGFGGGGGGGGGGGGFGGGGGGGGGGGGGGG6CF?FGGGGGGGFGGGGGGDG<GGFFGGGGGGFFG5:FFFFFFFFFFFB5<<FFFFFFFFFFFBFF0?FF:?
@M03461:520:000000000-LPCRK:1:1101:11053:4521 1:N:0:TTGCAACG+CAGAACTG
CGGATCCCCGATCCGTGGACTTGTCAGCGACTGAGGAAACAGACTCGTAAAAGGCTGAGGAAACTTAAAATGGCCTCCTCAGCATGTCATCGTGCAGGAAATGCTCACCGTTAAGTCTGATGACGTGAACGGTCGTACCAAGATGTATAAAAACATCGTGGACGGCAACCATCAGATGGAGCCGGGCATGCCAGAATCCTTCAACGTATTGTTGAAAGAGATTCGTTCGCTGGGTATCAACATCGAACTGGAAGACGAGTAATTCTCGCTCAAACAGGTCA
+
GGGGGGGGGGGGGGGGGGGGGGGGGGGGGGGGGGGGGGGGGGGGGGGGGGGGGGGGGGGGGGGGGGGGGGGGGGGGGGGGGGGGGGGGGGGGGGGGGGGGGGGGGGGGGGGGGGGGGGGGGGGGGGGGGGGGGGGGGGGGGGGGGGGGGGGGGGGGGGGGGGGGGGGGGGGGGGGGGGGGGGGGGGGGGGGGGGGGGGGGGGGGGGGGGGGGGGGGGGGGGGGGGGGGGGGGGFFGGGGGGGFGFFFFFFF?FFFFFFFFFFABBFFF:?FFFFFFFFFFF
@M03461:520:000000000-LPCRK:1:1101:23579:4532 1:N:0:TTGCAACG+CAGAACTG
CGGATCCCCGATCCGTGGACTTGTCAGCGACTGAGGAAACAGACCCCGACTAAGCTGAGGAGTCTTGTCTAATTTACCTCAGCTTCAATGGATGCAGGAAATGCTCACCGTTAAGTCTGATGACGTGAACGGTCGTACCAGGATGTATAAAAACATCGTGGACGGCAACCATCAGATGGAGCCGGGCATGCCAGAATCCTTCAACGTATTGTTGAAAGAGATTCGTTCGCTGGGTATCAACATCGAACTGGAAGACGAGTAATTCTCGCTCAAACAGGTCA
+
GGGGEGDGGGGCGGGGGGGGGGGGGGGGGGGGGGGFFFGGGGGGGGGGGGGGGGGGGGGGGGGGGGFGGGGGGGGGGFEFGGGGGGGGGGGGGGGGGGGEGGGGGGGGGGEEGGGGGGGGGGGGGECGGGGGGGGGGGGGGGFGGFGGGGGGGGGGDGGCEEGGEEGGGGGGGGGGGGFFGFGGGGGGGGGGGGG,+A8CGGFGGG3CFGGCCCFGFGGGGGG=CGFGGG:GGFFGGDGGGGFGDFFFFFFFFFFF?DBFFF<:>FF:?BFB?F?:??A?F
@M03461:520:000000000-LPCRK:1:1101:6738:4536 1:N:0:TTGCAACG+CAGAACTG
CGGATCCCCGATCCGTGGACTTGTCAGCGACTGAGGAAACAGACGTCTTCATCGCTGAGGCGATCCCAACCCCATACCTCAGCCCTCAGTAGTGCAGGAAATGCTCACCGTTAAGTCTGATGACGTGAACGGTCGTACCAAGATGTATAAAAACATCGTGGACGGCAACCATCAGATGGAGCCGGGCATGCCAGAATCCTTCAACGTATTGTTGAAAGAGATTCGTTCGCTGGGTATCAACATCGAACTGGAAGACGAGTAATTCTCGCTCAAACAGGTCA
+
GGGGGGGGGGGGGGGGGGGGGGGGGGGGGGGGGGGGGGGGGGGGGGGGGGGGGGGGGGGGGGGGGGGGGGGGGGGGGGGGGGGGGGGGGGGGGGGGGGGGGGGGGGGGGGGGGGGGGGGGGGGGGGGGGGGGGGGGGGGGGGGGGGGGGGGGGGGGGGGGGGGGGGGGGGGGGGGGGGGGGGGGGGGGGGGGGGGGGGGGGGGGGGGGGGGGGGGGGGGGGGGGGGGGGGGGGFFGGGGGGGFGFFFFFFFFFFFFFFFFFFFFBFFFF?<BFFFFFFFFF
@M03461:520:000000000-LPCRK:1:1101:14780:4546 1:N:0:TTGCAACG+CAGAACTG
CGGATCCCCGATCCGTGGACTTGTCAGCGACTGAGGAAACAGACGTAAATTTTGCTGAGGAATGATGTCATGGGTTCCTCAGCCTAACGAAATGCAGGAAATGCTCACCGTTAAGTCTGATGACGTGAACGGTCGTACCAAGATGTATAAAAACATCGTGGACGGCAACCATCAGATGGAGCCGGGCATGCCAGAATCCTTCAACGTATTGTTGAAAGAGATTCGTTCGCTGGGTATCAACATCGAACTGGAAGACGAGTAATTCTCGCTCAAACAGGTCACTT
+
GGGGGGGGGGGGGGGGGGGGGGGGGGGGGGGGGGGGGGGGGGGGGGGGGGGGGGGGGGGGFGGGGGGGGGGGGGGGGGGGGGGGGGGGGGGGGGGGGGGGGGGGGGGGGGGGGGGGGGGGGGGGGGGGGGGGGGGGGGGGGGGGGGGGGGGGGGGGGGGGGGGGGGGGGGGGGGGGGGGGGGGGGGGGGGGGGGGGDGGGGGGGGGGGGGGGGGGGGGGGGGGGGFGGGGGGGEFGGGGFFGFGFFFFFFFFFFFFFFFFFFFFAFFFF?0>FADFFFF0?FF)
@M03461:520:000000000-LPCRK:1:1101:20077:4559 1:N:0:TTGCAACG+CAGAACTG
CGGATCCCCGATCCGTGGACTTGTCAGCGACTGAGGAAACAGACGGGTCCAATGCTGAGGCTCTAGGATTTCTGCTCCTCAGCAATCTGGGTTGCAGGAAATGCTCACCGTTAAGTCTGATGACGTGAACGGTCGTACCAAGATGTATAAAAACATCGTGGACGGCAACCATCAGATGGAGCCGGGCATGCCAGAATCCTTCAACGTATTGTTGAAAGAGATTCGTTCGCTGGGTATCAACATCGAACTGGAAGACGAGTAATTCTCGCTCAAACAGGTCA
+
GGGGGGGGGGGGGGGGGGGGGGGGGGGGGGGGGGGGGGGGGGGGGGGGGGGGGGGGGGGGGGGGGGGGGGGGGGGGGGGGGGGGGGGGGGGGGGGGGGGGGGGGGGGGGGGGGGGGGGGGGGGGGGGGGGGGGGGGGGGGGGGGGGGGGGGGGGGGGGGGGGGGGGGGGGGGGGGGGGGGGGGGGGGGGGGGGGGGGGGGGGGGGGGGGGGGGGGGGGGGGGGGGGGGGGGGGFFGFGGGGGFGFFFFFFFFFFFFFEEDBFFABF<?BFFFBFBFBFFFF
@M03461:520:000000000-LPCRK:1:1101:8223:4585 1:N:0:TTGCAACG+CAGAACTG
CGGATCCCCGATCCGTGGACTTGTCAGCGACTGAGGAAACAGACCATCAAGTTGCTGAGGTAAATCTGACCAAGGACCTCAGCCGGAAACTATGCAGGAAATGCTCACCGTTAAGTCTGATGACGTGAACGGTCGTACCAAGATGTATAAAAACATCGTGGACGGCAACCATCAGATGGAGCCGGGCATGCCAGAATCCTTCAACGTATTGTTGAAAGAGATTCGTTCGCTGGGTATCAACATCGAACTGGAAGACGAGTAATTCTCGCTCAAACAGGTCA
+
GGGGGGGGGGGGGGGGGGGGGGGGGGGGGGGGGGGGGGGGGGGGGGGGGGGGGGGGGGGGGGGGGGGGGGGGGGGGGGGGGGGGGGGGGGGGGGGGGGGGGGGGGGGGGGGGGGGGGGGGGGGGGGGGGGGGGGGGGGGGGGGGGGGGGGGGGGGGGGGGGGGGGGGGGGGGGGGFGGGGGGGGGGGGGGGGGGGGGGGGGGGGGGGGGGGGGGGGGGGGGGGGGGGGGGGGGFFGGGGGGGFGFFFFFFFFFFFFFFFFFFFFFFFFBBBFFFFFFFDFF
@M03461:520:000000000-LPCRK:1:1101:7755:4586 1:N:0:TTGCAACG+CAGAACTG
CGGATCCCCGATCCGTGGACTTGTCAGCGACTGAGGAAAAGACAGGGATAGTGCTGAGGTTCAGACCGCTTTAGCCCTCAGCGAAATCAACTGCGGGAAATGCTCACCGTTAAGTCTGATGACGTGAACGGTCGTACCAAGATGTATAAAAACATCGTGGACGGCAACCATCAGATGGAGCCGGGCATGCCAGAATCCTTCAACGTATTGTTGAAAGAGATTCGTTCGCTGGGTATCAACATCGAACTGGAAGACGAGTAATTCTCGCTCAAACAGGTCACTGC
+
GGGGGGCGGEGGGGGFFGGGGGGGGGGGGGGGGFGGGGGGGGGGGGGGFGGGGFGGGFGGGGFFGGGGGGGGGGGGF8FEGGGGGGGGGGGCFFGGGGGGGGGFGCFGGGGGGFGGGGGGGGFGCFGGGGGGGGGGGGGGGGCFF@<DAFGGGGGCED<<CBFGGCFGGGGFFGGGGGGGGGEEGCEGGGGGFGGCFGGGGFGGGEGGGGGGGGGGGDGF:CGD<0>DC37EEFFFGGGGG47D4757?35FF54:>E:@BF>A<866:BFF2),11A,45<:8
@M03461:520:000000000-LPCRK:1:1101:8423:4595 1:N:0:TTGCAACG+CAGAACTG
CGGATCCCCGATCCGTGGACTTGTCAGCGACTGAGGAAACAGACCGCGAGCAAGCTGAGGTACAGTCTAGGAGGATCCTCAGCGAACCAAATTGCAGGAAATGCTCACCGTTAAGTCTGATGACGTGAACGGTCGTACCAAGATGTATAAAAACATCGTGGACGGCAACCATCAGATGGAGCCGGGCATGCCAGAATCCTTCAACGTATTGTTGAAAGAGATTCGTTCGCTGGGTATCAACATCGAACTGGAAGACGAGTAATTCTCGCTCAAACAGGTCA
+
GGGGGGGGGGGDGGGGGGGGGGGGGGGGGGGGGGGGGGGGGGGGGGGGGGGGGGGGGGGGGGGGGGGGGGGGGGGGGGGGGGGGGGGGGGGGGGGGGGGGGGGGGGGGGGGGGGGGGGGGGGGGGGGGGGGGGGGGGGGGGGGGGGGGGGGGGGGGGGGGGGGGGGGGGGGGGGGGGGGGGGGGGGGGGGGGGGGGGFGGGGGGGGFGGGGGGGFGGGGGGGGGGGGGGGGGGFFGGCCGGGFGFFFFFFFFFFFFFFFFFFFAAFD?FFFFFFF?BFFFF
@M03461:520:000000000-LPCRK:1:1101:10080:4597 1:N:0:TTGCAACG+CAGAACTG
CATCGCTGACAAGTAACCGGATCCCCGATCCGTGGACTTGTCAGCGACTGAGGAAACAGACGCATAGCCGGCTGAGGCGTCCTCCAGAACCATCCTCAGCGAAACGTAATGCAGGAAATGCTCACCGTTAAGTCTGATGACGTGAACGGTCGTACCAAGATGTATAAAAACATCGTGGACGGCAACCATCAGATGGAGCCGGGCATGCCAGAATCCTTCAACGTATTGTTGAAAGAGATTCGTTCGCTGGGTATCAACATCGAACTGGAAGACGAGTAATTCTCGCTCAAACAGGTCA
+
CCCCCGGGGGGGGGGGGGGGGGGGGGGGGGGGGGGGGGGGGGGGGGGGGGFGGGGGGGGGGGGGGGGGGGGGGGGGGGGGGGGGGGGGGGGGGGGGGGGGGGGGGGGGGGGGGGGGGGGGGGGGGGGGGGGGGGGGGGGGGGGGGGGGGGGGGGGGGGGGGGGGGGGGGCB>FEGGGCFCFGGGCGFGFGGGGGGFGGGGGGGGGGFGGGGGGGGGGGGGGGGFDGGGGFGGGFFEGGDCDDGGFGGCEG)7EFGGGGFFGEF4.5<FFFFFFFFFE<?B5ABA?<,4;BA<?BF<:?
@M03461:520:000000000-LPCRK:1:1101:4844:4600 1:N:0:TTGCGACG+CAGAACTG
CGGATCCCCGATCCGTGGACTTGTCAGCGACTGAGGAAACAGACATAATCTCAGCTGAGGCACTAGAATATTTAGCCCTCAGCTTTGTCAAATGCAGGAAATGCTCACCGTTAAGTCTGATGACGTGAACGGTCGTACCAAGATGTATAAAAACATCGTGGACGGCAACCATCAGATGGAGCCGGGCATGCCAGAATCCTTCAACGTATTGTTGAAAGAGATTCGTTCGCTGGGTATCAACATCGAACTGGAAGACGAGTAATTCTCGCTCAAACAGGTCA
+
GGGGGGGGGGGGGGGGGGGGGGGGGGGGGGGGGGGGGGGGGGGGGGGGGGGGGGGGGGGGGGGGGGGGGGGGGGGGGGGGGGGGGGGGGGGGGGGGGGGGGGGGGGGGGGGGCGGGGGGGGGGGGGGGGGGGGGGGGGGGGGGGGGGGGGGGGGGGGGGGGGGGGGGGGGGGGGGGGGGGGGGGCGGGGGGGGGGGGGGGGGGGGGGGGGGGGGGGGGGGGGGGGGGGGGGGGFFGGGGGGGFGFFFFFFFFFF78<FFFFF>AFFFFFFF>7A???FF:?
@M03461:520:000000000-LPCRK:1:1101:14387:4602 1:N:0:TTGCAACG+CAGAACTG
CGGATCCCCGATCCGTGGACTTGTCAGCGACTGAGGAAACAGACAACGAGGCTGCTGAGGATTTTGCTAATAAATCCTCAGCACATGTTACTGCAGGAAATGCTCACCGTTAAGTCTGATGACGTGAACGGTCGTACCAAGATGTATAAAAACATCGTGGACGGCAACCATCAGATGGAGCCGGGCATGCCAGAATCCTTCAACGTATTGTTGAAAGAGATTCGTTCGCTGGGTATCAACATCGAACTGGAAGACGAGTAATTCTCGCTCAAACAGGTCACTGC
+
GGGGE@@,DFGGGGGGGGGGGGGGGGFFGGGGEGGGGGGGGGFGFGFDFGGEGGGGFGGGECEGGGGGGGGGGGGGFGG<FEGGGFGGGFFEFFGGGGGGGFC,5@FDFGGGFEG9@BFGGGGEGGFDEGEC+=CFGGGGGGGGGGGGGGGFGD3FC3,+@FGGGGGGGEFGFFGGGG,>>EGGCCGGGGGGFFGGDCF++>>FG:7CCF<CFFGFFGFDGGGD8<CDGGGGGFFCGFDC=765?<F>7?FFF).,9708<FFD<F<?0<;?FFFF(5:>2A4)
@M03461:520:000000000-LPCRK:1:1101:12085:4607 1:N:0:TTGCAACG+CAGAACTG
CGGATCCCCGATCCGTGGACTTGTCAGCGACTGAGGAAACAGACCCACGTTTTGCTGAGGATCCCATTTCATAGTTCCTCAGCGTTAGCTTCTGCAGGAAATGCTCACCGTTAAGTCTGATGACGTGAACGGTCGTACCAAGATGTATAAAAACATCGTGGACGGCAACCATCAGATGGAGCCGGGCATGCCAGAATCCTTCAACGTATTGTTGAAAGAGATTCGTTCGCTGGGTATCAACATCGAACTGGAAGACGAGTAATTCTCGCTCAAACAGGTCACTT
+
ECFGE7CF,FFFGCCGGGGGGFAFGGGCGGGGCGG<CFFFDFFG<<FGGDGGGGCCFG<,:6C=CFGGG?<EFCEFEGG,C,5>BC=CFGDFGGGCG<FCFGFFDEGFG:FF7DFF?A9BF?B5BF+AFC@=FGGGFECB@FDFFCGGGGFGGGGGCBFFCE>FGGGGGGGGCFGGFFC8>D>>5C:/B:BFCFCC9CGFGEFFC7CC?EG7A*290;?CCCFFDFFF3)1CC5@?7*:><6@D5;5)7<F4)04::DBF06::<F<?F<BFF<<((.4:B29)
@M03461:520:000000000-LPCRK:1:1101:16362:4609 1:N:0:TTGCAACG+CAGAACTG
CGGATCCCCGATCCGTGGACTTGTCAGCGACTGAGGAAACAGACAAGGCACTTGCTGAGGTGATACAGCATATAACCCTCAGCCAGGGGTAGTGCAGGAAATGCTCACCGTTAAGTCTGATGACGTGAACGGTCGTACCAAGATGTATAAAAACATCGTGGACGGCAACCATCAGATGGAGCCGGGCATGCCAGAATCCTTCAACGTATTGTTGAAAGAGATTCGTTCGCTGGGTATCAACATCGAACTGGAAGACGAGTAATTCTCGCTCAAACAGGTCA
+
GGGGGGGGGGGGGGGGGGGGGGGGGGGGGGGGGGGGGGGGGGGGGGGGGGGGGGGGGGGGGGGGGGGGGGGGGGGGGGGGGGGGGGGGGGGGGGGGGGGGGGGGGGGGGGGGGGGGGGGGGGGGGGGGGGGGGGGGGGGGGGGGGGGGGGGGGGGGGGGGGGGGGGGGGGGGGGGGGGGGGGGGGGGGGGGGGGGGGGGGGGGGGGGGGGGGGGGGGGGGGGGGGGGGGGGGGFFGGGGGGGFGFFFFFFFFFFFFFFFBBFBDFFABFF19?>?FFFFFF
@M03461:520:000000000-LPCRK:1:1101:22032:4610 1:N:0:TTGCAACG+CAGAACTG
CGGATCCCCGATCCGTGGACTTGTCAGCGACTGAGGAAACAGACGAATACCGTGCTGAGGGGAAATCTAATAAAGTCCTCAGCTGTGGCCGCTGCAGGAAATGCTCACCGTTAAGTCTGATGACGTGAACGGTCGTACCAAGATGTATAAAAACATCGTGGACGGCAACCATCAGATGGAGCCGGGCATGCCAGAATCCTTCAACGTATTGTTGAAAGAGATTCGTTCGCTGGGTATCAACATCGAACTGGAAGACGAGTAATTCTCGCTCAAACAGGTCA
+
GGGGG:FFGGGGGGGGGGGGGGGGGFGGGEEEDGGDGGGGGGAFFEGGG<FGFGGFGGGCECFDGFFFFGGGGGGGGGDFGFGGGGDGGGCFEGGGGGGFGGGGAFGGGGEEGGFFDDGGGFFC@F=BFFFEGCEGGGEFC7CFGCFCFFFGGEGEGDFFGDFFGD@<DFCFGFF9FB?CGGGGGDGGGFGGGFFGCGEFG+@?FEGCE6FEEFFFGDE<FGGG59DF5DGE5<?GGGDDGGFGBFF>F2?F4).(4>:0:FF>BF9:01:>DFF?038?3
@M03461:520:000000000-LPCRK:1:1101:17982:4611 1:N:0:TTGCAACG+CAGAACTG
CGGATCCCCGATCCGTGGACTTGTCAGCGACTGAGGAAACAGACCAACCACGCGCTGAGGGTGTAAATCTTTTGAGCCTCAGCCAACCCGTATGCAGGAAATGCTCACCGTTAAGTCTGATGACGTGAACGGTCGTACCAAGATGTATAAAAACATCGTGGACGGCAACCATCAGATGGAGCCGGGCATGCCAGAATCCTTCAACGTATTGTTGAAAGAGATTCGTTCGCTGGGTATCAACATCGAACTGGAAGACGAGTAATTCTCGCTCAAACAGGTCA
+
GGGGGGGGGGGGGGGGGGGGGGGGGGGGGGGGGGGGGGGGGGGGGGGGGGGGGGGGGGGGGGFGGGGGGGGGGGGGGGGGGGGGGGGGGGGGGGGGGGGGGGGGGGGGGGGGGGGGGGGGGGGGGGGGGGGGGGGGGGGGGGFFGGGGGGGGGGGGGGGGGGGGGGGGGGGGGGGGFGGGGGGGGGGGGGGGGGGGFGGGGGGCFG5FFGGGGGGGFGGGGGGGGGGCGGGGGFFGGGGFFFFGFFFFFDFFFFF:8@BEFFBBFFA?FFFFFFFFF:A::
@M03461:520:000000000-LPCRK:1:1101:7762:4642 1:N:0:TTGCAACG+CAGAACTG
CGGATTCCCGATCCGTGGACTTGTCAGCGACTGAGGAAACAGACTCCTGTTTAGCTGAGGTATCTGATGGTGGGGGCCTCAGCATGCTGTATTGCAGGAAATGCTCACCGTTAAGTCTGATGACGTGAACGGTCGTACCAAGATGTATAAAAACATCGTGGACGGCAACCATCAGATGGAGCCGGGCATGCCAGAATCCTTCAACGTATTGTTGAAAGAGATTCGTTCGCTGGGTATCAACATCGAACTGGAAGACGAGTAATTCTCGCTCAAACAGGTCACTT
+
GGGGGGGGGGGGGGGGGGGGGGGGGGGGGGGGGGGGGGGGGGGGGGGGGGGGGGGGGGGGGGGGGGGGGGGGGGGGGGGGGGGGGGGGGGGGGGGGGGGGGGGGGGGGGGGGGGGGGGGGGGGGGGGGGGGGGGGGGGGGGGGGGGGGGGGGGGGGGGGGGGGGGGGGGGGGGFCDDFFGGGGGGGGGGGGGGGGGGGGGGGGGGGGGGGGGGGGGGGGGGGGGGGGGGGGGGFFGGGGGGGFGEFFFFFFFFFFFFFFFBFFDBFBF?216?A?1<BA>FFF)
@M03461:520:000000000-LPCRK:1:1101:26153:4663 1:N:0:TTGCAACG+CAGAACTG
CGGATCCCCGATCCGTGGACTTGTCAGCGACTGAGGAAACAGACATCAGCATGGCTGAGGTGTTTACAATGTTTTGCCTCAGCAAAGATCAATGCAGGAAATGCTCACCGTTAAGTCTGATGACGTGAACGGTCGTACCAAGATGTATAAAAACATCGTGGACGGCAACCATCAGATGGAGCCGGGCATGCCAGAATCCTTCAACGTATTGTTGAAAGAGATTCGTTCGCTGGGTATCAACATCGAACTGGAAGACGAGTAATTCTCGCTCAAACAGGTCG
+
GGGGGGGGGGGGGGGGGGGGGGGGGGGGGGGGGGGGGGGGGGGGGGGGGGGGGGGGGGGGGGGGGGGGGGGGGGGGGGGGGGGG,CEGFGGGGGGGGGGGGGGGGGGGGGGGGGGGGGGGFGGGGGEGGGGGGGGGGGGGGGGGGGGGGGGGGGGGGGGGGGGGGGGGGGGGGGGGGGFGGGGGGGGGGGGGGGGGGGGGGCFGCGGGGGGGGGGGGGGGGGGGGGGGG:7ECDFGGGGFGGFFEFF@FF?FF:@105>E?FFFBFFFB:?9?FFFFFFFF
@M03461:520:000000000-LPCRK:1:1101:8765:4665 1:N:0:TTGCAACG+CAGAACTG
CGGATCCCCGATCCGTGGACTTGTCAGCGACTGAGGAAACAGACATGTGGGGCGCTGAGGTTTCCCAGGTGGGCGACCTCAGCTCGTAATGGTGCAGGAAATGCTCACCGTTAAGTCTGATGACGTGAACGGTCGTACCAAGATGTATAAAAACATCGTGGACGGCAACCATCAGATGGAGCCGGGCATGCCAGAATCCTTCAACGTATTGTTGAAAGAGATTCGTTCGCTGGGTATCAACATCGAACTGGAAGACGAGTAATTCTCGCTCAAACAGGTCA
+
GGGGGGGGGGGGGGGGGGGGGGGGGGGGGGGGGGGGGGGGGGGGGGGGGGGGGGGGGGGGGGGGGGGGGGGGGGGGGGGGGGGGGGGGGGGGGGGGGGGGGGGGGGGGGGGGGGGGGGGGGGGGGGGGGGGGGGGGGGGGGGGGGGGGGGGGGGGGGGGGGGGGGGGGGGGGGGGGGGGGGGGGGGGGGGGGGGDGGGGGGGGGGG<FGGGFGGGGGGGGFFGGGGGGGGGGGFFGGGGGGGFGFFFFFFFFFFFFFFD>?FFFFFFFF211<AFFFFFBF
@M03461:520:000000000-LPCRK:1:1101:21217:4700 1:N:0:TTGCAACG+CAGAACTG
CGGATCCCCGATCCGTGGACTTGTCAGCGACTGAGGAAACAGACTCTGTAACTGCTGAGGAATACTTCTTCCGGGCCCTCAGCTACGTTTGATGCAGGAAATGCTCACCGTTAAGTCTGATGACGTGAACGGTCGTACCAAGATGTATAAAAACATCGTGGACGGCAACCATCAGATGGAGCCGGGCATGCCAGAATCCTTCAACGTATTGTTGAAAGAGATTCGTTCGCTGGGTATCAACATCGAACTGGAAGACGAGTAATTCTCGCTCAAACAGGTCA
+
GGGGGGGGGGGGGGGGGGGGGGGGGGGGGGGGGGGGGGGGGGGGGGGGGGGGGGGGGGGGG=EFGGGGGGGGGGGGGGGGGGGGGGGGGGGGGGGGGGGGGGGGGGGGGGGGGGGGGGGGGGGGGGGGGGGGGGGGGGGGGGGGGGGGGGGGGGGGGGGGGGGGGGGGGGGGGGGGGGGGGGGGGGGGGGGGGGGGGGGGGFGGGGGGGGGGGGGGGGGGGFGGGGGGGGGGGFFGGGGGGGFGFFFFFFFFFFFFFFFFFFFADFFFFFFF?AFFFFF?>
@M03461:520:000000000-LPCRK:1:1101:24693:4708 1:N:0:TTGCAACG+CAGAACTG
CGGATCCCCGATCCGTGGACTTGTCGGCGACTGAGGAAACAGACCCACCTTTGGCTGAGGATCGTGTGAAATATTCCCTCAGCATAGAACTTTGCAGGAAATGCTCACCGTTAAGTCTGATGACGTGAACGGTCGTACCAAGATGTATAAAAACATCGTGGACGGCAACCATCAGATGGAGCCGGGCATGCCAGAATCCTTCAACGTATTGTTGAAAGAGATTCGTTCGCTGGGTATCAACATCGAACTGGAAGACGAGTAATTCTCGCTCAAACAGGTCA
+
GGGGGGGGGGGGGGGGGGGGGGGGGGGGGGGGGGGGGGGGGGGGGGGGGGGGGGGGGGGGGGGGGGGGGGGGGGGGGGGGGGGGGGGGGGGGGGGGGGGGGGGGGGGGGGGGGGGGGGGGGGGGGGGGGGGGGGGGGGGGGGGGGGGGGGGGGGGGGGGGGGGGGGGGGGGGGGGFGGGGGGGGGGGGGGGGGGGGGGGGGGGGGGGGGGGGGDFFFGGGGGGGGGGGGGGGGFFGGG=FGGFGFF?>@BFFF@>BFFFDBFADAFFF0140?AFF7?A72
@M03461:520:000000000-LPCRK:1:1101:16188:4713 1:N:0:TTGCAACG+CAGAACTG
CGGATCCCCGATCCGTGGACTTGTCAGCGACTGAGGAAACAGACAACAAACACGCTGAGGCAACAAGTCCGCCATTCCTCAGCTTAACTTCGTGCAGGAAATGCTCACCGTTAAGTCTGATGACGTGAACGGTCGTACCAAGATGTATAAAAACATCGTGGACGGCAACCATCAGATGGAGCCGGGCATGCCAGAATCCTTCAACGTATTGTTGAAAGAGATTCGTTCGCTGGGTATCAACATCGAACTGGAAGACGAGTAATTCTCGCTCAAACAGGTCA
+
GGGGGGGGGGGGGGGGGGGGGGGGGGGGGGGGGGGGGGGGGGGGGGGGGGGGGGGGGGGGGGGGGGGGGGGGGGGGGGGGGGGGGGGGGGGGGGGGGGGGGGGGGGGGGGGGGGGGGGGGGGGGGGGGGGGGGGGGGGGGGGGGGGGGGGGGGGGGGGGGGGGGGGGGGGGGGGGGGGGGGGGGGGGGGGGGGGGGGGGGGGGGGGGGGGGGGGGGGGGGGGGGGGGGGGGGGFFGGGGGGGFGFFFFFFFFFFFFFFFB?FDFFFFFFFFFFFFFFFF?F
@M03461:520:000000000-LPCRK:1:1101:18612:4741 1:N:0:TTGCAACG+CAGAACTG
CGGATCCCCGATCCGTGGACTTGTCAGCGACTGAGGAAACAGACCCAGCCAATGCTGAGGTACTCTAAGTATGGTACCTCAGCCGATGACCGTGCAGGAAATGCTCACCGTTAAGTCTGATGACGTGAACGGTCGTACCAAGATGTATAAAAACATCGTGGACGGCAACCATCAGATGGGGCCGGGCATGCCAGAATCCTTCAACGTATTGTTGAAAGAGATTCGTTCGCTGGGTATCAACATCGAACTGGAAGACGAGTAATTCTCGCTCAAACAGGTCA
+
GGGGGGGGGGGGGGGGGGGGGGGGGGGGGGGGGGGGGGGGGGGGGGGGGGGGGGGGGGGGGGGGGGGGGGGGGGGGGGGGGGGGGGGGGGGGGGGGGGGGGGGGGGGGGGGGGGGGGGGGGGGGGGGGGGGGGGGGGGGGGGGGGGGGGGGGGGGGGGGGGGGGGGGGGGGGGGGGGGFGGGGGGGGGGGGGGGGGCFCGFGGGGGGGFGGGFGGGGGCFGGGGGGGGGGGGGFFGGGGGGGFGFFFFFFFFFFFFFFFFFFFFFFAF???FFFFFF?AFF
@M03461:520:000000000-LPCRK:1:1101:4951:4743 1:N:0:TTGCAACG+CAGAACTG
CGGATCCCCGATCCGTGGACTTGTCAGCGACTGAGGAAACAGACGCCGGGTTAGCTGAGGACATGGGTATCGCGGGCCTCAGCATGGGATCGTGCAGGAAATGCTCACCGTTAAGTCTGATGACGTGAACGGTCGTACCAAGATGTATAAAAACATCGTGGACGGCAACCATCAGATGGAGCCGGGCATGCCAGAATCCTTCAACGTATTGTTGAAAGAGATTCGTTCGCTGGGTATCAACATCGAACTGGAAGACGAGTAATTCTCGCTCAAACAGGTCA
+
GGGGGGGGGGGGGGGGGGGGGGGGGGGGGGGGGGGGGGGGGGGGGGGGGGGGGGGGGGGGGGGGGGGGGGGGGGGGGGGGGGGGGGGGGGGGGGGGGGGGGGGGGGGGGGGGGGGGGGGGGGGGGGGGGGGGGGGGGGGGGGGGGGGGGFFGGGGGGGGFGGGGGGGGGGGGGGGGGGGCFCGCGGGGGGGGFGGGGGGGGGGGGGGGGGGGGGGG?:EG<FGCGGGGGGCEGBFGGGGGG4@GF?F>>FFFFFFFBFFEBFBFBFF:<?BFFFB61?F?F
@M03461:520:000000000-LPCRK:1:1101:11143:4748 1:N:0:TTGCAACG+CAGAACTG
CGGATCCCCGATCCGTGGACTTGTCAGCGACTGAGGAAACAGACAGTAGGATTGCTGAGGGTGGTTTCGAAACCGTCCTCAGCCAGTCAAATTGCAGGAAATGCTCACCGTTAAGTCTGATGACGTGAACGGTCGTACCAAGATGTATAAAAACATCGTGGACGGCAACCATCAGATGGAGCCGGGCATGCCAGAATCCTTCAACGTATTGTTGAAAGAGATTCGTTCGCTGGGTATCAACATCGAACTGGAAGACGAGTAATTCTCGCTCAAACAGGTCA
+
GGGGGGGGGGGGGGGGGGGGGGGGGGGGGGGGGGGGGGGGGGGGGGGGGGGGGGGGGGGGGGGGGGGGGGGGGGGGGGGGGGGGGGGGGGGGGGGGGGGGGGGGGGGGGGGGGGGGGGGGGGGGGGGGGGGGGGGGGGGGGGGGGGGGGGGGGGGGGGGGGGGGGGGGGGGGGGGGGGGGGGGGGGGGGGGGGGGGGGGGGGGGGGGGGGGGGGGGGGGG<GGGGGGGGGGEGFFGGGGGGGFGFFFFFFFFFFFFFF@>?FFFFFFF:6:>FFFFFFFFF
@M03461:520:000000000-LPCRK:1:1101:8069:4749 1:N:0:TTGCAACG+CAGAACTG
CGGATCCCCGATCCGTGGACTTGTCAGCGACTGAGGAAACAGACTCGGTCATAGCTGAGGGTGTCGGTATATATAGCCTCAGCAAGCCGTCCTGCAGGAAATGCTCACCGTTAAGTCTGATGACGTGAACGGTCGTACCAAGATGTATAAAAACATCGTGGACGGCAACCATCAGATGGAGCCGGGCATGCCAGAATCCTTCAACGTAGTGTTGAAAGAGATTCGTTCGCTGGGTATCAACATCGAACTGGAAGACGAGTAATTCTCGCTCAAACAGGTCA
+
GGGGGGGGGGGGGGGGGGGGGGGGGGGGGGGGGGGGGGGGGGGGGGGGGGGGGGGGGGGGGGGGGGGGGGGFGGGGGGGGGGGGGGGGGGGGGGGGGGGGGGGGGGGGGGFGGGGGGGGGGGGGGGEGGGGGGGGGGGGGGGGGGGGGGGGGGGGFGGGGGGGGGGGGGGGGGGGGGGGGGGGGGGGGGGGGGGGGGGGGGGGGGGGGGGGGGGGGGGGGGGGGGGGGGGGGGFFGGGGGGGFGFFFFFFFFFFFFFFF@?F<<>FFB??<>FFFFFFB2:
@M03461:520:000000000-LPCRK:1:1101:13230:4762 1:N:0:TTGCAACG+CAGAACTG
CGGATCCCCGATCCGTGGACTTGTCAGCGACTGAGGAAACAGACCGTGTCTACGCTGAGGTCATGGTGTTACGCTTCCTCAGCATTAATCTCTGCAGGAAATGCTCACCGTTAAGTCTGATGACGTGAACGGTCGTACCAAGATGTATAAAAACATCGTGGACGGCCACCATCAGATGGAGCCGGGCATGCCAGAATCCTTCAACGTATTGTTGAAAGAGATTCGTTCGCTGGGTATCAACATCGAACTGGAAGACGAGTAATTCTCGCTCAAACAGGTCA
+
GGGGGGGGGGGGGGGGGGGGGGGGGGGGGGGGGGGGGGGGGGGGGGGGGGGGGGGGGGGGGGGGGGGGGGGGGGGGGGGGGGGGGGGGGGGGGGGGGGGGGGGGGGGGGGGGGGGGGGGDFGGGGGGGGGGGGGGGGGGGGGGGGGGGGGGGGGGGGGGGGGGGGGGGGGGGGGGGGGGGGGGGGGGGGGGGGGGGGGGGGGGGGGCFGGGGGGGGGGGGGGGGGGGGGGDGGF@FGGGGGGFGFF@FFFFFFFFFFFFFFFFFAFDBFFFFFFFFF?AFF
@M03461:520:000000000-LPCRK:1:1101:7253:4779 1:N:0:TTGCAACG+CAGAACTG
CGGATCCCCGATCCGTGGACTTGTCAGCGACTGAGGAAACAGACAAGTACAGCGCTGAGGATAGGGTGTTAGTTAACCTCAGCTAGTGATACTGCAGGAAATGCTCACCGTTAAGTCTGATGACGTGAACGGTCGTACCAAGATGTATAAAAACATCGTGGACGGCAACCATCAGATGGAGCCGGGCATGCCAGAATCCTTCAACGTATTGTTGAAAGAGATTCGTTCGCTGGGTATCAACATCGAACTGGAAGACGAGTAATTCTCGCTCAAACAGGTCACTT
+
GGGGGGGGGGGGGGGGGGGGGGGGGGGGGGGGGGGGGGGGGGGGGGGGGGGGGGGGGGGGGGGGGGGGGGGGGGGGGGGGGGGGGGGGGGGGGGGGGGGGGGGGGGGGGGGGGGGGGGGGGGGGGGGGGGGGGGGGGGGFFGGGGGGGGGFGGGGGGGGGECGGGGGGGGGGGGGGGGFGGGGGGGGGGGGGGGGGGGGGFGGGGGDGGGGGGGGGGGGGFFGGGGGGGGGGGFFGGGGGGGFFBFFFFFFFFF@?BFFFFFFF9B<FFFFFFFFF<:A?BBF)
@M03461:520:000000000-LPCRK:1:1101:14887:4784 1:N:0:TTGCAACG+CAGAACTG
CGGATCCCCGATCCGTGGACTTGTCAGCGACTGAGGAAACAGACTCCGTCTCAGCTGAGGCAGCAGTGGGTAAAGTCCTCAGCACACAAATGTGCAGGAAATGCTCACCGTTAAGTCTGATGACGTGAACGGTCGTACCAAGATGTATAAAAACATCGTGGACGGCAACCATCAGATGGAGCCGGGCATGCCAGAATCCTTCAACGTATTGTTGAAAGAGATTCGTTCGCTGGGTATCAACATCGAACTGGAAGACGAGTAATTCTCGCTCAAACAGGTAA
+
GGGGGGGGGGGGGGGGGGGGGGGGGGGGGGGGGGGGGGGGGGGGGGGGGGGGGGGGGGGGGGGGGGFGGGGGGGGGGGGGGGGGGGGGGGGGGGGGGGGGGGGGGGGGGGGGGGGGGGGGGGGGGGGGGGGGGGGGGGGGGGGGGGGGGGGGGGGGGGGGGGGGGGGGGGGGGGGGGGGGGGGGGGGGGGGGGGGGGGGGGGGGGGGGGGGGGGGGGGGGGGGGGGGGGGGGGFFGGGGGGGFGFFFFFFFF??54:EF>:6<64*.,((,4>))3::<)-
@M03461:520:000000000-LPCRK:1:1101:25462:4787 1:N:0:TTGCAACG+CAGAACTG
CGGATCCCCGATCCGTGGACTTGTCAGCGACTGAGGAAACAGACAATTAAAGTGCTGAGGAAAATGCTTGACTGTACCTCAGCATAGGTTCGTGCAGGAAATGCTCACCGTTAAGTCTGATGACGTGAACGGTCGTACCAAGATGTATAAAAACATCGTGGACGGCAACCATCAGATGGAGCCGGGCATGCCAGAATCCTTCAACGTATTGTTGAAAGAGATTCGTTCGCTGGGTATCAACATCGAACTGGAAGACGAGTAATTCTCGCTCAAACAGGTCA
+
GGGGGEDFFGGEGGGGGGGGGGGGGGGGGGGGGGGGGGGGGGGGGFGGGGGGGGGGGGGGFFGFGGGGGGCFGGGGGFGGGGGFGGGGGGGGGGGGGGGGGGGGGGGGGGGGGGGGGGGGGGGGGGGGGGGGGGGGGGGCGGGGGGGGGGGGGGGGGGGGECCGGGGGGGGGGGGGGGDCFGGGGGGGGFGFGGGGGGGGGGGDGGFCEGGGGGF?FGGGGGFFGGFGG:CCGFFGGGGGGGFGDFFFFFFFFFF?:BFB<=A>A@AB?<?9<AB:?(5>F
@M03461:520:000000000-LPCRK:1:1101:17650:4788 1:N:0:TTGCAACG+CAGAACTG
CGGATCCCCGATCCGTGGACTTGTCAGCGACTGAGGAAACAGACCTATGTTTTGCTGAGGGGTAGTCCTTAGGGATCCTCAGCTTCCCGCTATGCAGGAAATGCTCACCGTTAAGTCTGATGACGTGAACGGTCGTACCAAGATGTATAAAAACATCGTGGACGGCAACCATCAGATGGAGCCGGGCATGCCAGAATCCTTCAACGTATTGTTGAAAGAGATTCGTTCGCTGGGTATCAACATCGAACTGGAAGACGAGTAATTCTCGCTCAAACAGGTCA
+
GGGGGGGGGGGGGGGGGGGGGGGGGGGGGGGGGGGGGGGGGGGGGGGGGGGGGGGGGGGGGGGGGGGGGGGGGGGGGGGGGGGGGGGGGGGGGGGGGGGGGGGGGGGGGGGGGGGGGGGGGGGGGGGGGGGGGGGGGGGGGGGGGGGGGGGGGGGGGGGGGEGGGGGGGGGGGGGGGGGGGGGGGGGGGGGGGGGGGGGGGGGGGGGGGGGGGGGGGGGGGGGGGGGGGGGGGFFGGGGGGGFGFFFFFFFFFFFFFFFFFFAFAFDFFFFFFFFFF<DDF
@M03461:520:000000000-LPCRK:1:1101:20702:4791 1:N:0:TTGCAACG+CAGAACTG
CGGATCCCCGATCCGTGGACTTGTCAGCGACTGAGGAAACAGACTCGATCGTAGCTGAGGAATTGAGTCTCAGCTCCCTCAGCTGAGTATCTTGCAGGAAATGCTCACCGTTAAGTCTGATGACGTGAACGGTCGTACCAAGATGTATAAAAACATCGTGGACGGCAACCATCAGATGGAGCCGGGCATGCCAGAATCCTTCAACGTATTGTTGAAAGAGATTCGTTCGCTGGGTATCAACATCGAACTGGAAGACGAGTAATTCTCGCTCAAACAGGTCA
+
GGGGGGGGGGGGGGGGGGGGGGGGGGGGGGGGGGGGGGGGGGGGGGGGGGGGGGGGGGGGGDFFGGGGGGGGGGGGGGGGGGGGGGGGGGGGGGGGGGGGGGGGGGGGGGGGGGGGGGGGGGGGGGGGGGGGGGGGGGGGGGGGGGGGGGGGGGGGGGGGGGGGGGGGGGGGGGGGGGGGGGGGGGGGGGGGGGGGDFGGGGGGGGGGGGGGGGGGGFFFGGGGGGGGGGGGGFFGGGGGGGFGFFFFF?FFF@F?FE>BFF>FFFFFFF6>DBFFFFFFF
@M03461:520:000000000-LPCRK:1:1101:22750:4811 1:N:0:TTGCAACG+CAGAACTG
CGGATCCCCGATCCGTGGACTTGTCAGCGACTGAGGAAACAGACAAAAGAGCAGCTGAGGGAGTGACGTTAAAGCCCCTCAGCGTTTATTTATGCAGGAAATGCTCACCGTTAAGTCTGATGACGTGAACGGTCGTACCAAGATGTATAAAAACATCGTGGACGGCAACCATCAGATGGAGCCGGGCATGCCAGAATCCTTCAACGTATTGTTGAAAGAGATTCGTTCGCTGGGTATCAACATCGAACTGGAAGACGAGTAATTCTCGCTCAAACAGGTCA
+
GGGGGGGGGGGGGGGGGGGGGGGGGGGGGGGGGGGGGGGGGGGGGGGGGGGGGGGGGGGGGGGGGGGGGGGGGGGGGGGGGGGGGFGGGGGGGGGGGGGGGGGGGGGGGGGGGGGGGGGGGGGGGGGGGGGGGGGGGGGGGGGGGGGGGGGGGGGGFGGGGGGGGGGGGGGGGGGGGGGGGGGGGGGGGGGGGGGGGGGGGGGGGGFGGGGEGGGGGGGGGGGGGFGGGGGGEDFGFGGGGGFGFFFFFFFFF4<?FF>DFFFABFFF??BFFF?FFFF>?
@M03461:520:000000000-LPCRK:1:1101:5046:4837 1:N:0:TTGCAACG+CAGAACTG
CGGATCCCCGATCCGTGGACTTGTCAGCGACTGAGGAAACAGACTGCAACTCAGCTGAGGATTATAGTTACCGTCTCCTCAGCTAAACTGCGTGCAGGAAATGCTCACCGTTAAGTCTGATGACGTGAACGGTCGTACCAAGATGTATAAAAACATCGTGGACGGCAACCATCAGATGGAGCCGGGCATGCCAGAATCCTTCAACGTATTGTTGAAAGAGATTCGTTCGCTGGGTATCAACATCGAACTGGAAGACGAGTAATTCTCGCTCAAACAGGTCA
+
GGGGGGGGGGGGGGGGGGGGGGGGGGGGGGGGGGGGGGGGGGGGGGGGGGGGGGGGGGGGGGGGGGGGGGGGGGGGGGGGGGGGGGGGGGGGGGGGGGGGGGGGGGGGGGGGGGGGGGGGGGGGGGGGGGGGGGGGGGGGGGGGGGGGGGGGGGGGGGGGGGGGGGGGGGGGGGGGGGGGGGGGGGGGGGGGGGGGGGGGGGGGGGDFGGGGGGGGGGFGGGGGGGGGGGGGGFFGGGGGGGFGFFFFFFFFFFFFFFFFFFFFFFFFFFFFF<?FFFA?F
@M03461:520:000000000-LPCRK:1:1101:13839:4850 1:N:0:TTGCAACG+CAGAACTG
CGGATCCCCGATCCGTGGACTTGTCAGCGACTGAGGAAACAGACGGGGCACATGCTGAGGGAGCGGTTAGATCAATCCTCAGCATGCCCATGTGCAGGAAATGCTCACCGTTAAGTCTGATGACGTGAACGGTCGTACCAAGATGTATAAAAACATCGTGGACGGCAACCATCAGATGGAGCCGGGCATGCCAGAATCCTTCAACGTATTGTTGAAAGAGATTCGTTCGCTGGGTATCAACATCGAACTGGAAGACGAGTAATTCTCGCTCAAACAGGTCA
+
GGGGGGGGGGGGGGGGGGGGGGGGGGGGGGGGGGGGGGGGGGGGGGGGGGGGGGGGGGGGG@BFGGGGGGGGGGGGGGGGGGGGGGGGGGGGGGGGGGGGGGGGGGGGGGGGGGGGGGGGGGGGGGGGGGGGGGGGGGGGGGGGGGGGGGGGGGGGGGGG7FGGGGGGGGGGGGGGGGGGGGGGGGGGGGGGGGGFGGGGGGGFGGGGGGGGG4FGCFCFFGFFGGGGGGGGGFFGGGFGGGFGEFFFFFFFFFFFFF>FFFDBFFFFFBFFFFF:BFF))
@M03461:520:000000000-LPCRK:1:1101:23946:4869 1:N:0:TTGCAACG+CAGAACTG
CGGATCCCCGATCCGTGGACTTGTCAGCGACTGAGGAAACAGACAAGGTAAGAGCTGAGGGTGTGCTCTGACTAACCCTCAGCTGCAACTCATGCAGGAAATGCTCACCGTTAAGTCTGATGACGTGAACGGTCGTACCAAGATGTATAAAAACATCGTGGACGGCAACCATCAGATGGAGCCGGGCATGCCAGAATCCTTCAACGTATTGTTGAAAGAGATTCGTTCGCTGGGTATCAACATCGAACTGGAAGACGAGTAATTCTCGCTCAAACAGGTCA
+
GGGGGGGGGGGGGGGGGGGGGGGGGGGGGGGGGGGGGGGGGGGGGGGGGGGGGGGGGGGGGGGGGGGGGGGGGGGGGGGGGGGGGGGGGGGGGGGGGGGGGGGGGGGGGGGGGGGGGGGGGGGGGGGGGGGGGGGGGGGGGGGGGGGGGGGGGGGGGGGGGGGGGGGGGGGGGGGGGGGGGGGGGGGGGGGGGGGGGGGGGGGGGGGGGGGGFGGGGGGGGGGGGGGGGGGGGEFGGGGFGGFGFFFFF<:F@FFFFF:@??AFFF<B?BFF?BB14:A7:
@M03461:520:000000000-LPCRK:1:1101:15771:4872 1:N:0:TTGCAACG+CAGAACTG
CGGATCCCCGATCCGTGGACTTGTCAGCGACTGAGGAAACAGACGTTCTGACAGCTGAGGAGGAGGAGGATAAGTCCCTCAGCGGCGGGGGCTGCAGGAAATGCTCACCGTTAAGTCTGATGACGTGAACGGTCGTACCAAGATGTATAAAAACATCGTGGACGGCAACCATCAGATGGAGCCGGGCATGCCAGAATCCTTCAACGTATTGTTGAAAGAGATTCGTTCGCTGGGTATCAACATCGAACTGGAAGACGAGTAATTCTCGCTCAAACAGGTCA
+
GGGGGGGGGGGGGGGGGGGGGGGGGGGGGGGGGGGGGGGGGGGGGGGGGGGGGGGGGGGGFGGGGGGGGGGGGGGGGGGGGGGGGGGGGGGGGGGGGGGGGGGGGGGGGGFGGGGGGGGGGGGGGGGGGGGGGGGGGGGGGGGGGGGGGGGGGGGGGGGGGGGGGGGGGGGFGGGGGGGGGFGGGGDGGFGGGGGGGGGGGGGGGEGGGGGGGGGGGFGG<FGGGFGGDDDEGDFGGGGDFFFGFFFF:??FFFF?BEDBFFFFFFFFFFFFFFFF<?A??
@M03461:520:000000000-LPCRK:1:1101:4665:4885 1:N:0:TTGCAACG+CAGAACTG
CGGATCCCCGATCCGTGGACTTGTCAGCGACTGAGGAAACAGACGCTAGGCTCGCTGAGGGGGTAATTGTGTGGTACCTCAGCATAGCCCCTTGCAGGAAATGCTCACCGTTAAGTCTGATGACGTGAACGGTCGTACCAAGATGTATAAAAACATCGTGGACGGCAACCATCAGATGGAGCCGGGCATGCCAGAATCCTTCAACGTATTGTTGAAAGAGATTCGTTCGCTGGGTATCAACATCGAACTGGAAGACGAGTAATTCTCGCTCAAACAGGTCA
+
GGGGGGGGGGGGGGGGGGGGGGGGGGGGGGGGGGGGGGGGGGGGGGGGFGGGGGGGGGGGGGGGGGGGGGGGGGGGGGGGGGGGGGGGGGGGGGGGGGGGGGGGGGGGGGGGGGGGGGGGGGGGGGGGGGGGGGGGGGGGGGGFGGGGGGGGGGGGGGGGGGGGGGGGGGGGGGGFGGGGGGGEGGGGGFGGGGGGGGGGGGGGGGGGGGGGGGGF:FFGGGGGGGGGGGGGGFFGGGGGGGFGFFFFFFFFFFFFBFFFFFFFAF9?FFFBF22::BF:?
@M03461:520:000000000-LPCRK:1:1101:24686:4911 1:N:0:TTGCAACG+CAGAACTG
CGGATCCCCGATCCGTGGACTTGTCAGCGACTGAGGAAACAGACTTAAGTGATGCTGAGGCCCCCCTATTTCTCACCCTCAGCCGAAGATGCTGCAGGAAATGCTCACCGTTAAGTCTGATGACGTGAACGGTCGTACCAAGATGTATAAAAACATCGTGGACGGCAACCATCAGATGGAGCCGGGCATGCCAGAATCCTTCAACGTATTGTTGAAAGAGATTCGTTCGCTGGGTATCAACATCGAACTGGAAGACGAGTAATTCTCGCTCAAACAGGTCA
+
GGGGGGGGGGGGGGGGGGGGGGGGGGGGGGGGGGGGGGGGGGGGGGGGGGGGGGGGGGGGGGGGGGGGGGGGGGGGGGGGGGGGGGGGGGGGGGGGGGGGGGGGGGGGGGGGGGGGGGGGGGGGGGGGGGGGGGGGGGGGGGGGGGGGGGGGGGGGGGGGGGGGGGGGGGGGGGGGGGGGGGGGGGGGGGGGGGGGGGGGGGGGGGGGGGGGGGGGGGGGGGGGGGGGGGGGDEFGGGGGGGFGFFFFFFFFFF4?FFFBBFD<AFFFFFFFFBFFFFB7?
@M03461:520:000000000-LPCRK:1:1101:11791:4930 1:N:0:TTGCAACG+CAGAACTG
CGGATCCCCGATCCGTGGACTTGTCAGCGACTGAGGAAACAGACTCTATCAGAGCTGAGGGGTTATAAAATGTGAGCCTCAGCTTACGAATGTGCAGGAAATGCTCACCGTTAAGTCTGATGACGTGAACGGTCGTACCAAGATGTATAAAAACATCGTGGACGGCAACCATCAGATGGAGCCGGGCATGCCAGAATCCTTCAACGTATTGTTGAAAGAGATTCGTTCGCTGGGTATCAACATCGAACTGGAAGACGAGTAATTCTCGCTCAAACAGGTCACTT
+
GGGGGGGGGGGGGGGGGGGGGGGGGGGGGGGGGGGGGGGGGGGGFFGGGGGGGGEFFGGGGGCFGGGGGGGGGGGGGGGGGGGGGGGGGGGGGGGGGGGGGGGGGGGGGGGGGGGGGGGGGGGGGGGGGGGGGGGGGGGGGGGGGGGGGGGGGGGGGGGGGGGGGGGGGGGGGGGGGGGGGGGGGGGGGGGGGGGGGGGGGGGGGGGGGGGGGGGGGGGGGGGGGGGGGGGGGFFGGGGGGGFGFFFFFFFFFFFFFEB>BFAFBFF?FFFFFFFF??AB?DA)
@M03461:520:000000000-LPCRK:1:1101:15755:4939 1:N:0:TTGCAACG+CAGAACTG
CATCGCTGACAAGTAACCGGATCCCCGATCCGTGGACTTGTCAGCGACTGAGGAAACAGACCACGCGACAGCTGAGGCTGGGCCAGCCGGTAACCTCAGCTAATTCATTTGCAGGAAATGCTCACCGTTAAGTCTGATGACGTGAACGGTCGTACCAAGATGTATAAAAACATCGTGGACGGCAACCATCAGATGGAGCCGGGCATGCCAGAATCCTTCAACGTATTGTTGAAAGAGATTCGTTCGCTGGGTATCAACATCGAACTGGAAGACGAGTAATTCTCGCTCAAACAGGTCA
+
CCCCCGGGGGGGGGGGGGGGGGGGGGGGGGGGGGGGGGGGGGGGGGGGGGGGGGGGGGGGGGGGGGGGGGGGGGGGGGGEGGGGGGGGGGGGGGGGGGGGGGGGGGGGGGGGGGGGGGGGGGGGGGGGGGGGGGGGGGGGGGGGGGGGGGGGGGGGGGGGGGGGGGGGGGGGGGGGGGGGGGGGGGGGGGGGGGGGGGGGGGGGGGGGGGGGGGGGGGGGGGGGFFGGGGGGGGGGGGGGGGGGGGGGGGFFGGGGGGGFGFFFFFFFFFFFFFFFF?FFFBFF??B?FB<>F:<A:?
@M03461:520:000000000-LPCRK:1:1101:23358:4958 1:N:0:TTGCAACG+CAGAACTG
CGGATCCCCGATCCGTGGACTTGTCAGCGACTGAGGAAACAGACCAGCAATTAGCTGAGGAATTACTATTCGCCTGCCTCAGCTTTCGTGGTTGCAGGAAATGCTCACCGTTAAGTCTGATGACGTGAACGGTCGTACCAAGATGTATAAAAACATCGTGGACGGCAACCATCAGATGGAGCCGGGCATGCCAGAATCCTTCAACGTATTGTTGAAAGAGATTCGTTCGCTGGGTATCAACATCGAACTGGAAGACGAGTAATTCTCGCTCAAACAGGTCA
+
GGGGGGGGGGGGGGGGGGGGGGGGGGGGGGGGGGGGGGGGGGGGGGGGGGGGGGGGGGGGCGGGGGGGGGGGGGGGGGGGGGGGGGGGGGGGGGGGGGGGGGGGGGGGGGGGGGGGGGGGGGGGGGGGFGGGGGGGGGGGGGGGGGGGGGGGGGGGGGGGGGGGGGGGGGGGGGGGFGGGGGGGGGGGGGGGGGGGGGGGGGGGGGGGGGGGGGGGGGGGGGFDDFGGGGGGGFFFGGGGGGFGFFFFF<FFFFF?FFDDFFFFFFFFF::>FFFBFFD?:
@M03461:520:000000000-LPCRK:1:1101:23227:4960 1:N:0:TAGCAACG+CAGAACTG
CGGATCCCCGATCCGTGGACTTGTCAGCGACTGAGGAAACAGACGGTGGTGACGCTGAGGGCGCTGTGTTGTCACCCCTCAGCACTTCAATATGCAGGAAATGCTCACCGTTAAGTCTGATGACGTGAACGGTCGTACCAAGATGTATAAAAACATCGTGGACGGCAACCATCAGATGGAGCCGGGCATGCCAGAATCCTTCAACGTATTGTTGAAAGAGATTCGTTCGCTGGGTATCAACATCGAACTGGAAGACGAGTAATTCTCGCTCAAACAGGTCA
+
GGGGGGGGGGGGGGGGGGGGGGGGGGGGGGGGGGGGGGGGGGGGG7FGGGGGGGGGGGGGGGGGGGGGGGGGGGGGGGGGGGGGGGGGGGGGGGGGGGGGGGGGGGGGGGGGGGGGGGGFGGGGGGGGGGGGGGGGGGGGGGGGFGGFGGGGGGGGGGGGGGGGGGGGGGGGGGGGGGGGGGGGGGGGGGGGGGGGFFGGGGGGGGGGGGGGGGFDGGCFFGGGGGGGGGGDGFFGGGGD79FGFFFFFFFFF::BFFFFFFFFFFAFFFFFFFF0::DFF
@M03461:520:000000000-LPCRK:1:1101:16694:4970 1:N:0:TTGCAACG+CAGAACTG
CGGATCCCCGATCCGTGGACTTGTCAGCGACTGAGGAAACAGACTCTTGCCTTGCTGAGGTCGAAGGTACTAAAACCCTCAGCTTTTGTTATTGCAGGAAATGCTCACCGTTAAGTCTGATGACGTGAACGGTCGTACCAAGATGTATAAAAACATCGTGGGCGGCAACCATCAGATGGAGCCGGGCATGCCAGGATCCTTCAACGTATTGTTGAAAGAGATTCGTTCGCTGGGTATCAACATCGAACTGGAAGACGAGTAATTCTCGCTCAAACAGGTCA
+
GGGGGGGGGGGCGGGGGGEFGFGGGGGGGGGDGGGGGGGGGGGGFFGFFGGGGGGGGGGGGGGGGGGGGGGGGGGGGGGFFGGGGGGGFGGGGGGGGGGGGGGGFFGFGGFGGGGFGGGGGGGGGGEGFGGGGGGGGGGGGGGGGFFFGGGGGGGFGGFGECFGGGGGGGCGGGGGGGGGGGGGGGGG6CFFGGGGFDGGGGGCFEC@CGFFFGGGGGGGG7D>DFGGGGDEEEFFCGFCGGFGEFFFFFFFF@5:?F>>BFF2<BD:0389<BF?FFF7>
@M03461:520:000000000-LPCRK:1:1101:10846:4974 1:N:0:TTGCAACG+CAGAACTG
CGGATCCCCGATCCGTGGACTTGTCAGCGACTGAGGAAACAGACACTGTGTCCGCTGAGGCTTGTTGATCTGAAGACCTCAGCTACAATCATTCAGGAAATGCTCACCGTTAAGTCTGATGACGTGAACGGTCGTACCAAGATGTATAAAAACATCGTGGACGGCAACCATCAGATGGAGCCGGGCATGCCAGAATCCTTCAACGTATTATTGAAAGAGATTCGTTCGCTGGGTATCAACATCGAACTGGAAGACGAGTAATTCTCGCTCAAACAGGTCACTGC
+
GGGGGGGGGGGGGGGGGGGGGGGGGGGGGGGGGGGGGGGGGGGGGGGGGGGGGGGGGGGGGGGGGGGGGGGGGGGGGGGFFGGGGGGGGGGGGGGGGGGGGGGGGGGGGGGGGGGGGGGGGGGGGGGGGGGGGGGGGGGGGGGGGGGGGGGGGGGGGGGGGGGGGGGGGEGGGGGGGGGGGGGGGGGGGGGGGGGGGGGGGGGGGGGGGGGGGGGFGGGGGGGGGGGGDGGGGFFGCGGGCFFGFF:@FFFFF>FFFD:4<FA><F?FFFF>A?FFFF?FFF22
@M03461:520:000000000-LPCRK:1:1101:14068:4977 1:N:0:TTGCAACG+CAGAACTG
CGGATCCCCGATCCGTGGACTTGTCAGCGACTGAGGAAACAGACAGTAGATGAGCTGAGGGCTTTGGCCCGATTAGCCTCAGCTAGCAGAGCTGCAGGAAATGCTCACCGTTAAGTCTGATGACGTGAACGGTCGTACCAAGATGTATAAAAACATCGTGGACGGCAACCATCAGATGGAGCCGGGCATGCCAGAATCCTTCAACGTATTGTTGAAAGAGATTCGTTCGCTGGGTATCAACATCGAACTGGAAGACGAGTAATTCTCGCTCAAACAGGTCA
+
GGGGGGGGGGGGGGGGGGGGGGGGGGGGGGGGGGGGGGGGGGGGGGGGGGGGGGGGGGGGGGGGGGGGGGGGGGGGGGGGGGGGGGGGGGGGGGGGGGGGGGGGGGGGGGGGGGGGGGGGGGGGGGGGGGGGGGGGGGGGGGGGGGGGGGGGGGGGGGGGGGGGGGGGGGGGGGGGGGGGGGGGGGGGGGGGGGGGGGGGGGGGGGGFGGGGGGGGGGGGGGGGGGGGGGDEGFFGGGGGGG:FEFFFFFFFFFFFFFFFFFFFFFDFF?FFFFFFFFF??
@M03461:520:000000000-LPCRK:1:1101:17661:4979 1:N:0:TTGCAACG+CAGAACTG
CGGATCCCCGATCCGTGGACTTGTCAGCGACTGAGGAAACAGACCCCTTCGATGCTGAGGTTAGGTGCGGACAATACCTCAGCTATTGGAAGTGCAGGAAATGCTCACCGTTAAGTCTGATGACGTGAACGGTCGTACCAAGATGTATAAAAACATCGTGGACGGCAACCATCAGATGGAGCCGGGCATGCCAGAATCCTTCAACGTATTGTTGAAAGAGATTCGTTCGCTGGGTATCAACATCGAACTGGAAGACGAGTAATTCTCGCTCAAACAGGTCACTT
+
GGGGGGGGGGGGGGGGGGGGGGGGGGGGGGGGGGGGGGGGGGGGGGGGGGGGGGGGGGGGGGGGGGGGGGGGGGGGGGGGGGGGGGGGGGGGGGGGGGGGGGGGGGGGGGGGGGGGGGGGGGGGGGGGGGGGGGGGGGGGGGGGGGGGGGGGGGGGGGGGGGGGGGGGGGGGGGGGGGGGGGGGGGGGGGGGGGGGGGGGGGGGGGGGGGGGGGGGGGGGGGGGGGGGGGGGGFFGGGGGGGFGFFFFFFFFFFFFFFB>?BA<BFF?0:?FBFFFF?DFFFF)
@M03461:520:000000000-LPCRK:1:1101:7619:5012 1:N:0:TTGCAACG+CAGAACTG
CGGATCCCCGATCCGTGGACTTGTCAGCGACTGAGGAAACAGACCACTGAAATGCTGAGGGAATCACTTTAACACGCCTCAGCAGGAAACATTGCAGGAAATGCTCACCGTTAAGTCTGATGACGTGAACGGTCGTACCAAGATGTATAAAAACATCGTGGACGGCAACCATCAGATGGAGCCGGGCATGCCAGAATCCTTCAACGTATTGTTGAAAGAGATTCGTTCGCTGGGTATCAACATCGAACTGGAAGACGAGTAATTCTCGCTCAAACAGGTCACTT
+
GGGGGGGGGGGGGGGGGGGGGGGGGGGGGGGGGGGGGGGGGGGGGGGGGGGGGGGGGGGFGGGGGGGGGGGGGGGGGGGGGGGGGGGGGGGGGGGGGGGGGGGGGGGGGGGGGGGGGGGGGGGGGGGGGGGGGGGGGGGGGGGGGGGGGGGGGGGGGGGGGGGDGGGGGGGGGGGGGGGFGGGGGGGGGGGGGGGGGGGGGGGCFGGFGGGGGFF7?FGGGGGGGGGGGGDEGFFGGGGFGGFG:?8@@?FFF4><?FF>?FFFAFFF?:BFFFFFB?448BB)
@M03461:520:000000000-LPCRK:1:1101:10036:5047 1:N:0:TTGCAACG+CAGAACTG
CGGATCCCCGATCCGTGGACTTGTCAGCGACTGAGGAAACAGACAATTGGACGGCTGAGGGGTTCAAAAATAGTCACCTCAGCGTACTAGAGTGCAGGAAATGCTCACCGTTAAGTCTGATGACGTGAACGGTCGTACCAAGATGTATAAAAACATCGTGGACGGCAACCATCAGATGGAGCCGGGCATGCCAGAATCCTTCAACGTATTGTTGAAAGAGATTCGTTCGCTGGGTATCAACATCGAACTGGAAGACGAGTAATTCTCGCTCAAACAGGTCACTT
+
GGGGGGGGGGGGGGGGGGGGGGGGGGGGGGGGGGGGGGGGGGGGGGGGGGGGGGGGGGGGGGGGGGGGGGGGGGGGGGGGGGGGGGGGGGGGGGGGGGGGGGGGGGGGGGGGGGGGGGGGGGGGGGGGGGGGGGGGGGGGGGGGGGGGGGGGGGGGGGGGGGGGGGGGGGGGGGGGGGGGGGGGGGGGGGGGGGGGGGGGGGGGGGFCGGGGGGFGGGGGGGGGGGGGGGGGGFFGGGGGGGFGFFFFFFFFFF@FBFFFFFFBFFFFFB:B?BFFF:AFFBF)
@M03461:520:000000000-LPCRK:1:1101:21002:5052 1:N:0:TTGCAACG+CAGAACTG
CGGATCCCCGATCCGTGGACTTGTCAGCGACTGAGGAAACAGACGAATGGCTAGCTGAGGTGCATGATGTGCCGACCTCAGCGAGCGTACCTGCAGGAAATGCTCACCGTTAAGTCTGATGACGTGAACGGTCGTACCAAGATGTATAAAAACATCGTGGACGGCAACCATCAGATGGAGCCGGGCATGCCAGAATCCTTCAACGTATTGTTGAAAGAGATTCGTTCGCTGGGTATCAACATCGAACTGGAAGACGAGTAATTCTCGCTCAAACAGGTCACTGC
+
GGGGGGGGGGGGGGGGGGGGGGGGGGGGGGGGGGGGGGGGGGGGGGGGGGGGGGGGGFGGGGGGGGGGGGGGGGGGGGGGGGGGGGGGGGGGGGGGGGGGGGGGGGGGGGGGGGGGGGGGGGGGGGGGGGGGGGGGGGGGGGGGGGGGGGGGGGGGGGGGGGGGGGGGGGGGGGGGGGGGGGGGGGGGGGGGGGFFGGGGGGGGGGGGGGGGGGGGGGGGGGGGGGGGGGGGGFFFGGGGGGFGFFFFFFFFFFF?FD>FFFFFFF?F<FFFFFFF6>FFFFF<
@M03461:520:000000000-LPCRK:1:1101:12057:5060 1:N:0:TTGCAACG+CAGAACTG
CGGATCCCCGATCCGTGGACTTGTCAGCGACTGAGGAAACAGACGTCGCAAGGGCTGAGGCATCCGCCCATGAAAGCCTCAGCAGCGTTGTATGCAGGAAATGCTCACCGTTAAGTCTGATGACGTGAACGGTCGTACCAAGATGTATAAAAACATCGTGGACGGCAACCATCAGATGGAGCCGGGCATGCCAGAATCCTTCAACGTATTGTTGAAAGAGATTCGTTCGCTGGGTATCAACATCGAACTGGAAGACGAGTAATTCTCGCTCAAACAGGTCACTT
+
GGGGGGGGGGGGGGGGGGGGGGGGGGGGGGGGGGGGGGGGGGGGGGGGGGGGGGGGGGGGGCFFGGGGGGGGGGGGGGGGGGGGGGGGGGGGGGGGGGGGGGGGGGGGGGGGGGGGGGGGGGGGGGGGGGGGGGGGGGGGGGGGGGGGGGGGGGGGGGGGCFGGGGGGGGGGGGGGGGGCFGGGGGGGGGGGGGGFGGGGGGGGGGDFGGGGGGGGGGGGGGGGGGGGGGGDG@FGGGGGFGFG3FFFFFFFF?@BFFFFFFFFFFFFFFFFFFFBBFF::BF)
@M03461:520:000000000-LPCRK:1:1101:23647:5076 1:N:0:TTGCAACG+CAGAACTG
CGGATCCCCGATCCGTGGACTTGTCAGCGACTGAGGAAACAGACCAAGCTTAAGCTGAGGAAGACATTCTTGTCTGCCTCAGCAAAATTGGGTGCAGGAAATGCTCACCGTTAAGTCTGATGACGTGAACGGTCGTACCAAGATGTATAAAAACATCGTGGACGGCAACCATCAGATGGAGCCGGGCATGCCAGAATCCTTCAACGTATTGTTGAAAGAGATTCGTTCGCTGGGTATCAACATCGAACTGGAAGACGAGTAATTCTCGCTCAAACAGGTCA
+
GGGGGGGGGGGGGGGGGGGGGGGGGGGGGGGGGGGGGGGGGGGGGGGGGGGGGGGGGGGGGGGGGGGGGGGGGGGGGGGGGGGGGGGGGGGGGGGGGGGGGGGGGGGGGGGGGGGGGGGGGGGGGGGGGGGGGGGGGGGGGGGGGGGGGGGGGGGGGGGGGGGGGGGGGGGGGGGGGGGFGGGGGGGGGGGGGGGGGGGGGGGGGGGGGGGGGGGGGGGGGGGGGGGGGGGGGFFGGGGGGGFGEFFFFFFFFFFFFFFBFFFFFBBF<<FFFABBFFFBF
@M03461:520:000000000-LPCRK:1:1101:25260:5076 1:N:0:TTGCAACG+CAGAACTG
CGGATCCCCGATCCGTGGACTTGTCAGCGACTGAGGAAACAGACCACGTGTTGGCTGAGGCTATTCCTTTTATGCGCCTCAGCAAACGTTCGTGCAGGAAATGCTCACCGTTAAGTCTGATGACGTGAACGGTCGTACCAAGATGTATAAAAACATCGTGGACGGCAACCATCAGATGGAGCCGGGCATGCCAGAATCCTTCAACGTATTGTTGAAAGAGATTCGTTCGCTGGGTATCAACATCGAACTGGAAGACGAGTAATTCTCGCTCAAACAGGTCA
+
GGGGGGGGGGGGGGGGGGGGGGGGGGGGGGGGGGGGGGGGGGGGGGGGGGGGFGGGGGGGGGGGGGGGGGGGGGGGGGGGGGGGGGGGGGGGGGGGGGGGGGGGGGGGGGGGGGGGGGGGGGGGGGGGGGGGGGGGGGGGGGGGGGGGGGGGGGGGGGGGGGGGGGGGGGGGGGGEGGGGGGGGGGGGGGGGGGGGGGGGGGGGGGGGGGGGGGGGGGGGGGGGGGGGGDGDGEFGGGGGGC?D>FFF@<FFFFFFFFFDFFFFFFFFF??BBFB??BF?F
@M03461:520:000000000-LPCRK:1:1101:17067:5082 1:N:0:TTGCAACG+CAGAACTG
CGGATCCCCGATCCGTGGACTTGTCAGCGACTGAGGAAACAGACTGGGATCTGGCTGAGGTATACATTATGGACCTCCTCAGCGATACATCCTGCAGGAAATGCTCACCGTTAAGTCTGATGACGTGAACGGTCGTACCAAGATGTATAAAAACATCGTGGACGGCAACCATCAGATGGAGCCGGGCATGCCAGAATCCTTCAACGTATTGTTGAAAGAGATTCGTTCGCTGGGTATCAACATCGAACTGGAAGACGAGTAATTCTCGCTCAAACAGGTCA
+
GGGGGGGGGGGGGGGGGGGGGGGGGGGGGGGGGGGGGGGGGGGGGGGGGGGGGGGGGGGGGGGGGGGGGGGGGGGGGGGGGGGGGGGGGGGGGGGGGGGGGGGGGGGGGGGGGGGGGGGGGGGGGGGGGGGGGGGGGGGGGGGGGGGGGGGGGGGGGGGGGGGGGGGGGGGGGGGGGGGGGGGGGGGGGGGGGGGGGGGGGGGGGGGGGGGGGGGGGGGGGGGGGGGGGGGGGFFGGGGGGGFGFFFFFFFFFFFFFFFFFFBBAFFFFBFFFFFFFFFBB
@M03461:520:000000000-LPCRK:1:1101:13990:5101 1:N:0:TTGCAACG+CAGAACTG
CGGATCCCCGATCCGTGGACTTGTCAGCGACTGAGGAAACAGACTAGTGTGTAGCTGAGGTATACGACATGGGTAGCCTCAGCACCTAGACCTGCAGGAAATGCTCACCGTTAAGTCTGATGACGTGAACGGTCGTACCAAGATGTATAAAAACATCGTGGACGGCAACCATCAGATGGAGCCGGGCATGCCAGAATCCTTCAACGTATTGTTGAAAGAGATTCGTTCGCTGGGTATCAACATCGAACTGGAAGACGAGTAATTCTCGCTCAAACAGGTCA
+
GGGGGGGGGGGGGGGGGGGGGGGGGGGGGGGGGGGGGGGGGGGGGGGGGGGGGGGGGGGGGGGGGGGGGGGGGGGGGGGGGGGGGGGGGGGGGGGGGGGGGGGGGGGGGGGGGGGGGGGGGGGGGFGGGGGGGGGGGGGGGGGGGGGGGGGGGGGGGGGGGGGGGGGGGGGGGGGFGGFGGGGGGGGGGGGGGGGGGGGGGGGGGGGGGGCGFGGFGGGGGGGGGGGGGGGGGFFGGGGGGGFGFFFFFFFFFFFFFEFDFFFFFFFFFFFFFFFFFFA??
@M03461:520:000000000-LPCRK:1:1101:24882:5134 1:N:0:TTGCAACG+CAGAACTG
CGGATCCCCGATCCGTGGACTTGTCAGCGACTGAGGAAACAGACTACATGCCTGCTGAGGATTTATGTTAACGGCTCCTCAGCAAATCTCTTTGCAGGAAATGCTCACCGTTAAGTCTGATGACGTGAACGGTCGTACCAAGATGTATAAAAACATCGTGGACGGCAACCATCAGATGGAGCCGGGCATGCCAGAATCCTTCAACGTATTGTTGAAAGAGATTCGTTCGCTGGGTATCAACATCGAACTGGAAGACGAGTAATTCTCGCTCAAACAGGTCACTT
+
GGGGGGGGGGGGGGGGGGGGGGGGGGGGGGGGGGGGGGGGGGGGGGGGGGGGGGGGGGGGGGGGGGGGGGGGGGGGGGGGGGGGGGGGGGGGGGGGGGGGGGGGGGGGGGGGGGGGGGGGGGGGGGGGGGGGGGGGGGGGGGGGGGGGGGGGGGGGGGGGGGGGGGGGGGGGGGGGGGGGGGGGGGGGGFGGGGGGGGGGGGGGGGGGGGGGGFGGGGGFFGGGGGGGGGGGGFFGGGGGGGFGFFFFFFFFFF:::@BEFFFFFFFFFFF>DFFF:6.2:BB)
@M03461:520:000000000-LPCRK:1:1101:18415:5172 1:N:0:TTGCAACG+TAGAACTG
CGGATCCCCGATCCGTGGACTTGTCAGCGACTGAGGAAACAGACAGTTGATGCGCTGAGGTCCAGTCCAAGCGCAACCTCAGCCTTGATTCCTGCAGGAAATGCTCACCGTTAAGTCTGATGACGTGAACGGTCGTACCAAGATGTATAAAAACATCGTGGACGGCAACCATCAGATGGAGCCGGGCATGCCAGAATCCTTCAACGTATTGTTGAAAGAGATTCGTTCGCTGGGTATCAACATCGAACTGGAAGACGAGTAATTCTCGCTCAAACAGGTCA
+
GGGGGGGGGGGGGGGGGGGGGGGGGGGGGGGGGGGGGGGGGGGGGGGGGGGGGGGGGGGGGGGGGGGGGGGGGGGGGGGGGGGGGGGGGGGGGGGGGGGGGGGGGGGGGGGGGGGGGGGGGGGGGGGGGGGGGGGGGGGGGGGGGGGGGGGGGGGGGGGGGGGGGGGGGGGGGGGGGGGGGGGGGGGGGGGGGGGGGGGGGGGGGGGGGGGGGGGGGGGGGGGGGGGGDGGGGFFCFGGGGGFGFFFFFFFFFFFFFFDFBFFFFFFFFFFFFFFFBFFFF
@M03461:520:000000000-LPCRK:1:1101:16210:5202 1:N:0:TTGCAACG+CAGAACTG
CGGATCCCCGATCCGTGGACTTGTCAGCGACTGAGGAAACAGACAGAAATCAAGCTGAGGGGGGACATAACGATTGCCTCAGCCAACTACGATGCAGGAAATGCTCACCGTTAAGTCTGATGACGTGAACGGTCGTACCAAGATGTATAAAAACATCGTGGACGGCAACCATCAGATGGAGCCGGGCATGCCAGAATCCTTCAACGTATTGTTGAAAGAGATTCGTTCGCTGGGTATCAACATCGAACTGGAAGACGAGTAATTCTCGCTCAAACAGGTCA
+
GGGGGGGGGGGGGGGGGGGGGGGGGGGGGGGGGGGGGGGGGGGGGGGGGGGGGGGGGGGGGGGGGGGGGGGGGGGGGGGGGGGGGGGGGGGGGGGGGGGGGGGGGGGGGGGGGGGGGGGGGGGGGGGGGGGGGGGGGGGGGGGGGGGGGF,CFGGGGGGGGGGGGEGGGGGGGGGGFGGGFGEGGGGGGGGGGGGGGGGGGGGGGGGGGGGGGGGGGGGGGGGGGFFGGGDGGFFFFGGGGGFGDFFFFFF???FFFBB5:FBFABFFF1,7?<DF?FFFB
@M03461:520:000000000-LPCRK:1:1101:22790:5206 1:N:0:TTGCAACG+CAGAACTG
CGGATCCCCGATCCGTGGACTTGTCAGCGACTAAGGAAACAGACGATGATTTCGCTGAGGTATTTTGACATTATTCCCTCAGCATACATACGTGCAGGAAATGCTCACCGTTAAGTCTGATGACGTGAACGGTCGTACCAAGATGTATAAAAACATCGTGGACGGCAACCATCAGATGGAGCCGGGCATGCCAGAATCCTTCAACGTATTGTTGAAAGAGATTCGTTCGCTGGGTATCAACATCGAACTGGAAGACGAGTAATTCTCGCTCAAACAGGTCA
+
GGGGGGGGGGGGGGGGGGGGGGGGGGGGGGGGGGGGGGGGGGGGGGGGGGGGGGGGGGGGGGGGGGGGGGGGGGGGGGGGGGGGGGGGGGGGGGGGGGGGGGGGGGGGGGGGGGGGGGGGGGGGGGGGGGGGGGGGGGGGGGGGGGGGGGGGGGGGGGGGGGGGGGGGGGGGGGGGGGGGGGGGGGGGGGGGGGGGGGGGGGGGGGGGGGGFGGGFGGGGGGGGGGGGGGGGGFFGGGGGGGFGFFFFFFFFFFFFFFFFFFFFFFFBFFFFFFFFFFA?F
@M03461:520:000000000-LPCRK:1:1101:7117:5219 1:N:0:TTGCAACG+CAGAACTG
CGGATCCCCGATCCGTGGACTTGTCAGCGACTGAGGAAACAGACCCGTAATTTGCTGAGGATCGAGTATGCGTAGGCCTCAGCGTTCGGGAATGCAGGAAATGCTCACCGTTAAGTCTGATGACGTGAACGGTCGTACCAAGATGTATAAAAACATCGTGGACGGCAACCATCAGATGGAGCCGGGCATGCCAGAATCCTTCAACGTATTGTTGAAAGAGATTCGTTCGCTGGGTATCAACATCGAACTGGAAGACGAGTAATTCTCGCTCAAACAGGTCA
+
GGGGGGGGGGGGGGGGGGGGGGGGGGGGGGGGGGGGGGGGGGGGGGGGGGGGGGGGGGGGGGGGGGGGGGGGGGGGGGGGGGGGGGGGGGGGGGGGGGGGGGGGGGGGGGGGGGGGGGGGGGGGGGGGGGGGGGGGGGGGGGGGGGGGGGGGGGGGGGGGGGGGGGGGGGGGGGGGGGGGGGGGGGGGGGGGGGGGGGGGGGGGGGGGGGGGGGGGGGGGGGGGGGGGGGGGGFFGGGGGGGFGFFFFFFFFFFFFFFFFFFFFFFFFFFFBFFFFFBF?F
@M03461:520:000000000-LPCRK:1:1101:16685:5222 1:N:0:TTGCAACG+CAGAACTG
CGGATCCCCGATCCGTGGACTTGTCAGCGACTGAGGAAACAGACCGCAAGAGCGCTGAGGAATACACTTTGTACTCCCTCAGCATCTAATGATGCAGGAAATGCTCACCGTTAAGTCTGATGACGTGAACGGTCGTACCAAGATGTATAAAAACATCGTGGACGGCAACCATCAGATGGAGCCGGGCATGCCAGAATCCTTCAACGTATTGTTGAAAGAGATTCGTTCGCTGGGTATCAACATCGAACTGGAAGACGAGTAATTCTCGCTCAAACAGGTCA
+
GGGGGGGGGGGGGGGGGGGGGGGGGGGGGGGGGGGGGGGGGGGGGGGGGGGGGGGGGGGGGGGGGGGGGGGGGGGGGGGGGGGGGGGGGGGGGGGGGGGGGGGGGGGGGGGGGGGGGGGGGGGGGGGGGGGGGGGGGGGGGGGGGGGGGGGGGGGGGGGGGGGGGGGGGGGGGGGGGGGGGGGGGGGGGGGGGGGGGGGGGGGGGGGGGGGGGGGGGGGGGGGGGGGGGGGGGFFGGGGGGGFGFFFFFFFFFF>BFFFFFFFF>FFFFFFFFFFFBBBFF
@M03461:520:000000000-LPCRK:1:1101:22239:5230 1:N:0:TTGCAACG+CAGAACTG
CGGATCCCCGATCCGTGGACTTGTCAGCGACTGAGGAAACAGACTTTTGTTTGGCTGAGGAGTTAGGATTGGTTTTCCTCAGCCATGACGGCTGCAGGAAATGCTCACCGTTAAGTCTGATGACGTGAACGGTCGTACCAAGATGTATTAAAACATCGTGGACGGCAACCATCAGATGGAGCCGGGCATGCCAGAATCCTTCAACGTATTGTTGAAAGAGATTCGTTCGCTGGGTATCAACATCGAACTGGAAGACGAGTAATTCTCGCTCAAACAGGTCA
+
GGGGGGGGGGGGGGGGGGGGGGGGGGGGGGGGGGGGGGGGGGGGGGGGGGGGGGGGGGGGFGGGGGGGGGGGGGGGGGGGGGGGGGGGGGGGGGGGGGGGGGGGGGGGGGGGGGGGGGGGGGGGGGGGGGGGGGGGGGGGGGGGGGGGGGGGGGGFGGGGDGGGGGGGGGGGGGGGGGGGGGGGGGGGGGGGGGGGGGGGGGGGGGGGGGGGGGGGGGFGGGGGGGGGGGGGGFFGGGGGGGFGFFFFFFFFFFFBFFFFFFFFFFFFFFFFFFFFF?D?F
@M03461:520:000000000-LPCRK:1:1101:11254:5233 1:N:0:TTGCAACG+CAGAACTG
CGGATCCCCGATCCGTGGACTTGTCAGCGACTGAGGAAACAGACACTTGGACTGCTGAGGCGTCTAATTACAGACGCCTCAGCATTTATTAATGCAGGAAATGCTCACCGTTAAGTCTGATGACGTGAACGGTCGTACCAAGATGTATAAAAACATCGTGGACGGCAACCATCAGATGGAGCCGGGCATGCCAGAATCCTTCAACGTATTGTTGAAAGAGATTCGTTCGCTGGGTATCAACATCGAACTGGAAGACGAGTAATTCTCGCTCAAACAGGTCA
+
GGGGGGGGGGGGGGGGGGGGGGGGGGGGGGGGGGGGGGGGGGGGGGGGGGGGGGGGGGGGGGGGGGGGGGGGGGGGGGGGGGGGGGGGGGGGGGGGGGGGGGGGGGGGGGGGGGGGGGGGGGGGGGGGGGGGGGGGGGGGGGGGGGGGGGGGGGGGGGGGGGGGGGGGGGGGGGGGGGGGGGGGGGGGGGGGGGGGGGGGGGGGGGFGGGGGGGGGGGGGGGGGGGGGGGGGGFFGGGGGGGFGDFFFFFFFFFFBFFFBFFFFFFFFFFBFFFFFFBDFF
@M03461:520:000000000-LPCRK:1:1101:13764:5255 1:N:0:TTGCAACG+CAGAACTG
CGGATCCCCGATCCGTGGACTTGTCAGCGACTGAGGAAACAGACCCTAACATTGCTGAGGTGATTCATTGCTAACACCTCAGCTGTGCATACTGCAGGAAATGCTCACCGTTAAGTCTGATGACGTGAACGGTCGTACCAAGATGTATAAAAACATCGTGGACGGCAACCATCAGATGGAGCCGGGCATGCCAGAATCCTTCAACGTATTGTTGAAAGAGATTCGTTCGCTGGGTATCAACATCGAACTGGAAGACGAGTAATTCTCGCTCAAACAGGTCA
+
GGGGGGGGGGGGGGGGGGGGGGGGGGGGGGGGGGGGGGGGGGGGGGGFGGGGGGGGGGGGGGGGGGGGGGGGGGGGGGGGGGGGGGGGGGGGGGGGGGGGGGGGGGGGGGGGGGGGGGGGGGGGGGGGGGGGGGGGGGGGGGGGGGGGGGGGGGGGGGGGGGGGGGGGGGGGGGGGGGGGGGGDGGGGGGGGGGGGGGGGGGFGGGGGGGGGGGGGGGGGGGGGGGGGGGGEGFFGGGGFGGFGFFFFFFFFF@>FBFFFFFFFFFFFFFFFFDB(40<27
@M03461:520:000000000-LPCRK:1:1101:27213:5257 1:N:0:ATGCAACG+CAGAACTG
CGGATCCCCGATCCGTGGACTTGTCAGCGACTGAGGAAACAGACATAGTTTACGCTGAGGTAGTTCAAGTTCTGGACCTCAGCTAACTCATTTGCAGGAAATGCTCACCGTTAAGTCTGATGACGTGAACGGTCGTACCAAGATGTATAAAAACATCGTGGACGGCAACCATCAGATGGAGCCGGGCATGCCAGAATCCTTCAACGTATTGTTGAAAGAGATTCGTTCGCTGGGTATCAACATCGAACTGGAAGACGAGTAATTCTCGCTCAAACAGGTCACTT
+
GGGGGGGGGGGGGGGGGGGGGGGGGGGGGGGGGGGGGGGGGGGGGGGGGGGGGGGGGGGGGGGGGGGGGGGGGGGGGGGGGGGGGGGGGGGGGGGGGGGGGGGGGGGGGGGGGGGGGGGGGGGGGGGGGGGGGGGGGGGGGGGGGGGGGGGGGGGGGGGGGDGGGGGGGGGGGGGGGGGGGGGGGGGGGGGGGGGGGGGGGGCGGGGGGGGGGGGGGGGGGGGGGGGGGGGGGFFGGGGGGGFGFFFFFFFF?FFFFFFFFFFFFFFFFFBFF<?0?BA?FFF)
@M03461:520:000000000-LPCRK:1:1101:14106:5257 1:N:0:TTGCAACG+CAGAACTG
CGGATCCCCGATCCGTGGACTTGTCAGCGACTGAGGAAACAGACAAGGACTTCGCTGAGGGCTCGCGCAATTTAAACCTCAGCACCCGGTACTGCAGGAAATGCTCACCGTTAAGTCTGATGACGTGAACGGTCGTACCAAGATGTATAAAAACATCGTGGACGGCAACCATCAGATGGAGCCGGGCATGCCAGAATCCTTCAACGTATTGTTGAAAGAGATTCGTTCGCTGGGTATCAACATCGAACTGGAAGACGAGTAATTCTCGCTCAAACAGGTCACTT
+
GGGGGGGGGGGGGGGGGGGGGGGGGGGGGGGGGGGGGGGGGGGGGGGGGGGGGGGGGGGGGGGGGGGGGGGGGGGGGGGGGGGGGGGGGGGGGGGGGGGGGGGGGGGGGGGGGGGGGGGGGGGGGGGGGGGGGGGGGGGGGGGGGGGGGGGGGGGGGGGGGGGGGGGGGGGGGGGGGGGGGGGGGGGGGGGGGGGGGGGGGGFGGGGGGGGGGGGGGGFGGGGGGGGGGGGGGFFGGFGGGGFGFFFFFF:?FFFFFFFFFFB:4@AFFB?;B>?FFFB,8?A)
@M03461:520:000000000-LPCRK:1:1101:11038:5260 1:N:0:TTGCAACG+CAGAACTG
CGGATCCCCGATCCGTGGACTTGTCAGCGACTGAGGAAACAGACGAACGTGGAGCTGAGGGGTTAGAGATCTTGTGCCTCAGCCTTAGATAATGCAGGAAATGCTCACCGTTAAGTCTGATGACGTGAACGGTCGTACCAAGATGTATAAAAACATCGTGGACGGCAACCATCAGATGTAGCCGCGCATGCCAGAATCCTTCAACGTATTGTTGAAAGAGATTCGTTCGCTGGGTATCAACATCTAACTGGAAGACGAGTAATTCTCGCTCAAACAGGTCACTT
+
GGCC@EACFCFGGEGGGGGGFGGGAF,EFFFGDGG@FGFDGG<C@F@@@FGCG<FECFGGCGF:FGDCGAE??CF@<?59=EFBGGDEFFEGD?,5:?FF@ACFGFABEFDFC=?FFA?<@EDG7F7<FDB=FC:C=F:CFF8>@DE@FGGFCBFC<<F3<*@**5C*>:C9>DCF;>,,2B;8**4/8ECBC+:<F@>3=F+<@=1016<FGFG7C7*90:*C5201193:7D:F*2>FFCFG4*988-)0?F5833)7(*6:A64(8?:3282:?BF?725)
@M03461:520:000000000-LPCRK:1:1101:27014:5287 1:N:0:TTGCAACG+CAGAACTG
CGGATCCCCGATCCGTGGACTTGTCAGCGACTGAGGAAACAGACACAGATTACGCTGAGGAAATCTTAAGTCACCACCTCAGCTTCCAAACATGCAGGAAATGCTCACCGTTAAGTCTGATGACGTGAACGGTCGTACCAAGATGTATAAAAACATCGTGGACGGCAACCATCAGATGGAGCCGGGCATGCCAGAATCCTTCAACGTATTGTTGAAAGAGATTCGTTCGCTGGGTATCAACATCGAACTGGAAGACGAGTAATTCTCGCTCAAACAGGTCA
+
GGGGGGGGGGGGGGGGGGGGGGGGGGGGGGGGGGGGGGGGGGGGGGGGGGGGGGGGGGGGGGGGGGGGGGGGGGGGGGGGGGGGGGGGGGGGGGGGGGGGGGGGGGGGGGGGGGGGGCGGGGGGGGGFGGGGGGGGGGGGGGGGGGGGGGGGGGGGGGGGGGGGGGGGGGGGGGGFGGGGGGGGGGGGGGGGGGGGGGGFGGGFGG7CGGGGGGGGDFGGGGGGDGGGGGDCGEFGDGGGGGFGFFFFFFFF)55:BFFFFFFDFFFFFFFFDFF?FBB??
@M03461:520:000000000-LPCRK:1:1101:23579:5297 1:N:0:TTGCAACG+CAGAACTG
CGGATCCCCGATCCGTGGACTTGTCAGCGACTGAGGAAACAGACAAGCGTGTGGCTGAGGCGCCGACTCTATTTGACCTCAGCATCTATGGGTGCAGGAAATGCTCACCGTTAAGTCTGATGACGTGAACGGTCGTACCAAGATGTATAAAAACATCGTGGACGGCAACCATCAGATGGAGCCGGGCATGCCAGAATCCTTCAACGTATTGTTGAAAGAGATTCGTTCGCTGGGTATCAACATCGAACTGGAAGACGAGTAATTCTCGCTCAAACAGGTCA
+
GGGGGGGGGGGGGGGGGGGGGGGGGGGGGGGGGGGFGGGGGGGGGGGGGGGGGGGGGGGGGGGGGGGGGGGGGGFGGGGGGGGGGGGFGGGGGGGGGGGGGGGGGGGGGGGGGGGGGGGGGGGGGGGGGGGGGGGGGGGGGGGGGGGGGGGGGGGGGGGGGGGGGFGGGGGGGGGGGGGGGGGGGGG=FGGGGGGFGGGGGGGGFEFGGGGGFGGFGGGGGGGGGGGGGGGGGFFGGGGGGGFGFFFFF?F@@FF??EFFFFBDFFFFF<F>BBB<BFDBF
@M03461:520:000000000-LPCRK:1:1101:13182:5297 1:N:0:TTGCAACG+CAGAACTG
CGGATCCCCGATCCGTGGACTTGTCAGCGACTGAGGAAACAGACGTTTCAATCGCTGAGGTAGCTTAGCTATCGTCCCTCAGCTCGCTTTTGTGCAGGAAATGCTCACCGTTAAGTCTGATGACGTGAACGGTCGTACCAAGATGTATAAAAACATCGTGGACGGCAACCATCAGATGGAGCCGGGCATGCCAGAATCCTTCAACGTATTGTTGAAAGAGATTCGTTCGCTGGGTATCAACATCGAACTGGAAGACGAGTAATTCTCGCTCAAACAGGTCA
+
GGGGGGGGGGGGGGGGGGGGGGGGGGGGGGGGGGGGGGGGGGGGGGGGGGGGGGGGGGGGG<CFGGGGGGGGGGGGGGGGGGGGGGGGGGGGGGGGGGGGGGGGGGGGGGGGGGGGGGGGGGGGGGGGGGGGGGGGGGGGGGGGGGGGGGGGGGGGGGGGFGGGGGGGGGGGGGGGGGGGGGGGGGGGGGGGGGGGGGGGGGGGGGDGGGGGGGGGGGGGGGGGGGGGGGGGEFFGGGGGGGFGFFFFFFFFFFFFFFFFFFAAFFBFBFFF?FFFFFB?F
@M03461:520:000000000-LPCRK:1:1101:17653:5302 1:N:0:TTGCAACG+CAGAACTG
CGGATCCCCGATCCGTGGACTTGTCAGCGACTGAGGAAACAGACCTCATCTTGGCTGAGGAGGACATGCCACCGATCCTCAGCTCTGTCTAATGCAGGAAATGCTCACCGTTAAGTCTGATGACGTGAACGGTCGTACAAAGATGTATAAAAACATCGTGGACGGCAACCATCAGATGGAGCCGGGCATGCCAGAATCCTTCAACGTATTGTTGAAAGAGATTCGTTCGCTGGGTATCAACATCGAACTGGAAGACGTGTAATTCTCGCTCAAACAGGTCA
+
GGGGGGGGGGGGGGGGGGGGGGGGGGGGGGGGGGGGGGGGGGGGGGGGGGGGGGGGGGGGGGGGGGGGGGGGGGGGGGGGGGGGGGGGGGGGGGGGGGGGGGGGGGGGGGGGGGGGGGGGGGGGGGGGGGGGGGGGGGGGGGGGGGGGGGGGGGGGGGGGGGGDGGGGGGGGGGGGGGGGGGGGGGGGGGGGGGGGGGGGGGGGGGGGGGGGGGGGGGGGGGGGGGGGGGGGGFFGGGGGGGFGEFFFFFFFFFFFFFFFBFFFFFFFB?BBB>FFF:ADF
@M03461:520:000000000-LPCRK:1:1101:11797:5320 1:N:0:TTGCAACG+CAGAACTG
CGGATCCCCGATCCGTGGACTTGTCAGCGACTGAGGAAACAGACTAACGCTCGGCTGAGGTGCAGTGCCAGGGTCTCCTCAGCCAGGAGACATGCAGGAAATGCTCACCGTTAAGTCTGATGACGTGAACGGTCGTACCAAGATGTATAAAAACATCGTGGACGGCAACCATCAGATGGAGCCGGGCATGCCAGAATCCTTCAACGTATTGTTGAAAGAGATTCGTTCGCTGGGTATCAACATCGAACTGGAAGACGAGTAATTCTCGCTCAAACAGGTCACTT
+
GGGGGGGGGGGGGGGGGGGGGGGGGGGGGGGGGGGGGGGGGGGGGGGGGGGGGGGGGGGGGGGGGGGGGGGGGGGGGGGGGGGGGGGGGGGGGGGGGGGGGGGGGGGGGGGGGGGGGGGGGGGGGGGGGGGGGGGGGGGGGGGGGGGGGGGGGGGGGGGGGGGGGGGGGGGGGGGGGGGGGGGGGGGGGGGGGGGGGGGGGGGGGGGGGGGGGFGGGGCCDFGGGGGGGGGGGFFGGGGGGGFG@FFFF?FFFFF?BD@EB?AFBFFFFFFFFAF<768:28A)
@M03461:520:000000000-LPCRK:1:1101:5592:5332 1:N:0:TTGCAACG+CAGAACTG
CGGATCCCCGATCCGTGGACTTGTCAGCGACTGAGGAAACAGACTCTACCAGGGCTGAGGGAAACCGTGTGTTGATCCTCAGCTATTGTAGATGCAGGAAATGCTCACCGTTAAGTCTGATGACGTGAACGGTCGTACCAAGATGTATAAAAACATCGTGGACGGCAACCATCAGATGGAGCCGGGCATGCCAGAATCCTTCAACGTATTGTTGAAAGAGATTCGTTCGCTGGGTATCAACATCGAACTGGAAGACGAGTAATTCTCGCTCAAACAGGTCA
+
GGGGGGGGGGGGGGGGGGGGGGGGGGGGGGGGGGGGGGGGGGGGGGGGGGGGGGGGGGGGGGGGGGGGGGGGGGGGGGGGGGGGGGGGGGGGGGGGGGGGGGGGGGGGGGGGGGGGGGGGGGGGGGGGGGGGGGGGGGGGGGGGGGGGGGGGGGGGGGGGFGGGGGGGGGGGGGGGGGGGGGGGGGGGGFGGGGGGGGGGGGGGGGGGGGGGGGGGGGGGGGGGGGGGGGGGGFFGGGGGG=?GFFFFFFFFFF)2:DFFBFFFFFFFB?F>?2<6:6>B>
@M03461:520:000000000-LPCRK:1:1101:25019:5343 1:N:0:TTGCAACG+CAGAACTG
CGGATCCCCGATCCGTGGACTTGTCAGCGACTGAGGAAACAGACCTTTAAGCTGCTGAGGGACGCACCCTGATTGTCCTCAGCTCTGGTATGTGCAGGAAATGCTCACCGTTAAGTCTGATGACGTGAACGGTCGTACCAAGATGTATAAAAACATCGTGGACGGCAACCATCAGATGGAGCCGGGCATGCCAGAATCCTTCAACGTATTGTTGAAAGAGATTCGTTCGCTGGGTATCAACATCGAACTGGAAGACGAGTAATTCTCGCTCAAACAGGTCACTT
+
GGGGGGGGGGGGGGGGGGGGGGGGGGGGGGGGGFGGGGGGGGGGGGGGGGGGGGGGGGGGGGGGGGGGGGGGGGGGGGGGGGGGGGGGGGGGGGGGGGGGGGGGGGGGGGGGGGGGGGGGGGGGGGGGGGGGGGGGGGGGGGGGGGGGGGGGGGGGGGGGGGGGGGGGGGGGGGGGGGGGGGGGGGGGGGGGGGGGGGGGGGGGGGGGGGGGGGGGGGGGGGGGGGGGGGDEGDFEGGGCFDFGFFFFFFFFF?4<?FFFFFFFFFFFFFFFFFFF?FFFFFF)
@M03461:520:000000000-LPCRK:1:1101:8373:5354 1:N:0:TTGCAACG+CAGAACTG
CGGATCCCCGATCCGTGGACTTGTCAGCGACTGAGGAAACAGACCATACAACAGCTGAGGACGTTTCGCAGAAGTGCCTCAGCATTACGAGATGCAGGAAATGCTCACCGTTAAGTCTGGTGACGTGAACGGTCGTACCAAGATGTATAAAAACATCGTGGACGGCAACCATCAGATGGAGCCGGGCATGCCAGAATCCTTCAACGTATTGTTGAAAGAGATTCGTTCGCTGGGTATCAACATCGAACTGGAAGACGAGTAATTCTCGCTCAAACAGGTCACTT
+
GGGGGGGGGGGGGGGGGGGGGGGGGGGGGGGGGGGGGGGGGGGGGGGGGGGGGGGGGGGGGGGGGGGGGGGEGGGGGGGGGGGGGGGGGGGGGGGGGGGGGGGGGGGGGGGGGGGGGGGGGGGGGGGGGGGGGGGGGGGGGGFGGGGGGGGGGGGGGGGGGGGGGGGGGGDGGGGGGGGGGGGGGGGGGGGGGGGGGGGGGGGGGGGGGGGGGGGGFGGGFGGGGGGGGGGGGFFGGGGGGGFGEFFFFFFFFFFF?EEFFFFFAFFBB?FFFFFFBFFFBFF)
@M03461:520:000000000-LPCRK:1:1101:5720:5355 1:N:0:TTGCAACG+CAGAACTG
CGGATCCCCGATCCGTGGACTTGTCAGCGACTGAGGAAACAGACAAAAACTCTGCTGAGGCCTTTTAAACGAGGCTCCTCAGCGAAAGCGTATGCAGGAAATGCTCACCGTTAAGTCTGATGACGTGAACGGTCGTACCAAGATGTATAAAAACATCGTGGACGGCAACCATCAGATGGAGCCGGGCATGCCAGAATCCTTCAACGTATTGTTGAAAGAGATTCGTTCGCTGGGTATCAACATCGAACTGGAAGACGAGTAATTCTCGCTCAAACAGGTCA
+
GGGGGGGGGGGGGGGGGGGGGGGGGGGGGGGGGGGGGGGGGGGGGGGGGGGGGGGGGGGGGGGGGGGGGGGGGGGGGGGGGGGGGGCGGGGGGGGGGGGGGGGGGGGGGGGGEFGGGGGGGGGGGFGGGGGGGGGGGGGGGGGFGGGGGGGGGGGGGGGGGGGGGGGGGGGGGGGGGGGGGGGGGGGGGGGGGGGGGGGGGGGGGGGGGGGGGDGGGGGGGGGGGDGGGGGGGFFGGGGGGGFFEFFFFFFFFF>?FDFFFFFFFFF10??>FFFF??F??
@M03461:520:000000000-LPCRK:1:1101:20429:5375 1:N:0:TTGCAACG+CAGAACTG
CGGATCCCCGATCCGTGGACTTGTCAGCGACTGAGGAAACAGACCGATGCAGGGCTGAGGGAATGTTCGACGATGTCCTCAGCTATGATAGATGCAGGAAATGCTCACCGTTAAGTCTGATGACGTGAACGGTCGTACCAAGATGTATAAAAACATCGTGGACGGCAACCATCAGATGGAGCCGGGCATGCCAGAATCCTTCAACGTATTGTTGAAAGAGATTCGTTCGCTGGGTATCAACATCGAACTGGAAGACGAGTAATTCTCGCTCAAACAGGTCG
+
GGGGGGGGGGGGGGGGGGGGGGGGGGGGGGGGGGGGGGGGGGGGGGGGGGGGGGGGGGGGGCFGGGGGGGGGGGGGGGGGGGGGGGGGGGGGGGGGGGGGGGGGGGGGGGGGGGGGGGGGGGGGGGGGGGGGGGGGGGGGGGGGGGGGGGGGGGGGGGGGGGGGGGGGGGGGGGGGGGGGGGGGGGGGGGGGGGGGGGGGGGGGGGGGGGGGGGGGGGGGGGGGGFGGGGGGGFFGGGGGGGFGEFFFFFFFFFFFFFFFBFFAFFABFF<;BFFF??>FF
@M03461:520:000000000-LPCRK:1:1101:23626:5390 1:N:0:TTGCAACG+CAGAACTG
CGGATCCCCGATCCGTGGACTTGTCAGCGACTGAGGAAACAGACATGGCCAATGCTGAGGATCTTATAGAAACACACCTCAGCAAGTGAGTCTGCAGGAAATGCTCACCGTTAAGTCTGATGACGTGAACGGTCGTACCAAGATGTATAAAAACATCGTGGACGGCAACCATCAGATGGAGCCGGGCATGCCAGAATCCTTCAACGTATTGTTGAAAGAGATTCGTTCGCTGGGTATCAACATCGAACTGGAAGACGAGTAATTCTCGCTCAAACAGGTCA
+
GGGGGGGGGGGGGGGGGGGGGGGGGGGGGGGGGGGFGGGGGGGGGGGGGGGGGGGGGGGGGDGGFGGGGGGGGGGGGGGGGGGGGGGGGGGGGGGGGGGGGGGGGGGGGGGGGGGGGGGGGGGGGGGGGGGGGGGGGGGGGGGGGGGGGGGGGGGGGGGGGGGGGGGGGGGGGGGGGGGGGGGEGGGGGGGGGGGGFGGGGGGGGGGFGGGGGFGFGFCFGGGGGGGGGGGGGFFGGGGGGGFGFFFFFFFFFFFBFFBB?FFFFFF:<BFFFBFBB:<:?
@M03461:520:000000000-LPCRK:1:1101:14242:5392 1:N:0:TTGCAACG+CAGAACTG
CGGATCCCCGATCCGTGGACTTGTCAGCGACTGAGGAAACAGACTAAGAATGTGCTGAGGCAGGTATTTGTAAACGCCTCAGCCATCGCTTATGCAGGAAATGCTCACCGTTAAGTCTGATGACGTGAACGGTCGTACCAAGATGTATAAAAACATCGTGGACGGCAACCATCAGATGGAGCCGGGCATGCCAGAATCCTTCAACGTATTGTTGAAAGAGATTCGTTCGCTGGGTATCAACATCGAACTGGAAGACGAGTAATTCTCGCTCAAACAGGTCA
+
GGGGGGGGGGGGGGGGGGGGGGGGGGGGGGGGGGGGGGGGGGGGGGGGGGGGGGGGGGGGGGGGGGGGGGGGGGGGGGGGGGGGGGGGGGGGGGGGGGGGGGGGGGGGGGGGGGGGGGGGGGGGGGGGGGGGGGGGGGGGGGGGGGGGGGGGGGGGGGGGGGGGGGGGGGGGGGGGGGGGGGGGGGGGGFGGGGGGFGGGGGGGGGGCGGGGGGGGGGGGGGGGGGGGGGGGGFFGGGGGGGFGFFFFFFFFFFFFFFFFFFFFFF<?FFFFF7<?FFFFF
@M03461:520:000000000-LPCRK:1:1101:14000:5398 1:N:0:TTGCAACG+CAGAACTG
CGGATCCCCGATCCGTGGACTTGTCAGCGACTGAGGAAACAGACTGACTTGCGGCTGAGGCATTTCGGAATAGTTGCCTCAGCTTGAGGGAGTGCAGGAAATGCTCACCGTTAAGTCTGATGACGTGAACGGTCGTACCAAGATGTATAAAAACATCGTGGACGGCAACCATCAGATGGAGCCGGGCATGCCAGAATCCTTCAACGTATTGTTGAAAGAGATTCGTTCGCTGGGTATCAACATCGAACTGGAAGACGAGTAATTCTCGCTCAAACAGGTCA
+
GGGGGGGGGGGGGGGGGGGGGGGGGGGGGGGGGGGGGGGGGGGGGGGGGGGGGGGGGGGGGGGGGGGGGGGGGGGGGGGGGGGGGGGGGGGGGGGGGGGGGGGGGGGGGGGGGGGGGGGGGGGGGGGGGGGGGGGGGGGGGGGGGGGGGGGGGGGGGGGFGGGGGGGGGGGGGGGGGGGGGGGEGGGGGGGGGGGGGGGGGGGGFGGGGGGGGGGGGGFFGGGGGGGGGGGGGFFGGGG=CFFF>FFFFFFFFFFFFEFFFBA<>BABFFFFFFF??<F>0
@M03461:520:000000000-LPCRK:1:1101:7741:5398 1:N:0:TTGCAACG+CAGAACTG
CGGATCCCCGATCCGTGGACTTGTCAGCGACTGAGGAAACAGACTAAAGAAGGGCTGAGGGAGTCGAGATGAGGTTCCTCAACCCAGAAGTATGCAGGAAATGCTCACCGTTAAGTCTGATGACGTGAACGGTCGTACCAAGATGTATAAAAACATCGTGGACGGCAACCATCAGATGGAGCCGGGCATGCCAGAATCCTTCAACGTATTGTTGAAAGAGATTCGTTCGCTGGGTATCAACATCGAACTGGAAGACGAGTAATTCTCGCTCAAACAGGTCA
+
GGGGGGGGGGGGGGGGGGGGGGGGGGGGGGGGGGGGGGGGGGGGGGGGGGGGGGGGGGGGGGGGGGGGGGGGGGGGGGGGGGGGGGGGGGGGGGGGGGGGGGGGGGGGGGGGGGGGGGGGGGGGGGGGGGGGGGGGGGGGGGGGGGGGGGGGGGGGGGGGGGGGGGGGGGGGGGGGGGGGGGGGGGGGGGGGGGGGGGGGGGGGGGGGGGGGGGGGGGGGGGGGGGGGGGGGGFFGGGGGGGFGFFFFFFFFFFFFFFFFFFFBFFFFFFFFFFFFFFD07
@M03461:520:000000000-LPCRK:1:1101:11719:5398 1:N:0:TTGCAACG+CAGAACTG
CGGATCCCCGATCCGTGGACTTGTCAGCGACTGAGGAAACAGACAACCGCGACGCTGAGGCAAAGGCCTCCCCGTCCCTCAGCAATTTGGACTGCAGGAAATGCTCACCGTTAAGTCTGATGACGTGAACGGTCGTACCAAGATGTATAAAAACATCGTGGACGGCAACCATCAGATGGAGCCGGGCATGCCAGAATCCTTCAACGTATTGTTGAAAGAGATTCGTTCGCTGGGTATCAACATCGAACTGGAAGACGAGTAATTCTCGCTCAAACAGGTCA
+
GGGGGGGGGGGGGGGGGGGGGGGGGGGGGGGGGGGGGGGGGGGGGGGGGGGGGGGGGGGGGB<EBEFGGGGGGGGGGGGGGGGGGGGGGGGGGGGGGGGGGGGGGGGGGGGGGGGGGGGGGGGGGGGGGGGGGGGGGGGGGGFGGGGGGGGGGGGGGGGGGGGGGGGGGGGGGGGGGGGGGGGGEGGDGGGGGGGFGGGGGGGGGGGFGGGGGCGGFGDGGGGGGFGGGGGEGFFGGFGDGGFGFFFFFFFF?F>?FFFF?FFAFFFFFB?FFFFB1:A7?
@M03461:520:000000000-LPCRK:1:1101:7028:5413 1:N:0:TTGCAACG+CAGAACTG
CGGATCCCCGATCCGTGGACTTGTCAGCGACTGAGGAAACAGACTTGGCGTGGGCTGAGGATCGACGGAACAAACCCCTCAGCTTTAGCCTATGCAGGAAATGCTCACCGTTAAGTCTGATGACGTGAACGGTCGTACCAAGATGTATAAAAACATCGTGGACGGCAACCATCAGATGGAGCCGGGCATGCCAGAATCCTTCAACGTATTGTTGAAAGAGATTCGTTCGCTGGGTATCAACATCGAACTGGAAGACGAGTAATTCTCGCTCAAACAGGTCA
+
GGGGGGGGGGGGGGGGGGGGGGGGGGGGGGGGGGGGFGGGGGGGGGGGGGGGGGGGGGGGGGGGGGGGGCFGGGGGGGGGGGGGGGGGFGGGGGGGGGGGGGGGGGGGGGGGGGGGGGGGGGGGGGGGGGGGGGGGGGGGGGGGGGGGGGGGGGGGGGGGGGGGGGGGGGGGGGGGGGGGGGGGGGGGGGGGGGGGGGGGGGGGGGGGGGGGGGGGGGGGGGGGGGGGGGGGG>FGGGGGGGFGFFFFFFFFFFFFFEFFFFFFFFFFFFFFFFFFB?<)8
@M03461:520:000000000-LPCRK:1:1101:17667:5416 1:N:0:TTGCAACG+CAGAACTG
CGGATCCCCGATCCGTGGACTTGTCAGCGACTGAGGAAACAGACTTGAAACCGGCTGAGGTCAATTCGGAAATTGCCCTCAGCACTACCTGCTGCAGGAAATGCTCACCGTTAAGTCTGATGACGTGAACGGTCGTACCAAGATGTATAAAAACATCGTGGACGGCAACCATCAGATGGAGCCGGGCATGCCAGAATCCTTCAACGTATTGTTGAAAGAGATTCGTTCGCTGGGTATCAACATCGAACTGGAAGACGAGTAATTCTCGCTCAAACAGGTCA
+
GGGGGGGGGGGGGGGGGGGGGGGGGGGGGGGGGGGGGGGGGGGGGGGGGGGGGGGGGGGGGGGGGGGGGGGGGGGGGGGGGGGGGGGGGGGGGGGGGGGGGGGGGGGGGGGGGGGGGGGGGGGGGGGGGGGGGGGGGGGGGGGGGGGGGGGGGGGGGGGGGGGGGGG7FGGGGGGGGGGGGGGGGGGGGGGGGGGGGGGGGGGFGGGGGGGGGGGGGGFGGGGGGGGGGGGGGFFGGGGGGGFGFFFFFFFFFFFFFFFE?FBADFFFFFFFFFFFF<>BB
@M03461:520:000000000-LPCRK:1:1101:14201:5437 1:N:0:TTGCAACG+CAGAACTG
CGGATCCCCGATCCGTGGACTTGTCAGCGACTGAGGAAACAGACTTCTCCCCAGCTGAGGCATATCGCTGAAGACTCCTCAGCGGCCACCAATGCAGGAAATGCTCACCGTTAAGTCTGATGACGTGAACGGTCGTACCAAGATGTATAAAAACATCGTGGACGGCAACCATCAGATGGAGCCGGGCATGCCAGAATCCTTCAACGTATTGTTGAAAGAGATTCGTTCGCTGGGTATCAACATCGAACTGGAAGACGAGTAATTCTCGCTCAAACAGGTCACTT
+
GGGGGGGGGGGGGGGGGGGGGGGGGGGGGGGGGGGGGGGGGGGGGGGGGGGGGGGGGGGGGGGGGGGGGGGGGGGGGGGGGGGGGGGGGGGGGGGGGGGGGGGGGGGGGGGGGGGGGGGGGGGGGGGGGGGGGGGGGGGGGGGGGGGGGGGGGGGGGGGGGGGGGGGGGGGGGGGGGGGGGGGGGGGGGGGGGGGGGGGFGGGGGGGGGGGGGGGGGGGGGGGGGGGGGGGGGD;EFGFFGGFGEFFFFFFFFFFFFFFFFFFFFF96?019?AFFFFFFFFF)
@M03461:520:000000000-LPCRK:1:1101:6332:5440 1:N:0:TTGCAACG+CAGAACTG
CGGATCCCCGATCCGTGGACTTGTCAGCGACTGAGGAAACAGACCTTCCACTTGCTGAGGCTAGTGCATATGGCAACCTCAGCTTGAAAGAATGCAGGAAATGCTCACCGTTAAGTCTGATGACGTGAACGGTCGTACCAAGATGTATAAAAACATCGTGGACGGCAACCATCAGATGGAGCCGGGCATGCCAGAATCCTTCAACGTATTGTTGAAAGAGATTCGTTCGCTGGGTATCAACATCGAACTGGAAGACGAGTAATTCTCGCTCAAACAGGTCA
+
GGGGGGGGGGGGGGGGGGGGGGGGGGGGGGGGGGGGGGGGGGGGGGGGGGGGGGGGGGGGGGGGGGGGGGGGGGGGGGGGGGGGGGGGGGGGGGGGGGGGGGGGGGGGGGGGGGGGGGGGGGGGGGGGGGGDGGGGGGGGGGGGGGGGGGGGGGGGGGGGGGGGGGGGGGGGGGGGGGGGGGGGGGGGGGGGGGGGGGGGGGGGGGGGGGGGGGGGGGGGGGGGGGGGGGGGGFFCFGGGGGFGFFFFFFFFFF@BFFFBFFFFFFDBF??FF7?F?:<BB
@M03461:520:000000000-LPCRK:1:1101:11893:5466 1:N:0:TTGCAACG+CAGAACTG
CGGATCCCCGATCCGTGGACTTGTCAGCGACTGAGGAAACAGACAGAAAGACTGCTGAGGTATCAGATACAGAGGACCTCAGCTTGTGCAGATGCAGGAAATGCTCACCGTTAAGTCTGATGACGTGAACGGTCGTACCAAGATGTATAAAAACATCGTGGACGGCAACCATCAGATGGAGCCGGGCATGCCAGAATCCTTCAACGTATTGTTGAAAGAGATTCGTTCGCTGGGTATCAACATCGAACTGGAAGACGAGTAATTCTCGCTCAAACAGGTCA
+
GGGGGGGGGGGGGGGGGGGGGGGGGGGGGGGGGGGGGGGGGGGGGGGGGGGGGGGGGGGGG=CFFFFGGGGGGGGGGGGGGGGGGGGGGGGGGGGGGGGGGGGGGGGGGGGGGGGGGGGGGGGGGGGGGGGGGGGGGGGGGGGGGGGGGGGGGGGGGGGGGGGGGGGGGGGGGGGGGGGGGGGGGGGGGGGGGGGGGGGGGGGGGGGGGGGGGGGGGGGGGGGGGGGGGGGGGD@GCGGGGGFGFFFFFFFFFFFFFFFFFFFFFFFFBFFFFFFFF<AFF
@M03461:520:000000000-LPCRK:1:1101:25796:5475 1:N:0:TTGCAACG+CAGAACTG
CGGATCCCCGATCCGTGGACTTGTCAGCGACTGAGGAAACAGACTCACTTGGTGCTGAGGATTTCTCAGGACTAAACCTCAGCGCAATTGCTTGCAGGAAATGCTCACCGTTAAGTCTGATGACGTGAACGGTCGTACCAAGATGTATAAAAACATCGTGGACGGCAACCATCAGATGGAGCCGGGCATGCCAGAATCCTTCAACGTATTGTTGAAAGAGATTCGTTCGCTGGGTATCAACATCGAACTGGAAGACGAGTAATTCTCGCTCAAACAGGTCA
+
GGGGGGGGGGGGGGGGGGGGGGGGGGGGGGGGGGGGGGGGGGGGGGGGGGGGGGGGGGGGGGGGGGGGGGGGGGGGGGGGGGGGGGGGGGGGGGGGGGGGGGGGGGGGGGGGGGGGGGGGGGGGGGGGGGGGGGGGGGGGGGGGGGGGGGGGGGGGGGGGGGGGGGGGGGGGGGGGGGGGGGGGGGGGGGGGGGGGGGGGGGGGGGGGGGGGGGGGGGGGGGGGGGGGGDGGGFFGGGGGGGFGFFFFFFFFFFFF?FFFFFFBFFDFFFFFFFFFFBD?B
@M03461:520:000000000-LPCRK:1:1101:17108:5477 1:N:0:TTGCAACG+CAGAACTG
CGGATCCCCGATCCGTGGACTTGTCAGCGACTGAGGAAACAGACGGAGTAGTTGCTGAGGTATGGAAGCAAGGACACCTCAGCGAATCACAATGCAGGAAATGCTCACCGTTAAGTCTGATGACGTGAACGGTCGTACCAAGATGTATAAAAACATCGTGGACGGCAACCATCAGATGGAGCCGGGCATGCCAGAATCCTTCAACGTATTGTTGAAAGAGATTCGTTCGCTGGGTATCAACATCGAACTGGAAGACGAGTAATTCTCGCTCAAACAGGTCA
+
GGGGGGGGGGGGGGGGGGGGGGGGGGGGGGGGGGGGGGGGGGGGGGGGGGGGGGGGGGGGGGGGGGGGGGGGGGGGGGGGGGGGGGGGGGGGGGGGGGGGGGGGGGGGGGGGGGGGGGGGGGGGGGGGGGGGGGGGGGGGGGGGGGGGGGGGGGGGGGGGGGGGGGGGGGGGGGGGGGGGGGGGGGGGGGGGGGGGGGGGGGGGGGFGGGGFFGGGGGGGGGGGGGGGGGGGGFFGFGGGGGFGFFFFFFFFFFFFBE@EBFFFFFFF?3?FDFB?:?FFF
@M03461:520:000000000-LPCRK:1:1101:13501:5485 1:N:0:TTGCAACG+CAGAACTG
CGGATCCCCGATCCGTGGACTTGTCAGCGACTGAGGAAACAGACTAATGCAGTGCTGAGGAGTTTAGATATGGTTTCCTCAGCATGATGATGTGCAGGAAATGCTCACCGTTAAGTCTGATGACGTGAACGGTCGTACCAAGATGTATAAAAACATCGTGGACGGCAACCATCAGATGGAGCCGGGCATGCCAGAATCCTTCAACGTATTGTTGAAAGAGATTCGTTCGCTGGGTATCAACATCGAACTGGAAGACGAGTAATTCTCGCTCAAACAGGTCA
+
GGGGGGGGGGGGGGGGGGGGGGGGGGGGGGGGGGGGGGGGGGGGGGGGGGGGGGGGGGGGGEFGGGGGGGGGGGGGGGGGGGGGGGGGGGGGGGGGGGGGGGGGGGGGGGGGGGGGGGGGGGGGGGGGGGGGGGGGGGGGGGGGGGGGGGGGGGGGGGGGGGGGGGGGGGGGGGGGGGGGGGGGGGGGGGGGGGGGGGGGGGGGGGGGGGGGGGGGGGGGGGGGGGGGGGGGGFFGGGGGGGFGFFFFFFFFFFFFFFEFFFFFBFFFFFFFFFFFFFFFB
@M03461:520:000000000-LPCRK:1:1101:13746:5487 1:N:0:TTGCAACG+CAGAACTG
CGGATCCCCGATCCGTGGACTTGTCAGCGACTGAGGAAACAGACGACAGTATTGCTGAGGTGGCAAGCTGGATTCTCCTCAGCATTCCCTTTTGCAGGAAATGCTCACCGTTAAGTCTGATGACGTGAACGGTCGTACCAAGATGTATAAAAACATCGTGGACGGCAACCATCAGATGGAGCCGGGCATGCCAGAATCCTTCAACGTATTGTTGAAAGAGATTCGTTCGCTGGGTATCAACATCGAACTGGAAGACGAGTAATTCTCGCTCAAACAGGTCA
+
GGGGGGGGGGGGGGGGGGGGGGGGGGGGGGGGGGGGGGGGGGGGGGGGGGGGGGGGGGGGGGGGGGGGGGGGGGGGGGGGGGGGGGGGGGGGGGGGGGGGGGGGGGGGGGGGGGGGGGGGGGGGGGGGGGGGGGGGGGGGGGGGGGGGGGGGGGGGGGGGGGGGGGGGGGGGGGGGGGGGEGGGGGGGGGGGGGGGGGGGGGGGGGGGGGGGGGGFGGGGGGGGGGGGGGGGGFFGGGGGGGFGFFFFF<FFFF>BFFEFFFFBFFFFFB?9DA21:?A>:
@M03461:520:000000000-LPCRK:1:1101:13703:5491 1:N:0:TTGCAACG+CAGAACTG
CGGATCCCCGATCCGTGGACTTGTCAGCGACTGAGGAAACAGACGCCTGGTGTGCTGAGGCCCAGTTACGCACTACCCTCAGCTAATCCAGTTGCAGGAAATGCTCACCGTTAAGTCTGATGACGTGAACGGTCGTACCAAGATGTATAAAAACATCGTGGACGGCAACCATCAGATGGAGCCGGGCATGCCAGAATCCTTCAACGTATTGTTGAAAGAGATTCGTTCGCTGGGTATCAACATCGAACTGGAAGACGAGTAATTCTCGCTCAAACAGGTCA
+
GGGGGGGGGGGEGGGGGGGGGGGGGGGGGGGGGGGGGGGGGGGGGGGFGGGGGGGGGGGGGGGGGGGGGGGGGGGGGGGGGFFGGGGGGFGGGGGGGGGGGGGGGGGGGGGGGGGGGGGGGGGGGGGGGGGGGGGGGGGGGGGGGGGGGGGGGGGGFGGGGGGGGGGGGGGGDGGEFGFFGGEGGGDGGGGGGGGDGGGGGGGDDE7ACC9FG5?C97CFFGFFGC><97DGGFFGGGGGGGF<@FFF5>:FFFFFFFBD:?B4<FD1((47>A?<B6>?>
@M03461:520:000000000-LPCRK:1:1101:16612:5493 1:N:0:TTGCAACG+CAGAACTG
CGGATCCCCGATCCGTGGACTTGTCAGCGACTGAGGAAACAGACATTTAACCAGCTGAAGGTCAAAGCTAATGGACACCTCAGCTGATTATTATGCAGGAAATGCTCACCGTTAAGTCTGATGACGTGAACGGTCGTACCAAGATGTATAAAAACATCGTGGACGGCAACCATCAGATGGAGCCGGGCATGCCAGAATCCTTCAACGTATTGTTGAAAGAGATTCGTTCGCTGGGTATCAACATCGAACTGGAAGACGAGTAATTCTCGCTCAAACAGGTCACT
+
GGGGGGGGGGGGGGGGGGGGGGGGGGGGGGGGGGGGGGGGGGGGGGGGGGGGGGGGGGGGGGGGGGGGGGGGGGGGGGGGGGGGGGGGGGGGGGGGGGGGGGGGGGGGGGGGGGGGGGGGGGGGGGGGGGGGGGGGGGGGGGGGGGGGGGGGGGGGGGGGGGGGGGGGGGGGGGGGGGGGGGGGGGGGGGGGGGGGGGGGGGGGGGG@C?FFGGGGGGGGGGGGGGGGGGGGGFFGGGGGGGFGFEFFFFFFFFFFFEFEFFAADFFBFF?BBFFFF7:AFFF4
@M03461:520:000000000-LPCRK:1:1101:7117:5531 1:N:0:TTGCAACG+CAGAACTG
CGGATCCCCGATCCGTGGACTTGTCAGCGACTGAGGAAACAGACAGTCTAATAGCTGAGGAGAATACATAGCAATGCCTCAGCATCTGTACATGCAGGAAATGCTCACCGTTAAGTCTGATGACGTGAACGGTCGTACCAAGATGTATAAAAACATCGTGGACGGCAACCATTAGATGGAGCCGGGCATGCCAGAATCCTTCAACGTATTGTTGAAAGAGATTCGTTCGCTGGGTATCAACATCGAACTGGAAGACGAGTAATTCTCGCTCAAACAGGTCA
+
GGGGGGGGGGGGGGGGGGGGGGGGGGGGGGGGGGGGGGGGGGGGGGGGGGFGGGGGGGGGGGGGGGGGGGGGGGGGGGGGGGGGGGGGGGGGGGGGGGGGGGGGGGGGGGGGGGGGGGGGGGGGGGGGGGGGGGGGGGGGGGGGGGGGGGGGGGGGGGGGGGGGGGGGGGGGGGGGGGGGGGGGGGGGGGGGGGGGFGGGFGGGGGGGGGGGGGGGGGGGGGGFGGGGGGGGGFFGFGGGGGFGFFFFFFF:?@>?FFFFB*<>>FFFF??9?F<17BAFF
@M03461:520:000000000-LPCRK:1:1101:16739:5535 1:N:0:TTGCAACG+CAGAACTG
CGGATCCCCGATCCGTGGACTTGTCAGCGACTGAGGAAACAGACATCAAAGCTGCTGAGGGTCAGTACTTAAGTCTCCTCAGCTCTATCTTATGCAGGAAATGCTCACCGTTAAGTCTGATGACGTGAACGGTCGTACCAAGATGTATAAAAACATCGTGGACGGCAACCATCAGATGGAGCCGGGCATGCCAGAATCCTTCAACGTATTGTTGAAAGAGATTCGTTCGCTGGGTATCAACATCGAACTGGAAGACGAGTAATTCTCGCTCAAACAGGTCA
+
GGGGGGGGGGGGGGGGGGGGGGGGGGGGGGGGGGGGGGGGGGGGGGGGGGGGGGGGGGGGGGGGGGGGGGGGGGGGGGGGGGGGGGGGGGGGGGGGGGGGGGGGGGGGGGGGGGGGGGGGGGGGGGGGGGGGGGGGGGGGGGGGGGGGGGGGGGGGGGGGGGGGGGGGGGGGGGGGGGGGGGGGGGGGGGGGGGGGGGGGGGGGGGFGGGGGGGGGGGGGGGGGGGGGGGGGGFFGGGGGGGFGFFFFFFFFFFFFFFFFFF4<BFFF??F9>DFFFFFFF
@M03461:520:000000000-LPCRK:1:1101:10035:5542 1:N:0:TTGCAACG+CAGAACTG
CGGATCCCCGATCCGTGGACTTGTCAGCGACTGAGGAAACAGACGGTTGTATGGCTGAGGGGATATAGGTGTGACACCTCAGCTATTTAAAAATGCAGGAAATGCTCACCGTTAAGTCTGATGACGTGAACGGTCGTACCAAGATGTATAAAAACATCGTGGACGGCAACCATCAGATGGAGCCGGGCATGCCAGAATCCTTCAACGTATTGTTGAAAGAGATTCGTTCGCTGGGTATCAACATCGAACTGGAAGACGAGTAATTCTCGCTCAAACAGGTCACT
+
GGGGGGGGGGGGGGGGGGGGGGGGGGGGGGGGGGGGGGGGGGGGGGGGGGGGGGGGGGGGGGGGGGGGGGGGGGGGGGGGGGGGGGGGGGGGGGGGGGGGGGGGGGGGGGGGGGGGGGGGGGGGGGGGGGGGGGGGGGGGGGGGGGGGGGGGGGGGGGGGGGGGGGGGGGGGGGGGGGGGGGGGGGGGGGGGGGGGGGGGGGGGGFGGGGGGGGGGGGGGGGGGGGGGGGGGGFFGGGGGGGFGFFFFFFF?FFFFFFFEBFABDFAFFF:?0>BF::BAFFF2
@M03461:520:000000000-LPCRK:1:1101:14826:5554 1:N:0:TTGCAACG+CAGAACTG
CGGATCCCCGATCCGTGGACTTGTCAGCGACTGAGGAAACAGACCACGGGAGCGCTGAGGGGTCGTAACAAGTCGGCCTCAGCGTCGAAATTTGCAGGAAATGCTCACCGTTAAGTCTGATGACGTGAACGGTCGTACCAAGATGTATAAAAACATCGTGGACGGCAACCATCAGATGGAGCCGGGCATGCCAGAATCCTTCAACGTATTGTTGAAAGAGATTCGTTCGCTGGGTATCAACATCGAACTGGAAGACGAGTAATTCTCGCTCAAACAGGTCA
+
GGGGGGGGGGGGGGGGGGGGGGGGGGGGGGGGGGGGGGGGGGGGGGGGGGGGGGGGGGGGGGGGGGGGGGGGGGGGGGGGGGGGGGGGGGGGGGGGGGGGGGGGGGGGGGGGGGGGGGGGGGGGGGGGGGGGGGGGGGGGGGGGGGGGGGGGGGGGGGGGGGGGGGGGGGGGGGGGGGGGGGGGGGGGGGGGGGGGFGGGGGGGGGGGGGGGGGGGGGDGGGGGGGGGGGGGGFFGGGGGGGFGFFFFFFFFFF>FFFFB?FFFFFFFFBFFFFFFFBFDB
@M03461:520:000000000-LPCRK:1:1101:4492:5558 1:N:0:TTGCAACG+CAGAACTG
CGGATCCCCGATCCATGGACTTGTCAGCGACTGAGGAAACAGACCAGGTTATAGCTGAGGGTTCGAATACTTTATTCCTCAGCTAGTATTTGTGCAGGAAATGCTCACCGTTAAGTCTGATGACGTGAACGGTCGTACCAAGATGTATAAAAACATCGTGGACGGCAACCATCAGATGGAGCCGGGCATGCCAGAATCCTTCAACGTATTGTTGAAAGAGATTCGTTCGCTGGGTATCAACATCGAACTGGAAGACGAGTAATTCTCGCTCAAACAGGTCA
+
GGGGGGGGGGGGGGGGGGGGGGGGGGGGGGGGGGGGGGGGGGGGGGGGGGGGGGGGGGGGGGFFGGGGGGGGGGGGGGGGGGGGGGGGGGGGGGGGGGGGGGGGGGGGGGGGFGGGGGGGGGGGGGGGGGGGGGGGGGGGGGGGGGGGGGGGGGGGGGGGEGGGGGGGGGGGGGGGGGGGGGGGGGGGGGGGGGGGGGGGGGGGGGGGGGGGGDFGECDFFGGGGGGGGGGGGFFGGGGGGGFGFFFFFFFFFFFF?FEFFFFFFFF?FFFFFBF?BFFBF
@M03461:520:000000000-LPCRK:1:1101:20914:5559 1:N:0:TTGCAACG+CAGAACTG
CGGATCCCCGATCCGTGGACTTGTCAGCGACTGAGGAAACAGACTTGTTAGATGCTGAGGTGCAAAACATGAGATTCCTCAGCGGGTGGAACTGCAGGAAATGCTCACCGTTAAGTCTGATGACGTGAACGGTCGTACCAAGATGTATAAAAACATCGTGGACGGCAACCATCAGATGGAGCCGGGCATGCCAGAATCCTTCAACGTATTGTTGAAAGAGATTCGTTCGCTGGGTATCAACATCGAACTGGAAGACGAGTAATTCTCGCTCAAACAGGTCA
+
GGGGGGGGGGGGGGGGGGGGGGGGGGGGGGGGGGGGGGGGGGGGGGGGGGGGGGGGGGGGGGGGGGGGGGGGGGGGGGGGGGGGGGGGGGGGGGGGGGGGGGGGGGGGGGGGGGGGGGGGGGGGGGGGGGGGGGGGGGGGGGGGGGGGGGGGGGGGGGGGEGGGGGGGGGGGGGGGGGGGGGDGGGGGGFGGGGGGGGGGGGGGGGDFFGGGGGGGGGGGGGGGGGCGGGGGGFFGCFFGGGFGFFFFFFFFFFFBFF7BBF<AFFAF<:BFFFFFFFFFF
@M03461:520:000000000-LPCRK:1:1101:23009:5560 1:N:0:TTGCAACG+CAGAACTG
CGGATCCCCGATCCGTGGACTTGTCAGCGACTGAGGAAACAGACGCACGGACGGCTGAGGGTTGACTCGTGAATCTCCTCAGCGAATGAACATGCAGGAAATGCTCACCGTTAAGTCTGATGACGTGAACGGTCGTACCAAGATGTATAAAAACATCGTGGACGGCAACCATCAGATGGAGCCGGGCATGCCAGAATCCTTCAACGTATTGTTGAAAGAGATTCGTTCGCTGGGTATCAACATCGAACTGGAAGACGAGTAATTCTCGCTCAAACAGGTCA
+
GGGGGGGGGGGGGGGGGGGGGGGGGGGGGGGGGGGGGGGGGGGGGGGGGGGGGGGGGGGGGGGGGGGGGGGGGGGGGGGGGGGGGGGGGGGGGGGGGGGGGGGGGGGGGGGGGGGGGGGGGGGGGGGGGGGGGGGGGGGGGGGGGGGGGGGGGGGFGGGGGGGGGGGGGGGGGGGGGGGGFGGGGGGGGGGGGGGGFGFGGGGGGGGGFGGGGFGFGGGGGGGGGGGGGGGGGFFGGGGGGGFGDFF@F?FFF@FFBFDF?FFF>?AFBFFFFFF?BFFBF
@M03461:520:000000000-LPCRK:1:1101:4385:5562 1:N:0:TTGCAACG+CAGAACTG
CGGATCCCCGATCCGTGGACTTGTCAGCGACTGAGGAAACAGACACGTGGGCCGCTGAGGGCGAAGATTTTGGTAACCTCAGCTAATAATCTTGCAGGAAATGCTCACCGTTAAGTCTGATGACGTGAACGGTCGTACCAAGATGTATAAAAACATCGTGGACGGCAACCATCAGATGGAGCCGGGCATGCCAGAATCCTTCAACGTATTGTTGAAAGAGATTCGTTCGCTGGGTATCAACATCGAACTGGAAGACGAGTAATTCTCGCTCAAACAGGTCA
+
GGGGGGGGGGGGGGGGGGGGGGGGGGGGGGGGGGGGGGGGGGGGGGGGGGGGGGGGGGGGGGGGGGGGGGGGGGGGGGGGGGGGGGGGGGGGGGGGGGGGGGGGGGGGGGGGFGGGGGGGGGGGGGGGGGGGGGCGGGGGGGGGGGGFGGGGGGGFGGGGGGGGGGGGGGGGGGGGGGGGGGGGGGGGGGGGGFGGGGGGGGGGDGFGGGGGG:FFCCFGGGGFCGGGGGGGGFFFFFCGG6@GFFFFFFFFFF>??EEE<FFFFFFF?::9?BF?:BD:2
@M03461:520:000000000-LPCRK:1:1101:10820:5569 1:N:0:TTGCAACG+CAGAACTG
CGGATCCCCGATCCGTGGACTTGTCAGCGACTGAGGAAACAGACGTGAGGTTTGCTGAGGTTGCAACCTACCAGGACTTCAGCTGTTTAGTCTGCAGGAAATGCTCACCGTTAAGTCTGATGACGTGAACGGTCGTACCAAGATGTATAAAAACATCGTGGACGGCAACCATCAGATGGAGCCGGGCATGCCAGAATCCTTCAACGTATTGTTGAAAGAGATTCGTTCGCTGGGTATCAACATCGAACTGGAAGACGAGTAATTCTCGCTCAAACAGGTCA
+
GGGGGGGGGGGGGGGGGGGGGGGGGGGGGGGGGGGGGGGGGGGGGGGGGGGGGGGGGGGGGGGGGGGGGGGGGGGGGFGGGGGGGGGGGGGGGGGGGGGGGGGGGGGGGGFGGGGGGGGGGGGGGGGGGGGGGGGGGGGGGGGGGGGGGGGGGGGGGGGGGGGGGGGGGGGGGGGGGGGGGGGGGGGGGGGGGGGGGGGGGGGGGGGGGGGGGGGGGGGGGGGGGGGGGGGGGFFGGGGGGGFGBFFFFFFFFFFFFFFFFFFFFFFFFFBFFADFF:A?F
@M03461:520:000000000-LPCRK:1:1101:11492:5599 1:N:0:TTGCAACG+CAGAACTG
CGGATCCCCGATCCGTGGACTTGTCAGCGACTGAGGAAACAGACTCTTGAGTTGCTGAGGCGATGCAAGCAACAGACCTCAGCCAAATGATATGCAGGAAATGCTCACCGTTAAGTCTGATGACGTGAACGGTCGTACCAAGATGTATAAAAACATCGTGGACGGCAACCATCAGATGGAGCCGGGCATGCCAGAATCCTTCAACGTATTGTTGAAAGAGATTCGTTCGCTGGGTATCAACATCGAACTGGAAGACGAGTAATTCTCGCTCAAACAGGTCA
+
GGGGGGGGGGGGGGGGGGGGGGGGGGGGGGGGGGGGGGGGGGGGGGGGGGGGGGGGGGGGGGGGGGGGGGGGGGGGGGGGGGGGGGGGGGGGGGGGGGGGGGGGGGGGGGGGGGGGGGGGGGGGGGGGGGGGGGGGGGGGGGGGGGGGGGGGGGGGGGGFEEGGGGGGGGGGGFGGGGEFGGGGGGGGGGGGGGGGGGGGGGFGGGGGGGGGFGGGGGGGGGGCDCFFGGGGEE:C*:FGGGFGFFFFFFFF))7<?FFF<F<DFFFFF??F?FBFB(34)
@M03461:520:000000000-LPCRK:1:1101:8666:5614 1:N:0:TTGCAACG+CAGAACTG
CGGATCCCCGATCCGTGGACTTGTCAGCGACTGAGGAAACAGACATAGCTCGCGCTGAGGGGTCATCACTGTATACCCTCAGCGGGAGTCTATGCAGGAAATGCTCACCGTTAAGTCTGATGACGTGAACGGTCGTACCAAGATGTATAAAAACATCGTGGACGGCAACCATCAGATGGAGCCGGGCATGCCAGAATCCTTCAACGTATTGTTGAAAGAGATTCGTTCGCTGGGTATCAACATCGAACTGGAAGACGAGTAATTCTCGCTCAAACAGGTCA
+
GGGGGGGGGGGGGGGGGGGGGGGGGGGGGGGGGGGGGGGGGGGGGGGGGGGGGGGGGGGGGGGGGGGGGGGGGGGGGGGGGGGGGGGGGGGGGGGGGGGGGGGGGGGGGGGGGGGGGGGGGGGGGGGGGGGGGGGGGGGGGGGGGGGGGGGGGGGGGGGGGGGGGGGGGGGGGGGGGGGGGGGGGGGGGGGGGGGGGGGGGGGGGG>FGGGGGGGGFGCGGGGGGGGGGGGGGFFGGGGGGGFGFFFFFFFFF@FFFFFFFFFFAFFFFFFFFFFFBFD?F
@M03461:520:000000000-LPCRK:1:1101:20052:5614 1:N:0:TTGCAACG+CAGAACTG
CGGATCCCCGATCCGTGGACTTGTCAGCGACTGAGGAAACAGACGCGAGACAAGCTGAGGTTTCGGCAGAAACTGGCCTCAGCCCAAGGTAGTGCAGGAAATGCTCACCGTTAAGTCTGATGACGTGAACGGTCGTACCAAGATGTATAAAAACATCGTGGACGGCAACCATCAGATGGAGCCGGGCATGCCAGAATCCTTCAACGTATTGTTGAAAGAGATTCGTTCGCTGGGTATCAACATCGAACTGGAAGACGAGTAATTCTCGCTCAAACAGGTCA
+
GGGGGGGGGGGGGGGGGGGGGGGGGGGGGGGGGGGGGGGGGGGGGGGGGGGGGGGGGGGGGGGGGGGGGGGGGGGGGGGGGGGGGGGGGGGGGGGGGGGGGGGGGGGGGGGGGGGGGGGGGGGGGGGGGGGGGGGGGGGGGGGGGGGGGGGGGGGGGGGGGGGGGGGGGGGGGGGGGGGGGGGGGGGGGGGGGGGGCGGGGGGGGGGGGGGGGGGGGGGGGGGGGGGGGGDGGFFGFCFGGGFGFFF>>FFFFFF??DFDFF2>>FFFFFFFFFFFBFF7:
@M03461:520:000000000-LPCRK:1:1101:9081:5635 1:N:0:TTGCAACG+CAGAACTG
CGGATCCCCGATCCGTGGACTTGTCAGCGACTGAGGAAACAGACCAGGGGGTCGCTGGGATGACTTATGAGCGGACCTCAGCCTGTAGCCATGCAGGAAATGCTCACCGTTAAGTCTGATGACGTGAACGGTCGTACCAAGATGTATAAAAACATCGTGGACGGCAACCATCAGATGGAGCCGGGCATGCCAGAATCCTTCAACGTATCGTTGAAAGAGATTCGTTCGCTGGGTATCAACATCGAACTGGAAGACGAGTAATTCTCGCTCAAACAGGTCACTGC
+
GGGGGGGGGGGGGGGGGGGGGGGGGGGGGGGGGGGGGGGGGGGGGGGGGGGGGGGGGGGGGGGGGGGGGGGGGGGGGGGGGGGGGGGGGGGGGGGGGGGGGGGGGGGGGGGGGGGGGGGGGGGGGGGGGGGGGGGGGGGGGGGGGGGGGGGGGGGGGGGGGGGGGGGGGGGGGGGGGGGGGGGGGGGGGGGGGGGGGGGGGGGGGGGGGGGGGGGGGFGGGGGGGGGGGGGGGFFGGGGGGGFDFFFFFFFFFFFFFEDFF?BFFFFFFFFFDFFFBA??:DA4
@M03461:520:000000000-LPCRK:1:1101:27302:5654 1:N:0:TTGCAACG+CAGAACTG
CGGATCCCCGATCCGTGGACTTGTCAGCGACTGAGGAAACAGACAATAGCTTGGCTGAGGTCTCATTTAGTACGCACCTCAGCTGAACTGTGTGCAGGAAATGCTCACCGTTAAGTCTGATGACGTGAACGGTCGTACCAAGATGTCTAAACACATCGTGGACGGCAACCATCAGATGGAGCCGGGCATGCCAGAATCCTTCAACGTATTGTTGAACGAGATTCGTTCGCTGGGTATCAACATCGAACTGGAAGACGAGTAATTCTCGCTAAAACAGGTCACTT
+
GGDCG+CE<E@F7,EFGGGGGGGGGGGGGGCG@EECGGE<AG8CGFDCEDCFFGFGE<6==8C<,EFGA9FDFGGCDECGCFGFGFE<EFGGGFG9?FDC,BCF,ECEFCGC7=<EAFFFGGGFGE7?FDCEGFCGFF:CD=8DD=,C,@B,>BCGCB73F<<CEGC*>@CDGGGGDGG6>6CCE>CEGGGGGFGC9E6CE96>+=7*=CFFG;7C+;*77CGGDDFFDGGGG>:C<F725=@4>F)7<2@::?47?3>B7?>BFFFF:6((6470:?74).<)
@M03461:520:000000000-LPCRK:1:1101:24183:5667 1:N:0:TTGCAACG+CAGAACTG
CGGATCCCCGATCCGTGGACTTGTCAGCGACTGAGGAAACAGACAGTATAATGGCTGAGGCGCAACGTAACTGGCACCTCAGCGGAGGTAGATGCAGGAAATGCTCACCGTTAAGTCTGATGACGTGAACGGTCGTACCAAGATGTATAAAAACATCGTGGACGGCAACCATCAGATGGAGCCGGGCATGCCAGAATCCTTCAACGTATTGTTGAAAGAGATTCGTTCGCTGGGTATCAACATCGAACTGGAAGACGAGTAATTCTCGCTCAAACAGGTCA
+
GGGGGGGGGGGGGGGGGGGGGGGGGGGGGGGGGGGGGGGGGGGGGGGGGGGGGGGGGGGGGGGDGGGGGGGGGGGGGGGGGGGGGGGGGGGGGGGGGGGGGGGGGGGGGGGGGGGGGGGGGGGGGGGGGGGGGGGGGGGGGGGGGGGGGGGGGGGGGGGGGGGGGGGGGGGFGGGGGGGFGFGGGGGGGGGGGGGFGGGGGGGGGGGGGGGGGGGFGGGGGGGGGGGGGGGGGFFGGGGGG4@GFFFFFFFFFF@?BFFFFFFFFFFFFFFFFFFFF:A??
@M03461:520:000000000-LPCRK:1:1101:9206:5667 1:N:0:TTGCAACG+CAGAACTG
CGGATCCCCGATCCGTGGACTTGTCAGCGACTGAGGAAACAGACTAAAGATTGGCTGAGGCGAGGGGGGGCCAGCGCCTCAGCTCGTGTAACTGCAGGAAATGCTCACCGTTAAGTCTGATGACGTGAACGGTCGTACCAAGATGTATAAAAACATCGTGGACGGCAACCATCAGATGGAGCCGGGCATGCCAGAATCCTTCAACGTATTGTTGAAAGAGATTCGTTCGCTGGGTATCAACATCGAACTGGAAGACGAGTAATTCTCGCTCAAACAGGTCA
+
GGGGGGGGGGGGGGGGGGGGGGGGGGGGGGGGGGGGGGGGGGGGGGGGGGGGGGGGGGGGGGGGGGGGGGGGGGGGGGGGGGGGGGGGGGGGGGGGGGGGGGGGGGGGGGGGGGGGGGGGGGGGGGGGGGGGGGGGGGGGGGGGGGGGGGGGGGGGGGGGGGGGGGGGGGGGGGGGGGGGGGGGGGGGGGGGGGGGGGGGGGGGGGGGGGGGGGGGGFFGGGGGGGGGGGG=EFFGGGGGGGFGFFFFFDF?FFF?BFDFFFFFFFF?::BFFBFFFFFFF
@M03461:520:000000000-LPCRK:1:1101:21559:5669 1:N:0:TTGCAACG+CAGAACTG
CGGATCCCCGATCCGTGGACTTGTCAGCGACTGAGGAAACAGACGAGTTTAGTGCTGAGGAATGGATCCAAGGCACCCTCAGCTAAAATGACTGCAGGAAATGCTCACCGTTAAGTCTGATGACGTGAACGGTCGTACCAAGATGTATAAAAACATCGTGGACGGCAACCATCAGATGGAGCCGGGCATGCCAGAATCCTTCAACGTATTGTTGAAAGAGATTCGTTCGCTGGGTATCAACATCGAACTGGAAGACGAGTAATTCTCGCTCAAACAGGTCA
+
GGGGGGGGGGGGGGGGGGFGGGGGGGGGGGGGGGGGGGGGGGGGGFGGGGGGGGGGGGGGGEFGGGGGGGGGGGGGGGGGGGGGGFFGGGGGGGGGGGGGGGGGGGGGGGGGGGGGGGGGGGGGGGGGGGGGGGGGGGGGGGGGGGGGGGGGGGGGGGGGGGGGGGGGGGGGGGGGGGGGGGGGGGGGGGGGGGGGGGGGGGGGGGGFGGGGGGGGGGGGGGGGGGGGGGGGGFFGGGGGGGFGFFFFFFFFFFFBFFFFFFFFFFFFFFFFFFFFFFFFF
@M03461:520:000000000-LPCRK:1:1101:20831:5699 1:N:0:TTGCAACG+CAGAACTG
CGGATCCCCGATCCGTGGACTTGTCAGCGACTGAGGAAACAGAAAGCGAGCAGCTGAGGAACTCTATAAACTTTGCCTCAGCCGTGAAATGTGCAGGAAATGCTCACCGTTAAGTCTGATGACGTGAACGGTCGTACCAAGATGTATAAAAACATCGTGGACGGCAACCATCAGATGGAGCCGGGCATGCCAGAATCCTTCAACGTATTGTTGAAAGAGATTCGTTCGCTGGGTATCAACATCGAACTGGAAGACGAGTAATTCTCGCTCAAACAGGTCACTGC
+
GGGGGGGGGGGGGGGGGGGGGGGGGGGGGGGGGGGGGGGGGGGGGGGGGGGGGGGGGGGGGGGGGGGGGGGGGGGGGGGGGGGGGGGFGGGGGGGGGGGGGGGGGGGGGGGGGGGGGGGGGGGGGGGGGGGGGGGGGGGGGGGGGGGGGGGGGGGGGGGGGGGGGGGGGGGGGGGGGGGGGGGGGGGGGGGGGGGGGGGGGGGGGFFGGGGGGGGGGFGGGGGGGGGGGGGGDFFGDGGFGFFGFFFFFFFFFFFFFF>FFFFFFFFF:06?ADBFF>?F?BA<
@M03461:520:000000000-LPCRK:1:1101:5991:5704 1:N:0:TTGCAACG+CAGAACTG
CGGATCCCCGATCCGTGGACTTGTCAGCGACTGAGGAAACAGACTCGCTTGAAGCTGAGGCGAGTTTAGTCCAGGACCTCAGCGCATGTCACTGCAGGAAATGCTCACCGTTAAGTCTGATGACGTGAACGGTCGTACCAAGATGTATAAAAACATCGTGGACGGCAACCATCAGATGGAGCCGGGCATGCCAGAATCCTTCAACGTATTGTTGAAAGAGATTCGTTCGCTGGGTATCAACATCGAACTGGAAGACGAGTAATTCTCGCTCAAACAGGTCA
+
GGGGGGGGGGGGGGGGGGGGGGGGGGGGGGGGGGGGGGGGGGGGGGGGGGGGGGGGGGGGGGGGFGGGGGGGGGGGGGGGGGGGGGGGGGGGGGGGGGGGGGGGGGGGGGGGEGGGGGGGGGGGGGGGGGGGGGGGGGGGGGGGGGGGGGGGGGGGGGGGGGGGGGGGGGGGGGGGGGGGGGGGGGGGGGGGGGGGGGGGGGGGGGGGGGGGGGGGGGGGGGGGGGGGGGGGGFFGGGGGGGFGFFFFFFFFFFF<?FFFFFFFFFFFFFFFFFFFFBAFF
@M03461:520:000000000-LPCRK:1:1101:20640:5711 1:N:0:TTGCAACG+CAGAACTG
CGGATCCCCGATCCGTGGACTTGTCAGCGACTGAGGAAACAGACTAAAGACTTGCTGAGGTCTGGCCAGTAGCTGGCCTCAGCTCCTACTAATGCAGGAAATGCTCACCGTTAAGTCTGATGACGTGAACGGTCGTACCAAGATGTATAAAAACATCGTGGACGGCAACCATCAGATGGAGCCGGGCATGCCAGAATCCTTCAACGTATTGTTGAAAGAGATTCGTTCGCTGGGTATCAACATCGAACTGGAAGACGAGTAATTCTCGCTCAAACAGGTCA
+
GGGGGGGGGGGGGGGGGGGGGGGGGGGGGGGGGGGGGGGGGGGGGGGGGGGGGGGGGGGGGGGGGGGGGGGGGGGGGGGGGGGGGGGGGGGGGGGGGGGGGGGGGGGGGGFGGGGGGGGGGGGGGGGGGGGGGGGGGGGGGGGGGGGGGGGGGGGGGGGGGGGGGGGGGGGGGGGGGG6DFGDGGGGGGGGGGGGGGGGGGGGGGGGGFGGFGFGGGGGGGGGGGCFGGDGGGFFGFGGGGGFGFFFFF>FFFFFFBFFF:FAAFFFF?FBF?DFF??<>?
@M03461:520:000000000-LPCRK:1:1101:18223:5712 1:N:0:TTGCAACG+CAGAACTG
CGGATCCCCGATCCGTGGACTTGTCAGCGACTGGGAAACAGACGATACTCTAGCTGAGGATGTGGATCCTTTGTGCCTCAGCGCCATTTGATGCAGGAAATGCTCACCGTTAAGTCTGATGACGTGAACGGTCGTACCAAGATGTATAAAAACATCGTGGACGGCAACCATCAGATGGAGCCGGGCATGCCAGAATCCTTCAACGTATTGTTGAAAGAGATTCGTTCGCTGGGTATCAACATCGAACTGGAAGACGAGTAATTCTCGCTCAAACAGGTCACTGC
+
GGGGG@@,9@CCFGGGGGGFFGFFFGDAFGGGEEFGGGGGGGGGGGGGCEFGGGGFFGGGGGGGGFGGGGGGFGFFGA=<FGGGGGGGGGGFGGGGGGGGGGGGGFGGGGGGGGGGGFFFGFGEBFADGGGGGCFFFGGGFGGGEDFFGGDGGGCEGGGGDGGCEF@FC@;DGGGGGGF6FEEGGEDGGGFGGGGGG6;CDFFGG=FGGGGGGGGGGGGCDGDDFGGGGGGGGFFFGGGGGGFGFFFFF?46F@FBFB@>AF<>6*2(:<>BBF??(574?FF?
@M03461:520:000000000-LPCRK:1:1101:18939:5717 1:N:0:TTGCAACG+CAGAACTG
CGGATCCCCGATCCGTGGACTTGTCAGCGACTGAGGAAACAGACGATCAATAAGCTGAGGCATTTATAGTACGTAACCTCAGCGTAGAGATTTGCAGGAAATGCTCACCGTTAAGTCTGATGACGTGAACGGTCGTACCAAGATGTATAAAAACATCGTGGACGGCAACCATCAGATGGAGCCGGGCATGCCAGAATCCTTCAACGTATTGTTGAAAGAGATTCGTTCGCTGGGTATCAACATCGAACTGGAAGACGAGTAATTCTCGCTCAAACAGGTCA
+
GGGGGGGGGGGGGGGGGGGGGGGGGGGGGGGGGGGGGGGGGGGGGGGGGGGGGGGGGGGGGGGGGGGGGGGGGGGGGGGGGGGGGGGGGGGGGGGGGGGGGGGGGGGGGGGGGGGGGGGGGGGGGGGGGGGGGGGGGGGGGGGGGGGFGGGGGGGGGGGGGGGGGGGGGGGGGGGGGGGGGGGGGGGGGGGGGGGGGGGGGGGGGGGGGGGGGGGGGGGGGGGGGGGGGGGGGFFGGGGGGGFGFFFFFFFFFFFFFFF@BFFFBFFFFFFFFFFFFBBFF
@M03461:520:000000000-LPCRK:1:1101:5219:5731 1:N:0:TTGCAACG+CAGAACTG
CGGATCCCCGATCCGTGGACTTGTCAGCGACTGAGGAAACAGACAAGACTCACGCTGAGGACACATCTGGTGCTAACCTCAGCTCATGGTATTGCAGGAAATGCTCACCGTTAAGTCTGATGACGTGAACGGTCGTACCAAGATGTATAAAAACATCGTGGACGGCAACCATCAGATGGAGCCGGGCATGCCAGAATCCTTCAACGTATTGTTGAAAGAGATTCGTTCGCTGGGTATCAACATCGAACTGGAAGACGAGTAATTCTCGCTCAAACAGGTCA
+
GGGGGGGGGGGGGGGGGGGGGGGGGGGGGGGGGGGGGGGGGGGGGGGGGGGGGGGGGGGGGGGGGGGGGGGGGGGGGGGGGGGGGGGGGGGGGGGEFGEGGGGGGGGGGGGGGGGGGGGGGGGGGGGGGGGGGGGGGGGGGGGGGGGGGGGGGGGGGGGGGGGGGGGGGGGGGGGGGGGGGGGGGGGGGGGGGGGGGGGGGGGGGGGGGGGGFGGGCGGGGGGGGGGGGGD=EFFGGGGGGGFGFFFFFFFFFF@BFEFEFFFAFFFF?FF>?<BFF?ADF
@M03461:520:000000000-LPCRK:1:1101:26199:5734 1:N:0:TTGCAACG+CAGAACTG
CGGATCCCCGATCCGTGGACTTGTCAGCGACTGAGGAAACAGACATCTTCGAAGCTGAGGATCAAGGTAACTCTTGCCTCAGCACTCACCCTTGCAGGAAATGCTCACCGTTAAGTCTGATGACGTGAACGGTCGTACCAAGATGTATAAAAACATCGTGGACGGCAACCATCAGATGGAGCCGGGCATGCCAGAATCCTTCAACGTATTGTTGAAAGAGATTCGTTCGCTGGGTATCAACATCGAACTGGAAGACGAGTAATTCTCGCTCAAACAGGTCA
+
GGGGGGGGGGGGGGGGGGGGGGGGGGGGGGGGGFGGGGGGGGGGGGGGGGGGGGGGGGGGGGGGGGGGGGGGGGGGGGGGGGGGGGGGGGGGGGGGGGGGGGGGGGGGGGGGGGGGGGGGGGGGGGGGGGGGGGGGGGGGGGGGGGGGGGGGGGGGGGGGEFGGGGGGGGGGGGGGGGGGGGGGGGGGGGGGGGGGGGGGGGGGGGGGGGGGGGGGGGGGGGGGGGGGGDGGGFFGGGGGGGFGFFFFFFFFFFF?FFFFFFFFFFBFF?BFFFF:?:A:?
@M03461:520:000000000-LPCRK:1:1101:13225:5770 1:N:0:TTGCAACG+CAGAACTG
CGGATCCCCGATCCGTGGACTTGTCAGCGACTGAGGAAACAGACACGGTTTTTGCTGAGGTTCAGATTCACCACAACCTCAGCATGTTGTGGTGCAGGAAATGCTCACCGTTAAGTCTGATGACGTGAACGGTCGTACCAAGATGTATAAAAACATCGTGGACGGCAACCATCAGATGGAGCCGGGCATGCCAGAATCCTTCAACGTATTGTTGAAAGAGATTCGTTCGCTGGGTATCAACATCGAACTGGAAGACGAGTAATTCTCGCTCAAACAGGTCA
+
GGGGGGGGGGGGGGGGGGGGGGGGGGGGGGGGGGGGGGGGGGGGGGGGGGGGGGGGGGGGGGGGGGGGGGGGGGGGGGGGGGGGGGGGGGGGGGGGGGGGGGGGGGGGGGGGGGGGGGGGGGGGGGGGGGGGGGGGGGGGGGGGGGGGGGGGGGGGGGGGGGGGGGGGGGGFGGGGGGGGGGGGGGGGGGGGGGGGGGGGGGGGGGGGGGGGGGGGGGGGGGGGGGGGGGGGGFFGGGGFGGFGFFFFFFFFFFFBFFEFFFFFFFF?FFBFFBF::BF0:
@M03461:520:000000000-LPCRK:1:1101:15763:5780 1:N:0:TTGCAACG+CAGAACTG
CGGATCCCCGATCCGTGGACTTGTCAGCGACTGAGGAAACAGACCCTACCCAAGCTGAGGAGGGCTGGGGTACGTTCCTCAGCATTCCAGCCTGAGGAAATGCTCACCGTTAAGTCTGATGACGTGAACGGTCGTACCAAGATGTATAAAAACATCGTGGACGGCAACCATCAGATGGAGCCGGGCATGCCAGAATCCTTCAACGTATTGTTGAAAGAGATTCGTTCGCTGGGTATCAACATCGAACTGGAAGACGAGTAATTCTCGCTCAAACAGGTCACTGC
+
FGGGGDCA@FE@FCGGGGGGDFGFGFGDGGGGEGG@CFDEECFGFFGGGGGGGGGFGDGD,B:FGGC=CEEFFGGGGGGGGGGGGGFGGFFFFEGDFGGGGCE@EEFGGDFGGG?AEGGGGGGDFGGFDFGGGEFFDGGFC>D>FFFGGGGC@ECGGGFEGGFGGGGGFGFGGDGGFCFGGGGGGGGGF?CFGGFGGGGGG6@EE:C97C9<F=CCFGGGGGGG<FGGGGGGGFFFDF>FDC?D?FFFF:?@F4@?F>57<FFFFFBBBFFF3?2.:A>:02<)
@M03461:520:000000000-LPCRK:1:1101:5076:5807 1:N:0:TTGCAACG+CAGAACTG
CGGATCCCCGATCCGTGGACTTGTCAGCGACTGAGGAAACAGACAGCATATTTGCTGAGGAATACGTAAGCCGGTCCCTCAGCTCGGACATATGCAGGAAATGCTCACCGTTAAGTCTGATGACGTGAACGGTCGTACCAAGATGTATAAAAACATCGTGGACGGCAACCATCAGATGGAGCCGGGCATGCCAGAATCCTTCAACGTATTGTTGAAAGAGATTCGTTCGCTGGGTATCAACATCGAACTGGAAGACGAGTAATTCTCGCTCAAACAGGTCA
+
GGGGGGGGGGGGGGGGGGGGGGGGGGGGGGGGGGGGGGGGGGGGGGGGGGGGGGGGGGGGGGGGGGGGGGGGGGGGGGGGGGGGGGGGGGGGGGGGGGGGGGGGGGGGGGGGGGGGGGGGGGGGGGGGGGGGGGGGGGGGGGGGGGGGGGGGGGGGGGGGGGGGGGGGGGGGGGGGGGGGGGGGGGGGGGGGGGGGGGGGGGGGGGGGGGGEFGGG?7?9FGGGGGGGGGGGGFFGGGCCFGFFEFFFFFFFFF>?BFFFFFFFFFF?6??>FAFF??>>?
@M03461:520:000000000-LPCRK:1:1101:4713:5831 1:N:0:TTGCAACG+CAGAACTG
CGGATCCCCGATCCGTGGACTTGTCAGCGACTGAGGAAACAGACTTAAAAGCTGCTGAGGTTTTTCGAACTCCGTTCCTCAGCTTTTTTACCTGCAGGAAATGCTCACCGTTAAGTCTGATGACGTGAACGGTCGTACCAAGATGTATAAAAACATCGTGGACGGCAACCATCAGATGGAGCCGGGCATGCCAGAATCCTTCAACGTATTGTTGAAAGAGATTCGTTCGCTGGGTATCAACATCGAACTGGAAGACGAGTAATTCTCGCTCAAACAGGTCA
+
GGGGGGGGGGGGGGGGGGGGGGGGGGGGGGGGGGGGGGGGGGGGGGGGGGGGGGGGGGGGGGGGGGGGGGGGGGGGGGGGGGGGGGGGGGGGGGGGGGGGGGGGGGGGGGGGGGGGGGGGGGGGGGGGGGGGGGGGGGGGGGGGGGGGGGGGGGGGGGGGGGGGGGGGGGGGGGGGGGGGGGGGGGGGGGGGGGGGGGGGGGGGGGGGGGGFGGGGGGGGGGGGGGGGGGGGGFFGGGGGGGFGFFFFFFFFFFFBFFFFFFFFFFFFFFFFFFFFFFBFF
@M03461:520:000000000-LPCRK:1:1101:24168:5833 1:N:0:TTGCAACG+CAGAACTG
CGGATCCCCGATCCGTGGACTTGTCAGCGACTGAGGAAACAGACCCATAATAGGCTGAGGTCTGTATGTCGGTCCGCCTCAGCGTTAGTTAATGCAGGAAATGCTCACCGTTAAGTCTGATGACGTGAACGGTCGTACCAAGATGTATAAAAACATCGTGGACGGCAACCATCAGATGGAGCCGGGCATGCCAGAATCCTTCAACGTATTGTTGAAAGAGATTCGTTCGCTGGGTATCAACATCGAACTGGAAGACGAGTAATTCTCGCTCAAACAGGTCA
+
GGGGGGGGGGGEGGGGGGGGGGGGGGGGGGGGGGGGGGGGGGGGGGGGGGGGGGGGGGGGGGGGGGGGGGGGGGGGGGGGGGGGGGGGGGGGGGGGGGGGGGGGGGGGGGGGGGGGGGGGGGGGGGGGGGGGGGGGGGGGGGGGGGGGGGGGGGGGGGGGGGGEGGGGGGGGGGGGGGGGGGGGGGGGGGGGGGGCGGGGGGGGGGGGGGGGGGGGGGGF<DGCDGGGGGGGGFFGGGGGFDFGFFFFFFFF:?FFFBEFFFAAAF<:?FFFFFFB?FFFF
@M03461:520:000000000-LPCRK:1:1101:13855:5847 1:N:0:TTGCAACG+CAGAACTG
CGGATCCCCGATCCGTGGACTTGTCAGCGACTGAGGAAACAGACCAAATTCGTGCTGAGGCGTTCCTGAAGAATAGCCTCAGCCCAGATTTTTGCAGGAAATGCTCACCGTTAAGTCTGATGACGTGAACGGTCGTACCAAGATGTATAAAAACATCGTGGACGGCAACCATCAGATGGAGCCGGGCATGCCAGAATCCTTCAACGTATTGTTGAAAGAGATTCGTTCGCTGGGTATCAACATCGAACTGGAAGACGAGTAATTCTCGCTCAAACAGGTCACTT
+
GGGGGGGGGGGGGGGGGGGGGGGGGGGGGGGGGGGGGGGGGGGGGGGGGGGGGGGGGGGGGGGGGGGGGGGFFFGGGGGGGGGGGGGGGGGGGGGGGGGGGGGGGGGGGGGGGGGGGGGGGGGGGGGGGGGGGGGGGGGGGGGGGGGGGGGGGGGGGGGGDGFGGGGGGGGGGGGGGGGGGGGEGGGGGFFGGGGGGGGGGGGGGGGGGGGGGGGGGGFFGGGGGGGGDGGGGFFGGGGGGGFGFF:FFFFFFFFFBEEFFFFFFFFFFFFFFFF<0:A>7?D)
@M03461:520:000000000-LPCRK:1:1101:6288:5847 1:N:0:TTGCAACG+CAGAACCG
CGGATCCCCGATCCGTGGACTTGTCAGCGACTGAGGAAACAGACTTAGAATTAGCTGAGGGACATTTTTAACGCGACCTCAGCTTTACGCCCTGCAGGAAATGCTCACCGTTAAGTCTGATGACGTGAACGGTCGTACCAAGATGTATAAAAACATCGTGGACGGCAACCATCAGATGGAGCCGGGCATGCCAGAATCCTTCAACGTATTGTTGAAAGAGATTCGTTCGCTGGGTATCAACATCGAACTGGAAGACGAGTAATTCTCGCTCAAACAGGTCA
+
GGGGGGGGGGGGGGGGGGGGGGGGGGGGGGGGGGGGGGGGGGGGGGGGGGGGGGGGGGGGGGGGGGGGGGGGGGGGGGGGFGGGGGGGGGGGGGGGGGGGGGGGGGGGGGGGGGGGGGGGGGGGGGGGGGGGGGGGGGGGGGGGGGGGGGGGGGGGGGGGGGGGGGGGGGGGGGGGGGGGGGGGGGEGGGGGGGGGGGGGCFGGGGFGGGGGGGGGGGGGGGGGGGGGGGDGGFFGGGGGGGFGFFFFFFFFFFFFFFFFFFFFFFFFFFFFD)4?F?A?F
@M03461:520:000000000-LPCRK:1:1101:21485:5856 1:N:0:TTGCAACG+CAGAACTG
CGGATCCCCGATCCGTGGACTTGTCAGCGACTGAGGAAACAGACTAACTTGCCGCTGAGGCGTTGTTAATATGATGCCTCAGCCCCTAATTTTGCAGGAAATGCTCACCGTTAAGTCTGATGACGTGAACGGTCGTACCAAGATGTATAAAAACATCGTGGACGGCAACCATCAGATGGAGCCGGGCATGCCAGAATCCTTCAACGTATTGTTGAAAGAGATTCGTTCGCTGGGTATCAACATCGAACTGGAAGACGAGTAATTCTCGCTCAAACAGGTCA
+
GGGGGGGGGGGGGGGGGGFGGGGGGGGGGGGGGGGGGGGGGGGGGEGGGGGGGGGGGGGGGGGGGGGGGGGGGGGGGGGGGGGGGGGGGGGGGGGGGGGGGGGGGGGGGGGGGGGGGGGGGGGGGGGGGGGGGGGGGGGGGGGGGGGGGGGGGGGGGGGGGGGGGGGGGGGGGGGGGGGGGGGGGGGGGGGGGGGGGGGGGGGGGGGGGGGGGGGGGGGGGGGGGGGGGGGGGFFGGGGFGGFGFFFFFFFFFFFBFFFFFFBFFFFFFFFFF>?:?BDD?
@M03461:520:000000000-LPCRK:1:1101:25003:5870 1:N:0:TTGCAACG+CAGAACTG
CGGATCCCCGATCCGTGGACTTGTCAGCGACTGAGGAAACAGACGCGTGGACTGCTGAGGTATGGGACACAAAATGCCTCAGCAGATAGTGCTGCAGGAAATGCTCACCGTTAAGTCTGATGACGTGAACGGTCGTACCAAGATGTATAAAAACATCGTGGACGGCAACCATCAGATGGAGCCGGGCATGCCAGAATCCTTCAACGTATTGTTGAAAGAGATTCGTTCGCTGGGTATCAACATCGAACTGGAAGACGAGTAATTCTCGCTCAAACAGGTCA
+
GGGGGGGGGGGGGGGGGGGGGGGGGGGGGGGGGGGGGGGGGGGGGGGGGGFGGGGGGGGGGGGGGGGGGGGGGGGGGGGGGGGGGGGGGGGGGGGGGGGGGGGGGGGGGGGGGGGGGGGGGGGGGGGGGGGGGGGGGGGGGGGGGGGGGGGGGGGGGGGGGGGGGGGGGGGCGGGGGGGGGGGGGGGGGGGGGGGGGGGGGGGGGGGGFGGGGGGGGGGGGFGGGGGGGGGGGFFGGGGGGGFGFFF:>?FFFF4<?EFFBFABDFFFF:6>?FFF?6<BF
@M03461:520:000000000-LPCRK:1:1101:12917:5890 1:N:0:TTGCAACG+CAGAACTG
CGGATCCCCGATCCGTGGACTTGTCAGCGACTGAGGAAACAGACTTACTCTTTGCTGAGGAGTAAGACCTAGTTCTCCTCAGCATCCTCCATTGCAGGAAATGCTCACCGTTAAGTCTGATGACGTGAACGGTCGTACCAAGATGTATAAAAACATCGTGGACGGCAACCATCAGATGGAGCCGGGCATGCCAGAATCCTTCAACGTATTGTTGAAAGAGATTCGTTCGCTGGGTATCAACATCGAACTGGAAGACGAGTAATTCTCGCTCAAACAGGTCA
+
GGGGGGGGGGGGGGGGGGGGGGGGGGGGGGGGGGGGGGGGGGGGGGGGGGGGGGGGGGGGGGGGGGGGGGGGFFGGGGGGGGGGGGGGGGGGGGGGGGGGGGGGGGGGGGFGGGGGGGGGGGGGGGGGGGGGGGGGGGGGGGGGGGGGGGGGGGGGGGGGGGGGGGGGGGGGGGGGGGGGGGGGGGDGGGGGGGG6?GGGGEFGFG7CGGGGGGGGGGGGCDDCGGCGGGGDE:F?FFGGGGFGFFFFFF??FFFF:EBFF*:4<?A????B?8??2:7?F
@M03461:520:000000000-LPCRK:1:1101:7456:5891 1:N:0:TTGCAACG+CAGAACTG
CGGATCCCCGATCCGTGGACTTGTCAGCGACTGAGGAAACAGACGTTAACGTTGCTGAGGATGGTCTTCAAGTTGCCCTCAGCATGCATGCCTGCAGGAAATGCTCACCGTTAAGTCTGATGACGTGAACGGTCGTACCAAGATGTATAAAAACATCGTGGACGGCAACCATCAGATGGAGCCGGGCATGCCAGAATCCTTCAACGTATTGTTGAAAGAGATTCGTTCGCTGGGTATCAACATCGAACTGGAAGACGAGTAATTCTCGCTCAAACAGGTCA
+
GGGGGGGGGGGGGGGGGGGGGGGGGGGGGGGGGGGGGGGGGGGGGGGGGGGGGGGGGGGGGGGGGGGGGEFFGGGGGGGGGGGGGGGGGGGGGGGGGGGGGGGGGGGGGGGGGGGGGGGGGGGGGGGGGGGGGGGGGGGGGGGGGGGGGGGGGGGGGGGGGGGGGGGGGGGGGGFFFGGGGGGGGGGGGGGGGGGGGGGGGGGGGG3CFCGGFGGGGGGGGGGGGGGGGGGGGBFG:FGFGGFFEFFFFFFFFFFFFFFFFFFFF?9:BFF9)4<<1:208
@M03461:520:000000000-LPCRK:1:1101:4209:5896 1:N:0:TTGCAACG+CAGAACTG
CGGATCCCCGATCCGTGGACTTGTCAGCGACTGAGGAAACAGACTGCCTTGCAGCTGAGGATATTGGATGTACGTACCTCAGCACAGAGATCTGCAGGAAATGCTCACCGTTAAGTCTGATGACGTGAACGGTCGTACCAAGATGTATAAAAACATCGTGGACGGCAACCATCAGATGGAGCCGGGCATGCCAGGATCCTTCAACGTATTGTTGAAAGAGATTCGTTCGCTGGGTATCAACATCGAACTGGAAGACGAGTAATTCTCGCTCAAACAGGTCA
+
GGGGGGGGGGGGGGGGGGFGGGGGGGGGGGGGGGGGGGGGGGGGGGGGGGGGGGGGGGGGEFGGGGGGGFGGGGGGGGGGGGGGGGGGGGGGGGGGGGGGGGGGGGGGGGDFEGGGGGGGGGGGGGGGGGGGGGGGGGGGGGGGGGGGGGGGGGGGGGGGGGGGGGGGGGGGGGGGGGFGGGGGGGGGGGGGGGG5CEGGGGGGGGGGGGGGGGGGCFGGFFGFDGGGGGGGGFFGGGGCGGFGFFFFFFFFF?47<DFFFFFBFFFB:1:>?BD?F?FFF
@M03461:520:000000000-LPCRK:1:1101:6192:5912 1:N:0:TTGCAACG+CAGAACTG
CGGATCCCCGATCCGTGGACTTGTCAGCGACTGAGGAAACAGACAAGGCAATTGCTGAGGATAGGTCAGAATATAGCCTCAGCATGTCCGATTGCAGGAAATGCTCACCGTTAAGTCTGATGACGTGAACGGTCGTACCAAGATGTATAAAAACATCGTGGACGGCAACCATCAGATGGAGCCGGGCATGCCAGAATCCTTCAACGTATTGTTGAAAGAGATTCGTTCGCTGGGTATCAACATCGAACTGGAAGACGAGTAATTCTCGCTCAAACAGGTCA
+
GGGGGGFGGGGGGGGGGGGGGGGGGGGGGGGGGGGGGGGGGGGGGGGGGGGGGGGGGGGGFFGGGGGGGGGGGGGGGGGGGGGGGGGGGGGGGGGGGGGGGGGGGGGGGGGGGGGGGGGCGEGGGGGGGGGGGGGGGGGGGGGGGGGAFFFGGGD=FFGGGEG@EGGGGGGGGGGFFGGDFGECGGGGGGGGGGGGFGGGGGDGCEDFEGD@FCGGGF6877;CGCGGGGGGG>?96CGFGDFGE4:FFFFFFF>:?EFFBFBBA=<:034><DF121A7?
@M03461:520:000000000-LPCRK:1:1101:14159:5921 1:N:0:TTGCAACG+CAGAACTG
CGGATCCCCGATCCGTGGACTTGTCAGCGACTGAGGAAACAGACAAAGAATAAGCTGAGGTACTTCAATCGTTAACCCTCAGCCATAATCACTGCAGGAAATGTTCACCGTTAAGTCTGATGACGTGAACGGTCGTACCAAGATGTATAAAAACATCGTGGACGGCAACCATCAGATGGAGCCGGGCATGCCAGAATCCTTCAACGTATTGTTGAAAGAGATTCGTTCGCTGGGTATCAACATCGAACTGGAAGACGAGTAATTCTCGCTCAAACAGGTCACTT
+
GGGGFGGGGGGGGGGGGGEGGGGGGCFGDCGG7FGFGGGFGGFGGGFFEFGGGGFFGGGFG9EGFGAEEFGFFFGGGGGGGGFGFGGGGGGGGGGGGCF8FGG,?FGGGGFC:FEFF9FFGGFFGGGGGGGDGGGGGGGGCDDDFGF9D<@>FFGFGGGGGGGFEGGGFGGGGGG;FFBFGGGEGGGGGGG89B80<CFGCGGGGECGFFCGG4<9=>*;DFCFGGFFDDDEG35FGGGGGDFGEFFF>D)7FF::?FFB?FF<AF>??FFFFFFF??A:7:A)
@M03461:520:000000000-LPCRK:1:1101:7522:5927 1:N:0:TTGCAACG+CAGAACTG
CGGATCCCCGATCCGTGGACTTGTCAGCGACTGAGGAAACAGACCTTTTGTCAGCTGAGGGAGTACACGCTGTATCCCTCAGCTGTTACAGGTGCAGGAAATGCTCACCGTTAAGTCTGATGACGTGAACGGTCGTACCAAGATGTATAAAAACATCGTGGACGGCAACCATCAGATGGAGCCGGGCATGCCAGAATCCTTCAACGTATTGTTGAAAGAGATTCGTTCGCTGGGTATCAACATCGAACTGGAAGACGAGTAATTCTCGCTCAAACAGGTCA
+
GGGGGGGGGGGGGGGGGGGGGGGGGGGGGGGGGGGGGGGGGGGGGGGGGGGGGGGGGGGGGGGGGGGGGGGGGGGGGGGGGGGGGGGGGGGGGGGGGGGGGGGGGGGGGGGGGGGGGGGGGGGGGGGGGGGGGGGGGGGGGGGGGGGGGGGGGGGGGGGGGGGGGGGGGGGGGGGGGGGGGGGGGGGGGGGGGGGGGGGGGGGGGGGGGGGGGGGGGGGGGGGGGGGGGGGGGFFGGGGGGGFGFFFFFFFFFFFFFFDEBFFB>FFFFFFF<<??8?FFF
@M03461:520:000000000-LPCRK:1:1101:11901:5934 1:N:0:TTGCAACG+CAGAACTG
CATCGCTGACGATTAACCGGATCCCCGATCCGTGGACTTGTCAGCGACTGAGGAAACAGACATCCCAGGGGCCGAGGATGACGTTCGGCATAACCTCAGCAGTTCATCTTGCAGGAAATGCTCACCGTTAAGTCTGATGACGTGAACGGTCGTACCAAGATGTATAAAAACATCGTGGACGGCAACCATCAGATGGAGCCGGGCATGCCAGAATCCTTCAACGTATTGTTGAAAGAGATTCGTTCGCTGGGTATCAACATCGAACTGGAAGACGAGTAATTCTCGCTCAAACAGGTCA
+
CCCCCGFFFGGG;FGGGGGGGGGGGGGGGGGGGGGGGGGGGGGGGGGGGGGGGGFGGGGGGGGGGGGGGGGGGGGGGEGGGGGGGGGGGGGGGGGGGGGGGGGGGGGGGGGGGGGDGGGGGGGGGGGGGGGGGGGGGGGGGGGGGGGGGGGGGGGGGGGGGGGGGGGGGGGGGGGGGGGGGGGGGGGGGGGGGGGGGGGGGGGGGGGGGGGGFFGGGGGGGGGGCFGGGGGGGCFFFGGGGGGFGGGGGGDFFGGGGGGFFB?FFFFF??@FFFFFFFFFFFFFFFFFFFFFFF?AFF
@M03461:520:000000000-LPCRK:1:1101:23378:5961 1:N:0:TTGCAACG+CAGAACTG
CGGATCCCCGATCCGTGGACTTGTCAGCGACCGAGGAAACAGACAATACGGTCGCTGAGGGCGACCGGTAATAAGGCCTCAGCTATTGCACCTGCAGGAAATGCTCACCGTTAAGTCTGATGACGTGAACGGTCGTACCAAGATGTATAAAAACATCGTGGACGGCAACCATCAGATGGAGCCGGGCATGCCAGAATCCTTCAACGTATTGTTGAAAGAGATTCGTTCGCTGGGTATCAACATCGAACTGGAAGACGAGTAATTCTCGCTCAAACAGGTCACTT
+
GGGGGGGGGGGGGGGGGGGGGGGGGGGGGGGGGFGGGGGGGGGGGGGGGGGGGGGGGGGGGGGGGGGGGGGGGGGGGGGGGGGGGGGGGGGGGGGGGGGGGGGGGGGGGGGGGGGGGGGGGGGGGGGGGGGGGGGGGGGGGGGGGGGGGGGGGGGGGGGGGGGGGGGGGGGGGGGGGGGGGGGGGGGGGGGGGGGGGGGGGGGGGGGGGGGGGFFGGGGGGGGGGGGGGGGGEEFFGGGGGGFGEFFFF>FFFFFFFFFFFFFFFFDFFFF>FBFFF?FFF>A)
@M03461:520:000000000-LPCRK:1:1101:16778:5965 1:N:0:TTGCAACG+CAGAACTG
CGGATCCCCGATCCGTGGACTTGTCAGCGACTGAGGAAACAGACGTCGGTAAAGCTGAGGTTAATTTTAGACCAACCCTCAGCTACGTAACATGCAGGAAATGCTCACCGTTAAGTCTGATGACGTGAACGGTCGTACCAAGATGTATAAAAACATCGTGGACGGCAACCATCAGATGGAGCCGGGCATGCCAGAATCCTTCAACGTATTGTTGAAAGAGATTCGTTCGCTGGGTATCAACATCGAACTGGAAGACGAGTAATTCTCGCTCAAACAGGTCA
+
GGGGGGGGGGGGGGGGGGGGGGGGGGGGGGGGGGGGGGGGGGGGGGGGGGGGGGGGGGGGFGGGGGGGGGGGGGGGGGGGGGGGGGGGGGGGGGGGGGGGGGGGGGGGGGFGGGGGGGGGGGGGGGGGGGGGGGGGGGGGGGGGG<FGGGGGGGGEGGGGGGGGGGGGGGGGGGGGGGFCGGGGGGGGGGGGGGF?EGGGGGGGGGGGGGCGGGGGDGGG4CGFGGFGGDGGGFFGGGFFGGFGFFFFF<95?@>8:557(9<BF?2<6(3>DFF0(484?
@M03461:520:000000000-LPCRK:1:1101:17967:5970 1:N:0:TTGCAACG+CAGAACTG
CGGATCCCCGATCCGTGGACTTGTCAGCGACTGAGGAAACAGACGCAACAGATGCTGAGGGCCACGACGGTGTCTCCTCAGCCGGCCCTTGTGCAGGAAATGCTCACCGTTAAGTCTGATGACGTGAACGGTCGTACCAAGATGTATAAAAACATCGTGGACGGCAACCATCAGATGGAGCCGGGCATGCCAGAATCCTTCAACGTATTGTTGAAAGAGATTCGTTCGCTGGGTATCAACATCGAACTGGAAGACGAGTAATTCTCGCTCAAACAGGTCACTGC
+
GGGGGGGGGGGGGGGGGGGGGGGGGGGGGGGGGGGGGGGGGGGGGGGGGGGGGGGGGGGGGGGGGGGGGGGGGGGGGGGGGGGGGGGGGGGGGGGGGGGGGGGGGGGGGGGGGGGGGGGGGGGGGGGGGGGGGGGGGGGGGGGGGGGGGGGGGGGGGGGGGGGGGGGGGGGGGGGGGGGGGGGGGGGGGGGGGGGGGGGGGGGGGGGGGGGGGGGGGGGGGGGGG5FGGGGGGFFGGGGGGGFGFFFFFFFFFFFFFFFFFFFFFFFFFFFFFFF?FA?FFFA<
@M03461:520:000000000-LPCRK:1:1101:23191:5982 1:N:0:TTGCAACG+CAGAACTG
CGGATCCCCGATCCGTGGACTTGTCAGCGACTGAGGAAACAGACTCACAATCCGCTGAGGTTACGAAAGCTTGATACCTCAGCGGGTTTAACTGCAGGAAATGCTCACCGTTAAGTCTGATGACGTGAACGGTCGTACCAAGATGTATAAAAACATCGTGGACGGCAACCATCAGATGGAGCCGGGCATGCCAGAATCCTTCAACGTATTGTTGAAAGAGATTCGTTCGCTGGGTATCAACATCGAACTGGAAGACGAGTAATTCTCGCTCAAACAGGTCA
+
GGGGGGGGGGGGGGGGGGGGGGGGGGGGGGGGGGGGGGGGGGGGGFGGGGGGGGGEGGGGGGGGGGGGGGGGGGGGGGGGGGGGGGGEEGGGGGGGGGGGGFGGGGGGGGAFGGGGGGGGGCFGGGGGGGGGGGGGGGGGGGGGG=FGGGDGGGGGGGGGGGGGGGGGGGGGGGGGGFFGFFCBEEEGFGFGGGGGGGGGGGGGGG5:FGGGGGDGGGGGGGG>CFGGGG:EG@@GCGGFGGFG>FFFFFFFFFFFFF)08FD>AF<<?F?BF3<BBBA?F
@M03461:520:000000000-LPCRK:1:1101:3758:5997 1:N:0:TTGCAACG+CAGAACTG
CGGATCCCCGATCCGTGGACTTGTCAGCGACTGAGGAAACAGACGATCTGTCTGCTGAGGTGCAACCGTAAAAGAGCCTCAGCGGTTCTGTGTGCAGGAAATGCTCACCGTTAAGTCTGATGACGTGAACGGTCGTACCAAGATGTATAAAAACATCGTGGACGGCAACCATCAGATGGAGCCGGGCATGCCAGAATCCTTCAACGTATTGTTGAAAGAGATTCGTTCGCTGGGTATCAACATCGAACTGGAAGACGAGTAATTCTCGCTCAAACAGGTCA
+
GGGGGGGGGGGGGGGGGGGGGGGGGGGGGGGGGGGGGGGGGGGGGGGGGGGGGGGGGGGGGFGGGGGGGGGGGGGGGGGGGGGGGGGGGGGGGGGGGGGGGGGGGGGGGGGGGGGGGGGGGGGGGGGGGGGGGGGGGGGGGGGGGEF9FCGGGGGGGGGGGGGGGGGGGGGFGGGGGGGGGGGGGGGECFFGGGGGGG6CFGGDGGGGECCCGGGGGGGFGGGGGGGGGGGGGFFGDFFGGGFGFFFF@?F;@FFBFFFEFF>6>?BB?<B9<AD?<:AB?
@M03461:520:000000000-LPCRK:1:1101:25470:6005 1:N:0:TTGCAACG+CAGAACTG
CGGATCCCCGATCCGTGGACTTGTCAGCGACTGAGGAAACAGACATATCCGAAGCTGAGGCATACAGCGACATCACCCTCAGCACCAGTAACTGCAGGAAATGCTCACCGTTAAGTCTGATGACGTGAACGGTCGTACCAAGATGTATAAAAACATCGTGGACGGCAACCATCAGATGGAGCCGGGCATGCCAGAATCCTTCAACGTATTGTTGAAAGAGATTCGTTCGCTGGGTATCAACATCGAACTGGAAGACGAGTAATTCTCGCTCAAACAGGTCACTT
+
GGGGGGGGGGGGGGGGGGGGGGGGGGGGGGGGGGGGGGGGGGGGGGGGGGGGGGGGGGGGGGGGGGGGGFFGGGGGGGGGGGGGGGGGGGGGGGGGGGGGGGGGGGGGGGGFEGGGGGGGGGGGGGGGGGGGGGGGGGGGGGFGGGGGGGGGGGGGGGGGGGGGGGGGGGGGGGGGGGGGGGGGGGGGGGGGGGGFGGGGGGGGGGGGGGGGGGGDFGGGGGGGGGGGGGGGGFFGGGGGGGFGDFFFFFFFFFFFFFFFFFDBBFF<BFFFBFF?FBB>DFF)
@M03461:520:000000000-LPCRK:1:1101:22675:6020 1:N:0:TTGCAACG+CAGAACTG
CGGATCCCCGATCCGTGGACTTGTCAGCGACTGAGGAAACAGACCCTACCGTGGCTGAGGACAGGTTGGCCTATCCCCTCAGCCCCACTCCCTGCAGGAAATGCTCACCGTTAAGTCTGATGACGTGAACGGTCGTACCAAGATGTATAAAAACATCGTGGACGGCAACCATCAGATGGAGCCGGGCATGCCAGAATCCTTCAACGTATTGTTGAAAGAGATTCGTTCGCTGGGTATCAACATCGAACTGGAAGACGAGTAATTCTCGCTCAAACAGGTCA
+
GGGGGGGGGGGGGGGGGGGGGGGGGGGGGGGGGGGGGGGGGGGGGGGGGGGGGGGGGGGGGGGGGGGGGGGGGGGGGGGGGGGGGGGGFGGGGGGGGGGGGGGGGGGGGGGGGGGGGGGGGGGGGGGGGGGGGGGGGGGGGGGGGGGGGGGGGGGGGGGGGGGGGGGGGGGGGGGGGGGGGGGGGGGGGGGGGGGGGGGGGGGGGGCGGGGGGGGGGGGGGGGGGGGGGGGGGFFGDGGGGGFGFFFFFFFFFFFFFFFF?FFFFFFFFFFFFBFFFBFFF
@M03461:520:000000000-LPCRK:1:1101:17278:6020 1:N:0:TTGCAACG+CAGAACTG
CGGATCCCCGATCCGTGGACTTGTCAGCGACTGAGGAAACAGACTACTTATGAGCTGTGGAGTATAATGTGCCCCGCCTCAGCTTAAATTACTGCAGGAAATGCTCACCGTTAAGTCTGATGACGTGAACGGTCGTACCAAGATGTATAAAAACATCGTGGACGGCAACCATCAGATGGAGCCGGGCATGCCAGAATCCTTCAACGTATTGTTGAAAGAGATTCGTTCGCTGGGTATCAACATCGAACTGGAAGACGAGTAATTCTCGCTCAAACAGGTCACTT
+
GGGGGGGGGGGGGGGGGGGGGGGGGGGGGGGGGGGGGGGGGGGGGGGGGGGGGGGGGGGGGGGGGGGGGGGGGGGGGGGGGGGGGGGGGGGGGGGGGGGGGGGGGGGGGGGGGGGGGGGGGGGGGGGGGGGGGGGGGGGGGGGGGGGGGGGGGGGGGGGGGGGGGGGGGGGGGGGGGGGGGGGGGGGGGGGGGGGGGGGGGGGGGGGGGGGGGGGGCFGGFGGGGGGGGGGGGFFGGGGGGGFGFFFFFFFFFFF?BFFFFFFBFFFFFFFFFFFFFFFFF?B)
@M03461:520:000000000-LPCRK:1:1101:14802:6049 1:N:0:TTGCAACG+CAGAACTG
CGGATCCCCGATCCGTGGACTTGTCAGCGACTGAGGAAACAGACAGCAATTATGCTGAGGGAGAATGTTTATTCCTCCTCAGCTCGTAAGGTTGCAGGAAATGCTCACCGTTAAGTCTGATGACGTGAACGGTCGTACCAAGATGTATAAAAACATCGTGGACGGCAACCATCAGATGGAGCCGGGCATGCCAGAATCCTTCAACGTATTGTTGAAAGAGATTCGTTCGCTGGGTATCAACATCGAACTGGAAGACGAGTAATTCTCGCTCAAACAGGTCA
+
GGGGGGGGGGGGGGGGGGGGGGGGGGGGGGGGFGGGGGGGGGGGGGGGGGGGGGGGGGGGGGGGGGGGGGGGGGGGGGGGGGGGGGGGGGGGGGGGGGGGGGGGGGGGGGGGGGGGGGGGGGGGGGGGGGGGGGGGGGGGGGGGGGGGGGGGGGGGGGGGGGGGGGGGGGGGGGGGGGGGGGGGGGGGGGGGGGGGGGGGGGGGGGFGGGGGGGGGGFFGFGGGGGGGGGGGGFFGGGGGGGFGFFFFFFFFF@>?BF>>0BABFFFFFFFFFFDFFFA),
@M03461:520:000000000-LPCRK:1:1101:19564:6053 1:N:0:TTGCAACG+CAGAACTG
CGGATCCCCGATCCGTGGACTTGTCAGCGACTGAGGAAACAGACTATTCATGTGCTGAGGAACGGTCAACACGTTCCCTCAGCTAGGGATTTTGCAGGAAATGCTCACCGTTAAGTCTGATGACGTGAACGGTCGTACCAAGATGTATAAAAACATCGTGGACGGCAACCATCAGATGGAGCCGGGCATGCCAGAATCCTTCAACGTATTGTTGAAAGAGATTCGTTCGCTGGGTATCAACATCGAACTGGAAGACGAGTAATTCTCGCTCAAACAGGTCA
+
GGGGGGGGGGGGGGGGGGGGGGGGGGGGGGGGGGGGGGGGGGGGGGGGGGGGGGGGGGGGGGGGGGGGGGGGGGGGGGGGGGGGGGGGGGGGGGGGGGGGGGGGGGGGGGGGGGGGGGGGGGGGGGGGGGGGGGGGGGGGGGGGGGGGGGGGGGGGGGGGGGGGGGGGGGGGGGGGGGGGGGGGGGGDGGGGGGFGGGGGGGGGGGGGGGGGGGGGGGGGGGGGGGGGGGGGGFFGGGGGGGFGFFFFFFFFF44:BFFFFFFA>FFFF::9<<<<?FFB:
@M03461:520:000000000-LPCRK:1:1101:17774:6058 1:N:0:TTGCAACG+TAGAACTG
CGGATCCCCGATCCGTGGACTTGTCAGCGACTGAGGAAACAGACACGCGAAGTGCTGAGGTAGTGCCTTGTAATGCCCTCAGCGTCAGGGCATGCAGGAAATGCTCACCGTTAAGTCTGATGACGTGAACGGTCGTACCAAGATGTATAAAAACATCGTGGACGGCAACCATCAGATGGAGCCGGGCATGCCAGAATCCTTCAACGTATTGTTGAAAGAGATTCGTTCGCTGGGTATCAACATCGAACTGGAAGACGAGTAATTCTCGCTCAAACAGGTCA
+
GGGGGGGGGGGGGGGGGGGGGGGGGGGGGGGGGGGGFGGGGGGGGGGGGGGGGGGGGGGGGGGGGGGGGGGGGGGGGGGGGGGGGGGGGGGGGGGGGGGGGGGGGGGGGGGGGGGGGGGGGGGGGGGGGGGGGGGGGGGGGGGGGGGGGGGGGGGGGGGGGGGGGGGGGGGGGFGGGGGGGFGGGGGGGGGGGGGGGGGGGGGGGGGGGGGGGGGGGGGGGGGGGGGGGGGGGFFCFFDDFGFGFFFFF<FFFFFFFFDEFFFFFFDFFB112>B<?<B??
@M03461:520:000000000-LPCRK:1:1101:16356:6058 1:N:0:TTGCAACG+CAGAACTG
CGGATCCCCGATCCGTGGACTTGTCAGCGACTGAGGAAACAGACTAAATAGCCGCTGAGGTAGTGGTACTTATGGGCCTCAGCGTGAGGGAATGCAGGAAATGCTCACCGTTAAGTCTGATGACGTGAACGGTCGTACCAAGATGTATAAAAACATCGTGGACGGCAACCATCAGATGGAGCCGGGCATGCCAGAATCCTTCAACGTATTGTTGAAAGAGATTCGTTCGCTGGGTATCAACATCGAACTGGAAGACGAGTAATTCTCGCTCAAACAGGTCA
+
GGGGGGGFGGGGGGGGGGGGGGGGGGGGGGGGDGGFGFFGGGFGGGGGGGGGGGGGGDGGGGGGGGGGGG9FGGEFGGGGGGGGFCFCEEGGGGFGGGGGGGGGGGGGGGGEDGFGGFGFFFFGGGGFGFFFFFFGGGGGGG@EGFGGGGGGGGGFFGGGECFF7CEGCFDGGFGFGFFFGFGCE>GEGGGGGGFEFGCFGGFF?CDFECCCC4FFFGGGGGGGGGGGGGDGGFFGCGGGGCFD:F?F>?F@6?@?B5)88FA>A?A?B<<BB2?:??707
@M03461:520:000000000-LPCRK:1:1101:5467:6060 1:N:0:TTGCAACG+CAGAACTG
CGGATCCCCGATCCGTGGACTTGTCAGCGACTGAGGAAACAGACTAATAGTACGCTGAGGTCTACGGAGAAAGGGCCCTCAGCTTGGCCTTCTGCAGGAAATGCTCACCGTTAAGTCTGATGACGTGAACGGTCGTACCAAGATGTATAAAAACATCGTGGACGGCAACCATCAGATGGAGCCGGGCATGCCAGAATCCTTCAACGTATTGTTGAAAGAGATTCGTTCGCTGGGTATCAACATCGAACTGGAAGACGAGTAATTCTCGCTCAAACAGGTCA
+
GGGGGGGGGGGGGGGGGGGGGGGGGGGGGGGGGGGGGGGGGGGGGGGGGGGGGGGGGGGGGGGGGGGGGGGGGGGGGGGGGGGGGGGGGGGGGGGGGGGGGGGGGGGGGGGGGGGGGGGGGGGGGGGGGGGGGGGGGGGGGGGGGGGGGGGGGGGGGGGGGGGGGGGGGGGGGGGGGGGGGGGGGGGGGGGGGGGGGGGGGGGGGGGGGGGGGGGGGGGGGGGGGGGGGGGGGFFGGGGGGGFGFFFFFFFFFFFBFFFE?FFFBFFFFBFFFFFFFFFFF
@M03461:520:000000000-LPCRK:1:1101:13804:6060 1:N:0:TTGCAACG+CAGAACTG
CGGATCCCCGATCCGTGGACTTGTCAGCGACTGAGGAAACAGACCGAGAGCGTGCTGAGGAGTATCAGAACTGAATCCTCAGCCTCTGGCAATGCAGGAAATGCTCACCGTTAAGTCTGATGACGTGAACGGTCGTACCAAGATGTATAAAAACATCGTGGACGGCAACCATCAGATGGAGCCGGGCATGCCAGAATCCTTCAACGTATTGTTGAAAGAGATTCGTTCGCTGGGTATCAACATCGAACTGGAAGACGAGTAATTCTCGCTCAAACAGGTCA
+
GGGGGGGGGGGGGGGGGGGGGGGGGGGGGGGGGGGGGGGGGGGGGGGGGGGGGGGGGGGGGGGGGGGGGGGGGGGGGGGGGGGGGGGGGGGGGGGGGGGGGGGGGGGGGGGGGGGGGGGGGGGGGGGGGGGGGGGGGGGGGGGFGGGGGGGGGGGGGGGGGGGGGGGGGG>DGGGGGGGGGGGGGGGGGFFGGFDGGGGGGGGGGGGGGGGGGGGGGGGGGGGGGGGGGGGGCEFGGGGGGGFGFFFFFFFFFFFF?DFF?FFFFFFFFFFFFFFFB?ADF
@M03461:520:000000000-LPCRK:1:1101:9751:6095 1:N:0:TTGCAACG+CAGAACTG
CGGATCCCCGATCCGTGGACTTGTCAGCGACTGAGGAAACAGACTTTCTGGTAGCTGAGGACTCATCCAACTACTCCTCAGCCTTTCACTCTGCAGGAAATGCTCACCGTTAAGTCTGATGACGTGAACGGTCGTACCAAGATGTATAAAAACATCGTGGACGGCAACCATCAGATGGAGCCGGGCATGCCAGAATCCTTCAACGTATTGTTGAAAGAGATTCGTTCGCTGGGTATCAACATCGAACTGGAAGACGAGTAATTCTCGCTCAAACAGGTCACTGC
+
GGGGGGGGGGGGEGGGGGGGGGGGGGGGGGGGGGGGGGGGGGGGGGGGGGGGGGGGGGGGGGGGGGGGGGGGGGGGGGGGGGGGGGGGGGGGGGGGGGGGGGGGGGGGGGGGGGGGGGGGFGGGGGGGGGGGGGGGGGGGGGGGGGGGGGGGGGGGGGGGGGGGGGGGGGGGGGGGGGGGGGGGGGGGGGGGGGFGGGGGGGGGGFGGGGGGGGGGGGFGGGGGGGGGGGGGEFFFFGGGGGFGFFFFF>F@FFFFFFFFFFAAFF?BFFF<<??FBA>:DFF?
@M03461:520:000000000-LPCRK:1:1101:20565:6116 1:N:0:TTGCAACG+CAGAACTG
CGGATCCCCGATCCGTGGACTTGTCAGCGACTGAGGAAACAGACCCCTCACGTGCTGAGGTTGCCTAAGTGTAAAGCCTCAGCCGTGGGTATTGCAGGAAATGCTCACCGTTAAGTCTGATGACGTGAACGGTCGTACCAAGATGTATAAAAACATCGTGGACGGCAACCATCAGATGGAGCCGGGCATGCCAGAATCCTTCAACGTATTGTTGAAAGAGATTCGTTCGCTGGGTATCAACATCGAACTGGAAGACGAGTAATTCTCGCTCAAACAGGTCA
+
GGGGGGGGGGGGGGGGGGGGGGGGGGGGGGGGGGGGGGGGGGGGGGGGGGGGGGGGGGGGGGGGGGGGGGGGGGGGGGGGGGGGGGGGGGGGGGGGGGGGGGGGGGGGGGGGGGGGGGGGGGGGGGGGGGGGGGGGGGGGGGGGGGGGGGGGGGGGGGGGGGGGGGGGGGGGGGGGGGGGGGGGGGGGGGGGGGGGGGGGGGGGGGGGGGGGGGGGGGGGGGGGGGGGGGGGGFFGGGGGGGFGFFFFFFFFFFFFFFFBBFFFABFFF?FFFF<6?BFFF
@M03461:520:000000000-LPCRK:1:1101:6791:6117 1:N:0:TTGCAACG+CAGAACTG
CGGATCCCCGATCCGTGGACTTGTCAGCGACTGAGGAAACAGACGATGAATAGGCTGAGGAGTAAGAGGGGGCATCCCTCAGCGGTAGTGCATGCAGGAAATGCTCACCGTTAAGTCTGATGACGTGAACGGTCGTACCAAGATGTATAAAAACATCGTGGACGGCAACCATCAGATGGAGCCGGGCATGCCAGAATCCTTCAACGTATTGTTGAAAGAGATTCGTTCGCTGGGTATCAACATCGAACTGGAAGACGAGTAATTCTCGCTCAAACAGGTCA
+
GGGGGGGGGGGGGGGGGGGGGGGGGGGGGGGGGGGGGGGGGGGGGGGGGGGGGGGFGFFGEGGGGGGGGGGGGGGGGGGGGGGGGGGGGGGGGGGGGGGGGGGGGGGGGGGGGGGGGGGGGGGGGGGGGGGGGGGGGGGGGGGGGGGGGGGGGGGFGGGGGGGGGGGGGGGFGGGGGGFGGGGGGGGGGGGGGGGGGGGGGGGGGGF*<C<?FGGGGFFFGGGGGGGGDGDGGFFGFGGGGGFGFFFFFDFFFFFBFFFFFFBFFFFFFFB>FFFFBBFFF
@M03461:520:000000000-LPCRK:1:1101:21113:6121 1:N:0:TTGCAACG+CAGAACTG
CGGATCCCCGATCCGTGGACTTGTCAGCGACTGAGGAAACAGACCTTACACTAGCTGAGGACTATGGTTCGGGAGACCTCAGCTTCGCGCAATGCAGGAAATGCTCACCGTTAAGTCTGATGACGTGAACGGTCGTACCAAGATGTATAAAAACATCGTGGACGGCAACCATCAGATGGAGCCGGGCATGCCAGAATCCTTCAACGTATTGTTGAAAGAGATTCGTTCGCTGGGTATCAACATCGAACTGGAAGACGAGTAATTCTCGCTCAAACAGGTCA
+
GGGGECFECGG@FGGGGGGGGGGGGGFFGGGE@FGEEGGGGDFGGGGGGGGGGGGGGFGDEDEFFFGGGGGFGGGGG<F<FGGFGGGGGGGGGFGFGGGGGGGGCFFGGGFG@FGGGGGGGGGEFFCCFGGGEGGGGGGFFCFAFFFGGFGGGGGFGGGGDEFGGGGEGCGFFGGDF9CB8CEGGGGGGGGFGEGGGGFFGGGGGG7=:CFF?C7@CFGFFCFFGGF<C<5EG>FEFGGDGGFGEFF4726?6?F0<B5>B?AADFF?0::B?>?0:BF0:
@M03461:520:000000000-LPCRK:1:1101:14330:6123 1:N:0:TTGCAACG+CAGAACTG
CGGATCCCCGATCCGTGGACTTGTCAGCGACTGAGGAAACAGACTACTCACCTGCTGAGGAACGATTGCGCTGTCACCTCAGCATTAACATTTGCAGGAAATGCTCACCGTTAAGTCTGATGACGTGAACGGTCGTACCAAGATGTATAAAAACATCGTGGACGGCAACCATCAGATGGAGCCGGGCATGCCAGAATCCTTCAACGTATTGTTGAAAGAGATTCGTTCGCTGGGTATCAACATCGAACTGGAAGACGAGTAATTCTCGCTCAAACAGGTCA
+
GGGGGGGGGGGGGGGGGGGGGGGGGGGGGGGGEGGGGGGGGGGGGGGGGGGGGGGGGGGGGGGGGGGGGGGGGGGGGGGGGGGGGGGGGGGGGGGGGGGGGGGGGGGGGGGGGGGGGGGGGGGGGGGGGGGGGGGGGGGGGGGGGGGGGGGGGGGGGGGGGGGGGGGGGGGGGGGGGGGGGGGGGGGGGGGGGGGFGGGGGGGGGGGGGGGGGGGGGGGGGGGGGGGGGGGGGFFGGGGGGGFGFFFFFFFFFFFFFFBE?FF<AFABBB?;?FFFF:>2:
@M03461:520:000000000-LPCRK:1:1101:12607:6127 1:N:0:TTGCAACG+CAGAACTG
CGGATCCCCGATCCGTGGACTTGTCAGCGACTGAGGAAACAGACCACAGAGACGCTGAGGAAGGAATTGACGACCTCCTCAGCAAGCAATACTGCAGGAAATGCTCACCGTTAAGTCTGATGACGTGAACGGTCGTACCAAGATGTATAAAAACATCGTGGACGGCAACCATCAGATGGAGCCGGGCATGCCAGAATCCTTCAACGTATTGTTGAAAGAGATTCGTTCGCTGGGTATCAACATCGAACTGGAAGACGAGTAATTCTCGCTCAAACAGTTCA
+
GGGGGGGCGGGGGGGGGGGGGGGGGGGGGGGGGGGGGGGGGGGGGGGGGGGGGGGGGGGGGGGGGGGGGGGGGGGGGGGGGGGGGGFGGGGGGGGGGGGGGGGGGGGGGGGGGGGGGGGGGGGGGGGGGGGGGGGGGGGGDGGGGGGGGGGGGGGGGGGGGEGGGGGDGGGGFGGGGGGGDCGGGGGGGGGGGGGGGGGGGGGGGGGCE?FEGGGGGGGGGGGGGGGGGGGGGBFGGGGGGGFGFFF4>?F4@FFFBF)<?FAFFFF6<3<9BFF:B)-64
@M03461:520:000000000-LPCRK:1:1101:22260:6136 1:N:0:TTGCAACG+CAGAACTG
CGGATCCCCGATCCGTGGACTTGTCAGCGACTGAGGAAACAGACAACTTCGGCGCTGAGGATCCTAAAATGTATGACCTCAGCAGAGGTCTGTGCAGGAAATGCTCACCGTTAAGTCTGATGACGTGAACGGTCGTACCAAGATGTATAAAAACATCGTGGACGGCAACCATCAGATGGAGCCGGGCATGCCAGAATCCTTCAACGTATTGTTGAAAGAGATTCGTTCGCTGGGTATCAACATCGAACTGGAAGACGAGTAATTCTCGCTCAAACAGGTCA
+
GGGGGGGGGGGGGGGGGGGGGGGGGGGGGGGGGGGGGGGGGGGGGGGGGGGGGGGGGGGGFGGGGFEFGGGGGGGGGGGGGGGGGGGGFGGGGGGGGGGGGGGGGGGGGGGGGGGGGFGGGGGGGGGGGGGGGGGGGGGGGGGGGGGGGGGGGGGGGGGGGGGGGGGGGGGGGGGGGGGGGGGGGGGGGGGGGGGGDGGGGGGGGGGGGGGGGGGGGGGGGGGGGFFGGGGGGFFGGGGGGGFGFFFFFFFFFFFF?FFEFFFAABABF?BFFFFFFFF7?
@M03461:520:000000000-LPCRK:1:1101:5997:6139 1:N:0:TTGCAACG+CAGAACTG
CGGATCCCCGATCCGTGGACTTGTCAGCGACTGAGGAAACAGACCACGGTGTTGCTGAGGTTTGTACACGGTGTTGCCTCAGCGCGCAATAGTGCAGGAAATGCTCACCGTTAAGTCTGATGACGTGAACGGTCGTACCAAGATGTATAAAAACATCGTGGACGGCAACCATCAGATGGAGCCGGGCATGCCAGAATCCTTCAACGTATTGTTGAAAGAGATTCGTTCGCTGGGTATCAACATCGAACTGGAAGACGAGTAATTCTCGCTCAAACAGGTCACTT
+
GGGGGGFEFGGDGEGGGGGGGGGGGFEGGGGGCFGCGGGGGFGGGGGBGFGGGGGFGGGGGGGGGGFFGGGGGGGGG9E=EFGGGGGGGFGGGFFFGGGGGFGGGCFGGGAFFGGGGGFAFGCFGGDDGGGGGGGEGGEGBEF>FFFGGGGDEBFGGGGGDCGGEGGGG7B<EGGFGGDF,BEGGGEGG>CFG?C8EGGFGGGGGGCFEFGGGGF7CFDGFCFFGGCGGGDGGDFCCF:FGGFG3?5<77?F?F>:?E5;??926@A:??:9FFFFFF<:??F)
@M03461:520:000000000-LPCRK:1:1101:11523:6139 1:N:0:TTGCAACG+CAGAACTG
CATCGCTGACGATTAACCGGATCCCCGATCCGTGGACTTGTCAGCGACTGAGGAAACAGACCACGTCTAAGCTGAGGATAACTTCGCGTGGGGCCTCAGCTGGTTCCCCTGCAGGAAATGCTCACCGTTAAGTCTGATGACGTGAACGGTCGTACCAAGATGTATAAAAACATCGTGGACGGCAACCATCAGATGGAGCCGGGCATGCCAGAATCCTTCAACGTATTGTTGAAAGAGATTCGTTCGCTGGGTATCAACATCGAACTGGAAGACGAGTAATTCTCGCTCAAACAGGTCA
+
CCCCCGFGGGGG-EFGGGGGGGGGGGGGGGGGGGGGGGGGGGGGGGGGGGGGGGGGGGGGGGGGGGGGGGGGGGGGGGGGGGGGGGGGGGGGGGGGGGGGGGGGGGGGGGGGGGGGGGGGGGGGGGGGGGGGGGGGGGGGGGGGGGGGGGGGGGGGGGGGGGGGGGGGGGGGGGGGGGGGGGGGGGGGGGGGGGGGGGGGGGGGGGGGGGGGGGGGGGGGGGGGGGGGGGGGGCF?FGGGGGGGGGGGGGFFGGGGGGGFGFFFFFFFFFFFFFD>@:FFFFFFFFFFFFFFFFFF:?
@M03461:520:000000000-LPCRK:1:1101:16383:6142 1:N:0:TTGCAACG+CAGAACTG
CATCGCTGACGAGTAATTCTCGCTCAAACAGGTCACTGCTGTCGGGTTAAAACCCGGCAGCGGATTGTGCTAACTCCGACGGGAGCAAATCCGTGAAAGATTTATTAAAGTTT
+
CCCCCGGGGGGGGGGGGGGGGGGGGGGGGGGGGGGGGGGGGGGGGGGGGGGGGGGGGGGGGGGGGGGGGGGGGGGGGGGGGGGGGGGGGGGGGGGGGGGGGGGGGCFGGGGGG
@M03461:520:000000000-LPCRK:1:1101:12899:6145 1:N:0:TTGTAACG+CAGAACTG
CGGATCCCCGATCCGTGGACTTGTCAGCGACTGAGGAAACAGACGTTGCATTTGCTGAGGCATCATAACAGCAAATCCTCAGCTGATCTCCCTGCAGGAAATGCTCACCGTTAAGTCTGATGACGTGAACGGTCGTACCAAGATGTATAAAAACATCGTGGACGGCAACCATCAGATGGAGCCGGGCATGCCAGAATCCTTCAACGTATTGTTGAAAGAGATTCGTTCGCTGGGTATCAACATCGAACTGGAAGACGAGTAATTCTCGCTCAAACAGGTCACTT
+
GGGGGGGGGGGGGGGGGGGGGGGGGGGGGGGGGGGGGGGGGGGGGGGGGGGGGGGGGGGGGGGGGGGGGGGGGGGGGGGGGGGGGGGGFFGGGGGGGGGGGGGGGGGGGGGGGGGGGGGGGGGGGGGGGGGGGGGGGGGGGGGGGGGGGGGGGGGGGGGGCFFGGGGGGGGGGGGGGGGGGGGEGGGGGGGGGGGGGGGGGGGGGGGFGGGGGGFGCCCGFFGGGGGGGGGGG:FGGGGGGGFGFFFFFFFFFFFFBFED?FFFBF>?F1?FFF?FFFFFFFF)
@M03461:520:000000000-LPCRK:1:1101:9515:6156 1:N:0:TTGCAACG+CAGAACTG
CGGATCCCCGATCCGTGGACTTGTCAGCGACTGAGGAAACAGACAGAGATAAGGCTGAGGAAGAAAAGTGTTTTATCCTCAGCTTATGGAGTTGCAGGAAATGCTCACCGTTAAGTCTGATGACGTGAACGGTCGTACCAAGATGTATAAAAACATCGTGGACGGCAACCATCAGATGGAGCCGGGCATGCCAGAATCCTTCAACGTATTGTTGAAAGAGATTCGTTCGCTGGGTATCAACATCGAACTGGAAGACGAGTAATTCTCGCTCAAACAGGTCA
+
GGGGGGGGGGGGGGGGGGGGGGGGGGGGGGGGGGGGGGGGGGGGGGGGGGGGGGGGGGGGGGGGGGGGGGGGGGGGGGGGGGGGGGGGGGGGGGGGGGGGGGGGGGGGGGGGGGGGGGGGGGGGGGGGGGGGGGGGGGGGGGGGGGGGGGGGGGGGGGGGGGGGGGGGGGGGGGGGGGGGGGGGGGGGGGGGGGGGGGGGGGGGGGGGGGGGGGGGGGGGGGGGGGGGGGGGGFFGGGGGGGFGFFFFFFFFFF:?BFFFFFFFFFFF:?FF7>D?0<A:?
@M03461:520:000000000-LPCRK:1:1101:21915:6166 1:N:0:TTGCAACG+CAGAACTG
CGGATCCCCGATCCGTGGACTTGTCAGCGACTGAGGAAACAGACATGCATCTCGCTGAGGCTGTAATTTCAACAACCCTCAGCAATATTGAATGCAGGAAATGCTCACCGTTAAGTCTGATGACGTGAACGGTCGTACCAAGATGTATAAAAACATCGTGGACGGCAACCATCAGATGGAGCCGGGCATGCCAGAATCCTTCAACGTATTGTTGAAAGAGATTCGTTCGCTGGGTATCAACATCGAACTGGAAGACGAGTAATTCTCGCTCAAACAGGTCACTT
+
GGGGGGGGGGGGGGGGGGGGGGGGGGGGGGGGGGGGGGGGGGGGGGGGGGGGGGGGGGGGGGGGGGGGGGGGGGGGGGGGGGGGGFFGGGFGGGGGGGGGGGGGGGGGGGGGGGGGGGGGGGGGGGGGGGGEGGGGGGGGGGGGGGGGGGGGGGGGGGGGGGGGGGGGGGGGGGGGGGGGCFEEGGDGGFGGGGGGGGGFFGFGGGFFGGGGGGGGGGGGGGGGGGGGGGGGGFFGGGGGGGFGFFFFFF@FFFFFFFFB:BBAFFFFFFFFFFFFF?7:>?F)
@M03461:520:000000000-LPCRK:1:1101:9479:6169 1:N:0:TTGCAACG+CAGAACTG
CGGATCCCCGATCCGTGGACTTGTCAGCGACTGAGGAAACAGACGCATGTTGCTAGGTTCTATTTGGGGGAATCCTCAGCGCACGAGTATGCAGGAAATGCTCACCGTTAAGTCTGATGACGTGAACGGTCGTACCAAGATGTATAAAAACATCGTGGACGGCAACCATCAGATGGAGCCGGGCATGCCAGAATCCTTCAACGTATTGTTGAAAGAGATTCGTTCGCTGGGTATCAACATCGAACTGGAAGACGAGTAATTCTCGCTCAAACAGGTCA
+
GGGGGGGGFGGGGGGGGGGGGGGGGGGGGGGGGGGGGGGGGGGGGGGGGGGGGGGGGGGGGGGGGGGGGGGGGGGGGGGGGGGGGGGGGGGGGGGGGGGGGGGGGGGGGGGGGGGGGGGGGGGGGGGGGGGGGGGGGGGGGGGGGGGGGGGGGGGGFGGGGGGGGGGGGGGGGGGGGGGGEGGGGGGGGGGGGGGGGGGGGGGGFGGGGGGGGGGGGGGGGGGGGGGGGGGGGFFGGGGGGDFGFF?FFBFFFFFBBFFFFFBD:D6?FBBF<(8A?F
@M03461:520:000000000-LPCRK:1:1101:10687:6175 1:N:0:TTGCAACG+CAGAACTG
CGGATCCCCGATCCGTGGACTTGTCAGCGACTGAGGAAACAGACACCCTTCCTGCTGAGGTACACATTTCGTAAGTCCTCAGCCAGATTCTGTGCAGGAAATGCTCACCGTTAAGTCTGATGACGTGAACGGTCGTACCAAGATGTATAAAAACATCGTGGACGGCAACCATCAGATGGAGCCGGGCATGCCAGAATCCTTCAACGTATTGTTGAAAGAGATTCGTTCGCTGGGTATCAACATCGAACTGGAAGACGAGTAATTCTCGCTCAAACAGGTCA
+
GGGGGGGGGGGGGGGGGGGGGGGGGGGGGGGGGGGGGGGGGGGGGGGGGGGGGGGGGGGGGGGGGGGGGGGGGGGGGGGGGGGGGGGGGGGGGGGGGGGGGGGGGGGGGGGGGGGGGGGGGGGGGGGGGGGGGGGGGGGGGGGGGGGGGGGGGGGGGGGGGGGGGGGGGGGGGGGGGGGGGGGGGGGGGGGGGGGGGGGGGGGGGGGGGGGGGGGGGGGGGGGGGGGGGGGGGFFGGGGGGGFGFFFFFFFFFFFFFFDEFFBFFFFFFFFFFFFFFFFFF
@M03461:520:000000000-LPCRK:1:1101:22435:6177 1:N:0:TTGCAACG+CAGAACTG
CGGATCCCCGATCCGTGGACTTGTCAGCGACTGAGGAAACAGACGCTACTTATGCTGAGGTGCTAACTTTCGCTATCCTCAGCGGTAGGGAATGCAGGAAATGCTCACCGTTAAGTCTGATGACGTGAACGGTCGTACCAAGATGTATAAAAACATCGTGGACGGCAACCATCAGATGGAGCCGGGCATGCCAGAATCCTTCAACGTATTGTTGAAAGAGATTCGTTCGCTGGGTATCAACATCGAACTGGAAGACGAGTAATTCTCGCTCAAACAGGTCA
+
GGGGGGGGGGGGGGGGGGGGGGGGGGGGGGGGGGGGGGGGGGGGGGGGGGGGGGGGGGGGGGGGGGGGGGGGGGGGGGGGGGGGGGGGGGGGGGGGGGGGGGGGGGGGGGGGGGGGGGGGGGGGGGGGGGGGGGGGGGGGGGGGGGGGGGGGGGGGGGGGGGGGGGGGGGGGGGGGGGGGGGGGGGGGGGGGGGGGGGGGGGGGGGGGGGGGGGGGGGGGGGGGGGGGGGGGEFFGGGGGGGFGFFFFFFFFFFFFFFFFFFBFFFBFFFFFFFFFFFFBB
@M03461:520:000000000-LPCRK:1:1101:14734:6190 1:N:0:TTGCAACG+CAGAACTG
CGGATCCCCGATCCGTGGACTTGTCAGCGACTGAGGAAACAGACAATGGAGTGGCTGAGGTCAGTCATTATAGTACCCTCAGCAACGGATTGTGCAGGAAATGCTCACCGTTAAGTCTGATGACGTGAACGGTCGTACCAAGATGTATAAAAACATCGTGGACGGCAACCATCAGATGGAGCCGGGCATGCCAGAATCCTTCAACGTATTGTTGAAAGAGATTCGTTCGCTGGGTATCAACATCGAACTGGAAGACGAGTAATTCTCGCTCAAACAGGTCA
+
GGGGGGGGGGGGGGGGGGGGGGGGGGGGGGGGGGGGGGGGGGGGGGGGGGGGGGGGGGGGGGGGGGGGGGGGGGGGGGGGGGGGGGGGGGGGGGGGGGGGGGGGGGGGGGGGGGGGGGGGGGGGGGGGGGGGGGGGGGGGGGGGGFGGGGGGGGGGGGGGGGGGGGGGGGGGGGGGGGGGGGGGGGGGGGGGGGGGFGGGGGGGGGGGGGGGGGGFEFGGGGGGGGGGGGGGGFFGGGGGGGFGFFFFFFFFFFFBFB:5:FFFFFBFBFFFFFFFFFBFF
@M03461:520:000000000-LPCRK:1:1101:9605:6196 1:N:0:TTGCAACG+CAGAACTG
CGGATCCCCGATCCGTGGACTTGTCAGCGACTGAGGAAACAGACGGCAGAGAAGCTGAGGTTACTCGAATTGTGGACCTCAGCGTCTTCGTCTGCAGGAAATGCTCACCGTTAAGTCTGATGACGTGAACGGTCGTACCAAGATGTATAAAAACATCGTGGACGGCAACCATCAGATGGAGCCGGGCATGCCAGAATCCTTCAACGTATTGTTGAAAGAGATTCGTTCGCTGGGTATCAACATCGAACTGGAAGACGAGTAATTCTCGCTCAAACAGGTCACTT
+
GGGGGGGGGGGGGGGGGGGGGGGGGGGGGGGGGGGGGGGGGGGGGGGGGGGGGGGGGGGGGGGGGGGGGGGGGGGGGGGGGGGGGGGGGGGGGGGGGGGGGGGGGGGGGGGGGGGGGGGGGGGGGGGGGGGGGGGGGGGGGGGGGGGGGGGGGGGGGGGGGGGGGGGGGGGGGGGGGGGGGGGGGGGGGGGGGGGGGGGGGGGGGGGGGGGGGGGGGGFGGGGGGGGGGGGGGFFGGGGGGGFGFFFFF??FFFFFFFFFFFFFFFFFFFFF?DFFFFF>B?F)
@M03461:520:000000000-LPCRK:1:1101:18028:6210 1:N:0:TTGCAACG+CAGAACTG
CGGATCCCCGATCCGTGGACTTGTCAGCGACTGAGGAAACGACAGTCCCATCGCTGAGGATGGCTCCACATGAAGCCTCAGCAGACATGAATGCAGGAAATGCTCACCGTTAAGTCTGATGACGTGAACGGTCGTACCAAGATGTATAAAAACATCGTGGACGGCAACCATCAGATGGAGCCGGGCATGCCAGAATCCTTCAACGTATTGTTGAAAGAGATTCGTTCGCTGGGTATCAACATCGAACTGGAAGACGAGTAATTCTCGCTCAAACAGGTCACTGC
+
GGGGGGGGGGGGGGGGGGFGGGGGGGGGGGGGGGGGGGGGGGGGGGGGGGGGGGGGGGGGGGGGGGGGGGGFGGGGGGGGGGGGGGGGGGGGGGGGGGGGGGGGGGGGGGGGGGGGGGGGGGGGGGGGGGGGGGGGGGGGGGGGGGGGGGGGGGGGGGGGGGGGGGGGGGGGGGGGGGGGGGGGGGGGGGGGGGDGFGGGGGGGGGFGFGGGGGGGGGGGGGGGGGGGGGGGGFFGGGGGGGFGFFFFFFFFFFF?BBFFFFFFFFFFFFFFFF?BFFFFFFF7
@M03461:520:000000000-LPCRK:1:1101:12925:6216 1:N:0:TTGCAACG+CAGAACTG
CGGATCCCCGATCCGTGGACTTGTCAGCGACTGAGGAAACAGACTAGTGATTAGCTGAGGCATATAGTAAAGGATACCTCAGCATGCACAACTGCAGGAAATGCTCACCGCTAAGTCTGATGACGTGAACGGTCGTACCAAGATGTATAAAAACATCGTGGACGGCAACCATCAGATGGAGCCGGGCATGCCAGAATCCTTCAACGTATTGTTGAAAGAGATTCGTTCGCTGGGTATCAACATCGAACTGGAAGACGAGTAATTCTCGCTCAAACAGGTCA
+
GGGGGGGGGGGGGGGGGGGGGGGGGGGGGGGGGGGGGGGGGGGGGGGGGGGGGGGGGGGGGGGGGGGGGGGGGGGGGGGGGGGGGGGGGGGGGGGGGGGGGGGGGGGGGGGGGGGGGGGGGGGGGGGGGGGGGGGGGGGGGGGGGGGGGGGGGGGGGGGGGGGGGGGGGGGGGGGGGGGGGGGGGGGGGGGGGGGGGGGGGGGGGGGGGGGGGGGGGGGGGGGGGGGGGGGGGFFGGGGGGGFGFFFFFFFFFFFFFFEFFFFFFFFFFFFFFFFFFFFFF
@M03461:520:000000000-LPCRK:1:1101:10948:6237 1:N:0:TTGCAACG+CAGAACTG
CGGATCCCCGATCCGTGGACTTGTCAGCGACTGAGGAAACAGACATTCAGCGAGCTGAGGGGGACAACAATGGAAACCTCAGCAAGGAAAGATGCAGGAAATGCTCACCGTTAAGTCTGATGACGTGAACGGTCGTACCAAGATGTATAAAAACATCGTGGACGGCAACCATCAGATGGAGCCGGGCATGCCAGAATCCTTCAACGTATTGTTGAAAGAGATTCGTTCGCTGGGTATCAACATCGAACTGGAAGACGAGTAATTCTCGCTCAAACAGGTCA
+
GGGGGGGGGGGGGGGGGGGGGGGGGGGGGGGGGGGGGGGGGGGGGGGGGGGGGGGGGGGGGGGGGGGGGGGGGGGGGGGGGGGGGGGGGGGGGGGGGGGGGGGGGGGGGGGGGGGGGGGGGGGGGGGGGGGGGGGGGGGGGGGGGGGGGGGGGGGGGGGGGGGGGGGGGGGGGGGGGGGGGGGGGGGGGGGGGGGGGGGGGGGGGGGGGGGGGGGGGGGGGGGGGGGGGGGGGFFGGGGGGGFGFFFFFFFFFFFFFFFFFFFAFFFFFFFFFFFFFFFBD
@M03461:520:000000000-LPCRK:1:1101:14091:6243 1:N:0:TTGCAACG+CAGAACTG
CGGATCCCCGATCCGTGGACTTGTCAGCGACTGAGGAAACAGACCAAACGGTCGCTGAGGCTATACTGTACGGCATCCTCAGCTCGTAACAATGCAGGAAATGCTCACCGTTAAGTCTGATGACGTGAACGGTCGTACCAAGATGTATAAAAACATCGTGGACGGCAACCATCAGATGGAGCCGGGCATGCCAGAATCCTTCAACGTATTGTTGAAAGAGATTCGTTCGCTGGGTATCAACATCGAACTGGAAGACGAGTAATTCTCGCTCAAACAGGTCA
+
GGGGGGGGGGGGGGGGGGGGGGGGGGGGGGGGCGGGGGGGGGGGGGGGGGGGGGGGGGGGGGGGGGGGGGGGGGGGGGGGGGGGGGGGGGGGGGGGGGGGGGGGGGGGGGGGGGGGGGGGGGGGGGGGGGGGGGGGGGGGGGGGGGGGGGGGGGGGGGGGGGGGGGGGGGGGGGGFGFGGGGGGGGGGGGGGGGGGGGGGGGFGGGGGGGFFFGGGGGGGGGGGGGGGDGGGGFFGGFGGGGFF>FFFFFFFF?>??EFBFFBFFFFBFFFFFDFB?FA03
@M03461:520:000000000-LPCRK:1:1101:26515:6247 1:N:0:TTGCAACG+CAGAACTG
CGGATCCCCGATCCGTGGACTTGTCAGCGACTGAGGAAACAGACGATGGTAATGCTGAGGCACAGGTGTACGAAGACCTCAGCAGGGACTCTTGCAGGAAATGCTCACCGTTAAGTCTGATGACGTGAACGGTCGTACCAAGATGTATAAAAACATCGTGGACGGCAACCATCAGATGGAGCCGGGCATGCCAGAATCCTTCAACGTATTGTTGAAAGAGATTCGTTCGCTGGGTATCAACATCGAACTGGAAGACGAGTAATTCTCGCTCAAACAGGTCA
+
GGGGGGGGGGGGGGGGGGGGGGGGGGGGGGGGGGGGGGGGGGGGGFGGGGGGGGGGGGGGGGGGGGGGGGGGGGGGGGGGGGGGGGGGGGGGGGGGGGGGGGGGGGGGGGGGGGGGGGGGGGGGGGGGGGGGGGGGGGGGGGGGGGGGGGGGGGGGGGGGGGGGGGGGGGGGGGGGGGGGGGGGGGGGGGGGGGGGGGGGGGGGGGGGGGGGGGGGFGCFFGGGGGGGGGGGGFFGGGGGGGFGFFFFFFFFFFFFFFFFFFAFAFFFFF<BFFF:<BD7?
@M03461:520:000000000-LPCRK:1:1101:12746:6261 1:N:0:TTGCAACG+CAGAACTG
CGGATCCCCGATCCGTGGACTTGTCAGCGACTGAGGAAACAGACGTTTCTAACGCTGAGGTCACGGGAGGATTTTTCCTCAGCAGTGATCAATGCAGGAAATGCTCACCGTTAAGTCTGATGACGTGAACGGTCGTACCAAGATGTATAAAAACATCGTGGACGGCAACCATCAGATGGAGCCGGGCATGCCAGAATCCTTCAACGTATTGTTGAAAGAGATTCGTTCGCTGGGTATCAACATCGAACTGGAAGACGAGTAATTCTCGCTCAAACAGGTCA
+
GGGGGGGGGGGGGGGGGGGGGGGGGGGGGGGGGGGGGGGGGGGGGGGGGGGGGGGGGGGGGGGGGGGGGGGGGGGGGGGGGGGGGGGGGGGGGGGGGGGGGGGGGGGGGGGGGGGGGGGGGGGGGGGGGGGGGGGGGGGGGGGGGGGGGGGGGGGGGGGGDGGGGGGGGFGGGGGGGGGGGGGGGGGGGGGGGGGGGGGGGGGGGGGGGGGGGGGGGGGGGGGGGGGGGGGGGFFGGGGGGGFGFFFFFFFFFFFBFFEEFFFB<FF?FFFFFB?<B?A:B
@M03461:520:000000000-LPCRK:1:1101:6926:6269 1:N:0:TTGCAACG+CAGAACTG
CGGATCCCCGATCCGTGGACTTGTCAGCGACTGAGGAAACAGACGTACAGTAAGCTGAGGCTGAACAATAATTTGACCTCAGCTTCTAAGGATGCAGGAAATGCTCACCGTTAAGTCTGATGACGTGAACGGTCGTACCAAGATGTATAAAAACATCGTGGACGGCAACCATCAGATGGAGCCGGGCATGCCAGAATCCTTCAACGTATTGTTGAAAGAGATTCGTTCGCTGGGTATCAACATCGAACTGGAAGACGAGTAATTCTCGCTCAAACAGGTCACTC
+
GGGGGDFGGGGGGGGGGGGGGGGGGGGGGGGGGGGGGGGGGGGGGGGGGGGGGGGGGGGGGGGCFGGGGGGGGGCGGGGGGGGGGGGGGGGGGGGGGGGGGGGGGGGGGGGGGGFGGGGGGGGGGGGGGGFGGGGGGGEGGGCGGGGGGGGFFFGGDGGGGCEGGGGGGGGGGGGGGGGFGGGGGGGGGGGGGGGGGGGGFDGDEEFFFGGGGGGGGGGGDGGGGG4C<)1=CB:C<FFGGF;FEFFFFD?F?F>?:>>><F<>D?A6048>>2)(8180:34)
@M03461:520:000000000-LPCRK:1:1101:17278:6278 1:N:0:TTGCAACA+CAGAACTG
CGGATCCCCGATCCGTGGACTTGTCAGCGACTGAGGAAACAGACCCGGGCATAGCTGAGGACGTGATTGATTACAGCCTCAGCTGAATTACATGCAGGAAATGCTCACCGTTAAGTCTGATGACGTGAACGGTCGTACCAAGATGTATAAAAACATCGTGGACGGCAACCATCAGATGGAGCCGGGCATGCCAGAATCCTTCAACGTATTGTTGAAAGAGATTCGTTCGCTGGGTATCAACATCGAACTGGAAGACGAGTAATTCTCGCTCAAACAGGTCA
+
GGGGGGGGGGGGGGGGGGGGGGGGGGGGGGGGGGGGGGGGGGGGGGGGGGGGGGGGGGGGGGGGGGGGGGGGGGGGGGGGGGGGGGGGGGGGGGGGGGGGGGGGGGGGGGGGGGGGGGGGGGGGGGGGGGGGGGGGGGGGGGGGGGGGGGGGGGGGGGGGGGGGGGGGGGGGGGGGGGGGGGGGGGGGGGGGGGGGGGGGGFGGGGGGGGGGGGGGGGGGGGGG*>FGGGGGGFFGGGGGGGFGFFFFF>FFFFFFFFFFFFFFFFFFFFFFDFFFFFF?F
@M03461:520:000000000-LPCRK:1:1101:12005:6279 1:N:0:TTGCAACG+CAGAACTG
CATCGCTGACGATTAACCGGATCCCCGATCCGTGGACTTGTCAGCGACTGAGGAAACAGACCAGCCGATCGCTGAGGCTTATGCTCGATGCTACCTCAGCGTCTCAAAGTGCAGGAAATGCTCACCGTTAAGTCTGATGACGTGAACGGTCGTACCAAGATGTATAAAAACATCGTGGACGGCAACCATCAGATGGAGCCGGGCATGCCAGAATCCTTCAACGTATTGTTGAAAGAGATTCGTTCGCTGGGTATCAACATCGAACTGGAAGACGAGTAATTCTCGCTCAAACAGGTCA
+
CCCCCGGGGGGG-EFGGGGGGGGGGGGGGGGGGGGGGGGGGGGGGGGGGGGGGGGGGGGGGGGGGGGGEGGGGGGGGGGGGGGGGGGGGGGGGGGGGGGGGGGGGGGGGGGGGGGGGGGGGGGGGGGGGGGGGGGGGGGGGGGGGGGGGGGGGGGGGGGGGGGGGGFGGGGGGGGGGGGGGGGGGGGGGGGGGGGGGGGGEEGGEGGGGGGGGGGGGGGGGGGGGFGGGGGGFGGGGGGGGGGGGGGGDEEFGGGGGGGFGFFFFFFFFFFFFFFDD?FFFBFF?FFFFBBDFB6<>F
@M03461:520:000000000-LPCRK:1:1101:16239:6334 1:N:0:TTGCAACG+CAGAACTG
CGGATCCCCGATCCGTGGACTTGTCAGCGACTGAGGAAACAGACTGTAGCTTCGCTGAGGGGCACTCGTGAAAAGCCCTCAGCAGTATTGACTGCAGGAAATGCTCACCGTTAAGTCTGATGACGTGAACGGTCGTACCAAGATGTATAAAAACATCGTGGACGGCAACCATCAGATGGAGCCGGGCATGCCAGAATCCTTCAACGTATTGTTGAAAGAGATTCGTTCGCTGGGTATCAACATCGAACTGGAAGACGAGTAATTCTCGCTCAAACAGGTCA
+
GGGGGGGGGGGGGGGGGGGGGGGGGGGGGGGGGGGGGGGGGGGGGGGGGGGGGGGGGGGGGGGGGGGGGGGGGGGGGGGGGGGGGGGGGGGGGGGGGGGGGGGGGGGGGGGGGGGGGGGGGGGGGGGGGGGGGGGGGGGGGGGGGGGGGGGGGGGGGGGGGGGGGGGGGGGGGGGGGGGGGGGGGGGGGGGGGGDFGGGGGGGGGGGGGGGGGGGGGGGGGGGGGGGGGGGGGFFGGGGGGGFGFFFFFFFFFFFFFFFE?FF>AFFBFFFBFFFFFFFFB
@M03461:520:000000000-LPCRK:1:1101:11675:6354 1:N:0:TTGCAACG+CAGAACTG
CATCGCTGACGATTAACCGGATCCCCGATCCGTGGACTTGTCAGCGACTGAGGAAACAGACAAATACCGAGCTGAGGATCACCATCGTCTTTACCTCAGCGCTTGTTTGTGCAGGAAATGCTCACCGTTAAGTCTGATGACGTGAACGGTCGTACCAAGATGTATAAAAACATCGTGGACGGCAACCATCAGATGGAGCCGGGCATGCCAGAATCCTTCAACGTATTGTTGAAAGAGATTCGTTCGCTGGGTATCAACATCGAACTGGAAGACGAGTAATTCTCGCTCAAACAGGTCA
+
CCCCCGGGGGGG-CFGGGGGGGGGGGGGGGGGGGGGGGGGGGGGGGGGGGGGGGGGGGGGGGGGGGGGGGGGGGGGGGGGGGGGGGGGGGGGGGGGGGGGGGGGGGGGGGGGGGGGGGGGGGGGGGGGGGGGGGGGGGGGGGFGGFGGGGGGGGGEGGGGGGFFGGGGGGGGGGGGFGGGGEGGGGGGGGGGGDGCGFGGGGGDGGGGGGGGGGGGGGGFFFECFFFGGGGGGCGGGGGGFGFGF3CCEGEFGGGGGGGFDDFFFF<F?FFFFFEFD<@AAFFAB?<2>BBFBF<BFF
@M03461:520:000000000-LPCRK:1:1101:9643:6357 1:N:0:TTGCAACG+CAGAACTG
CGGATCCCCGATCCGTGGACTTGTCAGCGACTGAGGAAACAGACTTCATGTTAGCTGAGGCAAGGGTGGGATGCACCCTCAGCTACTTTTTGTGCAGGAAATGCTCACCGTTAAGTCTGATGACGTGAACGGTCGTACCAAGATGTATAAAAACATCGTGGACGGCAACCATCAGATGGAGCCGGGCATGCCAGAATCCTTCAACGTATTGTTGAAAGAGATTCGTTCGCTGGGTATCAACATCGAACTGGAAGACGAGTAATTCTCGCTCAAACAGGTCA
+
GGGGGGGGGGGGGGGGGGGGGGGGGGGGGGGGGGGGGGGGGGGGGGGGGGGGGGGGGGGGGGGGGGGGGGGGGGGGGGGGGGGGGGGGGGGGGGGGGGGGGGGGGGGGGGGGGGGGGGGGGGGGGGGGGGGGGGGGGGGGGGGGGGGGGGGGGGGGGGGGGGGGGGGGGGGGGGGGGGGGGGGGGGGGGGGGGGGGGGGGGGGGGGGGGGGGGGGGGGGGGGGGGGGGGGGGGFFGGGGGGGFGFFFFFFFFFFFFFF@DFFFFFFFFFFFFFFFF?FFBF
@M03461:520:000000000-LPCRK:1:1101:20315:6363 1:N:0:TTGCAACG+CAGAACTG
CGGATCCCCGATCCGTGGACTTGTCAGCGACTGAGGAAACAGACCTGAGGGTTGCTGAGGCGAAATACGGGTTTACCCTCAGCTGTTATGTATGCAGGAAATGCTCACCGTTAAGTCTGATGACGTGAACGGTCGTACCAAGATGTATAAAAACATCGTGGACGGCAACCATCAGATGGAGCCGGGCATGCCAGAATCCTTCAACGTATTGTTGAAAGAGATTCGTTCGCTGGGTATCAACATCGAACTGGAAGACGAGTAATTCTCGCTCAAACAGGTCA
+
GGGGGGGGGGGGGGGGGGGGGGGGGGGGGGGGGGGGGGGGGGGGGGGGGGGGGGGGGGGGGDGGGGGGGEEFGGGGGGGGGGGGFFGFFGGGGGGGGGGGGGGGGGGGGGGGGGGGGGGGGGGGGGGGGGGGGGGGGGGGGFGGFFGGGGGGGGGGGGGFGGGGGGGGGGGGGGGGGFCFGGGGGGGGGGGGGGGGGGGGGGGFGGGGGGGGGFEEGFGGGCGGDFGGGGGDGBFG:GGGGGFGFFFFFFFFFFFBFFFFFFBAFFBFFFFFFFFFFFF:?
@M03461:520:000000000-LPCRK:1:1101:18637:6379 1:N:0:TTGCAACG+CAGAACTG
CGGATCCCCGATCCGTGGACTTGTCAGCGACTGAGGAAACAGACGTGATGACGGCTGAGGAATGCGTTAATGCGGTCCTCAGCGCTATTCGCTGCAGGAAATGCTCACCGTTAAGTCTGATGACGTGAACGGTCGTACCAAGATGTATAAAAACATCGTGGACGGCAACCATCAGATGGAGCCGGGCATGCCAGAATCCTTCAACGTATTGTTGAAAGAGATTCGTTCGCTGGGTATCAACATCGAACTGGAAGACGAGTAATTCTCGCTCAAACAGGTCA
+
GGGGGGGG8FGGGGGGGGGGGGGGGGGGGGGGGGGGGGGGGGGGGGGGGGGGGGGGGGGGFGGGGGCFGGGGGGGGGGGGGGGGGGGGGGGGGGGGGGGGGGGGGGGGGGGGGGGGGGGGGGGGGGGGGGGGGGGGGGGGGGGGGGGGGGGGGGGFCGGGGGGGGGGGGGGGGGGGGGGFFFGGGGDGCFGGFFGGFGGGGGGGFGGGGGGGGGGFCFFGGFGGGFGGDDGGGFFGFGGFGGFGFFFFF?FF@FFBF:5)4F>A<*64((,(<ADBBFBFF
@M03461:520:000000000-LPCRK:1:1101:9307:6423 1:N:0:TTGCAACG+CAGAACTG
CATCGCTGACGAGTAATTCTCGCTCAAACAGGTCACTGCTGTCGGGTTAAAACCCGGCAGCGGATTGTGCTAACTCCGACGGGAGCAAATCCGTGAAAGATTTATTAAAGTTT
+
CCCCCDFE@GGFGGGCFGGDECFEG@CCCFGFGGGGDFGFAFFCFGFDGGGGGGDFGGCF@FEECFFEDADFGFGAFBC+CFGFGGFGEGG<=4B?DFEFGGDGGBFFGGGGF
@M03461:520:000000000-LPCRK:1:1101:15224:6445 1:N:0:TTGCAACG+CAGAACTG
CGGATCCCCGATCCGTGGACTTGTCAGCGACTGAGGAAACAGACCCCCCGTCGGCTGAGGTCCAAGCCAGTATATACCTCAGCTCAAATTGGTGCAGGAAATGCTCACCGTTAAGTCTGATGACGTGAACGGTCGTACCAAGATGTATAAAAACATCGTGGACGGCAACCATCAGATGGAGCCGGGCATGCCAGAATCCTTCAACGTATTGTTGAAAGAGATTCGTTCGCTGGGTATCAACATCGAACTGGAAGACGAGTAATTCTCGCTCAAACAGGTCA
+
GGGGGGGGGGGGGGGGGGGGGGGGGGGGGGGGGGGGGGGGGGGGGGGGGGGGGGGGGGGGGGGGGGGGGGGGGGGGGGGGGGGGGGGGGGGGGGGGGGGGGGGGGGGGGGGGGGGGGGGGGGGGGGGGGGGGGGGGGGGGGGGGGGGGGGGGGGGGGGGGGGGGGGGGGGGGGGGGGGGGGGGGGGGGGGGGGGGGGGGGGGGGCGGGGGGGGGFGFGGGGGGGGGGGGGDEGEFGGGGGGGFGFFFFFF6FFFFFBFEFFFFABFFFFFBBB<?BF:>2?
@M03461:520:000000000-LPCRK:1:1101:7772:6449 1:N:0:TTGCAACG+CAGAACTG
CGGATCCCCGATCCGTGGACTTGTCAGCGACTGAGGAAACAGACCCCACATTGGCTGAGGCAGCAAAGGTAACGCTCCTCAGCCCCCTAGTATGCAGGAAATGCTCACCGTTAAGTCTGATGACGTGAACGGTCGTACCAAGATGTATAAAAACATCGTGGACGGCAACCATCAGATGGAGCCGGGCATGCCAGAATCCTTCAACGTATTGTTGAAAGAGATTCGTTCGCTGGGTATCAACATCGAACTGGAAGACGAGTAATTCTCGCTCAAACAGGTCA
+
GGGGGGGGGGGGGGGGGGGGGGGGGGGGGGGGGGGGGGGGGGGGGGGGGGGGGGGGGGGGGGGGGGGGGGGGGGGGGGGGGGGGGGGGGGGGGGGGGGGGGGGGGGGGGGGGGGGGGGGGGGGGGGGGGGGGGGGGGGGGGGGGGGGGGGGGGGGGGGGGGGGGGGGGGGGGGGGGGGGGGGGGGGGGGGGGGGGGGGGGGGGGGGGGGGGGGGGGGGGGGGGGGGGGGGGGGFFGGGGGGGFGFFFFFFFFFFFFFFFFFFFFFFFBFFFFFFFFFFFFF
@M03461:520:000000000-LPCRK:1:1101:4915:6457 1:N:0:TTGCAACG+CAGAACTG
CGGATCCCCGATCCGTGGACTTGTCAGCGACTGAGGAAACAGACAAGATAAGGGCTGAGGGATCATTTTAGATTATCCTCAGCGAAAATATATGCAGGAAATGCTCACCGTTAAGTCTGATGACGTGAACGGTCGTACCAAGATGTATAAAAACATCGTGGACGGCAACCATCAGATGGAGCCGGGCATGCCAGAATCCTTCAACGTATTGTTGAAAGAGATTCGTTCGCTGGGTATCAACATCGAACTGGAAGACGAGTAATTCTCGCTCAAACAGGTCA
+
GGGGGGGGGGGGGGGGGGGGGGGGGGGGGGGGGGGGGGGGGGGGGGGGGGGGGGGGGGGGGGGGGGGGGGGGGGGGGGGGGGGGGGGGGGGGGGGGGGGGGGGGGGGGGGGGGGGGGGGGGGGGGGGGGGGGGGGGGGGGGGGGGGGGGGGGGGGGGGGGGGGGGGGGGGGGGGGGGGGGGGGGGGGGGGGGGGGGGGGGGGGGGGGGGGGGGGGGGGGGGGGFGFGGGGGGGFFGGGGGGGFGFFFFFFFFF?F??FFFFFFFFFFFB?BFFFFFFBD??
@M03461:520:000000000-LPCRK:1:1101:20411:6467 1:N:0:TTGCAACG+CAGAACTG
CGGATCCCCGATCCGTGGACTTGTCAGCGACTGAGGAAACAGACCTACTTCTCGCTGAGGGGCAGTTAGTGTTTACCCTCAGCGTATGTTTTTGCAGGAAATGCTCACCGTTAAGTCTGATGACGTGAACGGTCGTACCAAGATGTATAAAAACATCGTGGACGGCAACCATCAGATGGAGCCGGGCATGCCAGAATCCTTCAACGTATTGTTGAAAGAGATTCGTTCGCTGGGTATCAACATCGAACTGGAAGACGAGTAATTCTCGCTCAAACAGGTCA
+
GGGGGGGGGGGGGGGGGGGGGGGGGGGGGGGGGGGGGGGGGGGGGGGGGGGGGGGGGGGGGGGGGGGGGGGGGGGGGGGGGGGGGGGGGGGGGGGGGGGGGGGGGGGGGGGGGGGGGGGGGGGGGGGGGGGGGGGGGGGGGGGGGGGGGGGGGGGGGGGGGDFGGGGGGGGGGGGGGGGGGGGGGGGGGGGGGGGGGGGGGGGGGGGGGGGGFGFFGGGGGGGGGGGGGGGGGFFGGGGGGGFGFFFFF?FFFFFFFFFFFFFFFFFFFFFFFFFFFFBFF
@M03461:520:000000000-LPCRK:1:1101:27403:6475 1:N:0:TTGCAACG+CAGAACTG
CGGATCCCCGATCCGTGGACTTGTCAGCGACTGAGGAAACAGACAGCTCGTTGGCTGAGGTGTCGATTTGTCATTCCCTCAGCTCATGAGCGTGCAGGAAATACTCACCGTTAAGTCTGATGACGTGAACGGTCGTACCAAGATGTATAAAAACATCGTGGACGGCAACCATCAGATGGAGCCGGGCATGCCAGAATCCTTCAACGTATTGTTGAAAGAGATTCGTTCGCTGGGTATCAACATCGAACTGGAAGACGAGTAATTCTCGCTCAAACAGGTCA
+
GGGGGGGGGGGGGGGGGGGGGGGGGGGGGGGGGGGGGGGGGGGGGFGGGGGGGGGGGGGGGGGGGGGGGGGGGGGGGGGGGGGGGGGGGGGGGGGGGGGGGG,EFGGGGGGGGGGGGGGGGAFGGGGGGGGGGGGGGGGGGGGGGFGGGGGGGGGGGDGFGGGGGGGGGGGGGGGGGFFGGGDCEGGGGFGGGFGGGGGGGGGGGGGGGGGGGGGGGGGGGGGGGGGGGGGCG35<<FGGGGFGFFFFFFFFFFFFFFEFFFB<>?A??B?><AB?FBB?:
@M03461:520:000000000-LPCRK:1:1101:9620:6493 1:N:0:TTGCAACG+CAGAACTG
CGGATCCCCGATCCGTGGACTTGTCAGCGACTGAGGAAACAGACCCTAAAAGCGCTGAGGACCAATAAGTGTAGTCCCTCAGCTACGATTTTTGCAGGAAATGCTCACCGTTAAGTCTGATGACGTGAACGGTCGTACCAAGATGTATAAAAACATCGTGGACGGCAACCATCAGATGGAGCCGGGCATGCCAGAATCCTTCAACGTATTGTTGAAAGAGATTCGTTCGCTGGGTATCAACATCGAACTGGAAGACGAGTAATTCTCGCTCAAACAGGTCA
+
GGGGGGGGGGGGGGGGGGGGGGGGGGGGGGGGGGGGFFGGGGGGGGGGGGGGGGGGGGGGGGGGGGGGGGGGGGGGGGGGGGGGGGGGFFGGGGGGGGGGGGGGGGGGGGGGGGGGGGGGGGGGGGGGGGGGGGGGGGGGGGFGGGGGDFFGGGGGGGGGGGGGGGGGFFGGGGGGGGGFGGGGGGGGGDGGGGGGGGGGGGGGGGGF9E7AFGGGFGCFFDFGGGGGGGGGDFFGGFGGGGFGFFFFFFF:;F>B<DFFFFF<27<:BBFFFFB<BB7:B
@M03461:520:000000000-LPCRK:1:1101:10784:6493 1:N:0:TTGCAACG+CAGAACTG
CGGATCCCCGAACCGTGGACTTGTCAGCGACTGAGGAAACAGACTACGCTAGAGCTGAGGAGTATTCACTGTAATCCCTCAGCGGATTAAACTGCAGGAAATGCTCACCATTAAGTCTGATGACGTGAACGGTCGTACCAAGATGTATAAAAACATCGTGGACGGCAACCATCAGATGGAGCCGGGCATGCCAGAATCCTTCAACGTATTGTTGAAAGAGATTCGTTCGCTGGGTATCAACATCGAACTGGAAGACGAGTAATTCTCGCTCAAACAGGTCA
+
GGGGGGGGFGG:FGGGGGGGGGGGGGGGGGGGGGGGGGGGGGGGGGGGGGGGGGGGGGGGGGGGGGGGGGGGGGGGGGGGGGGGGGGGGGGGGGGGGGGGGGGGGGGGGGGGGGGGGGGGGGGGGGGGGGGGGGGGGGGGGGGGGGGGGGGGGGGGGGGGGGGGGGGGGGGGGGGGGGGGGGGGGGGGGGGGGGGGGGGGGGGGGGGGGGGGGGGGGGGGGGGGGGGGGGGGGFFGGGGGGGFGFFFFFFFFFFFFFFEFBFFFFFFFF:?FFFFFFFF?F
@M03461:520:000000000-LPCRK:1:1101:24464:6518 1:N:0:TTGCAACG+CAGAACTG
CGGATCCCCGATCCGTGGACTTGTCAGCGACTGAGGAAACAGACTTGAACAACGCTGAGGCGCAAGTTATCGTCAGCCTCAGCACCAAGAAATGCAGGAAATGCTCACCGTTAAGTCTGATGACGTGAACGGTCGTACCAAGATGTATAAAAACATCGTGGACGGCAACCATCAGATGGAGCCGGGCATGCCAGAATCCTTCAACGTATTGTTGAAAGAGATTTGTTCGCTGGGTATCAACATCGAACTGGAAGACGAGTAATTCTCGCTCAAACAGGTCA
+
GGGGGGGGGGGGGGGGGGGGGGGGGGGGGGGGGGGGGGGGGGGGGGGGGGGGGGGGGGGGGGGGGGGGGGGGGGGGGGGGGGGGGGGGGGGGGGGGGGGGGGGGGGGGGGGGGGGGGGGGGGGGGGGGGGGGGGGGGGGGGGGGGGGGGGGGGGGGGGGGGGGGGGGGGGGGGGGGGGGGGGGGGGGGGGGGGGGGGGGGGGGGGGGGGGGGGGGGGGGGGGGGGGGGGGGGGFFGGGGGGGFGFFFFFFFFFFFFFFDFFFFFFFFFFBF>FFFFFFFF?
@M03461:520:000000000-LPCRK:1:1101:4736:6540 1:N:0:TTGCAACG+CAGAACTG
CGGATCCCCGATCCGTGGACTTGTCAGCGACTGAGGAAACAGACTTTAGTGCGGCTGAGGTAAACTGTTTGGGTATCCTCAGCATACGACTGTGCAGGAAATGCTCACCGTTAAGTCTGATGACGTGAACGGTCGTACCAAGATGTATAAAAACATCGTGGACGGCAACCATCAGATGGAGCCGGGCATGCCAGAATCCTTCAACGTATTGTTGAAAGAGATTCGTTCGCTGGGTATCAACATCGAACTGGAAGACGAGTAATTCTCGCTCAAACAGGTCA
+
GGGGGGGGGGGGGGGGGGGGGGGGGGGGGGGGGGGGGGGGGGGGGGGGGGGGGGGGGGGGGGGGGGGGGGGGGGGGGGGGGGGGGGGGGGGGGGGGGGGGGGGGGGGGGGGGGGGGGGGGGGGGGGGGGGGGGGGGGGGGGGGGGGGGGGGGGGGGGGGGGGGGGGGGGGGGGGGGGGGGGGGGGGGGGGGGGGGGGGGGGGGGGGGGGGGGGFGGGGGGGGGGGGGGGGGGGFFGGGGGGGFGFFFFFFFFFFFFFFFFBFDFFFFFFBFFFBDBFFFFB
@M03461:520:000000000-LPCRK:1:1101:4972:6542 1:N:0:TTGCAACG+CAGAACTG
CATCGCTGACGAGTAATTCTCGCTCAAACAGGTCACTGCTGTCGGGTTAAAACCCGGCAGCGGATTGTGCTAACTCCGACGGGAGCAAATCCGTGAAAGATTTATTAAAGTTT
+
CCCCCGGGGGGGFGGGGGGGGGGGGDGGGGGGGGGGGGGGGGGGGGGGGGGGGGGGGGGGGGGGGGGGGGGGGGGGGGGGGGGGGGGGGGGGGGGGGGGGGGGGGGGGGGGGG
@M03461:520:000000000-LPCRK:1:1101:16149:6551 1:N:0:TTGCAACG+CAGAACTG
CGGATCCCCGATCCGTGGACTTGTCAGCGACTGAGGAAACAGACCATCAGATTGCTGAGGCTGAACACATCCTACCCCTCAGCCTGATAGAATGCAGGAAATGCTCACCGTTAAGTCTGATGACGTGAACGGTCGTACCAAGATGTATAAAAACATCGTGGACGGCAACCATCAGATGGAGCCGGGCATGCCAGAATCCTTCAACGTATTGTTGAAAGAGATTCGTTCGCTGGGTATCAACATCGAACTGGAAGACGAGTAATTCTCGCTCAAACAGGTCA
+
GGGGGGGGGGGGGGGGGGGGGGGGGGGGGGGGGGGGGGGGGGGGGGGGGGGGGGGGGGGGGGGGGGGGGGGGGGGGGGGGGGGGGGGGGGGGGGGGGGGGGGGGGGGGGGGGGGGGGGGGGGGGGGGGGGGGGGGGGGGGGGGGGGGGGGGGGGGGGGGGGGGGGGGGGGGGGGGGGGGGGGGGGGGGGGGGGGGGGGGGGGGGGGGGGGGGGGGGGGGGGGGGGGGGGGGGGFFGGGGGGGFGFFFFFFFFFFFFFFEFFFFDFFFFFFFFFFFBFFFBF
@M03461:520:000000000-LPCRK:1:1101:27513:6552 1:N:0:TTGCAACG+CAGAACTG
CGGATCCCCGATCCGTGGACTTGTCAGCGACTGAGGAAACAGACTCGACTGTGGCTGAGGTTTTAATTTTGATAGGCCTCAGCACCGCATGGTGCAAGAAATGCTCACCGTTAAGTCTGATGACGTGAACGGTCGTACCAAGATGTATAAAAACATCGTGGACGGCAACCATCAGATGGAGCCGGGCATGCCAGAATCCTTCAACGTATTGTTGAAAGAGATTCGTTCGCTGGGTATCAACATCGAACTGGAAGACGAGTAATTCTCGCTCAAACAGGTCA
+
GECFFE<FGEFGFDFGGEGGGGGFFDEFG7FGGGGFFFE<FGG@6C<C@EGGFGCEFGGGG8,DGCFCFGCGGGGE84EFFE@FFEGDGEF8FA?=<BEEEGGF<,CBBF=F@FEEGGGGGEEFFGDFGDDEEFCFFGGDF@DF<FFFGGGGEGGFFGGF:CEF8CGGGDED,9>>D?FF8DGEG5CGCGFGGGGGGGGDFEFFF=9<@CGFEC7ECGF<<7CGG><5CDCCED5+0CCGG4.>)<?F:)<FF?@B:EFE(9A99@A08(212<?<064)5
@M03461:520:000000000-LPCRK:1:1101:13908:6561 1:N:0:TTGCAACG+CAGAACTG
CGGATCCCCGATCCGTGGACTTGTCAGCGACTGAGGGAACAGACGCCCATTTCGCTGAGGATTGATGTTGTTTATTCCTCAGCTATAAGACATGCAGGAAATGCTCACCGTTAAGTCTGATGACGTGAACGGTCGTACCAAGATGTATAAAAACATCGTGGACGGCAACCATCAGATGGAGCCGGGCATGCCAGAATCCTTCAACGTATTGTTGAAAGAGATTCGTTCGCTGGGTATCAACATCGAACTGGAAGACGAGTAATTCTCGCTCAAACAGGTCACTT
+
GGGGGGGGGGGGGGGGGGGGGGGGGGGGGGGGGGGGGGGGGGGGGGGGGGGGGGGGGGGGGGGGGGGGGGGGGGGGGGGGGGGGGGGGGGGGGGGGGGGGGGGGGGGGGGGGGGGGGGGGGGGGGGGGGGGGGGGGGGGGGGGGGGGGGGGGGGGGGGGGGGGGGGGGGGGGGGGGGGGGGGGGGGGGGGGGGGGGGGGGGGGGGGGGGGGGGGGGGGGGGGGGGGGGDGGGGFFGGGGGGGFGFFFFFFFFFFFFFFFFFFFAAFFFFFFFFFFFFFF?BFF)
@M03461:520:000000000-LPCRK:1:1101:23386:6576 1:N:0:TTGCAACG+CAGAACTG
CGGATCCCCGATCCGTGGACTTGTCAGCGACTGAGGAAACAGACAATATTCTTGCTGAGGGTTTCCGTGGGGGTTGCCTCAGCTGAATATCTTGCAGGAAATGCTCACCGTTAAGTCTGATGACGTGAACGGTCGTACCAAGATGTATAAAAACATCGTGGACGGCAACCATCAGATGGAGCCGGGCATGCCAGAATCCTTCAACGTATTGTTGAAAGAGATTCGTTCGCTGGGTATCAACATCGAACTGGAAGACGAGTAATTCTCGCTCAAACAGGTCA
+
GGGGGGGGGGGGGGGGGGGGGGGGGGDFGGGGGFGGGGGGGGGGGGGGGGGGGGGGGGGGEGGGGGGGGGGGGGGGGGGGGGGGGGGGGGGGGGGGGGGGGGGGGGGGGGGGGGGGGGGGGGGGGGGGGGGGGGGGGGGGGGGGGGGGGGGGGGGGGGGGGGGGGGGGGGGGGGGGGGGGGGGGGGGGGGCGGGGGGGGGGGFGGGFGGGGGGGGGCFFGGGGGGGGGGGGGGFFGGGGGGGFGFFFFFFFFFFFFFFFFFFFFFFF?B1:1>BF<FFD7)
@M03461:520:000000000-LPCRK:1:1101:11113:6585 1:N:0:TTGCAACG+CAGAACTG
CGGATCCCCGATCCGTGGACTTGTCAGCGACTGAGGAAACAGACATGGTAAAAGCTGAGGGCGGCCTCACGTTCCACCTCAGCGAGATTTGCTGCAGGAAATGCTCACCGTTAAGTCTGATGACGTGAACGGTCGTACCAAGATGTATAAAAACATCGTGGACGGCAACCATCAGATGGAGCCGGGCATGCCAGAATCCTTCAACGTATTGTTGAAAGAGATTCGTTCGCTGGGTATCAACATCGAACTGGAAGACGAGTAATTCTCGCTCAAACAGGTCA
+
GGGGGGGGGGGGGGGGGGGGGGGGGGGGGGGGGGGGGGGGGGGGGGGGGGGGGGGGGGGGGGGGGGGGGGGGGGGGGGGGGGGGGGGGGGGGGGGGGGGGGGGGGGGGGGGGGGGGGGGGGGGGGGGGGGGGGGGGGGGGGGGGGGGGGGGGGGGGGGGGGGGGGGGGGGGGGGGGGGGGGGGGGGGGGGGGGGGGGGGGGGGGGGGGGGGGGGGGGGGGGGGGGGGGGGGGGFFGGGGGGGFGEFFFFFFFFFFFFFFFFFFFAFFFFFFFFFFFFFA?B
@M03461:520:000000000-LPCRK:1:1101:13415:6602 1:N:0:TTGCAACG+CAGAACTG
CATCCCTGACGATTAACCGGATCCCCGATCCGTGGACTTGTCAGCGACTGAGGAAACAGACTGGCAAACGGCTGAGGAAAGGGCCAGGTTTGTCCTCAGCACTTAACCGTGCAGGAAATGCTCACCGTTAAGTCTGATGACGTGAACGGTCGTACCAAGATGTATAAAAACATCGTGGACGGCAACCATCAGATGGAGCCGGGCATGCCAGAATCCTTCAACGTATTGTTGAAAGAGATTCGTTCGCTGGGTATCAACATCGAACTGGAAGACGAGTAATTCTCGCTCAAACAGGTCA
+
CCCCCGGGGGGG-EFGGGGGGGGGGGGGGGGGGGGGGGGGGGGGGGGGGGGGGGGGGGGGGGGGGGGGGGGGGGGGGGGGGGGGGGGGGGGGGGGGGGGGGGGGGGGGGGGGGGGGGGGGGGGGGGGGGGGGGGGGGGGGGGGGGGGGGGGGGGGGGGGGGGGGGGGGGGGGGGGGGGGGGGGGGGGGGGGGGGGGGGGGGGGGGGGGGGGGGGGGGGGGGGGGGGGGGGGGGGGGGGGGGGGGGGGGGGFFGGGGGGGFGFFFFFFFFFFFFFFFFFFFFBFFFFFFFBBBFFFFFF
@M03461:520:000000000-LPCRK:1:1101:6415:6605 1:N:0:TTGCAACG+CAGAACTG
CGGATCCCCGATCCGTGGACTTGTCAGCGACTGAGGAAACAGACCCTGTAGCGGCTGAGGCGATTCACCGTCAATCCCTCAGCGAGCATCAGTGCAGGAAATGCTCACCGTTAAGTCTGATGACGTGAACGGTCGTACCAAGATGTATAAAAACATCGTGGACGGCAACCATCAGATGGAGCCGGGCATGCCAGAATCCTTCAACGTATTGTTGAAAGAGATTCGTTCGCTGGGTATCAACATCGAACTGGAAGACGAGTAATTCTCGCTCAAACAGGTCA
+
GGGGGGGGGGGGGGGGGGGGGGGGGGGGGGGGGGGGGGGGGGGGGGGGGGGGGGGGGGGGGGGGGGGGGGGGGGGGGGGGGGGGGGGGGGGGGGGGGGGGGGGGGGGGGGGGGGGGGGGGGFGGGGGGGGGGGGGGGGGGGGGGGGGGGGGGGGGFGGGGGGGGGGGGGGGGGGGGGGCGGGGGGGGGGGGGGGGGGGGGGGGGGGFFGGGGGGGGGGGGGGGGGGGGGGGGGFFGGGGGGGFGFFFFFFFFFFFFBFFF:FBFAFFBBFF;?FFFBFFFB
@M03461:520:000000000-LPCRK:1:1101:20490:6624 1:N:0:TTGCAACG+CAGAACTG
CGGATCCCCGATCCGTGGACTTGTCAGCGACTGAGGAAACAGACACCAGCCATGCTGAGGATAGCGAGAATAAAGGCCTCAGCAAACTGCCTTGCAGGAAATGCTCACCGTTAAGTCTGATGACGTGAACGGTCGTACCAAGATGTATAAAAACATCGTGGACGGCAACCATCAGATGGAGCCGGGCATGCCAGAATCCTTCAACGTATTGTTGAAAGAGATTCGTTCGCTGGGTATCAACATCGAACTGGAAGACGAGTAATTCTCGCTCAAACAGGTCA
+
GGGGGGGGGGGGGGGGGGGGGGGGGGGGGGGGGGGGGGGGGGGGGGGGGGGGGGGGGGGGGGGGGGGGGGGGGGGGGGGGGGGGGGGGGGGGGGGGGGGGGGGGGGGGGGGGGGGGGGGGGGGGGGGGGGGGGGGGGGGGGGGGGGGGGGGGGGGGGGGGGGGGGGGGGGGGGGGGGGGGGGGGGGGGGGFGGGGGGGGGGGGGGGFGGGGGGGGGGGGGGGGGGGGGGGGGGFFGGGGGGGFGFFFFFFFFFFFFFFFFFFFFFFFFFFFFFFFFFFF>?
@M03461:520:000000000-LPCRK:1:1101:7931:6626 1:N:0:TTGCAACG+CAGAACTG
CGGATCCCCGATCCGTGGACTTGTCAGCGACTGAGGAAACAGACACCAGTTGAGCTGAGGCAAGTAAGTAATTCACCCTCAGCTTCAATGGTTGCAGGAAATGCTCACCGTTAAGTCTGATGACGTGAACGGTCGTACCAAGATGTATAAAAACATCGTGGACGGCAACCATCAGATGGAGCCGGGCATGCCAGAATCCTTCAACGTATTGTTGAAAGAGATTCGTTCGCTGGGTATCAACATCGAACTGGAAGACGAGTAATTCTCGCTCAAACAGGTCA
+
GGGGGGGGGGGGGGGGGGGGGGGGGGGGGGGGGGGGGGGGGGGGGGGGGGGGGGGGGGGGGGGGGGGGGGGGGGGGGGGGGGGGGGGGGGGGGGGGGGGGGGGGGGGGGGGGGGGGGGGGGGGGGGGGGGGGGGGGGGGGGGGGGGGGGGGGGGGGGGGGEGGGGGGGGGGGGGGGGGGGGGGGGGGGGGGGGGGGGGGGGGGGGGGGGGGGGGGGGGGGGGGGGGGGGGGGGFFGGGGGGGFGFFFFFFFFFFFFFFFFFFFFFFFFFFFFFFFFFFB?D
@M03461:520:000000000-LPCRK:1:1101:21797:6630 1:N:0:TTGCAACG+CAGAACTG
CGGATCCCCGATCCGTGGACTTGTCAGCGACTGAGGAAACAGACGGAACTGGTGCTGAGGTCCGTCATAACCAACCCCTCAGCTTATCCACATGCAGGAAATGCTCACCGTTAAGTCTGATGACGTGAACGGTCGTACCAAGATGTATAAAAACATCGTGGACGGCAACCATCAGATGGAGCCGGGCATGCCAGAATCCTTCAACGTATTGTTGAAAGAGATTCGTTCGCTGGGTATCAACATCGAACTGGAAGACGAGTAATTCTCGCTCAAACAGGTCA
+
GGGGGGGGGGGCGGFFGGGGGGGGGGGGFGGGGFGG8CFGGGFGGECFGGGGGFGGGGFGGGGGGGEGGGGGFGGGGGFGGEGGFGGFGGGGGGGGGGGGGGGGGGGGGGBCGGGGGGFFGGGGGGGGGGGGGGGGGGGGGGGGGFFGGGGGGGGGGGGGGGGGGGGGGGGFGGGGGGGFFGGGGGGGGGGGGFGGGGGGFGFEGGGFGGGGG49CFFGGGGGGGDFFDDCGEDFGGGGGGFFF5?FFFFFFFF:<:BDE<FB:AF>6?FFFFFFBF?<??
@M03461:520:000000000-LPCRK:1:1101:23175:6633 1:N:0:TTGCAACG+CAGAACTG
CGGATCCCCGATCCGTGGACTTGTCAGCGACTGAGGAAACAGACGGTTGTATTGCTGAGGCTTATCTTGTACAGATCCTCAGCACTAGATTTTGCAGGAAATGCTCACCGTTAAGTCTGATGACGTGAACGGTCGTACCAAGATGTATAAAAACATCGTGGACGGCAACCATCAGATGGAGCCGGGCATGCCAGAATCCTTCAACGTATTGTTGAAAGAGATTCGTTCGCTGGGTATCAACATCGAACTGGAAGACGAGTAATTCTCGCTCAAACAGGTCA
+
GGGGGGGGGGGGGGGGGGGGGGGGGGGGGGGGGGGGGGGGGGGGGGGGGGGGGGGGGGGGGGGGGGGGGGGGGGGGGGGGGGGGGGGGGGGGGGGGGGGGGGGGGGGGGGGGGGGGGGGGGGGGGGGGGGGGGGGGGGGGGGGGGGGGGGGGGGGGGGGGGGGGGGGGGGGGGGGGGGGGGGGGGGGGGGGGGGGGGGGGGGGGGGGGGGGGGGGGGGGGGGGGGFGGGGGGGFFGGGGGGGFGFFFFFFFFFFFFFFFFFFFFFFFBFFFFFFFFF?A:?
@M03461:520:000000000-LPCRK:1:1101:15793:6647 1:N:0:TTGCAACG+CAGAACTG
CGGATCCCCGATCCGTGGACTTGTCAGCGACTGAGGAAACAGACGTGATGCCCGCTGAGGTGTTTCAAACTGCAATCCTCAGCCCGGCAATGTGCAGGAAATGCTCACCGTTAAGTCTGATGACGTGAACGGTCGTACCAAGATGTATAAAAACATCGTGGACGGCAACCATCAGATGGAGCCGGGCATGCCAGAATCCTTCAACGTATTGTTGAAAGAGATTCGTTCGCTGGGTATCAACATCGAACTGGAAGACGAGTAATTCTCGCTCAAACAGGTCA
+
GGGGGGGGGGGGGGGGGGGGGGGGGGGGGGGGDGGGGGGGGGGGGGGGGGGGGGGGGGGGGGGGGGGGGGGGGGGGGGGGGGGGGGGGGGGGGGGGGGGGGGGGGGGGGGGGGGGGGGGGGGGGGGGGGGGGGGGGGGGGGGGGGGGGGGGGGGGGGGGGGGGGGGGGGGGGGGGGGGGGGGGGGGGGGGGGGGFGGGGGGGFGGGGGGGGGGGCFFGGGGGGGGGGGGGGGGBFGGGGGGGFGFFFFFF:FFFFF<FBD?FF<AFFFFFFFBFFF0:B::
@M03461:520:000000000-LPCRK:1:1101:22377:6647 1:N:0:TTGCAACG+CAGAACTG
CGGATCCCCGATCCGTGGACTTGTCAGCGACTGAGGAAACAGACACATGCAATGCTGAGGTGGCGAGCTAGGGGTTTCCTCAGCTTCAACGCTTGCAGGAAATGCTCACCGTTAAGTCTGATGACGTGAACGGTCGTACCAAGATGTATAAAAACATCGTGGACGGCAACCATCAGATGGAGCCGGGCATGCCAGAATCCTTCAACGTATTGTTGAAAGAGATTCGTTCGCTGGGTATCAACATCGAACTGGAAGACGAGTAATTCTCGCTCAAACAGGTCACT
+
GGGGGGGGGGGGGGGGGGGGGGGGGGGGGGGGGGFGEGGGGGGGGGGGGGGGGGGGGGGGGCFGGGGGGGGFGGGGGGGGGGGGGGGGGGGGGGGGGGGGGGGGGGGGGGGGGGGGGGGGGGGGGGGGGGGGCGGGGGGGGGGFGGGGGGGGGGGGGGGGGGGGGGGGGGGGGGGGGGGGGGGGGGGGGGGGGGGGGGGGGGGGGGGGGGGGGGGGGGGGDFGFGGGGC<CCEFFGGGFF7CFG?EFFFFFFFFFFBBBB:F>A<6<BFFF?BFF?FB?A???-
@M03461:520:000000000-LPCRK:1:1101:13262:6651 1:N:0:TTGCAACG+CAGAACTG
CGGATCCCCGATCCGTGGACTTGTCAGCGACTGAGGAAACAGACATCGGGATTGCTGAGGTGCGTCGACAGTCTATCCCAGCACATACGTCTGCAGGAAATGCTCACCGTTAAGTCTGATGACGTGAACGGTCGTACCAAGATGTATAAAAACATCGTGGACGGCAACCATCAGATGGAGCCGGGCATGCCAGAATCCTTCAACGTATTGTTGAAAGAGATTCGTTCGCTGGGTATCAACATCGAACTGGAAGACGAGTAATTCTCGCTCAAACAGGTCACTGC
+
GGGGGGGGGGGGGGGGGGGGGGGGGGGGGGGGGGGGGGGGGGGGGGGGGGEGGGGGGGGGGGGGGGGGGGGGGGGGGGGGGGGGGGGGGGGGGGGGGGGFGGGGGGGGGGGGGGGGGGGGGGGGGGGGGGGGGGGGGGGGGGGGCGGEFGGGGGGGGGGGGGGGGGGGGGGGGGGGGGGGGGGGGGGGGGGGGFGGGGGGGGGGGGGGGGFG=DGGGCFFGGGGGGGD:CGGEFFGGGGGGGF*;@FFFFFFFFFBFB:FFFAFFFFB1<>BFFFFBA?B2><4
@M03461:520:000000000-LPCRK:1:1101:12449:6652 1:N:0:TTGCAACG+CAGAACTG
CGGATCCCCGATCCGTGGACTTGTCAGCGACTGAGGAAACAGACATTTTCTAAGCTGAGGATTGTCAGGATCTTGGCCTCAGCAGGACTAAGTGCAGGAAATGCTCACCGTTAAGTCTGATGACGTGAACGGTCGTACCAAGATGTATAAAAACATCGTGGACGGCAACCATCAGATGGAGCCGGGCATGCCAGAATCCTTCAACGTATTGTTGAAAGAGATTCGTTCGCTGGGTATCAACATCGAACTGGAAGACGAGTAATTCTCGCTCAAACAGGTCACTT
+
GGGGGGGGGGGGGGGGGGGGGGGGGGGGGGGGGGGGGGGGGGGGGGGGGGGGGGGGGGGGGGGGGGGGGGGGGGGGGGGGGGGGGGGGGGGGGGGGGGGGGGGGGGGGGGGGGGGGGGGGGGGGGGGGGGGGGGGGGGGGGGGGGGGGGGGGGGGGGGGGGGGGGGGGGGGGGGGGGGGGGGGGGGGGGGGGGGGFGGGGGGGGGGGGGGGGGGGGFDFGGFGGGGGGGGGGGFFGGGGGGGF<D4@FFFFFFF@BFFDD:?BFFFFFFF:>DBF?:<B?D?B-
@M03461:520:000000000-LPCRK:1:1101:21401:6669 1:N:0:TTGCAACG+CAGAACTG
CGGATCCCCGATCCGTGGACTTGTCAGCGACTGAGGAAACAGACCTAATAGTTGCTGAGGAGTTTCTTTTGAGGTTCCTCAGCGGGGTCCGGTGCAGGAAATGCTCACCGTTAAGTCTGATGACGTGAACGGTCGTACCAAGATGTATAAAAACATCGTGGACGGCAACCATCAGATGGAGCCGGGCATGCCAGAATCCTTCAACGTATTGTTGAAAGAGATTCGTTCGCTGGGTATCAACATCGAACTGGAAGACGAGTAATTCTCGCTCAAACAGGTCA
+
GGGGGGGGGGGGGGGGGGGGGGGGGGGGGGGGGGGGGGGGGGGGGGGGGGGGGGGGGGGGGGGGGGGGGGGGGGGGGGGGGGGGGGGGGGGGGGGGGGGGGGGGGGGGGGGGGGGGGGGGGGGGGGGGGGGGGGGGGGGGGGGGGGGGGGGGGGGGGGGGGGGGGGGGGGGGGGGGGGGGGGGGGGGGGGGGGGGGGGGGGGGGGGGFGFFGGF?CFCFGGGGGGGGGGGGGGFFGGGGGGGFGFFFF><FFFFFFBFFEFFF>9FABF??F2>71:BF)3
@M03461:520:000000000-LPCRK:1:1101:23856:6690 1:N:0:TTGCAACG+CAGAACTG
CGGATCCCCGATCCGTGGACTTGTCAGCGACTGAGGAAACAGACGTACAGTGAGCTGAGGATCATCGTTATAATACCCTCAGCATCGTCTGCTGCAGGAAATGCTCACCGTTAAGTCTGATGACGTGAACGGTCGTACCAAGATGTATAAAAACATCGTGGACGGCAACCATCAGATGGAGCCGGGCATGCCAGAATCCTTCAACGTATTGTTGAAAGAGATTCGTTCGCTGGGTATCAACATCGAACTGGAAGACGAGTAATTCTCGCTCAAACAGGTCA
+
GGGGGGGGGGGGGGGGGGGGGGGGGGGGGGGGGGGGGGGGGGGGGGGGGGGGGGGGGGGGGFGGGGGGGGGGGGGGGGGGGGGGGGGGGGGGGGGGGGGGGGGGGGGGGGGGGGGGGGGGGGGGGGGGGGGGGGGGGGGGGGGGGGGGGGGGGGGGGGGGGGGGGGGGGGGGGGGGGGGGGGGGGGGGGGGGGGGGGGGGGGGGGGGGGGGGGGGGGGGGGGGGGGGGGGGGCBFEGGGGGFFGFFFFFFF?FFFFFFFFFF>:AFFFF?:6<A??F?AFF
@M03461:520:000000000-LPCRK:1:1101:22509:6707 1:N:0:TTGCAACG+CAGAACTG
CGGATCCCCGATCCGTGGACTTGTCAGCGACTGAGGAAACAGACGGGATTTGTGCTGAGGGATGCTGATATGCCACCCTCAGCTACTATTACTGCAGGAAATGCTCACCGTTAAGTCTGATGACGTGAACGGTCGTACCAAGATGTATAAAAACATCGTGGACGGCAACCATCAGATGGAGCCGGGCATGCCAGAATCCTTCAACGTATTGTTGAAAGAGATTCGTTCGCTGGGTATCAACATCGAACTGGAAGACGAGTAATTCTCGCTCAAACAGGTCA
+
GGGGGGGGGGGGGGGGGGGGGGGGGGGGGGGGGGGGFGGGGGFGGGGGGGGGGGGGGGGGGFGGGGGGGGGGGGGGGGGGGGGGGGGGFGGGGGGGGGGGGGGGGGGGGGFGGGGGGGGGGGGGGGGGGGGGGGGGGGGGGGGGGGGGGGGGGGGGGGGGGGGGGGGGGGGGGGGGGGGGGGGGGGGGGGGGGFGGFFGGGGGGGGGGGGGGGGGGGGFGGGGGGGGGGGGGGFFGGGGGGGFGFFFFFFFFFFFFFFFFFFFABFFFFFFFFFFFFFFFF
@M03461:520:000000000-LPCRK:1:1101:13231:6726 1:N:0:TTGCAACG+CAGAACTG
CATCGCTGACGATTAACCGGATCCCCGATCCGTGGACTTGTCAGCGACTGAGGAAACAGACGAAAATACGGCTGAGGTCGATTTAGCATGCACCCTCAGCTTAGTTAGTTGCAGGAAATGCTCACCGTTAAGTCTGATGACGTGAACGGTCGTACCAAGATGTATAAAAACATCGTGGACGGCAACCATCAGATGGAGCCGGGCATGCCAGAATCCTTCAACGTATTGTTGAAAGAGATTCGTTCGCTGGGTATCAACATCGAACTGGAAGACGAGTAATTCTCGCTCAAACAGGTCA
+
CCCCCGGGGGGG-FGGGGGGGGGGGGGGGGGGGGGGGGGGGGGGGGGGGGGGGGGGGGGGGGGGGGGGGGGGGGGGGGGGGGGGGGGGGGGGGGGGGGGGGGGGGGGGGGGGGGGGGGGGGGGGGGGGGGGGGGGGGGGGGGGGGGGGGGGGGGGGGGGGGGGGGGGGGGGGGGGGGGGGGGGGGGGGGGGGGGGGGGGGGGGGGGGGGGGGGGGGGGGGGGGGGGGGGGGGGGGGGGGGGGGGGGGGGGFFGGGGGCGFGFFFFFFFFFFFFFEEFFFFFFFBFF?BFFFFFF?A?B
@M03461:520:000000000-LPCRK:1:1101:22010:6746 1:N:0:TTGCAACG+CAGAACTG
CGGATCCCCGATCCGTGGACTTGTCAGCGACTGAGGAAACAGACACTATATAAGCTGAGGTGTAGCTGTGCATTAACCTCAGCACTTATATGTGCAGGAAATGCTCACCGTTAAGTCTGATGACGTGAACGGTCGTACCAAGATGTATAAAAACATCGTGGACGGCAACCATCAGATGGAGCCGGGCATGCCAGAATCCTTCAACGTATTGTTGAAAGAGATTCGTTCGCTGGGTATCAACATCGAACTGGAAGACGAGTAATTCTCGCTCAAACAGGTCA
+
GGGGGGGGGGGGGGGGGGGGGGGGGGGGGGGGGGGGGGGGGGGGGGGGGGGGGGGGGGGGGGGGGGGGGGGGGGGGGGGGGGGGGGGGGGGGGFGGGGGGGGGGGGGGGGGGGGGGGGGGGGGGGGGGGGGGGGGGGGGGGGGGGGGGGGGGGGGGGGGGGGGGGGGGGGGGGGGGGGGGGGGGGGGGGGGGGGGGGGGGGGGGGGGGGGGGGGGGGGGGGGGGGGGGGGGGGFFFGGGGGGFGFFFFFFFFFFFFFFFFFFFFFFFFBFFFFFFFFFFDB
@M03461:520:000000000-LPCRK:1:1101:10158:6766 1:N:0:TTGCAACG+CAGAACTG
CGGATCCCCGATCCGTGGACTTGTCAGCGACTGAGGAAACAGACCCCCTGCGAGCTGAGGTAGCAAGATTCCTCATCCTCAGCTGCAGACTGTGCAGGAAATGCTCACCGTTAAGTCTGATGACGTGAACGGTCGTACCAAGATGTATAAAAACATCGTGGACGGCAACCATCAGATGGAGCCGGGCATGCCAGAATCCTTCAACGTATTGTTGAAAGAGATTCGTTCGCTGGGTATCAACATCGAACTGGAAGACGAGTAATTCTCGCTCAAACAGGTCA
+
GGGGGGGGGGGGGGGGGGGGGGGGGGGGGGGGGGGGGGGGGGGGGGGGGGGGGGGGGGGGGGGGGGGGGGGGGGGGGGGGGGGGGGGGGGGGGGGGGGGGGGGGGGGGGGGGGGGGGGGGGGGGGGGGGGGGGGGGGGGGGGGGGGGGGGGGGGGGGGGGGGGGGGGGGGGGGGGGGGGGGGGGGGGGGGGGGGGGGGGGGGGGGGGGGGGGGGGGGGGGGGGGGGGGGGGGGFFGGGGGGGFGFFFFFFFFFFFFFFFFFFA6AFA?B?FF?BFFFFFF?
@M03461:520:000000000-LPCRK:1:1101:12386:6777 1:N:0:TTGCAACG+CAGAACTG
CATCGCTGACGATTAACCGGATCCCCGATCCGTGGACTTGTCAGCGACTGAGGAAACAGACGTCCAACTGGCTGAGGGTATGTAGAGAGGGTACCTCAGCTTACTAACTTGCAGGAAATGCTCACCGTTAAGTCTGATGACGTGAACGGTCGTACCAAGATGTATAAAAACATCGTGGACGGCAACCATCAGATGGAGCCGGGCATGCCAGAATCCTTCAACGTATTGTTGAAAGAGATTCGTTCGCTGGGTATCAACATCGAACTGGAAGACGAGTAATTCTCGCTCAAACAGGTCA
+
CCCCCGFGGGGG-FFGGGGGGGGGGGGGGGGGGGGGGGGGGGGGGGGGGGGGGGGGGGGGGGGGGGGGGGGGGGGGGGGGGGGGGGGGGGGGGGGGGGGGGGGGGGGGGGGGGGGGGGGGGGGGGGGGGGGGGGGGGGGGGGGGGGGGGGGGGGGGGGGGGGGGGGGGGGGGGGGGGGGGGGGGGGGGGGGGGGGFGGGGGGGGGGGGGGGGGGGGGGGGGGGGGGGGGGGGGDGGGGGGGGGGGGGGGGEFGGGGGGGFGF?FFFFFFFFF<:B:DBFFFFFAB?FFFFFFFFFF?F
@M03461:520:000000000-LPCRK:1:1101:13064:6778 1:N:0:TTGCAACG+CAGAACTG
CATCGCTGACGATTAACCGGATCCCCGATCCGTGGACTTGTCAGCGACTGAGGAAACAGACCTACCATGTGCTGAGGGAATAGGACTATAAGACCTCAGCGGGTGTATGTGCAGGAAATGCTCACCGTTAAGTCTGATGACGTGAACGGTCGTACCAAGATGTATAAAAACATCGTGGACGGCAACCATCAGATGGAGCCGGGCATGCCAGAATCCTTCAACGTATTGTTGAAAGAGATTCGTTCGCTGGGTATCAACATCGAACTGGAAGACGAGTAATTCTCGCTCAAACAGGTCA
+
CCCCCGGGGGGG-EFGGGGGGGGGGGGGGGGGGGGGGGGGGGGGGGGGGGGGGGGGGGGGGGGGGGGGGGGGGGGGGGGGGGGGGGGGGGGGGGGGGGGGGGGGGGGGGGGGGGGGGGGGGGGGGGGGGGGGGGGGGGGGGGGGGGGGGGGGGGGGGGGGGGGGGGGGGGGGGGGGGGGGGGGGGGGGGGGGGGGGGGGGGGGGGGGGGGGGGGGGGGGGGGGGGGGGGGGGG?CCGGGGGGGGGGGGGGFFGGGGGGGFGFFFFFFFFFFF??FFFFFFFFFFFFFFFFFFFFFBFF
@M03461:520:000000000-LPCRK:1:1101:22917:6794 1:N:0:TTGCAACG+CAGAACTG
CGGATCCCCGATCCGTGGACTTGTCAGCGACTGAGGAAACAGACCTCCGCATAGCTGAGGGTCTCTTTTTCTAATCCCTCAGCATCCCTTATTGCAGGAAATGCTCACCGTTAAGTCTGATGACGTGAACGGTCGTACCAAGATGTATAAAAACATCGTGGACGGCAACCATCAGATGGAGCCGGGCATGCCAGAATCCTTCAACGTATTGTTGAAAGAGATTCGTTCGCTGGGTATCAACATCGAACTGGAAGACGAGTAATTCTCGCTCAAACAGGTCA
+
GGGGGGGGGGGGGGGGGGGGGGGGGGGGGGGGGGGGGGGGGGGGGGGGGGGGGGGGGGGGGGGGGGGGGGGGGGGGGGGGGGGGGGGGGGGGGGGGGGGGGGGGGGGGGGGGGGGGGGGGGGGGGGGGGGGGGGGGGGGGGGGGGGGGGGGGGGGGGGGGGGGGGGGGGGGGGGGGGGGGGGGGGGGGGGGGGGGGFGGGGGGGGGCGGGGGGGGGGGGGGGGGDGGGGGGGGFFFGGGGGGFGFFFFFFFFF551:ED5<FBBFFFFFF:9BFF0<?D>B
@M03461:520:000000000-LPCRK:1:1101:18981:6800 1:N:0:TTGCAACG+CAGAACTG
CGGATCCCCGATCCGTGGACTTGTCAGCGACTGAGGAAACAGACGTGTTACATGCTGAGGGAGACATCACTCATGACCTCAGCAAGTACGTGTGCAGGAAATGCTCACCGTTAAGTCTGATGACGTGAACGGTCGTACCAAGATGTATAAAAACATCGTGGACGGCAACCATCAGATGGAGCCGGGCATGCCAGAATCCTTCAACGTATTGTTGAAAGAGATTCGTTCGCTGGGTATCAACATCGAACTGGAAGACGAGTAATTCTCGCTCAAACAGGTCACTT
+
GGGGGGGGGGGGGGGGGGGGGGGGGGGGGGGGGGGGGGGGGGGGGGGGGGGGGGGGGGGGGGGFGGGGGGGGGGGGGGGGGGGGGGGGGGGGGGGGGGGGGGGGGGGGGGGGGGGGGGGGGGGGGGGGGGGEGGGGGGGGGGGGGGGGGGGGGGGGGGGGGGGGGGGGGGGGGGGGGGGGGGGGGGGGGGGGGGGGGGGGGGGGGGGGGGGGGGGGDGGGGGGGGGGGGGGGGFFGGGGGGGFGFFFFF?FFFFFFFEEDBFFFFFFFFFFFFBFFFFB?FFF)
@M03461:520:000000000-LPCRK:1:1101:6135:6802 1:N:0:TTGCAACG+CAGAACTG
CGGATCCCCGATCCGTGGACTTGTCAGCGACTGAGGAAACAGACTGACAACTGGCTGAGGTGGATTGCAGTGCAAGCCTCAGCCATAGAGAGTGCAGGAAATGCTCACCGTTAAGTCTGATGACGTGAACGGTCGTACCAAGATGTATAAAAACATCGTGGACGGCAACCATCAGATGGAGCCGGGCATGCCAGAATCCTTCAACGTATTGTTGAAAGAGATTCGTTCGCTGGGTATCAACATCGAACTGGAAGACGAGTAATTCTCGCTCAAACAGGTCACTT
+
GGGGGGGGGGGGGGGGGGGGGGGGGGGGGGGGGGGGGGGGGGGGGGGGGGGGGGGGGGGGGGGGGGGGGGGGGGGGGGGGGGGGGGGGGGGGGGGGGGGGGGGGGGGGGGGGGGGGGGGGGGGGGGGGGGGGGGGGGGGGGGGGGGGGGGGGGGGGGGGGGGGGGGGGGGGGGGGGGGGGGGGGGGGGGGGGGGGGEGGGGGGGGGGGGFGGGGGGGGGGGGGGGGGGGGGGGFFGGGGGGGFGBFFFFFFFFFFFBFB5<FFFFFFF???FFFF:BFFFFFF)
@M03461:520:000000000-LPCRK:1:1101:17893:6803 1:N:0:TTGCAACG+CAGAACTG
CGGATCCCCGATCCGTGGACTTGTCAGCGACTGAGGAAACAGACAGGGCGACTGCTGAGGACAGTTTGAGCTTTGGCCTCAGCTTCTGGTGGTGCAGGAAATGCTCACCGTTAAGTCTGATGACGTGAACGGTCGTACCAAGATGTATAAAAACATCGTGGACGGCAACCATCAGATGGAGCCGGGCATGCCAGAATCCTTCAACGTATTGTTGAAAGAGATTCGTTCGCTGGGTATCAACATCGAACTGGAAGACGAGTAATTCTCGCTCAAACAGGTCACTT
+
GGGGGGGGGGGGGGGGGGGGGGGGGGGGGGGGGGGGGGGGGGGGGGGGGGGGGGGGGGGGGGGGGGGGGGGGGGGGGGGGGGGGGGGGGGGGGGGGGGGGGGGGGGGGGGGGGGGGGGGGGGGGGGGGGGGGGGGGGGGGGGGGGGGGGGGGGGGGGGGGGGGGGGGGGGGGGGGFEFGGGGGGGGGGGGGGGGGGGGGGGGGGGGFFGGGGGGGGGGGGFFFFGGGGGGGGGFFGGGGGGGFGFFFFFFFFFFFFFFFFBFFFFFFFFFFF<BB:??F?7?B)
@M03461:520:000000000-LPCRK:1:1101:8411:6813 1:N:0:TTGCAACG+CAGAACTG
CGGATCCCCGATCCGTGGACTTGTCAGCGACTGAGGAAACAGACTAACATTCGGCTGAGGACCGGAACAATAGACCCCTCAGCCTAACGTCGTGCAGGAAATGCTCACCGTTAAGTCTGATGACGTGAACGGTCGTACCAAGATGTATAAAAACATCGTGGACGGCAACCATCAGATGGAGCCGGGCATGCCAGAATCCTTCAACGTATTGTTGAAAGAGATTCGTTCGCTGGGTATCAACATCGAACTGGAAGACGAGTAATTCTCGCTCAAACAGGTCA
+
GGGGGGGGGGGGGGGGGGGGGGGGGGGGGGGGGCGGGGGGGGGGGGGGGGGGGGGGGGGGGGGGGGGGGGGGGGGGGGGGGGGGGGGGGGGGGGGGGGGGGGGGGGGGGGGGGGGGGGGGGGGGGGGGGGGGGGGGGGGGGGGGGGGGGGGCGGGGGGGGGGGGGGGGGGGGGGGGGGGFGGGGGGGGGGGGGGGGGGGGGGGGGGGGGGGFGGFGGGGGGGGGGGGGGGGGGFF?CGGGGGFGFFFFFFFFFFFFFFFFFFFFFFFBFFFFFFFFFFDFF
@M03461:520:000000000-LPCRK:1:1101:11936:6821 1:N:0:TTGCAACG+CAGAACTG
CATCGCTGACGATTAACCGGATCCCCGATCCGTGGACTTGTCAGCGACTGAGGAAACAGACATGTACTTCGCTGAGGGTATCTGCGGGTTACTCCTCAGCATTGCCTTGTGCAGGAAATGCTCACCGTTAAGTCTGATGACGTGAACGGTCGTACCAAGATGTATAAAAACATCGTGGACGGCAACCATCAGATGGAGCCGGGCATGCCAGAATCCTTCAACGTATTGTTGAAAGAGATTCGTTCGCTGGGTATCAACATCGAACTGGAAGACGAGTAATTCTCGCTCAAACAGGTCA
+
CCCCCGGGGGGG-FGGGGGGGGGGGGGGGGGGGGGGGGGGGGGGGGGGGGGGGGGGGGGGGGGGGGGGGGGGGGGGGGGGGGGGGGGGGGGGGGGGGGGGGGGGGGGGGGFGGGGGGGGGGGGGGGGGGGGGGGGGGGGGGGGGGGGGGGGGGGGGGGGGGGGGGGGGGGGGGGGGGEGGGGGGGGGGGGGGGGGGGGGGGGGGGGGGGGGGGGGGGGGGGGGGEGGGGGGGGGGGGGGGGGGGGGGGGGFFGGGGGGGFGFFFFFFFFFFFFFFFEFFFFFFFFFFFFFB?BB?>?F
@M03461:520:000000000-LPCRK:1:1101:4183:6833 1:N:0:TTACAACG+CAGAACTG
CGGATCCCCGATCCGTGGACTTGTCAGCGACTGAGGAAACAGACCTCAGTAACGCTGAGGACTTTAAAGCTGGACACCTCAGCTTACCGGTTTGCAGGAAATGCTCACCGTTAAGTCTGATGACGTGAACGGTCGTACCAAGATGTATAAAAACATCGTGGACGGCAACCATCAGATGGAGCCGGGCATGCCAGAATCCTTCAACGTATTGTTGAAAGAGATTCGTTCGCTGGGTATCAACATCGAACTGGAAGACGAGTAATTCTCGCTCAAACAGGTCACTT
+
GGGGGGGGGGGGGGGGGGGGGGGGGGGGGGGGGGGGGGGGGGGGGGGGGGGGGGGGGGGGFGGGGGGGGGGGGGGGGGGGGGGGGGGGGGGGGGGGGGGGGGGGGGGGGGGGGGGGGGGGGFGGGGGGGGGGGGGGGGGGGGGGGGGGGGGGGGGGGGGGGGGGGGGGGGGGGGGGGGGGGGGGGGGGGGGGGGGF@FGGGGGGGGGGGGGGGGGGGDGGGGGGGGGGGGGGGFFGGGGGGGFF3?:FFBFF@FFFFFFFBFF2AFFFF?BFFFFFFFFFFFF)
@M03461:520:000000000-LPCRK:1:1101:21012:6835 1:N:0:TTGCAACG+CAGAACTG
CGGATCCCCGATCCGTGGACTTGTCAGCGACTGAGGAAACAGACATGCTTACAGCTGAGGATGAGTGGAGATGAAGCCTCAGCGCTTGTTGATGCAGGAAATGCTCACCGTTAAGTCTGATGACGTGAACGGTCGTACCAAGATGTATAAAAACATCGTGGACGGCAACCATCAGATGGAGCCGGGCATGCCAGAATCCTTCAACGTATTGTTGAAAGAGATTCGTTCGCTGGGTATCAACATCGAACTGGAAGACGAGTAATTCTCGCTCAAACAGGTCA
+
GGGGGGGGGGGGGGGGGGGGGGGGGGGGGGGGGGGGGGGGGGGGGGGGGGGGGGGGGGGGFGFGFGGGGFGGGGGGGGGGGGGGGGGGGGGGGGGGGGGGGGGGGGGGGGGGGGGGGGGGGGGGGGGGGGGGGGGGGGGGGGGGGGGGGGGGGGGGGGGGGGGGGGGGGGGGGGGFGGGGGGGGGGGGGGGGGGGGGGGGGGGGGGGGGGGGGGGGGGGGGGGGGGGGGGGGGDFGFGGGGGFGFFFFFFFFFFFFFFFFFFFFFFFFF:?FFFFFFFF?B
@M03461:520:000000000-LPCRK:1:1101:15863:6850 1:N:0:TTGCAACG+CAGAACTG
CGGATCCCCGATCCGTGGACTTGTCAGCGACTGAGGAAACAGACCATGAGTTGGCTGAGGTGGATTTTTATGGTCACCTCAGCCGCCTTCGTTGCAGGAAATGCTCACCGTTAAGTCTGATGACGTGAACGGTCGTACCAAGATGTATAAAAACATCGTGGACGGCAACCATCAGATGGAGCCGGGCATGCCAGAATCCTTCAACGTATTGTTGAAAGAGATTCGTTCGCTGGGTATCAACATCGAACTGGAAGACGAGTAATTCTCGCTCAAACAGGTCACTT
+
GGGGGGGGGGGGGGGGGGGGGGGGGGGGGGGGEGGGGGGGGGGGGGGGGGGGFGGGGGGGGGGGGGGGGGGGGGGGGGGGGGGGGGGGGGGGGGGGGGGGGGEGGGGGGGGGGGGGGGGGGGGGGGGGGGGGGGGGGGGGGGGGGGGGGGGGGGGGGGGGGGGGGGGGGGGGGGGGGGGGGGGGGGGGGFGGGGGGGGGGGGGGGGGGGGGGGFGGGGGGGGGGGGGGGGGGGEFGGGGGGGFGFFFFFF?@F?FFFFFFFFFFAFFFFFFFFFFFFFF?>?A)
@M03461:520:000000000-LPCRK:1:1101:25673:6865 1:N:0:TTGCAACG+CAGAACTG
CGGATCCCCGATCCGTGGACTTGTCAGCGACTGAGGAAACAGACAGTTTTGCAGCTGAGGTTTGAGTTTATGGAGGCCTCAGCTTAATTAACGCAGGAAATGCTCACCGTTAAGTCTGATGACGTGAACGGTCGTACCAAGATGTATAAAAACATCGTGGACGGCAACCATCAGATGGAGCCGGGCATGCCAGAATCCTTCAACGTATTGTTGAAAGAGATTCGTTCGCTGGGTATCAACATCGAACTGGAAGACGAGTAATTCTCGCTCAAACAGGTCACTGC
+
GGGGGGGGGGGGGGGGGGGGGGGGGGGGGGGGGFGGFGGGGGGGGGGGGGGGGGGGGGGGGGGGFGGGGGGGGGGGGGGGGGGGGGGGGGGGGGGGGGGGGGGGGGGGGGGGGGGGGGGGGGGGGGGGGGGGGGGGGGGGGGGGGGGGGGGGGGGGGGGGGGGGGGGGGGGGGGGGGGGGGGGGGGGGGGGGFFGGGGGGGGGGGGFFGGGGGGGGGGGGGGGGGGGGGGGGGFFGGGGG=FFGFFF@FFFFFFFFFFEFAB>BBFFFB?6BFBBF<<:8:AB<
@M03461:520:000000000-LPCRK:1:1101:9632:6866 1:N:0:TTGCAACG+CAGAACTG
CGGATCCCCGATCCGTGGACTTGTCAGCGACTGAGGAAACAGACAAGTATCGCGCTGAGGACTGCGCTATGTATGGCCTCAGCTTAACTAAGTGCAGGAAATGCTCACCGTTAAGTCTGATGACGTGAACGGTCGTACCAAGATGTATAAAAACATCGTGGACGGCAACCATCAGATGGAGCCGGGCATGCCAGAATCCTTCAACGTATTGTTGAAAGAGATTCGTTCGCTGGGTATCAACATCGAACTGGAAGACGAGTAATTCTCGCTCAAACAGGTCA
+
GGGGGGGGGGGGGGGGGGGGGGGGGGGGGGGGGGGGGGGGGGGGGGGGGGGGGGGGGGGGGGGGGGGGGGGGGGGGGGGGGGGGGGGGGGGGGGGGGGGGGGGGGGGGGGGGGGGGGGGGGGGGGGGGGGGGGGGGGGGGGGGGGGGGGGGGGGGGGGGGGGGGGGGGGGGGGGGGGGGGGGGGGGGGGGGGGGGGGGGGGGGGGGGGGGGGGGGGGGGGGGGGGGGGGGGGGFFEGGGGGGFGFFFFFFFFFFFFFFFFFFFFFFFFFFFFFFFFFFFFF
@M03461:520:000000000-LPCRK:1:1101:23731:6869 1:N:0:TTGCAACG+CAGAACTG
CGGATCCCCGATCCGTGGACTTGTCAGCGACTGAGGAAACAGACTATGGCCTGGCTGAGGCTACTGGGTAATCAAGCCTCAGCGCCGAACTTTGCAGGAAATGCTCACCGTTAAGTCTGATGACGTGAACGGTCGTACCAAGATGTATAAAAACATCGTGGACGGCAACCATCAGATGGAGCCGGGCATGCCAGAATCCTTCAACGTATTGTTGAAAGAGATTCGTTCGCTGGGCATCAACATCGAACTGGAAGACGAGTAATTCTCGCTCAAACAGGTCACTT
+
GGGGEEFDDGGGGGGGGGGGGGGGGFGFGGGGGGGGDGGGGGGGFFGGFGGGGGF<FEGGGGGGCGFGGGGGGGGGGGG@@FCEGGGGGGGGGEGGGGGGFEEGGFFFFGFFG<<FFDGFGFGGGFFGFFC=FGFFGGD@FF3DECFFGGGGGGGGGGFGC7@BEDFGGGG:?>BFB?88FGGGCE5EGGGGGGGFGGCGGG?CFGGGCGFCFFCFGFGGGGC:CFG<3CDGG>F=<>0>7=FF>??FFF6@47<:2BB7:7<464A0:3?977?:7:A7??<)
@M03461:520:000000000-LPCRK:1:1101:18319:6873 1:N:0:TTGCAACG+CAGAACTG
CGGATCCCCGATCCGTGGACTTGTCAGCGACTGAGGAAACAGACCCTCCTTAAGCTGAGGGTGTGGGCCTATTCTCCCTCAGCTTAGAAATCTGCAGGAAATGCTCACCGTTAAGTCTGATGACGTGAACGGTCGTACCAAGATGTATAAAAACATCGTGGACGGCAACCATCAGATGGAGCCGGGCATGCCAGAATCCTTCAACGTATTGTTGAAAGAGATTCGTTCGCTGGGTATCAACATCGAACTGGAAGACGAGTAATTCTCGCTCAAACAGGTCACTT
+
GGGGGGGGGGGGGGGGGGGGGGGGGGGGGGGGGGGGGGGGGGGGGGGGGGGGGGGGGGGGGGGGGGGGGGGGGGGGGGGGGGGGGGGGGGGGGGGGGGGGGGGGGGGGGGGGGGGGGGGGGGGGGGGGGGGGGGGGGGGGGGGGGGGGGGGGGGGGGGGGGGGGGGGGGGGGGGGGGGGGGGGGGGGGGGGGGGGGGGGGGGGGGGGGGGGGGGGGGGGGGGGFGGGGGDGGGFFGGGGGGGFGFF?FFFFFFFFFFFFFFFFBFFFFFBFFFFFBFFF?DFF)
@M03461:520:000000000-LPCRK:1:1101:24437:6878 1:N:0:TTGCAACG+CAGAACTG
CGGATCCCCGATCCGTGGACTTGTCAGCGACTGAGGAAACAGACCCGGAATAAGCTGAGGATAAGATTAATCATTGCCTCAGCACAGTATTATGCAGGAAATGCTCACCGTTAAGTCTGATGACGTGAACGGTCGTACCAAGATGTATAAAAACATCGTGGACGGCAACCATCAGATGGAGCCGGGCATGCCAGAATCCTTCAACGTATTGTTGAAAGAGATTCGTCCGCTGGGTATCAACATCGAACTGGAAGACGAGTAATTCTCGCTCAAACAGGTCA
+
GGGGGGGCFFGGGGGGGGDGGGGGFGEGGFDGEGGGGGGGGGGGFGGEGGGGGGGGGGGCF<FFEFAFGFFGGGGGGG<=FEFGGGGFGGGGGGGGGGGGGGGGGGGGGGGGGGGGGGGGGGGGGGGGGGFFGGGGGGGGFEFGGDFGGGEFGGGGGGGCFGGGGGGGGFGGGFCEFGGGEGE:EGGGGF?EGGGCFGGGGGGFGGGGGFGFFCGFFGFGGCC>D<CDDD5C=5?FGGGGGFFGB@F>5<45??5?:BD:?FBAFF>BF:FFFB?FF?B0?
@M03461:520:000000000-LPCRK:1:1101:13908:6883 1:N:0:TTACAACG+CAGAACTG
CGGATCCCCGATCCGTGGACTTGTCAGCGACTGAGGAAACAGACTCGAAGTGCGCTGAGGATTTAACTAATGCTACCCTCAGCTCCAGATATTGCAGGAAATGCTCACCGTTAAGTCTGATGACGTGAACGGTCGTACCAAGATGTATAAAAACATCGTGGACGGCAACCATCAGATGGAGCCGGGCATGCCAGAATCCTTCAACGTATTGTTGAAAGAGATTCGTTCGCTGGGTATCAACATCGAACTGGAAGACGAGTAATTCTCGCTCAAACAGGTCA
+
GGGGGGGGGGGGGGGGGGGGGGGGGGGGGGGGGGGGGGGGGGGGGGGGGGGCGGGGGGGGGGGGGGGGGGGGGGGGGGGGGGGGGGGGGGGGGGGGGGGGGGGGGGGGGGGGGGGGGGGGGGGGGGGGGGGGGGGGGGGGGGGGGGGGGGGGGGGGGGGGGGGGGGGGGGGGGGGGGGGGGGGGGGGGGGGGGGGGGGGGGGGGGGGGGGGGGGGGFGGFGGGGGGGGGGGGGFFGGGGGGGFGF4?FFF@?FFFFFFF@:FFFFFFFFFFFFB?BFFBDF
@M03461:520:000000000-LPCRK:1:1101:18901:6898 1:N:0:TTGCAACG+CAGAACTG
CGGATCCCCGATCCGTGGACTTGTCAGCGACTGAGGAAACAGACTAGTATTCTGCTGAGGTAAGAATTAAGATATACCTCAGCAAATCTTGATGCAGGAAATGCTCACCGTTAAGTCTGATGACGTGAACGGTCGTACCAAGATGTATAAAAACATCGTGGACGGCAACCATCAGATGGAGCCGGGCATGCCAGAATCCTTCAACGTATTGTTGAAAGAGATTCGTTCGCTGGGTATCAACATCGAACTGGAAGACGAGTAATTCTCGCTCAAACAGGTCA
+
GGGGGGGGGGGGGGGGGGGGGGGGGGGGGGGGGGGGGGGGGGGGGGGGGGGGGGGGGGGGGGGGGGGGGGGGGGGGGGGGGGGGGGGGGGGGGGGGGGGGGGGGGGGGGGGGGGGGGGGGGGGGGGGGGGGGGGGGGGGGGGGGGGGGGGGGGGGGGGGGGGGGGGGGGGGGGGGGGGGGGGGGGGGGGGGGGGGGGGGGGGGGGGGGGGGGGGGGFFGGGGGGGGGGGGGGGFFGGGGGGGFFEFFFFFFFFFFFFFF><FFF>=ABFFFFFFFFFFA:?
@M03461:520:000000000-LPCRK:1:1101:21529:6898 1:N:0:TTGCAACG+CAGAACTG
CGGATCCCCGATCCGTGGACTTGTCAGCGACTGAGGAAACAGACGTTGCGATAGCTGAGGAGGAGATAGAAAATAACCTCAGCACAGGAAGATGCAGGAAATGCTCACCGTTAAGTCTGATGACGTGAACGGTCGTACCAAGATGTATAAAAACATCGTGGACGGCAACCATCAGATGGAGCCGGGCATGCCAGAATCCTTCAACGTATTGTTGAAAGAGATTCGTTCGCTGGGTATCAACATCGAACTGGAAGACGAGTAATTCTCGCTCAAACAGGTCA
+
GGGGGGGGGGGGGGGGGGGGGGGGGGGGGGGGGGGGGGGGGGGGGGGGGGGGGGGGGGGGGGDGGGGGGGGGGGGGGGGGGGGGGGGGGGGGGGGGGGGGGGGGGGGGGGGGGGGGGGGGGGGGGGGGGGGGGGGGGGGGGGGGGGGGGGGGGGGGGGGGGGGGGGGGGGGGGGGGGGGGGGGGGGGGGGGGGGGGGGGGGGGGGGGGGGGGGGGGGGGGGGGGGGGGGGGGGFFGGGGGGGFGFFFFFFFFFFFFFFFFFFFFFFFBFFFFFFF?FFFFF
@M03461:520:000000000-LPCRK:1:1101:5937:6907 1:N:0:TTGCAACG+CAGAACTG
CATCGCTGACGAGCAACCGGATCCCCGATCCGTGGACTTGTCAGCGACTGAGGAAACAGACATTTAGTATGCTGAGGAAGTCTTAAGATCGCTCCTCAGCACGCCTAATTGCAGGAAATGCTCACCGTTAAGTCTGATGACGTGAACGGTCGTACCAAGATGTATAAAAACATCGTGGACGGCAACCATCAGATGGAGCCGGGCATGCCAGAATCCTTCAACGTATTGTTGAAAGAGATTCGTTCGCTGGGTATCAACATCGAACTGGAAGACGAGTAATTCTCGCTCAAACAGGTCA
+
CCCCCGGGGGGGCGGGGGGGGGGGGGGGGGGGGGGGGGGGGGGGGGGGGGGGGGGGGGGGGGGGGGGGGGGGGGGGGGGGGGGGGGGGGGGGGGGGGGGGGGGGGGGGGGGGGGGGGGGGGGGGGGGGGGGGGGGGGGGGGGGGGGGGGGGGGGGGGGGGGGGGGGGGGGGGGGGGGGGGGGGGGGGGGGGGGGGGGGGGGGGGGGGGGGGGGGGGGGGGGGGGGGGGGGGGFGGGGGGGGGGGGGGGGGFFGGGGGGGFGFFFFFFFFFFFFFFFDBFFFFFFFF<:BFABBFFF?F
@M03461:520:000000000-LPCRK:1:1101:15590:6920 1:N:0:TTGCAACG+CAGAACTG
CGGATCCCCGATCCGTGGACTTGTCAGCGACTGAGGAAACAGACAGCATGATTGCTGAGGTAAACCACTGTAGGGACCTCAGCAAGCATGTGTGCAGGAAATGCTCACCGTTAAGTCTGATGACGTGAACGGTCGTACCAAGATGTATAAAAACATCGTGGACGGCAACCATCAGATGGAGCCGGGCATGCCAGAATCCTTCAACGTATTGTTGAAAGAGATTCGTTCGCTGGGTATCAACATCGAACTGGAAGACGAGTAATTCTCGCTCAAACAGGTCG
+
GGGGGGGGGGGGGGGGGGGGGGGGGGGGGGGGGGGFGGGGGGGGGGGGGGGGGGGGGGGGGGGGGGGGGGGGGGGGGGGGGGGGGGGGGGGGGGGGGGGGGGGGGGGGGGGGGGGGGGGGGGGGGGGGGGGGGGGGGGGGGGGGGGGGGGGGGGGGGGGGGGGGGGGGGGGGGGGGGGGGGGGGGGGGGGGGGGGGGGGGGGGGGGGFGGFGGGGGGGGGGGGGGGGGGGGGGFFGGGGGGGFGFFFFFFFFFFFFFFFFF?AFFFFFFFFF?BFFFBF>;
@M03461:520:000000000-LPCRK:1:1101:15517:6942 1:N:0:TTGCAACG+CAGAACTG
CGGATCCCCGATCCGTGGACTTGTCAGCGACTGAGGAAACAGACCTTAGAAATGCTGAGGACGTGTGATTTCAGCGCCTCAGCGTTTTTTATTGCAGGAAATGCTCACCGTTAAGTCTGATGACGTGAACGGTCGTACCAAGATGTATAAAAACATCGTGGACGGCAACCATCAGATGGAGCCGGGCATGCCAGAATCCTTCAACGTATTGTTGTAAGAGATTCGTTCGCTGGGTATCAACATCGAACTGGAAGACGAGTAATTCTCGCTCAAACAGGTCA
+
GGGGGGGGGGGGGGGGGGGGGGGGGGGGGGGGCFGGGGGGGGGGGGGGGGGGGGGGGGGGGGGGGGGGGGGGGGGGGGGGGGGGEGGGGGGGGFGGGGGGGGGGGGGGGGGGGGGGGGGGGGGGGGGGGGGGGGGGGGGGGGFGGGGGGCGFGGGGGGGFGGGGGGGGGGGGGGGGGGGGGGGGGGGGGGGGGGGGFGGGGGGEGGGGGGGGGG6CGCDFGFGGDFFG9CDGCEFFCFGGGGFGF?:5>F4:FFFFBB:BFFFFFFBFF<FFFF?FFFFFF
@M03461:520:000000000-LPCRK:1:1101:4788:6942 1:N:0:TTGCAACG+CAGAACTG
CGGATCCCCGATCCGTGGACTTGTCAGCGACTGAGGAAACAGACTGAGCACCAGCTGAGGATGGTGAAGGGCGCATCCTCAGCTTAAATTAGTGCAGGAAATGCTCACCGTTAAGTCTGATGACGTGAACGGTCGTACCAAGATGTATAAAAACATCGTGGACGGCAACCATCAGATGGAGCCGGGCATGCCAGAATCCTTCAACGTATTGTTGAAAGAGATTCGTTCGCTGGGTATCAACATCGAACTGGAAGACGAGTAATTCTCGCTCAAACAGGTCA
+
GGGGGGGGGGGGGGGGGGGGGGGGGGGGGGGGGGGGGGGGGGGGGGGGGGGGGGGGGGGGGGGGGGGGGGGGGGGGGGGGGGGGGGGGGGGGGGGGGGGGGGGGGGGGGGGGGGGGGGGGGGGGGGGGGGGGGGGGGGGGGGGGGGGGGGGGGGGGGGGFGGGGGGGGGGGGGGGGGGGGGGGGGGGGGGGGGGGFGGGGGGGGGGGGGGGGGGGCGGGGGGGGD<FGGDGGGFFGGGGGGGFGFFFFFFFFFFFFFFFFFFFFFFFFFFFFFFDFF:AFF
@M03461:520:000000000-LPCRK:1:1101:6874:6952 1:N:0:TTGCAACG+CAGAACTG
CGGATCCCCGATCCGTGGACTTGTCAGCGACTGAGGAACAGACTGATTGAAGGCTGAGGGGGCAACTGGGCGGTGCCTCAGCGGTCATAGATGCAGGAAATGCTCACCGTTAAGTCTGATGACGTGAACGGTCGTACCAAGATGTATAAAAACATCGTGGACGGCAACCATCAGATGGAGCCGGGCATGCCAGAATCCTTCAACGTATTGTTGAAAGAGATTCGTTCGCTGGGTATCAACATCGAACTGGAAGACGAGTAATTCTCGCTCAAACAGGTCACTGC
+
GGGGGGGGGGGGGGGGGGGGGGGGGGGGGGGGGGGGGGGGGGGGGGGGGGGGGGGGGGGGGGGGGGGGGGGGGGGGGGGGGGGGGGGGGGGGGGGGGGGGGGGGGGGGGGGGGGGGGGGGGGGGGGGGGGGGGGGGGGGGGGGGGGGGGGGGGGGGGGGGGGGGGGGGGGGGGGGGGGGGGGGGGGGGGGGGGGGGGGGGGGGGGGGGGGGGGGGGGGGGGGGGGGGGGGGGGFFGGGGGGGF3@FFF??FFFFF?FFBFFFFFDFFFFFFFBFFFFFBFFFF<
@M03461:520:000000000-LPCRK:1:1101:20957:6979 1:N:0:TTGCAACG+CAGAACTG
CGGATCCCCGATCCGTGGACTTGTCAGCGACTGAGGAAACAGACCTGCTGACAGCTGAGGCTTGTCTCCGCTCCAACCTCAGCGGTTTGTATTGCAGGAAATGCTCACCGTTAAGTCTGATGACGTGAACGGTCGTACCAAGATGTATAAAAACATCGTGGACGGCAACCATCAGATGGAGCCGGGCATGCCAGAATCCTTCAACGTATTGTTGAAAGAGATTCGTTCGCTGGGTATCAACATCGAGCTGGAAGACGAGTAATTCTCGCTCAAACAGGTCA
+
GGGGGGGGGGGGGGGGGGGGGGGGGGGGGGGGGGGGGGGGGGGGGGGGGGGGGGGGGGGGGGGGGGGGGGGGGGGGGGGGGGGGGGGGGFGGGGGGGGGGGGGGGGGGGGGGGGGGGGGGGGGGGGGGGGGGGGGGGGGGGGGGGGGGGGGGGGGGGGGGGGGGGGGGGGGGFGFGGGGGGGGGGGGGGGGGGGGGGGGGGGGGGGGGGGGGGGCFGGGFGGGGGGFGGGGGGFFGGGGGGGFGFFFFFBFFFFFFFFFFFFFFFFFFFFFB?BFFFFFFF
@M03461:520:000000000-LPCRK:1:1101:15632:6980 1:N:0:TTGCAACG+CAGAACTG
CGGATCCCCGATCCGTGGACTTGTCAGCGACTCATGAAACAGACTTATTGTTAGCTGAGGTTACTGCGTTCTCTCACCTCAGCATTTCGGAGTGCAGGAACTGCTCACCGTTAAGTCTGATGACGTGAACGGTCGTACCCAGCTGTATAAACACATCGTCGACGGCAACCATCAGATGGAGCCGGGCATGCCAGAATCCTTCACCGTCTTGTTGAACGAGAGTCTTTCGCTGGGTATCAACATCGAACTGGAAGACGAGTAATTCTCGCTCAAACAGGTCACTC
+
EC@FC6,@CF:FF;,FFEGFFFDGGGGFGGEG,F,9<CFC@CEC6CEF9<CCEF<FF<<,CF9,<FGFFGGGDFF<?EC<8FF9FGGD,=FEFG9??,+:,B,E,E<FCCGE:+BAF9F,E?FGFGE<=FGFGF7@BCB,,@,3@3C9;,C,>>F,@:F,>:3@*@<7:E7DE99B;>D?EFGGGGGCF4>,BC88E9E;CG9+>=C8>CCFGG79+/799);:*:07*CDEG3<F<CCC5*87))7)84979F>B0700(/--)1<(14:9<AFFF:74,84)
@M03461:520:000000000-LPCRK:1:1101:23463:7006 1:N:0:TTGCAACG+CAGAACTG
CGGATCCCCGATCCGTGGACTTGTCAGCGACTGAGGAAACAGACACCAAATTTGCTGAGGTTACTCATCGATAGTACCTCAGCATTGGGATATGCAGGAAATGCTCACCGTTAAGTCTGATGACGTGAACGGTCGTACCAAGATGTATAAAAACATCGTGGACGGCAACCATCAGATGGAGCCGGGCATGCCAGAATCCTTCAACGTATTGTTGAAAGAGATTCGTTCGCTGGGTATCAACATCGAACTGGAAGACGAGTAATTCTCGCTCAAACAGGTCA
+
GGGGGGGGGGGGGGGGGGGGGGGGGGGGGGGGGFGGGGGGGGGGGGGGGGGGGGGGGGGGGGGGGGGGGGGGGGGGGGGGGGGGGGGGGGGGGGGGGGGGGGGGGGGGGGGGGGGGGGGGGGGGGGGGGGGGGGGGGGGGGGGGGGGGGGGGGGGGGGGGGGGGGGGGGGGGGGGGGGGGGGGGGGGGGGGGGGFGGGGGGGFGGGGGGGGGGGGGGGGGGGGGGGGGGGGGGFFFFGGGGGFGFFFFFFFFFFFB?FFFFFFBFFFFFFFF?>FBFFA00
@M03461:520:000000000-LPCRK:1:1101:17180:7020 1:N:0:TTGCAACG+CAGAACTG
CGGATCCCCGATCCGTGGACTTGTCAGCGACTGAGGAAACAGACGTGATCATTGCTGAGGTTTTTTTAGCTCTCAACCTCAGCCGCCTCATTTGCAGGAAATGCTCACCGTTAAGTCTGATGACGTGAACGGTCGTACCAAGATGTATAAAAACATCGTGGACGGCAACCATCAGATGGAGCCGGGCATGCCAGAATCCTTCAACGTATTGTTGAAAGAGATTCGTTCGCTGGGTATCAACATCGAACTGGAAGACGAGTAATTCTCGCTCAAACAGGTCA
+
GGGGGGGGFGGGGGGGGGGGGGGGGGGGGGGGGGGGGGGGGGGGGGGGGGGGGFGGGGGGGGGGGGGGGGGGGGGGGGGGGGGGGGGGGGGGGGGGGGGGGGGGGGGGGGGGGGGGGGGGGGGGGGGGGGGGGGGGGGGGGGGGGGGGGGGGGGGGGGGGGGGGGGGGGGGGGGG@CGGGGGGGGGGGGFGGGGGGGGGGGGGGGGGGGGGGGGGGGGGGGGGGGGGGGGGGGFFGGGGGGGFGFFFFFBFF@FFFFFFEBFFFFFFFFFFFFF>?F?A::
@M03461:520:000000000-LPCRK:1:1101:5425:7026 1:N:0:TTGCAACG+CAGAACTG
CGGATCCCCGATCCGTGGACTTGTCAGCGACTGAGGAAACAGACAGGCGTCTAGCTGAGGAGATTTAACAAAGAGTCCTCAGCTGCATAATCTGCAGGAAATGCCCACCGTTAAGTCTGATGACGTGAACGGTCGTACCAAGATGTATAAAAACATCGTGGACGGCAACCATCAGATGGAGCCGGGCATGCCAGAATCCTTCAACGTATTGTTGAAAGAGATTCGTTCGCTGGGTATCAACATCGAACTGGAAGACGAGTAATTCTCGCTCAAACAGGTCA
+
GGGGGGGGGGGGGGGGGGGGGGGGGGGGGGGGGGGGGGGGGGGGGGGGGGGGGGGGGGGGGGGGGGGGGGGGGGGGGGGGGGGGGGGGGGGGGGGGGGGGGGGGGGGGGGGGGGGGGGGGGGGGGGGGGGGGGGGGGGGGGGGGGGGGGGGGGGGGGGGGEGGGGGGGGGGGGGGGGGGGGGGGGGGGGGGGGGGGGGGGGGGGGGGGGGGGGFFFCGFGGGGGGGGGGGGGGFFGGGGGGGFGFFFFFFFFFFF?FFFFFFFFFFFFFFFFFFF?BBBFF
@M03461:520:000000000-LPCRK:1:1101:7524:7028 1:N:0:TTGCAACG+CAGAACTG
CGGATCCCCGATCCGTGGACTTGTCAGCGACTGAGGAAACAGACGGAAAATCGGCTGAGGCCTCTGCACGCTAATTCCTCAGCGTAATCACATGCAGGAAATGCTCACCGTTAAGTCTGATGACGTGAACGGTCGTACCAAGATGTATAAAAACATCGTGGACGGCAACCATCAGATGGAGCCGGGCATGCCAGAATCCTTCAACGTATTGTTGAAAGAGATTCGTTCGCTGGGTATCAACATCGAACTGGAAGACGAGTAATTCTCGCTCAAACAGGTCA
+
GGGGGGGGGGGFGGGFGGGGGGGGGGGGGGGGGGGGFGGGGGFGGGGGGGGGGGGGGGGGGGGGGGGGGGGGGGGGGGGGGGGGGGGGGFGGGGGGGGGGGGGGGGGGGGGGGGGGGGGGGGGGGGGFFGGGGGGGGGGGGFGGGGGGGGGGGGGGGGGGGGGGGGGGGGGGGGGGGGGGFFGGGGGGGGGGGGGGGGGGGGGGGGFGGGGGGGGGGGGGFFGGDCCDD:**>>FFGGGGGGFGBFFFFFF?9?>?FFFFFFFFFFFFFFFFF<??B02:>
@M03461:520:000000000-LPCRK:1:1101:16200:7038 1:N:0:TTGCAACG+CAGAACTG
CGGATCCCCGATCCGTGGACTTGTCAGCGACTGAGGAAACAGACAGACATAAAGCTGAGGCAACTTATAATGTATACCTCAGCTTCCCTGGTTGCAGGAAATGCTCACCGTTAAGTCTGATGACGTGAACGGTCGTACCAAGATGTATAAAAACATCGTGGACGGCAACCATCAGATGGAGCCGGGCATGCCAGAATCCTTCAACGTATTGTTGAAAGAGATTCGTTCGCTGGGTATCAACATCGAACTGGAAGACGAGTAATTCTCGCTCAAACAGGTCA
+
GGGGGGGGGGGGGGGGGGGGGGGGGGGGGGGGGGGGGGGGGGGGGGGGGGGGGGGGGGGGGCGGGGGGGGGGGGGGGGGGGGGGGGGGGGGGGGGGGGGGGFGGGGGGGGGGDGGGGGGGGGGGGGGGGGGGGGEGGGGGGGGGGGGGGFGGGGGGGGGGGGGGDGGGGGGGGGGGGGGGGGGGGGGGGGGGGGFGGGGGGGGGGGGGGGGGGFGGGGGGGGGGGGGGCGGEG@FGGGGGGGFGFFFFFFFFFFFFFF3@?FFFFFB?BFFFFFFFF:A??
@M03461:520:000000000-LPCRK:1:1101:26541:7049 1:N:0:TTGCAACG+CAGAACTG
CGGATCCCCGATCCGTGGACTTGTCAGCGACTGAGGAAACAGACACCCCATTTGCTGAGGTATTTACGGCGAACCCCCTCAGCACTGACCTTTGCAGGAAATGCTCACCGTTAAGTCTGATGACGTGAACGGTCGTACCAAGATGTATAAAAACATCGTGGACGGCAACCATCAGATGGAGCCGGGCATGCCAGAATCCTTCAACGTATTGTTGAAAGAGATTCGTTCGCTGGGTATCAACATCGAACTGGAAGACGAGTAATTCTCGCTCAAACAGGTCA
+
GGGGGGGGGGGGGGGGGGGGGGGGGGGGGGGGGFGGGGGGGGGGGGGGGGGGGGGGGGGGGGGGGGGGGGGGGGGGGGGGGGGGGGGGGGGGGGGGGGGGGGGGGGGGGGGGGGGGGGGGGGGGGGGGGGGGGGGGGGGGGGGGGGGGGGGGGGGGGGGGGDGGGGGGGGGGGGGGGGGGGGGGGGGGGGGGGGGGGGGGFGG?CCDECEGGGGGGGGGGGGGGGGGGGGGGGFFGGGCCGFFFDFFFFFFFFFFFFFFFFFDAFFAF???>FA?<118)3
@M03461:520:000000000-LPCRK:1:1101:7388:7050 1:N:0:TTGCAACG+CAGAACTG
CGGATCCCCGATCCGTGGACTTGTCAGCGACTGAGGAAACAGACATTGACTAAGCTGAGGAACAAAGGGTTCGGTTCCTCAGCACATATGGGTGCAGGAAATGCTCACCGTTAAGTCTGATGACGTGAACGGTCGTACCAAGATGTATAAAAACATCGTGGACGGCAACCATCAGATGGAGCCGGGCATGCCAGAATCCTTCAACGTATTGTTGAAAGAGATTCGTTCGCTGGGTATCAACATCGAACTGGAAGACGAGTAATTCTCGCTCAAACAGGTCA
+
GGGGGGGGGGGGGGGGGGGGGGGGGGGGGGGGGGGGGGGGGGGGGGGGGGGGGGGGGGGGGGGGGGGGGGGGGGGGGGGGGGGGGGGGGGGGGGGGGGGGGGGGGGGGGGGGGGGGGGGGGGGGGGGGGGGGGGGGGGGGGGGGGGGGGGGGGGGGGGGGGGGGGGGGGGGGGGGGGGGGGGGGGGGGGGGGGGGGGGGGGGGGGGGFGGGGGGGGGGGGGGGGGGGGGGGGGEFGGGGGGGFGFFFFFFFFFFFFFFFFFFFFFFFFFFFBFF?FFFFFF
@M03461:520:000000000-LPCRK:1:1101:3286:7077 1:N:0:TTGCAACG+CAGAACTG
CGGATCCCCGATCCGTGGACTTGTCAGCGACTGAGGAAACAGACTTGTATTCCGCTGAGGCGAATGAACATAATATCCTCAGCTCCTACTTCTGCAGGAAATGCTCACCGTTAAGTCTGATGACGTGAACGGTCGTACCAAGATGTATAAAAACATCGTGGACGGCAACCATCAGATGGAGCCGGGCATGCCAGAATCCTTCAACGTATTGTTGAAAGAGATTCGTTCGCTGGGTATCAACATCGAACTGGAAGACGAGTAATTCTCGCTCAAACAGGTCACTT
+
GGGGGGGGGGGGGGGGGGGGGGGGGGGGGGGGGFGGGGGGGGGGGGGGGGGGGGGGGGGGGGGGGGGGGGGGGGGGGGGGGGGGGGGGGGGGGFGGGGGGGGGGGGGGGGGGGGGGGGGGGGGGGGGGGGGGGGGGGGGGGGFGGGGGGGGGGGGGGGGGEGGGGGFGGFGGGGGGGGFGGGGGGGGGGGGGGGGGGGGGGGGGGGGGGGGGFDGC:DGGGGGGGGGGGGGGGFFFDFGGGGFGFFFFF?FFFFFFFF@FFF>B9=6<FBB>FFF:3?A?FFA)
@M03461:520:000000000-LPCRK:1:1101:21842:7086 1:N:0:TTGCAACG+CAGAACTG
CGGATCCCCGATCCGTGGACTTGTCAGCGACTGAGGAAACAGACATATCTGACGCTGAGGAGAGCACGCTTTGGAACCTCAGCATTGTCCGATGCAGGAAATGCTCACCGTTAAGTCTGATGACGTGAACGGTCGTACCAAGATGCATAAAAACATCGTGGACGGCAACCATCAGATGGAGCCGGGCATGCCAGAATCCTTCAACGTATTGTTGAAAGAGATTCGCTCGCTGGGTATCAACATCGAACTGGAAGACGAGTAATTCTCGCTCAAACAGGTCA
+
GGGGGGGGGGGGGGGGGGGGGGGGGGGGGGGGGGGGGGGGGGGGGGGGGGGGGGGGGGGGGGGGGGGGGGGGGGGGGGGGGGGGGGGGGGGGGGGGGGGGGGGGGGGGGGGGGGGGGGGGGGGGGGGGGGGGGGGGGGGGGGGGGGGGGGGGGGGGGGGGGGGGGGGGGGGGGGGGGGGGGGGGGGGGGGGGGGGGGGGGGGGGGGGGGGGGGGGGGGGGGGGGGGGGGGGGGFFGGGGGGGFGFFFFFFFFFFFFFFFFFFBFFFFFF?BFFAF?FFF?D
@M03461:520:000000000-LPCRK:1:1101:9915:7090 1:N:0:TTGCAACG+CAGAACTG
CGGATCCCCGATCCGTGGACTTGTCAGCGACTGAGGAAACAGACGTCGAGTCCGCTGAGGTTAGAGTCTACTTAACCCTCAGCGTCTGGGGGTGCAGGAAATGCTCACCGTTAAGTCTGATGACGTGAACGGTCGTACCAAGATGTATAAAAACATCGTGGACGGCAACCATCAGATGGAGCCGGGCATGCCAGAATCCTTCAACGTATTGTTGAAAGAGATTCGTTCGCTGGGTATCAACATCGAACTGGAAGACGAGTAATTCTCGCTCAAACAGGTCA
+
GGGGGGGGGGGGGGGGGGFGGGGGGGGGGGGGGGGGGGGGGGGGGGGGGGGGGGGGGGGGGGGGGGGGGGGGGGGGGGGGGGGGGGGGGGGGGGGGGGGGGGGGGGGGGGGGGGGGGGGGGGGGGGGGGGGGGGGGGGGGGGGGGGGGGGGGGGGGGGGGGGGGGGGGGGGGGGGGGGGGGGGGGGGGGGGGGGGDGGGGGGGGGGFGGGGGGGFGFGFGGGGGGGGGGGGGGFFGGGGGGGFG>FFFFB@FFF>BFF@BBFFDDFFFFFFFFFF?FFD?F
@M03461:520:000000000-LPCRK:1:1101:19880:7100 1:N:0:TTGCAACG+CAGAACTG
CGGATCCCCGATCCGTGGACTTGTCAGCGACTGAGGAAACAGACCAATTATAAGCTGAGGCGCATGCCTTGGGTAACCTCAGCTAAACAAAGTGCAGGAAATGCTCACCGTTAAGTCTGATGACGTGAACGGTCGTACCAAGATGTATAAAAACATCGTGGACGGCAACCATCAGATGGAGCCGGGCATGCCAGAATCCTTCAACGTATTGTTGAAAGAGATTCGTTCGCTGGGTATCAACATCGAACTGGAAGACGAGTAATTCTCGCTCAAACAGGTCACTT
+
GGGGGGGGGGGGGGGGGGGGGGGGGGGGGGGGGGGGGGGGGGGGGGGGGGGGGGGGGGGGGGGGGGGGGGGGGGGGGGGGGGGGGGGGGGGGGGGGGGGGGGGGGGGGGGGGGGGGGGGGGGGGGGGGGGGGGGGGGGGGGGGGGGGGGGGGGGGGGGGGGGGGGGGGGGGGGGGFGGGGGGGGGGGGGGGGGGGGGGGGGGGGGGGGGGGGGDFGGGGGGGGGGGGGGGGGGFFGGGGGGCFFFFFFFFFFFFFFFFFFFFFFFFFFFFBFFFFFFFFFFBF)
@M03461:520:000000000-LPCRK:1:1101:20084:7106 1:N:0:TTGCAACG+CAGAACTG
CGGATCCCCGATCCGTGGACTTGTCAGCGACTGAGGAAACAGACAAGATCTGGGCTGAGGAAGAAATTATGATTACCCTCAGCATGTTTTACTGCAGGAAATGCTCACCGTTAAGTCTGATGACGTGAACGGTCGTACCAAGATGTATAAAAACATCGTGGACGGCAACCATCAGATGGAGCCGGGCATGCCAGAATCCTTCAACGTATTGTTGAAAGAGATTCGTTCGCTGGGTATCAACATCGAACTGGAAGACGAGTAATTCTCGCTCAAACAGGTCACTT
+
GGGGGGGGGGGGGGGGGGGGGGGGGGGGGGGGGGGGGGGGGGGGGGGGGGGGGGGGGGGGGGGGGGGGGGGGGGGGGGGGGGGGGGGGGGGGGGGGGGGGGGGGGGGGGGGGGGGGGGGGGGGGGGGGGGGGGGGGGGGGFGGGGGFGGGGGGGGGGGGGGGGGGGGGGGGGGFGGGGGGGGGGGGGGGGGGGGFGGGGGGGGGGGGGGGFGGCFGGGGGGGGGGGGGGGGCEEFFFGGGG=FFBFFFFFFFF?4:BFFFFFFFFF><?B?9?BFFFFFF?FF)
@M03461:520:000000000-LPCRK:1:1101:17783:7107 1:N:0:TTGCAACG+CAGAACTG
CGGATCCCCGATCCGTGGACTTGTCAGCGACTGAGGAAACAGACGACAGTAGAGCTGAGGGACGTACCGGCATTGTCCTCAGCTTTCACCGTTGCAGGAAATGCTCACCGTTAAGTCTGATGACGTGAACGGTCGTACCAAGATGTATAAAAACATCGTGGACGGCAACCATCAGATGGAGCCGGGCATGCCAGAATCCTTCAACGTATTGTTGAAAGAGATTCGTTCGCTGGGTATCAACATCGAACTGGAAGACGAGTAATTCTCGCTCAAACAGGTCACTT
+
GGGGGGGGGGGGGGGGGGGGGGGGGGGGGGGGGGGGGGGGGGGGGGGGGGGGGGGGGGGGGGGGGGGGGGGGGGGGGGGGGGGGGGGGGGGGGGGGGGGGGGGGGGGGGGGGGGGGGGGGGGGGGGGGGGGGGGGGGGGGGGGGGGGGGGGGGGGGGGGGGGGGGGGGGGGGGGGGGGGGGGGGGGGGGGGGGGGGGGGGGGGGGGGGGGGGGGGGGGGGGGGGGGGGGGGGGFFGGGGGGGFGFF?FFFFFFFFF?EFFFFFD2BAFBFFFFFFFB:A?FFF2
@M03461:520:000000000-LPCRK:1:1101:8711:7114 1:N:0:TTGCAACG+CAGAACTG
CGGATCCCCGATCCGTGGACTTGTCAGCGACTGAGGAAACAGACGGTTAAGGCGCTGAGGTCTACGTTTGCTTCGGCCTCAGCCAAGCTGTATGCAGGAAATGCTCACCGTTAAGTCTGATGACGTGAACGGTCGTACCAAGATGTATAAAAACATCGTGGACGGCAACCATCAGATGGAGCCGGGCATGCCAGAATCCTTCAACGTATTGTTGAAAGAGATTCGTTCGCTGGGTATCAACATCGAACTGGAAGACGAGTAATTCTCGCTCAAACAGGTCACTC
+
GGGGGCAFGFGGGGGGGGGGFGFFFGGGGGGGDF@FGGGGGGGGGGGGGGFGGGCGGG=FGGGCFGFGGDGGGGEDFGGGGGFGGGGGGGGGGGDGAEGFGGGGGGGGGFGGGGGGGGGGGGGGGGGFGGGGGGDFEFGGGGGGGFGGGFGGGGGGGGGGGEFFEGGGGGGFCBFGGG6FE:EBEE>CGGGGGFGGGEFGGGGGCE5CFFGGGGGGGFF75CCFCF*7CDDGEDFFFGFGGFFG5575FFFFFFF0(75>19<>D?>0(3:0<A>6<<44?7-)
@M03461:520:000000000-LPCRK:1:1101:14717:7115 1:N:0:TTGCAACG+CAGAACTG
CGGATCCCCGATCCGTGGACTTGTCAGCGACTGAGGAAACAGACGACATGCGGGCTGAGGCGAGAGAAATAATTCCCCTCAGCTGCTTTCCATGCAGGAAATGCTCACCGTTAAGTCTGATGACGTGAACGGTCGTACCAAGATGTATAAAAACATCGTGGACGGCAACCATCAGATGGAGCCGGGCATGCCAGAATCCTTCAACGTATTGTTGAAAGAGATTCGTTCGCTGGGTATCAACATCGAACTGGAAGACGAGTAATTCTCGCTCAAACAGGTCA
+
GGGGGGGGGGGGGGGGGGGGGGGGGGGGGGGGGGGGGGGGGGGGGGGGGGGGGGGGGGGGGGGGGGGGGGGGGGGGGGGGGGGGGGGGGGGGGGGGGGGGGGGGGGGGGGGGGGGGGGGGGGGGGGGGGGGGGGGGGGGGGGGGGGGGGGGGGGGGGGGGGGGGGGGGGGGGGGGGGGGGGGGGGGGGGGGGGGFFFGGGGGGGGGFFGGGGGGFGGGGGGGGGGDDGGGGGG@FCFFGGGGFGFFFFFF4:FFFB?D@FBFFFFFFFFFFFDFFFBFF:7
@M03461:520:000000000-LPCRK:1:1101:13705:7115 1:N:0:TTGCAACG+CAGAACTG
CATCGCTGACGATTAACCGGATCCCCGATCCGTGGACTTGTCAGCGACTGAGGAAACAGACTAATTAATAGCTGAGGAAGTGAGCTGTCTGTTCCTCAGCCAGTTGTTATGCAGGAAATGCTCACCGTTAAGTCTGATGACGTGAACGGTCGTACCAAGATGTATAAAAACATCGTGGACGGCAACCATCAGATGGAGCCGGGCATGCCAGAATCCTTCAACGTATTGTTGAAAGAGATTCGTTCGCTGGGTATCAACATCGAACTGGAAGACGAGTAATTCTCGCTCAAACAGGTCA
+
CCCCCGGGGGGG-EFGGGGGGGGGGGGGGGGGGGGGGGGGGGGGGGGGGGGGGGGGGGGGGGGGGGGGGGGGGGGGGGGGGGGGGGGGGGGGGGGGGGGGGGGGGGGGGGGGGGGGGGGGGGGGGGGGGGGGGGGGGGFGGGGGGGGGGGGGGGGGGGGGGGGGGGGGGGGGGGGGGGGGGGGGGGGGGGGGGGGGGGGGGGGGGGGGGGGGGGGGGGGGGGGGGGGGGGGGGGGGGGGGGGGGGGGGGGFFGGGGGGGFGFFFFFFFFFFFFFFFFFFFFFFFFFFFFFFF?1?<2:
@M03461:520:000000000-LPCRK:1:1101:24186:7120 1:N:0:TTGCAACG+CAGAACTG
CGGATCCCCGATCCGTGGACTTGTCAGCGACTGAGGAAACAGACGACCCAAGAGCTGAGGTTGAACGCCGAACTGCCCTCAGCTTTAATCATTGCAGGAAATGCTCACCGTTAAGTCTGATGACGTGAACGGTCGTACCAAGATGTATAAAAACATCGTGGACGGCAACCATCAGATGGAGCCGGGCATGCCAGAATCCTTCAACGTATTGTTGAAAGAGATTCGTTCGCTGGGTATCAACATCGAACTGGAAGACGAGTAATTCTCGCTCAAACAGGTCACTT
+
GGGGGGGGGGGGGGGGGGGGGGGGGGGGGGGGGGGGGGGGGGGGGGGGGGGGGGGGGGFGGGGGGGGGGGGDGGGGGGGGGGGGGGFGGGGGGGGGGGGGCFEGGGGGGGGG:FGGGGGGGFFGGGGGCFGGGGGGGGGFGGCGGG9FGCAFGGGGGGGGFGGG>GDGGGGGGGGCGCFGFGGGGGGDGGGGGGDFFGGGGGGGGGG6FGC<CFFFGG?FGFGGGGGGGGGGDEFFGGGGGFFG3;:>FBFF?F>?:EEB16<>AB<6:1:>FF>???A>0>D)
@M03461:520:000000000-LPCRK:1:1101:4136:7161 1:N:0:TTGCAACG+CAGAACTG
CGGATCCCCGATCCGTGGACTTGTCAGCGACTGAGGAAACAGACCGTTAGTTTGCTGAGGTATAAAGTATTTTTTACCTCAGCATCGCATAATGCAGGAAATGCTCACCGTTAAGTCTGATGACGTGAACGGTCGTACCAAGATGTATAAAAACATCGTGGACGGCAACCATCAGATGGAGCCGGGCATGCCAGAATCCTTCAACGTATTGTTGAAAGAGATTCGTTCGCTGGGTATCAACATCGAACTGGAAGACGAGTAATTCTCGCTCAAACAGGTCACTT
+
GGGGGGGGGGGGGGGGGGGGGGGGGGGGGGGGGGGGGGGGGGGGGGGGGGGGGGGGGGGGGGGGGGGGGGGGGGGGGGGGGGGGGGGGGGGGGGGGGGGGGGEGGGGGGGGGGGFGGGGFGGGGGGGGGGGGGGGGGGGGGGGGGGGGGGFGGGGGGGGGGGGGGGGGGGGGGGFGGGGGGGGGGGGGGGGGGGGGGGGGGGGGGGGGGGGGGGGGGGGGGGGGDFGGGGGGGFFGGGGGGGFFBFFFFFFFFFFFFFEE?FFFFFFFFFFFDFFBF:>>0?F)
@M03461:520:000000000-LPCRK:1:1101:10507:7166 1:N:0:TTGCAACG+CAGAACTG
CGGATCCCCGATCCGTGGACTTGTCAGCGACTGAGGAAACAGACCGAAATCCTGCTGAGGGCCTAACGTCTCTAATCCTCAGCCTTAGGAATTGCAGGAAATGCTCACCGTTAAGTCTGATGACGTGAACGGTCGTACCAAGATGTATAAAAACATCGTGGACGGCAACCATCAGATGGAGCCGGGCATGCCAGAATCCTTCAACGTATTGTTGAAAGAGATTCGTTCGCTGGGTATCAACATCGAACTGGAAGACGAGTAATTCTCGCTCAAACAGGTCA
+
GGGGGGGGGGGGGGGGGGGGGGGGGGGGGGGGGGGGGGGGGGGGGGGGGGGGGGGGGGGGGGGGGGGGGGGGGGGGGGGGGGGGGGGGGGGGGGGGGGGGGGGGGGGGGGGGGGGGGGGGGGGGGGGGGGGGGGGGGGGGGGGGGGGGGGGGGGGGGGGGGGGGGGGGGGGGGGGGGGGGGGGGGGGGGGGGGGGGGGGGGGGGGGGGGGGGGGGGDFGGGGGGGGGGGGGGGFFGGGGGGGFGFFFFFFFFFFFFFFFFFFFFFFFFFFFF>BFFFFF??
@M03461:520:000000000-LPCRK:1:1101:16169:7171 1:N:0:TTGCAACG+CAGAACTG
CGGATCCCCGATCCGTGGACTTGTCAGCGACTGAGGAAACAGACAGGGAATCGAGCTGAGGTCTTGCTTTTCGCCATCCTCAGCTCTAATGTTTGCAGGAAATGCTCACCGTTAAGTCTGATGACGTGAACGGTCGTACCAAGATGTATAAAAACATCGTGGACGGCAACCATCAGATGGAGCCGGGCATGCCAGAATCCTTCAACGTATTGTTGAAAGAGATTCGTTCGCTGGGTATCAACATCGAACTGGAAGACGAGTAATTCTCGCTCAAACAGGTCACT
+
GGGGGGGGGGGGGGGGGGGGGGGGGGGGGGGGGGGGGGGGGGGGGGGGGGGGGGGGGGGGGGGGGGGGGGGGGGGGGGGGGGGGGGGGGGGGGGGGGGGGGGGGGGGGGGGGGGGGGGGGGGGGGGGGGGGGGGGGGGGGGGGGGGFGGGGGGGGGGGGGGGGGDGGGGGGGGGGGGGGGGGGGGGGGGGGGGGGFGGGGGGGCGGGGGGGGGGGGFGGGGGGGDGGGGGGGG>DGGGGGGGFGFFFFFFFFFFFFFFFEFFFFFFFFFFFFFFFF<??DBFF)
@M03461:520:000000000-LPCRK:1:1101:22278:7177 1:N:0:TTGCAACG+CAGAACTG
CGGATCCCCGATCCGTGGACTTGTCAGCGACTGAGGAAACAGACGTAGTGCCAGCTGAGGACCCATTCGATGTGATCCTCAGCCTTGTGTCCTGCAGGAAATGCTCACCGTTAAGTCTGATGACGTGAACGGTCGTACCAAGATGTATAAAAACATCGTGGACGGCAACCATCAGATGGAGCCGGGCATGCCAGAATCCTTCAACGTATTGTTGAAAGAGATTCGTTCGCTGGGTATCAACATCGAACTGGAAGACGAGTAATTCTTGCTCAAACAGGTCA
+
GGGGGGGGGGGGGGGGGGGGGGGGGGGGGGGGGGGGGGGGGGGGGGGGGGGGGGGGGGGGGGGGGGGGGGGGGGGGGGGGGGGGGGGGGGGGGGGGGGGGGGGGGGGGGGGGGGGGGGGGGGGGGGGGGGGGGGG+FGGGGGGGGGGGGGGGGGGGGGGGGGGGGGGGGGGGGGGGGGGGGGGGGGGGGGFGGGGGGGGGGGGGGGGFGGGGGGDGGGGGGGGGGGGFGGGGGFFGGGGGGGFFEFFFFFFFFFFFFFFB?FFFFFFDFFBFFFFBFBFFF
@M03461:520:000000000-LPCRK:1:1101:15148:7202 1:N:0:TTGCAACG+CAGAACTG
CGGATCCCCGATCCGTGGACTTGTCAGCGACTGAGGAAACAGACTCTTGCCATGCTGAGGACATTTAATTGGTTCCCCTCAGCGCTATCAATTGCAGGAAATGCTCACCGTTAAGTCTGATGACGTGAACGGTCGTACCAAGATGTATAAAAACATCGTGGACGGCAACCATCAGATGGAGCCGGGCATGCCAGAATCCTTCAACGTATTGTTGAAAGAGATTCGTTCGCTGGGTATCAACATCGAACTGGAAGACGAGTAATTCTCGCTCAAACAGGTCA
+
GGGGGCGFGEFGEGGGGGGGFGGGGGGGGGGGCGG<8FFGGGGGGGGGDGECFGGFFDGD@DEFGGFFFGGGFF<FFFGGFGFGGGGGGGGGG@GGGGCD=FEFGGGGGGGGFGGGGGCFGGGGGGGFFDECFEGGGGFG<FGFGFFAGGDFFGCFFGCC+@BBCGEGGGGGC9:9B98EFG5BEEGGGGGFGCF8;9CF:EF<EC7@CGF+9C?CGG?F<DCC*2;CDG5=55@FFGGGGG)*7?4>@74?:FF18BF>76<<4FB<B?F><A<6??A2?
@M03461:520:000000000-LPCRK:1:1101:24081:7215 1:N:0:TTGCAACG+CAGAACTG
CGGATCCCCGATCCGTGGACTTGTCAGCGACTGAGGAAACAGACTGGGAAAAAGCTAGGCCTGAATTGAGTTTCGCCTCAGCTCTTAATGCTGCAGGAAATGCTCACCGTTAAGTCTGATGACGTGAACGGTCGTACCAAGATGTATAAAAACATCGTGGACGGCAACCATCAGATGGAGCCGGGCATGCCAGAATCCTTCAACGTATTGTTGAAAGAGATTCGTTCGCTGGGTATCAACATCGAACTGGAAGACGAGTAATTCTCGCTCAAACAGGTCACTGC
+
GGGGGGGGGGGGGGGGGGGGGGFGGGGFCFGGGFGGGGGGGGGGGGGGGGGGGGGGGGGGGGGGGGGGGGGGGGGGGGGGGGGGGGGGGGGGGGGGGGGGGGGGGGGGGGGGGGGGGGGGFGGGGGGFGFGGGGGGGGGGGGGGGGGGGGGGGGGGGGGDGGGGGGGGGGGGGGGGGGGGGGGGGGGGGGGGGGFGGGGGGFGGGGGGGGGGGGGGGGGGGGGGGFGGGGGGGFFDGGGGGGFGFFFFFFFFFFFFFFFFFFFFFFFFFF>BBFFFFF:?BFD<
@M03461:520:000000000-LPCRK:1:1101:26647:7219 1:N:0:TTGCAACG+CAGAACTG
CGGATCCCCGATCCGTGGACTTGTCAGCGACTGAGGAAACAGACTATTGTAAGGCTGAGGCTCTTATCGCTCGCGACCTCAGCCGTGTACACTGCAGGAAATGCTCACCGTTAAGTCTGATGACGTGAACGGTCGTACCAAGATGTATAAAAACATCGTGGACGGCAACCATCAGATGGAGCCGGGCATGCCAGAATCCTTCAACGTATTGTTGAAAGAGATTCGTTCGCTGGGTATCAACATCGAACTGGAAGACGAGTAATTCTCGCTCAAACAGGTCA
+
GGGGGGGGGGGGGGGGGGEFGGGGGGGGGGGGGGGGEGGGGGGGGGGGFGFGGGGGGGGGGGGGGGGGGGGGGGGGGGGGGGGGGGGGGGGGGGGGGGGGGGGGGGGGGGGGGGGGGGGGGGGGGGGGGGGGGGGGGGGGGGGGGGGGGGGGGGGGGGGGDGGGGGGGGGGGGGGGGGGGGGGGGGGGGGGGGGGGGGGGGGGGGGGGGGGGGGGGGGGGGGGFGGGGGGGGGFFGGGGGGGFGFFFFFFFFFFFFBEDEFFFFFFFFFBB>DABBF?ADF
@M03461:520:000000000-LPCRK:1:1101:23835:7219 1:N:0:TTGCAACG+CAGAACTG
CGGATCCCCGATCCGTGGACTTGTCAGCGACTGAGGAAACAGACTTTGCTAAGGCTGAGGATAAAATACAAAGGCCCCTCAGCACTAATTCCTGCAGGAAATGCTCACCGTTAAGTCTGATGACGTGAACGGTCGTACCAAGATGTATAAAAACATCGTGGACGGCAACCATCAGATGGAGCCGGGCATGCCAGAATCCTTCAACGTATTGTTGAAAGAGATTCGTTCGCTGGGTATCAACATCGAACTGGAAGACGAGTAATTCTCGCTCAAACAGGTCA
+
GGGGGGGGGGGGGGGGGGGGGGGGGGGGGGGGGGGGGGGGGGGGGGGGGGGGGGGGGGGGGGGGGGGGGGGGFGGGGGGGGGGGGGGGGGGGGGGGGGGGGGGGGGGGGGGGGGGGGGGGGGGGGGGGGGGGGGGGGGGGGGGGGGGGGGGGGGGFGGGGGGGGGGGGGGGGGGGGGGGGGFGGEGGGGGGGGGGGGGGGGGGGGGGGGGGFFGGG?FGGGGGGGFGGGGGGGFFFGGGGGGFGFF@FFDFF:?>?BEFFFFFFAFAFFFFBFFF?<?FFF
@M03461:520:000000000-LPCRK:1:1101:7467:7220 1:N:0:TTGCAACG+CAGAACTG
CGGATCCCCGATCCGTGGACTTGTCAGCGACTGAGGAAACAGACCGCCATATGGCTGAGGGTGTATTAATCACTGTCCTCAGCTATTACACATGCAGGAAATGCTCACCGTTAAGTCTGATGACGTGAACGGTCGTACCAAGATGTATAAAAACATCGTGGACGGCAACCATCAGATGGAGCCGGGCATGCCAGAATCCTTCAACGTATTGTTGAAAGAGATTCGTTCGCTGGGTATCAACATCGAACTGGAAGACGAGTAATTCTCGCTCAAACAGGTCA
+
GGGGGGGGGGGGGGGGGGGGGGGGGGGGGGGGGGGGGGGGGGGGGGGGGGGGGGGGGGGGGGGGGGGGGGGGGGGGGGGGGGGGGGGGGGGGGGGGGGGGGGGGGGGGGGGGGGFGGGGGGGGGGGGGGGGGGGGGGGGGGGGG,EGGGGGGGGGGGGGGGGGGGGGGGGGGGGGGGGGGGGGGGGGGGGGGGGGGGGGGGGGGGGGGGGGGGGGGGGGGGGGGGGGGGGGGGBFGGDGGG=?GFFFFFF?FFFF<:@373=>A>FAF<6?B>FB?B:A07
@M03461:520:000000000-LPCRK:1:1101:24618:7227 1:N:0:TTGCAACG+CAGAACTG
CATCGCGGACGAGTAACCGGATCCCCGATCCGTGGACTTGTCAGCGACTGAGGAAACAGACACTGATCGTGCTGAGGATACCTATAGGGATACCCTCAGCTATCTTGCGTGCAGGAAATGCTCACCGTTAAGTCTGATGACGTGAACGGTCGTACCAAGATGTATAAAAACATCGTGGACGGCAACCATCAGATGGAGCCGGGCATGCCAGAATCCTTCAACGTATTGTTGAAAGAGATTCGTTCGCTGGGTATCAACATCGAACTGGAAGACGAGTAATTCTCGCTCAAACAGGTCA
+
CCCCCGGGGGGGGGGGGGGGGGGGGGGGGGGGGGGGGGGGGGGGGGGGGGGGGGGGGGGGGGGGGGGGGGGGGGGGGGGGGGGGGGGGGGGGGGGGGGGGGGGGGGGGGGGGGGGGGGGGGGGGGGGGGGGGGGGGGGGGGGGGGGGGGGGGGGGGGGGGGGGGGGGGGGGGGGGGGGGGGGGGGGGGGGGGGGGGGGGGGGGGGGGGGGGGFGGGGGGGGGGGGGGGGGGGGGGGGGGGGGGGGGGGGGFFGGGGGGGFGDFFFFFFFFFFFFFFFFFFFDFFBFFFBFFFFFFF>D
@M03461:520:000000000-LPCRK:1:1101:10064:7255 1:N:0:TTGCAACG+CAGAACTG
CGGATCCCCGATCCGTGGACTTGTCAGCGACTGAGGAAACAGACGTCCTTTGGGCTGAGGTGAGCGGCGGGTCCATCCTCAGCGAATAACACTGCAGGAAATGCTCACCGTTAAGTCTGATGACGTGAACGGTCGTACCAAGATGTATAAAAACATCGTGGACGGCAACCATCAGATGGAGCCGGGCATGCCAGAATCCTTCAACGTATTGTTGAAAGAGATTCGTTCGCTGGGTATCAACATCGAACTGGAAGACGAGTAATTCTCGCTCAAACAGGTCACTT
+
GGGGGGGGFGGGGGGGGGGGGGGGGGGGGGGGGGGGGGGGGGGGGGGGGGGGGGGGGGGGGGGGGGGGGGGGGGGGGGGGGGGGGGGGGGGGGFGGGGGGGGGGGGGGGGGGGGGGGGGGGFGGGGGGGGGGGGGGGGGFGGGGGGGGGGGGGGGGGGGFGGGGGGGGGGGGGGGGGGGGGFGGGGGDFFGGGGGGFGGGGG6CGGGGGGGGGGGGGGGGGGGGGGGGGGGGGFFFFGGGGGF:@4?FF?FFFFFFFFFFFFFF<?<?FB?6BDB:BFD:?FF)
@M03461:520:000000000-LPCRK:1:1101:17781:7256 1:N:0:TTGCAACG+CAGAACTG
CGGATCCCCGATCCGTGGACTTGTCAGCGACTGAGGAAACAGACTGAACCCCTGCTGAGGCAGTGATTATATATGGCCTCAGCAAAGCTTTTTGCAGGAAATGCTCACCGTTAAGTCTGATGACGTGAACGGTCGTACCAAGATGTATAAAAACATCGTGGACGGCAACCATCAGATGGAGCCGGGCATGCCAGAATCCTTCAACGTATTGTTGAAAGAGATTCGTTCGCTGGGTATCAACATCGAACTGGAAGACGAGTAATTCCCGCTCAAACAGGTCACTT
+
GGGGGGGGGGGGGGGGGGGGGGGGGGGGGGGGGGGGGGGGGGGGGGGGGGGGGGGGGGGGGGGGGGGGGGGGGGGGGGGGGGGGGGGGGGGGGGGGGGGGFFGGGGGGGGGGGGGGGGGGGGGGGGEFGGGGGGGGGGGGGGGGGGGGGGGGGGGGGGGGGGGGGGGGGGGGGGFDFGGEDGGGGGGGGGGGGGGFGGGGGGGGGGGGGGGGGD<CEGGGGGGGGGGGGGGGGD@FGGGGGGFF8??FF)9@FFFFBFBEBFFF<F??B>B;?BF6?F>:2:A)
@M03461:520:000000000-LPCRK:1:1101:17058:7261 1:N:0:TTGCAACG+CAGAACTG
CGGATCCCCGATCCGTGGACTTGTCAGCGACTGAGGAAACAGACACAATAAAGGCTGAGGTAGAAGCAATCACTGTCCTCAGCTCTGCGCTGTGCAGGAAATGCTCACCGTTAAGTCTGATGACGTGAACGGTCGTACCAAGATGTATAAAAACATCGTGGACGGCAACCATCAGATGGAGCCGGGCATGCCAGAATCCTTCAACGTATTGTTGAAAGAGATTCGTTCGCTGGGTATCAACATCGAACTGGAAGACGAGTAATTCTCGCTCAAACAGGTCA
+
GGGGGGGGGGGGGGGGGGGGGGGGGGGGGGGGGGGGGGGGGGGGGGGGGGGGGGGGGGGGGGGGGGGGGGGGGGGGGGGGGGGGGGGGGGGGGGGGGGGGGGGGGGGGGGGGGGGGGGGGGGGGGGGGGGGGGGGGGGGGGGGGGGGGGGGGGGGGGGGGGGGGGGGGGGGGGGGGGGGGGGGGGGGGGGGGGGG?FGGGGGGGGGGFGGGGGGGGGGGGDGGGGGGGGGGEGFFGGGGGGGFGFFFFFFFFFFFFFFFFFFFFAFFFF:?FFFFFFFF?F
@M03461:520:000000000-LPCRK:1:1101:10977:7263 1:N:0:TTGCAACG+CAGAACTG
CGGATCCCCGATCCGTGGACTTGTCAGCGACTGAGGAAACAGACGATCAGAGAGCTGAGGGCACTTAAACGTTGCTCCCTCAGCGTTCGTTTTTGCAGGAAATGCTCACCGTTAAGTCTGATGACGTGAACGGTCGTACCAAGATGTATAAAAACATCGTGGACGGCAACCATCAGATGGAGCCGGGCATGCCAGAATCCTTCAACGTATTGTTGAAAGAGATTCGTTCGCTGGGTATCAACATCGAACTGGAAGACGAGTAATTCTCGCTCAAACAGGTCACT
+
GGGGGGGGGGGGGGGGGGGGGGGGGGGGGGGGGGGGGGGGGGGGGGGGGGGGGGGGGGGGGGGGGGGGGGGGGGGGGGGGGGGGGGGGGGGGGGGGGGGGGGGGGGGGGGGGGGGGGGGGGGGGGGGGGGGGGGGGGGGGGGGGGGGGGGGGGGGGGGGGFGGGGGGGGGGGGGGGGGGGGGGGGGGGGGGGGGGGGGGGGGGCFGGGGGGGGGGG:FFGGGGGGGGGGGGGGFFGGGGGGGFGF>FFFFFFFFFFFFFFFFAFFFFFF<?BBFFFBFB<>DF4
@M03461:520:000000000-LPCRK:1:1101:23030:7267 1:N:0:TTGCAACG+CAGAACTG
CGGATCCCCGATCCGTGGACTTGTCAGCGACTGAGGAAACAGACATCCGTTATGCTGAGGTAGCATTTTGAGTCCGCCTCAGCAAAGTTCGGTGCAGGAAATGCTCACCGTTAAGTCTGATGACGTGAACGGTCGTACCAAGATGTATAAAAACATCGTGGACGGCAACCATCAGATGGAGCCGGGCATGCCAGAATCCTTCAACGTATTGTTGTAAGAGATTCGTTCGCTGGGTATCAACATCGAACTGGAAGACGAGTAATTCTCGCTCAAACAGGTCA
+
GGGGGGGGGGGGGGGGGGEGGGGGGGGGGGGGGGGGGGGGGGGGGGGGGGGGGGGGGGGGGGGGGGGGGGGGGGGGGGGGGGGGGGGGGGGGGGGGGGGGGGGGGGGGGGGGGGGGGGGGGGGGGGGGGGGGGGGGGGGGGGGGGGGGGGGGGGGGGGGGGGGGGGGGGGGGGGGGGGGGGGGGGGGGGGGGGGGGGGGGGGGGGGGGGGGGGGGGGFGGGGGGGGGGGGGGGFFGGGGGGGFGFFFFFFFFFFFFFFFFFFFBBFFFFFFFFFF?B?A?F
@M03461:520:000000000-LPCRK:1:1101:15495:7277 1:N:0:TTGCAACG+CAGAACTG
CGGATCCCCGATCCGTGGACTTGTCAGCGACTGAGGAAACAGACAGCGTGGTGGCTGAGGTTAGGTAAACAATACACCTCAGCTATGTACCGTGCAGGAAATGCTCACCGTTAAGTCTGATGACGTGAACGGTCGTACCAAGATGTATAAAAACATCGTGGACGGCAACCATCAGATGGAGCCGGGCATGCCAGAATCCTTCAACGTATTGTTGAAAGAGATTCGTTCGCTGGGTATCAACATCGAACTGGAAGGCGAGTAATTCTCACTCAAACAGGTCA
+
GGGGGGGGGGGGGGGGGGGGGGGGGGGGGGGGEGGGGGGGGGGGGGGGGGGGGGGGGGGGGGGGGGGGGGGGGGGGGGGGGGGGGGGGGGGGGGGGGGGGGGGGGGGGGGGGGGGGGGGGGGGGGGGGGGGGGGGGGGGGFGGGGGGGGGGGGGGGGGGGGGGGGGDGGGGGGGGGGGGGGGGGGGGGGGGGGGFFGGGGGGGGGGGGGGGGG<FGGGFGFGGGGGFGGGGGGEFGGGGGGGFF3FFFFFFFF?DFFDFFFFFFFFFFFFFBBFFBF:FB3
@M03461:520:000000000-LPCRK:1:1101:23129:7288 1:N:0:TTGCAACG+CAGAACTG
CGGATCCCCGATCCGTGGACTTGTCAGCGACTGAGGAAACAGACATAAATATAGCTGAGGTTAACAGCCGTTACACCCTCAGCCTCATTCTTTGCAGGAAATGCTCACCGTTAAGTCTGATGACGTGAACGGTCGTACCAAGATGTATAAAAACATCGTGGACGGCAACCATCAGATGGAGCCGGGCATGCCAGAATCCTTCAACGTATTGTTGAAAGAGATTCGTTCGCTGGGTATCAACATCGAACTGGAAGACGAGTAATTCTCGCTCAAACAGGTCA
+
GGGGGGGGGGGGGGGGGGGGGGGGGGGGGGGGGGGGGGGGGGGGGGGGGGGGGGGGGGGGGGGGGGGGGGGGGGGGGGGGGGGGGGGGGGGGGGGGGGGGGGGGGGGGGGGGGGGGGGGGGGGGGGGGGGGGGGGGGGGGGGGGGGGGGGGGGGGGGGGGGGGGGGGGGGGGGGGGGGGGGGGGGEGGGGGGGGGGGGGGGGGGGGGGGGGGGGGGGGGGGGGGGGGGGGGGGFFGGGGGGGFGFFFFFF:7;@FFFFEFFFFFFFFFFFFFFFFBFFABF
@M03461:520:000000000-LPCRK:1:1101:28173:7328 1:N:0:TTGCAACG+CAGAACTG
CGGATCCCCGATCCGTGGACTTGTCAGCGACTGAGGAAACAGACTTGGGGTTCGCTGAGGTTTGAGTAAGCAACTTCCTCAGCATATGTTTTTGCAGGAAATGCTCACCGTTAAGTCTGATGACGTGAACGGTCGTACCAAGATGTATAAAAACATCGTGGACGGCAACCATCAGATGGAGCCGGGCATGCCAGAATCCTTCAACGTATTGTTGAAAGAGATTCGTTCGCTGGGTATCAACATCGAACTGGAAGACGAGTAATTCTCGCTCAAACAGGTCA
+
GGGGGGGGGEGGGGGGGGGGGGGGGGGGGGGGGGGGGGGGGGGGEF@FGDGGGGGGEGGGGGGGGGGGGGFGGGGGFGGGGGGGGFGGGGGGGGGFGGGGGGFGG<EFDEEFEGFGGGFGGGGGGGGGGGGGEGEGGGGGGGGGGGGGGGGDGGGAFDGGGGGGGGEEGGGGGGGFFFFG>GGCECC=E>FGGGGGGFFG7EGFFGCGGGGGC77@CGGGFGGGGGGG<DDE5)7E4FGFGG?F>FFF5?9?FFFF?E3@8*6<A=:<<B02<DFFF:A?F
@M03461:520:000000000-LPCRK:1:1101:25472:7330 1:N:0:TTGCAACG+CAGAACTG
CGGATCCCCGATCCGTGGACTTGTCAGCGACTGAGGAAACAGACGTAAGGAGAGCTGAGGCGGAATAGTTAGGTTACCTCAGCTCATCTCTGTGCAGGAAATGCTCACCGTTAAGTCTGATGACGTGAACGGTCGTACCAAGATGTATAAAAACATCGTGGACGGCAACCATCAGATGGAGCCGGGCATGCCAGAATCCTTCAACGTATTGTTGAAAGAGATTCGTTCGCTGGGTATCAACATCGAACTGGAAGACGAGTAATTCTCGCTCAAACAGGTCA
+
GGGGGGGGGGGGGGGGGGGGGGGGGGGGGGGGGGGGGGGGGGGGGGGGGGGGGGGGGGGGGGG@8CEFGGGGGGGGGGGGGGGGGGGGGGGGGGGGGGGGGGGGGGGGGGGGGGGGGGGGGGGGGGGGGGGGGGGGGGGGGGGGGGGGGGGGGGGGGGGGCGGGGGGGGGGGGGGGGGGGGGGGEGGGGGGGGGGGGGGGGGGGGGGGGGGGGGGGGGGGGGGGGGGGGGGGGFFGGGGGGGFGEFFFFFFFFFFBBFFFFFFBFFFFFFFF<BFFFBAFF
@M03461:520:000000000-LPCRK:1:1101:8636:7338 1:N:0:TTGCAACG+CAGAACTG
CGGATCCCCGATCCGTGGACTTGTCAGCGACTGAGGAAACAGACAATTGACTCGCTGAGGAACACGGCGGGACAGTCCTCAGCTGAAAGAATTGCAGGAAATGCTCACCGTTAAGTCTGATGACGTGAACGGTCGTACCAAGATGTATAAAAACATCGTGGACGGCAACCATCAGATGGAGCCGGGCATGCCAGAATCCTTCAACGTATTGTTGAAAGAGATTCGTTCGCTGGGTATTAACATCGAACTGGAAGACGAGTAATTCTCGCTCAAACAGGTCA
+
GGGGGGGGGGGGGGGGGGGGGGGGGGGGGGGGGGGGGGGGGGGGGGGGGGGGGGGGGGGGGGGGGGGGGGGGGGGGGGGGGGGGGGGGGGGGGGGGGGGGGGGGGGGGGGGGGGGGGGGGGGGGGGGGGGGGGGGGGGGGGGGGGGGGGGGGGGGGGGGGGGGGGGGGGGGGGGGGGGGGGGGGGGGGGGGGGGGGGGGGGGGGGGGGGGGGGGGGGGFDGGGGGGGGGGGGGEFGGGGGGGFGFFFFFFFFFFF:BFFF?FFFFFFFB<BF<BFFBFFFF
@M03461:520:000000000-LPCRK:1:1101:6171:7350 1:N:0:TTGCAACG+CAGAACTG
CGGATCCCCGATCCGTGGACTTGTCAGCGACTGAGGAAACAGACGCCCAAGAAGCTGAGGATTGTAAGTTTTTGTGCCTCAGCTCCACGTTATGCAGGAAATGCTCACCGTTAAGTCTGATGACGTGAACGGTCGTACCAAGATGTATAAAAACATCGTGGACGGCAACCATCAGATGGAGCCGGGCATGCCAGAATCCTTCAACGTATTGTTGAAAGAGATTCGTTCGCTGGGTATCAACATCGAACTGGAAGACGAGTAATTCTCGCTCAAACAGGTCA
+
GGGGGGGGGGGGGGGGGGGGGGGGGGGGGGGGGGGGGGGGGGGGGGGGGGGGGGGGGGGGFGGGGGGGGGGGGGGGGGGGGGGGGGGGGGGGGGGGGGGGGGGGGGGGGGGGGGGGGGGGGGFGGGGGGGGGGGGGGGGGGGGGGGGGGGGGGGGGGGGGGGGGGGGGGGGGGGGGGGGGGGGEGGGGFGGGGGFGGGGGGGGGGGF6CGGGGGGGGGGGGGGGGGGGGGGGGFFGGGGGGGFGFFFFFFFFFFFFFFBFBFFFFFFFF<09?AFFF?A??
@M03461:520:000000000-LPCRK:1:1101:11148:7352 1:N:0:TTGCAACG+CAGAACTG
CGGATCCCCGATCCGTGGACTTGTCAGCGACTGAGGAAACAGACAAGCATGTGGCTGAGGATGGAAGTAGTGCATCCCTCAGCCTATCAACATGCAGGAAATGCTCACCGTTAAGTCTGATGACGTGAACGGTCGTACCAAGATGTATAAAAACATCGTGGACGGCAACCATCAGATGGAGCCGGGCATGCCAGAATCCTTCAACGTATTGTTGAAAGAGATTCGTTCGCTGGGTATCAACATCGAACTGGAAGACGAGTAATTCTCGCTCAAACAGGTCA
+
GGGGGGGGGGGGGGGGGGGGGGGGGGGGGGGGGGGGGGGGGGGGGGGGGGGGGGGGGGGGGGGGGGGGGGGGGGGGGGGGGGGGGGGGGGGGGGGGGGGGGGGGGGGGGGGGGGGGGGGGGGGGGGGGGGGGGGGGGGGGGGGGGGGGGGGGGGGGGGGGGGGGGGGGGGGGGGGGGGGGGGGGGGGGGGGGGGGGGGGGGGGGGGGGGGGGGGGGGGGGGGFGGGGGGGGGGFFGGGGGGGFGFFFFFFFFFFFFFFFEBFFAFFFFBFFFFFFFFFFBB
@M03461:520:000000000-LPCRK:1:1101:7893:7352 1:N:0:TTGCAACG+CAGAACTG
CGGATCCCCGATCCGTGGACTTGTCAGCGACTGAGGAAACAGACGTGATTTTAGCTGAGGTAACCCCAAACAGGCACCTCAGCGCATCCATTTGCAGGAAATGCTCACCGTTAAGTCTGATGACGTGAACGGTCGTACCAAGATGTATAAAAACATCGTGGACGGCAACCATCAGATGGAGCCGGGCATGCCAGAATCCTTCAACGTATTGTTGAAAGAGATTCGTTCGCTGGGTATCAACATCGAACTGGAAGACGAGTAATTCTCGCTCAAACAGGTCA
+
GGGGGGGGGGGGGGGGGGGGGGGGGGGGGGGGGGGGGGGGGGGGGGGGGGGGGGGGGGGGGGGGGGGGGGGGGGGGGGGGGGGGGGGGGGGGGFGGGGGGGGGGGGGGGGGGGGGGGGGGGGGGGGGGGGGGGGGGGGGGGGGGGGGGGGGGGGGGGGGGFGGGGGGGGGGGGGGGGGGFGGGGGGGGGGGGGGGGGGGGGGGGGGGGGGGGGGGGGGGGGGGGGGGGGGGGGFFGGGGGGGFGFFFFFFFFFFFFFFFFFFFFFFFFFBFFFFFFF?B??
@M03461:520:000000000-LPCRK:1:1101:19610:7354 1:N:0:TTGCAACG+CAGAACTG
CGGATCCCCGATCCGTGGACTTGTCAGCGACTGAGGAAACAGACTTTGACGTAGCTGAGGCATACGCGTCCTTTCTCCTCAGCATCCTTATTTGCAGGAAATGCTCACCGTTAAGTCTGATGACGTGAACGGTCGTACCAAGATGTATAAAAACATCGTGGACGGCAACCATCAGATGGAGCCGGGCATGCCAGAATCCTTCAACGTATTGTTGAAAGAGATTCGTTCGCTGGGTATCAACATCGAACTGGAAGACGAGTAATTCTCGCTCAAACAGGTCA
+
GGGGGGGGGGGGGGGGGGGGGGGGGGGGGGGGGGGGGGGGGGGGGGGGGGGGGGGGGGGGGDGGGGGGGGGGGGGGGGGGGGGFGGGGGGGGGFGGGGGGGGGGGGGGGGGGGGGGGGGGGGGGGGGGGGGGGGGGGGGGGGGGGGGGGGGGGGGGGGGGGGGGGGGGGGGGGGGFGGFGGGGGGGGGGGGGFGGGGGGGGGGGGGDGGFGGGFCCFGGGGGGGDGGGGDGGGFFGGGFGGGFGFFFFFFFFFF><6>>BBFBAAF>FFFFFFFFFFBF>B
@M03461:520:000000000-LPCRK:1:1101:19448:7369 1:N:0:TTGCAACG+CAGAACTG
CGGATCCCCGATCCGTGGACTTGTCAGCGACTGAGGAAACAGACCCCGCTTATGCTGAGGCCAATGTTGAGTATACCCTCAGCCAAGCAGAGTGCAGGAAATGCTCACCGTTAAGTCTGATGACGTGAACGGTCGTACCAAGATGTATAAAAACATCGTGGACGGCAACCATCAGATGGAGCCGGGCATGCCAGAATCCTTCAACGTATTGTTGAAAGAGATTCGTTCGCTGGGTATCAACATCGAACTGGAAGACGAGTAATTCTCGCTCAAACAGGTCA
+
GGGGGGGGGGGGGGGGGGGGGGGGGGGGGGGGGGGGGGGGGGGGGGGGGGGGGGGGGGGCFGGGGGGGGGGGGGGGGGGGGGGGGGGGGGGGGGGGGGGGGGGGGGGGGGGGGGGGGGGGGGGGGGGGGGGGGGGGGGGGGGGGGGGGGGGGGGGGGGGGG7DFGGGGGGGGGGGGGGGGGGGGGGGGGGGGGGGGGGGGGGGGGGGFGGGGGGGGGGGGGGGGGGGGGGGGGEFGGGGGGGFGFFFFFFFFFFFFFFFFFFFAFFFFFB<>DFFBFFFFD
@M03461:520:000000000-LPCRK:1:1101:22213:7375 1:N:0:TTGCAACG+CAGAACTG
CGGATCCCCGATCCGTGGACTTGTCAGCGACTGAGGAAACAGACCCACTGATAGCTGAGGTGTGGCAATTAATCTACCTCAGCTTCCCAATTTGCAGGAAATGCTCACCGTTAAGTCTGATGACGTGAACGGTCGTACCAAGATGTATAAAAACATCGTGGACGGCAACCATCAGATGGAGCCGGGCATGCCAGAATCCTTCAACGTATTGTTGAAAGAGATTCGTTCGCTGGGTATCAACATCGAACTGGAAGACGAGTAATTCTCGCTCAAACAGGTCA
+
GGGGGGGGGGGGGGGGGGGGGGGGGGGGGGGGGGGGGGGGGGGGGGGGGGFGGGGGGGGGGGGGGGGGGGGGGGGGGGGGGGGGGGGGGGGGGGGGGGGGGGGGGGGGGGGGGGGGGGGGGGGGGGGGGGGGGGGGGGGGGGGGGGGGGGGGGGGGGGGGGGGGGGGGGGGGGGGGGGGGGGGGGGGGGGFGGGGGGGGGGGFGGGDGGGGGGGGGGGGGGGGGGGGGDG<EGFFGGGGGGGFGEFFFFFFFFFFFFFFF?FFFFFBFFFFFFFFFFFFFF
@M03461:520:000000000-LPCRK:1:1101:9752:7376 1:N:0:TTGCAACG+CAGAACTG
CGGATCCCCGATCCGTGGACTTGTCAGCGACTGAGGAAACAGACCTGTATTCGGCTGAGGGGAGTCTGTGTTATCACCTCAGCTTTAACAATTGCAGGAAATGCTCACCGTTAAGTCTGATGACGTGAACGGTCGTACCAAGATGTATAAAAACATCGTGGACGGCAACCATCAGATGGAGCCGGGCATGCCAGAATCCTTCAACGTATTGTTGAAAGAGATTCGTTCGCTGGGTATCAACATCGAACTGGAAGACGAGTAATTCTCGCTCAAACAGGTCACTT
+
GGGGGGGGGGGGGGGGGGGGGGGGGGGGGGGGGGGGGGGGGGGGGGGGGGGGGGGGGGGGGGGGGGGGGGGGGGGGGGGGGGGGGGGGGGGGGGGGGGGGGGGGGGGGGGGGGGGGGGGGGGGGGGGGGGGGGGGGGGGGGGGGGGGGGGGGGGGGGGGGGGGGGGGGGGGGGGGGGGGGGGGGGGGGGGGGGGGGGGGGGGGGGGGGGGGGGGGGGGGGGGGGGGGGGGGGGFFGGGGGGGFGEFFFFFFFFF:?BFFFFFFFFFFFFFFFFFFF0?FFFFF)
@M03461:520:000000000-LPCRK:1:1101:9843:7390 1:N:0:TTGCAACG+CAGAACTG
CGGATCCCCGATCCGTGGACTTGTCAGCGACTGAGGAAACAGACTGAGTACAGGCTGAGGATCCTTATATAAATGACCTCAGCATTATAATCTGCAGGAAATGCTCACCGTTAAGTCTGATGACGTGAACGGTCGTACCAAGATGTATAAAAACATCGTGGACGGCAACCATCAGATGGAGCCGGGCATGCCAGAATCCTTCAACGTATTGTTGAAAGAGATTCGTTCGCTGGGTATCAACATCGAACTGGAAGACGAGTAATTCTCGCTCAAACAGGTCA
+
GGGGGGGGGGEEGGGGGGGGGGGGGGGGGGGGGGGGGGGGGGGGGGGGGGGGGGGGGGGGGGGGGGGGGGGGGGGGGGGGGGGGGGGGGGGGGGGGGGGGGGGGGGGGGGGGGGGGGGGGGGGGGGDGGGGGGGGGGGGGGGGGGGGGFGFGGGGGGGGGGGGGDGEGGGGGGGGGGCGGGGGGGEEEGFEEFFGFGGGGGGGGGGGGGGGGGGGDEGCCFGGGGGGGGG:CEBFGFGFGGFFFDFF>FFFF??5:?B.<<FA<<F2:3:?B?BFFFFF0)
@M03461:520:000000000-LPCRK:1:1101:13682:7394 1:N:0:TTGCAACG+CAGAACTG
CATCGCTGACGATTAACCGGATCCCCGATCCGTGGACTTGTCAGCGACTGAGGAAACAGACTAAAGCTCAGCTGAGGTACTCACCTAGAGTCTCCTCAGCCTATAAGTTTGCAGGAAATGCTCACCGTTAAGTCTGATGACGTGAACGGTCGTACCAAGATGTATAAAAACATCGTGGACGGCAACCATCAGATGGAGCCGGGCATGCCAGAATCCTTCAACGTATTGTTGAAAGAGATTCGTTCGCTGGGTATCAACATCGAACTGGAAGACGAGTAATTCTCGCTCAAACAGGTCA
+
CCCCCGGGGGGG7EEGGGGGGGGGGGGGGGGGGGGGGGGGGGGGGGGGGGGGGGGGGGGGGGGGGGGGGGGGGGGGGGGGGGGGGGFGGGGGGGGGGGGGGGGGGGGGGGGGGGGGGGGGGGGGGGGGGGGGGGGGGGGGGGGGGGGGGGGGGGGGGGGGGGGGGGGGGGGGGGGGGGGGGGGGGGGGGGGGGGGGGGGGGGGGGGGGGGGGGGGGGGGGDGGGCGFGGGGGCGGGGGGGGGGGGGGGGGFFFGGGGGGFGFFFFFFFFFFFFFFFFFFFFFFFFFFFFFFFFFFA?F
@M03461:520:000000000-LPCRK:1:1101:26377:7412 1:N:0:TTGCAACG+CAGAACTG
CGGATCCCCGATCCGTGGACTTGTCAGCGACTGAGGAAACAGACTGAGTATTCGCTGAGGCTCTTTCCGGCTCGTGCCTCAGCTAAGTAGCGTGCAGGAAATGCTCACCGTTAAGTCTGATGACGTGAACGGTCGTACCAAGATGTATAAAAACATCGTGGACGGCAACCATCAGATGGAGCCGGGCATGCCAGAATCCTTCAACGTATTGTTGAAAGAGATTCGTTCGCTGGGTATCAACATCGAACTGGAAGACGAGTAATTCTCGCTCAAACAGGTCA
+
GGGGGGGGGGGGGGGGGGGGGGGGGGGGGGGGGGGGGGGGGGGGGGFGGGGGGGGGGGGGGGGGGGGGGGGGGGGGGGGGGGGGGGGGGGGGGGGGGGGGGGGGGGGGGGGGGGGGGGGGGGGGGGCGGGGGGGGGGGGGGGGGGGGGGGGGGGGGGGGGGGGGGGGGGGGGGFGGGGGGGGGGGGDEFGGGGGGFFGGGGGGGGGGDCGGGGGGGDG?<5:DFGGGFGGGEGFFGGDFGGGFGD@5>F?FFF?57<DDFFFFB<FBFF:BFBF<?FFF72
@M03461:520:000000000-LPCRK:1:1101:21715:7431 1:N:0:TTGCAACG+CAGAACTG
CGGATCCCCGATCCGTGGACTTGTCAGCGACTGAGGAAACAGACAGCCTTTAGGCTGAGGTTACATTTAACTTATGCCTCAGCCCGCAAGCTTGCAGGAAATGCTCACCGTTAAGTCTGATGACGTGAACGGTCGTACCAAGATGTATAAAAACATCGTGGACGGCAACCATCAGATGGAGCCGGGCATGCCAGAATCCTTCAACGTATTGTTGAAAGAGATTCGTTCGCTGGGTATCAACATCGAACTGGAAGACGAGTAATTCTCGCTCAAACAGGTCACTT
+
GGGGGGGGGGGGGGGGGGGGGGGGGGGGEGGGGFGGGGGGGGGGGGGGFGGGGGGGGGGGGGGGGGGGGGGGGGGGGGGGGGGGGGGGGGGGGDGGGGGGGGGGGGGGGGGGGFFEFGGCGGGGGGGGGFGCGGGGGGGGGGGGGGGGGGGDFECGGGGDEDGGGGGGGGGGFCGGGGGGGGEEGGGGGGGFFECGGGFGGGFGGEFFGGGGF5C:+;FGGGGGGGGGDGGGG3<EFGGGGGFGBFFFF<FF?4>??BEFFFFFFF2(8489?DF?F:<???B)
@M03461:520:000000000-LPCRK:1:1101:5186:7441 1:N:0:TTGCAACG+CAGAACTG
CGGATCCCCGATCCGTGGACTTGTCAGCGACTGAGGAAACAGACGCTAGTCGGGCTGAGGGACCTTTCAATGAACACCTCAGCCACTTAGGATGCAGGAAATGCTCACCGTTAAGTCTGATGACGTGAACGGTCGTACCAAGATGTATAAAAACATCGTGGACGGCAACCATCAGATGGAGCCGGGCATGCCAGAATCCTTCAACGTATTGTTGAAAGAGATTCGTTCGCTGGGTATCAACATCGAACTGGAAGACGAGTAATTCTCGCTCAAACAGGTCA
+
GGGGGGGGGGGGGGGGGGGGGGGGGGGGGGGGGGGGGGGGGGGGGGGGGGGGGGGGGGGGGGGGGGGGGGGGGGGGGGGGGGGGGGGGGGGGGGGGGGGGGGGGGGGGGGGGGGGGGGGGGGGGGGGGGGGGGGGGGGGGGGGGGGGGGGGGGGGGGGGGGGGGGGGGGGGGGGGGGGGGGGGGGGGGGGGGGGGGGGGGGGGGGGGGGGGGGGGGGGGGGGGGGGGGGGGGGFFGGGGGGGFGFFFFFFFFFFFFFFEDBFFFFFDFFFFFFFFFFFFFF
@M03461:520:000000000-LPCRK:1:1101:13008:7445 1:N:0:TTGCAACG+CAGAACTG
CATCGCTGACGATTAACCGGATCCCCGATCCGTGGACTTGTCAGCGACTGAGGAAACAGACTTTCTCTACGCTGAGGGTGTGTGATATTGGGGCCTCAGCTTTAGTTCGTGCAGGAAATGCTCACCGTTAAGTCTGATGACGTGAACGGTCGTACCAAGATGTATAAAAACATCGTGGACGGCAACCATCAGATGGAGCCGGGCATGCCAGAATCCTTCAACGTATTGTTGAAAGAGATTCGTTCGCTGGGTATCAACATCGAACTGGAAGACGAGTAATTCTCGCTCAAACAGGTCA
+
CCCCCGFGGGGG-EFGGGGGGGGGGGGGGGGGGGGGGGGGGGGGGGGGGGGGGGGGGGGGGGGGGGGGGGGGGGGGGGGGGGGGGGGGGGGGGGGGGGGGGGGGGGGGGGGGGGGGGGGGGGGGGGGGGGGGGGGGGGGGGGGGGGGGGGGGGGGGGGGGGGGGGGGGGGGGGGGGGGGGGGGGGGGDGGGGGGGGGGGGEGGGGGGGGGGGFGGGGGGGGGGGCGGGGGGGGFGGGGGGGGGGGGGGGGEFGGGGGGGFGF?FFFFFFFFFBFF>B?FFDFFAFFBB>BF?(:?D:D
@M03461:520:000000000-LPCRK:1:1101:23861:7458 1:N:0:TTGCAACG+CAGAACTG
CGGATCCCCGATCCGTGGACTTGTCAGCGACTGAGGAAACAGACAATATGAAAGCTGAGGTATGCACCGTTTACGACCTCAGCATCACTGGGTGCAGGAAATGCTCACCGTTAAGTCTGATGACGTGAACGGTCGTACCAAGATGTATAAAAACATCGTGGACGGCAACCATCAGATGGAGCCGGGCATGCCAGAATCCTTCAACGTATTGTTGAAAGAGATTCGTTCGCTGGGTATCAACATCGAACTGGAAGACGAGTAATTCTCGCTCAAACAGGTCACTT
+
GGGGGGGGGFGGGGGGGGGGGGGGGGGGGGGGGGGGGGGGGGGGFFGFGGGGGGGGGGGGGGGGGGGEGGGGGGGFGGGGGFEGGGGGGGGFGGGGEFGEFGFGGGGGGGFGGGGGFGGGGGGGGGGGGGFEFFFGFGGGGGGGGFGGGGGGGGGGGGGGDEGCEGGGGGCGGGGGGGFGGGGEGGGGGGFGFCGFGGFCFGGGGGFGGGGGFGGGGGGGGGGFGGCGDG3ECEFE4CCFGDFFB??F>?F@F?F::;578F2:>4531::9<<????A>))-)
@M03461:520:000000000-LPCRK:1:1101:6330:7460 1:N:0:TTGCAACG+CAGAACTG
CGGATCCCCGATCCGTGGACTTGTCAGCGACTGAGGAAACAGACAGATTGATTGCTGAGGGGGGTATTTCCCTAAACCTCAGCATCGGCTGATGCAGGAAATGCTCACCGTTAAGTCTGATGACGTGAACGGTCGTACCAAGATGTATAAAAACATCGTGGACGGCAACCATCAGATGGAGCCGGGCATGCCAGAATCCTTCAACGTATTGTTGAAAGAGATTCGTTCGCTGGGTATCAACATCGAACTGGAAGACGAGTAATTCTCGCTCAAACAGGTCA
+
GGGGGGGGGGGGGGGGGGGGGGGGGGGGGGGGGGGGGGGGGGGGGGGGGGDGGGGGGGGGGGGGGGGGGGGGGGGGGGGGGGGGGGGGGGGGGGGGGGGGGGGGGGGGGGGGGGGGGGGGGGGGGGGGGGGGGGGGGGGGGGGGGGGGGGGGGGGGGGGGGGGGGGGGGGGGGGGFGGGGGGGGGGGGGGGGGGGGGGGGGGFGGGG@FGGGGGGGGGGGFGGGGGGGGGGGGFFGGGGGGGFGFFFFFFFFFFFFFFFEFFFFFFFBFFFFFBF??6A>B
@M03461:520:000000000-LPCRK:1:1101:5621:7465 1:N:0:TTGCAACG+CAGAACTG
CGGATCCCCGATCCGTGGACTTGTCAGCGACTGAGGAAACAGACATGATTTGAGCTGAGGCACATATTACGGTGTTCCTCAGCGTTTAAATTTGCAGGAAATGCTCACCGTTAAGTCTGATGACGTGAACGGTCGTACCAAGATGTATAAAAACATCGTGGACGGCAACCATCAGATGGAGCCGGGCATGCCAGAATCCTTCAACGTATTGTTGAAAGAGATTCGTTCGCTGGGTATCAACATCGAACTGGAAGACGAGTAATTCTCGCTCAAACAGGTCA
+
GGGGGGGGGGGEGGGGGGGGGGGGGGGGGGGGGGGGGGGGGGGGGGGGGGGGGGGGGGGGGGGGGGGGGGGGGGGGGGGGGGGGGGGGGGGGGGGGGGGGGGGGGGGGGGGGGGGGGGGGGGGGGGGGGGGGGGGGGGGGGGGGGGGGGGGGGGGGGGGGGGGGGGGGGGGGGGGGGGGGFFGGGGGGGGGGGGGGGGGGGGGGGGGGGGGGG4CGGGGGGGGGGGGGGGDGGDFGGGGGGGFGFFFFFFFFFFFFFFDE?FFFFFB??:?FFFFFFFBFF
@M03461:520:000000000-LPCRK:1:1101:10047:7472 1:N:0:TTGCAACG+CAGAACTG
CGGATCCCCGATCCGTGGACTTGTCAGCGACTGAGGAAACAGACTTCTCCAGAGCTGAGGTTTTTCTGAATTAGGACCTCAGCTTAGATCGCTGCAGGAAATGCTCACCGTTAAGTCTGATGACGTGAACGGTCGTACCAAGATGTATAAAAACATCGTGGACGGCAACCATCAGATGGAGCCGGGCATGCCAGAATCCTTCAACGTATTGTTGAAAGAGATTCGTTCGCTGGGTATCAACATCGAACTGGAAGACGAGTAATTCTCGCTCAAACAGGTCACTT
+
GGGGGGGGGGGGGGGGGGGGGGGGGGGGGGGGGGGGGGGGGGGGGGGGGGGGGGGGGGGGGGGGGGGGGGGGGGGGGGGGGGGGGGGGGGGGGGGGGGGGGGGGGGGGGGGGGGGGGGGGGGGGGGGGGGGGGGGGGGGGGGGGGGGGGGGGGGGGGGGGGGGGGGGGGGGGGGGGGGGGGGGGGGGGGGGGGGGGGGGGGGGGGGGGGGGGGGGGGGGGGGGGGGGGGGGGEDFGGGGGGGFGFFFFFFFFFFFFFFEFFFFFFFFFFFFFFFFFFFA::34)
@M03461:520:000000000-LPCRK:1:1101:5885:7501 1:N:0:TTGCAACG+CAGAACTG
CGGATCCCCGATCCGTGGACTTGTCAGCGACTGAGGAAACAGACGTGTTAAGCGCTGAGGCATGTACAAGTGTCCGCCTCAGCAGAATGTGTTGCAGGAAATGCTCACCGTTAAGTCTGATGACGTGAACGGTCGTACCAAGATGTATAAAAACATCGTGGACGGCAACCATCAGATGGAGCCGGGCATGCCAGAATCCTTCAACGTATTGTTGAAAGAGATTCGTTCGCTGGGTATCAACATCGAACTGGAAGACGAGTAATTCTCGCTCAAACAGGTCACTT
+
GGGGGGGGGGGGGGGGGGGGGGGGGGGGGGGGGGGGGGGGGGGGGGGGGGGGGGGGGGGGGGGGGGGGGGGGGGGGGGGGGGGGGGGGFFGGGGGGGGGGGGGGFGGGGGFGGGGGGGGGGGGGGFGGGGGGGGGGGGGGGGGFGGGGGGGGGGGGGGGGEGGGGGGGGFGGGGGGGGGGGDGGGGGGGGGGGGGGGGGGGGGGGGFFGGGGGGGGGGGGDFGGGGGGGGGGGFFFGGGGGGFF>FFFFFFFFFFFFFDEBFFFFF>:<6?FF>FFFBF:2>A)
@M03461:520:000000000-LPCRK:1:1101:27506:7518 1:N:0:TTGCAACG+CAGAACTG
CGGATCCCCGATCCGTGGACTTGTCAGCGACTGAGGAAACAGACAACGCATCGGCTGAGGTTAGGTTCAGGTTTAACCTCAGCTCCGCAAACTGCAGGAAATGCTCACCGTTAAGTCTGATGACGTGAACGGTCGTACCAAGATGTATAAAAACATCGTGGACGGCAACCATCAGATGGAGCCGGGCATGCCAGAATCCTTCAACGTATTGTTGAAAGAGATTCGTTCGCTGGGTATCAACATCGAACTGGAAGACGAGTAATTCTCGCTCAAACAGGTCA
+
GGGGGGGGGGGGGGGGGGGGGGGGGGGGGGGGGGGGGGGGGGGGGGGGGGGGGGGGGGGGGGGGGGGGGGGFGGGGGGGGGGGGGGGGGGGGGGGGGGGGGGGGGGGGGGGGGGGGGGGGGGGGGGGGGGGGGGGGGGGGGGFGGGGGGGGGGGGGGGGGGGGGGGGGGGGGGCFGGGGGFGGGGGGGGGGGGGGGGGGGGGGGGG3CFFGGGGGGGGFFGGGGGGGGGGGDGBFGGFGGGGFGEFFFFDFFFFFFBEFFFFFFFFFFFBBFFFFFFFF?F
@M03461:520:000000000-LPCRK:1:1101:23871:7519 1:N:0:TTGCAACG+CAGAACTG
CGGATCCCCGATCCGTGGACTTGTCAGCGACTGAGGAAACAGACGCCAGATAAGCTGAGGACAATGAGTGGGACGACCTCAGCGGGAGTCAATGCAGGAAATGCTCACCGTTAAGTCTGATGACGTGAACGGTCGTACCAAGATGTATAAAAACATCGTGGACGGCAACCATCAGATGGAGCCGGGCATGCCAGAATCCTTCAACGTATTGTTGAAAGAGATTCGTTCGCTGGGTATCAACATCGAACTGGAAGACGAGTAATTCTCGCTCAAACAGGTCA
+
GGGGGGGGGGGGGGGGGGGGGGGGGGGGGGGGGGGGGGGGGGGGGGGGGGGGGGGGGGGGGGGGGGGGGGGGGGGGGGGGGGGGGGGGGGGGGGGGGGGGGGGGGGGGGGGGGGGGGGGGGGGGGGGGGGGGGGGGGGGGGGGGGGGGGGGGGGCFGGGGGGGGGGGGGGGGGGGGGGGGGGGGGGGGGGGGGGGGGGGGGGGGGGGGGGGGGGGGGGGGGGGGGGGGGGGGGFFGGGGGGGFFFF?7FF@FFFFFFFFFBFFA<4:??BFFFFF:BFA:?
@M03461:520:000000000-LPCRK:1:1101:9307:7521 1:N:0:TTGCAACG+CAGAACTG
CGGATCCCCGATCCGTGGACTTGTCAGCGACTGAGGAAACAGACTATTGAGGCGCTGAGGAAATTGCGAGCCTTTGCCTCAGCAGAAAGTTGTGCAGGAAATGCTCACCGTTAAGTCTGATGACGTGAACGGTCGTACCAAGATGTATAAAAACATCGTGGACGGCAACCATCAGATGGAGCCGGGCATGCCAGAATCCTTCAACGTATTGTTGAAAGAGATTCGTTCGCTGGGTATCAACATCGAACTGGAAGACGAGTAATTCTCGCTCAAACAGGTCA
+
GGGGGGGGGGGGGGGGGGGGGGGGGGGGGGGGGGGGGGGGGGFGGGGGGGGGGGGGGGGGGGGGGFGGGGGGGGGGGGGGGGGGGGGGGFGGGGGGGGGGGGGGGGGGGGGGGGGGGGGGGGGGGGGGGGGGGGGGGGGGGGGGGGGGGGGGGGGGGGGGGGGGGGGGGGGGGGGGGGGGGGGGGGGGGGGGGGGGGGGGGGGGGGGGGGGGGGGGGGGGGGGGGGGGGGGGGFFGGGGGGGFGFFFFFFFFFFFFFFFFFFFDFFFFFF?FFDFBF?DDF
@M03461:520:000000000-LPCRK:1:1101:12222:7527 1:N:0:TTGCAACG+CAGAACTG
CATCGCTGACGATTAACCGGATCCCCGATCCGTGGACTTGTCAGCGACTGAGGAAACAGACTTATAAGAGGCTGAGGCATAGCTGGTCAGGAGCCTCAGCAAGACGAAATGCAGGAAATGCTCACCGTTAAGTCTGATGACGTGAACGGTCGTACCAAGATGTATAAAAACATCGTGGACGGCAACCATCAGATGGAGCCGGGCATGCCAGAATCCTTCAACGTATTGTTGAAAGAGATTCGTTCGCTGGGTATCAACATCGAACTGGAAGACGAGTAATTCTCGCTCAAACAGGTCA
+
CCCCCGGGGGGG-EFGGGGGGGGGGGGGGGGGGGGGGGGGGGGGGGGGGGGGGGGGGGGGGGGGGGGGGGGGGGGGGGGGGGGGGGGGGGGGGGGGGGGGGGGGGGGGGGGGGGGGGGGGGGGGGGGGGGGGGGGGGGGGGGGGGGGGGGGGGGGGGGGGGGGGGGGGGGGGGGGGGGGGGGGGGGGGGGGGGGGFGGGGGGGGGGGGGGGGGGGGGGGGGGGGGGFGGGGGGGGGGGGGGGGGGGGGGGFFGGGGGGGFGFFFFFFFFFFFFFFFF:FFFFFFF?BFFBFFFFFADF
@M03461:520:000000000-LPCRK:1:1101:6783:7545 1:N:0:TTGCAACG+CAGAACTG
CGGATCCCCGATCCGTGGACTTGTCAGCGACTGAGGAAACAGACTTTATCACCGCTGAGGGTTAAAGCTTACATTGCCTCAGCAGGCTCTTTTGCAGGAAATGCTCACCGTTAAGTCTGATGACGTGAACGGTCGTACCAAGATGTATAAAAACATCGTGGACGGCAACCATCAGATGGAGCCGGGCATGCCAGAATCCTTCAACGTATTGTTGAAAGAGATTCGTTCGCTGGGTATCAACATCGAACTGGAAGACGAGTAATTCTCGCTCAAACAGGTCA
+
GGGGGGGGGGGGGGGGGGGGGGGGGGGGGGGGGGGGGGGGGGGGGGGGGGGGGGGGGGGGGGGGGGGGGGGGGGGGGGGGGGGGGGGGGGGGGGGGGGGGGGGGGGGGGGGGGGGGGGGGGGGGGGGGGGGGGGGGGGGGGGGGGGGGGGGGGGGGGGGGGGGGGGGGGGGGGGGGGGGGGGGGGGGGGGGGGGGGGGGGGGGGGGGGGGGGGGGGGGGGGGGGGGGGGGGGGFFGGGGGGGFGFFFFFFFFFFFFFFFFFFFFFFFFFFFF?FFFF?BFF
@M03461:520:000000000-LPCRK:1:1101:16187:7546 1:N:0:TTGCAACG+CAGAACTG
CGGATCCCCGATCCGTGGACTTGTCAGCGACTGAGGAAACAGACCAAATTGTTGCTGAGGGAGCTTATATTTCATACCTCAGCAAACCAATATGCAGGAAATGCTCACCGTTAAGTCTGATGACGTGAACGGTCGTACCAAGATGTATAAAAACATCGTGGACGGCAACCATCAGATGGAGCCGGGCATGCCAGAATCCTTCAACGTATTGTTGAAAGAGATTCGTTCGCTGGGTATCAACATCGAACTGGAAGACGAGTAATTCTCGCTCAAACAGGTCA
+
GGGGGGGGGGGGGGGGGGGGGGGGGGGGGGGGGGGGGGGGGGGGGGGGGGGGGGGGGGGGGC@FGGGGGGGGGGGGGGGGGGGGGGGGGGGGGGGGGGGGGGGGGGGGGGGGGGGGGGGGGGGGGGGGGGGGGGGGGGGGGGGGGGGGGGGGGGGGGGGGGGGGEGGGGGGGGGGGGGGGGGGGGGGGGGGGGGFFFGGGGGGGGGGGGGGGGGGGFGGGGGGGGGGGGGGGGFFGGGGGGGFGFFFFFFFFFFFFFFBFFFFFFFFFFFFF?FFFBFB??
@M03461:520:000000000-LPCRK:1:1101:22968:7573 1:N:0:TTGCAACG+CAGAACTG
CGGATCCCCGATCCGTGGACTTGTCAGCGACTGAGGAAACAGACTGTATATGCGCTGAGGCAGAAATGCTCATGCACCTCAGCAAGGAGCTTTGCAGGAAATGCTCACCGTTAAGTCTGATGACGTGAACGGTCGTACCAAGATGTATAAAAACATCGTGGACGGCAACCATCAGATGGAGCCGGGCATGCCAGAATCCTTCAACGTATTGTTGAAAGAGATTCGTTCGCTGGGTATCAACATCGAACTGGAAGACGAGTAATTCTCGCTCAAACAGGTCA
+
GGGGGGGGGGGGGGGGGGGGGGGGGGGGGGGGGGGGGGGGGGGGGGGGGGGGGGGGGGGGGGGGGGGGGGGGGGGGGGGGGGGGGGGGGGGGGAGGGGGGGGGGGGGGGGGGGGGGGGGGGGGGGGGGGGGGGGGGGGGGGGGGGGGGGGGGGGGGGGGGGGGGGGGGGGGGGGGGGGGGGGGGGGGGGFGGGGGGGGGGGGGGGGGGGGGGGGGGGGGFGGGCDFGGGDDE=DFGGGGGGGFGEFFFF?FFFF4<FFFEFFFBFFFFFFFFFBF?B<<4?
@M03461:520:000000000-LPCRK:1:1101:8474:7588 1:N:0:TTGCAACG+CAGAACTG
CGGATCCCCGATCCGTGGACTTGTCAGCGACTGAGGAAACAGACCAATGAAACGCTGAGGATACTAGTCAATAGTCCCTCAGCGCTGAGTGATGCAGGAAATGCTCACCGTTAAGTCTGATGACGTGAACGGTCGTACCAAGATGTATAAAAACATCGTGGACGGCAACCATCAGATGGAGCCGGGCATGCCAGAATCCTTCAACGTATTGTTGAAAGAGATTCGTTCGCTGGGTATCAACATCGAACTGGAAGACGAGTAATTCTCGCTCAAACAGGTCA
+
GGGGGGGGGGGGGGGGGGGGGGGGGGGGGGGGGGGGGGGGGGGGGGGGGGGGGGGGGGGGGGGGGGGGGGGGGGGGGGGGGGGGGGGGGGGGGGGGGGGGGGGGGGGGGGGGGGGGGGGGGGGGGGGGGGGGGGGGGGGGGGGGGGGGGGGGGGGGGGGGGGGGGGGGGGGGGGGGGGGGGGGGGGGGGGGGGFCFGGGGGGGGGGGGFGGGGGGGGGGFGGFDDGGGGGGCEEFGGGGGGGFGFFFFFFFFFFFBBF>B:FFFBFFFFFF>FFF?FFF),
@M03461:520:000000000-LPCRK:1:1101:10577:7601 1:N:0:TTGCAACG+CAGAACTG
CGGATCCCCGATCCGTGGACTTGTCAGCGACTGAGGAAACAGACCACATGCTAGCTGAGGTGCGACCACATTACCACCTCAGCAACTTCTTATGCAGGAAATGCTCACCGTTAAGTCTGATGACGTGAACGGTCGTACCAAGATGTATAAAAACATCGTGGACGGCAACCATCAGATGGAGCCGGGCATGCCAGAATCCTTCAACGTATTGTTGAAAGAGATTCGTTCGCTGGGTATCAACATCGAACTGGAAGACGAGTAATTCTCGCTCAAACAGGTCA
+
GGGGGGGGFGGGGGGGGGGGGGGGGGGGGGGGGGGGGGGGGGGGGGGGGGGGGGGGGGGGGFGGGGGGGGGGGGGGGGGGGGGGGGGGGGGGGGGGGGGGGGGGGGGGGGGGGGGGGGGGGGGGGGGGGGGDGGGGGGGGGGGGGGGGGGGGGGGGGGGGGGGGGGGGGGGGGGGGGGGGGGGGGGGGGGGGGGGGGGGGGGGGGGGG?EGGGGGGGGGGGGGGGGGGGGGGGFFGGCCGFGFGFFFFFFFFFF>?FFFFFFFAAFFFFFFFFFFFFFFFF
@M03461:520:000000000-LPCRK:1:1101:15401:7606 1:N:0:TTGCAACG+CAGAACTG
CGGATCCCCGATCCGTGGACTTGTCAGCGACTGAGGAAACAGACCTCTTAAACGCTGAGGTCCCCTCTGTTACCAGCCTCAGCGTATCCTGATGCAGGAAATGCTCACCGTTAAGTCTGATGACGTGAACGGTCGTACCAAGATGTATAAAAACATCGTGGACGGCAACCATCAGATGGAGCCGGGCATGCCAGAATCCTTCAACGTATTGTTGAAAGAGATTCGTTCGCTGGGTATCAACATCGAACTGGAAGACGAGTAATTCTCGCTCAAACAGGTCA
+
GGGGGGGG8FGGGGGGGGGGGGGGGGGGGGGGFGGGGGGGGGGGGGGGGGGGGGGGGGGGGGGGGGGGGGGGGGGGGGGGGGGGGGGGGGGGGGGGGGGGGGGGGGGGGGGGGGGGGGGGGGGGGGGGGGGGGGGGGGGGGGGGGGGGGGGGGGGGGGGGGGGGGGGGGGGGGGGGGGGGGGGGGGGGGGGGGGGFGGGGGGGGGGGGGGGGGFGFEGGGGCFGGGGGGGGGGDFGGGGGGGFGFFFFFFFFFFF??FBD(9A9<FFFFFFF?BFFFFD4:
@M03461:520:000000000-LPCRK:1:1101:24122:7608 1:N:0:TTGCAACG+CAGAACTG
CGGATCCCCGATCCGTGGACTTGTCAGCGACTGAGGAAACCGACCTCGCTTTGGCTGAGGTCTACTTTTGCCCCCCCCTCAGCTATCGTTGATGCAGGAAATGCTCACCGTTAAGTCTGATGACGTGAACGGTCGTACCAAGATGTATAAAAACATCGTGGACGGCAACCATCAGATGGAGCCGGGCATGCCAGAATCCTTCAACGTATTGTTGAAAGAGATTCGTTCGCTGGGTATCAACATCGAACTGGAAGACGAGTAATTCTCGCTCAAACAGGTCACTT
+
GGGGGGGGGGGGGGGGGGGGGGGGGGGGGGGGGGGGGGG9,@@FCFFFGGCFFGGG7FGGGGGGGGGGGEFG8FGGGGCEFGGGGGGGGGGGGFGGGGGGEGGGGGFGGGGGGGGGGGGGGFGGGGEGGGGGGGGGGGGGGGGGGGGGGGGGGGGGGGGGGGGGGGGGGGGGGGGGGGCCFGGGGGGGGGGGGGGGGGGGGG?EGGFGGGGFGFDFGGGGGGGGGCGGGGGGGFFGGGGGFGFGBF?:@?FFFFFFFDBEBFFFFBA?FFFF?AF12?D:08A)
@M03461:520:000000000-LPCRK:1:1101:14897:7610 1:N:0:TTGCAACG+CAGAACTG
CGGATCCCCGATCCGTGGACTTGTCAGCGACTGAGGAAACAGACGAATAATCCGCTGAGGTACCAAGTGCAAATAACCTCAGCTGCAACGTGTGCAGGAAATGCTCACCGTTAAGTCTGATGACGTGAACGGTCGTACCAAGATGTATAAAAACATCGTGGACGGCAACCATCAGATGGAGCCGGGCATGCCAGAATCCTTCAACGTATTGTTGAAAGAGATTCGTTCGCTGGGTATCAACATCGAACTGGAAGACGAGTAAATCTCGCTCAAACAGGTCA
+
GGGGGGGGGGGGGGGGGGGGGGGGGGGGGGGGEGGGGGGGGGGGGGGGGGGGGGGGGGGGGGGGGGGGGGGGGGGGGGGGGGGGGGGGGGGGGGGGGGGGGGGGGGGGGGGGGGGGGGGGGGGGGGGGGGGGGGGGGGGGGGGGGGGGGGGGGGGGGGGGGGGGGGGGGGGGGGGGGGGGGGGGGGGGGGGGGGGGGGGGGGGGGGGGGGGGGGGGFFGGGGGGGGGGGGGGGFFGGGGGGGFGDFFFFFFFFF:1:D5BBFFBAFFF<BFFFFFFFFD0?
@M03461:520:000000000-LPCRK:1:1101:19779:7630 1:N:0:TTGCAACG+CAGAACTG
CGGATCCCCGATCCGTGGACTTGTCAGCGACTGAGGAAACAGACTTTGATTACGCTGAGGGCTAGATAGTGTAATCCCTCAGCTTGATTAATTGCAGGAAATGCTCACCGTTAAGTCTGATGACGTGAACGGTCGTACCAAGATGTATAAAAACATCGTGGACGGCAACCATCAGATGGAGCCGGGCATGCCAGAATCCTTCAACGTATTGTTGAATGAGATTCGTTCGCTGGGTATCAACATCGAACTGGAAGACGAGTAATTCTCGCTCAAACAGGTCACTT
+
GGGGGGGGGGGGGGGGGGGGGGGGGGGGGGGGGGGGGGGGGGGGGGGGGGGGGGGGGGGGGGGGFFGGGGGGGGGGGGGGGGGGGGGGGGGGGGGGGGGGGGGGGGGGGGGGGGGGGGGGGGGGGGGGGGGGGGGGGGGGGGGGGGGGGGGGGGGGGGGGGGGGGGGGGGGGGGGGGGGGGGGGGGGGGFGGGGGGGGGGGGGGGGGGGGFGGFGGGGGGFGGGGGGGGGGGGFFFGGGGGGFGFFFFFFFFFFFFBEDFFFFFFFD:B?:9BFFB??FD?:>)
@M03461:520:000000000-LPCRK:1:1101:12146:7637 1:N:0:TTGCAACG+CAGAACTG
CGGATCCCCGATCCGTGGACTTGTCAGCGACTGAGGAAACAGACGAAGTGGCCGCTGAGGGAACGATTACAGCGACCCTCAGCTTTACCGGCTGCAGGAAATGCTCACCGTTAAGTCTGATGACGTGAACGGTCGTACCAAGATGTATAAAAACATCGTGGACGGCAACCATCAGATGGAGCCGGGCATGCCAGAATCCTTCAACGTATTGTTGAAAGAGATTCGTTCGCTGGGTATCAACATCGAACTGGAAGACGAGTAATTCTCGCTCAAACAGGTCA
+
GGGGGGGGGGGGGGGGGGGGGGGGGGGGGGGGGGGGGGGGGGGGGGGGGGGGGGGGGGGGGGGGGGGGGGGGGGGGGGGGGGGGGGGGGGGGGGGGGGGGGGGGGGGGGGGGGGGGGGGGGGGGGGGGGGGGGGGGGGGGGGGGGGGGGGGGGGGGGGGGGGGGGGGGGGGGGGGGGGGGGGGGGGGGGGGGGGFGGGGGGGGGGGGGGGGGGGGGGGGGGCGGGGGGGGGGGFFGGGGGGGFGFFFFFFFFFFFFFFEFFFFFFFABF:?;BFFFFFDF?
@M03461:520:000000000-LPCRK:1:1101:18776:7638 1:N:0:TTGCAACG+CAGAACTG
CGGATCCCCGATCCGTGGACTTGTCAGCGACTGAGGAAACAGACGTTAGCTGCGCTGAGGCTTACTAACGTGACCGCCTCAGCAAGTGCACATGCAGGAAATGCTCACCGTTAAGTCTGATGACGTGAACGGTCGTACCAAGATGTATAAAAACATCGTGGACGGCAACCATCAGATGGAGCCGGGCATGCCAGAATCCTTCAACGTATTGTTGAAAGAGATTCGTTCGCTGGGTATCAACATCGAACTGGAAGACGAGTAATTCTCGCTCAAACAGGTCACTT
+
GGGGGGGGGGGGGGGGGGGGGGGGGGGGGGGGGGGGGGGGGGGGGGGGGGGGGGGGGGGGGGGGGGGGGEG7FGGGGGGGFGGGGGGGGGGGGGGGGDGGGGGGGGGGGGGGGFGGGGGGGGGGGGCGFFGGGGGGGGGGGGGGGGGGFGGGGGGFGGGGEGGGGGDGGGGGGCFFGGFFEFGEEGGDGFGGGGGGGGGGGGGGGGGGGGGFFFGGCFFGGGGGGGGGDCCGGDFGGGGGGG?F>FFFFB@FFFFFBE:@?FBFFBB<B2<>BF?17<B7?FB)
@M03461:520:000000000-LPCRK:1:1101:9610:7649 1:N:0:TTGCAACG+CAGAACTG
CGGATCCCCGATCCGTGGACTTGTCAGCATGAGGAAACAGACTAAAATAATGCTGAGGCGGGTTCAAGGTTTACCCTCAGCGAACGCAACTGCAGGAAATGCTCACCGTTAAGTCTGATGACGTGAACGGTCGTACCAAGATGTATAAAAACATCGTGGACGGCAACCATCAGATGGAGCCGGGCATGCCAGAATCCTTCAACGTATTGTTGAAAGAGATTCGTTCGCTGGGTATCAACATCGAACTGGAAGACGAGTAATTCTCGCTCAAACAGGTCACTGCT
+
GGGGGGGGGGGGGGGGGGGGGGGGGGGGGGGGGGGGGGGGGGGGGGGGGGGGGGGGGGGGGGGGGGGGGGGGGGGGGGGGGGGGGGGGGGGGGGGGGGGGGGGGGGGGGGGGGGGGGGGGGGGGGGGGGGGGGGGGGGGGGGGGGGGGGGGGGGGGGGGGGGGGGGGGGGGGGGGGGGGGGGGGGGGGGGGGGGGGGGGGGGGGGGGGGGGGGGGGFGGGGGGGGGGGGGGGGFFGGGGGGGFGFFFFFFFFFFFFFFFFFFFFFFFFFFBFFF7:ADFFFFF)
@M03461:520:000000000-LPCRK:1:1101:23963:7658 1:N:0:TTGCAACG+CAGAACTG
CGGATCCCCGATCCGTGGACTTGTCAGCGACTGAGGAAACAGACAAAGCATCAGCTGAGGATTAGCTACGAACTCGCCTCAGCATGCTCCAGTGCAGGAAATGCTCACCGTTAAGTCTGATGACGTGAACGGTCGTACCAAGATGTATAAAAACATCGTGGACGGCAACCATCAGATGGAGCCGGGCATGCCAGAATCCTTCAACGTATTGTTGAAAGAGATTCGTTCGCTGGGTATCAACATCGAACTGGAAGACGAGTAATTCTCGCTCAAACAGGTCA
+
GGGGGGGGGGGGGGGGGGGGGGGGGGGGGGGGGGGGGGGGGGGGGGGGGGGGGGGGGGGGGGGGGGGGGGGGGGGGGGGGGGGGGGGGGGGGGGGGGGGGGGGGGGGGGGGGGGGGGGGGGGGGGGGGGGGGGGGGGGGGGGGGGGGGGGGGGGGGGGGGGGGGGGGGGGGGGGGGGGGGGGGGGGGGGGGGGGGGGGGGGGGGGGFGFGGGGG@FFGGGGGGGGGGGGGGGGEFGGGGGGGFGDFFFFFFFFFFFFFFFFFF>AF<?FFFFFFFFFFFF?
@M03461:520:000000000-LPCRK:1:1101:24258:7684 1:N:0:TTGCAACG+CAGAACTG
CGGATCCCCGATCCGTGGACTTGTCAGCGACTGAGGAAACAGACGGTGTTGGTGCTGAGGAACTAGTTTACTTACACCTCAGCGTACCAGCTTGCAGGAAATGCTCACCGTTAAGTCTGATGACGTGAACGGTCGTACCAAGATGTATAAAAACATCGTGGACGGCAACCATCAGATGGAGCCGGGCATGCCAGAATCCTTCAACGTATTGTTGAAAGAGATTCGTTCGCTGGGTATCAACATCGAACTGGAAGACGAGTAATTCTCGCTCAAACAGGTCA
+
GGGGGGGGGGGGGGGGGGGGGGGGGGGGGGGGGGGGGGGGGGGGGGGGGGGGGGGGGGGGGGGGGGGGGGGGGGGGGGGGGGGGGGGGGGGGGGGGGGGGGGGGGGGGGGGGGGGGGGGGGGGGGGGGGGGGGGGGGGGGGGGGGGGGGGGGGGGGGGGGGGGGGGGGGGGGGGGGGGGGGGGGGGGGGGGGGGGGGGGGGGGGGGGFGGGGGGGGGGGGGGGGGGGGGGGGGFFGGGGGGGFGF?@F@FFFFFFFFFFFFFFFFFFFFBFB?7B:BFFF?
@M03461:520:000000000-LPCRK:1:1101:23567:7688 1:N:0:TTGCAACG+CAGAACTG
CGGATCCCCGATCCGTGGACTTGTCAGCGACTGAGGAAACAGACAGCACGCTAGCTGAGGATCAATTATACGCACTCCTCAGCGAGCAGACCTGCAGGAAATGCTCACCGTTAAGTCTGATGACGTGAACGGTCGTACCAAGATGTATAAAAACATCGTGGACGGCAACCATCAGATGGAGCCGGGCATGCCAGAATCCTTCAACGTATTGTTGAAAGAGATTCGTTCGCTGGGTATCAACATCGAACTGGAAGACGAGTAATTCTCGCTCAAACAGGTCA
+
GGGGGGGGGGGGGGGGGGGGGGGGGGGGGGGGGGGGGGGGGGGGGGGGGGGGGGGGGGGGGGGGGGGGGGGGGGGGGGGGGGGGGGGGGGGGGGGGGGGGGGGGGGGGGGGGGGGGGGGGGGGGGGGGGGGGGGGGGGGGGGGGGGGGGGGGGGGGGGGGGGGGGGGGGGGGGGGGGGGGGGGGGGGGGGGGGGGGGGGGGGGGGGGGGGGGGGGGGGGGGGGGGGGGGGGGGFFCFGGGGGFGFFFFFFFFFFFFFFFFFFFFFFFFFFFFFFBFFFBFD
@M03461:520:000000000-LPCRK:1:1101:17423:7696 1:N:0:TTGCAACG+CAGAACTG
CGGATCCCCGATCCGTGGACTTGTCAGCGACTGAGGAAACAGACACACCAGCAGCTGAGGGGACTTGGTACAGCTGCCTCAGCCTCACCCCATGCAGGAAATGCTCACCGTTAAGTCTGATGACGTGAACGGTCGTACCAAGATGTATAAAAACATCGTGGACGGCAACCATCAGATGGAGCCGGGCATGCCAGAATCCTTCAACGTATTGTTGAAAGAGATTCGTTCGCTGGGTATCAACATCGAACTGGAAGACGAGTAATTCTCGCTCAAACAGGTCA
+
GGGGGGGGGGGGGGGGGGGGGGGGGGGGGGGGGGGGGGGGGGGGGGGGGGGGGGGGGGGGGGGGGGGGGGGGFGGGGGGGGGGGGGGGGGGGGGGGGGGGGGGGGGGGGGGGGGGGGGGGGGGGGGEGGGGFGGGGGGGGGGGGFFGGGGGGGGGGGGGGEGGGGGGGGGGGGGGGGG8DFGGGGGGGFFGGGGGFGGGGGGGGGGGGGGGGGGDD7CFGGGGGGGGGGCCGGFFGFGGGGGFGEFFFFFFFFFFF:D>EFFFFAFF08?FF2>FFB?B?F
@M03461:520:000000000-LPCRK:1:1101:25121:7703 1:N:0:TTGCAACG+CAGAACTG
CGGATCCCCGATCCGTGGACTTGTCAGCGACTGAGGAAACAGACAGAAAACTCGCTGAGGATCGTTCAATTTGTAACCTCAGCTTCATGTTTTGCAGGAAATGCTCACCGTTAAGTCTGATGACGTGAACGGTCGTACCAAGATGTATAAAAACATCGTGGACGGCAACCATCAGATGGAGCCGGGCATGCCAGAATCCTTCAACGTATTGTTGAAAGAGATTCGTTCGCTGGGTATCAACATCGAACTGGAAGACGAGAAATTCTCGCTCAAACAGGTAA
+
GGGGGGGGGGGGGGGGGGGGGGGGGGGGGGGGGGGGGGGGGGGGGGGGGGGGGGGGGGGGGGGGGGGGGGGGGGGGGGGGGGGGGGGGGGGGGGGGGGGGGGGGGGGGGGGGGGGGGGGGGGGGGGGGGGGGGGDGGGGGGGGGGGGGGGGGGGGGGGGGGGGGGGGGGGGGGGGGGGGGGGGGGGGGGGGGGGGGGGGGGGGGGGGGGGGGGGGFGGGGGGGGGGGGGGGGGFFGGGGGGGFDFFFFFFFFF?48::@)49AA<?<?:??FF2460(.))
@M03461:520:000000000-LPCRK:1:1101:15291:7704 1:N:0:TTGCAACG+CAGAACTG
CGGATCCCCGATCCGTGGACTTGTCAGCGACTGAGGAAACAGACGCGTTATAGGCTGAGGAACTGCATTTGCTTCACCTCAGCGCCACTTATTGCAGGAAATGCTCACCGTTAAGTCTGATGACGTGAACGGTCGTACCAAGATGTATAAAAACATCGTGGACGGCAACCATCAGATGGAGCCGGGCATGCCAGAATCCTTCAACGTATTGTTGAAAGAGATTCGTTCGCTGGGTATCAACATCGAACTGGAAGACGAGTAATTCTCGCTCAAACAGGTCA
+
GGGGGGGGGGGGGGGGGGEGGGCFGGGGGGGGGGGFGGGFCG8AFGGGGGGGFGGGGGGEG<<FFFDGGGEGFGGGGG,FAFGCEG>FDFGGGEFFGGEFGFCFF9AFGGGGFFFGGGEGGGGGEGGGGGG+@E@FGGGG8B>FGFFGGCFGGGGGGE@CEEGGGGFD>,>DFCG@EFGGGFGEGGEGG8BFGFD*9FCGGGFECEGFF0A<C79@7C6<GFGFGGGG*75EC5797CFCC477>F77@2<FFFF?FE5>??B9:?AFB?:B?AF1:?D04
@M03461:520:000000000-LPCRK:1:1101:24055:7715 1:N:0:TTGCAACG+CAGAACTG
CGGATCCCCGATCCGTGGACTTGTCAGCGACTGAGGAAACAGACATACTTAACGCTGAGGGTGTCGTATTTTTTAGCCTCAGCTTATAAGGATGCAGGAAATGCTCACCGTTAAGTCTGATGACGTGAACGGTCGTACCAAGATGTATAAAAACATCGTGGACGGCAACCATCAGATGGAGCCGGGCATGCCAGAATCCTTCAACGTATTGTTGAAAGAGATTCGTTCGCTGGGTATCAACATCGAACTGGAAGACGAGTAATTCTCGCTCAAACAGGTCA
+
GGGGGGGGGGGGGGGGGGGGGGGGGGGGGGGGGGGGGGGGGGGGGGGGGGGGGGGGGGGGGGGGGGGFGGGGGGGGGGGGGGGGGGGGGGGGGGGGGGGGGGGGGGGGGGFGGGGGGGGGGGGGGGGGGGGGGGGGGGGGGGGGGGGGGGGGGGGGGGGGGGGGGGGGGGGGGGGGGGGGGGGGGGGGGGGGGGGGGGGGGGGGGGGGGGGGGGGGGGGGGGGGGGGGGGGGGFFGGGGGGGFGFF@@FDFFFFFFFFFFFFFFFFFFFFFFFFFFFFFDF
@M03461:520:000000000-LPCRK:1:1101:25875:7758 1:N:0:TTGCAACG+CAGAACTG
CGGATCCCCGATCCGTGGACTTGTCAGCGACTGAGGAAACAGACCTGAACTACGCTGAGGGTATCGGGTATGGCGCCCTCAGCCATGGTGCTTGCAGGAAATGCTCACCGTTAAGTCTGATGACGTGAACGGTCGTACCAAGATGTATAAAAACATCGTGGACGGCAACCATCAGATGGAGCCGGGCATGCCAGAATCCTTCAACGTATTGTTGAAAGAGATTCGTTCGCTGGGTATCAACATCGAACTGGAAGACGAGTAATTCTCGCTCAAACAGGTCA
+
GGGGGGGGGGGGGGGGGGGGGGGGGGGGGGGGGGGGGGGGGGGGGGGGGGGGGGGGGGGGGGGGGGGGGGGGGGGGGGGGGGGGGGFGGGGGGGGGGGGGGGGGGGGGGGGGGGGGGGGGGGGGGGGGGGGGGGGGGGGGGGGGGGGGGGGGGGGGGGGGGGGGGGGGGGGGGGGGGGGGFFGGGGGGGGGGGGGGGGGGGGGGGGF6?FGGGDGGFGGGGGGGDFFGGGG5EDFGFGGGGGFGFFFF@BFFFFFFFFF::F>BFFF?F:B;DAF6<?B0:
@M03461:520:000000000-LPCRK:1:1101:21983:7788 1:N:0:TTGCAACG+CAGAACTG
CATCGCTGACGAGTAATTCTCGCTCAAACAGGTCACTGCTGTCGGGTTAAAACCCGGCAGCGGATTGTGCTAACTCCGACGGGAGCAAATCCGTGAAAGATTTATTAAAGTTT
+
CCCCCGGGGGGGGGGGGGGGGGGGGEFGGGGGGGGGGGGGGGGGGGGGGGGGGGGGGGGGGGGGGGGGGGGGGGGGGGGGGGGGGGGGGGGGGGGGGGGGGGGGGFGGGGGGG
@M03461:520:000000000-LPCRK:1:1101:16858:7794 1:N:0:TTGCAACG+CAGAACTG
CGGATCCCCGATCCGTGGACTTGTCAGCGACTGAGGAAACAGACAATCAATTCGCTGAGGACTACACCCAGAATAACCTCAGCCAGTCCCCATGCAGGAAATGCTCACCGTTAAGTCTGATGACGTGAACGGTCGTACCAAGATGTATAAAAACATCGTGGACGGCAACCATCAGATGGAGCCGGGCATGCCAGAATCCTTCAACGTATTGTTGAAAGAGATTCGTTCGCTGGGTATCAACATCGAACTGGAAGACGAGTAATTCTCGCTCAAACAGGTCA
+
GGGGGGGGGGGGGGGGGGGGGGGGGGGGGGGGGGGGGGGGGGGGGGGGGGGGGGGGGGGGGGGGGGGGGGGGGGGGGGGGGGGGGGGGGGGGGGGGGGGGGGFGGGGGGGGG@FGGGGGGGGGGGGGGGGGGGGGGGGGGGGGGGGGGGGGGGGGGGGGGGGGGGGGGGGGGGGGGGG?8DFEGDGDGFGGGGGGFFGGGGFGGGGFEFGGGGFGFCFFFCCGGGFGGGGGGG@FGGGGGGGFGFFFFFFFFFF:?FED33B2).9<:66<>FFFF??B??
@M03461:520:000000000-LPCRK:1:1101:16317:7813 1:N:0:TTGCAACG+CAGAACTG
CGGATCCCCGATCCGTGGACTTGTCAGCGACTGAGGAAACAGACCCCGTCGTCGCTGAGGTACGGTTGAGCCATCGCCTCAGCAGCTTCACGTGCAGGAAATGCTCACCGTTAAGTCTGATGACGTGAACGGTCGTACCAAGATGTATAAAAACATCGTGGACGGCAACCATCAGATGGAGCCGGGCATGCCAGAATCCTTCAACGTATTGTTGAAAGAGATTCGTTCGCTGGGTATCAACATCGAACTGGAAGACGAGTAATTCTCGCTCAAACAGGTCA
+
GGGGGGGGFGDGGGDGGGGGGGGGGGGFGGGGCGFFFGGDFGFCEGGGGGGEGGEGEGFGG<FGGGGGFFFGGGGGGGGGGGGGFGGGGGGGGGGGGFGGCFGGGGGGGGGGGGGGGGGFGGGGGGGGFGGGGEGFGGGGGGGGGGGGGGGGGGGGGGGGEGGGEGGGCFG?EFFCGGGFGFGEGGGGGGGGGFGFGGGGGGGGGGGGGGGGGG7CGDFDGGGGGFDGDGGGGDFGFFGCFCFF>?@FFF@FFF4?BFBFFFB94@A?:<FF<A???1<??
@M03461:520:000000000-LPCRK:1:1101:13341:7814 1:N:0:TTGCAACG+CAGAACTG
CATCGCTGACGATTAACCGGATCCCCGATCCGTGGACTTGTCAGCGACTGAGGAAACAGACAGCACGTGAGCTGAGGTGTTGGCAGATCACGGCCTCAGCCGCGACGAGTGCAGGAAATGCTCACCGTTAAGTCTGATGACGTGAACGGTCGTACCAAGATGTATAAAAACATCGTGGACGGCGACCATCAGATGGAGCCGGGCATGCCAGAATCCTTCAACGTATTGTTGAAAGAGATTCGTTCGCTGGGTATCAACATCGAACTGGAAGACGAGTAATTCTCGCTCAAACAGGTCA
+
CCCCCGGGGGGG-FGGGGGGGGGGGGGGGGGGGGGGGGGGGGGGGGGGGGFGGGGGGGGGGGGGGGGGGGGGGGGGGGGGGGGGGGGGGGGGGGGGGGGGGGGGGGGGGGGGGGGGGGGGGGGGGGGGGGGGGGGGGGGGGGGGGGGGGGGGGGGGGGGGGGGGGGGGGGGGGGGGGGGGGGGGGGGGGGGGGGGGGGGGGGGGGGGGGGGGGGGGGGGGGGGGGGGGFFGGGGGGGGGGGGGGGGGGGGFFGGGGGGGFGFFFFFF9?FFFFFFBD<FFFAFF?FF?BFB?B?2>?F
@M03461:520:000000000-LPCRK:1:1101:13142:7818 1:N:0:TTGCAACG+CAGAACTG
CATCGCTGACGATTAACCGGATCCCCGATCCGTGGACTTGTCAGCGACTGAGGAAACAGACGCGTTCTAGGCTGAGGACTTTGTGTTGTGCAACCTCAGCACTCATACTTGCAGGAAATGCTCACCGTTAAGTCTGATGACGTGAACGGTCGTACCAAGATGTATAAAAACATCGTGGACGGCAACCATCAGATGGAGCCGGGCATGCCAGAATCCTTCAACGTATTGTTGAAAGAGATTCGTTCGCTGGGTATCAACATCGAACTGGAAGACGAGTAATTCTCGCTCAAACAGGTCA
+
CCCCCGGGGGGG-EFGGGGGGGGGGGGGGGGGGGGGGGGGGGGGGGGGGGGGGGGGGGGGGGGGGGGGGGGGGGGGGGGGGGGGGGGGGGGGGGGGGGGGGGGGGGGGGGGGGGGGGGGGGGGGGGGGGGGGGGGGGGGGGGGGGGGGGGGGGGGGGGGGGGGGGGGGGGGGGGGGGGGGGGGGGGGGGGGGGGGGGGGGGGGGGGGGGGGGGGGGGGGGGGGGGGGGGGGGGGGGGGGGGGGGGGGGGGFFGGGGGGGFGFFFFFFFFFFFFFFFFFFFF>FFFBFFFFFFFFFFFF
@M03461:520:000000000-LPCRK:1:1101:8214:7824 1:N:0:TTGCAACG+CAGAACTG
CGGATCCCCGATCCGTGGACTTGTCAGCGACTGAGGAAACAGACACAACAATTGCTGAGGTATGCTTGGCATACATCCTCAGCTCGTAACTATGCAGGAAATGCTCACCGTTAAGTCTGATGACGTGAACGGTCGTACCAAGATGTATAAAAACATCGTGGACGGCAACCATCAGATGGAGCCGGGCATGCCAGAATCCTTCAACGTATTGTTGAAAGAGATTCGTTCGCTGGGTATCAACATCGAACTGGAAGACGAGTAATTCTCGCTCAAACAGGTCA
+
GGGGGGGGGGGGGGGGGGGGGGGGGGGGGGGGGGGGGGGGGGGGGGGGGGGGGGGGGGGGGGGGGGGGGGGGGGGGGGGGGGGGGGGGGGGGGGGGGGGGGGGGGGGGGGGGGGGGGGGGGGGGGGGGGGGGGGGGGGGGGGGGGGGGGGGGGGGGGGGGGGGGGGGGGGGGGGGGGGGGGGGGGGGGGGGGGGGGGGGGGGGGGGGGGGGGGGGGGGGGGGGGGGGGGGGGGFFGGGGGGGFGFFFFFFFFFFFF?B>BBFFFFFFFFFFFFFFFFFFFF
@M03461:520:000000000-LPCRK:1:1101:13567:7853 1:N:0:TTGCAACG+CAGAACTG
CGGATCCCCGATCCGTGGACTTGTCAGCGACTGAGGAAACAGACTTCTTAATTGCTGAGGTAAATTATCAATGCCCCCTCAGCATCTTGTCGTGCAGGAAATGCTCACCGTTAAGTCTGATGACGTGAACGGTCGTACCAAGATGTATAAAAACATCGTGGACGGCAACCATCAGATGGAGCCGGGCATGCCAGAATCCTTCAACGTATTGTTGAAAGAGATTCGTTCGTTGGGTATCAACATCGAACTGGAAGACGAGTAATTCTCGCTCAAACAGGTCA
+
GGGGGGGGGGGGGGGGGGGGGGGGGGGGGGGGGGGGGGGGGGGGGGGGGGGGGGGGGGGGGGGGGGGGGGGGGGGGGGGGGGGFGGGGGGGGGGGGGGGGGGGGGGGGGGGGGGGGGGGGGGGGGGGGGGGGGGGGGGGGGGGGGGGGGGGGGGGGGGGGGGGGGGGGGGGGGGGGGGGGGGGGGGGGGGGGGGGGGGGGGGGGGGGGGGGGGGGGGGGGGGGGGGGGGGGGGFFFGDGGFGFDF:;F@FF??FFBFF:D?FFFFFFFF007<B><F?BBD
@M03461:520:000000000-LPCRK:1:1101:25227:7859 1:N:0:TTGCAACG+CAGAACTG
CGGATCCCCGATCCGTGGACTTGTCAGCGACTGAGGAAACAGACACTCGAGACGCTGAGGAAAAGGGGATACATGTCCTCAGCTCCCGTTTTTGCAGGAAATGCTCACCGTTAAGTCTGATGACGTGAACGGTCGTACCAAGATGTATAAAAACATCGTGGACGGCAACCATCAGATGGAGCCGGGCATGCCAGAATCCTTCAACGTATTGTTGAAAGAGATTCGTTCGCTGGGTATCAACATCGAACTGGAAGACGAGTAATTCTCGCTCAAACAGGTCA
+
GGGGGGGGGGGGGGGGGGGGGGGGGGGGGGGGGGGGFGGGGGGGGGGGGGGGGGGGGGGGGGGGGGGGGGGGGGGGGGGGGGGGGGGGGFGGGGGGGGGGGGGGGGGGGGGGGGGGGGGGGGGGGGGGGGGGGGGGGGGGGGGGGGGGGGGGGGGGGGGGGGGGGGGGGGGGGGGGGGGGFGGGGGGGGGGGGGGGDGGGGGGGGGGFGGGGFGGGGGCGFFGGGGGGDGGDD@@GDGGGGGFGFFFFFFFFFFF?F>@DFFFFFFFFFFFFBFFFFFDD?
@M03461:520:000000000-LPCRK:1:1101:4384:7860 1:N:0:TTGCAACG+CAGAACTG
CGGATCCCCGATCCGTGGACTTGTCAGCGACTGAGGAAACAGACTGTGAGCACGCTGAGGTACTGCTAAGACTTCCCCTCAGCACGTAAGATTGCAGGAAATGCTCACCGTTAAGTCTGATGACGTGAACGGTCGTACCAAGATGTATAAAAACATCGTGGACGGCAACCATCAGATGGAGCCGGGCATGCCAGAATCCTTCAACGTATTGTTGAAAGAGATTCGTTCGCTGGGTATCAACATCGAACTGGAAGACGAGTAATTCTCGCTCAAACAGGTCA
+
GGGGGGGGGGGGGGGGGGGGGGGGGGGGGGGGGGGGGGGGGGGGGGGGGGGGGGGGGGGGGGGGGGGGGGGGGGGGGGGGGGGGGGGGGGGGGGGGGGGGGGGGGGGGGGGGGGGGGGGGGGGGGGGGGGGGGGGGGGGGGGGGGGGGGGGGGGGGGGGGGGGGGGGGGGGGGGGGGGGGGGGGGGGGGGGGGGGGGGGGGGGGGGGGGGGGGGGGGGGGGGGFDGGGGGGGGDFGGGGGGGFG@FFFFFFFF75:BF@:?FFFFFFFF?FFFFFFF<4)4
@M03461:520:000000000-LPCRK:1:1101:13457:7867 1:N:0:TTGCAACG+CAGAACTG
CGGATCCCCGATCCGTGGACTTGTCAGCGACGAGGAAACAGACAGAATTGCTGCTGAGGTTTATGTTTCAATGCACCTCAGCACAAGTATCTGCAGGAAATGCTCACCGTTAAGTCTGATGACGTGAACGGTCGTACCAAGATGTATAAAAACATCGTGGACGGCAACCATCAGATGGAGCCGGGCATGCCAGAATCCTTCAACGTATTGTTGAAAGAGATTCGTTCGCTGGGTATCAACATCGAACTGGAAGACGAGTAATTCTCGCTCAAACAGGTCACTGC
+
GGGGGGGGGGGGGGGGGGGGGGGGGGGFGGGGGGGGGGGGGGGGGGGGGGGGGGGGGGGGGGGGGGGGGGGGGGGGGFGFGGGFGGGGGGGGGGGGGGGGGGGGGGGGGGGGGGGGGGGGGGG7FGGGGGGGGGGGGGGGGFFGFGGGGGGGGGGGGGGGGGDGGGGGGGGGGGGGGGFGFEGGGGGGGGGGGGGGGGGGGGGGGGGGGDFGGGGFGGGFGGGGGGGGGGGGGFBGGGGGGGFGFFFFFF::?FFB>FFFFF><DFF?BBF?FFFFFA???AA3
@M03461:520:000000000-LPCRK:1:1101:13032:7873 1:N:0:TTGCAACG+CAGAACTG
CGGATCCCCGATCCGTGGACTTGTCAGCGACTGAGGAAACAGACTGAAGGTTAGCTGAGGCGACAGCCCGTCGGATCCTCAGCTTTTATATTTGCAGGAAATGCTCACCGTTAAGTCTGATGACGTGAACGGTCGTACCAAGATGTATAAAAACATCGTGGACGGCAACCATCAGATGGAGCCGGGCATGCCAGAATCCTTCAACGTATTGTTGAAAGAGATTCGTTCGCTGGGTATCAACATCGAACTGGAAGACGAGTAATTCTCGCTCAAACAGGTCACTT
+
GGGGGGGGGGGGGGGGGGGGGGGGGGGGGGGGGGGGGGGGGGGGGGGGGGGGGGGGGGGGGGGGGGGGGGGGGGGGGGGGGGGGFGGGGGGGGGGGGGGGGGGGGGGGGGGGGGGGGGGGGGGGGGGGGGGGGGGGGGGGGGGGGGGGGGGGGGGGGGGGGGGGGGGGGGGGGGGGGGGGGGGGGGGGGGGGGGGGGGGGGGGGGGGGGGGGGGGGGGGGGGGGGGFGGGGGGFFGGGGGGGFGFFFFFFFFFFFFFFDFFFFFFF<?BFFBFFBFFFFFF?D)
@M03461:520:000000000-LPCRK:1:1101:5474:7881 1:N:0:TTGCAACG+CAGAACTG
CGGATCCCCGATCCGTGGACTTGTCAGCGACTGAGGAAACAGACCGGACCTGTGCTGAGGGGCACTACAAACTGTGCCTCAGCAAGTTATCATGCAGGAAATGCTCACCGTTAAGTCTGATGACGTGAACGGTCGTACCAAGATGTATAAAAACATCGTGGACGGCAACCATCAGATGGAGCCGGGCATGCCAGAATCCTTCAACGTATTGTTGAAAGAGATTCGTTCGCTGGGTATCAACATCGAACTGGAAGACGAGTAATTCTCGCTCAAACAGGTCA
+
GGGGGGGGGGGGGGGGGGGGGGGGGGGGGGGGGGGGGGGGGGGGGGGGGGGGGGGGGGGGGGGGGGGGGGGGGGGGGGGGGGGGGGGGGGGGGGGGGGGGGGGGGGGGGGGGGGGGGGGGGGGGGGGGGGGGGGGGGGGGGGGGGGGGGGGGGGGGGGGGGGGGGGGGGGGGGGGGGGGGGGGGGGGGGGGGGGGGGGGGGGGGGGGGGGGGGGGGGGGGGGGGGGGGGGGGGFFGGGGGGGFGFFFFFFFFFFFFFFFEFFFFFFFF???FFFFFF6AFD
@M03461:520:000000000-LPCRK:1:1101:17837:7901 1:N:0:TTGCAACG+CAGAACTG
CGGATCCCCGATCCGTGGACTTGTCAGCGACTGAGGAAACAGACTCAAAACTGGCTGAGGTTCTTATCATATCTGTCCTCAGCTCTATTAAGTGCAGGAAATGCTCACCGTTAAGTCTGATGACGTGAACGGTCGTACCAAGATGTATAAAAACATCGTGGACGGCAACCATCAGATGGAGCCGGGCATGCCAGAATCCTTCAACGTATTGTTGAAAGAGATTCGTTCGCTGGGTATCAACATCGAACTGGAAGACGAGTAATTCTCGCTCAAACAGGTCA
+
GGGGGGGGFGGGGGGGGGGGGGGGGGGGGGGGGGGGGGGGGGGGGGGGGGGGGGGGGGGGGGGGGGGGGGGGGGGGGGGGGGGGGGGGGGGGGGGGGGGGFGGGGGGGGGGGGGGGGGGGGGGGGGGGGGGGGGGGGGGGGGGGGFGGGGGGGGGGGGGGGGGGGGGGGGGGGGGGGGGGGGGGEGGGGGGGGGGGGGGGGGGGGGGGGGGGGF9E?FGGCFGGGGGGGGGGGFFGGGGGGGFGFFFFFFFFFFF:?FFF?FAB<FABBB?BFFF::?>::
@M03461:520:000000000-LPCRK:1:1101:11363:7904 1:N:0:TTGCAACG+CAGAACTG
CATCGCTGACGATTAACCGGATCCCCGATCCGTGGACTTGTCAGCGACTGAGGAAACAGACAACGCTAAGGCTGAGGCAGGCAGTCAGCAAGTCCTCAGCGTCAAGTGATGCAGGAAATGCTCACCGTTAAGTCTGATGACGTGAACGGTCGTACCAAGATGTATAAAAACATCGTGGACGGCAACCATCAGATGGAGCCGGGCATGCCAGAATCCTTCGACGTATTGTTGAAAGAGATTCGTTCGCTGGGTATCAACATCGAACTGGAAGACGAGTAATTCTCGCTCAAACAGGTCA
+
CCCCCGGGGGGG-FFGGGGGGGGGGGGGGGGGGGGGGGGGGGGGGGGGGGGGGGGGGGGGGGGGGGGGGGGGGGGGGGGGGGGGGGGGGGGGGGGGGGGGGGGGGGGGGGGGGGGGGGGGGGGGGGGGGGGGGGGGGGGGGGGGGGGGGGGGGGGGGGGGGGGGGGGGGGGGGGGGGGGGGGGGGGGGGGGGGGGGGGGGGGGGGGGGGGGGGGGGGGGGGGGGGGFGGGGGGGGGGGGGGGGGGGGGGGFFGCGGGGGFGFFFFFBFFFFFFFFEFFFFFFFF?FFFFFFFFFFF?F
@M03461:520:000000000-LPCRK:1:1101:3822:7924 1:N:0:TTGCAACG+CAGAACTG
CGGATCCCCGATCCGTGGACTTGTCAGCGACTGAGGAAACAGACATTGATACAGCTGAGGAGACCGTATCGTAGGACCTCAGCCTACAGTAATGCAGGAAATGCTCACCGTTAAGTCTGATGACGTGAACGGTCGTACCAAGATGTATAAAAACATCGTGGACGGCAACCATCAGATGGAGCCGGGCATGCCAGAATCCTTCAACGTATTGTTGAAAGAGATTCGTTCGCTGGGTATCAACATCGAACTGGAAGACGAGTAATTCTCGCTCAAACAGGTCA
+
GGGGGGGGGGGGGGGGGGGGGGGGGGGGGGGGGGGGGGGGGGGGGGGGGGGGGGGGGGGGGGGGGGGGGGGGGGGGGGGGGGGGGGGGGGGGGGGGGGGGGGGGGGGGGGGGGGGGGGGGGGGGGGGGGGGGGGGGGGGGGGGGGGGGGGGGGGGGGGGGGGGGGGGGGGGGGGGGGGGGGGGGGGGGGGGGGGGGGGGGGGGGGGGGGGGGGGGGGGGGGGGGGGGGGGGGGFFGGGGGGGFGFFFFFFFFFFFFFF>@BFFFFFFFFF?F?DFFFFFFF
@M03461:520:000000000-LPCRK:1:1101:24042:7962 1:N:0:TTGCAACG+CAGAACTG
CGGATCCCCGATCCGTGGACTTGTCAGCGACTGAGGAAACAGACTAGTGTGTTGCTGAGGAGCTCGGACCGTCGCCCCTCAGCGAATTAGCGTGCAGGAAATGCTCACCGTTAAGTCTGATGACGTGAACGGTCGTACCAAGATGTATAAAAACATCGTGGACGGCAACCATCAGATGGAGCCGGGCATGCCAGAATCCTTCAACGTATTGTTGAAAGAGATTCGTTCGCTGGGTATCAACATCGAACTGGAAGACGAGTAATTCTCGCTCAAACAGGTCA
+
GGGGGGGGGGGGGGGGGGGGGGGGGGGGGGGGGGGGGGGGGGGGGGGFGGGGGGGGGGGGGGGGGGGGGGGGGGGGGGGGGGGGGGGGGGGGGGGGGGGGGGGGGGGGGGGGGGGGGGGGGGGGGGGGGGGGGGGGGGGGGGGGGGGGGGGGGGGGGGGGGGGGGGGEGGGGGGGGGGGGGGGGGGGGGGGGGGGGGGGGGGGGGGFGGGGGGGGGGGGGGGGC<7DGGGDGGFFGGDGGGGFGBFFFFFFF@FFFFFF@FFFFFFFFFFFFFFFFFFF::
@M03461:520:000000000-LPCRK:1:1101:19848:7968 1:N:0:TTGCAACG+CAGAACTG
CGGATCCCCGATCCGTGGACTTGTCAGCGACTGAGGAAACAGACTCTGTATACGCTGAGGAAAGGCCGTAAAATGACCTCAGCCTTATTACCTGCAGGAAATGCTCACCGTTAAGTCTGATGACGTGAACGGTCGTACCAAGATGTATAAAAACATCGTGGACGGCAACCATCAGATGGAGCCGGGCATGCCAGAATCCTTCAACGTATTGTTGAAAGAGATTCGTTCGCTGGGTATCAACATCGAACTGGAAGACGAGTAATTCTCGCTCAAACAGGTCA
+
GGGGGGGGGGGGGGGGGGGGGGGGGGGGGGGGGGGGGGGGGGGGGGGGGGGGGGGGGGGGGGGGGGGGGGGGGGGGGGGGGGGGGGGG,FGGGGGGGGGGGGGGGGGGGGGGGGGGGGGGGGGGGGGGGGGGGGGGGGGGGGGGGGGGGGGGGGGGGGGGGGGGGGGGGGGGGGGGGGGGGGGGGGGGGGGGGGGGGGGGGGGGGGGGGGGGGGGGGFGGGGGGGGGGGGGGGFFGGGGGGGFGFFFFFFFFFFFFFFFFFFFAFFFFFFBBFFFFFFFFF
@M03461:520:000000000-LPCRK:1:1101:8394:7971 1:N:0:TTGCAACG+CAGAACTG
CGGATCCCCGATCCGTGGACTTGTCAGCGACTGAGGAAACAGACAAGCGTTGAGCTGAGGATGAACACTCAACAAGCCTCAGCTGTTACTTGTGCAGGAAATGCTCACCGTTAAGTCTGATGACGTGAACGGTCGTACCAAGATGTATAAAAACATCGTGGACGGCAACCATCAGATGGAGCCGGGCATGCCAGAATCCTTCAACGTATTGTTGAAAGAGATTCGTTCGCTGGGTATCAACATCGAACTGGAAGACGAGTAATTCTCGCTCAAACAGGTCA
+
GGGGGGGGGGGGGGGGGGGGGGGGGGGGGGGGGFGGGGGGGGGGGGGGGGGEGGGGGGGGGGGGGGGGGGGGGGGGGGGGGGGGGGGGGGGGGGGGGGGGGGGGGGGGGGGGGGGGGGGGGGGGGGGGGGGGGGGGGGGGGGGGGGGGGGGGGGGGGGGGGGGGGGGGGGGGGGGGGGGGGGGGGGGGGGGGGGGGGGGGGGGFGGGGGGGGGGGGGGGGGGGGGGGGGGGGGFFGGGGGGGFGFFFFFFFFFFFFBFFFFFFFFFFFFFFFFFFFFFFFF
@M03461:520:000000000-LPCRK:1:1101:14218:7976 1:N:0:TTGCAACG+CAGAACTG
CGGATCCCCGATCCGTGGACTTGTCAGCGACTGAGAAACAGACAATCGCGATGCTGAGGACCACGCGTAACATTACCTCAGCTACGACAAGTGCAGGAAATGCTCACCGTTAAGTCTGATGACGTGAACGGTCGTACCAAGATGTATAAAAACATCGTGGACGGCAACCATCAGATGGAGCCGGGCATGCCAGAATCCTTCAACGTATTGTTGAAAGAGATTCGTTCGCTGGGTATCAACGTCGAACTGGAAGACGAGTAATTCTCGCTCAAACAGGTCACTGC
+
GGGGGGGGGGGGGGGGGGGGGGGGGGGGGGGGCGGGGGGGGGGGGGGGGGGGGGGGGGGGGGGGGGGGGGGGGGGGGGGGGGGGGGGGGGGGGGGGGGGGGGGGGGGGGGGEGGGGGGGGGGGGGGGGGGGGGGGGGGGGGGGGGGGGGGGGGGGGGGGGGGGGGGGGGGGGGGGGGGGGGGGGGGGGGGGGGGGGGGGGGGGGGFGGGGGGGGGGGGGGGGGGGGGGGGGGGFFDGGGGGGFGFFFFFFFFFFFFFFFFFFFFFFFFB:;?FFFFFA?FBFF<
@M03461:520:000000000-LPCRK:1:1101:4014:7982 1:N:0:TTGCAACG+CAGAACTG
CGGATCCCCGATCCGTGGACTTGTCAGCGACTAGGAAACAGACTTAACATGTGCTGAGGAGGTCTCGGACCTCTGCCTCAGCTTCTTTCCATGCAGGAAATGCTCACCGTTAAGTCTGATGACGTGAACGGTCGTACCAAGATGTATAAAAACATCGTGGACGGCAACCATCAGATGGAGCCGGGCATGCCAGAATCCTTCAACGTATTGTTGAAAGAGATTCGTTCGCTGGGTATCAACATCGAACTGGAAGACGAGTAATTCTCGCTCAAACAGGTCACTGC
+
GGGGGGGGGGGGGGGGGGGGGGGGGGGGGGGGGGGGGGGGGGGGGGGGGGGGGGGGGGGGGGGGGGGGGGGGGGGGGGGGGGGGGGGGGGGGGGGGGGGGGGGGGGGGGGGGGGGGGGGGGGGGGGGGGGGGGGGGGGGGGGGGGGGGGGGGGGGGGGGGGGGGGGGGGGGGGGGGGGGGGGGGGGGGGGGGGGGGGGGGGGGGGGGGGGGGGGGGGGGGGGGGGGGGGGGGGFFGGGGGGGFGFFFFFFFFFFFFFFFFFFFAFFFFBBFFFFFBBABBDFF>
@M03461:520:000000000-LPCRK:1:1101:28088:7988 1:N:0:TTGCAACG+CAGAACTG
CGGATCCCCGATCCGTGGACTTGTCAGCGACTGAGGAAACAGACCACCCTATAGCTGAGGAATTTCCTTGATAGTTCCTCAGCATATCAGAATGCAGGAAATGCTCACCGTTAAGTCTGATGACGTGAACGGTCGTACCAAGATGTATAAAAACATCGTGGACGGCAACCATCAGATGGAGCCGGGCATGCCAGAATCCTTCAACGTATTGTTGAAAGAGATTCGTTCGCTGGGTATCAACATCGAACTGGAAGACGAGTAATTCTCGCTCAAACAGGTCA
+
GGGGGGGGGGGGGGGGGGGGGGGGGGGGGGGGGGGGGGGGGGGGGGGGGFGGGGGGGGGGGGGGGGGGGGGGGGGGGGGGGGGGGGGGGGGGGGGGGGGGGGGGGGFGGGGGGGGGGGGGGGGGGGGGGGGGGGGGGGGGGGGGGGGGGGGGGGGGGGGGGGGGGGGGGGGGGGGGGGGGGGDGGGGGGGGGGFGGGGGGGGGGFGGGGGGGGGFECGGGGGGGGGGGGGGGGEFGGGGGGGFGBFFFFFFFFFFFFFFFFFF9<FBBB??FFFFFFFF:?
@M03461:520:000000000-LPCRK:1:1101:9716:8002 1:N:0:TTGCAACG+CAGAACTG
CGGATCCCCGATCCGTGGACTTGTCAGCGACTGAGGAAACAGACAAATATCAGGCTGAGGTCATCTGTTTTAGACACCTCAGCTATCGGATATGCAGGAAATGCTCACCGTTAAGTCTGATGACGTGAACGGTCGTACCAAGATGTATAAAAACATCGTGGACGGCAACCATCAGATGGAGCCGGGCATGCCAGAATCCTTCAACGTATTGTTGAAAGAGATTCGTTCGCTGGGTATCAACATCGAACTGGAAGACGAGTAATTCTCGCTCAAACAGGTCA
+
GGGGGGGGGGGGGGGGGGGGGGGGGGGGGGGGGGGGGGGGGGGGGGGGGGGGGGGGGGGGGGGGGGGGGGGGGGGGGGGGGGGGGGGGGGGGGGGGGGGGGGGGGGGGGGGGGGGGGGGGGGGGGGGGGGGGGGGGGGGGGGGGGGGGGGGGGGGGGGGGGGGGGGGGGGGGGGGGGGGGGGGGGGGGGGGGGGGGFGGGGGGGGGFGGGGGGGGGGGGGGGFGGGGGGG7EGFFGGGGGGGFGFFFFF26)9?FFFEFDFFFB>=A?FFFF7>?BFFBBF
@M03461:520:000000000-LPCRK:1:1101:20321:8015 1:N:0:TTGCAACG+CAGAACTG
CGGATCCCCGATCCGTGGACTTGTCAGCGACTGAGGAAACAGACACCGATTATGCTGAGGCACACAGATGGCGTTTCCTCAGCTCGCACGCGTGCAGGAAATGCTCACCGTTAAGTCTGATGACGTGAACGGTCGTACCAAGATGTATAAAAACATCGTGGACGGCAACCATCAGATGGAGCCGGGCATGCCAGAATCCTTCAACGTATTGTTGAAAGAGATTCGTTCGCTGGGTATCAACATCGAACTGGAAGACGAGTAATTCTCGCTCAAACAGGTCA
+
GGGGGGGGGGGGGGGGGGGGGGGGGGGGGGGGGGGGGGGGGGGGGGGGGGGGGGGGGGGGGGGGGGGGGGGGGGGGGGGGGGGGGGGGGGGGGGGGGGGGGGGGGGGGGGGGEGGGGGGGGGGGGGGGGGGGGGGGGGGGGGGGGGGGGGGGGGGGGGGGGGGGGGGGGGGGGGGGGGGGGGGGGGGGGGGGGGGGGGGGGGGGGGFGGGCCFGGGGGGGGGGFGGGGGGGGGFFGDGGGGGFGFFFFFFFFFFF<?BFEFFFFFFFFFFBFFF71?BA)3
@M03461:520:000000000-LPCRK:1:1101:15207:8027 1:N:0:TTGCAACG+CAGAACTG
CGGATCCCCGATCCGTGGACTTGTCAGCGACTGAGGAAACAGACGCGATATCTGCTGAGGCTTCCTTATGATTCTTCCTCAGCTTTACACCGTGCAGGAAATGCTCACCGTTAAGTCTGATGACGTGAACGGTCGTACCAAGATGTATAAAAACATCGTGGACGGCAACCATCAGATGGAGCCGGGCATGCCAGAATCCTTCAACGTATTGTTGAAAGAGATTCGTTCGCTGGGTATCAACATCGAACTGGAAGACGAGTAATTCTCGCTCAAACAGGTCACTT
+
GGGGGGGGGGGGGGGGGGGGGGGGGGGGGGGGGGGGGGGGGGGGGGGGGGGGGGGGGGGGGGGGGGGGGGGGGGGGGGGGGGGGGGGGGGGGGGGGGGGGGGGGGGGGGGGGGGGGGGGGGGGGGGGGGGGGGGGGGGGGGGGGGGGGGGGGGGGGGGGGGGGGGGGGGGGGGGGGGGGGGGGGGGGGGGGGGGGGGGGGGGGGGGFGGGGGGGGGGGGGGGGGGGGGGGGGGFFFDGGGGGFGFFFFFFFFFFFFFFBEFFFFFFFFFFBFFFFFFFFBF?F)
@M03461:520:000000000-LPCRK:1:1101:17271:8028 1:N:0:TTGCAACG+CAGAACTG
CGGATCCCCGATCCGTGGACTTGTCAGCGACTGAGGAAACAGACCGAAATTGGGCTGAGGCTTTATTTAAATATATCCTCAGCTAATAATTGTGCAGGAAATGCTCACCGTTAAGTCTGATGACGTGAACGGTCGTACCAAGATGTATAAAAACATCGTGGACGGCAACCATCAGATGGAGCCGGGCATGCCAGAATCCTTCAACGTATTGTTGAAAGAGATTCGTTCGCTGGGTATCAACATCGAACTGGAAGACGAGTAATTCTCGCTCAAACAGGTCA
+
GGGGGGGGGGGGGGGGGGGGGGGGGGGGGGGGGGGGGGGGGGGGGGGGGGGGGGGGGGGGGGGGFGGGGGGGGGGGGGGGGGGGGGGGGGGGGGGGGGGGGGGGGGGGGGGGGGGGGGGGGGGGGGGGGGGGGGGGGGGGGGGGGGGGGGGGGGGGGGGGGGGGGGGGGGGGGGGGGGGGGGGGGGGGGGGGGFGGGGGGGGGGGGGFGGGGGGGGCFGGGGGGGGCGGGDGGFFGGGGGGGFG:@FFFFFFFFFFFFF>BFFFFFFFBF?B2>DFFFF:0
@M03461:520:000000000-LPCRK:1:1101:16657:8037 1:N:0:TTGCAACG+CAGAACTG
CGGATCCCCGATCCGTGGACTTGTCAGCGACTGAGGAAACAGACACTAACGTAAGCTGAGGTAAATCGTACTAATTCCCTCAGCGTGTGCCTTTGCAGGAAATGCTCACCGTTAAGTCTGATGACGTGAACGGTCGTACCAAGATGTATAAAAACATCGTGGACGGCAACCATCAGATGGAGCCGGGCATGCCAGAATCCTTCAACGTATTGTTGAAAGAGATTCGCTCGCTGGGTATCAACATCGAACTGGAAGACGAGTAATTCTCGCTCAAACAGGTCACT
+
GGGGGGGGCFGGGGGFGGGGGGGGGGGGGGGGFFGGGGGGGGGGGGGGGGGGGGFGGGGGGGGGGGGGGGGGGGGGGGGGGGGGGGGGGGGGGGGGGGGGGGGGGGGGGGGGGGGGGGGGGGGGGGGGGGGGGGGGGGGGGFGGGGGGGGGGGGGGGGGGGGGGGGGGGGGGGGGGGGGGGGGGGGGGGGGGGGGGGGGGGGGGGGGGGGGGGGGGGGGGGGGGGGGGGGGEGFFGGGGGGGFGFFFFFFFFFFFFFFFFBFFFF*4<<BFBFFFFFB?F>FF6
@M03461:520:000000000-LPCRK:1:1101:3668:8040 1:N:0:TTGCAACG+CAGAACTG
CGGATCCCCGATCCGTGGACTTGTCAGCGACTGAGGAAACAGACCTAGCATCGGCTGAGGTAATTGGTATAGAAATCCTCAGCGTATACGGTTGCAGGAAATGCTCACCGTTAAGTCTGATGACGTGAACGGTCGTACCAAGATGTATAAAAACATCGTGGACGGCAACCATCAGATGGAGCCGGGCATGCCAGAATCCTTCAACGTATTGTTGAAAGAGATTCGTTCGCTGGGTATCAACATCGAACTGGAAGACGAGTAATTCTCGCTCAAACAGGTCA
+
GGGGGGGGGGGGGGGGGGGGGGGGGGGGGGGGGGGGGGGGGGGGGGGGGGGGGGGGGGGGG=CCCFGGFGGGGGGGGGGGGGGGEFFGGGGGGGGFGGGGGFGGGGFGGGFFGGGGGGGGGGGGGGGGGGGGGGGGGGGGGGGGGGGGGGGGGGGGFGGGGGGGGGGGGGGGGFGGGGGGGFGCGGGGGGGGGGGGGGGGGGGGGEGGGGGGGGGGGGEGGFGGGGGGGGGGGFFGGGGGGGFGFFFFFFFFFFFFFFFFFFABFFFBF?FFFFFFFFFFF
@M03461:520:000000000-LPCRK:1:1101:6534:8052 1:N:0:TTGCAACG+CAGAACTG
CGGATCCCCGATCCGTGGACTTGTCAGCGACTGAGGAAACAGACGTGTCCAACGCTGAGGCGTTCTACCTACTCTACCTCAGCTACGAATAGTGCAGGAAATGCTCACCGTTAAGTCTGATGACGTGAACGGTCGTACCAAGATGTATAAAAACATCGTGGACGGCAACCATCAGATGGAGCCGGGCATGCCAGAATCCTTCAACGTATTGTTGAAAGAGATTCGTTCGCTGGGTATCAACATCGAACTGGAAGACGAGTAATTCTCGCTCAAACAGGTCA
+
GGGGGGGGGGGGGGGGGGGGGGGGGGGGGGGGGGGGGGGGGGGGGGGGGGGGGGGGGGGGGGGGGGGGGGGGGGGGGGGGGGGGGGGGGGGGGGGGGGGGGGGGGGGGGGGGGGGGGGGGGGGGGGGGGGGGGGGGGGGGGGGGGGGGGGGGGGGGGGGGGGGGGGGGGGGGGGGGGGFGGGGGGGGGGGGGGFGGGGGGGGGGGGGGGGGGGGGGGGGGGGGGGGGGGDGGGFFGFGGGGGFGFFF@>?FFFFFFFFBDFFFFFFFFF?F>BFFFFFFF?
@M03461:520:000000000-LPCRK:1:1101:4076:8065 1:N:0:TTGCAACG+CAGAACTG
CGGATCCCCGATCCGTGGACTTGTCAGCGACTGAGGAAACAGACAGTGTGGACGCTGAGGGTTGCGTTTATAAAACCCTCAGCAACCTTGGCTGCAGGAAATGCTCACCGTTAAGTCTGATGACGTGAACGGTCGTACCAAGATGTATAAAAACATCGTGGACGGCAACCATCAGATGGAGCCGGGCATGCCAGAATCCTTCAACGTATTGTTGAAAGAGATTCGTTCGCTGGGTATCAACATCGAACTGGAAGACGAGTAATTCTCGCTCAAACAGGTCACTT
+
GGGGGGGGGGGGGGGGGGGGGGGGGGGGGGGGGGGGGGGGGGGGGGGGGGGGGGGGGGGGGGGGGGFGGGGGGGGGGGGGGGGGGGGGGGGGGGGGGGGGGGGGGGGGGGGGGGGGGGGGGGGGGGGGGGGGGGGGGGGGGGGGGGGGGGGGGGGGGGGGGGGGGGGGGGGGGGGGGGGGGGGGGGGGGGGGGGGGGGGGGGGGGGGFGGGGGFGDGGGGGGGF<GGFDGGGGFFGGGGGGGF<);FFFF?F6<>:?FFBBFFFA?AF?08;BFFFFFB>:7<)
@M03461:520:000000000-LPCRK:1:1101:2798:8068 1:N:0:TTGCAACG+CAGAACTG
CGGATCCCCGATCCGTGGACTTGTCAGCGACTGAGGAAACAGACCAGCAAGACGCTGAGGGCGATCGCCATTAATCCTCAGCGCGTTACACTGCAGGAAATGCTCACCGTTAAGTCTGATGACGTGAACGGTCGTACCAAGATGTATAAAAACATCGTGGACGGCAACCATCAGATGGAGCCGGGCATGCCAGAATCCTTCAACGTATTGTTGAAAGAGATTCGTTCGCTGGGTATCAACATCGAACTGGAAGACGAGTAATTCTCGCTCAAACAGGTCACTGC
+
GGGGGGGGGGGGGGGGGGGGGGGGGGGGGGGGGGGGGGGGGGGGGGGGGGGGGGGGGGFFCGFFGGEGGGGGGGGGGGGGGGGGGEGGGGGGGGGGFGGGGGGGGGGGGGGGGGGGGGGGGGGGGGGGGG@FGGGGGGGGGGGGGGGGGGGGGGGGGGAE*FFGGGGGGGGGG?FCCFGGGGCEDEE=*>FGGGGGGGGGGFGGGGFGGFGGDFGGG<FFFGGDGGGGGGDGGFFGFGGGGG:/?FFF@???755<>35<<FFFFFBFBFFF2<??:ABFBF)3
@M03461:520:000000000-LPCRK:1:1101:20074:8071 1:N:0:TTGCAACG+CAGAACTG
CGGATCCCCGATCCGTGGACTTGTCAGCGACTGAGGAAACAGACGGGACTATCGCTGAGGTCCAAAAACGTTCACACCTCAGCATGTTAGTCTGCAGGATATGCTCACCGTTAAGTCTGATGACGTGAACGGTCGTACCAAGATGTATAAAAACATCGTGGACGGCAACCATCAGATGGAGCCGGGCATGCCAGAATCCTTCAACGTATTGTTGAAAGAGATTCGTTCGCTGGGTATCAACATCGAACTGGAAGACGAGTAATTCTCGCTCAAACAGGTCA
+
GGGGGGGGGGGGGGGGGGGGGGGGGGGGGGGGGGGGGGGGGGGGGGGGGGGGGGGGGGGGGGGGGGGGGGGGGGGGGGGGGGGGGGGGGGGGGGGGGGG<FFFGFGGGGGGGGGGGGGGGGGGGGGGGGGGGGGGGGGGGGGGGGGGGGGGGGGGGGGGGGGGGGGGGGGGGGGGGGGGGFGDEEGGGGGGGGGGGGGGGGGGGGGGFGGGGGG?FGGGGGGGGGG<DDGGGGEFFGGGGGDFGFFF>FBFFFFFFBFFFFFFFFF<?F?B>FF>?B:A?F
@M03461:520:000000000-LPCRK:1:1101:4619:8086 1:N:0:TTGCAACG+CAGAACTG
CGGATCCCCGATCCGTGGACTTGTCAGCGACTGAGGAAACAGACGTTATACCAGCTGAGGGGCAGATGACGGCCTCCCTCAGCATCTTCAGTTGCAGGAAATGCTCACCGTTAAGTCTGATGACGTGAACGGTCGTACCAAGATGTATAAAAACATCGTGGACGGCAACCATCAGATGGAGCCGGGCATGCCAGAATCCTTCAACGTATTGTTGAAAGAGATTCGTTCGCTGGGTATCAACATCGAACTGGAAGACGAGTAATTCTCGCTCAAACAGGTCA
+
GGGGGGGGGGGGGGGGGGGGGGGGGGGGGGGGGGGGGGGGGGGGGGGGGGGGGGGGGGGGGGGGGGGGGGGGGGGGGGGGGGGGGGGGGGGGGGGGGGGGGGGGGGGGGGGGGGGGGGGGGGGGGGGGGGGGGGGGGGGGGGGGGGGGGGGGGGGGGGGGGGGGGGGGGGGGGGGGGGGGGGGGGGGGGGGGGGGFGGGGGGGGGGGGGGGGGGGGGGGGGGGGGGGGGGGGGFFGGGGGGGFGFFFFFFFFFF>??FFF?FDAFFFFFFFFFFFFFB8?B
@M03461:520:000000000-LPCRK:1:1101:27162:8089 1:N:0:TTGCAACG+CAGAACTG
CATCGCTGACGAGTAATTCTCGCTCAAACAGGTCACTGCTGTCGGGTTAAAACCCGGCAGCGGATTGTGCTAACTCCGACGGGAGCAAATCCGTGAAAGATTTATTAAAGTTT
+
CCCCCGGGGGGGGGGGGGGGGGGGG@CFGGGGGGGGGGGGFGGGGGGGGGGGGGGGGGGGGGGGGFGGGGGGGGGGGGGGGGGGGGGGGGGGGGGGGGGGGGGGGGGGGGFGG
@M03461:520:000000000-LPCRK:1:1101:17284:8094 1:N:0:TTGCATCG+CAGAACTG
CGGATCCCCGATCCGTGGACTTGTCAGCGACTGAGGAAACAGACGATGAGTAAGCTGAGGGGGGCTTATACTATTCCCTCAGCTATGACTACTGCAGGAAATGCTCACCGTTAAGTCTGATGACGTGAACGGTCGTACCAAGATGTATAAAAACATCGTGGACGGCAACCATCAGATGGAGCCGGGCATGCCAGAATCCTTCAACGTATTGTTGAAAGAGATTCGTTCGCTGGGTATCAACATCGAACTGGAAGACGAGTAATTCTCGCTCAAACAGGTCA
+
GGGGGGGGFGGGGGGGGGGGGGGGGGGGGGGGGGGGGGGGGGGGGGGGGGGGGGGGGGGGGGGGGGGGGGGGGGGGGGGGGGGGGGGGGGGGGGGGGGGGGGGGGGGGGGGGGGGGGGGGGGGGGGGGGGGGGGGGGGGGGGGGGGGGGGGGGGGGGGGGGGGGGGGGGGGGGGGGGGCFGGGGGGGGGGGGGGGGFGGGGGGGGGGGGGGGGGGGGGGGGGGGGGGGGGGGGFFGGGGGGGFGFFFFFFFFFFFFFFFFFFFFFFFFFFFFFFFFFFF?F
@M03461:520:000000000-LPCRK:1:1101:7902:8098 1:N:0:TTGCAACG+CAGAACTG
CGGATCCCCGATCCGTGGACTTGTCAGCGACTGAGGAAACAGACAGGGGTAACGCTGAGGAGCAAACTAGTGATCGCCTCAGCAACCTTCCATGCAGGAAATGCTCACCGTTAAGTCTGATGACGTGAACGGTCGTACCAAGATGTATAAAAACATCGTGGACGGCAACCATCAGATGGAGCCGGGCATGCCAGAATCCTTCAACGTATTGTTGAAAGAGATTCGTTCGCTGGGTATCAACATCGAACTGGAAGACGAGTAATTCTCGCTCAAACAGGTCA
+
GGGGGGGGGGGGGGGGGGGGGGGGGGGGGGGGGGGGGGGGGGGGGGGGGGGGGGGGGGGGGGGGGGGGGGGGGGGGGGGGGGGGGGGGGGGGGGGGGGGGGGGGGGGGGGGGGGGGGGGGGGGGGGGGGGGGGGGGGGGGGGGGGGGGGGGGGGGGGGGGGGGGGGGGGGGGGGGGGGGGGGGGGGGGGGGGGGGGGGGGGGGGGGFGGGGGGGGGGGFGGGGGGGGGGGGGGFFGGFGGGGFGFFFFFFFFFFFFBFFFFFFFFFAFFFFFFFDFFFFFF
@M03461:520:000000000-LPCRK:1:1101:24542:8103 1:N:0:TTGCAACG+CAGAACTG
CGGATCCCCGATCCGTGGACTTGTCAGCGACTGAGGAAACAGACCGGTTTCGTGCTGAAGGGCATCCCTGGAAAAACCTCAGGCTCAGGCAGCTGCAGGAAATGCTCACCGTTAAGTCTGATGACGTGAACGGTCGTACCAAGATGTATAAAAACATCGTGGACGGCAACCATCAGATGGAGCCGGGCATGCCAGAATCCTTCAACGTATTGTTGAAAGAGATTCGTTCGCTGGGTATCAACATCGAACTGGAAGACGAGTAATTCTCGCTCAAACAGGTCACT
+
GGGGGGGGGGGGGGGGGGGGGGGGGGGGGGGGGGGGGGGGGGGGGGGGGGGGGGGGGGGGGGGGGGGGGGGGGGGGGGGGGGGGGGGGGGGGGGGGGGGGGGGGGGGGGGGGGGGGGGGGGGGGGGGGGGGGGGGGGGGGGGGGGGGGGGGGGGGGGGGGGGGGGGGGGGGGGGGGGGGGGGGGGGGGGGGGGGGGGGGGGGGGGGGGGGGGGGGGGGGGGGGGGGGGGGGEGFFGGGGFCC?FFEFFFFFFFFFFFFFFFFFF>FFFFF?BBDDFFFFBDFF4
@M03461:520:000000000-LPCRK:1:1101:9440:8108 1:N:0:TTGCAACG+CAGAACTG
CGGATCCCCGATCCGTGGACTTGTCAGCGACTGAGGAAACAGACATCGTAAGAGCTGAGGTGTCCATGTTTGGGATCCTCAGCAGGCTTCAATGCAGGAAATGCTCACCGTTAAGTCTGATGACGTGAACGGTCGTACCAAGATGTATAAAAACATCGTGGACGGCAACCATCAGATGGAGCCGGGCATGCCAGAATCCTTCAACGTATTGTTGAAAGAGATTCGTTCGCTGGGTATCAACATCGAACTGGAAGACGAGTAATTCTCGCTCAAACAGGTCA
+
GGGGGGGGGGGGGGGGGGGGGGGGGGGGGGGGGGGGGGGGGGGGGGGGGGGGGGGGGGGGGGGGGGGGGGGGGGGGGGGGGGGGGGGGGGGGGGGGGGGGGGGGGGGGGGGGGGGGGGGGGGGGGGGGGGGGGGGGGGGGGGGGGGGGGGGGGGGGGGGGGGGGGGGGGGGGGGGGGGGGGGGGGGGGGGGGGGGGGGGGGGGGGGGGGGGGGGGGGGGGGGGGGGGGGGGGGFFGGGGGGGFGFFFFFFFFFFFFFFFFFFFFFFFFBFFFFFFFBFFBF
@M03461:520:000000000-LPCRK:1:1101:26102:8108 1:N:0:TTGCAACG+CAGAACTG
CGGATCCCCGATCCGTGGACTTGTCAGCGACTGAGGAAACAGACATTCTTTGGGCTGAGGGCGTATTTAATACACCCCTCAGCTAATGATCATGCAGGAAATGCTCACCGTTAAGTCTGATGACGTGAACGGTCGTACCAAGATGTATAAAAACATCGTGGACGGCAACAATCAGATGGAGCCGGGCATGCCAGAATCCTTCAACGTATGGTTGAAAGAGATTCGTACGCTGGGTATCAACATCGAACTGGAAGACGAGTAATTCCCGCACAAACAGGTCAAGC
+
EFE:FGA@DFG7@FCCCC@F@DGFGGGGGGEGDDEFGEG8FGECGAAGC,<,6:,EFGF?=F@>+,CCFFCFEEA4+4,B<FAEFF<<E,CCE9<=,?BAC?BA<?@F,+4+BCDBFGCF<9B?C+>FGD=++@+6,>FCFDF9<7C9=DFBCEF:FG+35F,5**>CF,29DGGF@FGE6>8E5C::2CE,B:C89<87<0CF7:1=1*0=C*0<?0A*;C:DC6*/))9555@9*02074)*).7))5)?F5@?0<D5:4))-*,46(-2:BF0(4.,4)))
@M03461:520:000000000-LPCRK:1:1101:12196:8120 1:N:0:TTGCAACG+CAGAACTG
CATCGCTGACGATTAACCGGATCCCCGATCCGTGGACTTGTCAGCGACTGAGGAAACAGACTTCAAGGGTGCTGAGGCCCGGTGCTCTCATCTCCTCTGCACCTAAATATGCAGGAAATGCTCACCGTTAAGTCTGATGACGTGAACGGTCGTACCAAGATGTATAAAAACATCGTGGACGGCAACCATCAGATGGAGCCGGGCATGCCAGAATCCTTCAACGTATTGTTGAAAGAGATTCGTTCGCTGGGTATCAACATCGAACTGGAAGACGAGTAATTCTCGCTCAAACAGGTCA
+
CCCCCGFGGGGG-CFGGGGGGGGGGGGGGGGGGGGGGGGGGGGGGGGGGGGGGGGGGGGGGGGGGGGGGGGGGGGGGGGGGGGGGGGGGGGGGGGGGGGGGGGGGGGGGGGGGGGGGGGGGGGGGGGGGGGGGGGGGGGGGGGGGGGGGGGGGGGGGGGGGGGGGGGGGGGGGGGGGGGGGGGGGGGGGGGGGGGGGGGGGGGGGGGGGGGGGGGGGGGGGGGGGGGGGGGGGGGGGGGGGGGGGGGGGGEFGGGGGGGFGFFFFFFFFFFFBFFFFFFFFFFAF:?FFFFFFF<A:B
@M03461:520:000000000-LPCRK:1:1101:19181:8121 1:N:0:TTGCAACG+CAGAACTG
CGGATCCCCGATCCGTGGACTTGTCAGCGACTGAGGAAACAGACGAATAGGGCGCTGAGGAATTTGGCTACAACAACCTCAGCCCATTGCATTGCAGGAAATGCTCACCGTTAAGTCTGATGACGTGAACGGTCGTACCAAGATGTATAAAAACATCGTGGACGGCAACCATCAGATGGAGCCGGGCATGCCAGAATCCTTCAACGTATTGTTGAAAGAGATTCGTTCGCTGGGTATCAACATCGAACTGGAAGACGAGTAATTCTCGCTCAAACAGGTCA
+
GGGGGEGGFGGEGGGGGGGGGGFFGGFGGGG@FAEGGGGGGGGGGF@FGFFCEGEFGGGGG@FGF<FGGGGGGGGGGGGGGGG@FFGEGGGFGGGGGGGFFGGGFEFGGGFGEGGGFGGGGGGGGGGGGGGGGGGGGGGGGGFCGGGFFGGGGGGGGGGGGGGGGGGGGGGGGGGFFGGGGGGGGGGGGGGGGGGGGGGGGGGGGGGFGGGEFDCCFGFGG=DGGGGGGGGGEDFGGGGGGGFGFFFFF?FFFFF76BEB?FFB<FA?B:?BFF2(4:B5?
@M03461:520:000000000-LPCRK:1:1101:20094:8121 1:N:0:TTGCAACG+CAGAACTG
CGGATCCCCGATCCGTGGACTTGTCAGCGACTGAGGAAACAGACTGAACACGGGCTGAGGGATAGAGTCCAGTTCACCTCAGCATACGTCACTGCAGGAAATGCTCACCGTTAAGTCTGATGACGTGAACGGTCGTACCAAGATGTATAAAAACATCGTGGACGGCAACCATCAGATGGAGCCGGGCATGCCAGAATCCTTCAACGTATTGTTGAAAGAGATTCGTTCGCTGGGTATCAACATCGAACTGGAAGACGAGTAATTCTCGCTCAAACAGGTCA
+
GGGGGGGGGGGGGGGGGGGGGGGGGGGGGGGGGGGGGGGGGGGGGGGGGGGGGGGGGGGGGEGGGGGGGGGGGGGGGGGGGGGGGGGGGGGGGGGGGGGGGGGGGGGGGGGGGGGGGGGGGGGGGGGGGGGGGGGGGGGGGGGGGGGGGGGGGGGGGGGGGGGGGGGGGGGGGGGGGGGGGGGGGGGGGGGGGGGGGGGGGGGGGGGGGGGGGGGGGGGGGGGGGGGGGGGGGFFGFGGGGGFGFFFFFFFFFFFFFFFFFFFFFFFFFFFF?FFFFFFFB
@M03461:520:000000000-LPCRK:1:1101:19415:8136 1:N:0:TTGCAACT+CAGAACTG
CGGATCCCCGATCCGTGGACTTGTCAGCGACTGAGGAAACAGACCTTAAACAGGCTGAGGTTTTTCAAGCCTCTAACCTCAGCAAACCATTGTGCAGGAAATGCTCACCGTTAAGTCTGATGACGTGAACGGTCGTACCAAGATGTATAAAAACATCGTGGACGGCAACCATCAGATGGAGCCGGGCATGCCAGAATCCTTCAACGTATTGTTGAAAGAGATTCGTTCGCTGGGTATCAACATCGAACTGGAAGACGAGTAATTCCCGCTCAAACAGGTCA
+
GGGGGGGGGGGGGGGGGGGGGGGGGGGGGGGGGGGGGGGGGGGGGGGGGGGGGGGGGGGGGGGGGGGGGGGGGGGGGGGGGGGGGGGGGGGGGGGGGGGGGGGGGGGGGGGGGGGGGGGGGGGGGGGGGGGGGGGGGGGGGGGGGGGGGGGGGGGGGGGGGGGGGGGGGGGGGGGGGGGGGGGGGGGGGGGGGGGGGGGGGGGGGGGGGGGGGGGGGGGGGFGGGFGGGGGGGFFGGGGGGGFGFFFFFBFFFFFBBFFFFFFFFFFFF19>FFFFFFFBF
@M03461:520:000000000-LPCRK:1:1101:17923:8147 1:N:0:TTGCAACG+CAGAACTG
CGGATCCCCGATCCGTGGACTTGTCAGCGACTGAGGAAACAGACAATCATGATGCTGAGGGCCAGAGCTCCGTCCTCCTCAGCGTATTCATATGCAGGAAATGCTCACCGTTAAGTCTGATGACGTGAACGGTCGTACCAAGATGTATAAAAACATCGTGGACGGCAACCATCAGATGGAGCCGGGCATGCCAGAATCCTTCAACGTATTGTTGAAAGAGATTCGTTCGCTGGGTATCAACATCGAACTGGAAGACGAGTAATTCTCGCTCAAACAGGTCACTT
+
GGGGGGGGGGGGGGGGGGGGGGGGGGGGGGGGGGGGGGGGGGGGGFGGGGGGGGGGGGGGGGGGGGGGGGGGGGGGGGGGGGGGGGGGGGGGGGGGGGGGGGGGGGGGGGGGGGGGGGGGGGGGGGGGGGGGGGGGGGGGGGGGGGGGGGGGGGGGGGGGGGGGGGGGGGGGGGGGGGGGGGGGGGGGGGGGGGGGGGGGGGGGGGGGGGGGGGGGGGGGFGGGGGGGGGGGGFFGGGGGGGFGFFFFFFFFFFFFFF@FFFFFFFA?03?>BFFFFFFBDFF)
@M03461:520:000000000-LPCRK:1:1101:27359:8150 1:N:0:TTGCAACG+CAGAACTG
CGGATCCCCGATCCGTGGACTTGTCAGCGACTGAGGAAACAGACGGACACTTAGCTGAGGATTTATTAGAATTGAACCTCAGCGATAACTTTTGCAGGAAATGCTCACCGTTAAGTCTGATGACGTGAACGGTCGTACCAAGATGTATAAAAACATCGTGGACGGCAACCATCAGATGGAGCCGGGCATGCCAGAATCCTTCAACGTATTGTTGAAAGAGATTCGTTCGCTGGGTATCAACATCGAACTGGAAGACGAGTAATTCTCGCTCAAACAGGTCA
+
GGGGGGGGGGGGGGGGGGGGGGGGGGGGGGGGGGGGGGGGGGGGGGGGGGGGGGGGGGGGGGGGGGGGGGGGGGGGGGGGGGGGGGGGGGGGGGGGGGGGGGGGGGGGGGGGGGGGGGGGGGGGGGGGGGGGGGGGGGGGGGGGGGGGGGGGGGGGGGGGGGGGGGGGGGGGGGGGGGGGGGGGGGGGGGGGGGGGGGGGGGGGGGGGGGGGGGGGGGGGGGGGGGGGGGGGGFFGGGGGGGFGFFFFFFFFFFFFFFFFFFFFFFAFFF?>FFFF?FFB?
@M03461:520:000000000-LPCRK:1:1101:9569:8151 1:N:0:TTGCAACG+CAGAACTG
CGGATCCCCGATCCGTGGACTTGTCAGCGACTGAGGAAACAGACAAAACCTAGGCTGAGGGTTTGTTATACACAAACCTCAGCTACAGAAATTGCAGGAAATGCTCACCGTTAAGTCTGATGACGTGAACGGTCGTACCAAGATGTATAAAAACATCGTGGACGGCAACCATCAGATGGAGCCGGGCATGCCAGAATCCTTCAACGTATTGTTGAAAGAGATTCGTTCGCTGGGTATCAACATCGAACTGGAAGACGAGTAATTCTCGCTCAAACAGGTCA
+
GGGGGGGGGGGGGGGGGGGGGGGGGGGGGGGGGGGGGGGGGGGGGFGGGGGGGGGGGGGGGGGGGGGGGGGGGGGGGGGGGGGGGGGGGGGGGGGGGGGGGGGGGGGGGGGGGGGGGGGGGGGGGGGGGGGGGGGGGGGGGGGGGGGGGGGGGGGGGGGGGGGGGGGGGGGGGGGGGGGGGGGGGGGGGGGGGGGGGGGGGGGGGGGGGGGGGGGGGGGGGGGGDGGGGGGGGFFGGGGGGGFGFFFFFFFFFFFFFF3>?FFFFFFFFFFFFFFFFFF?F
@M03461:520:000000000-LPCRK:1:1101:26050:8177 1:N:0:TTGCAACG+CAGAACTG
CGGATCCCCGATCCGTGGACTTGTCAGCGACTGAGGAAACAGACACATGTTACGCTGAGGCTTTGTGCCTGTAGGACCTCAGCTCCTATTTATGCAGGAAATGCTCACCGTTAAGTCTGATGACGTGAACGGTCGTACCAAGATGTATAAAAACATCGTGGACGGCAACCATCAGATGGAGCCGGGCATGCCAGAATCCTTCAACGTATTGTTGAAAGAGATTCGTTCGCTGGGTATCAACATCGAACTGGAAGACGAGTAATTCTCGCTCAAACAGGTCA
+
GGGGGGGGGGGGGGGGGGGGGGGGGGGGGGGGGGGGGGGGGGGGGGGGGGGGGGGGGGGGGGGGGGGGGGGGGGGGGGGGGGGGGGGGGGGGGGGGGGGGGGGGGGGGGGGGGGGGGGGGGGGGGGGGGGGGGGGGGGGGGGGGGGGGGGGGGGGGGGGGGGGGGGGGGGGGGGGGGGGGGGGGGGGGGGGGGGGGGGGGGGGFGGGGGGGGGGGGGGGGGGGGGGGGGGGGGFFGGGGGGGFGFFFFFFFFFFFFFEEFFFFFFFFFFFFFFFFB?BD>B
@M03461:520:000000000-LPCRK:1:1101:16007:8180 1:N:0:TTGCAACG+CAGAACTG
CGGATCCCCGATCCGTGGACTTGTCAGCGACTGAGGAAACAGACACAATTAATGCTGAGGGAATGTTTATGCTGATCCTCAGCAGTGTTGCGTGCAGGAAATGCTCACCGTTAAGTCTGATGACGTGAACGGTCGTACCAAGATGTATAAAAACATCGTGGATGGCAACCATCAGATGGAGCCGGGCATGCCAGAATCCTTCAACGTATTGTTGAAAGAGATTCGTTCGCTGGGTATCAACATCGAACTGGAAGACGAGTAATTCTCGCTCAAACAGGTCA
+
GGGGGGGGGGGGGGGGGGGGGGGGGGGGGGGGGGGGGGGGGGGGGGGGGGGGGGGGGGGGGFGGGGGGGGGGGGGGGGGGGGGGGGGGGGGGGGGGGGGGGGGGGGGGGGGGGGGGGGGGGGGGGGGGGGGGGGGGGGGGGGGGGGGGGGGGGGGGGGGGGGGGGGGGGGGGGGGGGGGGGGGGGGGGGGGGGGGGGGGGGGGGGGGGGGGGGGFGFFGGGFGGGGGGGGGGGFFGGGGGGGFGFFFFFFFFFFF?6D>>?FFFFFB<?B?;<>BF?BF:?
@M03461:520:000000000-LPCRK:1:1101:21459:8191 1:N:0:TTGCAACG+CAGAACTG
CGGATCCCCGATCCGTGGACTTGTCAGCGACTGAGGAAACAGACGTAGGAATTGCTGAGGCATTTGTGTAATGAGACCTCAGCTTTGATCTATGCAGGAAATGCTCACCGTTAAGTCTGATGACGTGAACGGTCGTACCAAGATGTATAAAAACATCGTGGACGGCAACCATCAGATGGAGCCGGGCATGCCAGAATCCTTCAACGTATTGTTGAAAGAGATTCGTTCGCTGGGTATCAACATCGAACTGGAAGACGAGTAATTCTCGCTCAAACAGGTCA
+
GGGGGGGGGGGGGGGGGGGGGGGGGGGGGGGGGGGGGGGGGGGGGGGGGGGGGGGGGGGGGDGGGGGGGGGGGGGGGGGGGGGGGGGGGGGGGGGGGGGGGGGGGGGGGGGGGGGGGGGGGGGGGGGGGGGGGGGGGGGGGGGGGGGGGGGGGGGGGGGGGGGGGGGGGGGGGGGFFGGGGGGGGGGGGGGGGGGGGGGGGGGGGGGGGGGGGGGGGGGGGGGGGGGGGGGGGFFGGGGGGFFGDFFFF?FFFFFFFFFFFFFFFFFFFFFBBFFFF?A:?
@M03461:520:000000000-LPCRK:1:1101:28647:8208 1:N:0:TTGCAACG+CAGAACTG
CGGATCCCCGATCCGTGGACTTGTCAGCGACTGAGGAAACAGACAAGTTACGAGCTGAGGAAAATTTACTGAGAGGCCTCAGCTGAGCTTTTTGCAGGAAATGCTCACCGTTAAGTCTGATGACGTGAACGGTCGTACCAAGATGTATAAAAACATCGTGGACGGCAACCATCAGATGGAGCCGGGCATGCCAGAATCCTTCAACGTATTGTTGAAAGAGATTCGTTCGCTGGGTATCAACATCGAACTGGAAGACGAGTAATTCTCGCTCAAACAGGTCA
+
GGGGGGGGGGGGGGGGFGGGGGGGGGGGGGGGGGGGGGGGGGGGFEFGFGGGGGGDGGGGFGGGGEGGGGGGGGGGEGGFGFGGGGGGGGGGFGGGGGGGGGGGGGFFGGFGCFGGGGGGGGGGGGGGFGGGGDGGGGGGGGGGGDFEEGDFGGGFGEFGGEGGGGGGGGGGGGGFGGGGFFECECEGGGGGGGGFGGFGGGGGGGGGGGGGGFDFFFFGFGFGDGGFGC<EEFFGGGGGGG@GFFFFF?FFFF@?FFFF?*:)6@BBFFFFFFDB??<80
@M03461:520:000000000-LPCRK:1:1101:5573:8215 1:N:0:TTGCAACG+CAGAACTG
CGGATCCCCGATCCGTGGACTTGTCAGCGACTGAGGAAACAGACTGTGTGACAGCTGAGGACTAATTTTTCCTATTCCTCAGCTGTACTAAATGCAGGAAATGCTCACCGTTAAGTCTGATGACGTGAACGGTCGTACCAAGATGTATAAAAACATCGTGGACGGCAACCATCAGATGGAGCCGGGCATGCCAGAATCCTTCAACGTATTGTTGAAAGAGATTCGTTCGCTGGGTATCAACATCGAACTGGAAGACGAGTAATTCTCGCTCAAACAGGTCA
+
GGGGGGGGGGGGGGGGGGGGGGGGGGGGGGGGGGGGGGGGGGGGGGGGGGGGGGGGGGGGGGGGGGGGGGGGGGGGGGGGGGGGGGGGGGGGGGGGGGGGGGGGGGGGGGGGGGGGGGGGGGGGGGGGGGGGGGGGGGGGGGGGGGGGGGGGGGGGGGGGGGGGGGGGGGGGGGGGGGGGGGGGGGGGGGGGGGGGGGGGGGGGGGGGGGGGGGGGGGGGGGGGGGGGGGGGGFFGGGGGGGFGFFFFFF?FFFF?FFFFFFFFFFFF:0:>BFFFFFFF?
@M03461:520:000000000-LPCRK:1:1101:27974:8236 1:N:0:TTGCAACG+CAGAACTG
CGGATCCCCGATCCGTGGACTTGTCAGCGACTGAGGAAACAGACTGAGTATCGGCTGAGGAAACTGAAAAAGGGGACCTCAGCCTATGTACTTGCAGGAAATGCTCACCGTTAAGTCTGATGACGTGAACGGTCGTACCAAGATGTATAAAAACATCGTGGACGGCAACCATCAGATGGAGCCGGGCATGCCAGAATCCTTCAACGTATTGTTGAAAGAGATTCGTTCGCTGGGTATCAACATCGAACTGGAAGACGAGTAATTCTCGCTCAAACAGGTCA
+
DFGCGGGGGGG@BFFGGGEGGGGG9FFGGGGGGGGG8FGCFGFGG8FGFGGACECFGGGGFGGGGGGGGGGEFDEDFEGGGGGGFGGGGGFGFGGGGGGGGFFGDGFFEFFGGGGGEEGGGGGGGEGFGFFDGGGGGGGGGGGGGFGGGGA>FGGFGGGGGGFGGGGGGGGG6@CGCGGGGGGGGGGGGGGGGGGGFGGGGGGGGGCFFCFGGGFFGFGGGGGFG6DCD:DGGFFGFGGGGGFGFF?FFFFFFFF?BFFFFFDBFFF?FF<BFFFFFFFFF
@M03461:520:000000000-LPCRK:1:1101:17115:8256 1:N:0:TTGCAACG+CAGAACTG
CGGATCCCCGATCCGTGGACTTGTCAGCGACTGAGGAAACAGACCGAGCCTGTGCTGAGGAATTCCTATACCTATACCTCAGCTTTAAGTAATGCAGGAAATGCTCACCGTTAAGTCTGATGACGTGAACGGTCGTACCAAGATGTATAAAAACATCGTGGACGGCAACCATCAGATGGAGCCGGGCATGCCAGAATCCTTCAACGTATTGTTGAAAGAGATTCGTTCGCTGGGTATCAACATCGAACTGGAAGACGAGTAATTCTCGCTCAAACAGGTCA
+
GGGGGGGGGGGGGGGGGGGGGGGGGGGGGGGGGGGGGGGGGGGGGGGGGGGGGGGGGGGGGGGGGGGGGGGGGGGGGGGGGGGGGGGGGGGGGGGGGGGGGGGGGGGGGGGGGGGGGGGGGGGGGGGGGGGGGGGGGGGGGGGGGGGGGGGGGGGGGGGGGGGGGGGGGGGGGGGGGGGGGGGGGGGGGGGGGGGGGGGGGGGGGGGGGGGGGGGGEGGCCGGGGGGGGGGGGFFGGGGGGGFGFFFFFFFFFFFFFFFFFFFF<FA:1:?>?FF?<?ABF
@M03461:520:000000000-LPCRK:1:1101:22035:8271 1:N:0:TTGCAACG+CAGAACTG
CGGATCCCCGATCCGTGGACTTGTCAGCGACTGAGGAAACAGACCTACTTGCTGCTGAGGGTATGATCAATTCAGACCTCAGCGACAGGAATTGCAGGAAATGCTCACCGTTAAGTCTGATGACGTGAACGGTCGTACCAAGATGTATAAAAACATCGTGGACGGCAACCATCAGATGGAGCCGGGCATGCCAGAATCCTTCAACGTATTGTTGAAAGAGATTCGTTCGCTGGGTATCAACATCGAACTGGAAGACGAGTAATTCTCGCTCAAACAGGTCA
+
GGGGGGGGGGGGGGGGGGGGGGGGGGGGGGGGGGGGGGGGGGGGGGGGGGGGGGGGGGGGGGGGGGGGGGGGGGGGGGGGGGGGGGGGGGGGGGGGGGGGGGGGGGGGGGGGGGGGGGGGGGGGGGGGGGGGGGGGGGGGGGGGGGGGGGGGGGGGGGGGGGGGGGGGGGGGGGGGGGGGGGGGGGGGGFGGGGGGGGGGGGGGGGFGGGGGGGGGFFGGGGGGGFGGGGGGGFFGGGGGGGFGFFFFFFFFFFFFFFFFBFFFFFFFFFFFBFFFF?A??
@M03461:520:000000000-LPCRK:1:1101:27967:8272 1:N:0:TTGCAACG+CAGAACTG
CGGATCCCCGATCCGTGGACTTGTCAGCGACTGAGGAGACAGACGTTCCTATGGCTGAGGGTATCTCAGGGGTAAGCCTCAGCCCATCCGCCTGCAGGAAATGCTCACCGTTAAGTCTGATGACGTGAACGGTCGTACCAAGATGTATAAAAACATCGTGGACGGCAACCATCAGATGGAGCCGGGCATGCCAGAATCCTTCAACGTATTGTTGAAAGAGATTCGTTCGCTGGGTATCAACATCGAACTGGAAGACGAGTAATTCTCGCTCAAACAGGTCA
+
GGGGGGGGGGGGGGGGGGGGGGGGGGGGGGGGGGGGGGGGGGGGGGGGGGGGGDGGGGGGGGGGGGGGGGGGGGGGGGGGGGGGGGGGGGGGGGGGGGGGGGGGGGGGGGGGGGGGGGGGGGGGGGGGGGGGGGGGGGGGGGGGGGGGGGGGGGGGGGGGGGGGGGGGGGGGGGGGGGGGGFGGGGGGGGGGGGGGGGGGGGGGGGFGGGGGGGGGGGGGGGGGGGGGGGGGGFFGGGGGGGFGFFFFFFFFFFFFFFFFFFFFFFFBFBFF?FFFFFF?B
@M03461:520:000000000-LPCRK:1:1101:22886:8274 1:N:0:TTGCAACG+CAGAACTG
CGGATCCCCGATCCGTGGACTTGTCAGCGACTGAGGAAACAGACAATCTTTGAGCTGAGGCACATAGATATGATGGCCTCAGCGTCTTCACGTGCAGGAAATGCTCACCGTTAAGTCTGATGACGTGAACGGTCGTACCAAGATGTATAAAAACATCGTGGACGGCAACCATCAGATGGAGCCGGGCATGCCAGAATCCTTCAACGTATTGTTGAAAGAGATTCGTTCGCTGGGTATCAACATCGAACTGGAAGACGAGTAATTCTCGCTCAAACAGGTCA
+
GGGGGGGGGGGGGGGGGGGGGGGGGGGGGGGGGGGGGGGGGGGGGGGGGGGGGGGGGGGGGGGGGGGGGGGGGGGGGGGGGGGGCGGGGGGGGGGGGGGGGGGGGGGGGGFGGGGGGGGGGGGGGGGGGGGGGGGGGGGGGGGGGGGGGGGGGGGGGGGGEGGGGGGGGGGGGGGFGGGGGGGGGGGGGGGGGGGGGGGGGGGGGGGDFGGGGGGGGGGGGGGGGGGGGGGGGFFGGGGGGGFGFFFFFFFFFFFFFFFE?FFFFFFFFFFFFFFFF?F??
@M03461:520:000000000-LPCRK:1:1101:5137:8278 1:N:0:TTGCAACG+CAGAACTG
CGGATCCCCGATCCGTGGACTTGTCAGCGACTGAGGAAACAGACCGTTTTACGGCTGAGGTCAAATCGATGATGGTCCTCAGCTAAATCATTTGCAGGAAATGCTCACCGTTAAGTCTGATGACGTGAACGGTCGTACCAAGATGTATAAAAACATCGTGGACGGCAACCATCAGATGGAGCCGGGCATGCCAGAATCCTTCAACGTATTGTTGAAAGAGATTCGTTCGCTGGGTATCAACATCGAACTGGAAGACGAGTAATTCTCGCTCAAACAGGTCA
+
GGGGGGGGGGGGGGGGGGGGGGGGGGGGGGGGGGGGGGGGGGGGGGGGGGGGGGGGGGGGGGGGGGGGGGGGGGGGGGGGGGGGGGGGGGGGGGGGGGGGGGGGGGGGGGGGGGGGGGGGGGGGGGGGGGGGGGGGGGGGGGGGGGGGGGGGGGGGGGGGEGGGGGGGGGGGGGGGGGGGGGGGGGGGGGGCFGGCFGEFGGGGGGGGGGGGGGFGGGGGGGGGGGGGGGGGGFFGGGGGGGFGDFFFFFFFFFFBBFFFFFBFFFFFFBB>FAFFF?F>F
@M03461:520:000000000-LPCRK:1:1101:7722:8284 1:N:0:TTGCAACG+CAGAACTG
CGGATCCCCGATCCGTGGACTTGTCAGCGACTGAGGAAACAGACTTACGCTTAGCTGAGGAGGAAGGAGAACGTATCCTCAGCATATCCTCCTGCAGGAAATGCTCACCGTTAAGTCTGATGACGTGAACGGTCGTACCAAGATGTATAAAAACATCGTGGACGGCAACCATCAGATGGAGCCGGGCATGCCAGAATCCTTCAACGTATTGTTGAAAGAGATTCGTTCGCTGGGTATCAACATCGAACTGGAAGACGAGTAATTCTCGCTCAAACAGGTCA
+
GGGGGGGGGGGGGGGGGGGGGGGGGGGGGGGGGGGGGGGGGGGGGGGGGGGGGGGGGGGGGGGFGGGGGGGGGGGGGGGGGGGGGGGGGGGGGGGGGGGGGGGGGGGGGGGGGGGGGGGGGGGGGGGGGGGGGGGGGGGGGGGGGGGGGGGGGGGGGGGGGGGGGGGGGFGGGGGGGGGGGGGGGGGGGGGGGGGGGGGGGGGGGGGDDGGGGGGGGGGGGGGGGGGGGGGGGFFGGGGGGGFGFFFFFFFFFFF?BF37:FFFFFFFFBFFFFFFFBFFF
@M03461:520:000000000-LPCRK:1:1101:5176:8290 1:N:0:TTGCAACG+CAGAACTG
CGGATCCCCGATCCGTGGACTTGTCAGCGACTGAGGAAACAGACTCGATCTATGCTGAGGATTGGTCCAAACGAAACCTCAGCTATGGAAAATGCAGGAAATGCTCACCGTTAAGTCTGATGACGTGAACGGTCGTACCAAGATGTATAAAAACATCGTGGACGGCAACCATCAGATGGAGCCGGGCATGCCAGAATCCTTCAACGTATTGTTGAAAGAGATTCGTTCGCTGGGTATCAACATCGAACTGGAAGACGAGTAATTCTCGCTCAAACAGGTCACTT
+
GGGGGGGGGGGGGGGGGGGGGGGGGGGGGGGGGFGGGGGGGGGGGGGGGGGGGFGGGGGGGGGGGGGGFGGGGGGGGGGGGGGGGGGGGGGGGGGGGGGGGGGGGGGGGG<FGFGGGGGGGGGGGGGGGGGGGGGGGGGGGGGGGGGGGGGGGGGGGGGGGGGGGGGGGGGGGGGGGGFGDGGGGGGGGGGGGGGGGGGGGGGGGGGGGCFGGGGGGGGGGGGGGGGGGGCE=DFGGGGGGGFGEFFFFFFFFFFFFFF57FB4AFF?B6:>FFF:BBB0:?2)
@M03461:520:000000000-LPCRK:1:1101:28727:8307 1:N:0:TTGCAACG+CAGAACTG
CGGATCCCCGATCCGTGGACTTGTCAGCGACTGAGGAAACAGACCTGGTAGGCGCTGAGGATCCCTAGTGGGATAGCCTCAGCGGGCCGGCTTGCAGGAAATGCTCACCGTTAAGTCTGATGACGTGAACGGTCGTACCAAGATGTATAAAAACATCGTGGACGGCAACCATCAGATGGAGCCGGGCATGCCAGAATCCTTCAACGTATTGTTGAAAGAGATTCGTTCGCTGGGTATCAACATCGAACTGGAAGACGAGTAATTCTCGCTCAAACAGGTCA
+
GGGGGGGGGGGCEGGGGGGGGGGGGGGGGGGGGGGGGGGGGGGGGGGGGGGFGGGGGGGGGGGGGGGGGGGGGGGGGGGGGGGGGGGGGGGGGGGGGGGGGGGGGGGGGGGGGGGGGFGGGGGGGGGGGGGGGGCCGGGGGGGGGGGGGGGGGEGGGGGGGGFGGGGGGGGGFCFGGGGGGGGGGGGGGGGGGGFGGCC?FGGGFGFGFFGFFGFGGGGGGGGGGGGGGGGGGFFGGGGGGGFG>FFFFFFFF<FB?EDEBFFF2@A?B1<>>AB??:A:)
@M03461:520:000000000-LPCRK:1:1101:9157:8316 1:N:0:TTGCAACG+CAGAACTG
CGGATCCCCGATCCGTGGACTTGTCAGCGACTGAGGAAACAGACAGCTCCACTGCTGAGGGGTACTATTATCTTTTCCTCAGCGAATAAGATTGCAGGAAATGCTCACCGTTAAGTCTGATGACGTGAACGGTCGTACCAAGATGTATAAAAACATCGTGGACGGCAACCATCAGATGGAGCCGGGCATGCCAGAATCCTTCAACGTATCGTTGAAAGAGATTCGTTCGCTGGGTATCAACATCGAACTGGAAGACGAGTAATTCTCGCTCAAACAGGTCA
+
GGGGGGGGGGGGGGGGGGGGGGGGGGGGGGGGGGGGGGGGGGGGGGGGGGGGGGGGGGGGGGGGGGGGGGGGGGGGGGGGGGGGGGGGGGGGGGGGGGGGGGGGGGGGGGGGGGGGGGGGGGGGGGGGGGGGGGGGGGGGGGGGGGGGGGGGGGGGGGGGFGGGGGGGGGGGGGGGGGGGGGGGGGGGGGGGGGGGGGGGGGGGGGGGGGGGGGDGGGGGGGGGGGGGGGGGGFFGGGGGGGFGFFFFFFFFFFFFFFFFFFFFFFFFFFFFFFFFFFDBF
@M03461:520:000000000-LPCRK:1:1101:23270:8333 1:N:0:TTGCAACG+CAGAACTG
CGGATCCCCGATCCGTGGACTTGTCAGCGACTGAGGAAACAGACGCAATCGCAGCGAGGGTAAGGGAATTGAAAACCTCAGCCTTTCGTACTGCAGGAAATGCTCACCGTTAAGTCTGATGACGTGAACGGTCGTACCAAGATGTATAAAAACATCGTGGACGGCAACCATCAGATGGAGCCGGGCATGCCAGAATCCTTCAACGTATTGTTGAAAGAGATTCGTTCGCTGGGTATCAACATCGAACTGGAAGACGAGTAATTCTCGCTCAAACAGGTCACTGC
+
GGGGGGGGGGGGGGGGGGGGGGGGGGGGGGGGGGGGGGGGGGGGGGGGGGGGGGGGGGGGGGGGGGGGGGGGGGGGGGGGGGGGGGGGGGGGGGGGGGGGGGGGGGGGGGGGFGGGGGGGGGGGGGGGGGGGGGGGGGGGGGGGCGGGGGGGGGGGGGGGGGGGGGGGGGGGGGGGGGGGFGGGGGGGGGGGGGGGGGGGGGGGGGGGGG@FGGEGGGGGGGFGGGGGGDGGGFFGGGGGGGFGFFFFF7?@FFFFFE.<2@AAFFFF??6?FBFFFF:>FB>2
@M03461:520:000000000-LPCRK:1:1101:22891:8334 1:N:0:TTGCAACG+CAGAACTG
CGGATCCCCGATCCGTGGACTTGTCAACGACTGAGGAAACAGACTAAGGGAGAGCTGAGGAATATTTGCCTCCCCACCTCAGCCGATCGACATGCAGGAAATGCTCACCGTTAAGTCTGATGACGTGAACGGTCGTACCAAGATGTATAAAAACATCGTGGACGGCAACCATCAGATGGAGCCGGGCATGCCAGAATCCTTCAACGTATTGTTGAAAGAGATTCGTTCGCTGGGTATCAACATCGAACTGGAAGACGAGTAATTCTCGCTCAAACAGGTCA
+
GGGGGGGGGGGGGGGGGGGGGGGGGGGGGGGGGGGGGGGGGGGGGGGGGGGGGGGGGGGGGGGGGGGGGGGGGGGGGGGGGGGGGGGGGGGGGGGGGGGGGGGGGGGGGGGGGGGGGGGGGGGGGGGGGGGGGGGGGGGGGGGGGGGGGGGGGGGGGGGGGGGGGGGGGGGGGGGGGGGGGGGGGGGGGFGGGGGGGGGGGGGGGGGGGGGGGGGGGGGGGGFGGGGGGGGGGFFGGGGGGGFGFFFFFFFFF?>?FFFFFFFFFFFFFBFFFFFFFFFFF
@M03461:520:000000000-LPCRK:1:1101:25625:8341 1:N:0:TTGCAACG+CAGAACTG
CGGATCCCCGATCCGTGGACTTGTCAGCGACTGAGGGAACAGACATTCGAGTGGCTGAGGTGTAATACTATTAACCCCTCAGCGCGGCTCAGTGCAGGAAATGCTCACCGTTAAGTCTGATGACGTGAACGGTCGTACCAAGATGTATAAAAACATCGTGGACGGCAACCATCAGATGGAGCCGGGCATGCCAGAATCCTTCAACGTATTGTTGAAAGAGATTCGTTCGCTGGGTATCAACATCGAACTGGAAGACGAGTAATTCTCGCTCAAACAGGTCACTC
+
GGGGGGGGGGGEGGGGGGGGGGGGGGGGGGGGGGGGGGGGGGGGGGGDGGGGGGGGGGGGGGGGGGGGGGGGGGGGGGGGGGGGGGGGEGGGGGGGFGGGGGGGGGGGGGFFGGGGGGGGGGGGGFCGGGGFGGGGGGGGGGGFGGGGGGGGGGGGGGGFGGGGGGGGGGGGGGGGGGGFGGGGGGDGGGGGGGGGFGC@CEFCFEGGGGGG7CFG7CFGGGGGGGGGGGD=G>FFGGGGGGFGEFF:FF?FF5532:BFFF>ADFFB<,(38ADB?<D0:?A)
@M03461:520:000000000-LPCRK:1:1101:9830:8341 1:N:0:TTGCAACG+CAGAACTG
CGGATCCCCGATCCGTGGACTTGTCAGCGACTGAGGAAACAGACCAGATCAATGCTGAGGGATCAACGTCTAAAGGCCTCAGCCCTGGAATGTGCAGGAAATGCTCACCGTTAAGTCTGATGACGTGAACGGTCGTACCAAGATGTATAAAAACATCGTGGACGGCAACCATCAGATGGAGCCGGGCATGCCAGAATCCTTCAACGTATTGTTGAAAGAGATTCGTTCGCTGGGTATCAACATCGAACTGGAAGACGAGTAATTCTCGCTCAAACAGGTCA
+
GGGGGGGGGGGGGGGGGGGGGGGGGGGGGGGGGGGGGGGGGGGGGGGGGGGGGGGGGGGFGGGGGGGGGGGGGGGGGGGGGGGGGGGGGGGGGGGGGGGGGGGGGGGGGGGGGGGGGGGGGGGGGGGGGGGGGGGGGGGGGGGGGGGGGGGGGGGGGGGGGGGGGGGGGGGGGGGGGGGGGGGGDGGEGFGGGGGGGGGGGGGGGGGGGGGGGFCGGGGGGGGGGGGGDGGGG>FGFGDDGFFGFFFFFFFF;?>B?DEFFFFFF?AF?1:>FFFBF?F>F
@M03461:520:000000000-LPCRK:1:1101:8472:8344 1:N:0:TTGCAACG+CAGAACTG
CGGATCCCCGATCCGTGGACTTGTCAGCGACTGAGGAAACAGACAGTCATTTCGCTGAGGCAGTATTAGGTTTGCCCCTCAGCATTAGAAGCTGCAGGAAATGCTCACCGTTAAGTCTGATGACGTGAACGGTCGTACCAAGATGTATAAAAACATCGTGGACGGCAACCATCAGATGGAGCCGGGCATGCCAGAATCCTTCAACGTATTGTTGAAAGAGATTCGTTCGCTGGGTATCAACATCGAACTGGAAGACGAGTAATTCTCGCTCAAACAGGTCA
+
GGGGGGGGGGGGGGGGGGGGGGGGGGGGGGGGGGGGGGGGGGGGGGGGGGGGGGGGGGGGGGGGGGGGGGGGGGGGGGGGGGGGGGGGGGGGGGGGGGGGGGGGGGGGGGGGGGGGGGGGGGGGGGGGGGGGGGGGGGGGGGGGGGGGGGGGGGGGGGGGGGGGGGGGGGGGGGGGGGGGGGGGGGGGGGGGGGGGGGGGGGGGGGGGGGGGGGGGGGGGGGGGGGGGGGGGGFFGGGGGGGFGFFFFFFFFFFFFFFFFFFFFDFAFFFBFFFFFFBFFF
@M03461:520:000000000-LPCRK:1:1101:13071:8346 1:N:0:TTGCAACG+CAGAACTG
CGGATCCCCGATCCGTGGACTTGTCAGCGACTGAGGAAACAGACGCATTTCTTGCTGAGGTTACTACGTGCTCGCGCCTCAGCATATTTATCTGCAGGAAATGCTCACCGTTAAGTCTGATGACGTGAACGGTCGTACCAAGATGTATAAAAACATCGTGGACGGCAACCATCAGATGGAGCCGGGCATGCCAGAATCCTTCAACGTATTGTTGAAAGAGATTCGTTCGCTGGGTATCAACATCGAACTGGAAGACGAGTAATTCTCGCTCAAACAGGTCACTT
+
GGGGGGGGGGGGGGGGGGGGGGGGGGGGGGGGGGGGGGGGGGGGGGGGGGGGGGGGGGGGGGGGGGGGGGGGGGGGGGGGGGGGGGGGGGGGGGGGGGGGGGGGGGGGGGGGGGGGGGGGGGGGGGGGGGGGGGGGGGGGGGGGGGGGGGGGGGGGGGGGGGGGGGGGGGGGGGGGGGDGGGGGGGGGGGGGGGGGGGGGGGGGGGGGGGGGGGGGGGGGGGGGGGGGGGGGGEFGGGGGGGFGFFFFFFFFFFFFFFFFFFFFFFFFFFFFDFFFBFDF??B)
@M03461:520:000000000-LPCRK:1:1101:18623:8349 1:N:0:TTGCAACG+CAGAACTG
CGGATCCCCGATCCGTGGACTTGTCAGCGACTGAGGAAACAGACTAATCAGTTGCTGAGGAACACACTCTTCTTGGCCTCAGCAGTTTGTCATGCAGGAAATGCTCACCGTTAAGTCTGATGACGTGAACGGTCGTACCAAGATGTATAAAAACATCGTGGACGGCAACCATCAGATGGAGCCGGGCATGCCAGAATCCTTCAACGTATTGTTGAAAGAGATTCGTTCGCTGGGTATCAACATCGAACTGGAAGACGAGTAATTCTCGCTCAAACAGGTCA
+
[truncated: 54,568,264 more chars]
