# Supplementary material for: Assembling a True “Olympic Gel” From over 16 000 Combinatorial DNA Rings
Source: Adv Mater. 2026 Mar 6;38(34):e20549. doi: 10.1002/adma.202520549 (PMC13274696; doi:10.1002/adma.202520549)
Supplement: Supplementary file 5 — Supporting File 5: adma72688‐sup‐0005_Data_S6_MFE_analysis.zip. [file ADMA-38-e20549-s005.zip]

Archive with 33 entries (28 files):
- Data_S3_MFE_analysis/
- __MACOSX/._Data_S3_MFE_analysis
- Data_S3_MFE_analysis/.DS_Store
- __MACOSX/Data_S3_MFE_analysis/._.DS_Store
- Data_S3_MFE_analysis/Code/
- __MACOSX/Data_S3_MFE_analysis/._Code
- Data_S3_MFE_analysis/Heatmap/
- Data_S3_MFE_analysis/Extracted Sequences/
- __MACOSX/Data_S3_MFE_analysis/._Extracted Sequences
- Data_S3_MFE_analysis/Code/02b_ROW7_executable.py
- __MACOSX/Data_S3_MFE_analysis/Code/._02b_ROW7_executable.py
- Data_S3_MFE_analysis/Code/05_ViolinPlot.ipynb
- __MACOSX/Data_S3_MFE_analysis/Code/._05_ViolinPlot.ipynb
- Data_S3_MFE_analysis/Code/01_NUPACK_Preprocessing.ipynb
- __MACOSX/Data_S3_MFE_analysis/Code/._01_NUPACK_Preprocessing.ipynb
- Data_S3_MFE_analysis/Code/04_Heatplot_10X10_zoom_Code.ipynb
- __MACOSX/Data_S3_MFE_analysis/Code/._04_Heatplot_10X10_zoom_Code.ipynb
- Data_S3_MFE_analysis/Code/02c_Batch_NUPACK_ROW7.sh
- __MACOSX/Data_S3_MFE_analysis/Code/._02c_Batch_NUPACK_ROW7.sh
- Data_S3_MFE_analysis/Code/02a_NUPACK_Computations_HPC.ipynb
- __MACOSX/Data_S3_MFE_analysis/Code/._02a_NUPACK_Computations_HPC.ipynb
- Data_S3_MFE_analysis/Code/Readme_NUPACK_HPC.md
- __MACOSX/Data_S3_MFE_analysis/Code/._Readme_NUPACK_HPC.md
- Data_S3_MFE_analysis/Code/.ipynb_checkpoints/
- __MACOSX/Data_S3_MFE_analysis/Code/._.ipynb_checkpoints
- Data_S3_MFE_analysis/Code/03_NUPACK_Postprocessing.ipynb
- __MACOSX/Data_S3_MFE_analysis/Code/._03_NUPACK_Postprocessing.ipynb
- Data_S3_MFE_analysis/Heatmap/16307X16307_NUPACK_Simulations_Heatmap.tiff
- __MACOSX/Data_S3_MFE_analysis/Heatmap/._16307X16307_NUPACK_Simulations_Heatmap.tiff
- Data_S3_MFE_analysis/Extracted Sequences/extracted_sequences.csv
- __MACOSX/Data_S3_MFE_analysis/Extracted Sequences/._extracted_sequences.csv
- Data_S3_MFE_analysis/Code/.ipynb_checkpoints/01_NUPACK_Preprocessing-checkpoint.ipynb
- __MACOSX/Data_S3_MFE_analysis/Code/.ipynb_checkpoints/._01_NUPACK_Preprocessing-checkpoint.ipynb
