# Supplementary material for: Assembling a True “Olympic Gel” From over 16 000 Combinatorial DNA Rings
Source: Adv Mater. 2026 Mar 6;38(34):e20549. doi: 10.1002/adma.202520549 (PMC13274696; doi:10.1002/adma.202520549)
Supplement: Supplementary file 5 — Supporting File 5: adma72688‐sup‐0005_Data_S6_MFE_analysis.zip. [file ADMA-38-e20549-s005.zip › Data_S3_MFE_analysis/Code/05_ViolinPlot.ipynb]

# %% [code]
import pandas as pd
import numpy as np

# Input and output file paths
input_file = "trimmed_converted_data.csv"  # Full dataset
output_file = "prepared_plot_data.csv"    # Downsampled subset for visualization

# Sample size for non-diagonal elements
sample_size = 20000  # 20 thousand reads

print("Step 1: Reading the matrix from the CSV file...")
# Read the matrix from the CSV file
try:
    matrix = pd.read_csv(input_file, header=None, delimiter=",", dtype=float).values
    print("Matrix loaded successfully.")
except FileNotFoundError:
    print(f"Error: File '{input_file}' not found. Ensure the file path is correct.")
    exit()

print("Step 2: Extracting diagonal elements (specific interactions)...")
# Extract diagonal elements (specific interactions)
diagonal_elements = np.diag(matrix)
print(f"Extracted {len(diagonal_elements)} diagonal elements.")

print("Step 3: Extracting non-diagonal elements (unspecific interactions)...")
# Extract non-diagonal elements (unspecific interactions)
non_diagonal_elements = matrix[~np.eye(matrix.shape[0], dtype=bool)]
print(f"Extracted {len(non_diagonal_elements)} non-diagonal elements.")

print("Step 4: Calculating global statistics...")
# Compute global mean and standard deviation **before downsampling**
specific_mean = np.mean(diagonal_elements)
specific_std = np.std(diagonal_elements)
unspecific_mean = np.mean(non_diagonal_elements)
unspecific_std = np.std(non_diagonal_elements)

# Print computed values
print(f"Specific Mean: {specific_mean:.4f}, Specific SD: {specific_std:.4f}")
print(f"Unspecific Mean: {unspecific_mean:.4f}, Unspecific SD: {unspecific_std:.4f}")

print(f"Step 5: Downsampling non-diagonal elements to {sample_size} points...")
# Downsample non-diagonal elements for visualization
if sample_size < len(non_diagonal_elements):
    non_diagonal_elements = np.random.choice(non_diagonal_elements, size=sample_size, replace=False)
    print("Downsampling completed.")
else:
    print("No downsampling needed.")

print("Step 6: Preparing data for saving...")
# Combine the data into a format suitable for saving
data = {
    "Interaction Type": ["Specific"] * len(diagonal_elements) + ["Unspecific"] * len(non_diagonal_elements),
    "Value": np.concatenate([diagonal_elements, non_diagonal_elements])
}
plot_df = pd.DataFrame(data)

print(f"Step 7: Saving the prepared data to '{output_file}'...")
# Save the DataFrame to a CSV file
plot_df.to_csv(output_file, index=False)
print(f"Data saved successfully to '{output_file}'.")

# Store global statistics in variables for use in the next cell
global_stats = {
    "specific_mean": specific_mean,
    "specific_std": specific_std,
    "unspecific_mean": unspecific_mean,
    "unspecific_std": unspecific_std
}

print("Global statistics are stored in 'global_stats' dictionary for future use.")


# %% [code]


# %% [code]
import pandas as pd
import numpy as np
import matplotlib.pyplot as plt
import seaborn as sns

# Input file path
input_file = "prepared_plot_data.csv"  # Replace with the correct file path

# Global statistics (Pass these values from previous calculations)
specific_mean = global_stats["specific_mean"]
specific_std = global_stats["specific_std"]
unspecific_mean = global_stats["unspecific_mean"]
unspecific_std = global_stats["unspecific_std"]

# Custom color definitions (Modify these to change colors)
color_settings = {
    "violin_palette": {  # Custom violin plot colors
        'Specific': [0, 0.447, 0.698],
        'Unspecific': [0.835, 0.369, 0],
    },
    "box_edge": "black",  # Color of boxplot edges
    "whisker": "black",   # Color of whiskers
    "cap": "black",       # Color of caps
    "median": "red",      # Color of median line
    "mean_marker": "black",  # Color of mean point
    "std_error_bar": "black", # Color of standard deviation error bars
}

print("Step 1: Reading the prepared data...")
try:
    data = pd.read_csv(input_file)
    data = data.replace([np.inf, -np.inf], np.nan).dropna()  # Handle inf values
    print("Data loaded successfully.")
except FileNotFoundError:
    print(f"Error: File '{input_file}' not found. Ensure the file path is correct.")
    exit()

print("Step 2: Plotting the data...")
# Initialize the plot
plt.figure(figsize=(3, 12))  # Adjusted for better visualization

# Violin plot (No inner points, no filtering)
sns.violinplot(
    x="Interaction Type", 
    y="Value", 
    data=data,  # Use full data (NO OUTLIER REMOVAL)
    palette=color_settings["violin_palette"], 
    inner=None,  # No internal points
    linewidth=1.2,
    alpha=0.7  # Reduces KDE overextension
)

# Overlay Boxplot (Without outlier points)
sns.boxplot(
    x="Interaction Type", 
    y="Value", 
    data=data,  # Use full data
    width=0.3,  # Make the boxplot thinner
    showcaps=True,  # Show caps
    showfliers=False,  # No extra outlier points
    boxprops={"facecolor": "lightgrey", "edgecolor": color_settings["box_edge"]},  # Transparent boxes
    whiskerprops={"color": color_settings["whisker"], "linewidth": 1.2},  # Whisker style
    capprops={"color": color_settings["cap"], "linewidth": 1.2},  # Cap style
    medianprops={"color": color_settings["median"], "linewidth": 1.5}  # Median style
)

# Overlay Global Mean and 1 SD Error Bars
interaction_types = ["Specific", "Unspecific"]
means = [specific_mean, unspecific_mean]
std_devs = [specific_std, unspecific_std]

for index, interaction in enumerate(interaction_types):
    x_pos = index  # X-axis position
    plt.scatter(x_pos, means[index], color=color_settings["mean_marker"], s=80, marker="D", label="Global Mean" if index == 0 else "")
    plt.errorbar(
        x_pos, means[index], yerr=std_devs[index],  # Uses global mean & 1 SD
        color=color_settings["std_error_bar"], capsize=5, capthick=1.5, fmt='none', 
        label="1 SD" if index == 0 else ""
    )

# Customize the plot
plt.title("Violin Plot with Box Plot, Global Mean & 1 SD", fontsize=16)
plt.xlabel("Interaction Type", fontsize=14)
plt.ylabel("Value", fontsize=14)
plt.xticks(fontsize=12)
plt.yticks(fontsize=12)

# Save and display the plot
output_file = "violin_box_global_mean_1sd_plot.png"
plt.savefig(output_file, dpi=300, bbox_inches='tight')
plt.show()

print(f"Plot saved successfully as '{output_file}'.")


# %% [code]
import pandas as pd
import numpy as np
import matplotlib.pyplot as plt
import seaborn as sns

# Input file path
input_file = "prepared_plot_data.csv"  # Replace with the correct file path

# Global statistics (Pass these values from previous calculations)
specific_mean = global_stats["specific_mean"]
specific_std = global_stats["specific_std"]
unspecific_mean = global_stats["unspecific_mean"]
unspecific_std = global_stats["unspecific_std"]

# Custom color definitions (Modify these to change colors)
color_settings = {
    "violin_palette": {  # Custom violin plot colors
        'Specific': [0, 0.447, 0.698],
        'Unspecific': [0.835, 0.369, 0],
    },
    "mean_marker": "Black",  # Color of mean point
    "std_error_bar": "Black", # Color of standard deviation error bars
}

print("Step 1: Reading the prepared data...")
# Read the data (NO FILTERING)
try:
    data = pd.read_csv(input_file)
    data = data.replace([np.inf, -np.inf], np.nan).dropna()  # Handle inf values
    print("Data loaded successfully.")
except FileNotFoundError:
    print(f"Error: File '{input_file}' not found. Ensure the file path is correct.")
    exit()

print("Step 2: Plotting the data...")
# Initialize the plot
plt.figure(figsize=(2, 6))  # Adjusted for better visualization

# Violin plot (No inner points, no filtering)
sns.violinplot(
    x="Interaction Type", 
    y="Value", 
    data=data,  # Use full data (NO OUTLIER REMOVAL)
    palette=color_settings["violin_palette"], 
    inner=None,  # No internal points
    linewidth=1.2,
    alpha=0.7,
    bw_adjust=0.5  # Reduces KDE overextension
)

# Overlay Global Mean and 1 SD Error Bars (without IQR or boxplot)
interaction_types = ["Specific", "Unspecific"]
means = [specific_mean, unspecific_mean]
std_devs = [specific_std, unspecific_std]

for index, interaction in enumerate(interaction_types):
    x_pos = index  # X-axis position
    
    # Plot Mean as a Scatter Point
    plt.scatter(x_pos, means[index], color=color_settings["mean_marker"], s=200, marker="_", label="Global Mean" if index == 0 else "")
    
    # Plot 1 Standard Deviation Error Bars (±1 SD only)
    plt.errorbar(
        x_pos, means[index], yerr=std_devs[index],  # Uses global mean & 1 SD
        color=color_settings["std_error_bar"], capsize=5, capthick=1.5, fmt='none', 
        label="1 SD" if index == 0 else ""
    )

# Customize the plot
plt.title("Violin Plot with Global Mean & 1 SD", fontsize=16)
plt.xlabel("Interaction Type", fontsize=14)
plt.ylabel("Value", fontsize=14)
plt.xticks(fontsize=12)
plt.yticks(fontsize=12)

# Save and display the plot
output_file = "violin_mean_1sd_plot.svg"
plt.savefig(output_file, dpi=300, bbox_inches='tight')
plt.show()

print(f"Plot saved successfully as '{output_file}'.")


# %% [code]
