# Supplementary material for: Assembling a True “Olympic Gel” From over 16 000 Combinatorial DNA Rings
Source: Adv Mater. 2026 Mar 6;38(34):e20549. doi: 10.1002/adma.202520549 (PMC13274696; doi:10.1002/adma.202520549)
Supplement: Supplementary file 5 — Supporting File 5: adma72688‐sup‐0005_Data_S6_MFE_analysis.zip. [file ADMA-38-e20549-s005.zip › Data_S3_MFE_analysis/Code/01_NUPACK_Preprocessing.ipynb]

# %% [markdown]
Step 1. Sort the sequences by prevalence
Step 2. Extract the lock & key domain (GGN16CC) of 20 nts
Step 3. In the 16307 sequences, add additional 'T' padding to reach 17000 sequences. Make a list of reverse complements. 
Step 4. Using a sliding window approach, split the 17000 sequences into chunks of 1000 sequences each. Generate 17X17 of 1000X1000 combinations. 
Step 5. Sanity check- Check if the sequences generated are arranged as expected. 

# %% [code]
#Step 1. Sort the sequences by prevalence

import csv  # Import CSV module

filename = "not_gibson_unique.csv"  # Input file
output_filename = "sorted_variants.csv"  # Output file
data = []  # List to store processed data

# Read input file
with open(filename, "r", encoding="utf-8") as infile:
    for line in infile:
        line = line.strip()  # Remove whitespace
        if not line:  # Skip empty lines
            continue

        parts = line.split()  # Split by whitespace
        if len(parts) == 2:  # Only process lines with 2 parts
            freq_str, seq = parts
            try:
                freq = int(freq_str)  # Convert frequency to int
                data.append((freq, seq))  # Add valid data to list
            except ValueError:  # Skip invalid lines
                pass

# Sort data by frequency in descending order
data.sort(key=lambda x: x[0], reverse=True)

# Write sorted data to output file
with open(output_filename, "w", newline='', encoding="utf-8") as outfile:
    writer = csv.writer(outfile, delimiter="\t")  # Tab-delimited output
    for freq, seq in data:
        writer.writerow([freq, seq])

# Output number of rows processed
print(f"File saved as {output_filename} with {len(data)} rows")


# %% [code]
#Step 2. Extract the lock & key domain (GGN16CC) of 20 nts

input_file = "extracted_sequences.csv"
output_file = "found_sequences.csv"

# Read the CSV file into a DataFrame (assuming each sequence is in the first column with no header)
df = pd.read_csv(input_file, header=None)
subsequence = "GCTGAGG"
extracted_seqs = []

for seq in df[0]:
    # Find the index of the full subsequence GCTGAGG
    idx = seq.find(subsequence)
    
    # If found, extract 20 bases starting from the 'GG' (which are the last two bases of 'GCTGAGG')
    if idx != -1:
        start_position = idx + 5  # This points to 'GG'
        extracted_20_bases = seq[start_position : start_position + 20]
        extracted_seqs.append(extracted_20_bases)
    else:
        extracted_seqs.append("")  # Or handle sequences without the subsequence differently if needed

# Write the extracted sequences to a new CSV file
pd.DataFrame(extracted_seqs).to_csv(output_file, index=False, header=False)

print(f"Extracted {len(extracted_seqs)} sequences to {output_file}")


# %% [code]
#Step 3. In the 16307 sequences, add additional 'T' padding to reach 17000 sequences. Make a list of reverse complements. 

import pandas as pd

input_file = "found_sequences.csv"
target_length = 17000  # Desired total number of sequences after padding

# Load the sequences
df_sequences = pd.read_csv(input_file, header=None)
sequences = df_sequences[0]

current_length = len(sequences)

# If the current length is less than the target, pad with "T"
if current_length < target_length:
    # Calculate how many "T" sequences are needed
    padding_needed = target_length - current_length
    # Create a Series of "T" sequences
    t_padding = pd.Series(["T"] * padding_needed)
    # Use pd.concat to append the padding
    sequences = pd.concat([sequences, t_padding], ignore_index=True)

# Save the padded sequences back into the same file
sequences.to_csv(input_file, index=False, header=False)

print(f"Sequences have been padded from {current_length} to {len(sequences)} with 'T' sequences and saved back to {input_file}.")


# %% [code]
#Step 4. Using a sliding window approach, split the 17000 sequences into chunks of 1000 sequences each. Generate 17X17 of 1000X1000 combinations. 

import pandas as pd
from Bio.Seq import Seq
import os

# File paths and chunk size
input_file = "found_sequences.csv"  # Path to the sequences file
output_dir = "data_library"  # Directory to save the chunked files
chunk_size = 1000  # We are splitting into 1000-sequence subsets

# Ensure the output directory exists
if not os.path.exists(output_dir):
    os.makedirs(output_dir)

# Step 1: Load the sequences
df_sequences = pd.read_csv(input_file, header=None)
sequences = df_sequences[0]

# Step 2: Generate reverse complements
reverse_complements = sequences.apply(lambda seq: str(Seq(seq).reverse_complement()))

# Step 3: Split the sequences and reverse_complements into chunks
seq_chunks = [sequences[i:i + chunk_size] for i in range(0, len(sequences), chunk_size)]
rc_chunks = [reverse_complements[i:i + chunk_size] for i in range(0, len(reverse_complements), chunk_size)]

# Step 4: Nested loops to create and save Chunk_m_n files
for m, seq_chunk in enumerate(seq_chunks, 1):
    for n, rc_chunk in enumerate(rc_chunks, 1):
        # Create a DataFrame with two columns without forcing equal length
        chunk_df = pd.DataFrame({
            "Sequence": seq_chunk.values,
            "Reverse_Complement": rc_chunk.values
        })

        # Step 5: Save the chunk as a CSV file
        output_file = os.path.join(output_dir, f"Chunk_{m}_{n}.csv")
        chunk_df.to_csv(output_file, index=False)
        
        # Print a log message including the original sizes
        print(f"Saved {output_file}")
        print(f"  Sizes: Sequence column: {len(seq_chunk)}, Reverse_Complement column: {len(rc_chunk)}")
        print(f"  Columns: {len(chunk_df.columns)}")


# %% [code]
#Step 5. Sanity check- Check if the sequences generated are arranged as expected. import pandas as pd
import pandas as pd
import numpy as np
import matplotlib.pyplot as plt
from Bio.Seq import Seq

# Reverse complement function
def is_reverse_complement(seq1, seq2):
    return seq1 == str(Seq(seq2).reverse_complement())

# Load the chunk file (Chunk_1_1.csv)
chunk_file = "data_library/Chunk_5_6.csv" #Keep changing the chunk as needed
df = pd.read_csv(chunk_file)

# Extract the sequences and reverse complements
sequences = df['Sequence'].tolist()
reverse_complements = df['Reverse_Complement'].tolist()

# Initialize the heatmap matrix
heatmap_matrix = np.zeros((len(sequences), len(reverse_complements)))

# Compute the matrix: 1 for perfect reverse complement, 0 otherwise
for i, seq in enumerate(sequences):
    for j, rc in enumerate(reverse_complements):
        heatmap_matrix[i, j] = 1 if is_reverse_complement(seq, rc) else 0

# Plot the heatmap
plt.figure(figsize=(10, 8))
plt.imshow(heatmap_matrix, cmap="binary", interpolation="nearest")
plt.title("Reverse Complementarity Heatmap (Chunk_1_1)", fontsize=16)
plt.xlabel("Reverse Complements")
plt.ylabel("Sequences")
plt.colorbar(label="Match (1: Perfect, 0: No Match)")
plt.tight_layout()
plt.show()
