# Supplementary material for: Assembling a True “Olympic Gel” From over 16 000 Combinatorial DNA Rings
Source: Adv Mater. 2026 Mar 6;38(34):e20549. doi: 10.1002/adma.202520549 (PMC13274696; doi:10.1002/adma.202520549)
Supplement: Supplementary file 5 — Supporting File 5: adma72688‐sup‐0005_Data_S6_MFE_analysis.zip. [file ADMA-38-e20549-s005.zip › Data_S3_MFE_analysis/Code/04_Heatplot_10X10_zoom_Code.ipynb]

# %% [code]
import pandas as pd
import numpy as np
import matplotlib.pyplot as plt
from matplotlib.colors import Normalize

# Load the CSV file as a DataFrame
mfe_compute = pd.read_csv("trimmed_converted_data.csv", header=None)

# Define the region of interest
x_start, x_end = 0, 10  # end index is exclusive, so we use 256 to include up to 255
y_start, y_end = 0, 10  # end index is exclusive, so we use 256 to include up to 255

# Extract the region of interest from the DataFrame
zoomed_data = mfe_compute.iloc[y_start:y_end, x_start:x_end].values

# Normalize the data for the zoomed-in region
percentile_cutoff = np.percentile(zoomed_data, 100)
norm = Normalize(vmin=zoomed_data.min(), vmax=percentile_cutoff)

# Create a figure with exact dimensions of 10x10 inches
plt.figure(figsize=(10, 10))

# Plot the zoomed-in heatmap with normalized data
heatmap = plt.imshow(zoomed_data, cmap='gray', aspect='equal', norm=norm)

# Customize x and y ticks to match the indices of the zoomed region
plt.xticks(np.arange(x_end - x_start), np.arange(x_start, x_end))
plt.yticks(np.arange(y_end - y_start), np.arange(y_start, y_end))

# Remove gridlines
plt.grid(False)

# Add colorbar to the plot
plt.colorbar(heatmap)

# Add title to the plot
plt.title(f"Magnified Heatmap (X: {x_start}-{x_end-1}, Y: {y_start}-{y_end-1})")

# Save the plot as a TIFF file
plt.savefig('MFE_Dist_zoomed_heatmap_from_csv_no_grid.svg')

# Show the plot
plt.show()


# %% [code]
import pandas as pd
import numpy as np
import matplotlib.pyplot as plt
from matplotlib.colors import Normalize, LinearSegmentedColormap

# Load the CSV file as a DataFrame
mfe_compute = pd.read_csv("trimmed_converted_data.csv", header=None)

# Define the region of interest
x_start, x_end = 0, 10  # end index is exclusive, so we use 256 to include up to 255
y_start, y_end = 0, 10  # end index is exclusive, so we use 256 to include up to 255

# Extract the region of interest from the DataFrame
zoomed_data = mfe_compute.iloc[y_start:y_end, x_start:x_end].values

# Normalize the data for the zoomed-in region
percentile_cutoff = np.percentile(zoomed_data, 100)
norm = Normalize(vmin=zoomed_data.min(), vmax=percentile_cutoff)

# Create a custom colormap from white to #0072B2
cmap = LinearSegmentedColormap.from_list("custom_blue", ["#0072B2", "#FFFFFF"])


# Create a figure with exact dimensions of 10x10 inches
plt.figure(figsize=(10, 10))

# Plot the zoomed-in heatmap with normalized data
heatmap = plt.imshow(zoomed_data, cmap=cmap, aspect='equal', norm=norm)

# Customize x and y ticks to match the indices of the zoomed region
plt.xticks(np.arange(x_end - x_start), np.arange(x_start, x_end))
plt.yticks(np.arange(y_end - y_start), np.arange(y_start, y_end))

# Remove gridlines
plt.grid(False)

# Add colorbar to the plot
plt.colorbar(heatmap)

# Add title to the plot
plt.title(f"Magnified Heatmap (X: {x_start}-{x_end-1}, Y: {y_start}-{y_end-1})")

# Save the plot as a TIFF file
plt.savefig('MFE_Dist_zoomed_heatmap_from_csv_no_grid.svg')

# Show the plot
plt.show()


# %% [code]
# Create a custom colormap from white to #0072B2
cmap = LinearSegmentedColormap.from_list("custom_blue", ["#0071B2", "#FFFFFF"])


# Create a figure with exact dimensions of 10x10 inches
plt.figure(figsize=(10, 10))

# Plot the zoomed-in heatmap with normalized data
heatmap = plt.imshow(zoomed_data, cmap=cmap, aspect='equal', norm=norm)

# Customize x and y ticks to match the indices of the zoomed region
plt.xticks(np.arange(x_end - x_start), np.arange(x_start, x_end))
plt.yticks(np.arange(y_end - y_start), np.arange(y_start, y_end))

# Remove gridlines
plt.grid(False)

# Add colorbar to the plot
plt.colorbar(heatmap)

# Add title to the plot
plt.title(f"Magnified Heatmap (X: {x_start}-{x_end-1}, Y: {y_start}-{y_end-1})")

# Save the plot as a TIFF file
plt.savefig('MFE_Dist_zoomed_heatmap_from_csv_no_grid.svg')

# Show the plot
plt.show()

# %% [code]
