# Supplementary material for: Assembling a True “Olympic Gel” From over 16 000 Combinatorial DNA Rings
Source: Adv Mater. 2026 Mar 6;38(34):e20549. doi: 10.1002/adma.202520549 (PMC13274696; doi:10.1002/adma.202520549)
Supplement: Supplementary file 5 — Supporting File 5: adma72688‐sup‐0005_Data_S6_MFE_analysis.zip. [file ADMA-38-e20549-s005.zip › Data_S3_MFE_analysis/Code/02c_Batch_NUPACK_ROW7.sh]

#!/bin/bash

#SBATCH --job-name="DaskR7"
#SBATCH --account="p_olympic_gels"
#SBATCH --mail-user=s6742428@tu-dresden.de
#SBATCH --mail-type=ALL
#SBATCH --time=16:00:00
#SBATCH --partition=barnard
#SBATCH --nodes=1
#SBATCH --cpus-per-task=40
#SBATCH --mem-per-cpu=3G

# Begin feedback
START_TIME=$(date)
echo "[INFO] Job started at $START_TIME"

# Load necessary modules and confirm
echo "[INFO] Loading modules..."
# module purge
# module load python/3.8  # Example module; adjust as needed
if [ $? -eq 0 ]; then
    echo "[SUCCESS] Modules loaded successfully."
else
    echo "[ERROR] Failed to load modules." >&2
    exit 1
fi

# Check for Python availability
which python
if [ $? -eq 0 ]; then
    echo "[SUCCESS] Python interpreter found."
else
    echo "[ERROR] Python interpreter not found. Please ensure it is installed and loaded." >&2
    exit 1
fi

# Display the compute environment
echo "[INFO] Displaying SLURM environment variables:"
env | grep SLURM

# Run the Python script with feedback
SCRIPT_PATH="/data/horse/ws/s6742428-KG241009_NUPACK/KG250110/MFE_ROW7.py"
echo "[INFO] Running the Python script: $SCRIPT_PATH"
srun python $SCRIPT_PATH
if [ $? -eq 0 ]; then
    echo "[SUCCESS] Python script executed successfully."
else
    echo "[ERROR] Python script execution failed." >&2
    exit 1
fi

# Completion feedback
END_TIME=$(date)
echo "[INFO] Job completed at $END_TIME"
DURATION=$(( $(date -ud "$END_TIME" +'%s') - $(date -ud "$START_TIME" +'%s') ))
echo "[INFO] Total execution time: $DURATION seconds"

exit 0
