# Supplementary material for: Assembling a True “Olympic Gel” From over 16 000 Combinatorial DNA Rings
Source: Adv Mater. 2026 Mar 6;38(34):e20549. doi: 10.1002/adma.202520549 (PMC13274696; doi:10.1002/adma.202520549)
Supplement: Supplementary file 5 — Supporting File 5: adma72688‐sup‐0005_Data_S6_MFE_analysis.zip. [file ADMA-38-e20549-s005.zip › Data_S3_MFE_analysis/Code/02a_NUPACK_Computations_HPC.ipynb]

# %% [code]
import os
import pandas as pd
import numpy as np
import time
import traceback
from dask.distributed import Client, LocalCluster
import dask.array as da
from nupack import Model, Strand, Complex, Tube, SetSpec, tube_analysis

###################
# NUPACK Setup
###################
OG_model = Model(material='dna', celsius=20, sodium=0.05, magnesium=0)

def mfe_calculation(seq, rc):
    """
    Perform MFE calculation using NUPACK.
    """
    a = Strand(seq, name='a')
    b = Strand(rc, name='b')
    ab = Complex([a, b], name='ab')
    strand1 = Complex([a], name='a')
    strand2 = Complex([b], name='b')
    specific_test = Tube(strands={a: 18e-9, b: 18e-9}, complexes=SetSpec(max_size=2), name='specific_test')
    tube_results = tube_analysis(tubes=[specific_test], model=OG_model, compute=['mfe'])
    ab_result = tube_results[ab]
    a_result = tube_results[strand1]
    b_result = tube_results[strand2]
    return ab_result.mfe[0].energy - a_result.mfe[0].energy - b_result.mfe[0].energy

###################
# Dask Method
###################
def dask_method(sequences, reverse_complements):
    """
    Use Dask to compute MFE for the given sequences and reverse complements.
    """
    cluster = LocalCluster()
    client = Client(cluster)

    seq_array = da.from_array(np.array(sequences, dtype=object), chunks=(100,))
    rc_array = da.from_array(np.array(reverse_complements, dtype=object), chunks=(100,))

    def dask_mfe_calc(seq_block, rc_block):
        seq_list = [str(s) for s in seq_block.flatten().tolist()]
        rc_list = [str(r) for r in rc_block.flatten().tolist()]
        out = np.zeros((len(seq_list), len(rc_list)), dtype=np.float32)
        for i, seq in enumerate(seq_list):
            for j, rc in enumerate(rc_list):
                out[i, j] = mfe_calculation(seq, rc)
        return out

    mfe_compute = da.map_blocks(dask_mfe_calc, seq_array[:, None], rc_array[None, :], dtype=np.float32)
    result = mfe_compute.compute()

    # Clean up Dask resources after computation
    client.close()
    return result

###################
# Main Function
###################
def main():
    input_dir = "data_library"
    output_dir = "mfe_results"
    log_file = "mfe_computation_log.txt"
    os.makedirs(output_dir, exist_ok=True)

    # Initialize the log file
    with open(log_file, "w") as f:
        f.write(f"Run date: {time.ctime()}\n")
        f.write("MFE Computation Log:\n\n")

    # Iterate over 17x17 chunk possibilities
    for m in range(1, 18):
        for n in range(17, 18):
            chunk_file = os.path.join(input_dir, f"Chunk_{m}_{n}.csv")
            if not os.path.exists(chunk_file):
                with open(log_file, "a") as f:
                    f.write(f"Error: {chunk_file} not found!\n")
                print(f"{chunk_file} not found!")
                continue

            # Load data for the current chunk
            df = pd.read_csv(chunk_file)
            sequences = df['Sequence'].tolist()
            reverse_complements = df['Reverse_Complement'].tolist()

            try:
                print(f"Now processing Chunk_{m}_{n}")
                start = time.time()

                # Compute the result using Dask
                result = dask_method(sequences, reverse_complements)
                elapsed = time.time() - start

                # Save the chunk result and flush to disk
                chunk_output_file = os.path.join(output_dir, f"MFEvalues_Chunk_{m}_{n}.csv")
                np.savetxt(chunk_output_file, result, delimiter=",", fmt="%.3f")
                with open(chunk_output_file, "a") as f:
                    os.fsync(f.fileno())  # Flush to disk

                print(f"Chunk_{m}_{n} completed in {elapsed:.2f}s. Saved to {chunk_output_file}.")

                # Log success and flush log file
                with open(log_file, "a") as f:
                    f.write(f"Chunk_{m}_{n} completed successfully in {elapsed:.2f} seconds.\n")
                    f.write(f"Output CSV: {chunk_output_file}\n\n")
                    f.flush()
            except Exception as e:
                print(f"Chunk_{m}_{n} failed. Check log file for details.")
                with open(log_file, "a") as f:
                    f.write(f"Chunk_{m}_{n} failed with error:\n{traceback.format_exc()}\n\n")
                    f.flush()

    print(f"Computation completed. Log file saved as {log_file}.")

if __name__ == "__main__":
    main()


# %% [code]
import os
import pandas as pd
import numpy as np
import time
import traceback
from dask.distributed import Client, LocalCluster
import dask.array as da
from nupack import Model, Strand, Complex, Tube, SetSpec, tube_analysis

###################
# NUPACK Setup
###################
OG_model = Model(material='dna', celsius=20, sodium=0.05, magnesium=0)

def mfe_calculation(seq, rc):
    """
    Perform MFE calculation using NUPACK.
    """
    a = Strand(seq, name='a')
    b = Strand(rc, name='b')
    ab = Complex([a, b], name='ab')
    strand1 = Complex([a], name='a')
    strand2 = Complex([b], name='b')
    specific_test = Tube(strands={a: 18e-9, b: 18e-9}, complexes=SetSpec(max_size=2), name='specific_test')
    tube_results = tube_analysis(tubes=[specific_test], model=OG_model, compute=['mfe'])
    ab_result = tube_results[ab]
    a_result = tube_results[strand1]
    b_result = tube_results[strand2]
    return ab_result.mfe[0].energy - a_result.mfe[0].energy - b_result.mfe[0].energy

###################
# Dask Method
###################
def dask_method(sequences, reverse_complements):
    """
    Use Dask to compute MFE for the given sequences and reverse complements.
    """
    cluster = LocalCluster()
    client = Client(cluster)

    seq_array = da.from_array(np.array(sequences, dtype=object), chunks=(100,))
    rc_array = da.from_array(np.array(reverse_complements, dtype=object), chunks=(100,))

    def dask_mfe_calc(seq_block, rc_block):
        seq_list = [str(s) for s in seq_block.flatten().tolist()]
        rc_list = [str(r) for r in rc_block.flatten().tolist()]
        out = np.zeros((len(seq_list), len(rc_list)), dtype=np.float32)
        for i, seq in enumerate(seq_list):
            for j, rc in enumerate(rc_list):
                out[i, j] = mfe_calculation(seq, rc)
        return out

    mfe_compute = da.map_blocks(dask_mfe_calc, seq_array[:, None], rc_array[None, :], dtype=np.float32)
    result = mfe_compute.compute()

    # Clean up Dask resources after computation
    client.close()
    return result

###################
# Main Function
###################
def main():
    input_dir = "data_library"
    output_dir = "mfe_results"
    log_file = "mfe_computation_log.txt"
    os.makedirs(output_dir, exist_ok=True)

    # Initialize the log file
    with open(log_file, "w") as f:
        f.write(f"Run date: {time.ctime()}\n")
        f.write("MFE Computation Log:\n\n")

    # Iterate over 17x17 chunk possibilities
    for m in range(17, 18):
        for n in range(1, 18):
            chunk_file = os.path.join(input_dir, f"Chunk_{m}_{n}.csv")
            if not os.path.exists(chunk_file):
                with open(log_file, "a") as f:
                    f.write(f"Error: {chunk_file} not found!\n")
                print(f"{chunk_file} not found!")
                continue

            # Load data for the current chunk
            df = pd.read_csv(chunk_file)
            sequences = df['Sequence'].tolist()
            reverse_complements = df['Reverse_Complement'].tolist()

            try:
                print(f"Now processing Chunk_{m}_{n}")
                start = time.time()

                # Compute the result using Dask
                result = dask_method(sequences, reverse_complements)
                elapsed = time.time() - start

                # Save the chunk result and flush to disk
                chunk_output_file = os.path.join(output_dir, f"MFEvalues_Chunk_{m}_{n}.csv")
                np.savetxt(chunk_output_file, result, delimiter=",", fmt="%.3f")
                with open(chunk_output_file, "a") as f:
                    os.fsync(f.fileno())  # Flush to disk

                print(f"Chunk_{m}_{n} completed in {elapsed:.2f}s. Saved to {chunk_output_file}.")

                # Log success and flush log file
                with open(log_file, "a") as f:
                    f.write(f"Chunk_{m}_{n} completed successfully in {elapsed:.2f} seconds.\n")
                    f.write(f"Output CSV: {chunk_output_file}\n\n")
                    f.flush()
            except Exception as e:
                print(f"Chunk_{m}_{n} failed. Check log file for details.")
                with open(log_file, "a") as f:
                    f.write(f"Chunk_{m}_{n} failed with error:\n{traceback.format_exc()}\n\n")
                    f.flush()

    print(f"Computation completed. Log file saved as {log_file}.")

if __name__ == "__main__":
    main()


# %% [code]
import os
import pandas as pd
import numpy as np
import time
import traceback
from dask.distributed import Client, LocalCluster
import dask.array as da
from nupack import Model, Strand, Complex, Tube, SetSpec, tube_analysis

###################
# NUPACK Setup
###################
OG_model = Model(material='dna', celsius=20, sodium=0.05, magnesium=0)

def mfe_calculation(seq, rc):
    """
    Perform MFE calculation using NUPACK.
    """
    a = Strand(seq, name='a')
    b = Strand(rc, name='b')
    ab = Complex([a, b], name='ab')
    strand1 = Complex([a], name='a')
    strand2 = Complex([b], name='b')
    specific_test = Tube(
        strands={a: 18e-9, b: 18e-9},
        complexes=SetSpec(max_size=2),
        name='specific_test'
    )
    tube_results = tube_analysis(tubes=[specific_test], model=OG_model, compute=['mfe'])

    # Safely retrieve the MFE results only if they exist
    if (ab in tube_results and tube_results[ab].mfe and
        strand1 in tube_results and tube_results[strand1].mfe and
        strand2 in tube_results and tube_results[strand2].mfe):
        ab_result = tube_results[ab]
        a_result = tube_results[strand1]
        b_result = tube_results[strand2]
        return ab_result.mfe[0].energy - a_result.mfe[0].energy - b_result.mfe[0].energy
    else:
        # Raise an exception that will be caught by the try/except in the worker
        raise ValueError(f"No valid MFE structures for seq: {seq}, rc: {rc}")

###################
# Dask Method
###################
def dask_method(sequences, reverse_complements):
    """
    Use Dask to compute MFE for the given sequences and reverse complements.
    """
    cluster = LocalCluster()
    client = Client(cluster)

    seq_array = da.from_array(np.array(sequences, dtype=object), chunks=(100,))
    rc_array = da.from_array(np.array(reverse_complements, dtype=object), chunks=(100,))

    def dask_mfe_calc(seq_block, rc_block):
        seq_list = [str(s) for s in seq_block.flatten().tolist()]
        rc_list = [str(r) for r in rc_block.flatten().tolist()]
        out = np.zeros((len(seq_list), len(rc_list)), dtype=np.float32)
        for i, seq in enumerate(seq_list):
            for j, rc in enumerate(rc_list):
                try:
                    out[i, j] = mfe_calculation(seq, rc)
                except Exception as e:
                    print(f"Error with seq: {seq}, rc: {rc} -> {e}")
                    out[i, j] = np.nan  # Continue by assigning NaN
        return out

    mfe_compute = da.map_blocks(
        dask_mfe_calc,
        seq_array[:, None],
        rc_array[None, :],
        dtype=np.float32
    )
    result = mfe_compute.compute()

    # Clean up Dask resources after computation
    client.close()
    return result

###################
# Main Function
###################
def main():
    input_dir = "data_library"
    output_dir = "mfe_results"
    log_file = "mfe_computation_log.txt"
    os.makedirs(output_dir, exist_ok=True)

    # Initialize the log file
    with open(log_file, "w") as f:
        f.write(f"Run date: {time.ctime()}\n")
        f.write("MFE Computation Log:\n\n")

    # Example iteration over chunk files
    # Modify m, n as appropriate for your dataset
    for m in range(17, 18):
        for n in range(1, 18):
            chunk_file = os.path.join(input_dir, f"Chunk_{m}_{n}.csv")
            if not os.path.exists(chunk_file):
                with open(log_file, "a") as f:
                    f.write(f"Error: {chunk_file} not found!\n")
                print(f"{chunk_file} not found!")
                continue

            try:
                # Load data for the current chunk
                df = pd.read_csv(chunk_file)
                sequences = df['Sequence'].tolist()
                reverse_complements = df['Reverse_Complement'].tolist()

                print(f"Now processing Chunk_{m}_{n}")
                start = time.time()

                # Compute the result using Dask
                result = dask_method(sequences, reverse_complements)
                elapsed = time.time() - start

                # Save the chunk result
                chunk_output_file = os.path.join(output_dir, f"MFEvalues_Chunk_{m}_{n}.csv")
                np.savetxt(chunk_output_file, result, delimiter=",", fmt="%.3f")
                print(f"Chunk_{m}_{n} completed in {elapsed:.2f}s. Saved to {chunk_output_file}.")

                # Log success
                with open(log_file, "a") as f:
                    f.write(f"Chunk_{m}_{n} completed successfully in {elapsed:.2f} seconds.\n")
                    f.write(f"Output CSV: {chunk_output_file}\n\n")

            except Exception as e:
                print(f"Chunk_{m}_{n} failed. Check log file for details.")
                with open(log_file, "a") as f:
                    f.write(f"Chunk_{m}_{n} failed with error:\n{traceback.format_exc()}\n\n")

    print(f"Computation completed. Log file saved as {log_file}.")

if __name__ == "__main__":
    main()


# %% [code]
import os
import pandas as pd
import numpy as np
import time
import traceback
from dask.distributed import Client, LocalCluster
import dask.array as da
from nupack import Model, Strand, Complex, Tube, SetSpec, tube_analysis

###################
# NUPACK Setup
###################
OG_model = Model(material='dna', celsius=20, sodium=0.05, magnesium=0)

def mfe_calculation(seq, rc):
    """
    Perform MFE calculation using NUPACK.
    """
    a = Strand(seq, name='a')
    b = Strand(rc, name='b')
    ab = Complex([a, b], name='ab')
    strand1 = Complex([a], name='a')
    strand2 = Complex([b], name='b')
    specific_test = Tube(
        strands={a: 18e-9, b: 18e-9},
        complexes=SetSpec(max_size=2),
        name='specific_test'
    )
    tube_results = tube_analysis(tubes=[specific_test], model=OG_model, compute=['mfe'])

    # Safely retrieve the MFE results only if they exist
    if (ab in tube_results and tube_results[ab].mfe and
        strand1 in tube_results and tube_results[strand1].mfe and
        strand2 in tube_results and tube_results[strand2].mfe):
        ab_result = tube_results[ab]
        a_result = tube_results[strand1]
        b_result = tube_results[strand2]
        return ab_result.mfe[0].energy - a_result.mfe[0].energy - b_result.mfe[0].energy
    else:
        # Raise an exception that will be caught by the try/except in the worker
        raise ValueError(f"No valid MFE structures for seq: {seq}, rc: {rc}")

###################
# Dask Method
###################
def dask_method(sequences, reverse_complements):
    """
    Use Dask to compute MFE for the given sequences and reverse complements.
    """
    cluster = LocalCluster()
    client = Client(cluster)

    seq_array = da.from_array(np.array(sequences, dtype=object), chunks=(100,))
    rc_array = da.from_array(np.array(reverse_complements, dtype=object), chunks=(100,))

    def dask_mfe_calc(seq_block, rc_block):
        seq_list = [str(s) for s in seq_block.flatten().tolist()]
        rc_list = [str(r) for r in rc_block.flatten().tolist()]
        out = np.zeros((len(seq_list), len(rc_list)), dtype=np.float32)
        for i, seq in enumerate(seq_list):
            for j, rc in enumerate(rc_list):
                try:
                    out[i, j] = mfe_calculation(seq, rc)
                except Exception as e:
                    print(f"Error with seq: {seq}, rc: {rc} -> {e}")
                    out[i, j] = np.nan  # Continue by assigning NaN
        return out

    mfe_compute = da.map_blocks(
        dask_mfe_calc,
        seq_array[:, None],
        rc_array[None, :],
        dtype=np.float32
    )
    result = mfe_compute.compute()

    # Clean up Dask resources after computation
    client.close()
    return result

###################
# Main Function
###################
def main():
    input_dir = "data_library"
    output_dir = "mfe_results"
    log_file = "mfe_computation_log.txt"
    os.makedirs(output_dir, exist_ok=True)

    # Initialize the log file
    with open(log_file, "w") as f:
        f.write(f"Run date: {time.ctime()}\n")
        f.write("MFE Computation Log:\n\n")

    # Example iteration over chunk files
    # Modify m, n as appropriate for your dataset
    for m in range(1, 17):
        for n in range(17, 18):
            chunk_file = os.path.join(input_dir, f"Chunk_{m}_{n}.csv")
            if not os.path.exists(chunk_file):
                with open(log_file, "a") as f:
                    f.write(f"Error: {chunk_file} not found!\n")
                print(f"{chunk_file} not found!")
                continue

            try:
                # Load data for the current chunk
                df = pd.read_csv(chunk_file)
                sequences = df['Sequence'].tolist()
                reverse_complements = df['Reverse_Complement'].tolist()

                print(f"Now processing Chunk_{m}_{n}")
                start = time.time()

                # Compute the result using Dask
                result = dask_method(sequences, reverse_complements)
                elapsed = time.time() - start

                # Save the chunk result
                chunk_output_file = os.path.join(output_dir, f"MFEvalues_Chunk_{m}_{n}.csv")
                np.savetxt(chunk_output_file, result, delimiter=",", fmt="%.3f")
                print(f"Chunk_{m}_{n} completed in {elapsed:.2f}s. Saved to {chunk_output_file}.")

                # Log success
                with open(log_file, "a") as f:
                    f.write(f"Chunk_{m}_{n} completed successfully in {elapsed:.2f} seconds.\n")
                    f.write(f"Output CSV: {chunk_output_file}\n\n")

            except Exception as e:
                print(f"Chunk_{m}_{n} failed. Check log file for details.")
                with open(log_file, "a") as f:
                    f.write(f"Chunk_{m}_{n} failed with error:\n{traceback.format_exc()}\n\n")

    print(f"Computation completed. Log file saved as {log_file}.")

if __name__ == "__main__":
    main()


# %% [code]
