# Supplementary material for: Assembling a True “Olympic Gel” From over 16 000 Combinatorial DNA Rings
Source: Adv Mater. 2026 Mar 6;38(34):e20549. doi: 10.1002/adma.202520549 (PMC13274696; doi:10.1002/adma.202520549)
Supplement: Supplementary file 5 — Supporting File 5: adma72688‐sup‐0005_Data_S6_MFE_analysis.zip. [file ADMA-38-e20549-s005.zip › Data_S3_MFE_analysis/Code/Readme_NUPACK_HPC.md]

OG NUPACK analysis of 16307 X 16307 sequences

This repository contains the Jupyter notebook used for the supplementary NUPACK analysis of final PVS10-DLK library after large-scale purification.
All the .fastq files and .csv files files used and generated are provided in different folders for testing.  

Procedure for the NUPACK simulations on High performance computer at TU Dresden 

    1. Preprocessing of sequences 
    a) Arranging sequences from NGS data by order of prevalence, 
    b) extracting Lock & Key domains (GGN16CC)
    c) Normalizing the dataset to 17000 sequences using padding, and generate reverse complement list
    d) Splitting chunks using sliding window mechanism

    

    2. NUPACK simulations
      2a- Using Jupyterhub 
      2b_c- Using Slurm based task manager


    3. Postprocessing
    a) Merging all the processing chunks
    b) Remove padding by truncating anything beyond 16307X16307, and removing arbritary values
    c) Convert kcal/mol to kJ/mol; extract statistical information
    d) Plotting of the heatmap 
    e) Plotting lossless heatmap


    

    4. Extracting 10 most prevalent sequences, and plotting its heatmap
    

    5. Plotting Violin plot to check the energy gap between 16307 specific interactions with 2.66X10**8 unspecific interactions
        


Files
Code/01_NUPACK_Preprocessing.ipynb - Code used for preprocessing the data 
Code/02a_NUPACK_Computations_HPC.ipynb - Code for 
Code/02b_ROW7_executable.py - Representative executable file for row 7 of the 17 rows. 
Code/02c_Batch_NUPACK_ROW7.sh- Representative Batch file to allocate resources and schedule execution of python excutable above. 
Code/03_Postprocessing.ipynb - Code used to merge the data from chunks, remove the padding, convert data from kcal/mol to kJ/mol, and plot the heatmap
Code/04_Heatplot_10X10_zoom_Code.ipynb- Code to plot the 10X10 heatmap. This represents the interactions between 10 most prevalent sequences found in NGS sequencing
Code/05_ViolinPlot.ipynb- Violin plot to present the energy gao between specific and unspecific interactions
    
    

Requirements

    Python 3.x
    Pandas
    Numpy
    Matplotlib
    NUPACK 4.x
    Dask
    Biopython
    csv
    time
    traceback
    pillow
    seaborn

Usage

    Ensure all required files are in the same directory as the Jupyter notebook. Correct for file location if required.
    
    Open the notebook and run all cells sequentially to perform the sequence analysis and generate plots.
    
    The computations were performed on the Barnard CPU cluster at the Zentrum für Informationsdienste und Hochleistungsrechnen (ZIH), Technische Universität Dresden. Each operation utilized 40–100 CPU cores, with 3–4 GB of RAM per core. Workloads were distributed using Dask, enabling parallel execution across multiple cores on a single node. The job scheduling was managed using Slurm  and jupyterhub, ensuring efficient resource allocation and execution. Post computations, the MFE values were merged and processed using a custom python script. The graphs were plotted using seaborn  and pillow.
    
