# Supplementary material for: Assembling a True “Olympic Gel” From over 16 000 Combinatorial DNA Rings
Source: Adv Mater. 2026 Mar 6;38(34):e20549. doi: 10.1002/adma.202520549 (PMC13274696; doi:10.1002/adma.202520549)
Supplement: Supplementary file 5 — Supporting File 5: adma72688‐sup‐0005_Data_S6_MFE_analysis.zip. [file ADMA-38-e20549-s005.zip › Data_S3_MFE_analysis/Code/03_NUPACK_Postprocessing.ipynb]

# %% [code]
import os
import dask.array as da
import numpy as np
import pandas as pd
import matplotlib.pyplot as plt
from matplotlib.colors import Normalize
import time

# Parameters for the dataset
total_size = 17000  # Total rows/columns
default_value = 0   # Value for missing data
data_dir = r"A:\Lab Project\Projects\OlympicGels\KG250110\mfe_results"
output_file = "merged_data.csv"
heatmap_file = "merged_heatmap.tiff"

print("[INFO] Starting the merging process with Dask...")

# Timer for the entire process
start_time = time.time()

# Initialize a Dask array with the default value
print("[INFO] Initializing the Dask array with default value.")
merged_data = da.full((total_size, total_size), default_value, dtype=np.float32)

# Function to load and update a chunk
def load_and_update_chunk(m, n):
    chunk_file = os.path.join(data_dir, f"MFEvalues_Chunk_{m}_{n}.csv")
    if os.path.exists(chunk_file):
        print(f"[INFO] Processing {chunk_file}...")
        chunk_data = pd.read_csv(chunk_file, header=None).values  # Load with pandas
        row_start = (m - 1) * 1000
        col_start = (n - 1) * 1000

        # Ensure chunk has consistent dimensions (pad or truncate)
        chunk_data = np.pad(
            chunk_data, 
            ((0, max(0, 1000 - chunk_data.shape[0])), (0, max(0, 1000 - chunk_data.shape[1]))),
            constant_values=default_value
        )
        chunk_data = chunk_data[:1000, :1000]  # Truncate to 1000x1000 if larger
        
        return (chunk_data, row_start, col_start)
    else:
        print(f"[WARNING] Chunk file {chunk_file} not found. Skipping...")
        return None

# Use Dask to process all chunks in parallel
for m in range(1, 18):
    for n in range(1, 18):
        result = load_and_update_chunk(m, n)
        if result:
            chunk_data, row_start, col_start = result
            chunk_dask = da.from_array(chunk_data)
            merged_data[row_start : row_start + chunk_data.shape[0],
                        col_start : col_start + chunk_data.shape[1]] = chunk_dask

# Convert the merged data to a NumPy array
print("[INFO] Converting merged data to a NumPy array...")
final_merged_data = merged_data.compute()

# --- New Step: Convert any positive value to zero ---
final_merged_data[final_merged_data > 0] = 0

# Save the merged dataset
print(f"[INFO] Saving merged dataset to {output_file}...")
np.savetxt(output_file, final_merged_data, delimiter=",", fmt="%.3f")
print(f"[INFO] Merged dataset saved as {output_file}")

print(f"[TIMER] Total time: {time.time() - start_time:.2f} seconds")


# %% [code]
import pandas as pd
import numpy as np
import time

# User-defined parameters
input_file = "merged_data.csv"             # Path to the raw CSV file
output_file_trimmed = "trimmed_converted_data.csv"
expected_rows, expected_cols = 17000, 17000  # Expected dimensions
valid_size = 16307                           # Truncation size
conversion_factor = 4.184                   # kcal/mol to kJ/mol

print("[INFO] Starting data integrity checks and processing...")
start_time_total = time.time()

# Step 1: Load data using pandas
print(f"[INFO] Reading data from {input_file}...")
load_start = time.time()
df = pd.read_csv(input_file, header=None, delimiter=",", dtype=float)
print(f"[INFO] Data loaded in {time.time() - load_start:.2f} seconds.")

# Step 2: Verify shape
rows, cols = df.shape
print(f"[INFO] DataFrame shape: {rows} rows × {cols} columns.")
if rows != expected_rows or cols != expected_cols:
    print("[WARNING] The loaded data does not match the expected shape.")
else:
    print("[INFO] The data shape matches the expected dimensions.")

# Step 3: Truncate to valid size
print(f"[INFO] Truncating to {valid_size}×{valid_size}...")
truncate_start = time.time()
df_truncated = df.iloc[:valid_size, :valid_size]
print(f"[INFO] Truncation completed in {time.time() - truncate_start:.2f} seconds.")

# Step 4: Check for NaN or infinite values
print("[INFO] Checking for NaN or infinite values...")
nan_count = df_truncated.isna().sum().sum()
inf_count = np.isinf(df_truncated.values).sum()

if nan_count > 0:
    print(f"[WARNING] Found {nan_count} NaN values in the truncated DataFrame.")
    # Replace NaN values with 0
    df_truncated.fillna(0, inplace=True)
    print("[INFO] All NaN values have been replaced with 0.")

if inf_count > 0:
    print(f"[WARNING] Found {inf_count} infinite values in the truncated DataFrame.")
    # Replace infinite values with 0
    df_truncated.replace([np.inf, -np.inf], 0, inplace=True)
    print("[INFO] All infinite values have been replaced with 0.")

if nan_count == 0 and inf_count == 0:
    print("[INFO] No NaN or infinite values detected.")


# Step 5: Convert to NumPy and apply the kcal/mol to kJ/mol factor
print("[INFO] Converting truncated data to NumPy array...")
conversion_start = time.time()
data_np = df_truncated.to_numpy()
converted_data = data_np * conversion_factor
print(f"[INFO] Conversion completed in {time.time() - conversion_start:.2f} seconds.")

# Step 6: Check for suspicious positive values
suspicious_indices = np.where(converted_data > 0)
if suspicious_indices[0].size > 0:
    print(f"[WARNING] Found {suspicious_indices[0].size} data point(s) that are positive.")
    # Print sample suspicious entries
    sample_count = min(5, suspicious_indices[0].size)
    print("[WARNING] Sample suspicious entries (row, col, value):")
    for i in range(sample_count):
        r = suspicious_indices[0][i]
        c = suspicious_indices[1][i]
        val = converted_data[r, c]
        print(f"    Row {r}, Col {c}, Value {val:.2f}")
    
    # **Convert all positive values to 0**
    converted_data[converted_data > 0] = 0
    print("[INFO] All positive values have been replaced with 0.")
else:
    print("[INFO] No positive values found; all values are negative or zero.")

# Step 7 (extended): Compute and display min/max, and locate the row/column

min_value = np.min(converted_data)
max_value = np.max(converted_data)

# Find the coordinates (row, col) for the minimum value
min_val_index = np.argmin(converted_data)
min_val_row, min_val_col = np.unravel_index(min_val_index, converted_data.shape)
print(f"[INFO] Minimum value: {min_value:.2f} kJ/mol")
print(f"[INFO] Found at row {min_val_row}, column {min_val_col}.")

# Find the coordinates (row, col) for the maximum value
max_val_index = np.argmax(converted_data)
max_val_row, max_val_col = np.unravel_index(max_val_index, converted_data.shape)
print(f"[INFO] Maximum value: {max_value:.2f} kJ/mol")
print(f"[INFO] Found at row {max_val_row}, column {max_val_col}.")

# Step 8: Save the processed dataset
print(f"[INFO] Saving processed dataset to {output_file_trimmed}...")
save_start = time.time()
np.savetxt(output_file_trimmed, converted_data, delimiter=",", fmt="%.3f")
print(f"[INFO] Dataset saved in {time.time() - save_start:.2f} seconds.")

# End timing
print(f"[INFO] Total execution time: {time.time() - start_time_total:.2f} seconds.")


# %% [code]
# Plot the heatmap
min_value = np.min(converted_data)
max_value = np.max(converted_data)

print("[INFO] Plotting heatmap...")
plt.figure(figsize=(10, 10))
norm = Normalize(vmin=min_value, vmax=max_value)  # Normalize values between min and max
heatmap = plt.imshow(converted_data, cmap='gray', norm=norm, aspect='auto')
plt.colorbar(heatmap, orientation='vertical', label='MFE Value (kJ/mol)')
plt.title("Heatmap of MFE Computation (Merged Data)")
plt.savefig(heatmap_file, format='tiff', dpi=1200)


# %% [code]
import numpy as np
import matplotlib.pyplot as plt
from PIL import Image


# Suppose 'converted_data' is a single-channel 2D NumPy array, e.g. shape (16307, 16307)

# 1. Plot with matplotlib (this will internally create an RGBA image in memory,
#    but it is just for visualization or saving as a separate PNG).
plt.figure(figsize=(19, 19))
plt.imshow(converted_data, cmap='gray', aspect='equal')
plt.colorbar(label='Value')
plt.title("Single-Channel Data Visualization")
plt.savefig("my_plot.png", dpi=1000)  # This PNG will be an RGBA image
plt.show()

# 2. Convert 'converted_data' to an 8-bit grayscale range [0, 255]
data_min = converted_data.min()
data_max = converted_data.max()
data_range = data_max - data_min if data_max != data_min else 1.0

# Normalize to [0, 255] and cast to uint8
normalized_8bit = ((converted_data - data_min) / data_range * 255).astype(np.uint8)

# 3. Create a single-channel Pillow Image in 8-bit grayscale mode ("L")
pil_img = Image.fromarray(normalized_8bit, mode="L")

# 4. Save as a TIFF with no compression (single-channel grayscale)
pil_img.save("my_single_channel_image_sqr.tiff", compression=None)


# %% [code]
import pandas as pd
import numpy as np

def calculate_csv_matrix_stats(input_file):
    # Read the matrix from the CSV file
    matrix = pd.read_csv(input_file, header=None, delimiter=",", dtype=float).values
    
    # Extract diagonal elements
    diagonal_elements = np.diag(matrix)
    
    # Extract non-diagonal elements using a mask
    non_diagonal_elements = matrix[~np.eye(matrix.shape[0], dtype=bool)]
    
    # Calculate mean and standard deviation for diagonal elements
    diagonal_mean = np.mean(diagonal_elements)
    diagonal_std = np.std(diagonal_elements)
    
    # Calculate mean and standard deviation for non-diagonal elements
    non_diagonal_mean = np.mean(non_diagonal_elements)
    non_diagonal_std = np.std(non_diagonal_elements)
    
    return {
        "diagonal_mean": diagonal_mean,
        "diagonal_std": diagonal_std,
        "non_diagonal_mean": non_diagonal_mean,
        "non_diagonal_std": non_diagonal_std
    }

# Input file path
input_file = "trimmed_converted_data.csv"

# Compute statistics
stats = calculate_csv_matrix_stats(input_file)

# Print results
print(f"Diagonal Mean: {stats['diagonal_mean']}")
print(f"Diagonal Standard Deviation: {stats['diagonal_std']}")
print(f"Non-Diagonal Mean: {stats['non_diagonal_mean']}")
print(f"Non-Diagonal Standard Deviation: {stats['non_diagonal_std']}")


# %% [code]
import pandas as pd
import numpy as np
from scipy.stats import ttest_ind

def calculate_csv_matrix_stats(input_file):
    # Read the matrix from the CSV file
    matrix = pd.read_csv(input_file, header=None, delimiter=",", dtype=float).values
    
    # Extract diagonal elements
    diagonal_elements = np.diag(matrix)
    
    # Extract non-diagonal elements using a mask
    non_diagonal_elements = matrix[~np.eye(matrix.shape[0], dtype=bool)]
    
    # Calculate mean and standard deviation for diagonal elements
    diagonal_mean = np.mean(diagonal_elements)
    diagonal_std = np.std(diagonal_elements)
    
    # Calculate mean and standard deviation for non-diagonal elements
    non_diagonal_mean = np.mean(non_diagonal_elements)
    non_diagonal_std = np.std(non_diagonal_elements)
    
    # Perform an independent two-sample t-test
    t_stat, p_value = ttest_ind(diagonal_elements, non_diagonal_elements, equal_var=False)
    
    return {
        "diagonal_mean": diagonal_mean,
        "diagonal_std": diagonal_std,
        "non_diagonal_mean": non_diagonal_mean,
        "non_diagonal_std": non_diagonal_std,
        "t_statistic": t_stat,
        "p_value": p_value
    }

# Input file path
input_file = "trimmed_converted_data.csv"

# Compute statistics
stats = calculate_csv_matrix_stats(input_file)

# Print results
print(f"Diagonal Mean: {stats['diagonal_mean']}")
print(f"Diagonal Standard Deviation: {stats['diagonal_std']}")
print(f"Non-Diagonal Mean: {stats['non_diagonal_mean']}")
print(f"Non-Diagonal Standard Deviation: {stats['non_diagonal_std']}")
print(f"T-Statistic: {stats['t_statistic']}")
print(f"P-Value: {stats['p_value']}")

# Interpret the result
if stats['p_value'] < 0.05:
    print("The difference between diagonal and non-diagonal elements is statistically significant.")
else:
    print("The difference between diagonal and non-diagonal elements is not statistically significant.")


# %% [code]
# Print results with 12 decimal places for p-value
print(f"Diagonal Mean: {stats['diagonal_mean']:.6f}")
print(f"Diagonal Standard Deviation: {stats['diagonal_std']:.6f}")
print(f"Non-Diagonal Mean: {stats['non_diagonal_mean']:.6f}")
print(f"Non-Diagonal Standard Deviation: {stats['non_diagonal_std']:.6f}")
print(f"T-Statistic: {stats['t_statistic']:.6f}")
print(f"P-Value: {stats['p_value']:.12f}")  # 12 decimal places for p-value

# %% [code]
print("Step 9: Adding mean and standard deviation lines...")
# Calculate means and standard deviations from the original input matrix
matrix_mean = np.mean(matrix)
matrix_std = np.std(matrix)

# Plot mean line
plt.axhline(y=matrix_mean, color='red', linestyle='dashed', label='Global Mean')

# Plot standard deviation lines
plt.axhline(y=matrix_mean + matrix_std, color='black', linestyle='dotted', label='Global Std Dev')
plt.axhline(y=matrix_mean - matrix_std, color='black', linestyle='dotted')

print("Mean and standard deviation overlay completed.")

print("Step 10: Finalizing and saving the plot...")
# Add legend and labels
plt.title("Comparison of Specific and Unspecific Interactions")
plt.xlabel("Interaction Type")
plt.ylabel("Value")
plt.grid(axis='y', linestyle='--', alpha=0.7)
plt.legend()
plt.tight_layout()

# Save the plot to a file
plt.savefig(output_file, dpi=300)
print(f"Plot saved successfully to {output_file}.")

print("Step 11: Displaying the plot...")
# Show the plot
plt.show()
print("Plot displayed successfully.")


# %% [code]
