# Supplementary material for: Assembling a True “Olympic Gel” From over 16 000 Combinatorial DNA Rings
Source: Adv Mater. 2026 Mar 6;38(34):e20549. doi: 10.1002/adma.202520549 (PMC13274696; doi:10.1002/adma.202520549)
Supplement: Supplementary file 5 — Supporting File 5: adma72688‐sup‐0005_Data_S6_MFE_analysis.zip. [file ADMA-38-e20549-s005.zip › Data_S3_MFE_analysis/Extracted Sequences/extracted_sequences.csv]

GGGTCACATCAAGGTTAGCC
GGAGCGCACTTCCATGGTCC
GGCTGCAAACTTTGGCCACC
GGTAACAACAGGCGTCAACC
GGTCATACCTTCTAGTCCCC
GGACAGGCCGTGTTAAAACC
GGCGGCTCAGCAAATAAGCC
GGTATCAGAGTTGTGATGCC
GGGCTGACTGGTATCGCCCT
GGGGTACCCTAAAAAGGTCC
GGAACGACGGCACAATAGCC
GGCAGCACACTCTTTGATCC
GGAAACAAAGGGGATACACC
GGGAGGCGTGGCTCTCATCC
GGCATCCCGTATCTGGCACC
GGGATGAGGGAGTTTTGCCC
GGTGCTCCTTCATTATAACC
GGCTATGGGTGCACGGTCCC
GGGGCTCAGAAGGTAAGGCC
GGCATCCTTTCCTATAGGCC
GGCTTCATATTGATTATCCC
GGTCTGGCAAGAAGAGCTCC
GGTGCCTGCTTTGCCTTACC
GGAGGGCCTTATCTAAGGCC
GGATTCGAATCGGAATGTCC
GGGCCCATTACGCGCGGACC
GGTCACACGCATATGCTGCC
GGACTTCGGCGACCTTTTCC
GGTCCAAAACCTGGATTCCC
GGTCTTGAACATACCAGGCC
GGCATTGAGTTACAGACACC
GGGGGATTGCCGGGTACTCC
GGCCGATAGAATAATCCACC
GGTAATCCTGACTACAAACC
GGCTGCGTTGTACCTTTCCC
GGTCACCGGCATTCACAACC
GGACGTCTAGTCAACTGGCC
GGACTACCGCCTCAAATCCC
GGCACAGGTCTACATGGCCC
GGCGTTGTAGGCTAGGGTCC
GGCGGTAACAGCACGGCACC
GGGCTGACCCTGACCCGCCC
GGTCCTGGCATAATACCTCC
GGTGTTTGTGTGTTCTAGCC
GGTTGCGTTTATCTGATACC
GGCCGGGCTCTCCTAGCGCC
GGCCCGGGACTCGGTTATCC
GGATTGCTCATTACGGTACC
GGATGGGTGCGTACATCACC
GGTAACCCCCCCTGTTGTCC
GGGTGGCGCAGCCGTTCGCC
GGGGAACATCCATTGCGACC
GGAAACTCCAGGAGTGTGCC
GGGCTCGGAGCTGTGCGGCC
GGTGTTACCCCGTGTGCGCC
GGTCAGTGTAAAAGCAAGCC
GGCTAGGTCACCGGCTGTCC
GGGGTATTGTTCGCACAACC
GGTGTAGTGGGAGGTGGGCC
GGAACCGCTTGTTTAAGTCC
GGAGTTTCATCTCTACAGCC
GGTATCGGTCGATTTCGGCC
GGAAGAACCATTCATACGCC
GGAGCCGGCTTTTCTGGCCC
GGATTAGGTCATCCGCATCC
GGAAACGAGGTTACCGGTCC
GGAAGTATCGTGATGTACCC
GGTGAAACCTGTGTTACTCC
GGATTCACCCACGCTCATCC
GGCGTTATGCTTTTAATCCT
GGAAACAACATATGGGGGCC
GGCCTCCCCCAACGAAGACC
GGGAAGGACTTTCATGGACC
GGCACAATGACGATGGGCCC
GGATCGTATCCCGTCACCCC
GGAGGTTACCGCGTAGGGCC
GGTTTGCCAGTTCAGGACCC
GGCAGATTGGTTTACGTGCC
GGGCGGTTCAAGCACTCCCC
GGTTTCAAAAGCCGACAACC
GGCAAAGCTTGTTGTCTTCC
GGCTATGTTCTGGTGCAGCC
GGGAGCGAGCTCGATTAACC
GGCAAAATCTCAACTACCCC
GGTAGGGCTACGTTTATGCC
GGCACGAATGTACGCTGGCC
GGTGAATTCTATGACGATCC
GGTGTGGGACTGATTGTTCC
GGTTGTCGAGTACAGTTACC
GGCGTAATTCGGTCACAGCC
GGTTATAGTCCACGGACTCC
GGTTTACGTGGACCCGATCC
GGTTAGAGCTCGTCGAGACC
GGTGTCGTTGCTCTAGAACC
GGGGCATAATATCCCAGGCC
GGTCATGCCTGCGTGCAACC
GGGGCCTGCGTCAACCCCCC
GGAAGCAGTGAACACCGACC
GGCAAGACGGCACACGAACC
GGGTGTTTCGCTTTGAACCC
GGGCCCACATCTGGGTCCCC
GGACTGGAGGACACAGCCCC
GGTTGTAAAAGAATACAACC
GGATGTAGTGGTCTATATCC
GGTCATAGCTTTATCGGACC
GGAGGTCTGCTTCCTACGCC
GGTCGGCGTCGTCGTTGCCC
GGCGGTGCCGTAAATATCCC
GGGATCTGCACCCCCGAACC
GGCATTTATGTCAATTTACC
GGGCAAAGTCTCAGGAAGCC
GGTTCAAAAAAGACGGGTCC
GGGCTCGTTCAATAGTACCC
GGCGTCTGCAAGACATCGCC
GGTGTTTAGACACGACTACC
GGAGAGAATTGAAGACTGCC
GGACTCAGGAGACGGTCGCC
GGGCATCTTAATGTTGGGCC
GGCGCAAGGCTGATCAACCC
GGTGTTGAGTGGTGCCTCCC
GGTCAAACAAACCTGTGCCT
GGAGTCGAGATCTAGCTACC
GGCGTGCGAAGGCATAAGCC
GGAGTCTGGGTACTAATTCC
GGTACTATTTATCAGGTTCC
GGTCGCAGTCCACTCAAGCC
GGCCTGGTTATGGTCCCGCC
GGATTCGGACAGCAGGATCC
GGCTTAAACGGTACGTGCCC
GGGTGTGCGCAACCGGTTCC
GGGGTTCATTATCTCATTCC
GGAACAAGTAGCAACTTTCC
GGAATGCATATAGTCCAACC
GGAACCGCCCTGAGTGTCCC
GGAGTGATTCAAAAGTTACC
GGGTCAACAGACAAGGTCCC
GGAGATGCGTAAAAAAGCCC
GGCACAAGATATCTACAGCC
GGGGCTTTTTTTTGAGAGCC
GGGAGTCGAAGCTAATGCCC
GGCAGAGGGCATCAATGGCC
GGTTTCAAAGCTCATTGACC
GGCTCTAATACCGGATTTCC
GGTAGGTCGTGCTTTATCCC
GGAATAGACGTCCCCACACC
GGTAAGACGTTTTACTTCCC
GGGTTGATCGACCATCCCCC
GGAGTTGTTAATCCAATTCC
GGCGTTAAAAGGTTCAGCCC
GGCTAGTCCTAAGGGTAGCC
GGGAGGTCGTCTCGCCGACC
GGAATAGCTATCGTTGGTCC
GGACGAATTGCTTAGAGGCC
GGATCTAAGGAAAAGGTTCC
GGCGGTAACTTTAAGACCCC
GGCCTCAACTACCTAGTCCC
GGTCACCTAGAATACGGGCC
GGCACAAAGTGCCAACCACC
GGAACGAGTACGTTCTCACC
GGAGGGAAGTGTTTAGGTCC
GGTTATCATAATTCCTAGCC
GGAGGATAAACTGGGTTCCC
GGTCGCGGCCCCTTTTCACC
GGAACCTAACGAGTATCGCC
GGTAAAATTTACTCTGCGCC
GGAGGATACTGAGGCCCGCC
GGTTTCAAAAATCTAATGCC
GGTGTCTAGTCTCGGTCCCC
GGAAATGTGATTTATCCGCC
GGGTTTATGAAATCATCGCC
GGGTTTAGCCCGGTTGGACC
GGGTGTAGTGCGCGAGGACC
GGGGAGGATATCCTCACGCC
GGCTACTATCGGATAATTCC
GGGGTGCAAGGCCTCCAGCC
GGATACTAATTTTGACCGCC
GGTAACAACCTTATTTGACC
GGGAGGTCAGATTGTTCGCC
GGCTGGTAATACGTAGAACC
GGGATTCGCCCACGCATACC
GGTCTCCGACGTTAAGTGCC
GGCCGGATTACTCGGGTGCC
GGGTGTAGGTTGGATCTCCC
GGATACCATAAAGTATAACC
GGTTCGCTAGATCTGTGACC
GGCGTGGGGTTATAGTGGCC
GGGGTCACAAAATCAAAGCC
GGCAGTAGGTTGAGGGGGCC
GGATTGCGCTTCCATGCCCC
GGCGGGATTCGCTCGGGGCC
GGATCCCAGTTTGTTAAACC
GGTCGTATTGTTGCTATACC
GGAAGCCATGAAAGGGGCCC
GGGGGACAGGGAGTTATCCC
GGCATCTCGCTTGTGAGACC
GGCATCTAGGGACAGACACC
GGTGCGGAACGTGCATTGCC
GGACGAACCCATGCAAACCC
GGCTCCCCCCTGATCTGACC
GGATTACTGTTCTTTTACCC
GGACGTTTCCGCGTGTCACC
GGCGGAGTTTCGCACTCACC
GGCCCTGAACTGTAAACTCC
GGAACTTAACATCTTCGCCC
GGCGGGCCACGTTCTAGTCC
GGGGAGTTGATCCCTTCACC
GGTTCGATTGGAGCAGCGCC
GGGTCCCTCTGAGCCCGGCC
GGGGAGATACCAGAGCATCC
GGTGCGAATCAATCAGGCCC
GGCTTAATAGCAAATCCTCC
GGGGGAAACTACGCGAAGCC
GGACTAACAGACTTACATCC
GGTGATGCGTGACCCGTTCC
GGCGCACCGACTGGGCGACC
GGGACTAGATGACGAATACC
GGGCACCGGCTCGGAATCCC
GGGAAGAAGGAAGTGTGTCC
GGAAGAGTACTTGGCTAACC
GGCTCAGGATCGATTGTGCC
GGACCAGGATACTGAGCGCC
GGTCAAGTAGGTTCTGTACC
GGGAAAAACCGATCCAACCC
GGGCTGTCCTTCATGGTACC
GGTTCGGAGATGACAAAACC
GGGCTCACGGACTCCATCCC
GGCCGCTATTTTCGCTAACC
GGTGACGAACTTATATAGCC
GGTATGCCGTATATATCCCC
GGTCAAGTTAGTTAACTCCC
GGAAGCGTGAATATACAACC
GGCATGCTACTCCAAAGCCC
GGGGACTTGGTGCGGCGTCC
GGGCACCAAGAGGTTATTCC
GGCAAGATCCAGAACGCCCC
GGTCTTGGTTACGAATACCC
GGGCGAGTGGGCCTTAACCC
GGGTAACCAAAGGAGCGCCC
GGCGCGGTAGCCGCCTATCC
GGCCCACCTCGTGAAGCACC
GGCATTGCCGTTTCGTCTCC
GGCGTGAGACAACCTGGGCC
GGAGTAATAGGCAACGCCCC
GGTACGAGCCCAGGGTTTCC
GGCAAGAGCGCGAGGAATCC
GGATATATACTGGGGTCTCC
GGGTATTAAGCCTCTTTGCC
GGAGCACTTGAGCAGACACC
GGGGGCGGTATAGAGCGACC
GGAAGTCCCTGAGCTAGACC
GGGGTAGTACGGCAACTACC
GGGGCTTAGCACCCATCCCC
GGTTCCGGGCAGTCGCATCC
GGATGCAGGGAATACGTGCC
GGATCGTGTGAAGAACTGCC
GGCTTAGCGCAGGTTTCCCC
GGAGAAGATCGCTTACACCC
GGGTCTCACTATAAGGCTCC
GGTGGTTCGGTTCGATTACC
GGTACCTGGTTGAATGCTCC
GGAAGTGGACTTTCTGGTCC
GGTTGGTAATTACCGTTACC
GGCCTCCTAGGTTACTCACC
GGTAATATAGGTTATGGCCC
GGAGTGGATAGTTGCAAACC
GGTTTTAATCAGAAATTACC
GGTTACACGTGACTATCACC
GGTTGATTTAAGCACACCCC
GGTTGAAAGCCGACTAACCC
GGGTTACATGTTTACAAACC
GGGTTTTCGGAACTTAATCC
GGTTATTTAAGATGGCCTCC
GGTCGCACGATGAGAAGGCC
GGGTTGTGTCCCTGCGCACC
GGCTTAGCCGGAGTGTTACC
GGGTGATTGTTTTGATACCC
GGGTTCCTAGAGTAAGATCC
GGAATGTATGATTGTGGTCC
GGTGGCTCCAATTAAAGTCC
GGAGTAGGTGCCATGTATCC
GGGCTACATCTATGGGCACC
GGTCAAACGATGGAGCCACC
GGTATATGGATTAGACCTCC
GGTATCTGTGGAATTAAGCC
GGAAGGAGAATCGTCGGCCC
GGTTTATGAAGGGCTGTTCC
GGACTATATCTCTTCCTCCC
GGTATGTTGAATCTTGCGCC
GGGCTAAGGTCACTAAAGCC
GGTCGTTCACGGAGTATTCC
GGACAAAAGAGAAGCATGCC
GGAATTCTGGCACGTCTTCC
GGACTCTTCAATCAGCATCC
GGCTAAACCCTAGGGAACCC
GGGGGCTATGGTGCACGACC
GGTTCACTTGGGCGCTTGCC
GGGGATCTTGCACTCGCGCC
GGTCCGCACTGCCGCGACCC
GGCTGGGAAGTATGCGGACC
GGACGTACGCGAGCAATCCC
GGTTCTAGCAATTGTAGACC
GGTCGGTACCCAAAGGATCC
GGAATGGTTATGATCTTGCC
GGGAGCAACAGTTATCGTCC
GGGACATGTAGCTCCCGACC
GGCACCAAGTTTGTGCATCC
GGACTTGCCAGATCATCTCC
GGTCGGTGAAGCTTACCGCC
GGCGAGCGATTAGTGGGCCC
GGAATTTGCATACGAGTCCC
GGGAGGCTTGATCCGCCACC
GGGCGGTCTTCTAGCTCACC
GGTGTATATCGAATACGACC
GGCATAGGGCACCCTTAACC
GGGCAAACAGTAGGTGTACC
GGACGACATGTCACAAAGCC
GGCGTTAACGACGCCGGACC
GGACTGCCGGCCATCGGGCC
GGCATTACGCCACCAATGCC
GGCACCGGAAGTCCCATACC
GGTCGGTCTCAAACATTGCC
GGACAAGTGCGAGAAGGTCC
GGGCTTTGAATTAAACTCCC
GGCTTCTTCCCGGCGTGACC
GGTCAGTCTTAGAGGACGCC
GGGGTTGTTTGCGCGACTCC
GGAGGATAATGCTGAAGGCC
GGGTCGGGTTTTCGAGCTCC
GGTCGCTCTCGGCCCACCCC
GGCTTTTGCCCTTTAAGTCC
GGGGTGTTCAGGGTTCCGCC
GGGACGGTACCCATAATCCC
GGCCATGATACTGATGTACC
GGGAGGGTATAATGTAACCC
GGCTATTTTCAAACGGTTCC
GGCCCGAGAGCAATTGGACC
GGCTAATCGGGCCTTTACCC
GGGCTTTCTAAAAACGGTCC
GGAATATGACGGCCAATTCC
GGTATGTGTAGTCTGAATCC
GGTTCGTGTCGGGGTGCGCC
GGTATGCTCTATTTATGACC
GGTTCATAGGATTATGATCC
GGGTAATGTTCAAATGGTCC
GGAACCTATGGATCGGCCCC
GGCTGTTCTAATTGGGCACC
GGTATATACGTACACGTACC
GGGCTAGTAAAACTATCACC
GGTACCGCTGCATATATGCC
GGCTGTCTTATTTGTGCGCC
GGATTTTCTGTCCATTTGCC
GGAGACGTTCACGTTCGGCC
GGGGGTCAGTATTCAGAGCC
GGCCTCTGTGTAAGGCACCC
GGATTATTCGATATTTTTCC
GGAGGGTACTATATTCTACC
GGAGACTTGAACACGAGACC
GGATTTGCACGCTCTCGACC
GGACTTGATCTTGTTGCACC
GGAAGTCAGTACTTAGGTCC
GGTCGGGGGGCACTTGATCC
GGATACGCTGTGCTGATACC
GGTTGGGTACCTCAGAGTCC
GGTTGATCTATGTTAAAACC
GGGTGGCGCTTCTCCACGCC
GGAGTATGTAACTGTTTTCC
GGGCAGTGTTAGATCGGACC
GGCTCGAAAATGAAAGTGCC
GGATTACCTTTAGGCTTTCC
GGGTAAAGCAAGCAACCGCC
GGAGGGATTCTAATTTGGCC
GGTGCGGCCTGATGCTTCCC
GGTGCTTCTTTACATACCCC
GGGCTATATCCAACAGCACC
GGGATGCGCAGTACACATCC
GGAATCATTTGCGCCGAACC
GGAAGTTGGATGTAATAACC
GGTCAGTTCAATCAAGGTCC
GGAGGGAAGTATGGTTAACC
GGACGCGATCCTGAGACACC
GGAGCTATTGTATCATCCCC
GGCCGGCGCAACGCGCTTCC
GGCTCCAAAATGACTCAACC
GGCACTCGGCCTTGGCTACC
GGCCGTGTGCTGTCATGGCC
GGTTATAAGGTCTGGTACCC
GGATAGATTGCTCATTTGCC
GGCAACTTAGGATAGGCGCC
GGTTTGCCCCGAAAGCTTCC
GGTAACATAGCCCCTTGACC
GGAAAAGTTTAAATTCGACC
GGTTAGGTGCCCAGACCTCC
GGACACTAATCGAATCAGCC
GGCGGTAGGTGTTTAACGCC
GGAATTCGACCGGGTACTCC
GGGTCCCTGTACCACATTCC
GGGATAAGTTGGGTAATCCC
GGCCCACTTTCCCCCATTCC
GGCCTGGATTCTAAGTTCCC
GGGGTAAGAGCGCTGATGCC
GGATGTTTTCCCGCTATGCC
GGCTAGGTTGGGAATTAACC
GGGGGCCATAGTGACATACC
GGAGGACACTTCCCATGTCC
GGGGTTACAACGTGACTACC
GGCAGGGAGCTTTGGATTCC
GGCAAAACGCCATAGACTCC
GGGACATGTTAACCTATCCC
GGCACTAACAAAGCGAGTCC
GGGAACCATATGCCAGGCCC
GGCCCGGACGCTCTGGCGCC
GGTCTGATAGATGCAGCACC
GGCCGTGTAACAAGAGGGCC
GGTCCATCAACTTTGCATCC
GGGATCAAAAGATGGTTACC
GGCAAATGAAAACTTTTACC
GGGAATCTTACCAAGCAACC
GGATGGATGGGGGTTTTACC
GGCGCCATGAGTCAGTGTCC
GGTCATCCGTCACGGTTTCC
GGCGTTATGTTCGTCAACCC
GGTATGGGTAAACGGTACCC
GGAATGATCATCCGCTTCCC
GGAAAAGTAGTAACGTTGCT
GGTATAAACGTTATGAGACC
GGGGCCTAAGTTAGGGATCC
GGTCCACGATCGGTTAAACC
GGCATTCCAGTTAACTCGCC
GGTTTAAGCACTTTCTGCCT
GGTTGCTCTTTTGAAACTCC
GGCTCAGCTGGGCTGTACCC
GGATCACGTTATAAGCTTCC
GGAACTCGGTATAATCACCC
GGATCTAATGCGGATAGCCC
GGTCGGCCTGGCCGCCTCCC
GGAATGACGATTATGGACCC
GGACCTCCTATTTCGCTTCC
GGCCCATACCCGCTATAACC
GGCCAAATCGATGCCATTCC
GGTTACTTTTAATTAGACCC
GGGCGCACTGCTTTAGACCC
GGTGAGTCCGATCGATATCC
GGACCAAAGCAATGCTACCC
GGCGCTAATGTGATGCGCCC
GGGCGAGCCTATTTGCTTCC
GGACGACATAGGTTAGGACC
GGAATGTTTCATACTTACCC
GGTCTTGTCTATGTCAACCC
GGTGTGCGGAGCCTCTCCCC
GGTAGCCGGATAATAGCACC
GGGGCAGTATCAAATCAGCC
GGTGTTGTGTGTGCGTAGCC
GGTTAGATTAGAACAGGTCC
GGTTGTATTAGTGCTAGGCC
GGCGTAGAACGCGCATGGGC
GGAACTATTTAGGGTGGTCC
GGGTATTTCTTTTGTCCGCC
GGCGATGTGGCCTTATTGCC
GGTGTAGGGGGCCATTTACC
GGGGGTAACGCTACGGTGCC
GGCGTGGAAGAATATGTCCC
GGGATAAGCTCTTAAGTACC
GGTTTCATACATTTAGGACC
GGATTCGTCTTTGTACCACC
GGATTGTACTGGCCAATGCC
GGGTGTTACACGAGGTATCC
GGGTTTTTGGATGATCCCCC
GGTAATGCTTTACGGACACC
GGTCTGAGTCATTTAAAACC
GGTCTGTTCAGATTATTACC
GGGAGTGGCCTGTTTATGCC
GGGCAAGGTATGATAGGTCC
GGACCTTACATGTGTGCACC
GGTATTAGGCCCCCTTAACC
GGCGCAGAACGCCATCAACC
GGAAAATTATTGGTCATTCC
GGATCCCTCCGTGCGCAACC
GGATTTTCGCAGTACGGTCC
GGATTAAAGCCGGTGATGCC
GGCCCAAGTCCAGTGGTTCC
GGATGTGTTAGGGGTTAACC
GGCAAAGTATGTAGAGGACC
GGCACATCCGTTCGCTTTCC
GGACTCGGCCCGGTCGTGCC
GGGATCCTACTATCAGCCCC
GGGTTATCATGAGTCTACCC
GGTACTTAACGTACTGCGCC
GGATATAAGGTGTGTTAGCC
GGATGTTTTCCCTCTAGGCC
GGGTTTCAAGGCGCAATGCC
GGCAACTTTTGAATTTTGCC
GGAATAGATGGGACGGGTCC
GGCAATGGGTGGAGCCCTCC
GGTTAATTGCTCGTATTACC
GGCTGCGGTATCTAAACTCC
GGTGACTATTGCTCTATCCC
GGGTTCCGAGAATCTGATCC
GGTATAGACCGTCAGCTTCC
GGTGCGCAATCAAAAGGTCC
GGTTGGGGTGGCTTAGACCC
GGCAAAAGGGCGGTCAATCC
GGAATCAACTAACTGGCGCC
GGGCTGGACCACTTACGACC
GGAGTTTATACTTTGGTACC
GGGAGGAGTGGGTACACTCC
GGACAGTTTCGTGTCCTTCC
GGTTCTACAATCTACATTCC
GGGTAGTACGGCCGATTACC
GGATTTTCCTACCTTGATCC
GGGCGTACCTGGTAGTCGCC
GGGCGGCAATTCGATAATCC
GGAATGCCCAGGTGGAGACC
GGAGCCGACACTACCACTCC
GGTCCTAAAACAGTTGAACC
GGTATGCAGCATTGGCAACC
GGTATTTGACAGGTGAGACC
GGTGACACAATAATGGCTCC
GGGGACTGGAAAGGAGGCCC
GGAGTTTCTATCGTCTTCCC
GGACCGATACCTTGTAAACC
GGGGAAAGGCAAGCTTCACC
GGACACACGGCGCCCAGACC
GGATTCAATTAAGAATAGCC
GGCGTAGGTCTGCAGGACCC
GGTTTCTACTAATTAGGTCC
GGTCATAGTATTTAGTCACC
GGTCTCATATGTTCTTGGCC
GGTAGATGTTGCTCAATTCC
GGTCTGTCTTATCAAAAACC
GGATCAAGGAAAACTCGACC
GGACCTTGCCTGGCGTTCCC
GGGATAATGGTGGCCGGACC
GGTAATGTGTTCGTGCGTCC
GGAGATCCTCCTTTCTAGCC
GGTCAAGACACGATTGACCC
GGTTCCTACATGAATGACCC
GGAGCCACGAGAGCGCAACC
GGTGTTTTAAACCTCAAACC
GGGCAGTTAGTTTGTATGCC
GGAACGAGTCAGTGGCTTCC
GGGTCGTGGCCACACACCCT
GGATTACAACAGTCTTGGCC
GGCACGATCACAATTGGGCC
GGGCTTAGTACTCGCGTGCC
GGATTGCAAACACAAGGTCC
GGTTCCTGTTTTTTGTTACC
GGTCTTATAGGCCCTGTTCC
GGGGGATTACTGAATATCCC
GGCACCAGTCGGCTGCACCC
GGTAAGTATCTGATGAGACC
GGTAACGACTTTAGATGGCC
GGTTAAGGTAGAAGCAATCC
GGTGCGTAAGAAACGATCCC
GGTCTACTGGCTAGTTGGCC
GGGACTTACTAAGCCCTCCT
GGATCTTCCCGGGTTGCGCC
GGCTTGGTTCAACGAGACCC
GGGATATGGATAGTTCACCC
GGTCCATTTGGACTGCAGCC
GGCCGTCAAAGCATTGTACC
GGAATGCGCGAATTTCGCCC
GGGGGGGCTCCATATCAGCC
GGTTACATAGGAGCGATACC
GGGGTCATGAAAGACGACCC
GGTAGTAGACCGATTGTGCC
GGATAGCCACTACACGCTCC
GGTTTAATAAGGGGTTAACC
GGCGGCAATCTACTTGCCCC
GGCTACGTGCTACGGCAGCC
GGAAACCACGGAGTTAGACC
GGAGCTTACATTGATAGACC
GGAAGGTCGAACTCACACCC
GGATTCAACTATAAGTAGCC
GGTTGCCAAAAGGTTACGCC
GGTTATACAGATATGGCTCC
GGAAGCCGATCGGCATCACC
GGGTCTCGATCTAAAAGTCC
GGGGGCTCTCAAGAACAACC
GGTAGAGGATTTGAGTATCC
GGGAGTTAACATCCTTAACC
GGTGCGCTGTCACACAAACC
GGAGCGCAACTTTGGGATCC
GGGAAGCTTCCACCGAGGCC
GGTTGTCGTCCGTGAGATCC
GGTGTACAGGTCAAAATCCC
GGACTCCGACGGGGGCGGCC
GGTAGGTTTATTAAATCTCC
GGGTTAGTTTAGCACGAGCC
GGGTATTTGCCGAATCTGCC
GGCTGTACAGTGGATAATCC
GGGTGCAAGCAACTATTCCC
GGGCCAAAAGGCACGAACCC
GGAAAATTGGTTAATCAGCC
GGCTTTGGCTAAATACCCCC
GGTCCTTGATTCGGGCTCCC
GGATCTACAAACGTATTTCC
GGTTAGGGTAATCTATCTCC
GGTCAATACCCGAAGTCGCC
GGTGTTTGTTGTACTTGGCC
GGAAGTCTGCTTCTTTAACC
GGATAGAATCGGGGTTGCCC
GGTAGAAACATTACAAACCC
GGTACCGATAACGACGACCC
GGTCACGCCGAGTTCCTTCC
GGTTATCTCGACTACCTGCC
GGAAAAGTATGCCTTGGTCC
GGCACAGATGCAACGCGTCC
GGGGAAAGAACATCATTACC
GGGGGATACTGACACGCACC
GGGCCGGCCCAGTTCCCGCC
GGGGAAGTATCTGATCACCC
GGCAGTGGAAACGGTCAACC
GGGACGTGAGTTTGGAATCC
GGCGCGGCATTGTTAATCCC
GGCAATGATGCAATACAACC
GGGGAATATCGAAGTCAACC
GGGCCCCGTACGCGCTCGCC
GGTAGGGCTCCTGCAGGGCC
GGACAATATTGAATGCTTCC
GGTATGTCTTCTCACAAACC
GGCATAGCCATTGAAACGCC
GGTGAGAGTTCTAATTAACC
GGAGAAAGATACCCCATCCC
GGGAATAGAATTACCTAACC
GGCTCAATGACTGTGCACCT
GGCAAGTTGGATCGGTAGCC
GGTTCATTTCAATCCTAGCC
GGGTTATCCTACACTGTCCC
GGACCTTCTGGTCGGTAACC
GGCGCATTGTGGTTTATCCC
GGGTGTCTCCGGAAATTCCC
GGAGCAGGCTCGATGTCTCC
GGTGGCGATAGACTTGACCC
GGTAGAGTAATTTCCGAACC
GGATATACTGCAAGATAGCC
GGCGATCCGTACCAATTACC
GGACCACAGTACTGGCGGCC
GGAAGCTTTGAAGCCTAACC
GGAAGGGAAGCAGGTGCGCC
GGTTCACGTTACAATGGACC
GGCAAGTACTATAGTAGCCT
GGATGGGATTATCTAAATCC
GGTGTAATTCGTGAGGAACC
GGGCAAGTCAAGCAAAAACC
GGGGAGGGGTTTACATTTCC
GGAAGCCAACAATTTCAGCC
GGTTAGGGACGATGAACACC
GGACTGGATCATTAGGATCC
GGTACAGACATGAAGGGACC
GGTCCACAAGTTGACAGACC
GGATGGAACCTTCCTTGCCC
GGAAGGCCGCGCGTATCGCC
GGGCATGCTTCCGTAACTCC
GGCGTATTACGTATCAAACC
GGAAGGACCGGGGGAGATCC
GGGCCACTTAAATACCGGCC
GGGAAATCAAAGGGAATTCC
GGATACCATAGCTTGATTCC
GGTGAGATCTCTTGTGTACC
GGCGTGAAACGTCTTGAACC
GGTATGACTTAATACGTTCC
GGCAAAGCTATCTCAATGCC
GGATCTAAAGTTGAGTTCCC
GGAAATAAGTCCTATCTACC
GGAGAGGCGGCGATGCACCC
GGTATCGTACCATAAAGACC
GGGTGAGCCAACCCAGTACC
GGATATCCCTGACCCATCCC
GGTTCCGTAGGGCGTTCCCC
GGCTCTACATCATTTTGTCC
GGAGGTTGGAACATGCTTCC
GGTCGTAATTGTCTTCGGCC
GGACCAATCGCGATGTTACC
GGTCAATAACTTTTGCTGCC
GGCAATTACAACCATACCCC
GGGTGTTCTACATGCTGACC
GGGAACTGGATATGCGTACC
GGTCAGAACGACGCTATCCC
GGCTTGGCATATGTGTTACC
GGATAGCAAGAAAAGAGTCC
GGAATACAAAGCATCGACCC
GGCATCCCTCTTTATACTCC
GGGGAGCACAACAAGTGACC
GGTGACCGAGTACCACTCCC
GGTGTAGCTGGATACCATCC
GGTGGGTCTCGCTTAGCACC
GGGAAATAGGCGTAATTTCC
GGCACGTCGGCCCGTTAGCC
GGCTTCGAGATAAAAGAACC
GGTTGTCCTAGGTTACAACC
GGCGAAAAAGGAGTTTGTCC
GGTTGGTCCGGAGATGACCC
GGTCGATCTCATTTTCCACC
GGTTGCACCTGAGTTGCCCC
GGGTTCTGTTTCTCGGACCC
GGAATTATGGGGATGCTACC
GGATTGCCCGAATACATACC
GGTCAGGGCTATTTCATCCC
GGAGTACTGTGATCGCGTCC
GGAGTGCAAAACCTAGATCC
GGTCCTAGTTAACCTACACC
GGCTCAGCTTCTGTATGGCC
GGGTCGCGCAGGGGTGCTCC
GGGCCATGTGCAACATCTCC
GGCCTACTATATTACGACCC
GGCATTCGACCGTGTTATCC
GGTTATTCGACCTTAGTGCC
GGGAGTGCCCTAATAATGCC
GGGTTCTTGGCGAAAATACC
GGGACACACGGGTATACGCC
GGGCCTCTTATCGGACCCCC
GGGCATTCTTGGTGCTATCC
GGTCGTTGGTTGAGGAATCC
GGTAGATCCTCATTTTAGCC
GGTCTTCAAATCACTGAACC
GGATGGTCTCGAGATTCTCC
GGGGTTCTAAGTTGGTTACC
GGTTTACTTATCAGGTAACC
GGATATTAGGGTCAGGGTCC
GGCACCTCGACTTATAGACC
GGCTAGAAGGTGGGCAGCCC
GGCTCGTGGGGGTGTGATCC
GGGGGCGGCGCTTAGACCCC
GGTGAGCTTCAAAGCGTCCC
GGAAGAACCGGGAGCACCCC
GGTCGGTAGTCTTGGATTCC
GGAGTTATTATGGTAATACC
GGAAGCATAGAGACGCGTCC
GGCTAATATTTACAAATACC
GGGCTCAGTTGAGGTACGCC
GGAACGATTGTGGAATGGCC
GGACAGTACTGTCGAACGCC
GGTGCTTATGTTCATGCACC
GGGGCCCTTTTGTTTAGACC
GGTCGGATTTTCGAGCAGCC
GGTCGAAAGTGGCTGGAACC
GGTTATTGGTGCTCTGCGCC
GGATAACAGTCGGGTACGCC
GGATCATCTACATATTTCCC
GGCCGTTTAGAGCGTTACCC
GGTCATGATATTGGGCTTCC
GGTCCTAAGGTATTTTTGCC
GGGTTTGTATTCCCTCTTCC
GGTACAGTATACTTTGAACC
GGGTTATTTTAACATCCTCC
GGGCAGATTAACGGGAGCCC
GGAACAGTTTAACATAGTCC
GGTGGGCGAACGCTATCCCC
GGTTCCCCATTATTTAAACC
GGTTAGTTCGTAATGCTGCC
GGGATTCGGAATCAACACCC
GGTTTCTGGAGACTCGCCCC
GGGTAACGTAGATACATCCC
GGTCTAATTATAGTAGGACC
GGGTACAGGATAAAATGTCC
GGTGGTACAAGTGCTGGACC
GGCGGCATATAGCCCCGCCC
GGTTAGTTGGAAAAACAACC
GGAGCTTATCTAATTTTACC
GGATTATAAGATGAAATGCC
GGGCTTAACTTGCATCTTCC
GGGCAACCGCGGAGTCATCC
GGGATGCCATTTCCCACTCC
GGGCGTAACATGAGGCAACC
GGTATGTAGAGTCAACAGCC
GGCAAGCCTACCGATCTCCC
GGTTCGCTTCAAATGATGCC
GGTCCGTATAGAAACAATCC
GGACGTACTCCGTCTTGCCC
GGTGGTTACCGCGGCGAACC
GGGCGTGGCGTGGCTGTGCC
GGATCACACTACTAGACACC
GGAGGAAGCGGTAAGAGGCC
GGCTTGGGTGACTGCCCTCC
GGGGTTCTATTACCGATACC
GGACGCGCTTAAAAGACGCC
GGTGATAATAGAAGTGATCC
GGTCTAAGTCGGGACATGCC
GGAAGCCTAAAAGATAATCC
GGGGCTAGTACACATCGACC
GGACTCGGTCCTTTCGTACC
GGTTATGTGTCATCGGGGCC
GGACGGGTTATAGTTATACC
GGTATTGGGTGTGATGCTCC
GGGCGACCATGCTTGCGTCC
GGTTGGTAAGGTTGATGGCC
GGTTGTTCACCAATCGCACC
GGAAATGTACACTGCAACCC
GGGCGCTTGTAATATAATCC
GGGCAGAATACGTTTCATCC
GGACGAAATAGTAGTTATCC
GGCAGCTCAATTCAGTACCC
GGATGCCTCGATAGAGTCCC
GGGGCTGATGCGACGGTCCC
GGATATTCTTGGTAACATCC
GGCGCAGGAAGCGTCTAGCC
GGTGATCTTTTAAGGCCACC
GGGTGTCAGGCAAAAGCTCC
GGCTGCTCTGTCTTTTCTCC
GGGAGTAGAGGATACTTTCC
GGACGTTTCGTAAATTTACC
GGAAGGACAGTATACGGCCC
GGAGTCATGATAATTCGACC
GGATTTGTATGTTTTGAACC
GGCGTACTAAATTTTATGCC
GGTATCACTTTCTGGTCGCC
GGTTAGACGTCAGTAATCCC
GGAACATAAGTTCATTATCC
GGTGATCCACTTCTTTATCC
GGGATCTCCTTTATAGGTCC
GGCAGCCGGAATTGGTGTCC
GGGGGAGTCCTACGATCACC
GGCATTCTTTTGCGTAGACC
GGAGACCTGTCATCCAATCC
GGTGCGCTAGTACAAGGTCC
GGGCCATAGATTTGTGTACC
GGAAAGCCACAGTTCCAGCC
GGATGGCCGGTCTTCACTCC
GGTTGACACGACCAATGTCC
GGGCCTACTTCAATGACACC
GGTGATACCTAACATATCCC
GGAGGATACACAATACGCCC
GGCTCTTTGACGCTCAAACC
GGACGAATTTTTTGCTTGCC
GGTGCCGGATATGGGAGACC
GGCTGAAACGCCGGAAGCCC
GGTCATAACATGCAGGTCCC
GGCCTACTGCTCACACTCCC
GGGACTGCGAAAGTATCGCC
GGCGTCCATTGCGCGGCTCC
GGCCCGTTGGAATATCATCC
GGGGAGATTTAACGCATCCC
GGAACCTAATCTGACCTGCC
GGAACGCGTTTCCGTACTCC
GGTAAGCTAGTTCTTCATCC
GGGCTGATCGGTTCGATACC
GGTAGAGTAGAGGTAAATCC
GGAAAAGTGAAAAAAACCCC
GGACCCCTAGTTATGTAGCC
GGCGGAGAAAGCAAAAGGCC
GGCAGAATCGAATACAGCCC
GGTAGCCTTTGTGCGCGACC
GGTTGTTAGAGCTAAACGCC
GGCATTGTGGGGTAGTCACC
GGAAGAATCGTTATATTCCC
GGTAAGTCTCGACGCTGTCC
GGACACTGATGGCTCTACCT
GGCGCATCTATGTGAGTACC
GGATCATGAGGCTCCTAGCC
GGTAAGTCAGGTCCTAGTCC
GGGATGCGATAATTTCCGCC
GGCTCCAGGCTTCTGTAGCC
GGGAGGTCGTTGGCAGGACC
GGCACTAATTCTTTTATACC
GGAGCTGGGAAGGTTTGCCC
GGTAATATGATTAGGATGCC
GGTCTGTGTGCTACCAAGCC
GGTAACATAGTCGCAATCCC
GGTGATACCAGGCTGACACC
GGTAAAGCCCGGTAGTTACC
GGTTATGTTACCCGGCCACC
GGGCCCTTATTCAAAGGTCC
GGATTTTGTTGCGCTTAACC
GGTAAAGCTCACCCCAAACC
GGGTGATTGCTACTATCGCC
GGTCTGAGTTCCCACGAACC
GGAAAGGGAGATGCTATTCC
GGTAACTTAAAATATGAGCC
GGCCTGTGCTCAGTGTTCCC
GGGGCGGGCCGATCCTCACC
GGTAGACATGAGGTTTTCCC
GGCAGACTGCATAGAGGGCC
GGTTTAAGCTGTTTTACTCC
GGACTATCGCACGAGTTTCC
GGATTGATACTCGATGAGCC
GGCCAATACTTGGGCTAACC
GGTATGGTTTCGCATGGTCC
GGTCAGACTCCTTCTAGCCC
GGATGATATGTCAAATTACC
GGCTATCCGAGCAGCTCACC
GGACTTGCCTTAGTAGATCC
GGTCCTGAGGGACTGGTACC
GGCAGATGTAGATATTCTCC
GGAGTTGAGTATTCTATGCC
GGTAGTGTAAAAGTAACACC
GGTGGATAGTGATGTACTCC
GGAGTGATAACATGTATCCC
GGTCAATTATTAGGCCCTCC
GGTGATACCGGGGGCGATCC
GGGGGCTTCTGATCAGGCCC
GGAACACCTCGGCAATGTCC
GGTCTCCACCGTGACCCTCC
GGAAAAGTAATCTCAGTGCC
GGTTTACCACTGTAACTACC
GGCCTCACTTAATACAGCCC
GGAAACATAACTTGAGCACC
GGATGGTACGTGTCCGTGCC
GGTACAAAGATAATTTTTCC
GGTTAGATTTTATCTGCTCC
GGGAAGTTAACGATAAGGCC
GGGTGTAATGAGATAACGCC
GGTGACCACAACTTCAGGCC
GGCCGTGTATATGTTCGTCC
GGAAGTATTAGCAGAAGCCC
GGCTGCGGGGTAATGTTACC
GGGAAAGCGGTATACAACCC
GGTTCGAAACTTACCTTGCC
GGCCGAAGGGTTCTTTGTCC
GGCTAGATGGATTTTCGGCC
GGATATAAGCGTCATTGGCC
GGGCAGATCAGGCGTATGCC
GGATATGGCCAAAGTTGTCC
GGCTTATGATCTAAAGCTCC
GGCATTCGCGGGAAGCAACC
GGACTGCAGTTAGCCCGCCC
GGTCCTAAAGTTCCATGTCC
GGACTACATCGGGCATACCC
GGAATGAACATTGAATCCCC
GGTAGCTGTGCCCTAGTACC
GGCATCATATTTCACTCCCC
GGCACCCAGGGTAGATAGCC
GGATGGAACTCATATTTCCC
GGTGTAATCAACAACCTACC
GGGGTGTTTACCAACCCACC
GGAGGTGGGACTTTATCCCC
GGGTAATCAGGTGGAAAGCC
GGTGATGACCTGCGCAACCC
GGGGACCACAAACTAGCTCC
GGTATCGACCTAGTCAGACC
GGGACTTAACTGCAATTTCC
GGAACACCGGGACGAGGCCC
GGCTTTGCATCACTCATACC
GGATTTAGGCGATATAGTCC
GGGATGCTTCTAGCAGGTCC
GGGGGGGGCCTTCTAACTCC
GGCATAGGATATTTAATGCC
GGTAGGTGTATGGATGCGCC
GGTATCCTCGTACAGCAACC
GGCATAAAGATATATGAGCC
GGCTTGTGCCTGTGAGGTCC
GGTTTTCGGCGCACGGACCC
GGCGGAACCTAGGGAAACCC
GGTAGCTACACTGAAGTTCC
GGTGATACAAGTAACAGGCC
GGTATAAGAAGACTAGATCC
GGTAGCTAGGATTATAAACC
GGAACAATCAGTATCGCCCC
GGTGTCGTGTGGGGGACGCC
GGATTGTACACGACGCAACC
GGTGAATCAAGAGAGTCTCC
GGGACCCCTTCAGTAATGCC
GGATACACGTAGTCGGGTCC
GGACCCTGTAATGCATACCC
GGAGTCCCACAATGTAGCCC
GGGCTAAATACTGCAAGCCC
GGCGGCTGCGTCGAATACCC
GGACAATAACGTCATATGCC
GGTGAAGCACTTGCAATACC
GGTCAGTTAAGTTTAGTTCC
GGTTCAGACACGGAATTACC
GGTAATAGGGAGGGAATGCC
GGGAATCGCTATATCAAGCC
GGATATCACTCTCGTGTACC
GGTTGGATATGGCCGCCACC
GGATTACCCAAGTATGGTCC
GGTGCAATCGGTTTAAGTCC
GGTCATGGGTAGAGTCGACC
GGGGGTCATTTCTTCCTTCC
GGGCAGGACAGTTACCTTCC
GGGTTACTTCAGTAGCGACC
GGCGTAATTCACAACTGACC
GGCTAGACAGCCCTATGACC
GGTAAATACTATCCTTGGCC
GGGGGTTCATCTTCACCACC
GGACGACTCGTGCATTGCCC
GGGTTAGACACGAAATGTCC
GGTGGAACGGGAATCCATCC
GGGTAAAACTACCGAGTCCC
GGAACATAACTTGCGTAACC
GGTTAGGTCGACAGGGCACC
GGATAAGCCCAGGTTACTCC
GGGGAGTTGTTTGTCTAACC
GGGGCCCCAACTTATCATCC
GGAACGAACCAAAAATTTCC
GGGGTATTCATGGTAATGCC
GGCAGTATAGACAAATTCCC
GGTTTAGTGGGGTTCTGTCC
GGGTCTAAGGGCTTTATTCC
GGCTTTGTGGAAATACATCC
GGACAATTGAACAGCTTACC
GGTTTTCATAGGCTACACCC
GGCAGATCGCGTGGGTTACC
GGATCCGATTATGAGTGGCC
GGGGTCCATGTTAGACAGCC
GGTGAACGAGAACATCAGCC
GGGAGATGGTCCGTATTACC
GGTCGTCATGTGAAACTACC
GGTCGTTACGATGCCTGACC
GGTGATTGCATCGGGGAACC
GGATAAAGTTTAACATAACC
GGGTCTCCGGAGTGTGCTCC
GGCCTGCAGTCAAACAGACC
GGGGTGTCACTTACACATCC
GGAGGGAGTGATTTGGGGCC
GGTCCTATAACGGGGGCACC
GGGCCCAATGACAATTTGCC
GGTATGGGTGGCTAGTCGCC
GGATCTTTCGGTTGATCTCC
GGAATACACGCTATCACGCC
GGTAGAGCAGAATATTTTCC
GGCGACGAGACATATATACC
GGCTGCGTCTATCGTTGCCC
GGCATAACCGATACGTGCCC
GGCTCTTTTACGTAGAGCTC
GGAACTAAGTTGGATCGGCC
GGATCAACACCCCTAAAGCC
GGTCCGCATCGTGGGACGCC
GGCAATACTTGTGCTCCGCC
GGATAAGTTTTAAACCTTCC
GGGTCTCAATCTGTGCTCCC
GGCCGAGGTTTTCAGACGCC
GGTGTCATGCATAAATTTCC
GGCGTGTCTGAGTCTTTACC
GGGATGTTAGAGTGTTTACC
GGCGTGATGGTGGTCCGGCC
GGGTTACTGCGTGCTCCACC
GGAAATGAGGGTAAGGCGCC
GGTGTACACACAATAACACC
GGAGAGCGGAATCGAACACC
GGTGATTGACCTTTACCGCC
GGCCTCCATATTAAGTTACC
GGAGTCAAAACTTCTGTCCC
GGGGCCGCATATACTGTTCC
GGGCGCCGTACAGAAGATCC
GGCTTAAGTGTTTCCTGGCC
GGCTTCGTATAAGATACACC
GGGAGTGATGTGAAGGGACC
GGGTGGGACCGCACCTGGCC
GGTAGTGTCTGTAAGAGCCC
GGTAGCTTTACGAGTAACCC
GGGGGAATTAGATCAATGCC
GGCCGGTCTTATACTCTCCC
GGTATTATTTCCTTGCTGCC
GGATCGAATAGATCTGGCCC
GGCTTATAACGGTGGTACCC
GGACCCATGACGCTAGCACC
GGCCAGTTTCGTCAGTGGCC
GGAGATGTCCTATTATTCCC
GGTTGCCTGGGGGAGCCTCC
GGACATCTCGATGTTAGCCC
GGTTTCTTATCCCGTGCACC
GGAATGAATTGACATAGGCC
GGCGGAGTCTCAGTGTCACC
GGTTTCTCAGGCAACCTGCC
GGTACGCCCACGTTTGATCC
GGCAGTACGGACCTGATACC
GGACGACTTGAAGGTCCACC
GGCCTTCCTTATGGCGTTCC
GGGAGGCCGACATCGCTACC
GGTAAGTTCGCGACCAGTCC
GGAATTTTGTATTTCAGGCC
GGTCCATAGATTGGTGTGCC
GGGTGCTACGTAGAAGCACC
GGATCCTCTCAACTTTTGCC
GGATAGTGGCACGACGAGCC
GGACACGCTACATAAAGCCC
GGAGGAGTTAACGTCGTACC
GGCGCAAGCCGTCCCTTACC
GGCGCCTGGTATGCTTACCC
GGACTGCGGAACCATCCTCC
GGACCCCTCTCAATTATTCC
GGTCCATGGGAATATCCGCC
GGATACCACTTGATTGGGCC
GGTGTGTTAGCACCTAGACC
GGTCAGATGCTCCAGTCCCC
GGGGAGGGCTAGACGTCCCC
GGTCTGGGCGTTGATCAGCC
GGCGTTGTTGACACTGGTCC
GGCACCGATTTGAGGGTACC
GGGACCGTATTGACACTACC
GGTTCCCTCTATAATGAACC
GGCCCTTTGTGTGTCTTACC
GGGTCCTCAGCAAACATTCC
GGAAATTATTGTTCCATTCC
GGCATTGCGTAAGTTCGACC
GGTCATGTCTAACTAACACC
GGGATTTCAGGCCAGCCACC
GGATTATTGTAATTCCCACC
GGTAAAGTTAAATGAATGCC
GGACGCGGTCTTCGCAAGCC
GGGCCATAGAAATGTGTACC
GGACATTGTATCTTATTACC
GGAGTATGTGTGGCACGTCC
GGGCACTCCATGGAACGACC
GGAGAGTATAAACCAAATCC
GGAACGAGGCCTGGAATACC
GGCTGATTAACTGGAGATCC
GGGCCACGGTTTAGGGTGCC
GGAGCCAAATTCGGTAAGCC
GGGTCGATTGGCACAGGCCC
GGTAAGTCGTATCAATATCC
GGTAGCACAGTGACTCCGCC
GGTTAGTCAGAGTGTCGCCC
GGTCTAGAGTTGCAGAGTCC
GGAAACCTTATCTCTAACCC
GGACACTTAGTTTCTCTTCC
GGATTCAGCGCTGTTAAACC
GGAATAAGTGCCCCATAACC
GGAGGTTCTTCGAAAAAACC
GGGAACCATATCATATCACC
GGCAGAGGTCCTGGAAGTCC
GGGCAGAGGAACGAATAGCC
GGTTCGTAAGTGTTCGGTCC
GGAGCACCGTGGGCGACACC
GGGCTGCGAAGGGGTACGCC
GGCAGATGCTCGTTATAGCC
GGCGATGCAACAAGCTATCC
GGTACATTGAGCATGTAACC
GGATAGGTTAACCATACACC
GGCTTACAACGACTTATTCC
GGGTACTTCCGGCTCTTCCC
GGCAGATAGGTGTCATACCC
GGTACCGTCGCCTAAGTGCC
GGTGCGACGTAGTCTTAACC
GGAAAACTGGCATCACGGCC
GGCCGTCCTGATCCCTGTCC
GGTTCGTCTAATTCATTTCC
GGACAATATTGGGAGTATCC
GGGAAAACTGATAGTGAACC
GGGTTTGTAAGCTTCGACCC
GGCTTTATACGATCTAAGCC
GGAAAAACTCTACTCATTCC
GGTACAAATTAAGTGGCACC
GGTCTCGCATGCAACCACCC
GGGGTAGTCGTATCTTAACC
GGTAGATATACGTAGCTGCC
GGGCTTTGTACGTATAAACC
GGAGCTAACTGAAGGTGCCC
GGTGTTTTGTTAACAACTCC
GGTGGTAATCAATTAGAACC
GGTGCCGATCCAGTTATACC
GGTGAGTAATAATTCAGCCC
GGCTGGTAGTTACAAGGGCC
GGTGTGTTCATCGAAAGTCC
GGGGGGTCCGGCATAGTACC
GGAGAGTGTACAGGATCCCC
GGGTTCCCGACTAGGCATCC
GGGGTCACAGTCGTATCACC
GGATTGGCATAGCAGAGTCC
GGGTCTATAGCTTGTATACC
GGCAATGGACAATCTGTTCC
GGGAGTTGATATTTGTGTCC
GGCCGCTCCAGGTATGAACC
GGTTTTCCTTAACCACACCC
GGGGGTTCACGTAGGCGACC
GGAGCCGGTTTATTAAGCCC
GGTCCGACATATGGTATTCC
GGCTACTCCTAGTGAAATCC
GGCGAGTCCGCTTAAACTCC
GGTATCCTAATTTATAACCC
GGATAGGCTGTCCGTCGTCC
GGATTGTGCTTGGGGATTCC
GGGTTCAGTAGTGTTCTTCC
GGTTGAGCAAAAGGCGAACC
GGATTAATCTTTAATTAACC
GGAAGGGTTTATGGCCATCC
GGCTTACGACCGTAGGCACC
GGACAAGCAATTTTTTTGCC
GGCCTGATTTTGTGGCGCCC
GGAATCAGCTTGGGCTATCC
GGTTGTAACCTAGGGTATCC
GGGAGGCCCAGTATCGCCCC
GGGCCCACAATGAGTTTTCC
GGTGCTTACTTCATTTCTCC
GGGCGAGGCTCATAGGAACC
GGTCAAATGAAAACCTTTCC
GGACGAGATCATTATAGCCC
GGGGACATTGACAGCAACCC
GGTAGCATCTTCTGAACTCC
GGTACACAGGAAACATTACC
GGATGGTGATTCAACCTTCC
GGGTGCACTGCGTAGGTCCC
GGTTTCGAGTTAAATGCACC
GGAAATGATTTAGAGTTACC
GGACTTAGTTATTAGTACCC
GGTTACATGGAAGGGATTCC
GGTAGGTTTCATTAAGCGCC
GGATTCGGGTAGCCAGTACC
GGCGTTCGATACATTACACC
GGACTTCTTCAAAAATGACC
GGTTGTTTGAGGTATTCACC
GGTTAAAAACTTAGACAGCC
GGAACTTGCTTGGTACGGCC
GGGCTAGTCACAATCGATCC
GGGATTACAGTAAAGGGTCC
GGGTGTATCGGCCAGTTGCC
GGTTTACATTAGATCGGTCC
GGCATACACATGGTTTTCCC
GGGTTAGCTTGGTAGGACCC
GGAATAAGACTCCGTGTCCC
GGAGTGTTTTGACCTAATCC
GGAAGATTACACCTTGAGCC
GGGATTCTGAGGATGTCGCC
GGACGTTAATAAGGTCACCC
GGTCGTAGCCAGACCCATCC
GGACGTTCTAAGCTATCACC
GGCCAACTGAAGGCTAATCC
GGGGACTACACCTAACAACC
GGAAAAAGACGGGTTAAACC
GGCTAAGGGAAATAGCAGCC
GGCTGTAATCGGGATCGTCC
GGATCGGAGTAGGATAGGCC
GGAGAAAATCATTAAGTTCC
GGATTAGCTTCGGCGGTACC
GGCATAAGGTCTATTCTACC
GGGAAGGCAATTTTTTGACC
GGTTTTTAACGGTGCTCGCC
GGGCGCACAAAGTTAACGCC
GGCAATTCATCCTTACGTCC
GGTGTCACTAATGGTCTCCC
GGTATACAGCAGCGCTGTCC
GGATTCCGCATGGGTGTCCC
GGTTCATAGTTCTCCCAACC
GGTGCGATGGGCACATGGCC
GGCTGGCCAAATTGGGGGCC
GGGACGTACGCTGTACGACC
GGTCCATAATATCAATTACC
GGTTTGCGGACTAGCTAACC
GGTTTGCATTAGTCCATCCC
GGCTGTAATCGAACAGTACC
GGCTATGTTACCCTACGCCC
GGCTGTGTATCACCACTCCC
GGGGATCTCTGTTACTTCCC
GGCTTCTTACGAACTACACC
GGGACTTAGGGTCGACATCC
GGGAGGAGGTCGTTCTCACC
GGCTTCGGTTTCCTGCCTCC
GGTACTTTAATTTCATTCCC
GGCTAAGCAGGGCTGCGACC
GGTAAGTGCGCCACGGAACC
GGTTTTATGTAATGCAGTCC
GGTTTTGGATACGATGACCC
GGGGACGGTATATATCCACC
GGTACCTAAACAACTTTGCC
GGAGTGGCGGCCATCTGACC
GGAATTGCAGAAGCTGTACC
GGGGATTTCAGTACTTGTCC
GGGTGGGGCGTATACCATCC
GGTTGTAGAAGATAAAGCCC
GGGCCAACCGACACTCCACC
GGTTGCCCACATACCGAGCC
GGCGCCTAGTCGAATAGGCC
GGGAAACCTTTAATCAATCC
GGACTTCGTGTTAGCGAGCC
GGCTGTAAATGGTAGAGTCC
GGTCTAGCCTGTCTATTACC
GGTATCTCTCGGCGCAACCC
GGGCAAGGTACAGTCGCTCC
GGAAATCCCACCAGTTGCCC
GGATTACGCCCCTGCTTTCC
GGAGATGTTTCTATGACTCC
GGTAAGCCGATTACAAAGCC
GGAAGTCAATTGAGTTCCCC
GGATTCGACACTCGAAGACC
GGAAGGGACATTCAGAACCC
GGCACGGACTGATACCCTCC
GGCATTGGCGTATGCCATCC
GGGCAGGGTCCCATGACCCC
GGAGTTTCTTTCTGGATCCC
GGAACGTGTCACGTAATACC
GGCGAGACATGATCTCTCCT
GGTGCTTTCTAAGCGGCACC
GGTGCGCTAACCCACTGGCC
GGCGTACGTTTACCCTACCC
GGGGCATGGAAGGCCATGCC
GGTTCCGAGAGAAACGGTCC
GGGCCTGTTTTCTTGTACCC
GGATTGGAGTTGCCCGGCCC
GGGTTCTGGCTCAAAGGTCC
GGAGTGCTCAATGGGAAGCC
GGTCTAGTGTCACATATCCC
GGGATCAGGCCAACTGGGCC
GGCGATTGTCTGGTCTAGCC
GGCCACAACCGAATCTCGCC
GGCTCGTGATCGGTACGACC
GGTGTATTAGATGGCATTCC
GGCTGAATCGTCATACAGCC
GGGTTTAAGCCCAATCTGCC
GGTTTATACTTTGGTTGCCC
GGAGCCTGAAATCGCATTCC
GGTTGGAATAAGCGATATCC
GGCGTAGCGTATTAGTGACC
GGCGTTCAAAATGTGAAGCC
GGACCCTTGGTGCCATTACC
GGTCTCAGCAGCTCGAAACC
GGGCAGGAAGTGTACCCCCC
GGAGGGGATTGCGCCCACCC
GGATTGTTCAAAACTATACC
GGATAACATCTTTATGTCCC
GGGGGAGTAAGTCTGATACC
GGGCGTATCTCTTGACGCCC
GGAGGCACAAAGCTTTTTCC
GGAGCGACTGGTTAAGGCCC
GGGGGCTTTTTTTTCTTCCC
GGACTTTTTGCTTTAAAGCC
GGACAAATATGGCTTGCGCC
GGTTGAATACCTCGTACGCC
GGGCCTGCTTTAGAACTCCC
GGTCCAACTTACGTGAGTCC
GGGTAAGCACAGTTTCATCC
GGGACCTAAACTCTTACTCC
GGTACTGATTCTGAGGATCC
GGTTCGTCAGTGCCAAGACC
GGCGGAGTTTTAAATCAGCC
GGACTATTGAAACGTCAGCC
GGTACCCCACATACCTCACC
GGCTGTCAGCTAGAACCTCC
GGTTATCTTAAGACGCCTCC
GGAATACGGGACTAGAGACC
GGTACTCCCTCAGGCAGCCC
GGATCTTACGAGCTAAGTCC
GGTTCAAGCCGATCTCGCCC
GGCGAAACAGCAAGCGTCCC
GGGGTATCTGTACGTCCGCC
GGAATCTTCTTGATATAACC
GGCGGTTTAGAATGTCACCC
GGCTTGGTGGTTAAAGCACC
GGTGAACGTTATTGCTGTCC
GGCCAGTCATTACGTGGTCC
GGTCCCTGTTTTAAGTCGCC
GGAAACTTCGGCAATGAGCC
GGTGGTGCCTTGGTCCAGCC
GGATACTCCAACGTATGGCC
GGCTGTCCTTCACAGGACCC
GGTTTTCAAGTATAGGAGCC
GGGCTCGTTACTGAGGCGCC
GGCTTTTGAGCTGAAGATCC
GGTTGGTGGATGTTGTAACC
GGCACTTCTTTGTATCCTCC
GGGTTTGCAACCTCGAGTCC
GGTTGCCAGCCCATTAAACC
GGCTAGGCCCAATTTTGGCC
GGTTTTTAAGTACACAACCC
GGCACGATTAAGTAATATCC
GGTGCAAGTAGTAGCGTACC
GGAGATCGGTCATACTGACC
GGCAACGAGACAACCCTGCC
GGAAGGTACATCCTGGGCCC
GGCAGCGTTTATTTCTTGCC
GGTTAAAATCATGTTCAACC
GGTCTTGCTAACGAGGGTCC
GGGGTGCTAAGTGCTCTGCC
GGACTTCTGTAAAACGGCCC
GGACTCGTCTCTAGTACGCC
GGTTTGTTGTATAAATAGCC
GGTGCCGGTGATGCAGCTCC
GGGCATGATGATTAACGGCC
GGGCCATAGGTACTAACTCC
GGCGTTATATCTGACCTGCC
GGGGAGCAACGTTGGGGCCC
GGAATCGACCCATCACCGCC
GGTAGGAATTAGTTGGTTCC
GGTTGTTCTGTGGGGTGCCC
GGCCTTATACCTAAAGGGCC
GGAATAAAACCCGTGCTTCC
GGTGTGAGAGAACATTGGCC
GGGGATATTTGTAGGCACCC
GGCTTAAAAGGTAATAACCC
GGCAAAAGAGGAAGAGTGCC
GGTTCCGTATTACCGATGCC
GGGTAAGGAAGAAGTACGCC
GGACATTCGCATGACCTACC
GGTTGAGCGCGAGCGTTGCC
GGCTGTATATCTACTTCACC
GGGTGGGATCCGTACTTTCC
GGGTCATATAACCGCAATCC
GGTTGTTTGTTGGTAGCCCC
GGAGGGATATAAATATAACC
GGGGGCTCCAACCTAATACC
GGTCTTTCTCACTAAAATCC
GGAGGTTACAACTCGGCGCC
GGAGGGCGTGAATAAATCCC
GGGAGGTTGAATGTGATGCC
GGTAGGCTCGAATGCAGCCC
GGAGGATGCATTGTGTTACC
GGGCTCTGGTATCCTTTACC
GGGCCACGCTTAGAGGAGCC
GGTGCAGCTCATGCGAGACC
GGAGGGCTAGTGCTAGCTCC
GGCAAATCCAACGGCGCTCC
GGTGCTCTTCCACTAAAGCC
GGAGATAGCCGCCCTGGTCC
GGTATACATTGAATGATTCC
GGGGTGATGTTCTTAATACC
GGTTTAATGTTTTATAAACC
GGTGGTTAACGTTCATTACC
GGAGCTGTCGGACGTCTCCC
GGAGTACAGAACAGTTAGCC
GGACCACAATCAGAACGGCC
GGAATCCGATTGAGCGAGCC
GGAATCCACTGTATCAAACC
GGGAGACTGATAAAAAGCCC
GGTCGCGCCAGTCGGGTTCC
GGCATTGTTTTAGGACAGCC
GGATGCATTAGACCTTGCCC
GGATTCTTGCGCGTTGTACC
GGCTCGCAGTCTCGTTATCC
GGTACCCCTATCCATAGTCC
GGAATTCATGATACTCCCCC
GGAGACATTGGTGAGCATCC
GGACTGAAATATTAATTTCC
GGTGTTAATCATTAAACTCC
GGCGTTTGTGTGGTGCATCC
GGATAAGCATGACACTTTCC
GGCGCATCGACCCTTAACCC
GGGATAGTAAAAGAGCTTCC
GGTAACCAGTCTTGCTTTCC
GGAATATGCGACGGATTGCC
GGTTCGGTTATTAGGATTCC
GGGCAAATTTTATCTTGACC
GGTACCCGTTAATGTAAACC
GGGTTTTCGCTTCACCCGCC
GGGCACTTTGCAAAAATCCC
GGAAAATACAGTTAACGGCC
GGACGGGTAATTGCTGAGCC
GGAGGAAAAAAATTCTGGCC
GGCACAATGTGCTATTAACC
GGGCGTCTGCGCAGAGGTCC
GGTTGAGACGCATTTTGTCC
GGCTGGTGGTTCGCGCACCT
GGGAGTGAAACCATTTTGCC
GGCACGGCAATAATCATCCC
GGGGAGAGATTGTTTGTGCC
GGGTTGATTTCTACAATTCC
GGGGAAAACAAAGACGGGCC
GGTTGTTTGTGCAGGGGGCC
GGAATCCTCGTGCTTTGGCC
GGAGGTAAGCAAACCATGCC
GGAAGATAACACTAATGTCC
GGTCAATGGCCGCGCAAGCC
GGCGATCGTAATCTTTAGCC
GGAATGTTCTTGGCAAGACC
GGTGGACCCGGGTGATAGCC
GGGTGAAATTGACAACCACC
GGGTCCTAATAAACGGGACC
GGTCGTTCAGCTCAACGCCC
GGTAAATTCTGGAGTTAGCC
GGGGCGTTTAGTCGGGCACC
GGATCATGTCTGCGTAGGCC
GGAAAACATGATGTTGCTCC
GGAAAACGATCACGTCAACC
GGCCAACCCTCATTTATCCC
GGGAAACTAAGTAGAGAGCC
GGAGGGAGTGCGTTCAGTCC
GGTCTGCTGCTTAGAAAGCC
GGGATATACCCCTACACACC
GGACTACGGATAGTTAAGCC
GGTAGGGTAATTTACAGTCC
GGAGGGTACTTCATACAACC
GGGCTTTGTCTTTGTAAGCC
GGCAGGAACTCGGGGGTACC
GGGGTGTCCCGATTTCGACC
GGTTCACAATTAGTTAGACC
GGTATAATCGGTACATTGCC
GGATGAAGGCTATTAGGTCC
GGTTAATACGATTATCATCC
GGTCCGACTGTGTGAAGCCC
GGACTGAGGATCATCCCTCC
GGGCGAATGTATATTTTCCC
GGGTTGGATAGCTGAACGCC
GGGTCTCATGATTTTCAGCC
GGGTTCATCTATTACTGACC
GGTTCTTTTATTATGTGACC
GGTGAATTACGATACTAACC
GGATATACATAATGGGTTCC
GGTCCGTACTTGAAATACCC
GGGCTATAATATCGATAGCC
GGGCGAGTAGGTGCGCAGCC
GGGGTCAGCTGTTCCTACCC
GGGCAGGCGCTGTGCCAACC
GGAGCCTTGACCGCGATGCC
GGAGTTACGAGCTAAATACC
GGACAGGACGTGCACATACC
GGTATCTAAGTGTTCCATCC
GGAAACCTCGTGGGGGAACC
GGAAGAACCTGAAAAAAACC
GGATACAAAGACTGTGGCCC
GGAAATGCGGGGACCATTCC
GGCTAGAAGGTCTGACACCC
GGCGGTAGGTACCTTGTGCC
GGTATAGGTGTGCGATAACC
GGGGTCTACCACTTTCGGCC
GGTGTGGCAGCGAATTGGCC
GGGGTCTGCAGAAACACACC
GGGGCGATGATAAGGGTTCC
GGAGGGAGGAGAAAACTGCC
GGGTTTTCGGCTCTGATTCC
GGTGGTGCGTGTTACGTACC
GGTTAAACCAGCAAAGTGCC
GGTTGTTCTCTGAGCCTTCC
GGTTAGAGCTGAAGAAGCCC
GGCAGTGTGTTCTTAGATCC
GGACGGCCATAAGTTTGACC
GGACTCGACAGGATTCGTCC
GGCGCGAGCTTTCACGTGCC
GGTCGCTCCAGGTATCGCCC
GGTTACATGCTGCGCATTCC
GGAGCAGCGTATTCCTGACC
GGGCTTTCACTATAACTCCC
GGGAACTTCTTAGTTAAACC
GGGATATGAGTGGCCTCTCC
GGAGTGGATACACAAAATCC
GGCCCTGCCTTAATCGGCCC
GGGGTTCGCCTCGCTAGGCC
GGGGACCGTTTTGCAGCTCC
GGATTGTAAAGAACATTCCC
GGTGTTCACTACAAAATCCC
GGTTCTGCCGTAGTTAGGCC
GGAACCTGTACGTATCGCCC
GGGACTTTCTAATATTGTCC
GGACGTTATACACCAAGTCC
GGGTAGATCAAGATTTTCCC
GGTCTGACACTAGTTACCCC
GGTGGTTAACGTTGCCTCCC
GGAATGTTACATATTTACCC
GGGAACACATACGTACGGCC
GGGTTCTTGGTTGACTCGCC
GGAGCACCGCAATTGGCCCC
GGATCGTGTCGGCGGACACC
GGTGGATAAATGTAGAAGCC
GGTCAAAGGAGTGTCCGGCC
GGCTTGGTTTCGGTTTGCCC
GGTTATGCTAGTCTAAATCC
GGGCTTATTTGACATTGTCC
GGAGATCCGGTCTAATTCCC
GGAGTGGATCTTGCTTAGCC
GGATTTGATGCAATCTCCCC
GGGTCCTACAAGTATAGACC
GGTAAACATAAGATCTGCCC
GGATCACGCTGCGGCGTCCC
GGGCGAGGGGTCCACAGACC
GGTTTGCCTTGTGAACATCC
GGAATCGTAAATAATTCACC
GGGTTGAGACTGTAATTACC
GGTCCCTGAAACACGGTCCC
GGAATGTTCTTATAGTGCCC
GGTTATGTGATCTAGACGCC
GGATGTCTGCGTATGTGTCC
GGTCATTTTTATTCGGCTCC
GGCGGGTCATCCGGTAATCC
GGGGACCTTCTTGGATTGCC
GGGATGCATAATTGTTTCCC
GGCGAGGCTTTTAACAGCCC
GGCCAGGGCAGGCTTGAGCC
GGTCGACCAGGTCACACGCC
GGCTTGTTTCAAGGGCATCC
GGTCTTAGGGCCAAACCTCC
GGGGACGCATTCGCTAATCC
GGATATCTTGAGGATTTACC
GGTCCAGTACCGATGAGACC
GGTTAAACGGGATGGTTACC
GGCCTCACAAATCTCCTCCC
GGTTACAAGATATAGAACCC
GGTGTTTTTAGCAGCCCCCC
GGCTTAACTCCTCATACCCC
GGTGCTGACATGGATAATCC
GGTTTGTATAGGTTTTACCC
GGGGTTTTCATACAGTATCC
GGGCCCGACCTATGTATTCC
GGGTGTCCATGGATAAACCC
GGATTTTAGATGATGTTGCC
GGTGACCATATGGAGTGACC
GGTTGACTAGGTCGTAGGCC
GGGTATTTTTCGTTCGGTCC
GGCAGCTAGATGGTGGGACC
GGACAAGCGAGCCGTTGTCC
GGAGTACGATAATCACGGCC
GGTTGAAAATCGTTTGAGCC
GGTTATTCAAAGTTCCTGCC
GGTATGGTCGTTATACCACC
GGCTGTTCTAAAACGTTTCC
GGCCGGCAGACAAAACACCC
GGGTGATGGGATACGAGACC
GGCGTACGATCAATAGGGCC
GGTAAATACAATTAGAGTCC
GGGGACGCTTATGAAATTCC
GGCTGGTACTTTGTAGATCC
GGAATTCGTTTGTTAACTCC
GGCGTATCCTTAACAATTCC
GGCACATATAATAACAAACC
GGTTCTCGTGATATATCTCC
GGTTAAGCTCATAAACTTCC
GGAAACGTAATTGCGCTTCC
GGCGTTATAGGATTTAAACC
GGACGCTTTAACTTCATGCC
GGAACCCCATCGAGTAAACC
GGTCGCAGCGTCCTTATGCC
GGAAAAGACGAATAATAACC
GGTGTCTATCAAGCTGCACC
GGATTTCTGCCGTCAGTGCC
GGGGTTTACCTGCTTCATCC
GGCGGACATAACTAATGTCC
GGTTTCGGAGATGAACTCCC
GGTACTATTAACGGCATCCC
GGTCGCCCTTATCGGTTTCC
GGCCTGACAGGTTGAACATC
GGGCCATAGGGTAGCGAGCC
GGGGGATCCCGTGAGTGTCC
GGACGCGGTTTGCTTTTACC
GGCGTAGGTCTTCCATAACC
GGTTCCCTATAGTGTGATCC
GGCCATGACGTCTAGTTCCC
GGAAGGACTAAGTGGTTCCC
GGTAAGGTTCGTGTGCTGCC
GGCCAGTTTTAATTGGACCC
GGTGTACATTATCTTATTCC
GGCAATATCGTCGAATGGCC
GGCAAAATTTTACAAGGCCC
GGAGTTTTCTACTAGCTGCC
GGGCTCTGGGTCTTATACCC
GGTAATCTTGAATTGATGCC
GGAGTATCACATCTGGACCC
GGCACACTTAGATAACTGCC
GGAGTTGGGACTGATCCTCC
GGTTGATCTCGAAGCGATCC
GGTATAATACGGTTAATACC
GGGATACGCCGCGAGTCTCC
GGTACACTCTCGGAATGGCC
GGCCTGAACAATTGACTTCC
GGGTGCAATTAGTATTATCC
GGAGCGGTCTGGGTATAGCC
GGGAATGACGTCTCGTGGCC
GGCCTCCTTGGAAAAGACCC
GGTCGATCTTTTAGATAACC
GGCATCAAAACACTCTAACC
GGCATTTAGCGGGTTTAACC
GGTTGGAACTTACGATACCC
GGATTTAACGACCTTAGCCT
GGCATGGAATAGCCGACCCC
GGTCGCCGGACATGCAGACC
GGGATCATAGGACAGACTCC
GGAATAAGTTAAAATTATCC
GGTTACGGTCATAGAGTGCC
GGATGCTTGAGCAACTATCC
GGGTGAATACCGAAGCTGCC
GGCCCTCAATGCTATACCCC
GGCTTTACCTGCGCAATTCC
GGAGGATATAGGCATTCACC
GGGCTGCATTGTGAAGATCC
GGATGGCACGATAGATTGCC
GGTTGGATTGGGTGCGGTCC
GGTTTTCGTTTTACTAGTCC
GGATGCGTCCTCTCCATGCC
GGTGTTACCTGCCGGAAGCC
GGAATGCCGTTAGAGTCACC
GGGCGCACGGGATACAGGCC
GGAAGCTAATCGACATTCCC
GGAGGGGCATTTTGAACGCC
GGGGCCTTAGTGCCAGTCCC
GGAACCTAACGAAACGACCC
GGCTGCGAGTAATTTACACC
GGTATTTTCAAATCATCTCC
GGACGGGGAGCACATCACCC
GGCGCTAAGTCTCCCAGACC
GGATAAAGTTCAAGATGCCC
GGTAGAGCCAGATGCGTTCC
GGATTAGGGTCCTCTGTACC
GGGGACTGGCACGAGAGCCC
GGGGCTCTACGCACAGGTCC
GGCTTTTATGGAATACCCCC
GGTCGTAGTGGCTGACACCC
GGTAACGCTGGTGGATAACC
GGAGGTCTGGCTATTTGACC
GGCGCTGGTGCTCAACCGCC
GGCGGCTGTCTTAGACAACC
GGGGGTTAGGAAGTGGATCC
GGCTGGTCTTTCATTTGGCC
GGTTTACCTAAGACTACTCC
GGCCCCTTACTTATCAGCCC
GGAGCCAAAAGATAAGGGCC
GGTCTCTTTCACCGCCAACC
GGTACTCGTTTAGTGTCCCC
GGGTGAATATGTGGACGGCC
GGCATATTTTAGTTTGTTCC
GGGCATGACAGCGTTAGTCC
GGCCTGGAGGACGACTGACC
GGAGGATTTTCAAGTATTCC
GGTTTAATTACGGGAGCACC
GGGTTTCTAAAGCCATATCC
GGTTACATTTCTAGTGTGCC
GGTAGTGAACCCAGTCCCCC
GGCGTCATATTCTATCCCCC
GGCCCGCTCAAGTATTGTCC
GGTTGTCCGCTTTGAATTCC
GGTATAGGGTTTGGTGTGCC
GGCGCTTGACTATGCACCCC
GGATGCATAGGTATAGGGCC
GGTTATTAAGTTAGTCTGCC
GGCGATCGTGGATAGACACC
GGGCGTGTGGAACATAGTCC
GGGCGACCTTCGATTTTTCC
GGCTACTTTGCCGGGCATCC
GGACATAATGTAAGTTTCCC
GGGAGAGAGTTCGAAAGCCC
GGCGGGTTGTTTCATACGCC
GGTAACCGATACCATATACC
GGAGAGACGGTCAGTTGGCC
GGCAATACAAAAAAGCGCCC
GGAACACGGGGTTCACAACC
GGCGCTCCTTTAGTCCGTCC
GGCAACGTGTAGGCGCTTCC
GGAGGCTAATCGAGTCGTCC
GGAAAAAGGTCAGAGCCACC
GGCAGAGTTTGCTGAACCCC
GGGTGTTCTTAACTTTTACC
GGTTTTTGAACGGAAACACC
GGGGTAAATGTCCAGGCACC
GGACCTTAAACCTTGCCGCC
GGTTTCAGTTCTAGATAGCC
GGGTATCAATGCCTAAGGCC
GGGTATGCTGCTAAAAATCC
GGAACGTAAGAGTCGGAGCC
GGAAAATCGGCATTATGACC
GGCTGTGTTTGGGTTAGTCC
GGGTAAGGGGGTGAAGCCCC
GGGGGTTGATGATTGTGACC
GGATAATATGTCAATGAGCC
GGTGATTCAATCTTAAGACC
GGGGGTTGTGAACCAATACC
GGGCTTGAGTTTTAAGAGCC
GGTAAGACAGACTCACATCC
GGGAACTTAAATGGTTAGCC
GGTCTATGGCTAAGTCCACC
GGGAGTCTCAAAAGTATTTC
GGTAGCATTCACTACTCGCC
GGCGTTTCGACTATCTGTCC
GGTAATTAGAGACACCTTCC
GGTATGGTAATGTTTCAACC
GGCTAGAGTCAATGTCACCC
GGTGCTCTATTCTTACTACC
GGCTCTAGTCAGCGGGGGCC
GGCGGGATTAGTCATGTGCC
GGCAAACTGTCGAAGAGCCC
GGGTCAGTTAAGACATGTCC
GGGGATTGGCATTCTTCTCC
GGAACGTTGGAGAAATTTCC
GGATATGATGCCTGTTCTCC
GGAATGAATTGCATTCCCCC
GGCATGGCAGTGTTGCTGCC
GGGGTAAAATTCCTTGAGCC
GGGCTAAAAATTTCTTTGCC
GGTGGCAGCTTGCGACCTCC
GGCAAAAGCTTCCGCCCTCC
GGTGCCCTGAGCCATGTTCC
GGATAGTCAAGTGGTAGTCC
GGCCTCCAGTGTTTCTAGCC
GGTAGAGTTACAGCGCCACC
GGTATTAAAACTAGTCGACC
GGGACGTGCTTCACCCCTCC
GGTTACGTCCACTTGTAGCC
GGCATTAGGTCTCGCATCCC
GGGAGGTCGTCTGGGACTCC
GGTTAGGAGGTAACGCCCCC
GGGGAAAGGTTCCTTCATCC
GGAGCTTGCACTCTGCGGCC
GGAAACCGTATATGGGGTCC
GGTGTGGAGCGCATTTTACC
GGTCTATTGAGTACACTTCC
GGGTGAAGGTCTGGCATACC
GGTGTGTTTACTGACGATCC
GGGTAGCGACAAAAACATCC
GGCAGTTCTCTCCTAGAGCC
GGTGTATACACAGGAAGTCC
GGTCTTCAAGTTCGACGTCC
GGCTAATGTAGCCTTTGGCC
GGGCTCGATTAATAGGACCC
GGATCCACAGCTTCTAATCC
GGTAGAGTACGGCGTCTGCC
GGACGTGATTAGCACCTTCC
GGAGTATCTAAGCAATAACC
GGGGTATAATGTGCTTAGCC
GGTGGGGCAATATGATCACC
GGTTGCACGTTATAGGCACC
GGCTACACCTTACTGAGTCC
GGTCGCCAAATCATCAAGCC
GGGTCGTCGGAGTGAAAACC
GGGGTTATACTACCGGCGCC
GGTTAATAGGAACCAGATCC
GGAGCTCCCTTCGTGTTCCC
GGACACCTCAGTGAAGGACC
GGGTGGCTAACGATGGTCCC
GGTTGACTATGCTTAAAACC
GGGGTAGAGAAACTATTCCC
GGTGTTGCTATACGTTGGCC
GGTCTAGGTCACCACAGTCC
GGTAGTCCTAACCCGTTCCC
GGCTAAACACCGTGATATCC
GGGCCTAGAAGCCGGAGCCC
GGGTTCGGGGGCAATGTCCC
GGAAAAAAGGTTTGCGCTCC
GGTACTGTATTTAAGATACC
GGTAGATCGTCGTACGTCCC
GGTAGGGATTCGACGCCGCC
GGCCCCTATCATCCGAGGCC
GGTGCGAGCCGTCACGTACC
GGGAGTCAACGGTCCCCGCC
GGTACTCGGTTCGCTATCCC
GGAATCATAATGGCCGAGCC
GGTAGTAGTTGTCTTCGACC
GGTTCCGTCAGCGGTGCGCC
GGGTATGAGGATAAACGCCC
GGCGCGCTTAACGCATGTCC
GGACTTAGGGATATCAGCCC
GGGTACTTACTCTGTTGTCC
GGGTCTGTGTCAACAGTCCC
GGGTTCAGTCTATTTCCCCC
GGGATTTCCCACCCAAATCC
GGCTAATGTTAGGGGTTCCC
GGTCCAGAATATGTGCTACC
GGGACTCGCCATCCAGCACC
GGAGGCTACTGTAAGCGACC
GGAGAAGACTCGTCGTCGCC
GGCCTAGGCTCTTGCTAACC
GGGTAGACCGAATATTGGCC
GGTCTTTTGAAACACATACC
GGCGAAATGGGACATGTTCC
GGCAATAAATTACTCACACC
GGAGCTTTGGATCTTTAGCC
GGGAAAAACATTTGATAACC
GGTCACCAGACTTATTCGCC
GGTGACCGTAGTAAGGTACC
GGTTTTGGGTATCTATGTCC
GGGTTTAACGCAATAAACCC
GGTCTAGATCCTTTATGGCC
GGTTCCTACGGGGAGGCTCC
GGAGACGACAACACAGATCC
GGAGATCGTAATAACCACCC
GGCGGTCGATCTTAGTAATC
GGCGTTTTACCATGGAAACC
GGTTCGACCACGTCTCACCC
GGTCGGTTAGATTTATTTCC
GGTTCATTAATTGACCCTCC
GGGAAACATTTGAGTCGTCC
GGAGTCGTTATCGGGAATCC
GGCAAGATGCTTAAGGGGCC
GGTATTTACTCGCGTATACC
GGATCAAATCGAATCACTCC
GGTCTTAAGTGAGGTCACCC
GGGGGTCATAGTTCAGTACC
GGCAGTCAATCCACTATACC
GGCGCAGGATACAGCTCACC
GGTAGTCCAAGTGTGTCTCC
GGTATAATACGCTTAGGACC
GGAACAAAATTCGGAGCGCC
GGGTTATACAAAATTTCTCC
GGCTCATTGCATACATTCCC
GGAGCTTAGAAACTTTCCCC
GGCGCTTTACACTTTAGACC
GGAGGGCAATATTTCCTTCC
GGTTCCATTGTTTAAACCCC
GGTAGTAAATCCTGTCGGCC
GGTGAGATAACATACTGACC
GGTCTCCTGTAGCAAAAACC
GGAATATATGATTAATTACC
GGGTTCTGAGCCCGGATACC
GGGCCACCTGCAGAAGAGCC
GGTTAAAGCACTCCTATACC
GGCGAAACGTATCTCTGGCC
GGACTTTATCCTCAGCATCC
GGCCTTTCGAACAAGGCACC
GGGACGGGGCATTAGAAGCC
GGAGTCGGGGTATTAATACC
GGAGTCGAGTTCAGGCCCCC
GGTTACATTTGTCCTCCGCC
GGACGAAAGTCCCGTTTGCC
GGATTTCTTCATAGGTTACC
GGATATGCTCATCGGTTTCC
GGTAGAAGGCTAGCACTTCC
GGACACTGGACCGTACTACC
GGCTGAATTTCAGTTTGGCC
GGGATATCGCAGGGAATTCC
GGGGCTCAGTGATTAGCACC
GGCTCTCCGCTTGTCTAACC
GGTATGACAATTTACAGGCC
GGTCTGAGCACTCAGCCACC
GGACGTTATCCGCTGGTGCC
GGGTTTGTAAAAGCTATGCC
GGTCGGGAAGCTTCGAATCC
GGATTCAAAAGATGAACTCC
GGAGAAATGTCATGAAACCC
GGGTAGAGGTTTATGTACCC
GGCTGTCTAGGAAGCGCTCC
GGTATGCGCCCGTGCATGCC
GGGTTCGACAGCGATAGTCC
GGTAGGTAGGAATAACTGCC
GGACGCCAGGTGTAAACACC
GGCCCAATTAGGTTTAATCC
GGCGGATGTGTTTTTGGGCC
GGAACACGACCTTTTAATCC
GGTGGTGTATGTGATTATCC
GGCCGTCAGGACGTTCATCC
GGAGTTGCAGCAGACAGGCC
GGAGGTGGCGAGAAATCGCC
GGAAGCAAACCCTATTTTCC
GGACAGATTTCTACGGCACC
GGAAGCCAATCTTGATCTCC
GGTTCGGAGATCTAATCACC
GGAACATAGTTGAAGGATCC
GGATTGCTCAAATTCGTCCC
GGAAGTATCGTTTTCTTCCC
GGATCATTCATATCGTTACC
GGAACTACGGGTGATGCACC
GGGAGCCAGCAGGTTGACCC
GGATTTTAATCCATGCCGCC
GGAGCATTCCATTTGGTCCC
GGCCTTTAGCCTATTATACC
GGCCTCACTGGAGGATCCCC
GGGCTATAAAATGTTTTTCC
GGTGTTCTGAATGCCACTCC
GGGGTTGTCATGTTCTCGCC
GGATTGACGTACGGGTGACC
GGTCCCTTCATTATTTTGCC
GGCGCCCTAGATTTTTGTCC
GGAAGGACAGATAACGGGCC
GGACTGCCTTTAACTATTCC
GGGCAACAAGGGGTAGGTCC
GGTAAATGTTCCAACTGTTC
GGTCTTCTCTGTGGTATTCC
GGCGGGACTCACATTAACCC
GGATTCGAAACTGGTGCTCC
GGCCAAACGGTTGACATGCC
GGGGGCTCATAATATAAACC
GGTAAAGGCTGCTTATGCCC
GGGACAAATATGAGTTGTCC
GGGTGGTACGATATAGTTCC
GGGCGCTTTGTTTCATGACC
GGGGGTTTTCCAACTATGCC
GGACGAACGAATCCAATACC
GGTGGCTCACGCTGAATGCC
GGTGCGTATGCTGAACATCC
GGTGGGTTGCCTACTCCTCC
GGGATACATTTGGCAGTACC
GGGTGTTGTAAGTTAAAGCC
GGCTAGCATACCAATAAACC
GGTGCAAACGAGGTTTAGCC
GGGGAACAACACATTACGCC
GGTGTAGAGAAGCAACCGCC
GGAAACAGTCGTATTCTACC
GGAGAATAGCACCCTGTGCC
GGTATCTTGGACTGATTCCC
GGACTTATTTCAATCACACC
GGTAAGGGACTGTCTAGTCC
GGCTCTAGTCTTCGGAGACC
GGGGCTTTTTGGACCTACCC
GGCGCGACTACACAGTTGCC
GGATCCATCATTTTGATCCC
GGTTTACTTACGAGGAGACC
GGAACACTTGTAAGGATGCC
GGATGTTGCATATGGAACCT
GGCGTATACACGTTTCGTCC
GGGGTTCTAGTCTTTTGCCC
GGGGCCCAATTTACTAGTCC
GGGGTTATCAGAGTCACACC
GGTTCCGGAAGGGGGGCGCC
GGAGGCTACGGACACCATCC
GGCGTTGACATTTAGGAACC
GGCAATAAAATGGATGAGCC
GGCACAAAAAGTACGGACCC
GGACAACACTTAGGTACCCC
GGTTGAACTTGAAAAAGCCC
GGGAGTTACTCTTTCGGTCC
GGAGTATCCGTTTTATTTCC
GGCCCGGATAATTACTAGCC
GGGGTGTCGTGAGGCTATCC
GGGTTTCGATAGGAAGTACC
GGAGGGTACTCATAAGGCCC
GGTCGGCATCTATCCGCACC
GGTCCGTAACTAAATCCACC
GGTTGACCTCAAAGCCGCCC
GGCGAACGGATAGCGCCACC
GGTCGGCTGCTGTGTTCGCC
GGTTCCCAAAGTGAAGGGCC
GGTATTAACTTAGCTTGCCC
GGATGTTGTAGGATGTAGCC
GGTGCCTTCAGATATTCTCC
GGTAGCCAGTTACATTCTCC
GGATCCGTTCATTCTTCACC
GGAGTGGACAACGTCCCACC
GGGCGACTCTTATTTACTCC
GGTAGACATTTCGATAATCC
GGAGAACGCTACCGTGTACC
GGGCTTAAGAAAGGGTCACC
GGCCGATACTTTTAATACCC
GGTGAATCGGGGCTTTAACC
GGTCGATCCCCTTATCATCC
GGTTAGAGTGAAAATAACCC
GGATTTATGGGTTTGTTGCC
GGTTAATAGCTGGCGTTTCC
GGACATATTAACGTTGTTCC
GGCGAGGATTATTCCAGACC
[truncated: 15,000 more rows]
